# Supplementary material for: Transcriptome analysis reveals a de novo DNA element that may interact with chromatin-associated proteins in Plasmodium berghei during erythrocytic development
Source: Sci Rep. 2025 May 28;15:18621. doi: 10.1038/s41598-025-03586-4 (PMC12120095; doi:10.1038/s41598-025-03586-4)
Supplement: Supplementary file 1 — Supplementary Information 1. [file 41598_2025_3586_MOESM1_ESM.zip]

Archive with 21 entries (15 files):
- Supplementary File S1/
- Supplementary File S1/Clustering/
- Supplementary File S1/Clustering/matrix-clustering_SUMMARY_cluster2.html
- Supplementary File S1/Clustering/matrix-clustering_SUMMARY_cluster1.html
- Supplementary File S1/Clustering/matrix-clustering_SUMMARY_cluster3.html
- Supplementary File S1/Merged/
- Supplementary File S1/Merged/cluster1_motifs.txt
- Supplementary File S1/Merged/cluster2_motifs.txt
- Supplementary File S1/Merged/cluster3_motifs.txt
- Supplementary File S1/Root motifs/
- Supplementary File S1/Root motifs/cluster1_root_motifs.txt
- Supplementary File S1/Root motifs/cluster2_root_motifs.txt
- Supplementary File S1/Root motifs/cluster3_root_motifs.txt
- Supplementary File S1/RSAT/
- Supplementary File S1/RSAT/cluster1_rsat.txt
- Supplementary File S1/RSAT/cluster2_rsat.txt
- Supplementary File S1/RSAT/cluster3_rsat.txt
- Supplementary File S1/XSTREME/
- Supplementary File S1/XSTREME/cluster1_combined_xstreme.meme
- Supplementary File S1/XSTREME/cluster2_combined_xstreme.meme
- Supplementary File S1/XSTREME/cluster3_combined_xstreme.meme
