# Supplementary material for: Transcriptome analysis reveals a de novo DNA element that may interact with chromatin-associated proteins in Plasmodium berghei during erythrocytic development
Source: Sci Rep. 2025 May 28;15:18621. doi: 10.1038/s41598-025-03586-4 (PMC12120095; doi:10.1038/s41598-025-03586-4)
Supplement: Supplementary file 2 — Supplementary Information 2. [file 41598_2025_3586_MOESM2_ESM.zip]

Archive with 66 entries (60 files):
- Supplementary File S2/
- Supplementary File S2/Clustering/
- Supplementary File S2/Clustering/matrix-clustering_SUMMARY_cluster1_1.html
- Supplementary File S2/Clustering/matrix-clustering_SUMMARY_cluster1_12.html
- Supplementary File S2/Clustering/matrix-clustering_SUMMARY_cluster1_3.html
- Supplementary File S2/Clustering/matrix-clustering_SUMMARY_cluster1_6.html
- Supplementary File S2/Clustering/matrix-clustering_SUMMARY_cluster2_10.html
- Supplementary File S2/Clustering/matrix-clustering_SUMMARY_cluster2_11.html
- Supplementary File S2/Clustering/matrix-clustering_SUMMARY_cluster2_2.html
- Supplementary File S2/Clustering/matrix-clustering_SUMMARY_cluster2_4.html
- Supplementary File S2/Clustering/matrix-clustering_SUMMARY_cluster3_5.html
- Supplementary File S2/Clustering/matrix-clustering_SUMMARY_cluster3_7.html
- Supplementary File S2/Clustering/matrix-clustering_SUMMARY_cluster3_8.html
- Supplementary File S2/Clustering/matrix-clustering_SUMMARY_cluster3_9.html
- Supplementary File S2/Merged/
- Supplementary File S2/Merged/cluster1_1_motifs.txt
- Supplementary File S2/Merged/cluster1_12_motifs.txt
- Supplementary File S2/Merged/cluster1_3_motifs.txt
- Supplementary File S2/Merged/cluster1_6_motifs.txt
- Supplementary File S2/Merged/cluster2_10_motifs.txt
- Supplementary File S2/Merged/cluster2_11_motifs.txt
- Supplementary File S2/Merged/cluster2_2_motifs.txt
- Supplementary File S2/Merged/cluster2_4_motifs.txt
- Supplementary File S2/Merged/cluster3_5_motifs.txt
- Supplementary File S2/Merged/cluster3_7_motifs.txt
- Supplementary File S2/Merged/cluster3_8_motifs.txt
- Supplementary File S2/Merged/cluster3_9_motifs.txt
- Supplementary File S2/Root motifs/
- Supplementary File S2/Root motifs/cluster1_1_root_motifs.txt
- Supplementary File S2/Root motifs/cluster1_12_root_motifs.txt
- Supplementary File S2/Root motifs/cluster1_3_root_motifs.txt
- Supplementary File S2/Root motifs/cluster1_6_root_motifs.txt
- Supplementary File S2/Root motifs/cluster2_10_root_motifs.txt
- Supplementary File S2/Root motifs/cluster2_11_root_motifs.txt
- Supplementary File S2/Root motifs/cluster2_2_root_motifs.txt
- Supplementary File S2/Root motifs/cluster2_4_root_motifs.txt
- Supplementary File S2/Root motifs/cluster3_5_root_motifs.txt
- Supplementary File S2/Root motifs/cluster3_7_root_motifs.txt
- Supplementary File S2/Root motifs/cluster3_8_root_motifs.txt
- Supplementary File S2/Root motifs/cluster3_9_root_motifs.txt
- Supplementary File S2/RSAT/
- Supplementary File S2/RSAT/cluster1_1_rsat.txt
- Supplementary File S2/RSAT/cluster1_12_rsat.txt
- Supplementary File S2/RSAT/cluster1_3_rsat.txt
- Supplementary File S2/RSAT/cluster1_6_rsat.txt
- Supplementary File S2/RSAT/cluster2_10_rsat.txt
- Supplementary File S2/RSAT/cluster2_11_rsat.txt
- Supplementary File S2/RSAT/cluster2_2_rsat.txt
- Supplementary File S2/RSAT/cluster2_4_rsat.txt
- Supplementary File S2/RSAT/cluster3_5_rsat.txt
- Supplementary File S2/RSAT/cluster3_7_rsat.txt
- Supplementary File S2/RSAT/cluster3_8_rsat.txt
- Supplementary File S2/RSAT/cluster3_9_rsat.txt
- Supplementary File S2/XSTREME/
- Supplementary File S2/XSTREME/cluster1_1_combined_xstreme.meme
- Supplementary File S2/XSTREME/cluster1_12_combined_xstreme.meme
- Supplementary File S2/XSTREME/cluster1_3_combined_xstreme.meme
- Supplementary File S2/XSTREME/cluster1_6_combined_xstreme.meme
- Supplementary File S2/XSTREME/cluster2_10_combined_xstreme.meme
- Supplementary File S2/XSTREME/cluster2_11_combined_xstreme.meme
- Supplementary File S2/XSTREME/cluster2_2_combined_xstreme.meme
- Supplementary File S2/XSTREME/cluster2_4_combined_xstreme.meme
- Supplementary File S2/XSTREME/cluster3_5_combined-xstreme.meme
- Supplementary File S2/XSTREME/cluster3_7_combined_xstreme.meme
- Supplementary File S2/XSTREME/cluster3_8_combined_xstreme.meme
- Supplementary File S2/XSTREME/cluster3_9_combined_xstreme.meme
