# Supplementary material for: Transcriptome analysis reveals a de novo DNA element that may interact with chromatin-associated proteins in Plasmodium berghei during erythrocytic development
Source: Sci Rep. 2025 May 28;15:18621. doi: 10.1038/s41598-025-03586-4 (PMC12120095; doi:10.1038/s41598-025-03586-4)
Supplement: Supplementary file 2 — Supplementary Information 2. [file 41598_2025_3586_MOESM2_ESM.zip › Supplementary File S2/XSTREME/cluster2_10_combined_xstreme.meme]

MEME version 5.5.4 (Fri Jun 16 12:19:08 2023 -0700)

ALPHABET= ACGT

strands: + -

Background letter frequencies (from file `./background'):
A 0.40402 C 0.09598 G 0.09598 T 0.40402 

MOTIF 1 1-AAAAAAATAATAAWA-STREME-1

letter-probability matrix: alength= 4 w= 15 nsites= 167 E= 6.6e-005
  0.999221	  0.000125	  0.000125	  0.000528	
  0.999221	  0.000125	  0.000125	  0.000528	
  0.833350	  0.072634	  0.000125	  0.093891	
  0.822152	  0.000125	  0.018253	  0.159470	
  0.917532	  0.000125	  0.027363	  0.054980	
  0.990157	  0.000125	  0.000125	  0.009592	
  0.845094	  0.045467	  0.027316	  0.082124	
  0.000528	  0.085490	  0.000125	  0.913856	
  0.913809	  0.000125	  0.085537	  0.000528	
  0.953903	  0.000125	  0.036380	  0.009592	
  0.111534	  0.108935	  0.080339	  0.699193	
  0.825628	  0.000125	  0.000125	  0.174121	
  0.953856	  0.000125	  0.000125	  0.045893	
  0.617154	  0.013744	  0.018253	  0.350849	
  0.822467	  0.036380	  0.000125	  0.141028	

MOTIF 2 5-ATATATATAYATATA-STREME-5

letter-probability matrix: alength= 4 w= 15 nsites= 86 E= 1.2e+000
  0.844968	  0.029493	  0.124685	  0.000854	
  0.000854	  0.000203	  0.000203	  0.998741	
  0.969451	  0.029493	  0.000203	  0.000854	
  0.000854	  0.000203	  0.014848	  0.984096	
  0.984096	  0.000203	  0.014848	  0.000854	
  0.000854	  0.014478	  0.000203	  0.984465	
  0.939932	  0.000203	  0.000203	  0.059662	
  0.000854	  0.029493	  0.000203	  0.969451	
  0.895882	  0.029493	  0.059127	  0.015499	
  0.000854	  0.631906	  0.036815	  0.330425	
  0.984096	  0.000203	  0.000203	  0.015499	
  0.074155	  0.000203	  0.014848	  0.910795	
  0.866936	  0.088073	  0.000203	  0.044789	
  0.000854	  0.149124	  0.132008	  0.718014	
  0.954730	  0.014848	  0.000203	  0.030219	

MOTIF 3 TATATAYATAYATAY-MEME-1

letter-probability matrix: alength= 4 w= 15 nsites= 307 E= 3.0e-150
  0.003257	  0.032573	  0.000000	  0.964169	
  0.778502	  0.013029	  0.208469	  0.000000	
  0.120521	  0.273616	  0.048860	  0.557003	
  0.986971	  0.000000	  0.000000	  0.013029	
  0.000000	  0.110749	  0.022801	  0.866450	
  0.710098	  0.087948	  0.201954	  0.000000	
  0.000000	  0.387622	  0.000000	  0.612378	
  0.993485	  0.000000	  0.000000	  0.006515	
  0.000000	  0.013029	  0.000000	  0.986971	
  0.801303	  0.042345	  0.156352	  0.000000	
  0.000000	  0.342020	  0.000000	  0.657980	
  0.996743	  0.000000	  0.003257	  0.000000	
  0.022801	  0.071661	  0.032573	  0.872964	
  0.872964	  0.000000	  0.097720	  0.029316	
  0.169381	  0.306189	  0.055375	  0.469055	

MOTIF 4 3-TGCATACA-STREME-3

letter-probability matrix: alength= 4 w= 8 nsites= 87 E= 6.3e-002
  0.101462	  0.062015	  0.124915	  0.711609	
  0.001781	  0.000423	  0.996015	  0.001781	
  0.041815	  0.955981	  0.000423	  0.001781	
  0.947816	  0.031059	  0.008639	  0.012486	
  0.005819	  0.000423	  0.000423	  0.993335	
  0.905702	  0.062015	  0.000423	  0.031861	
  0.001781	  0.996015	  0.000423	  0.001781	
  0.912942	  0.008062	  0.031281	  0.047714	

MOTIF 5 TTTTTYYTYTTTTTY-MEME-2

letter-probability matrix: alength= 4 w= 15 nsites= 229 E= 9.2e-035
  0.000000	  0.000000	  0.000000	  1.000000	
  0.000000	  0.096070	  0.000000	  0.903930	
  0.056769	  0.117904	  0.135371	  0.689956	
  0.074236	  0.021834	  0.013100	  0.890830	
  0.000000	  0.069869	  0.000000	  0.930131	
  0.000000	  0.427948	  0.004367	  0.567686	
  0.052402	  0.432314	  0.069869	  0.445415	
  0.113537	  0.183406	  0.218341	  0.484716	
  0.183406	  0.296943	  0.039301	  0.480349	
  0.065502	  0.000000	  0.078603	  0.855895	
  0.000000	  0.000000	  0.004367	  0.995633	
  0.017467	  0.052402	  0.000000	  0.930131	
  0.039301	  0.008734	  0.004367	  0.947598	
  0.000000	  0.056769	  0.000000	  0.943231	
  0.000000	  0.379913	  0.000000	  0.620087	

MOTIF 6 4-CCTTAA-STREME-4

letter-probability matrix: alength= 4 w= 6 nsites= 111 E= 7.6e-002
  0.036729	  0.917816	  0.008725	  0.036729	
  0.036729	  0.917816	  0.008725	  0.036729	
  0.036729	  0.008725	  0.008725	  0.945820	
  0.036729	  0.008725	  0.008725	  0.945820	
  0.945820	  0.008725	  0.008725	  0.036729	
  0.945820	  0.008725	  0.008725	  0.036729	

MOTIF 7 2-ATTAAAAAAAAAAM-STREME-2

letter-probability matrix: alength= 4 w= 14 nsites= 83 E= 4.3e-002
  0.952630	  0.000314	  0.045732	  0.001324	
  0.005648	  0.000314	  0.000314	  0.993723	
  0.001324	  0.068558	  0.023023	  0.907096	
  0.884505	  0.091149	  0.000314	  0.024032	
  0.975339	  0.023023	  0.000314	  0.001324	
  0.998047	  0.000314	  0.000314	  0.001324	
  0.884387	  0.000314	  0.113975	  0.001324	
  0.952630	  0.000314	  0.045732	  0.001324	
  0.849358	  0.023023	  0.045732	  0.081887	
  0.769773	  0.000314	  0.000314	  0.229598	
  0.793199	  0.000314	  0.045849	  0.160637	
  0.998047	  0.000314	  0.000314	  0.001324	
  0.952630	  0.023023	  0.000314	  0.024032	
  0.516608	  0.322676	  0.113857	  0.046858	

MOTIF 8 6-TGCATATATWAT-STREME-6

letter-probability matrix: alength= 4 w= 12 nsites= 48 E= 3.0e+000
  0.001231	  0.000292	  0.000292	  0.998184	
  0.001231	  0.000292	  0.997245	  0.001231	
  0.001231	  0.997245	  0.000292	  0.001231	
  0.617254	  0.127232	  0.000292	  0.255221	
  0.128171	  0.021467	  0.000292	  0.850069	
  0.765533	  0.105893	  0.021413	  0.107161	
  0.022351	  0.000292	  0.000292	  0.977064	
  0.977064	  0.021413	  0.000292	  0.001231	
  0.001231	  0.063762	  0.000292	  0.934714	
  0.573787	  0.063653	  0.042533	  0.320027	
  0.977009	  0.000292	  0.021467	  0.001231	
  0.001231	  0.042642	  0.000292	  0.955834	

MOTIF 9 GTGTACTTTTTTTDG-MEME-3

letter-probability matrix: alength= 4 w= 15 nsites= 17 E= 2.2e-011
  0.000000	  0.117647	  0.764706	  0.117647	
  0.000000	  0.000000	  0.000000	  1.000000	
  0.000000	  0.000000	  0.882353	  0.117647	
  0.000000	  0.000000	  0.000000	  1.000000	
  0.823529	  0.000000	  0.000000	  0.176471	
  0.000000	  1.000000	  0.000000	  0.000000	
  0.058824	  0.000000	  0.058824	  0.882353	
  0.000000	  0.058824	  0.000000	  0.941176	
  0.000000	  0.000000	  0.000000	  1.000000	
  0.000000	  0.000000	  0.000000	  1.000000	
  0.000000	  0.000000	  0.117647	  0.882353	
  0.000000	  0.000000	  0.058824	  0.941176	
  0.117647	  0.000000	  0.000000	  0.882353	
  0.294118	  0.000000	  0.470588	  0.235294	
  0.000000	  0.000000	  1.000000	  0.000000	
