# Supplementary material for: Transcriptome analysis reveals a de novo DNA element that may interact with chromatin-associated proteins in Plasmodium berghei during erythrocytic development
Source: Sci Rep. 2025 May 28;15:18621. doi: 10.1038/s41598-025-03586-4 (PMC12120095; doi:10.1038/s41598-025-03586-4)
Supplement: Supplementary file 2 — Supplementary Information 2. [file 41598_2025_3586_MOESM2_ESM.zip › Supplementary File S2/XSTREME/cluster2_4_combined_xstreme.meme]

MEME version 5.5.4 (Fri Jun 16 12:19:08 2023 -0700)

ALPHABET= ACGT

strands: + -

Background letter frequencies (from file `./background'):
A 0.39590 C 0.10410 G 0.10410 T 0.39590 

MOTIF 1 1-AAAAATAATAAAAHA-STREME-1

letter-probability matrix: alength= 4 w= 15 nsites= 102 E= 2.8e-002
  0.909351	  0.064145	  0.025773	  0.000731	
  0.986095	  0.012983	  0.000192	  0.000731	
  0.801666	  0.025773	  0.000192	  0.172368	
  0.998885	  0.000192	  0.000192	  0.000731	
  0.834210	  0.000192	  0.000192	  0.165406	
  0.000731	  0.000192	  0.000192	  0.998885	
  0.960514	  0.000192	  0.038564	  0.000731	
  0.998885	  0.000192	  0.000192	  0.000731	
  0.057253	  0.000192	  0.064145	  0.878410	
  0.729506	  0.051432	  0.089881	  0.129182	
  0.909157	  0.012983	  0.012983	  0.064878	
  0.914917	  0.000192	  0.000192	  0.084698	
  0.678029	  0.115462	  0.051354	  0.155155	
  0.462230	  0.287177	  0.000192	  0.250401	
  0.909196	  0.000192	  0.000192	  0.090420	

MOTIF 2 3-TATRTATATAYATA-STREME-3

letter-probability matrix: alength= 4 w= 14 nsites= 119 E= 2.8e-001
  0.025694	  0.080475	  0.000247	  0.893584	
  0.998565	  0.000247	  0.000247	  0.000941	
  0.046636	  0.049753	  0.000247	  0.903363	
  0.624391	  0.008482	  0.366186	  0.000941	
  0.000941	  0.155203	  0.000247	  0.843609	
  0.982046	  0.000247	  0.000247	  0.017459	
  0.000941	  0.066580	  0.016716	  0.915764	
  0.915764	  0.016716	  0.066580	  0.000941	
  0.017459	  0.000247	  0.000247	  0.982046	
  0.843609	  0.000247	  0.155203	  0.000941	
  0.000941	  0.366186	  0.008482	  0.624391	
  0.903363	  0.000247	  0.049753	  0.046636	
  0.000941	  0.000247	  0.000247	  0.998565	
  0.893584	  0.000247	  0.080475	  0.025694	

MOTIF 3 ATATATAYATRYATR-MEME-1

letter-probability matrix: alength= 4 w= 15 nsites= 253 E= 1.3e-076
  0.806324	  0.047431	  0.146245	  0.000000	
  0.051383	  0.118577	  0.023715	  0.806324	
  0.936759	  0.000000	  0.003953	  0.059289	
  0.000000	  0.173913	  0.083004	  0.743083	
  0.897233	  0.031621	  0.071146	  0.000000	
  0.114625	  0.098814	  0.035573	  0.750988	
  0.802372	  0.051383	  0.138340	  0.007905	
  0.000000	  0.426877	  0.023715	  0.549407	
  0.968379	  0.000000	  0.031621	  0.000000	
  0.055336	  0.067194	  0.011858	  0.865613	
  0.588933	  0.000000	  0.411067	  0.000000	
  0.051383	  0.537549	  0.027668	  0.383399	
  0.944664	  0.031621	  0.023715	  0.000000	
  0.027668	  0.067194	  0.000000	  0.905138	
  0.664032	  0.000000	  0.335968	  0.000000	

MOTIF 4 AAAAAAARARAWAAA-MEME-2

letter-probability matrix: alength= 4 w= 15 nsites= 223 E= 4.6e-041
  0.910314	  0.000000	  0.053812	  0.035874	
  0.744395	  0.000000	  0.188341	  0.067265	
  0.838565	  0.000000	  0.156951	  0.004484	
  0.753363	  0.000000	  0.246637	  0.000000	
  1.000000	  0.000000	  0.000000	  0.000000	
  0.905830	  0.000000	  0.085202	  0.008969	
  0.573991	  0.031390	  0.125561	  0.269058	
  0.542601	  0.134529	  0.322870	  0.000000	
  0.874439	  0.000000	  0.103139	  0.022422	
  0.506726	  0.094170	  0.399103	  0.000000	
  0.928251	  0.071749	  0.000000	  0.000000	
  0.506726	  0.008969	  0.228700	  0.255605	
  0.955157	  0.000000	  0.008969	  0.035874	
  0.905830	  0.022422	  0.071749	  0.000000	
  0.923767	  0.004484	  0.071749	  0.000000	

MOTIF 5 2-TCATCACTT-STREME-2

letter-probability matrix: alength= 4 w= 9 nsites= 102 E= 4.2e-002
  0.070151	  0.000344	  0.023245	  0.906260	
  0.001308	  0.927613	  0.000344	  0.070735	
  0.861387	  0.000344	  0.127502	  0.010767	
  0.001308	  0.000344	  0.000344	  0.998004	
  0.039906	  0.900197	  0.000344	  0.059553	
  0.837348	  0.000344	  0.069256	  0.093052	
  0.107238	  0.606592	  0.092019	  0.194152	
  0.062876	  0.037057	  0.081421	  0.818646	
  0.001308	  0.115268	  0.000344	  0.883080	

MOTIF 6 4-AAATGACMAR-STREME-4

letter-probability matrix: alength= 4 w= 10 nsites= 43 E= 3.8e+000
  0.997402	  0.000448	  0.000448	  0.001703	
  0.937684	  0.000448	  0.000448	  0.061421	
  0.656321	  0.000448	  0.120247	  0.222984	
  0.001703	  0.000448	  0.000448	  0.997402	
  0.001703	  0.000448	  0.936519	  0.061331	
  0.937774	  0.030262	  0.030262	  0.001703	
  0.001703	  0.876891	  0.000448	  0.120958	
  0.536795	  0.299310	  0.000448	  0.163447	
  0.997402	  0.000448	  0.000448	  0.001703	
  0.280512	  0.000448	  0.507917	  0.211124	

MOTIF 7 SSCCCMCA-MEME-4

letter-probability matrix: alength= 4 w= 8 nsites= 33 E= 4.3e-013
  0.000000	  0.545455	  0.454545	  0.000000	
  0.121212	  0.515152	  0.363636	  0.000000	
  0.000000	  0.818182	  0.181818	  0.000000	
  0.000000	  1.000000	  0.000000	  0.000000	
  0.000000	  1.000000	  0.000000	  0.000000	
  0.454545	  0.545455	  0.000000	  0.000000	
  0.272727	  0.727273	  0.000000	  0.000000	
  0.787879	  0.212121	  0.000000	  0.000000	

MOTIF 8 CAYMCYCTCHSAWTY-MEME-3

letter-probability matrix: alength= 4 w= 15 nsites= 18 E= 8.0e-003
  0.000000	  0.888889	  0.111111	  0.000000	
  1.000000	  0.000000	  0.000000	  0.000000	
  0.000000	  0.388889	  0.000000	  0.611111	
  0.388889	  0.444444	  0.000000	  0.166667	
  0.055556	  0.777778	  0.055556	  0.111111	
  0.000000	  0.555556	  0.055556	  0.388889	
  0.000000	  0.888889	  0.000000	  0.111111	
  0.000000	  0.222222	  0.000000	  0.777778	
  0.111111	  0.777778	  0.055556	  0.055556	
  0.333333	  0.277778	  0.000000	  0.388889	
  0.000000	  0.388889	  0.611111	  0.000000	
  0.944444	  0.000000	  0.055556	  0.000000	
  0.444444	  0.166667	  0.055556	  0.333333	
  0.000000	  0.000000	  0.166667	  0.833333	
  0.000000	  0.555556	  0.000000	  0.444444	

MOTIF 9 5-AAATAAAATAAAAA-STREME-5

letter-probability matrix: alength= 4 w= 14 nsites= 43 E= 4.2e+000
  0.731443	  0.000399	  0.000399	  0.267760	
  0.986727	  0.000399	  0.011359	  0.001516	
  0.971152	  0.000399	  0.000399	  0.028051	
  0.001516	  0.000399	  0.000399	  0.997687	
  0.891384	  0.000399	  0.000399	  0.107819	
  0.997687	  0.000399	  0.000399	  0.001516	
  0.997687	  0.000399	  0.000399	  0.001516	
  0.811131	  0.026934	  0.000399	  0.161536	
  0.001516	  0.000399	  0.000399	  0.997687	
  0.811373	  0.000399	  0.000399	  0.187830	
  0.997687	  0.000399	  0.000399	  0.001516	
  0.865008	  0.080006	  0.000399	  0.054587	
  0.731197	  0.080086	  0.000399	  0.188318	
  0.891384	  0.106702	  0.000399	  0.001516	
