# Supplementary material for: Transcriptome analysis reveals a de novo DNA element that may interact with chromatin-associated proteins in Plasmodium berghei during erythrocytic development
Source: Sci Rep. 2025 May 28;15:18621. doi: 10.1038/s41598-025-03586-4 (PMC12120095; doi:10.1038/s41598-025-03586-4)
Supplement: Supplementary file 3 — Supplementary Information 3. [file 41598_2025_3586_MOESM3_ESM.zip]

Archive with 10 entries (9 files):
- Supplementary File S3/
- Supplementary File S3/cluster1_ap2_tomtom.html
- Supplementary File S3/cluster1_atac-tomtom.html
- Supplementary File S3/cluster1_jaspar_tomtom.html
- Supplementary File S3/cluster2_ap2_tomtom.html
- Supplementary File S3/cluster2_atac_tomtom.html
- Supplementary File S3/cluster2_jaspar_tomtom.html
- Supplementary File S3/cluster3_ap2_tomtom.html
- Supplementary File S3/cluster3_atac_tomtom.html
- Supplementary File S3/cluster3_jaspar_tomtom.html
