# Supplementary material for: Transcriptome analysis reveals a de novo DNA element that may interact with chromatin-associated proteins in Plasmodium berghei during erythrocytic development
Source: Sci Rep. 2025 May 28;15:18621. doi: 10.1038/s41598-025-03586-4 (PMC12120095; doi:10.1038/s41598-025-03586-4)
Supplement: Supplementary file 4 — Supplementary Information 4. [file 41598_2025_3586_MOESM4_ESM.zip]

Archive with 37 entries (36 files):
- Supplementary File S4/
- Supplementary File S4/cluster1_1_ap2_tomtom.html
- Supplementary File S4/cluster1_1_atac_tomtom.html
- Supplementary File S4/cluster1_1_jaspar_tomtom.html
- Supplementary File S4/cluster1_12_ap2_tomtom.html
- Supplementary File S4/cluster1_12_atac_tomtom.html
- Supplementary File S4/cluster1_12_jaspar_tomtom.html
- Supplementary File S4/cluster1_3_ap2_tomtom.html
- Supplementary File S4/cluster1_3_atac_tomtom.html
- Supplementary File S4/cluster1_3_jaspar_tomtom.html
- Supplementary File S4/cluster1_6_ap2_tomtom.html
- Supplementary File S4/cluster1_6_atac_tomtom.html
- Supplementary File S4/cluster1_6_jaspar_tomtom.html
- Supplementary File S4/cluster2_10_ap2_tomtom.html
- Supplementary File S4/cluster2_10_atac_tomtom.html
- Supplementary File S4/cluster2_10_jaspar_tomtom.html
- Supplementary File S4/cluster2_11_ap2_tomtom.html
- Supplementary File S4/cluster2_11_atac_tomtom.html
- Supplementary File S4/cluster2_11_jaspar_tomtom.html
- Supplementary File S4/cluster2_2_ap2_tomtom.html
- Supplementary File S4/cluster2_2_atac_tomtom.html
- Supplementary File S4/cluster2_2_jaspar_tomtom.html
- Supplementary File S4/cluster2_4_ap2_tomtom.html
- Supplementary File S4/cluster2_4_atac_tomtom.html
- Supplementary File S4/cluster2_4_jaspar_tomtom.html
- Supplementary File S4/cluster3_5_ap2_tomtom.html
- Supplementary File S4/cluster3_5_atac_tomtom.html
- Supplementary File S4/cluster3_5_jaspar_tomtom.html
- Supplementary File S4/cluster3_7_ap2_tomtom.html
- Supplementary File S4/cluster3_7_atac_tomtom.html
- Supplementary File S4/cluster3_7_jaspar_tomtom.html
- Supplementary File S4/cluster3_8_ap2_tomtom.html
- Supplementary File S4/cluster3_8_atac_tomtom.html
- Supplementary File S4/cluster3_8_jaspar_tomtom.html
- Supplementary File S4/cluster3_9_ap2_tomtom.html
- Supplementary File S4/cluster3_9_atac_tomtom.html
- Supplementary File S4/cluster3_9_jaspar_tomtom.html
