# Supplementary material for: Transcriptome analysis reveals a de novo DNA element that may interact with chromatin-associated proteins in Plasmodium berghei during erythrocytic development
Source: Sci Rep. 2025 May 28;15:18621. doi: 10.1038/s41598-025-03586-4 (PMC12120095; doi:10.1038/s41598-025-03586-4)
Supplement: Supplementary file 5 — Supplementary Information 5. [file 41598_2025_3586_MOESM5_ESM.zip]

Archive with 263 entries (249 files):
- Supplementary File S6/
- Supplementary File S6/rsat_chip_seq/
- Supplementary File S6/rsat_chip_seq/DynSpansBySourceId_trophozoite_GCACTA.png
- Supplementary File S6/rsat_chip_seq/DynSpansBySourceId_ring.tab
- Supplementary File S6/rsat_chip_seq/DynSpansBySourceId_ring.png
- Supplementary File S6/rsat_chip_seq/DynSpansBySourceId_ring_AGGTAA.tab
- Supplementary File S6/rsat_chip_seq/DynSpansBySourceId_ring_AGGTAA.png
- Supplementary File S6/rsat_chip_seq/DynSpansBySourceId_ring_GCACTA.tab
- Supplementary File S6/rsat_chip_seq/DynSpansBySourceId_ring_GCACTA.png
- Supplementary File S6/rsat_chip_seq/DynSpansBySourceId_schizont.tab
- Supplementary File S6/rsat_chip_seq/DynSpansBySourceId_trophozoite_AGGTAA.tab
- Supplementary File S6/rsat_chip_seq/DynSpansBySourceId_trophozoite_AGGTAA.png
- Supplementary File S6/rsat_chip_seq/DynSpansBySourceId_trophozoite_GCACTA.tab
- Supplementary File S6/rsat_chip_seq/DynSpansBySourceId_schizont.png
- Supplementary File S6/rsat_chip_seq/DynSpansBySourceId_schizont_AGGTAA.tab
- Supplementary File S6/rsat_chip_seq/DynSpansBySourceId_schizont_AGGTAA.png
- Supplementary File S6/rsat_chip_seq/DynSpansBySourceId_schizont_GCACTA.tab
- Supplementary File S6/rsat_chip_seq/DynSpansBySourceId_schizont_GCACTA.png
- Supplementary File S6/rsat_chip_seq/DynSpansBySourceId_trophozoite.tab
- Supplementary File S6/rsat_chip_seq/DynSpansBySourceId_trophozoite.png
- Supplementary File S6/meme_out_chip_seq/
- Supplementary File S6/meme_out_chip_seq/DynSpansBySourceId_ring/
- Supplementary File S6/meme_out_chip_seq/DynSpansBySourceId_ring/meme.txt
- Supplementary File S6/meme_out_chip_seq/DynSpansBySourceId_ring/logo1.eps
- Supplementary File S6/meme_out_chip_seq/DynSpansBySourceId_ring/logo1.png
- Supplementary File S6/meme_out_chip_seq/DynSpansBySourceId_ring/logo_rc1.eps
- Supplementary File S6/meme_out_chip_seq/DynSpansBySourceId_ring/logo_rc1.png
- Supplementary File S6/meme_out_chip_seq/DynSpansBySourceId_ring/logo2.eps
- Supplementary File S6/meme_out_chip_seq/DynSpansBySourceId_ring/logo2.png
- Supplementary File S6/meme_out_chip_seq/DynSpansBySourceId_ring/logo_rc2.eps
- Supplementary File S6/meme_out_chip_seq/DynSpansBySourceId_ring/logo_rc2.png
- Supplementary File S6/meme_out_chip_seq/DynSpansBySourceId_ring/logo3.eps
- Supplementary File S6/meme_out_chip_seq/DynSpansBySourceId_ring/logo3.png
- Supplementary File S6/meme_out_chip_seq/DynSpansBySourceId_ring/logo_rc3.eps
- Supplementary File S6/meme_out_chip_seq/DynSpansBySourceId_ring/logo_rc3.png
- Supplementary File S6/meme_out_chip_seq/DynSpansBySourceId_ring/logo4.eps
- Supplementary File S6/meme_out_chip_seq/DynSpansBySourceId_ring/logo4.png
- Supplementary File S6/meme_out_chip_seq/DynSpansBySourceId_ring/logo_rc4.eps
- Supplementary File S6/meme_out_chip_seq/DynSpansBySourceId_ring/logo_rc4.png
- Supplementary File S6/meme_out_chip_seq/DynSpansBySourceId_ring/logo5.eps
- Supplementary File S6/meme_out_chip_seq/DynSpansBySourceId_ring/logo5.png
- Supplementary File S6/meme_out_chip_seq/DynSpansBySourceId_ring/logo_rc5.eps
- Supplementary File S6/meme_out_chip_seq/DynSpansBySourceId_ring/logo_rc5.png
- Supplementary File S6/meme_out_chip_seq/DynSpansBySourceId_ring/logo6.eps
- Supplementary File S6/meme_out_chip_seq/DynSpansBySourceId_ring/logo6.png
- Supplementary File S6/meme_out_chip_seq/DynSpansBySourceId_ring/logo_rc6.eps
- Supplementary File S6/meme_out_chip_seq/DynSpansBySourceId_ring/logo_rc6.png
- Supplementary File S6/meme_out_chip_seq/DynSpansBySourceId_ring/logo7.eps
- Supplementary File S6/meme_out_chip_seq/DynSpansBySourceId_ring/logo7.png
- Supplementary File S6/meme_out_chip_seq/DynSpansBySourceId_ring/logo_rc7.eps
- Supplementary File S6/meme_out_chip_seq/DynSpansBySourceId_ring/logo_rc7.png
- Supplementary File S6/meme_out_chip_seq/DynSpansBySourceId_ring/logo8.eps
- Supplementary File S6/meme_out_chip_seq/DynSpansBySourceId_ring/logo8.png
- Supplementary File S6/meme_out_chip_seq/DynSpansBySourceId_ring/logo_rc8.eps
- Supplementary File S6/meme_out_chip_seq/DynSpansBySourceId_ring/logo_rc8.png
- Supplementary File S6/meme_out_chip_seq/DynSpansBySourceId_ring/logo9.eps
- Supplementary File S6/meme_out_chip_seq/DynSpansBySourceId_ring/logo9.png
- Supplementary File S6/meme_out_chip_seq/DynSpansBySourceId_ring/logo_rc9.eps
- Supplementary File S6/meme_out_chip_seq/DynSpansBySourceId_ring/logo_rc9.png
- Supplementary File S6/meme_out_chip_seq/DynSpansBySourceId_ring/logo10.eps
- Supplementary File S6/meme_out_chip_seq/DynSpansBySourceId_ring/logo10.png
- Supplementary File S6/meme_out_chip_seq/DynSpansBySourceId_ring/logo_rc10.eps
- Supplementary File S6/meme_out_chip_seq/DynSpansBySourceId_ring/logo_rc10.png
- Supplementary File S6/meme_out_chip_seq/DynSpansBySourceId_ring/logo11.eps
- Supplementary File S6/meme_out_chip_seq/DynSpansBySourceId_ring/logo11.png
- Supplementary File S6/meme_out_chip_seq/DynSpansBySourceId_ring/logo_rc11.eps
- Supplementary File S6/meme_out_chip_seq/DynSpansBySourceId_ring/logo_rc11.png
- Supplementary File S6/meme_out_chip_seq/DynSpansBySourceId_ring/logo12.eps
- Supplementary File S6/meme_out_chip_seq/DynSpansBySourceId_ring/logo12.png
- Supplementary File S6/meme_out_chip_seq/DynSpansBySourceId_ring/logo_rc12.eps
- Supplementary File S6/meme_out_chip_seq/DynSpansBySourceId_ring/logo_rc12.png
- Supplementary File S6/meme_out_chip_seq/DynSpansBySourceId_ring/logo13.eps
- Supplementary File S6/meme_out_chip_seq/DynSpansBySourceId_ring/logo13.png
- Supplementary File S6/meme_out_chip_seq/DynSpansBySourceId_ring/logo_rc13.eps
- Supplementary File S6/meme_out_chip_seq/DynSpansBySourceId_ring/logo_rc13.png
- Supplementary File S6/meme_out_chip_seq/DynSpansBySourceId_ring/logo14.eps
- Supplementary File S6/meme_out_chip_seq/DynSpansBySourceId_ring/logo14.png
- Supplementary File S6/meme_out_chip_seq/DynSpansBySourceId_ring/logo_rc14.eps
- Supplementary File S6/meme_out_chip_seq/DynSpansBySourceId_ring/logo_rc14.png
- Supplementary File S6/meme_out_chip_seq/DynSpansBySourceId_ring/logo15.eps
- Supplementary File S6/meme_out_chip_seq/DynSpansBySourceId_ring/logo15.png
- Supplementary File S6/meme_out_chip_seq/DynSpansBySourceId_ring/logo_rc15.eps
- Supplementary File S6/meme_out_chip_seq/DynSpansBySourceId_ring/logo_rc15.png
- Supplementary File S6/meme_out_chip_seq/DynSpansBySourceId_ring/meme.xml
- Supplementary File S6/meme_out_chip_seq/DynSpansBySourceId_ring/meme.html
- Supplementary File S6/meme_out_chip_seq/DynSpansBySourceId_schizont/
- Supplementary File S6/meme_out_chip_seq/DynSpansBySourceId_schizont/meme.txt
- Supplementary File S6/meme_out_chip_seq/DynSpansBySourceId_schizont/logo1.eps
- Supplementary File S6/meme_out_chip_seq/DynSpansBySourceId_schizont/logo1.png
- Supplementary File S6/meme_out_chip_seq/DynSpansBySourceId_schizont/logo_rc1.eps
- Supplementary File S6/meme_out_chip_seq/DynSpansBySourceId_schizont/logo_rc1.png
- Supplementary File S6/meme_out_chip_seq/DynSpansBySourceId_schizont/logo2.eps
- Supplementary File S6/meme_out_chip_seq/DynSpansBySourceId_schizont/logo2.png
- Supplementary File S6/meme_out_chip_seq/DynSpansBySourceId_schizont/logo_rc2.eps
- Supplementary File S6/meme_out_chip_seq/DynSpansBySourceId_schizont/logo_rc2.png
- Supplementary File S6/meme_out_chip_seq/DynSpansBySourceId_schizont/logo3.eps
- Supplementary File S6/meme_out_chip_seq/DynSpansBySourceId_schizont/logo3.png
- Supplementary File S6/meme_out_chip_seq/DynSpansBySourceId_schizont/logo_rc3.eps
- Supplementary File S6/meme_out_chip_seq/DynSpansBySourceId_schizont/logo_rc3.png
- Supplementary File S6/meme_out_chip_seq/DynSpansBySourceId_schizont/logo4.eps
- Supplementary File S6/meme_out_chip_seq/DynSpansBySourceId_schizont/logo4.png
- Supplementary File S6/meme_out_chip_seq/DynSpansBySourceId_schizont/logo_rc4.eps
- Supplementary File S6/meme_out_chip_seq/DynSpansBySourceId_schizont/logo_rc4.png
- Supplementary File S6/meme_out_chip_seq/DynSpansBySourceId_schizont/logo5.eps
- Supplementary File S6/meme_out_chip_seq/DynSpansBySourceId_schizont/logo5.png
- Supplementary File S6/meme_out_chip_seq/DynSpansBySourceId_schizont/logo_rc5.eps
- Supplementary File S6/meme_out_chip_seq/DynSpansBySourceId_schizont/logo_rc5.png
- Supplementary File S6/meme_out_chip_seq/DynSpansBySourceId_schizont/logo6.eps
- Supplementary File S6/meme_out_chip_seq/DynSpansBySourceId_schizont/logo6.png
- Supplementary File S6/meme_out_chip_seq/DynSpansBySourceId_schizont/logo_rc6.eps
- Supplementary File S6/meme_out_chip_seq/DynSpansBySourceId_schizont/logo_rc6.png
- Supplementary File S6/meme_out_chip_seq/DynSpansBySourceId_schizont/logo7.eps
- Supplementary File S6/meme_out_chip_seq/DynSpansBySourceId_schizont/logo7.png
- Supplementary File S6/meme_out_chip_seq/DynSpansBySourceId_schizont/logo_rc7.eps
- Supplementary File S6/meme_out_chip_seq/DynSpansBySourceId_schizont/logo_rc7.png
- Supplementary File S6/meme_out_chip_seq/DynSpansBySourceId_schizont/logo8.eps
- Supplementary File S6/meme_out_chip_seq/DynSpansBySourceId_schizont/logo8.png
- Supplementary File S6/meme_out_chip_seq/DynSpansBySourceId_schizont/logo_rc8.eps
- Supplementary File S6/meme_out_chip_seq/DynSpansBySourceId_schizont/logo_rc8.png
- Supplementary File S6/meme_out_chip_seq/DynSpansBySourceId_schizont/logo9.eps
- Supplementary File S6/meme_out_chip_seq/DynSpansBySourceId_schizont/logo9.png
- Supplementary File S6/meme_out_chip_seq/DynSpansBySourceId_schizont/logo_rc9.eps
- Supplementary File S6/meme_out_chip_seq/DynSpansBySourceId_schizont/logo_rc9.png
- Supplementary File S6/meme_out_chip_seq/DynSpansBySourceId_schizont/logo10.eps
- Supplementary File S6/meme_out_chip_seq/DynSpansBySourceId_schizont/logo10.png
- Supplementary File S6/meme_out_chip_seq/DynSpansBySourceId_schizont/logo_rc10.eps
- Supplementary File S6/meme_out_chip_seq/DynSpansBySourceId_schizont/logo_rc10.png
- Supplementary File S6/meme_out_chip_seq/DynSpansBySourceId_schizont/logo11.eps
- Supplementary File S6/meme_out_chip_seq/DynSpansBySourceId_schizont/logo11.png
- Supplementary File S6/meme_out_chip_seq/DynSpansBySourceId_schizont/logo_rc11.eps
- Supplementary File S6/meme_out_chip_seq/DynSpansBySourceId_schizont/logo_rc11.png
- Supplementary File S6/meme_out_chip_seq/DynSpansBySourceId_schizont/logo12.eps
- Supplementary File S6/meme_out_chip_seq/DynSpansBySourceId_schizont/logo12.png
- Supplementary File S6/meme_out_chip_seq/DynSpansBySourceId_schizont/logo_rc12.eps
- Supplementary File S6/meme_out_chip_seq/DynSpansBySourceId_schizont/logo_rc12.png
- Supplementary File S6/meme_out_chip_seq/DynSpansBySourceId_schizont/logo13.eps
- Supplementary File S6/meme_out_chip_seq/DynSpansBySourceId_schizont/logo13.png
- Supplementary File S6/meme_out_chip_seq/DynSpansBySourceId_schizont/logo_rc13.eps
- Supplementary File S6/meme_out_chip_seq/DynSpansBySourceId_schizont/logo_rc13.png
- Supplementary File S6/meme_out_chip_seq/DynSpansBySourceId_schizont/logo14.eps
- Supplementary File S6/meme_out_chip_seq/DynSpansBySourceId_schizont/logo14.png
- Supplementary File S6/meme_out_chip_seq/DynSpansBySourceId_schizont/logo_rc14.eps
- Supplementary File S6/meme_out_chip_seq/DynSpansBySourceId_schizont/logo_rc14.png
- Supplementary File S6/meme_out_chip_seq/DynSpansBySourceId_schizont/logo15.eps
- Supplementary File S6/meme_out_chip_seq/DynSpansBySourceId_schizont/logo15.png
- Supplementary File S6/meme_out_chip_seq/DynSpansBySourceId_schizont/logo_rc15.eps
- Supplementary File S6/meme_out_chip_seq/DynSpansBySourceId_schizont/logo_rc15.png
- Supplementary File S6/meme_out_chip_seq/DynSpansBySourceId_schizont/meme.xml
- Supplementary File S6/meme_out_chip_seq/DynSpansBySourceId_schizont/meme.html
- Supplementary File S6/meme_out_chip_seq/DynSpansBySourceId_trophozoite/
- Supplementary File S6/meme_out_chip_seq/DynSpansBySourceId_trophozoite/meme.txt
- Supplementary File S6/meme_out_chip_seq/DynSpansBySourceId_trophozoite/logo1.eps
- Supplementary File S6/meme_out_chip_seq/DynSpansBySourceId_trophozoite/logo1.png
- Supplementary File S6/meme_out_chip_seq/DynSpansBySourceId_trophozoite/logo_rc1.eps
- Supplementary File S6/meme_out_chip_seq/DynSpansBySourceId_trophozoite/logo_rc1.png
- Supplementary File S6/meme_out_chip_seq/DynSpansBySourceId_trophozoite/logo2.eps
- Supplementary File S6/meme_out_chip_seq/DynSpansBySourceId_trophozoite/logo2.png
- Supplementary File S6/meme_out_chip_seq/DynSpansBySourceId_trophozoite/logo_rc2.eps
- Supplementary File S6/meme_out_chip_seq/DynSpansBySourceId_trophozoite/logo_rc2.png
- Supplementary File S6/meme_out_chip_seq/DynSpansBySourceId_trophozoite/logo3.eps
- Supplementary File S6/meme_out_chip_seq/DynSpansBySourceId_trophozoite/logo3.png
- Supplementary File S6/meme_out_chip_seq/DynSpansBySourceId_trophozoite/logo_rc3.eps
- Supplementary File S6/meme_out_chip_seq/DynSpansBySourceId_trophozoite/logo_rc3.png
- Supplementary File S6/meme_out_chip_seq/DynSpansBySourceId_trophozoite/logo4.eps
- Supplementary File S6/meme_out_chip_seq/DynSpansBySourceId_trophozoite/logo4.png
- Supplementary File S6/meme_out_chip_seq/DynSpansBySourceId_trophozoite/logo_rc4.eps
- Supplementary File S6/meme_out_chip_seq/DynSpansBySourceId_trophozoite/logo_rc4.png
- Supplementary File S6/meme_out_chip_seq/DynSpansBySourceId_trophozoite/logo5.eps
- Supplementary File S6/meme_out_chip_seq/DynSpansBySourceId_trophozoite/logo5.png
- Supplementary File S6/meme_out_chip_seq/DynSpansBySourceId_trophozoite/logo_rc5.eps
- Supplementary File S6/meme_out_chip_seq/DynSpansBySourceId_trophozoite/logo_rc5.png
- Supplementary File S6/meme_out_chip_seq/DynSpansBySourceId_trophozoite/logo6.eps
- Supplementary File S6/meme_out_chip_seq/DynSpansBySourceId_trophozoite/logo6.png
- Supplementary File S6/meme_out_chip_seq/DynSpansBySourceId_trophozoite/logo_rc6.eps
- Supplementary File S6/meme_out_chip_seq/DynSpansBySourceId_trophozoite/logo_rc6.png
- Supplementary File S6/meme_out_chip_seq/DynSpansBySourceId_trophozoite/logo7.eps
- Supplementary File S6/meme_out_chip_seq/DynSpansBySourceId_trophozoite/logo7.png
- Supplementary File S6/meme_out_chip_seq/DynSpansBySourceId_trophozoite/logo_rc7.eps
- Supplementary File S6/meme_out_chip_seq/DynSpansBySourceId_trophozoite/logo_rc7.png
- Supplementary File S6/meme_out_chip_seq/DynSpansBySourceId_trophozoite/logo8.eps
- Supplementary File S6/meme_out_chip_seq/DynSpansBySourceId_trophozoite/logo8.png
- Supplementary File S6/meme_out_chip_seq/DynSpansBySourceId_trophozoite/logo_rc8.eps
- Supplementary File S6/meme_out_chip_seq/DynSpansBySourceId_trophozoite/logo_rc8.png
- Supplementary File S6/meme_out_chip_seq/DynSpansBySourceId_trophozoite/logo9.eps
- Supplementary File S6/meme_out_chip_seq/DynSpansBySourceId_trophozoite/logo9.png
- Supplementary File S6/meme_out_chip_seq/DynSpansBySourceId_trophozoite/logo_rc9.eps
- Supplementary File S6/meme_out_chip_seq/DynSpansBySourceId_trophozoite/logo_rc9.png
- Supplementary File S6/meme_out_chip_seq/DynSpansBySourceId_trophozoite/logo10.eps
- Supplementary File S6/meme_out_chip_seq/DynSpansBySourceId_trophozoite/logo10.png
- Supplementary File S6/meme_out_chip_seq/DynSpansBySourceId_trophozoite/logo_rc10.eps
- Supplementary File S6/meme_out_chip_seq/DynSpansBySourceId_trophozoite/logo_rc10.png
- Supplementary File S6/meme_out_chip_seq/DynSpansBySourceId_trophozoite/logo11.eps
- Supplementary File S6/meme_out_chip_seq/DynSpansBySourceId_trophozoite/logo11.png
- Supplementary File S6/meme_out_chip_seq/DynSpansBySourceId_trophozoite/logo_rc11.eps
- Supplementary File S6/meme_out_chip_seq/DynSpansBySourceId_trophozoite/logo_rc11.png
- Supplementary File S6/meme_out_chip_seq/DynSpansBySourceId_trophozoite/logo12.eps
- Supplementary File S6/meme_out_chip_seq/DynSpansBySourceId_trophozoite/logo12.png
- Supplementary File S6/meme_out_chip_seq/DynSpansBySourceId_trophozoite/logo_rc12.eps
- Supplementary File S6/meme_out_chip_seq/DynSpansBySourceId_trophozoite/logo_rc12.png
- Supplementary File S6/meme_out_chip_seq/DynSpansBySourceId_trophozoite/logo13.eps
- Supplementary File S6/meme_out_chip_seq/DynSpansBySourceId_trophozoite/logo13.png
- Supplementary File S6/meme_out_chip_seq/DynSpansBySourceId_trophozoite/logo_rc13.eps
- Supplementary File S6/meme_out_chip_seq/DynSpansBySourceId_trophozoite/logo_rc13.png
- Supplementary File S6/meme_out_chip_seq/DynSpansBySourceId_trophozoite/logo14.eps
- Supplementary File S6/meme_out_chip_seq/DynSpansBySourceId_trophozoite/logo14.png
- Supplementary File S6/meme_out_chip_seq/DynSpansBySourceId_trophozoite/logo_rc14.eps
- Supplementary File S6/meme_out_chip_seq/DynSpansBySourceId_trophozoite/logo_rc14.png
- Supplementary File S6/meme_out_chip_seq/DynSpansBySourceId_trophozoite/logo15.eps
- Supplementary File S6/meme_out_chip_seq/DynSpansBySourceId_trophozoite/logo15.png
- Supplementary File S6/meme_out_chip_seq/DynSpansBySourceId_trophozoite/logo_rc15.eps
- Supplementary File S6/meme_out_chip_seq/DynSpansBySourceId_trophozoite/logo_rc15.png
- Supplementary File S6/meme_out_chip_seq/DynSpansBySourceId_trophozoite/meme.xml
- Supplementary File S6/meme_out_chip_seq/DynSpansBySourceId_trophozoite/meme.html
- Supplementary File S6/venn_hip-seq.png
- Supplementary File S6/Venn_common52_orthologous.png
- Supplementary File S6/Venn_unique14_orthologous.png
- Supplementary File S6/DynSpansBySourceId_ring.fasta
- Supplementary File S6/DynSpansBySourceId_schizont.fasta
- Supplementary File S6/DynSpansBySourceId_trophozoite.fasta
- Supplementary File S6/motifs_counts_ring.txt
- Supplementary File S6/motifs_counts_schizont.txt
- Supplementary File S6/motifs_counts_trophozoite.txt
- Supplementary File S6/motifs_IDs_ring.txt
- Supplementary File S6/motifs_IDs_schizont.txt
- Supplementary File S6/motifs_IDs_trophozoite.txt
- Supplementary File S6/motifs_ring.txt
- Supplementary File S6/motifs_schizont.txt
- Supplementary File S6/motifs_trophozoite.txt
- Supplementary File S6/tomtom/
- Supplementary File S6/tomtom/motifs_IDs_ring.txt
- Supplementary File S6/tomtom/motifs_IDs_schizont.txt
- Supplementary File S6/tomtom/motifs_IDs_trophozoite.txt
- Supplementary File S6/tomtom/DynSpansBySourceId_ring/
- Supplementary File S6/tomtom/DynSpansBySourceId_ring/tomtom.tsv
- Supplementary File S6/tomtom/DynSpansBySourceId_ring/tomtom.xml
- Supplementary File S6/tomtom/DynSpansBySourceId_ring/tomtom.html
- Supplementary File S6/tomtom/DynSpansBySourceId_schizont/
- Supplementary File S6/tomtom/DynSpansBySourceId_schizont/tomtom.tsv
- Supplementary File S6/tomtom/DynSpansBySourceId_schizont/tomtom.xml
- Supplementary File S6/tomtom/DynSpansBySourceId_schizont/tomtom.html
- Supplementary File S6/tomtom/DynSpansBySourceId_trophozoite/
- Supplementary File S6/tomtom/DynSpansBySourceId_trophozoite/tomtom.tsv
- Supplementary File S6/tomtom/DynSpansBySourceId_trophozoite/tomtom.xml
- Supplementary File S6/tomtom/DynSpansBySourceId_trophozoite/tomtom.html
- Supplementary File S6/streme_out/
- Supplementary File S6/streme_out/DynSpansBySourceId_ring/
- Supplementary File S6/streme_out/DynSpansBySourceId_ring/streme.txt
- Supplementary File S6/streme_out/DynSpansBySourceId_ring/streme.xml
- Supplementary File S6/streme_out/DynSpansBySourceId_ring/streme.html
- Supplementary File S6/streme_out/DynSpansBySourceId_ring/sequences.tsv
- Supplementary File S6/streme_out/DynSpansBySourceId_ring/sites.tsv
- Supplementary File S6/streme_out/DynSpansBySourceId_schizont/
- Supplementary File S6/streme_out/DynSpansBySourceId_schizont/streme.txt
- Supplementary File S6/streme_out/DynSpansBySourceId_schizont/streme.xml
- Supplementary File S6/streme_out/DynSpansBySourceId_schizont/streme.html
- Supplementary File S6/streme_out/DynSpansBySourceId_schizont/sequences.tsv
- Supplementary File S6/streme_out/DynSpansBySourceId_schizont/sites.tsv
- Supplementary File S6/streme_out/DynSpansBySourceId_trophozoite/
- Supplementary File S6/streme_out/DynSpansBySourceId_trophozoite/streme.txt
- Supplementary File S6/streme_out/DynSpansBySourceId_trophozoite/streme.xml
- Supplementary File S6/streme_out/DynSpansBySourceId_trophozoite/streme.html
- Supplementary File S6/streme_out/DynSpansBySourceId_trophozoite/sequences.tsv
- Supplementary File S6/streme_out/DynSpansBySourceId_trophozoite/sites.tsv
