# Supplementary material for: Transcriptome analysis reveals a de novo DNA element that may interact with chromatin-associated proteins in Plasmodium berghei during erythrocytic development
Source: Sci Rep. 2025 May 28;15:18621. doi: 10.1038/s41598-025-03586-4 (PMC12120095; doi:10.1038/s41598-025-03586-4)
Supplement: Supplementary file 5 — Supplementary Information 5. [file 41598_2025_3586_MOESM5_ESM.zip › Supplementary File S6/rsat_chip_seq/DynSpansBySourceId_ring.tab]

#seq_id	ft_type	ft_name	strand	start	end	sequence	weight
Pf3D7_14_v3:1211407-1211868:f	site	ATAWWWWTATATATATATATATATATATATATWTAWATWTA	D	1	41	TACACAACTACGGCTATACTTCTACCAAATCTGTAGATAAC	-60.3
Pf3D7_14_v3:1211407-1211868:f	site	ATAWWWWTATATATATATATATATATATATATWTAWATWTA	R	1	41	GTTATCTACAGATTTGGTAGAAGTATAGCCGTAGTTGTGTA	-39.7
Pf3D7_14_v3:1211407-1211868:f	site	TYWTTYTTTTTTTTTTYMTTT	D	1	21	TACACAACTACGGCTATACTT	-13.0
Pf3D7_14_v3:1211407-1211868:f	site	TYWTTYTTTTTTTTTTYMTTT	R	1	21	AAGTATAGCCGTAGTTGTGTA	-22.6
Pf3D7_14_v3:1211407-1211868:f	site	KAGCWYCYRSHKBTGYAGSY	D	1	20	TACACAACTACGGCTATACT	-8.0
Pf3D7_14_v3:1211407-1211868:f	site	KAGCWYCYRSHKBTGYAGSY	R	1	20	AGTATAGCCGTAGTTGTGTA	-17.1
Pf3D7_14_v3:1211407-1211868:f	site	ATAKTKGATGRTGRWKSWTTWWKKRCTAWTGGTRRTBGTGA	D	1	41	TACACAACTACGGCTATACTTCTACCAAATCTGTAGATAAC	-29.2
Pf3D7_14_v3:1211407-1211868:f	site	ATAKTKGATGRTGRWKSWTTWWKKRCTAWTGGTRRTBGTGA	R	1	41	GTTATCTACAGATTTGGTAGAAGTATAGCCGTAGTTGTGTA	-17.2
Pf3D7_14_v3:1211407-1211868:f	site	CCAYMACCAA	D	1	10	TACACAACTA	-7.9
Pf3D7_14_v3:1211407-1211868:f	site	CCAYMACCAA	R	1	10	TAGTTGTGTA	-18.1
Pf3D7_14_v3:1211407-1211868:f	site	SCCCCACC	D	1	8	TACACAAC	1.7
Pf3D7_14_v3:1211407-1211868:f	site	SCCCCACC	R	1	8	GTTGTGTA	-6.6
Pf3D7_14_v3:1211407-1211868:f	site	GAACVTTCAGCAGC	D	1	14	TACACAACTACGGC	-4.7
Pf3D7_14_v3:1211407-1211868:f	site	GAACVTTCAGCAGC	R	1	14	GCCGTAGTTGTGTA	-14.3
Pf3D7_14_v3:1211407-1211868:f	site	GGWKGYWASGAMTSRAGAGCAGRWWGRTGTGS	D	1	32	TACACAACTACGGCTATACTTCTACCAAATCT	-23.6
Pf3D7_14_v3:1211407-1211868:f	site	GGWKGYWASGAMTSRAGAGCAGRWWGRTGTGS	R	1	32	AGATTTGGTAGAAGTATAGCCGTAGTTGTGTA	-11.5
Pf3D7_14_v3:1211407-1211868:f	site	ATATATATATATATATAATAT	D	1	21	TACACAACTACGGCTATACTT	-33.6
Pf3D7_14_v3:1211407-1211868:f	site	ATATATATATATATATAATAT	R	1	21	AAGTATAGCCGTAGTTGTGTA	-11.5
Pf3D7_14_v3:1211407-1211868:f	site	CAGKCGCC	D	1	8	TACACAAC	-1.2
Pf3D7_14_v3:1211407-1211868:f	site	CAGKCGCC	R	1	8	GTTGTGTA	-3.7
Pf3D7_14_v3:1211407-1211868:f	site	CSAGRAWAGACACGMSC	D	1	17	TACACAACTACGGCTAT	-10.9
Pf3D7_14_v3:1211407-1211868:f	site	CSAGRAWAGACACGMSC	R	1	17	ATAGCCGTAGTTGTGTA	-14.0
Pf3D7_14_v3:1211407-1211868:f	site	CWSYTGKTGTTSSTTYWGCTG	D	1	21	TACACAACTACGGCTATACTT	-10.3
Pf3D7_14_v3:1211407-1211868:f	site	CWSYTGKTGTTSSTTYWGCTG	R	1	21	AAGTATAGCCGTAGTTGTGTA	-11.5
Pf3D7_14_v3:1211407-1211868:f	site	GCTKCASRTAAASTTTCAGCT	D	1	21	TACACAACTACGGCTATACTT	-6.1
Pf3D7_14_v3:1211407-1211868:f	site	GCTKCASRTAAASTTTCAGCT	R	1	21	AAGTATAGCCGTAGTTGTGTA	-16.3
Pf3D7_14_v3:1211407-1211868:f	site	SGTDHGMAGWRKAWACAKKVASARWGG	D	1	27	TACACAACTACGGCTATACTTCTACCA	-21.6
Pf3D7_14_v3:1211407-1211868:f	site	SGTDHGMAGWRKAWACAKKVASARWGG	R	1	27	TGGTAGAAGTATAGCCGTAGTTGTGTA	-4.8
Pf3D7_14_v3:1211407-1211868:f	site	CAGARGWGCTGG	D	1	12	TACACAACTACG	-5.5
Pf3D7_14_v3:1211407-1211868:f	site	CAGARGWGCTGG	R	1	12	CGTAGTTGTGTA	-2.1
Pf3D7_14_v3:1211407-1211868:f	site	ATAWWWWTATATATATATATATATATATATATWTAWATWTA	D	2	42	ACACAACTACGGCTATACTTCTACCAAATCTGTAGATAACC	-40.0
Pf3D7_14_v3:1211407-1211868:f	site	ATAWWWWTATATATATATATATATATATATATWTAWATWTA	R	2	42	GGTTATCTACAGATTTGGTAGAAGTATAGCCGTAGTTGTGT	-52.7
Pf3D7_14_v3:1211407-1211868:f	site	TYWTTYTTTTTTTTTTYMTTT	D	2	22	ACACAACTACGGCTATACTTC	-12.8
Pf3D7_14_v3:1211407-1211868:f	site	TYWTTYTTTTTTTTTTYMTTT	R	2	22	GAAGTATAGCCGTAGTTGTGT	-19.8
Pf3D7_14_v3:1211407-1211868:f	site	KAGCWYCYRSHKBTGYAGSY	D	2	21	ACACAACTACGGCTATACTT	-5.6
Pf3D7_14_v3:1211407-1211868:f	site	KAGCWYCYRSHKBTGYAGSY	R	2	21	AAGTATAGCCGTAGTTGTGT	-19.1
Pf3D7_14_v3:1211407-1211868:f	site	ATAKTKGATGRTGRWKSWTTWWKKRCTAWTGGTRRTBGTGA	D	2	42	ACACAACTACGGCTATACTTCTACCAAATCTGTAGATAACC	-29.2
Pf3D7_14_v3:1211407-1211868:f	site	ATAKTKGATGRTGRWKSWTTWWKKRCTAWTGGTRRTBGTGA	R	2	42	GGTTATCTACAGATTTGGTAGAAGTATAGCCGTAGTTGTGT	-11.3
Pf3D7_14_v3:1211407-1211868:f	site	CCAYMACCAA	D	2	11	ACACAACTAC	-0.3
Pf3D7_14_v3:1211407-1211868:f	site	CCAYMACCAA	R	2	11	GTAGTTGTGT	-17.5
Pf3D7_14_v3:1211407-1211868:f	site	SCCCCACC	D	2	9	ACACAACT	1.7
Pf3D7_14_v3:1211407-1211868:f	site	SCCCCACC	R	2	9	AGTTGTGT	-8.8
Pf3D7_14_v3:1211407-1211868:f	site	GAACVTTCAGCAGC	D	2	15	ACACAACTACGGCT	-6.4
Pf3D7_14_v3:1211407-1211868:f	site	GAACVTTCAGCAGC	R	2	15	AGCCGTAGTTGTGT	-6.3
Pf3D7_14_v3:1211407-1211868:f	site	GGWKGYWASGAMTSRAGAGCAGRWWGRTGTGS	D	2	33	ACACAACTACGGCTATACTTCTACCAAATCTG	-27.9
Pf3D7_14_v3:1211407-1211868:f	site	GGWKGYWASGAMTSRAGAGCAGRWWGRTGTGS	R	2	33	CAGATTTGGTAGAAGTATAGCCGTAGTTGTGT	-9.3
Pf3D7_14_v3:1211407-1211868:f	site	ATATATATATATATATAATAT	D	2	22	ACACAACTACGGCTATACTTC	-10.5
Pf3D7_14_v3:1211407-1211868:f	site	ATATATATATATATATAATAT	R	2	22	GAAGTATAGCCGTAGTTGTGT	-33.8
Pf3D7_14_v3:1211407-1211868:f	site	CAGKCGCC	D	2	9	ACACAACT	-5.9
Pf3D7_14_v3:1211407-1211868:f	site	CAGKCGCC	R	2	9	AGTTGTGT	-7.5
Pf3D7_14_v3:1211407-1211868:f	site	CSAGRAWAGACACGMSC	D	2	18	ACACAACTACGGCTATA	-7.4
Pf3D7_14_v3:1211407-1211868:f	site	CSAGRAWAGACACGMSC	R	2	18	TATAGCCGTAGTTGTGT	-9.6
Pf3D7_14_v3:1211407-1211868:f	site	CWSYTGKTGTTSSTTYWGCTG	D	2	22	ACACAACTACGGCTATACTTC	-4.2
Pf3D7_14_v3:1211407-1211868:f	site	CWSYTGKTGTTSSTTYWGCTG	R	2	22	GAAGTATAGCCGTAGTTGTGT	-10.2
Pf3D7_14_v3:1211407-1211868:f	site	GCTKCASRTAAASTTTCAGCT	D	2	22	ACACAACTACGGCTATACTTC	-18.4
Pf3D7_14_v3:1211407-1211868:f	site	GCTKCASRTAAASTTTCAGCT	R	2	22	GAAGTATAGCCGTAGTTGTGT	-16.4
Pf3D7_14_v3:1211407-1211868:f	site	SGTDHGMAGWRKAWACAKKVASARWGG	D	2	28	ACACAACTACGGCTATACTTCTACCAA	-19.5
Pf3D7_14_v3:1211407-1211868:f	site	SGTDHGMAGWRKAWACAKKVASARWGG	R	2	28	TTGGTAGAAGTATAGCCGTAGTTGTGT	-12.0
Pf3D7_14_v3:1211407-1211868:f	site	CAGARGWGCTGG	D	2	13	ACACAACTACGG	-6.2
Pf3D7_14_v3:1211407-1211868:f	site	CAGARGWGCTGG	R	2	13	CCGTAGTTGTGT	2.7
Pf3D7_14_v3:1211407-1211868:f	site	ATAWWWWTATATATATATATATATATATATATWTAWATWTA	D	3	43	CACAACTACGGCTATACTTCTACCAAATCTGTAGATAACCA	-58.9
Pf3D7_14_v3:1211407-1211868:f	site	ATAWWWWTATATATATATATATATATATATATWTAWATWTA	R	3	43	TGGTTATCTACAGATTTGGTAGAAGTATAGCCGTAGTTGTG	-45.6
Pf3D7_14_v3:1211407-1211868:f	site	TYWTTYTTTTTTTTTTYMTTT	D	3	23	CACAACTACGGCTATACTTCT	-16.4
Pf3D7_14_v3:1211407-1211868:f	site	TYWTTYTTTTTTTTTTYMTTT	R	3	23	AGAAGTATAGCCGTAGTTGTG	-28.2
Pf3D7_14_v3:1211407-1211868:f	site	KAGCWYCYRSHKBTGYAGSY	D	3	22	CACAACTACGGCTATACTTC	-21.0
Pf3D7_14_v3:1211407-1211868:f	site	KAGCWYCYRSHKBTGYAGSY	R	3	22	GAAGTATAGCCGTAGTTGTG	-2.4
Pf3D7_14_v3:1211407-1211868:f	site	ATAKTKGATGRTGRWKSWTTWWKKRCTAWTGGTRRTBGTGA	D	3	43	CACAACTACGGCTATACTTCTACCAAATCTGTAGATAACCA	-28.5
Pf3D7_14_v3:1211407-1211868:f	site	ATAKTKGATGRTGRWKSWTTWWKKRCTAWTGGTRRTBGTGA	R	3	43	TGGTTATCTACAGATTTGGTAGAAGTATAGCCGTAGTTGTG	-23.8
Pf3D7_14_v3:1211407-1211868:f	site	CCAYMACCAA	D	3	12	CACAACTACG	-6.5
Pf3D7_14_v3:1211407-1211868:f	site	CCAYMACCAA	R	3	12	CGTAGTTGTG	-17.7
Pf3D7_14_v3:1211407-1211868:f	site	SCCCCACC	D	3	10	CACAACTA	-3.6
Pf3D7_14_v3:1211407-1211868:f	site	SCCCCACC	R	3	10	TAGTTGTG	-8.8
Pf3D7_14_v3:1211407-1211868:f	site	GAACVTTCAGCAGC	D	3	16	CACAACTACGGCTA	-9.9
Pf3D7_14_v3:1211407-1211868:f	site	GAACVTTCAGCAGC	R	3	16	TAGCCGTAGTTGTG	-12.6
Pf3D7_14_v3:1211407-1211868:f	site	GGWKGYWASGAMTSRAGAGCAGRWWGRTGTGS	D	3	34	CACAACTACGGCTATACTTCTACCAAATCTGT	-6.7
Pf3D7_14_v3:1211407-1211868:f	site	GGWKGYWASGAMTSRAGAGCAGRWWGRTGTGS	R	3	34	ACAGATTTGGTAGAAGTATAGCCGTAGTTGTG	-12.1
Pf3D7_14_v3:1211407-1211868:f	site	ATATATATATATATATAATAT	D	3	23	CACAACTACGGCTATACTTCT	-32.3
Pf3D7_14_v3:1211407-1211868:f	site	ATATATATATATATATAATAT	R	3	23	AGAAGTATAGCCGTAGTTGTG	-17.9
Pf3D7_14_v3:1211407-1211868:f	site	CAGKCGCC	D	3	10	CACAACTA	-4.1
Pf3D7_14_v3:1211407-1211868:f	site	CAGKCGCC	R	3	10	TAGTTGTG	0.0
Pf3D7_14_v3:1211407-1211868:f	site	CSAGRAWAGACACGMSC	D	3	19	CACAACTACGGCTATAC	-8.5
Pf3D7_14_v3:1211407-1211868:f	site	CSAGRAWAGACACGMSC	R	3	19	GTATAGCCGTAGTTGTG	-12.8
Pf3D7_14_v3:1211407-1211868:f	site	CWSYTGKTGTTSSTTYWGCTG	D	3	23	CACAACTACGGCTATACTTCT	-16.3
Pf3D7_14_v3:1211407-1211868:f	site	CWSYTGKTGTTSSTTYWGCTG	R	3	23	AGAAGTATAGCCGTAGTTGTG	-14.2
Pf3D7_14_v3:1211407-1211868:f	site	GCTKCASRTAAASTTTCAGCT	D	3	23	CACAACTACGGCTATACTTCT	-16.6
Pf3D7_14_v3:1211407-1211868:f	site	GCTKCASRTAAASTTTCAGCT	R	3	23	AGAAGTATAGCCGTAGTTGTG	-23.2
Pf3D7_14_v3:1211407-1211868:f	site	SGTDHGMAGWRKAWACAKKVASARWGG	D	3	29	CACAACTACGGCTATACTTCTACCAAA	-16.6
Pf3D7_14_v3:1211407-1211868:f	site	SGTDHGMAGWRKAWACAKKVASARWGG	R	3	29	TTTGGTAGAAGTATAGCCGTAGTTGTG	-8.2
Pf3D7_14_v3:1211407-1211868:f	site	CAGARGWGCTGG	D	3	14	CACAACTACGGC	1.7
Pf3D7_14_v3:1211407-1211868:f	site	CAGARGWGCTGG	R	3	14	GCCGTAGTTGTG	-10.3
Pf3D7_14_v3:1211407-1211868:f	site	ATAWWWWTATATATATATATATATATATATATWTAWATWTA	D	4	44	ACAACTACGGCTATACTTCTACCAAATCTGTAGATAACCAA	-43.1
Pf3D7_14_v3:1211407-1211868:f	site	ATAWWWWTATATATATATATATATATATATATWTAWATWTA	R	4	44	TTGGTTATCTACAGATTTGGTAGAAGTATAGCCGTAGTTGT	-44.1
Pf3D7_14_v3:1211407-1211868:f	site	TYWTTYTTTTTTTTTTYMTTT	D	4	24	ACAACTACGGCTATACTTCTA	-15.3
Pf3D7_14_v3:1211407-1211868:f	site	TYWTTYTTTTTTTTTTYMTTT	R	4	24	TAGAAGTATAGCCGTAGTTGT	-28.3
Pf3D7_14_v3:1211407-1211868:f	site	KAGCWYCYRSHKBTGYAGSY	D	4	23	ACAACTACGGCTATACTTCT	-10.4
Pf3D7_14_v3:1211407-1211868:f	site	KAGCWYCYRSHKBTGYAGSY	R	4	23	AGAAGTATAGCCGTAGTTGT	-14.3
Pf3D7_14_v3:1211407-1211868:f	site	ATAKTKGATGRTGRWKSWTTWWKKRCTAWTGGTRRTBGTGA	D	4	44	ACAACTACGGCTATACTTCTACCAAATCTGTAGATAACCAA	-25.8
Pf3D7_14_v3:1211407-1211868:f	site	ATAKTKGATGRTGRWKSWTTWWKKRCTAWTGGTRRTBGTGA	R	4	44	TTGGTTATCTACAGATTTGGTAGAAGTATAGCCGTAGTTGT	-15.8
Pf3D7_14_v3:1211407-1211868:f	site	CCAYMACCAA	D	4	13	ACAACTACGG	-6.8
Pf3D7_14_v3:1211407-1211868:f	site	CCAYMACCAA	R	4	13	CCGTAGTTGT	-9.6
Pf3D7_14_v3:1211407-1211868:f	site	SCCCCACC	D	4	11	ACAACTAC	-0.1
Pf3D7_14_v3:1211407-1211868:f	site	SCCCCACC	R	4	11	GTAGTTGT	-6.6
Pf3D7_14_v3:1211407-1211868:f	site	GAACVTTCAGCAGC	D	4	17	ACAACTACGGCTAT	-5.0
Pf3D7_14_v3:1211407-1211868:f	site	GAACVTTCAGCAGC	R	4	17	ATAGCCGTAGTTGT	-8.7
Pf3D7_14_v3:1211407-1211868:f	site	GGWKGYWASGAMTSRAGAGCAGRWWGRTGTGS	D	4	35	ACAACTACGGCTATACTTCTACCAAATCTGTA	-20.7
Pf3D7_14_v3:1211407-1211868:f	site	GGWKGYWASGAMTSRAGAGCAGRWWGRTGTGS	R	4	35	TACAGATTTGGTAGAAGTATAGCCGTAGTTGT	-9.4
Pf3D7_14_v3:1211407-1211868:f	site	ATATATATATATATATAATAT	D	4	24	ACAACTACGGCTATACTTCTA	-14.8
Pf3D7_14_v3:1211407-1211868:f	site	ATATATATATATATATAATAT	R	4	24	TAGAAGTATAGCCGTAGTTGT	-31.3
Pf3D7_14_v3:1211407-1211868:f	site	CAGKCGCC	D	4	11	ACAACTAC	-3.0
Pf3D7_14_v3:1211407-1211868:f	site	CAGKCGCC	R	4	11	GTAGTTGT	-6.6
Pf3D7_14_v3:1211407-1211868:f	site	CSAGRAWAGACACGMSC	D	4	20	ACAACTACGGCTATACT	-4.1
Pf3D7_14_v3:1211407-1211868:f	site	CSAGRAWAGACACGMSC	R	4	20	AGTATAGCCGTAGTTGT	-10.7
Pf3D7_14_v3:1211407-1211868:f	site	CWSYTGKTGTTSSTTYWGCTG	D	4	24	ACAACTACGGCTATACTTCTA	-16.1
Pf3D7_14_v3:1211407-1211868:f	site	CWSYTGKTGTTSSTTYWGCTG	R	4	24	TAGAAGTATAGCCGTAGTTGT	-10.3
Pf3D7_14_v3:1211407-1211868:f	site	GCTKCASRTAAASTTTCAGCT	D	4	24	ACAACTACGGCTATACTTCTA	-19.1
Pf3D7_14_v3:1211407-1211868:f	site	GCTKCASRTAAASTTTCAGCT	R	4	24	TAGAAGTATAGCCGTAGTTGT	-15.8
Pf3D7_14_v3:1211407-1211868:f	site	SGTDHGMAGWRKAWACAKKVASARWGG	D	4	30	ACAACTACGGCTATACTTCTACCAAAT	-10.1
Pf3D7_14_v3:1211407-1211868:f	site	SGTDHGMAGWRKAWACAKKVASARWGG	R	4	30	ATTTGGTAGAAGTATAGCCGTAGTTGT	-7.1
Pf3D7_14_v3:1211407-1211868:f	site	CAGARGWGCTGG	D	4	15	ACAACTACGGCT	-10.1
Pf3D7_14_v3:1211407-1211868:f	site	CAGARGWGCTGG	R	4	15	AGCCGTAGTTGT	-2.2
Pf3D7_14_v3:1211407-1211868:f	site	ATAWWWWTATATATATATATATATATATATATWTAWATWTA	D	5	45	CAACTACGGCTATACTTCTACCAAATCTGTAGATAACCAAA	-48.3
Pf3D7_14_v3:1211407-1211868:f	site	ATAWWWWTATATATATATATATATATATATATWTAWATWTA	R	5	45	TTTGGTTATCTACAGATTTGGTAGAAGTATAGCCGTAGTTG	-43.0
Pf3D7_14_v3:1211407-1211868:f	site	TYWTTYTTTTTTTTTTYMTTT	D	5	25	CAACTACGGCTATACTTCTAC	-8.8
Pf3D7_14_v3:1211407-1211868:f	site	TYWTTYTTTTTTTTTTYMTTT	R	5	25	GTAGAAGTATAGCCGTAGTTG	-18.2
Pf3D7_14_v3:1211407-1211868:f	site	KAGCWYCYRSHKBTGYAGSY	D	5	24	CAACTACGGCTATACTTCTA	-7.6
Pf3D7_14_v3:1211407-1211868:f	site	KAGCWYCYRSHKBTGYAGSY	R	5	24	TAGAAGTATAGCCGTAGTTG	-23.0
Pf3D7_14_v3:1211407-1211868:f	site	ATAKTKGATGRTGRWKSWTTWWKKRCTAWTGGTRRTBGTGA	D	5	45	CAACTACGGCTATACTTCTACCAAATCTGTAGATAACCAAA	-27.5
Pf3D7_14_v3:1211407-1211868:f	site	ATAKTKGATGRTGRWKSWTTWWKKRCTAWTGGTRRTBGTGA	R	5	45	TTTGGTTATCTACAGATTTGGTAGAAGTATAGCCGTAGTTG	-18.5
Pf3D7_14_v3:1211407-1211868:f	site	CCAYMACCAA	D	5	14	CAACTACGGC	-6.4
Pf3D7_14_v3:1211407-1211868:f	site	CCAYMACCAA	R	5	14	GCCGTAGTTG	-6.8
Pf3D7_14_v3:1211407-1211868:f	site	SCCCCACC	D	5	12	CAACTACG	1.1
Pf3D7_14_v3:1211407-1211868:f	site	SCCCCACC	R	5	12	CGTAGTTG	-6.5
Pf3D7_14_v3:1211407-1211868:f	site	GAACVTTCAGCAGC	D	5	18	CAACTACGGCTATA	-8.8
Pf3D7_14_v3:1211407-1211868:f	site	GAACVTTCAGCAGC	R	5	18	TATAGCCGTAGTTG	-13.1
Pf3D7_14_v3:1211407-1211868:f	site	GGWKGYWASGAMTSRAGAGCAGRWWGRTGTGS	D	5	36	CAACTACGGCTATACTTCTACCAAATCTGTAG	-16.0
Pf3D7_14_v3:1211407-1211868:f	site	GGWKGYWASGAMTSRAGAGCAGRWWGRTGTGS	R	5	36	CTACAGATTTGGTAGAAGTATAGCCGTAGTTG	-14.8
Pf3D7_14_v3:1211407-1211868:f	site	ATATATATATATATATAATAT	D	5	25	CAACTACGGCTATACTTCTAC	-29.2
Pf3D7_14_v3:1211407-1211868:f	site	ATATATATATATATATAATAT	R	5	25	GTAGAAGTATAGCCGTAGTTG	-15.7
Pf3D7_14_v3:1211407-1211868:f	site	CAGKCGCC	D	5	12	CAACTACG	-1.2
Pf3D7_14_v3:1211407-1211868:f	site	CAGKCGCC	R	5	12	CGTAGTTG	-5.9
Pf3D7_14_v3:1211407-1211868:f	site	CSAGRAWAGACACGMSC	D	5	21	CAACTACGGCTATACTT	-5.3
Pf3D7_14_v3:1211407-1211868:f	site	CSAGRAWAGACACGMSC	R	5	21	AAGTATAGCCGTAGTTG	-13.3
Pf3D7_14_v3:1211407-1211868:f	site	CWSYTGKTGTTSSTTYWGCTG	D	5	25	CAACTACGGCTATACTTCTAC	-8.3
Pf3D7_14_v3:1211407-1211868:f	site	CWSYTGKTGTTSSTTYWGCTG	R	5	25	GTAGAAGTATAGCCGTAGTTG	-2.6
Pf3D7_14_v3:1211407-1211868:f	site	GCTKCASRTAAASTTTCAGCT	D	5	25	CAACTACGGCTATACTTCTAC	-16.6
Pf3D7_14_v3:1211407-1211868:f	site	GCTKCASRTAAASTTTCAGCT	R	5	25	GTAGAAGTATAGCCGTAGTTG	-11.6
Pf3D7_14_v3:1211407-1211868:f	site	SGTDHGMAGWRKAWACAKKVASARWGG	D	5	31	CAACTACGGCTATACTTCTACCAAATC	-12.7
Pf3D7_14_v3:1211407-1211868:f	site	SGTDHGMAGWRKAWACAKKVASARWGG	R	5	31	GATTTGGTAGAAGTATAGCCGTAGTTG	-7.0
Pf3D7_14_v3:1211407-1211868:f	site	CAGARGWGCTGG	D	5	16	CAACTACGGCTA	-5.6
Pf3D7_14_v3:1211407-1211868:f	site	CAGARGWGCTGG	R	5	16	TAGCCGTAGTTG	0.3
Pf3D7_14_v3:1211407-1211868:f	site	ATAWWWWTATATATATATATATATATATATATWTAWATWTA	D	6	46	AACTACGGCTATACTTCTACCAAATCTGTAGATAACCAAAT	-48.7
Pf3D7_14_v3:1211407-1211868:f	site	ATAWWWWTATATATATATATATATATATATATWTAWATWTA	R	6	46	ATTTGGTTATCTACAGATTTGGTAGAAGTATAGCCGTAGTT	-36.7
Pf3D7_14_v3:1211407-1211868:f	site	TYWTTYTTTTTTTTTTYMTTT	D	6	26	AACTACGGCTATACTTCTACC	-13.1
Pf3D7_14_v3:1211407-1211868:f	site	TYWTTYTTTTTTTTTTYMTTT	R	6	26	GGTAGAAGTATAGCCGTAGTT	-22.8
Pf3D7_14_v3:1211407-1211868:f	site	KAGCWYCYRSHKBTGYAGSY	D	6	25	AACTACGGCTATACTTCTAC	-21.1
Pf3D7_14_v3:1211407-1211868:f	site	KAGCWYCYRSHKBTGYAGSY	R	6	25	GTAGAAGTATAGCCGTAGTT	-3.4
Pf3D7_14_v3:1211407-1211868:f	site	ATAKTKGATGRTGRWKSWTTWWKKRCTAWTGGTRRTBGTGA	D	6	46	AACTACGGCTATACTTCTACCAAATCTGTAGATAACCAAAT	-20.0
Pf3D7_14_v3:1211407-1211868:f	site	ATAKTKGATGRTGRWKSWTTWWKKRCTAWTGGTRRTBGTGA	R	6	46	ATTTGGTTATCTACAGATTTGGTAGAAGTATAGCCGTAGTT	-29.2
Pf3D7_14_v3:1211407-1211868:f	site	CCAYMACCAA	D	6	15	AACTACGGCT	-10.2
Pf3D7_14_v3:1211407-1211868:f	site	CCAYMACCAA	R	6	15	AGCCGTAGTT	-19.2
Pf3D7_14_v3:1211407-1211868:f	site	SCCCCACC	D	6	13	AACTACGG	-5.9
Pf3D7_14_v3:1211407-1211868:f	site	SCCCCACC	R	6	13	CCGTAGTT	-3.6
Pf3D7_14_v3:1211407-1211868:f	site	GAACVTTCAGCAGC	D	6	19	AACTACGGCTATAC	-14.5
Pf3D7_14_v3:1211407-1211868:f	site	GAACVTTCAGCAGC	R	6	19	GTATAGCCGTAGTT	-8.2
Pf3D7_14_v3:1211407-1211868:f	site	GGWKGYWASGAMTSRAGAGCAGRWWGRTGTGS	D	6	37	AACTACGGCTATACTTCTACCAAATCTGTAGA	-15.6
Pf3D7_14_v3:1211407-1211868:f	site	GGWKGYWASGAMTSRAGAGCAGRWWGRTGTGS	R	6	37	TCTACAGATTTGGTAGAAGTATAGCCGTAGTT	-19.0
Pf3D7_14_v3:1211407-1211868:f	site	ATATATATATATATATAATAT	D	6	26	AACTACGGCTATACTTCTACC	-16.1
Pf3D7_14_v3:1211407-1211868:f	site	ATATATATATATATATAATAT	R	6	26	GGTAGAAGTATAGCCGTAGTT	-30.9
Pf3D7_14_v3:1211407-1211868:f	site	CAGKCGCC	D	6	13	AACTACGG	-5.7
Pf3D7_14_v3:1211407-1211868:f	site	CAGKCGCC	R	6	13	CCGTAGTT	1.1
Pf3D7_14_v3:1211407-1211868:f	site	CSAGRAWAGACACGMSC	D	6	22	AACTACGGCTATACTTC	-14.5
Pf3D7_14_v3:1211407-1211868:f	site	CSAGRAWAGACACGMSC	R	6	22	GAAGTATAGCCGTAGTT	-3.4
Pf3D7_14_v3:1211407-1211868:f	site	CWSYTGKTGTTSSTTYWGCTG	D	6	26	AACTACGGCTATACTTCTACC	-14.7
Pf3D7_14_v3:1211407-1211868:f	site	CWSYTGKTGTTSSTTYWGCTG	R	6	26	GGTAGAAGTATAGCCGTAGTT	-19.6
Pf3D7_14_v3:1211407-1211868:f	site	GCTKCASRTAAASTTTCAGCT	D	6	26	AACTACGGCTATACTTCTACC	-8.7
Pf3D7_14_v3:1211407-1211868:f	site	GCTKCASRTAAASTTTCAGCT	R	6	26	GGTAGAAGTATAGCCGTAGTT	-1.5
Pf3D7_14_v3:1211407-1211868:f	site	SGTDHGMAGWRKAWACAKKVASARWGG	D	6	32	AACTACGGCTATACTTCTACCAAATCT	-16.4
Pf3D7_14_v3:1211407-1211868:f	site	SGTDHGMAGWRKAWACAKKVASARWGG	R	6	32	AGATTTGGTAGAAGTATAGCCGTAGTT	-14.0
Pf3D7_14_v3:1211407-1211868:f	site	CAGARGWGCTGG	D	6	17	AACTACGGCTAT	-2.5
Pf3D7_14_v3:1211407-1211868:f	site	CAGARGWGCTGG	R	6	17	ATAGCCGTAGTT	-13.2
Pf3D7_14_v3:1211407-1211868:f	site	ATAWWWWTATATATATATATATATATATATATWTAWATWTA	D	7	47	ACTACGGCTATACTTCTACCAAATCTGTAGATAACCAAATT	-48.5
Pf3D7_14_v3:1211407-1211868:f	site	ATAWWWWTATATATATATATATATATATATATWTAWATWTA	R	7	47	AATTTGGTTATCTACAGATTTGGTAGAAGTATAGCCGTAGT	-51.7
Pf3D7_14_v3:1211407-1211868:f	site	TYWTTYTTTTTTTTTTYMTTT	D	7	27	ACTACGGCTATACTTCTACCA	-17.3
Pf3D7_14_v3:1211407-1211868:f	site	TYWTTYTTTTTTTTTTYMTTT	R	7	27	TGGTAGAAGTATAGCCGTAGT	-29.4
Pf3D7_14_v3:1211407-1211868:f	site	KAGCWYCYRSHKBTGYAGSY	D	7	26	ACTACGGCTATACTTCTACC	-13.2
Pf3D7_14_v3:1211407-1211868:f	site	KAGCWYCYRSHKBTGYAGSY	R	7	26	GGTAGAAGTATAGCCGTAGT	-20.3
Pf3D7_14_v3:1211407-1211868:f	site	ATAKTKGATGRTGRWKSWTTWWKKRCTAWTGGTRRTBGTGA	D	7	47	ACTACGGCTATACTTCTACCAAATCTGTAGATAACCAAATT	-26.1
Pf3D7_14_v3:1211407-1211868:f	site	ATAKTKGATGRTGRWKSWTTWWKKRCTAWTGGTRRTBGTGA	R	7	47	AATTTGGTTATCTACAGATTTGGTAGAAGTATAGCCGTAGT	-13.1
Pf3D7_14_v3:1211407-1211868:f	site	CCAYMACCAA	D	7	16	ACTACGGCTA	-5.3
Pf3D7_14_v3:1211407-1211868:f	site	CCAYMACCAA	R	7	16	TAGCCGTAGT	-13.9
Pf3D7_14_v3:1211407-1211868:f	site	SCCCCACC	D	7	14	ACTACGGC	-0.1
Pf3D7_14_v3:1211407-1211868:f	site	SCCCCACC	R	7	14	GCCGTAGT	1.0
Pf3D7_14_v3:1211407-1211868:f	site	GAACVTTCAGCAGC	D	7	20	ACTACGGCTATACT	-12.0
Pf3D7_14_v3:1211407-1211868:f	site	GAACVTTCAGCAGC	R	7	20	AGTATAGCCGTAGT	-7.6
Pf3D7_14_v3:1211407-1211868:f	site	GGWKGYWASGAMTSRAGAGCAGRWWGRTGTGS	D	7	38	ACTACGGCTATACTTCTACCAAATCTGTAGAT	-19.4
Pf3D7_14_v3:1211407-1211868:f	site	GGWKGYWASGAMTSRAGAGCAGRWWGRTGTGS	R	7	38	ATCTACAGATTTGGTAGAAGTATAGCCGTAGT	-17.6
Pf3D7_14_v3:1211407-1211868:f	site	ATATATATATATATATAATAT	D	7	27	ACTACGGCTATACTTCTACCA	-25.8
Pf3D7_14_v3:1211407-1211868:f	site	ATATATATATATATATAATAT	R	7	27	TGGTAGAAGTATAGCCGTAGT	-14.4
Pf3D7_14_v3:1211407-1211868:f	site	CAGKCGCC	D	7	14	ACTACGGC	-0.1
Pf3D7_14_v3:1211407-1211868:f	site	CAGKCGCC	R	7	14	GCCGTAGT	-6.6
Pf3D7_14_v3:1211407-1211868:f	site	CSAGRAWAGACACGMSC	D	7	23	ACTACGGCTATACTTCT	-7.6
Pf3D7_14_v3:1211407-1211868:f	site	CSAGRAWAGACACGMSC	R	7	23	AGAAGTATAGCCGTAGT	-4.8
Pf3D7_14_v3:1211407-1211868:f	site	CWSYTGKTGTTSSTTYWGCTG	D	7	27	ACTACGGCTATACTTCTACCA	-8.0
Pf3D7_14_v3:1211407-1211868:f	site	CWSYTGKTGTTSSTTYWGCTG	R	7	27	TGGTAGAAGTATAGCCGTAGT	-16.7
Pf3D7_14_v3:1211407-1211868:f	site	GCTKCASRTAAASTTTCAGCT	D	7	27	ACTACGGCTATACTTCTACCA	2.0
Pf3D7_14_v3:1211407-1211868:f	site	GCTKCASRTAAASTTTCAGCT	R	7	27	TGGTAGAAGTATAGCCGTAGT	-21.7
Pf3D7_14_v3:1211407-1211868:f	site	SGTDHGMAGWRKAWACAKKVASARWGG	D	7	33	ACTACGGCTATACTTCTACCAAATCTG	-12.9
Pf3D7_14_v3:1211407-1211868:f	site	SGTDHGMAGWRKAWACAKKVASARWGG	R	7	33	CAGATTTGGTAGAAGTATAGCCGTAGT	0.5
Pf3D7_14_v3:1211407-1211868:f	site	CAGARGWGCTGG	D	7	18	ACTACGGCTATA	-8.5
Pf3D7_14_v3:1211407-1211868:f	site	CAGARGWGCTGG	R	7	18	TATAGCCGTAGT	-1.7
Pf3D7_14_v3:1211407-1211868:f	site	ATAWWWWTATATATATATATATATATATATATWTAWATWTA	D	8	48	CTACGGCTATACTTCTACCAAATCTGTAGATAACCAAATTG	-43.3
Pf3D7_14_v3:1211407-1211868:f	site	ATAWWWWTATATATATATATATATATATATATWTAWATWTA	R	8	48	CAATTTGGTTATCTACAGATTTGGTAGAAGTATAGCCGTAG	-43.0
Pf3D7_14_v3:1211407-1211868:f	site	TYWTTYTTTTTTTTTTYMTTT	D	8	28	CTACGGCTATACTTCTACCAA	-17.5
Pf3D7_14_v3:1211407-1211868:f	site	TYWTTYTTTTTTTTTTYMTTT	R	8	28	TTGGTAGAAGTATAGCCGTAG	-18.3
Pf3D7_14_v3:1211407-1211868:f	site	KAGCWYCYRSHKBTGYAGSY	D	8	27	CTACGGCTATACTTCTACCA	-10.0
Pf3D7_14_v3:1211407-1211868:f	site	KAGCWYCYRSHKBTGYAGSY	R	8	27	TGGTAGAAGTATAGCCGTAG	-18.2
Pf3D7_14_v3:1211407-1211868:f	site	ATAKTKGATGRTGRWKSWTTWWKKRCTAWTGGTRRTBGTGA	D	8	48	CTACGGCTATACTTCTACCAAATCTGTAGATAACCAAATTG	-35.7
Pf3D7_14_v3:1211407-1211868:f	site	ATAKTKGATGRTGRWKSWTTWWKKRCTAWTGGTRRTBGTGA	R	8	48	CAATTTGGTTATCTACAGATTTGGTAGAAGTATAGCCGTAG	-10.8
Pf3D7_14_v3:1211407-1211868:f	site	CCAYMACCAA	D	8	17	CTACGGCTAT	-6.5
Pf3D7_14_v3:1211407-1211868:f	site	CCAYMACCAA	R	8	17	ATAGCCGTAG	-7.7
Pf3D7_14_v3:1211407-1211868:f	site	SCCCCACC	D	8	15	CTACGGCT	-0.7
Pf3D7_14_v3:1211407-1211868:f	site	SCCCCACC	R	8	15	AGCCGTAG	-3.0
Pf3D7_14_v3:1211407-1211868:f	site	GAACVTTCAGCAGC	D	8	21	CTACGGCTATACTT	-9.3
Pf3D7_14_v3:1211407-1211868:f	site	GAACVTTCAGCAGC	R	8	21	AAGTATAGCCGTAG	-13.1
Pf3D7_14_v3:1211407-1211868:f	site	GGWKGYWASGAMTSRAGAGCAGRWWGRTGTGS	D	8	39	CTACGGCTATACTTCTACCAAATCTGTAGATA	-16.3
Pf3D7_14_v3:1211407-1211868:f	site	GGWKGYWASGAMTSRAGAGCAGRWWGRTGTGS	R	8	39	TATCTACAGATTTGGTAGAAGTATAGCCGTAG	-10.0
Pf3D7_14_v3:1211407-1211868:f	site	ATATATATATATATATAATAT	D	8	28	CTACGGCTATACTTCTACCAA	-16.2
Pf3D7_14_v3:1211407-1211868:f	site	ATATATATATATATATAATAT	R	8	28	TTGGTAGAAGTATAGCCGTAG	-33.4
Pf3D7_14_v3:1211407-1211868:f	site	CAGKCGCC	D	8	15	CTACGGCT	-0.1
Pf3D7_14_v3:1211407-1211868:f	site	CAGKCGCC	R	8	15	AGCCGTAG	-8.8
Pf3D7_14_v3:1211407-1211868:f	site	CSAGRAWAGACACGMSC	D	8	24	CTACGGCTATACTTCTA	-9.5
Pf3D7_14_v3:1211407-1211868:f	site	CSAGRAWAGACACGMSC	R	8	24	TAGAAGTATAGCCGTAG	-6.8
Pf3D7_14_v3:1211407-1211868:f	site	CWSYTGKTGTTSSTTYWGCTG	D	8	28	CTACGGCTATACTTCTACCAA	-6.1
Pf3D7_14_v3:1211407-1211868:f	site	CWSYTGKTGTTSSTTYWGCTG	R	8	28	TTGGTAGAAGTATAGCCGTAG	-11.1
Pf3D7_14_v3:1211407-1211868:f	site	GCTKCASRTAAASTTTCAGCT	D	8	28	CTACGGCTATACTTCTACCAA	-18.5
Pf3D7_14_v3:1211407-1211868:f	site	GCTKCASRTAAASTTTCAGCT	R	8	28	TTGGTAGAAGTATAGCCGTAG	-16.1
Pf3D7_14_v3:1211407-1211868:f	site	SGTDHGMAGWRKAWACAKKVASARWGG	D	8	34	CTACGGCTATACTTCTACCAAATCTGT	-14.7
Pf3D7_14_v3:1211407-1211868:f	site	SGTDHGMAGWRKAWACAKKVASARWGG	R	8	34	ACAGATTTGGTAGAAGTATAGCCGTAG	-14.3
Pf3D7_14_v3:1211407-1211868:f	site	CAGARGWGCTGG	D	8	19	CTACGGCTATAC	-3.4
Pf3D7_14_v3:1211407-1211868:f	site	CAGARGWGCTGG	R	8	19	GTATAGCCGTAG	-4.4
Pf3D7_14_v3:1211407-1211868:f	site	ATAWWWWTATATATATATATATATATATATATWTAWATWTA	D	9	49	TACGGCTATACTTCTACCAAATCTGTAGATAACCAAATTGA	-49.2
Pf3D7_14_v3:1211407-1211868:f	site	ATAWWWWTATATATATATATATATATATATATWTAWATWTA	R	9	49	TCAATTTGGTTATCTACAGATTTGGTAGAAGTATAGCCGTA	-51.1
Pf3D7_14_v3:1211407-1211868:f	site	TYWTTYTTTTTTTTTTYMTTT	D	9	29	TACGGCTATACTTCTACCAAA	-8.3
Pf3D7_14_v3:1211407-1211868:f	site	TYWTTYTTTTTTTTTTYMTTT	R	9	29	TTTGGTAGAAGTATAGCCGTA	-18.1
Pf3D7_14_v3:1211407-1211868:f	site	KAGCWYCYRSHKBTGYAGSY	D	9	28	TACGGCTATACTTCTACCAA	-15.9
Pf3D7_14_v3:1211407-1211868:f	site	KAGCWYCYRSHKBTGYAGSY	R	9	28	TTGGTAGAAGTATAGCCGTA	-5.6
Pf3D7_14_v3:1211407-1211868:f	site	ATAKTKGATGRTGRWKSWTTWWKKRCTAWTGGTRRTBGTGA	D	9	49	TACGGCTATACTTCTACCAAATCTGTAGATAACCAAATTGA	-29.7
Pf3D7_14_v3:1211407-1211868:f	site	ATAKTKGATGRTGRWKSWTTWWKKRCTAWTGGTRRTBGTGA	R	9	49	TCAATTTGGTTATCTACAGATTTGGTAGAAGTATAGCCGTA	-20.9
Pf3D7_14_v3:1211407-1211868:f	site	CCAYMACCAA	D	9	18	TACGGCTATA	-16.1
Pf3D7_14_v3:1211407-1211868:f	site	CCAYMACCAA	R	9	18	TATAGCCGTA	-14.9
Pf3D7_14_v3:1211407-1211868:f	site	SCCCCACC	D	9	16	TACGGCTA	-5.9
Pf3D7_14_v3:1211407-1211868:f	site	SCCCCACC	R	9	16	TAGCCGTA	-3.0
Pf3D7_14_v3:1211407-1211868:f	site	GAACVTTCAGCAGC	D	9	22	TACGGCTATACTTC	-8.7
Pf3D7_14_v3:1211407-1211868:f	site	GAACVTTCAGCAGC	R	9	22	GAAGTATAGCCGTA	-7.7
Pf3D7_14_v3:1211407-1211868:f	site	GGWKGYWASGAMTSRAGAGCAGRWWGRTGTGS	D	9	40	TACGGCTATACTTCTACCAAATCTGTAGATAA	-12.5
Pf3D7_14_v3:1211407-1211868:f	site	GGWKGYWASGAMTSRAGAGCAGRWWGRTGTGS	R	9	40	TTATCTACAGATTTGGTAGAAGTATAGCCGTA	-7.2
Pf3D7_14_v3:1211407-1211868:f	site	ATATATATATATATATAATAT	D	9	29	TACGGCTATACTTCTACCAAA	-42.4
Pf3D7_14_v3:1211407-1211868:f	site	ATATATATATATATATAATAT	R	9	29	TTTGGTAGAAGTATAGCCGTA	-22.5
Pf3D7_14_v3:1211407-1211868:f	site	CAGKCGCC	D	9	16	TACGGCTA	-4.8
Pf3D7_14_v3:1211407-1211868:f	site	CAGKCGCC	R	9	16	TAGCCGTA	1.6
Pf3D7_14_v3:1211407-1211868:f	site	CSAGRAWAGACACGMSC	D	9	25	TACGGCTATACTTCTAC	-2.9
Pf3D7_14_v3:1211407-1211868:f	site	CSAGRAWAGACACGMSC	R	9	25	GTAGAAGTATAGCCGTA	-8.1
Pf3D7_14_v3:1211407-1211868:f	site	CWSYTGKTGTTSSTTYWGCTG	D	9	29	TACGGCTATACTTCTACCAAA	-24.1
Pf3D7_14_v3:1211407-1211868:f	site	CWSYTGKTGTTSSTTYWGCTG	R	9	29	TTTGGTAGAAGTATAGCCGTA	-19.8
Pf3D7_14_v3:1211407-1211868:f	site	GCTKCASRTAAASTTTCAGCT	D	9	29	TACGGCTATACTTCTACCAAA	-13.6
Pf3D7_14_v3:1211407-1211868:f	site	GCTKCASRTAAASTTTCAGCT	R	9	29	TTTGGTAGAAGTATAGCCGTA	-10.9
Pf3D7_14_v3:1211407-1211868:f	site	SGTDHGMAGWRKAWACAKKVASARWGG	D	9	35	TACGGCTATACTTCTACCAAATCTGTA	-24.6
Pf3D7_14_v3:1211407-1211868:f	site	SGTDHGMAGWRKAWACAKKVASARWGG	R	9	35	TACAGATTTGGTAGAAGTATAGCCGTA	-17.9
Pf3D7_14_v3:1211407-1211868:f	site	CAGARGWGCTGG	D	9	20	TACGGCTATACT	-7.9
Pf3D7_14_v3:1211407-1211868:f	site	CAGARGWGCTGG	R	9	20	AGTATAGCCGTA	-8.5
Pf3D7_14_v3:1211407-1211868:f	site	ATAWWWWTATATATATATATATATATATATATWTAWATWTA	D	10	50	ACGGCTATACTTCTACCAAATCTGTAGATAACCAAATTGAA	-46.9
Pf3D7_14_v3:1211407-1211868:f	site	ATAWWWWTATATATATATATATATATATATATWTAWATWTA	R	10	50	TTCAATTTGGTTATCTACAGATTTGGTAGAAGTATAGCCGT	-38.1
Pf3D7_14_v3:1211407-1211868:f	site	TYWTTYTTTTTTTTTTYMTTT	D	10	30	ACGGCTATACTTCTACCAAAT	-13.3
Pf3D7_14_v3:1211407-1211868:f	site	TYWTTYTTTTTTTTTTYMTTT	R	10	30	ATTTGGTAGAAGTATAGCCGT	-27.6
Pf3D7_14_v3:1211407-1211868:f	site	KAGCWYCYRSHKBTGYAGSY	D	10	29	ACGGCTATACTTCTACCAAA	-8.7
Pf3D7_14_v3:1211407-1211868:f	site	KAGCWYCYRSHKBTGYAGSY	R	10	29	TTTGGTAGAAGTATAGCCGT	-21.8
Pf3D7_14_v3:1211407-1211868:f	site	ATAKTKGATGRTGRWKSWTTWWKKRCTAWTGGTRRTBGTGA	D	10	50	ACGGCTATACTTCTACCAAATCTGTAGATAACCAAATTGAA	-27.8
Pf3D7_14_v3:1211407-1211868:f	site	ATAKTKGATGRTGRWKSWTTWWKKRCTAWTGGTRRTBGTGA	R	10	50	TTCAATTTGGTTATCTACAGATTTGGTAGAAGTATAGCCGT	-23.9
Pf3D7_14_v3:1211407-1211868:f	site	CCAYMACCAA	D	10	19	ACGGCTATAC	-11.8
Pf3D7_14_v3:1211407-1211868:f	site	CCAYMACCAA	R	10	19	GTATAGCCGT	-5.9
Pf3D7_14_v3:1211407-1211868:f	site	SCCCCACC	D	10	17	ACGGCTAT	-3.0
Pf3D7_14_v3:1211407-1211868:f	site	SCCCCACC	R	10	17	ATAGCCGT	-5.9
Pf3D7_14_v3:1211407-1211868:f	site	GAACVTTCAGCAGC	D	10	23	ACGGCTATACTTCT	-13.1
Pf3D7_14_v3:1211407-1211868:f	site	GAACVTTCAGCAGC	R	10	23	AGAAGTATAGCCGT	-0.2
Pf3D7_14_v3:1211407-1211868:f	site	GGWKGYWASGAMTSRAGAGCAGRWWGRTGTGS	D	10	41	ACGGCTATACTTCTACCAAATCTGTAGATAAC	-21.5
Pf3D7_14_v3:1211407-1211868:f	site	GGWKGYWASGAMTSRAGAGCAGRWWGRTGTGS	R	10	41	GTTATCTACAGATTTGGTAGAAGTATAGCCGT	-6.7
Pf3D7_14_v3:1211407-1211868:f	site	ATATATATATATATATAATAT	D	10	30	ACGGCTATACTTCTACCAAAT	-2.9
Pf3D7_14_v3:1211407-1211868:f	site	ATATATATATATATATAATAT	R	10	30	ATTTGGTAGAAGTATAGCCGT	-32.5
Pf3D7_14_v3:1211407-1211868:f	site	CAGKCGCC	D	10	17	ACGGCTAT	-0.8
Pf3D7_14_v3:1211407-1211868:f	site	CAGKCGCC	R	10	17	ATAGCCGT	-3.7
Pf3D7_14_v3:1211407-1211868:f	site	CSAGRAWAGACACGMSC	D	10	26	ACGGCTATACTTCTACC	-3.0
Pf3D7_14_v3:1211407-1211868:f	site	CSAGRAWAGACACGMSC	R	10	26	GGTAGAAGTATAGCCGT	-3.1
Pf3D7_14_v3:1211407-1211868:f	site	CWSYTGKTGTTSSTTYWGCTG	D	10	30	ACGGCTATACTTCTACCAAAT	-15.5
Pf3D7_14_v3:1211407-1211868:f	site	CWSYTGKTGTTSSTTYWGCTG	R	10	30	ATTTGGTAGAAGTATAGCCGT	-10.5
Pf3D7_14_v3:1211407-1211868:f	site	GCTKCASRTAAASTTTCAGCT	D	10	30	ACGGCTATACTTCTACCAAAT	-8.8
Pf3D7_14_v3:1211407-1211868:f	site	GCTKCASRTAAASTTTCAGCT	R	10	30	ATTTGGTAGAAGTATAGCCGT	-13.0
Pf3D7_14_v3:1211407-1211868:f	site	SGTDHGMAGWRKAWACAKKVASARWGG	D	10	36	ACGGCTATACTTCTACCAAATCTGTAG	-12.4
Pf3D7_14_v3:1211407-1211868:f	site	SGTDHGMAGWRKAWACAKKVASARWGG	R	10	36	CTACAGATTTGGTAGAAGTATAGCCGT	-5.1
Pf3D7_14_v3:1211407-1211868:f	site	CAGARGWGCTGG	D	10	21	ACGGCTATACTT	-9.1
Pf3D7_14_v3:1211407-1211868:f	site	CAGARGWGCTGG	R	10	21	AAGTATAGCCGT	2.6
Pf3D7_14_v3:1211407-1211868:f	site	ATAWWWWTATATATATATATATATATATATATWTAWATWTA	D	11	51	CGGCTATACTTCTACCAAATCTGTAGATAACCAAATTGAAG	-43.1
Pf3D7_14_v3:1211407-1211868:f	site	ATAWWWWTATATATATATATATATATATATATWTAWATWTA	R	11	51	CTTCAATTTGGTTATCTACAGATTTGGTAGAAGTATAGCCG	-57.3
Pf3D7_14_v3:1211407-1211868:f	site	TYWTTYTTTTTTTTTTYMTTT	D	11	31	CGGCTATACTTCTACCAAATC	-18.5
Pf3D7_14_v3:1211407-1211868:f	site	TYWTTYTTTTTTTTTTYMTTT	R	11	31	GATTTGGTAGAAGTATAGCCG	-23.3
Pf3D7_14_v3:1211407-1211868:f	site	KAGCWYCYRSHKBTGYAGSY	D	11	30	CGGCTATACTTCTACCAAAT	-10.2
Pf3D7_14_v3:1211407-1211868:f	site	KAGCWYCYRSHKBTGYAGSY	R	11	30	ATTTGGTAGAAGTATAGCCG	-21.8
Pf3D7_14_v3:1211407-1211868:f	site	ATAKTKGATGRTGRWKSWTTWWKKRCTAWTGGTRRTBGTGA	D	11	51	CGGCTATACTTCTACCAAATCTGTAGATAACCAAATTGAAG	-27.7
Pf3D7_14_v3:1211407-1211868:f	site	ATAKTKGATGRTGRWKSWTTWWKKRCTAWTGGTRRTBGTGA	R	11	51	CTTCAATTTGGTTATCTACAGATTTGGTAGAAGTATAGCCG	-28.3
Pf3D7_14_v3:1211407-1211868:f	site	CCAYMACCAA	D	11	20	CGGCTATACT	-7.2
Pf3D7_14_v3:1211407-1211868:f	site	CCAYMACCAA	R	11	20	AGTATAGCCG	-8.5
Pf3D7_14_v3:1211407-1211868:f	site	SCCCCACC	D	11	18	CGGCTATA	-1.8
Pf3D7_14_v3:1211407-1211868:f	site	SCCCCACC	R	11	18	TATAGCCG	-5.9
Pf3D7_14_v3:1211407-1211868:f	site	GAACVTTCAGCAGC	D	11	24	CGGCTATACTTCTA	-13.5
Pf3D7_14_v3:1211407-1211868:f	site	GAACVTTCAGCAGC	R	11	24	TAGAAGTATAGCCG	-12.4
Pf3D7_14_v3:1211407-1211868:f	site	GGWKGYWASGAMTSRAGAGCAGRWWGRTGTGS	D	11	42	CGGCTATACTTCTACCAAATCTGTAGATAACC	-8.0
Pf3D7_14_v3:1211407-1211868:f	site	GGWKGYWASGAMTSRAGAGCAGRWWGRTGTGS	R	11	42	GGTTATCTACAGATTTGGTAGAAGTATAGCCG	-13.2
Pf3D7_14_v3:1211407-1211868:f	site	ATATATATATATATATAATAT	D	11	31	CGGCTATACTTCTACCAAATC	-25.7
Pf3D7_14_v3:1211407-1211868:f	site	ATATATATATATATATAATAT	R	11	31	GATTTGGTAGAAGTATAGCCG	-21.8
Pf3D7_14_v3:1211407-1211868:f	site	CAGKCGCC	D	11	18	CGGCTATA	-3.0
Pf3D7_14_v3:1211407-1211868:f	site	CAGKCGCC	R	11	18	TATAGCCG	-4.1
Pf3D7_14_v3:1211407-1211868:f	site	CSAGRAWAGACACGMSC	D	11	27	CGGCTATACTTCTACCA	-4.1
Pf3D7_14_v3:1211407-1211868:f	site	CSAGRAWAGACACGMSC	R	11	27	TGGTAGAAGTATAGCCG	-1.9
Pf3D7_14_v3:1211407-1211868:f	site	CWSYTGKTGTTSSTTYWGCTG	D	11	31	CGGCTATACTTCTACCAAATC	-8.5
Pf3D7_14_v3:1211407-1211868:f	site	CWSYTGKTGTTSSTTYWGCTG	R	11	31	GATTTGGTAGAAGTATAGCCG	-2.1
Pf3D7_14_v3:1211407-1211868:f	site	GCTKCASRTAAASTTTCAGCT	D	11	31	CGGCTATACTTCTACCAAATC	-23.9
Pf3D7_14_v3:1211407-1211868:f	site	GCTKCASRTAAASTTTCAGCT	R	11	31	GATTTGGTAGAAGTATAGCCG	-4.7
Pf3D7_14_v3:1211407-1211868:f	site	SGTDHGMAGWRKAWACAKKVASARWGG	D	11	37	CGGCTATACTTCTACCAAATCTGTAGA	-12.7
Pf3D7_14_v3:1211407-1211868:f	site	SGTDHGMAGWRKAWACAKKVASARWGG	R	11	37	TCTACAGATTTGGTAGAAGTATAGCCG	-8.3
Pf3D7_14_v3:1211407-1211868:f	site	CAGARGWGCTGG	D	11	22	CGGCTATACTTC	-1.3
Pf3D7_14_v3:1211407-1211868:f	site	CAGARGWGCTGG	R	11	22	GAAGTATAGCCG	-7.2
Pf3D7_14_v3:1211407-1211868:f	site	ATAWWWWTATATATATATATATATATATATATWTAWATWTA	D	12	52	GGCTATACTTCTACCAAATCTGTAGATAACCAAATTGAAGA	-58.8
Pf3D7_14_v3:1211407-1211868:f	site	ATAWWWWTATATATATATATATATATATATATWTAWATWTA	R	12	52	TCTTCAATTTGGTTATCTACAGATTTGGTAGAAGTATAGCC	-41.4
Pf3D7_14_v3:1211407-1211868:f	site	TYWTTYTTTTTTTTTTYMTTT	D	12	32	GGCTATACTTCTACCAAATCT	-6.7
Pf3D7_14_v3:1211407-1211868:f	site	TYWTTYTTTTTTTTTTYMTTT	R	12	32	AGATTTGGTAGAAGTATAGCC	-14.7
Pf3D7_14_v3:1211407-1211868:f	site	KAGCWYCYRSHKBTGYAGSY	D	12	31	GGCTATACTTCTACCAAATC	-13.3
Pf3D7_14_v3:1211407-1211868:f	site	KAGCWYCYRSHKBTGYAGSY	R	12	31	GATTTGGTAGAAGTATAGCC	3.7
Pf3D7_14_v3:1211407-1211868:f	site	ATAKTKGATGRTGRWKSWTTWWKKRCTAWTGGTRRTBGTGA	D	12	52	GGCTATACTTCTACCAAATCTGTAGATAACCAAATTGAAGA	-20.2
Pf3D7_14_v3:1211407-1211868:f	site	ATAKTKGATGRTGRWKSWTTWWKKRCTAWTGGTRRTBGTGA	R	12	52	TCTTCAATTTGGTTATCTACAGATTTGGTAGAAGTATAGCC	-32.6
Pf3D7_14_v3:1211407-1211868:f	site	CCAYMACCAA	D	12	21	GGCTATACTT	-10.8
Pf3D7_14_v3:1211407-1211868:f	site	CCAYMACCAA	R	12	21	AAGTATAGCC	-16.0
Pf3D7_14_v3:1211407-1211868:f	site	SCCCCACC	D	12	19	GGCTATAC	-0.8
Pf3D7_14_v3:1211407-1211868:f	site	SCCCCACC	R	12	19	GTATAGCC	-0.8
Pf3D7_14_v3:1211407-1211868:f	site	GAACVTTCAGCAGC	D	12	25	GGCTATACTTCTAC	-1.6
Pf3D7_14_v3:1211407-1211868:f	site	GAACVTTCAGCAGC	R	12	25	GTAGAAGTATAGCC	-7.4
Pf3D7_14_v3:1211407-1211868:f	site	GGWKGYWASGAMTSRAGAGCAGRWWGRTGTGS	D	12	43	GGCTATACTTCTACCAAATCTGTAGATAACCA	-12.7
Pf3D7_14_v3:1211407-1211868:f	site	GGWKGYWASGAMTSRAGAGCAGRWWGRTGTGS	R	12	43	TGGTTATCTACAGATTTGGTAGAAGTATAGCC	-13.0
Pf3D7_14_v3:1211407-1211868:f	site	ATATATATATATATATAATAT	D	12	32	GGCTATACTTCTACCAAATCT	-7.4
Pf3D7_14_v3:1211407-1211868:f	site	ATATATATATATATATAATAT	R	12	32	AGATTTGGTAGAAGTATAGCC	-17.3
Pf3D7_14_v3:1211407-1211868:f	site	CAGKCGCC	D	12	19	GGCTATAC	-4.6
Pf3D7_14_v3:1211407-1211868:f	site	CAGKCGCC	R	12	19	GTATAGCC	1.2
Pf3D7_14_v3:1211407-1211868:f	site	CSAGRAWAGACACGMSC	D	12	28	GGCTATACTTCTACCAA	-8.8
Pf3D7_14_v3:1211407-1211868:f	site	CSAGRAWAGACACGMSC	R	12	28	TTGGTAGAAGTATAGCC	-5.3
Pf3D7_14_v3:1211407-1211868:f	site	CWSYTGKTGTTSSTTYWGCTG	D	12	32	GGCTATACTTCTACCAAATCT	-24.2
Pf3D7_14_v3:1211407-1211868:f	site	CWSYTGKTGTTSSTTYWGCTG	R	12	32	AGATTTGGTAGAAGTATAGCC	-15.7
Pf3D7_14_v3:1211407-1211868:f	site	GCTKCASRTAAASTTTCAGCT	D	12	32	GGCTATACTTCTACCAAATCT	-11.6
Pf3D7_14_v3:1211407-1211868:f	site	GCTKCASRTAAASTTTCAGCT	R	12	32	AGATTTGGTAGAAGTATAGCC	-0.1
Pf3D7_14_v3:1211407-1211868:f	site	SGTDHGMAGWRKAWACAKKVASARWGG	D	12	38	GGCTATACTTCTACCAAATCTGTAGAT	-12.3
Pf3D7_14_v3:1211407-1211868:f	site	SGTDHGMAGWRKAWACAKKVASARWGG	R	12	38	ATCTACAGATTTGGTAGAAGTATAGCC	-20.8
Pf3D7_14_v3:1211407-1211868:f	site	CAGARGWGCTGG	D	12	23	GGCTATACTTCT	-8.8
Pf3D7_14_v3:1211407-1211868:f	site	CAGARGWGCTGG	R	12	23	AGAAGTATAGCC	-7.9
Pf3D7_14_v3:1211407-1211868:f	site	ATAWWWWTATATATATATATATATATATATATWTAWATWTA	D	13	53	GCTATACTTCTACCAAATCTGTAGATAACCAAATTGAAGAA	-37.5
Pf3D7_14_v3:1211407-1211868:f	site	ATAWWWWTATATATATATATATATATATATATWTAWATWTA	R	13	53	TTCTTCAATTTGGTTATCTACAGATTTGGTAGAAGTATAGC	-45.4
Pf3D7_14_v3:1211407-1211868:f	site	TYWTTYTTTTTTTTTTYMTTT	D	13	33	GCTATACTTCTACCAAATCTG	-18.4
Pf3D7_14_v3:1211407-1211868:f	site	TYWTTYTTTTTTTTTTYMTTT	R	13	33	CAGATTTGGTAGAAGTATAGC	-24.8
Pf3D7_14_v3:1211407-1211868:f	site	KAGCWYCYRSHKBTGYAGSY	D	13	32	GCTATACTTCTACCAAATCT	-3.7
Pf3D7_14_v3:1211407-1211868:f	site	KAGCWYCYRSHKBTGYAGSY	R	13	32	AGATTTGGTAGAAGTATAGC	-20.1
Pf3D7_14_v3:1211407-1211868:f	site	ATAKTKGATGRTGRWKSWTTWWKKRCTAWTGGTRRTBGTGA	D	13	53	GCTATACTTCTACCAAATCTGTAGATAACCAAATTGAAGAA	-39.3
Pf3D7_14_v3:1211407-1211868:f	site	ATAKTKGATGRTGRWKSWTTWWKKRCTAWTGGTRRTBGTGA	R	13	53	TTCTTCAATTTGGTTATCTACAGATTTGGTAGAAGTATAGC	-12.9
Pf3D7_14_v3:1211407-1211868:f	site	CCAYMACCAA	D	13	22	GCTATACTTC	-9.5
Pf3D7_14_v3:1211407-1211868:f	site	CCAYMACCAA	R	13	22	GAAGTATAGC	-15.1
Pf3D7_14_v3:1211407-1211868:f	site	SCCCCACC	D	13	20	GCTATACT	1.0
Pf3D7_14_v3:1211407-1211868:f	site	SCCCCACC	R	13	20	AGTATAGC	-4.1
Pf3D7_14_v3:1211407-1211868:f	site	GAACVTTCAGCAGC	D	13	26	GCTATACTTCTACC	-8.8
Pf3D7_14_v3:1211407-1211868:f	site	GAACVTTCAGCAGC	R	13	26	GGTAGAAGTATAGC	-5.1
Pf3D7_14_v3:1211407-1211868:f	site	GGWKGYWASGAMTSRAGAGCAGRWWGRTGTGS	D	13	44	GCTATACTTCTACCAAATCTGTAGATAACCAA	-20.6
Pf3D7_14_v3:1211407-1211868:f	site	GGWKGYWASGAMTSRAGAGCAGRWWGRTGTGS	R	13	44	TTGGTTATCTACAGATTTGGTAGAAGTATAGC	-5.1
Pf3D7_14_v3:1211407-1211868:f	site	ATATATATATATATATAATAT	D	13	33	GCTATACTTCTACCAAATCTG	-33.2
Pf3D7_14_v3:1211407-1211868:f	site	ATATATATATATATATAATAT	R	13	33	CAGATTTGGTAGAAGTATAGC	-26.7
Pf3D7_14_v3:1211407-1211868:f	site	CAGKCGCC	D	13	20	GCTATACT	-5.9
Pf3D7_14_v3:1211407-1211868:f	site	CAGKCGCC	R	13	20	AGTATAGC	-5.9
Pf3D7_14_v3:1211407-1211868:f	site	CSAGRAWAGACACGMSC	D	13	29	GCTATACTTCTACCAAA	-8.6
Pf3D7_14_v3:1211407-1211868:f	site	CSAGRAWAGACACGMSC	R	13	29	TTTGGTAGAAGTATAGC	-4.2
Pf3D7_14_v3:1211407-1211868:f	site	CWSYTGKTGTTSSTTYWGCTG	D	13	33	GCTATACTTCTACCAAATCTG	-9.5
Pf3D7_14_v3:1211407-1211868:f	site	CWSYTGKTGTTSSTTYWGCTG	R	13	33	CAGATTTGGTAGAAGTATAGC	-4.4
Pf3D7_14_v3:1211407-1211868:f	site	GCTKCASRTAAASTTTCAGCT	D	13	33	GCTATACTTCTACCAAATCTG	-5.1
Pf3D7_14_v3:1211407-1211868:f	site	GCTKCASRTAAASTTTCAGCT	R	13	33	CAGATTTGGTAGAAGTATAGC	-21.4
Pf3D7_14_v3:1211407-1211868:f	site	SGTDHGMAGWRKAWACAKKVASARWGG	D	13	39	GCTATACTTCTACCAAATCTGTAGATA	-16.5
Pf3D7_14_v3:1211407-1211868:f	site	SGTDHGMAGWRKAWACAKKVASARWGG	R	13	39	TATCTACAGATTTGGTAGAAGTATAGC	-8.3
Pf3D7_14_v3:1211407-1211868:f	site	CAGARGWGCTGG	D	13	24	GCTATACTTCTA	-11.4
Pf3D7_14_v3:1211407-1211868:f	site	CAGARGWGCTGG	R	13	24	TAGAAGTATAGC	1.5
Pf3D7_14_v3:1211407-1211868:f	site	ATAWWWWTATATATATATATATATATATATATWTAWATWTA	D	14	54	CTATACTTCTACCAAATCTGTAGATAACCAAATTGAAGAAT	-49.0
Pf3D7_14_v3:1211407-1211868:f	site	ATAWWWWTATATATATATATATATATATATATWTAWATWTA	R	14	54	ATTCTTCAATTTGGTTATCTACAGATTTGGTAGAAGTATAG	-31.8
Pf3D7_14_v3:1211407-1211868:f	site	TYWTTYTTTTTTTTTTYMTTT	D	14	34	CTATACTTCTACCAAATCTGT	-14.4
Pf3D7_14_v3:1211407-1211868:f	site	TYWTTYTTTTTTTTTTYMTTT	R	14	34	ACAGATTTGGTAGAAGTATAG	-12.1
Pf3D7_14_v3:1211407-1211868:f	site	KAGCWYCYRSHKBTGYAGSY	D	14	33	CTATACTTCTACCAAATCTG	-17.8
Pf3D7_14_v3:1211407-1211868:f	site	KAGCWYCYRSHKBTGYAGSY	R	14	33	CAGATTTGGTAGAAGTATAG	-10.2
Pf3D7_14_v3:1211407-1211868:f	site	ATAKTKGATGRTGRWKSWTTWWKKRCTAWTGGTRRTBGTGA	D	14	54	CTATACTTCTACCAAATCTGTAGATAACCAAATTGAAGAAT	-37.3
Pf3D7_14_v3:1211407-1211868:f	site	ATAKTKGATGRTGRWKSWTTWWKKRCTAWTGGTRRTBGTGA	R	14	54	ATTCTTCAATTTGGTTATCTACAGATTTGGTAGAAGTATAG	-17.2
Pf3D7_14_v3:1211407-1211868:f	site	CCAYMACCAA	D	14	23	CTATACTTCT	-8.2
Pf3D7_14_v3:1211407-1211868:f	site	CCAYMACCAA	R	14	23	AGAAGTATAG	-17.0
Pf3D7_14_v3:1211407-1211868:f	site	SCCCCACC	D	14	21	CTATACTT	-6.5
Pf3D7_14_v3:1211407-1211868:f	site	SCCCCACC	R	14	21	AAGTATAG	-8.8
Pf3D7_14_v3:1211407-1211868:f	site	GAACVTTCAGCAGC	D	14	27	CTATACTTCTACCA	-11.8
Pf3D7_14_v3:1211407-1211868:f	site	GAACVTTCAGCAGC	R	14	27	TGGTAGAAGTATAG	-17.7
Pf3D7_14_v3:1211407-1211868:f	site	GGWKGYWASGAMTSRAGAGCAGRWWGRTGTGS	D	14	45	CTATACTTCTACCAAATCTGTAGATAACCAAA	-13.6
Pf3D7_14_v3:1211407-1211868:f	site	GGWKGYWASGAMTSRAGAGCAGRWWGRTGTGS	R	14	45	TTTGGTTATCTACAGATTTGGTAGAAGTATAG	-8.4
Pf3D7_14_v3:1211407-1211868:f	site	ATATATATATATATATAATAT	D	14	34	CTATACTTCTACCAAATCTGT	-15.7
Pf3D7_14_v3:1211407-1211868:f	site	ATATATATATATATATAATAT	R	14	34	ACAGATTTGGTAGAAGTATAG	-19.4
Pf3D7_14_v3:1211407-1211868:f	site	CAGKCGCC	D	14	21	CTATACTT	-4.6
Pf3D7_14_v3:1211407-1211868:f	site	CAGKCGCC	R	14	21	AAGTATAG	-2.8
Pf3D7_14_v3:1211407-1211868:f	site	CSAGRAWAGACACGMSC	D	14	30	CTATACTTCTACCAAAT	-7.2
Pf3D7_14_v3:1211407-1211868:f	site	CSAGRAWAGACACGMSC	R	14	30	ATTTGGTAGAAGTATAG	-8.7
Pf3D7_14_v3:1211407-1211868:f	site	CWSYTGKTGTTSSTTYWGCTG	D	14	34	CTATACTTCTACCAAATCTGT	-10.9
Pf3D7_14_v3:1211407-1211868:f	site	CWSYTGKTGTTSSTTYWGCTG	R	14	34	ACAGATTTGGTAGAAGTATAG	-13.1
Pf3D7_14_v3:1211407-1211868:f	site	GCTKCASRTAAASTTTCAGCT	D	14	34	CTATACTTCTACCAAATCTGT	-18.0
Pf3D7_14_v3:1211407-1211868:f	site	GCTKCASRTAAASTTTCAGCT	R	14	34	ACAGATTTGGTAGAAGTATAG	-17.6
Pf3D7_14_v3:1211407-1211868:f	site	SGTDHGMAGWRKAWACAKKVASARWGG	D	14	40	CTATACTTCTACCAAATCTGTAGATAA	-17.5
Pf3D7_14_v3:1211407-1211868:f	site	SGTDHGMAGWRKAWACAKKVASARWGG	R	14	40	TTATCTACAGATTTGGTAGAAGTATAG	-12.2
Pf3D7_14_v3:1211407-1211868:f	site	CAGARGWGCTGG	D	14	25	CTATACTTCTAC	-2.9
Pf3D7_14_v3:1211407-1211868:f	site	CAGARGWGCTGG	R	14	25	GTAGAAGTATAG	-7.2
Pf3D7_14_v3:1211407-1211868:f	site	ATAWWWWTATATATATATATATATATATATATWTAWATWTA	D	15	55	TATACTTCTACCAAATCTGTAGATAACCAAATTGAAGAATT	-35.8
Pf3D7_14_v3:1211407-1211868:f	site	ATAWWWWTATATATATATATATATATATATATWTAWATWTA	R	15	55	AATTCTTCAATTTGGTTATCTACAGATTTGGTAGAAGTATA	-48.2
Pf3D7_14_v3:1211407-1211868:f	site	TYWTTYTTTTTTTTTTYMTTT	D	15	35	TATACTTCTACCAAATCTGTA	-21.1
Pf3D7_14_v3:1211407-1211868:f	site	TYWTTYTTTTTTTTTTYMTTT	R	15	35	TACAGATTTGGTAGAAGTATA	-20.1
Pf3D7_14_v3:1211407-1211868:f	site	KAGCWYCYRSHKBTGYAGSY	D	15	34	TATACTTCTACCAAATCTGT	-12.8
Pf3D7_14_v3:1211407-1211868:f	site	KAGCWYCYRSHKBTGYAGSY	R	15	34	ACAGATTTGGTAGAAGTATA	-18.1
Pf3D7_14_v3:1211407-1211868:f	site	ATAKTKGATGRTGRWKSWTTWWKKRCTAWTGGTRRTBGTGA	D	15	55	TATACTTCTACCAAATCTGTAGATAACCAAATTGAAGAATT	-24.3
Pf3D7_14_v3:1211407-1211868:f	site	ATAKTKGATGRTGRWKSWTTWWKKRCTAWTGGTRRTBGTGA	R	15	55	AATTCTTCAATTTGGTTATCTACAGATTTGGTAGAAGTATA	-16.6
Pf3D7_14_v3:1211407-1211868:f	site	CCAYMACCAA	D	15	24	TATACTTCTA	-12.9
Pf3D7_14_v3:1211407-1211868:f	site	CCAYMACCAA	R	15	24	TAGAAGTATA	-16.4
Pf3D7_14_v3:1211407-1211868:f	site	SCCCCACC	D	15	22	TATACTTC	-3.0
Pf3D7_14_v3:1211407-1211868:f	site	SCCCCACC	R	15	22	GAAGTATA	-4.8
Pf3D7_14_v3:1211407-1211868:f	site	GAACVTTCAGCAGC	D	15	28	TATACTTCTACCAA	-5.3
Pf3D7_14_v3:1211407-1211868:f	site	GAACVTTCAGCAGC	R	15	28	TTGGTAGAAGTATA	-13.0
Pf3D7_14_v3:1211407-1211868:f	site	GGWKGYWASGAMTSRAGAGCAGRWWGRTGTGS	D	15	46	TATACTTCTACCAAATCTGTAGATAACCAAAT	-16.3
Pf3D7_14_v3:1211407-1211868:f	site	GGWKGYWASGAMTSRAGAGCAGRWWGRTGTGS	R	15	46	ATTTGGTTATCTACAGATTTGGTAGAAGTATA	-19.5
Pf3D7_14_v3:1211407-1211868:f	site	ATATATATATATATATAATAT	D	15	35	TATACTTCTACCAAATCTGTA	-30.8
Pf3D7_14_v3:1211407-1211868:f	site	ATATATATATATATATAATAT	R	15	35	TACAGATTTGGTAGAAGTATA	-34.2
Pf3D7_14_v3:1211407-1211868:f	site	CAGKCGCC	D	15	22	TATACTTC	-1.2
Pf3D7_14_v3:1211407-1211868:f	site	CAGKCGCC	R	15	22	GAAGTATA	-4.8
Pf3D7_14_v3:1211407-1211868:f	site	CSAGRAWAGACACGMSC	D	15	31	TATACTTCTACCAAATC	-8.5
Pf3D7_14_v3:1211407-1211868:f	site	CSAGRAWAGACACGMSC	R	15	31	GATTTGGTAGAAGTATA	-15.6
Pf3D7_14_v3:1211407-1211868:f	site	CWSYTGKTGTTSSTTYWGCTG	D	15	35	TATACTTCTACCAAATCTGTA	-19.7
Pf3D7_14_v3:1211407-1211868:f	site	CWSYTGKTGTTSSTTYWGCTG	R	15	35	TACAGATTTGGTAGAAGTATA	-20.1
Pf3D7_14_v3:1211407-1211868:f	site	GCTKCASRTAAASTTTCAGCT	D	15	35	TATACTTCTACCAAATCTGTA	-13.1
Pf3D7_14_v3:1211407-1211868:f	site	GCTKCASRTAAASTTTCAGCT	R	15	35	TACAGATTTGGTAGAAGTATA	-24.4
Pf3D7_14_v3:1211407-1211868:f	site	SGTDHGMAGWRKAWACAKKVASARWGG	D	15	41	TATACTTCTACCAAATCTGTAGATAAC	-12.4
Pf3D7_14_v3:1211407-1211868:f	site	SGTDHGMAGWRKAWACAKKVASARWGG	R	15	41	GTTATCTACAGATTTGGTAGAAGTATA	-11.1
Pf3D7_14_v3:1211407-1211868:f	site	CAGARGWGCTGG	D	15	26	TATACTTCTACC	-8.3
Pf3D7_14_v3:1211407-1211868:f	site	CAGARGWGCTGG	R	15	26	GGTAGAAGTATA	-5.1
Pf3D7_14_v3:1211407-1211868:f	site	ATAWWWWTATATATATATATATATATATATATWTAWATWTA	D	16	56	ATACTTCTACCAAATCTGTAGATAACCAAATTGAAGAATTA	-48.9
Pf3D7_14_v3:1211407-1211868:f	site	ATAWWWWTATATATATATATATATATATATATWTAWATWTA	R	16	56	TAATTCTTCAATTTGGTTATCTACAGATTTGGTAGAAGTAT	-24.7
Pf3D7_14_v3:1211407-1211868:f	site	TYWTTYTTTTTTTTTTYMTTT	D	16	36	ATACTTCTACCAAATCTGTAG	-12.8
Pf3D7_14_v3:1211407-1211868:f	site	TYWTTYTTTTTTTTTTYMTTT	R	16	36	CTACAGATTTGGTAGAAGTAT	-17.4
Pf3D7_14_v3:1211407-1211868:f	site	KAGCWYCYRSHKBTGYAGSY	D	16	35	ATACTTCTACCAAATCTGTA	-7.9
Pf3D7_14_v3:1211407-1211868:f	site	KAGCWYCYRSHKBTGYAGSY	R	16	35	TACAGATTTGGTAGAAGTAT	-19.5
Pf3D7_14_v3:1211407-1211868:f	site	ATAKTKGATGRTGRWKSWTTWWKKRCTAWTGGTRRTBGTGA	D	16	56	ATACTTCTACCAAATCTGTAGATAACCAAATTGAAGAATTA	-19.5
Pf3D7_14_v3:1211407-1211868:f	site	ATAKTKGATGRTGRWKSWTTWWKKRCTAWTGGTRRTBGTGA	R	16	56	TAATTCTTCAATTTGGTTATCTACAGATTTGGTAGAAGTAT	-20.1
Pf3D7_14_v3:1211407-1211868:f	site	CCAYMACCAA	D	16	25	ATACTTCTAC	-11.0
Pf3D7_14_v3:1211407-1211868:f	site	CCAYMACCAA	R	16	25	GTAGAAGTAT	-8.1
Pf3D7_14_v3:1211407-1211868:f	site	SCCCCACC	D	16	23	ATACTTCT	-3.0
Pf3D7_14_v3:1211407-1211868:f	site	SCCCCACC	R	16	23	AGAAGTAT	-8.8
Pf3D7_14_v3:1211407-1211868:f	site	GAACVTTCAGCAGC	D	16	29	ATACTTCTACCAAA	-2.7
Pf3D7_14_v3:1211407-1211868:f	site	GAACVTTCAGCAGC	R	16	29	TTTGGTAGAAGTAT	-12.6
Pf3D7_14_v3:1211407-1211868:f	site	GGWKGYWASGAMTSRAGAGCAGRWWGRTGTGS	D	16	47	ATACTTCTACCAAATCTGTAGATAACCAAATT	-28.8
Pf3D7_14_v3:1211407-1211868:f	site	GGWKGYWASGAMTSRAGAGCAGRWWGRTGTGS	R	16	47	AATTTGGTTATCTACAGATTTGGTAGAAGTAT	-5.5
Pf3D7_14_v3:1211407-1211868:f	site	ATATATATATATATATAATAT	D	16	36	ATACTTCTACCAAATCTGTAG	-10.2
Pf3D7_14_v3:1211407-1211868:f	site	ATATATATATATATATAATAT	R	16	36	CTACAGATTTGGTAGAAGTAT	-14.1
Pf3D7_14_v3:1211407-1211868:f	site	CAGKCGCC	D	16	23	ATACTTCT	-5.9
Pf3D7_14_v3:1211407-1211868:f	site	CAGKCGCC	R	16	23	AGAAGTAT	-8.8
Pf3D7_14_v3:1211407-1211868:f	site	CSAGRAWAGACACGMSC	D	16	32	ATACTTCTACCAAATCT	-9.9
Pf3D7_14_v3:1211407-1211868:f	site	CSAGRAWAGACACGMSC	R	16	32	AGATTTGGTAGAAGTAT	-8.2
Pf3D7_14_v3:1211407-1211868:f	site	CWSYTGKTGTTSSTTYWGCTG	D	16	36	ATACTTCTACCAAATCTGTAG	-8.6
Pf3D7_14_v3:1211407-1211868:f	site	CWSYTGKTGTTSSTTYWGCTG	R	16	36	CTACAGATTTGGTAGAAGTAT	-4.6
Pf3D7_14_v3:1211407-1211868:f	site	GCTKCASRTAAASTTTCAGCT	D	16	36	ATACTTCTACCAAATCTGTAG	-21.0
Pf3D7_14_v3:1211407-1211868:f	site	GCTKCASRTAAASTTTCAGCT	R	16	36	CTACAGATTTGGTAGAAGTAT	-24.0
Pf3D7_14_v3:1211407-1211868:f	site	SGTDHGMAGWRKAWACAKKVASARWGG	D	16	42	ATACTTCTACCAAATCTGTAGATAACC	-17.5
Pf3D7_14_v3:1211407-1211868:f	site	SGTDHGMAGWRKAWACAKKVASARWGG	R	16	42	GGTTATCTACAGATTTGGTAGAAGTAT	-3.5
Pf3D7_14_v3:1211407-1211868:f	site	CAGARGWGCTGG	D	16	27	ATACTTCTACCA	-13.2
Pf3D7_14_v3:1211407-1211868:f	site	CAGARGWGCTGG	R	16	27	TGGTAGAAGTAT	-3.1
Pf3D7_14_v3:1211407-1211868:f	site	ATAWWWWTATATATATATATATATATATATATWTAWATWTA	D	17	57	TACTTCTACCAAATCTGTAGATAACCAAATTGAAGAATTAC	-25.5
Pf3D7_14_v3:1211407-1211868:f	site	ATAWWWWTATATATATATATATATATATATATWTAWATWTA	R	17	57	GTAATTCTTCAATTTGGTTATCTACAGATTTGGTAGAAGTA	-43.0
Pf3D7_14_v3:1211407-1211868:f	site	TYWTTYTTTTTTTTTTYMTTT	D	17	37	TACTTCTACCAAATCTGTAGA	-22.9
Pf3D7_14_v3:1211407-1211868:f	site	TYWTTYTTTTTTTTTTYMTTT	R	17	37	TCTACAGATTTGGTAGAAGTA	-23.0
Pf3D7_14_v3:1211407-1211868:f	site	KAGCWYCYRSHKBTGYAGSY	D	17	36	TACTTCTACCAAATCTGTAG	-16.7
Pf3D7_14_v3:1211407-1211868:f	site	KAGCWYCYRSHKBTGYAGSY	R	17	36	CTACAGATTTGGTAGAAGTA	-13.6
Pf3D7_14_v3:1211407-1211868:f	site	ATAKTKGATGRTGRWKSWTTWWKKRCTAWTGGTRRTBGTGA	D	17	57	TACTTCTACCAAATCTGTAGATAACCAAATTGAAGAATTAC	-27.3
Pf3D7_14_v3:1211407-1211868:f	site	ATAKTKGATGRTGRWKSWTTWWKKRCTAWTGGTRRTBGTGA	R	17	57	GTAATTCTTCAATTTGGTTATCTACAGATTTGGTAGAAGTA	-20.3
Pf3D7_14_v3:1211407-1211868:f	site	CCAYMACCAA	D	17	26	TACTTCTACC	-13.8
Pf3D7_14_v3:1211407-1211868:f	site	CCAYMACCAA	R	17	26	GGTAGAAGTA	-15.4
Pf3D7_14_v3:1211407-1211868:f	site	SCCCCACC	D	17	24	TACTTCTA	-5.9
Pf3D7_14_v3:1211407-1211868:f	site	SCCCCACC	R	17	24	TAGAAGTA	-8.8
Pf3D7_14_v3:1211407-1211868:f	site	GAACVTTCAGCAGC	D	17	30	TACTTCTACCAAAT	-14.4
Pf3D7_14_v3:1211407-1211868:f	site	GAACVTTCAGCAGC	R	17	30	ATTTGGTAGAAGTA	-14.9
Pf3D7_14_v3:1211407-1211868:f	site	GGWKGYWASGAMTSRAGAGCAGRWWGRTGTGS	D	17	48	TACTTCTACCAAATCTGTAGATAACCAAATTG	-10.6
Pf3D7_14_v3:1211407-1211868:f	site	GGWKGYWASGAMTSRAGAGCAGRWWGRTGTGS	R	17	48	CAATTTGGTTATCTACAGATTTGGTAGAAGTA	-22.5
Pf3D7_14_v3:1211407-1211868:f	site	ATATATATATATATATAATAT	D	17	37	TACTTCTACCAAATCTGTAGA	-28.4
Pf3D7_14_v3:1211407-1211868:f	site	ATATATATATATATATAATAT	R	17	37	TCTACAGATTTGGTAGAAGTA	-30.9
Pf3D7_14_v3:1211407-1211868:f	site	CAGKCGCC	D	17	24	TACTTCTA	-5.7
Pf3D7_14_v3:1211407-1211868:f	site	CAGKCGCC	R	17	24	TAGAAGTA	-1.3
Pf3D7_14_v3:1211407-1211868:f	site	CSAGRAWAGACACGMSC	D	17	33	TACTTCTACCAAATCTG	-11.5
Pf3D7_14_v3:1211407-1211868:f	site	CSAGRAWAGACACGMSC	R	17	33	CAGATTTGGTAGAAGTA	-11.6
Pf3D7_14_v3:1211407-1211868:f	site	CWSYTGKTGTTSSTTYWGCTG	D	17	37	TACTTCTACCAAATCTGTAGA	-17.1
Pf3D7_14_v3:1211407-1211868:f	site	CWSYTGKTGTTSSTTYWGCTG	R	17	37	TCTACAGATTTGGTAGAAGTA	-9.4
Pf3D7_14_v3:1211407-1211868:f	site	GCTKCASRTAAASTTTCAGCT	D	17	37	TACTTCTACCAAATCTGTAGA	-20.2
Pf3D7_14_v3:1211407-1211868:f	site	GCTKCASRTAAASTTTCAGCT	R	17	37	TCTACAGATTTGGTAGAAGTA	-5.1
Pf3D7_14_v3:1211407-1211868:f	site	SGTDHGMAGWRKAWACAKKVASARWGG	D	17	43	TACTTCTACCAAATCTGTAGATAACCA	-15.1
Pf3D7_14_v3:1211407-1211868:f	site	SGTDHGMAGWRKAWACAKKVASARWGG	R	17	43	TGGTTATCTACAGATTTGGTAGAAGTA	-14.9
Pf3D7_14_v3:1211407-1211868:f	site	CAGARGWGCTGG	D	17	28	TACTTCTACCAA	-7.2
Pf3D7_14_v3:1211407-1211868:f	site	CAGARGWGCTGG	R	17	28	TTGGTAGAAGTA	-10.3
Pf3D7_14_v3:1211407-1211868:f	site	ATAWWWWTATATATATATATATATATATATATWTAWATWTA	D	18	58	ACTTCTACCAAATCTGTAGATAACCAAATTGAAGAATTACG	-62.0
Pf3D7_14_v3:1211407-1211868:f	site	ATAWWWWTATATATATATATATATATATATATWTAWATWTA	R	18	58	CGTAATTCTTCAATTTGGTTATCTACAGATTTGGTAGAAGT	-38.8
Pf3D7_14_v3:1211407-1211868:f	site	TYWTTYTTTTTTTTTTYMTTT	D	18	38	ACTTCTACCAAATCTGTAGAT	-10.4
Pf3D7_14_v3:1211407-1211868:f	site	TYWTTYTTTTTTTTTTYMTTT	R	18	38	ATCTACAGATTTGGTAGAAGT	-16.6
Pf3D7_14_v3:1211407-1211868:f	site	KAGCWYCYRSHKBTGYAGSY	D	18	37	ACTTCTACCAAATCTGTAGA	-23.2
Pf3D7_14_v3:1211407-1211868:f	site	KAGCWYCYRSHKBTGYAGSY	R	18	37	TCTACAGATTTGGTAGAAGT	-11.5
Pf3D7_14_v3:1211407-1211868:f	site	ATAKTKGATGRTGRWKSWTTWWKKRCTAWTGGTRRTBGTGA	D	18	58	ACTTCTACCAAATCTGTAGATAACCAAATTGAAGAATTACG	-20.6
Pf3D7_14_v3:1211407-1211868:f	site	ATAKTKGATGRTGRWKSWTTWWKKRCTAWTGGTRRTBGTGA	R	18	58	CGTAATTCTTCAATTTGGTTATCTACAGATTTGGTAGAAGT	-14.0
Pf3D7_14_v3:1211407-1211868:f	site	CCAYMACCAA	D	18	27	ACTTCTACCA	-2.6
Pf3D7_14_v3:1211407-1211868:f	site	CCAYMACCAA	R	18	27	TGGTAGAAGT	-17.1
Pf3D7_14_v3:1211407-1211868:f	site	SCCCCACC	D	18	25	ACTTCTAC	-0.1
Pf3D7_14_v3:1211407-1211868:f	site	SCCCCACC	R	18	25	GTAGAAGT	-4.8
Pf3D7_14_v3:1211407-1211868:f	site	GAACVTTCAGCAGC	D	18	31	ACTTCTACCAAATC	-7.2
Pf3D7_14_v3:1211407-1211868:f	site	GAACVTTCAGCAGC	R	18	31	GATTTGGTAGAAGT	-4.0
Pf3D7_14_v3:1211407-1211868:f	site	GGWKGYWASGAMTSRAGAGCAGRWWGRTGTGS	D	18	49	ACTTCTACCAAATCTGTAGATAACCAAATTGA	-8.6
Pf3D7_14_v3:1211407-1211868:f	site	GGWKGYWASGAMTSRAGAGCAGRWWGRTGTGS	R	18	49	TCAATTTGGTTATCTACAGATTTGGTAGAAGT	-13.1
Pf3D7_14_v3:1211407-1211868:f	site	ATATATATATATATATAATAT	D	18	38	ACTTCTACCAAATCTGTAGAT	-11.2
Pf3D7_14_v3:1211407-1211868:f	site	ATATATATATATATATAATAT	R	18	38	ATCTACAGATTTGGTAGAAGT	-13.3
Pf3D7_14_v3:1211407-1211868:f	site	CAGKCGCC	D	18	25	ACTTCTAC	-1.6
Pf3D7_14_v3:1211407-1211868:f	site	CAGKCGCC	R	18	25	GTAGAAGT	-6.6
Pf3D7_14_v3:1211407-1211868:f	site	CSAGRAWAGACACGMSC	D	18	34	ACTTCTACCAAATCTGT	-9.3
Pf3D7_14_v3:1211407-1211868:f	site	CSAGRAWAGACACGMSC	R	18	34	ACAGATTTGGTAGAAGT	-1.1
Pf3D7_14_v3:1211407-1211868:f	site	CWSYTGKTGTTSSTTYWGCTG	D	18	38	ACTTCTACCAAATCTGTAGAT	-23.2
Pf3D7_14_v3:1211407-1211868:f	site	CWSYTGKTGTTSSTTYWGCTG	R	18	38	ATCTACAGATTTGGTAGAAGT	-15.7
Pf3D7_14_v3:1211407-1211868:f	site	GCTKCASRTAAASTTTCAGCT	D	18	38	ACTTCTACCAAATCTGTAGAT	-0.4
Pf3D7_14_v3:1211407-1211868:f	site	GCTKCASRTAAASTTTCAGCT	R	18	38	ATCTACAGATTTGGTAGAAGT	-12.8
Pf3D7_14_v3:1211407-1211868:f	site	SGTDHGMAGWRKAWACAKKVASARWGG	D	18	44	ACTTCTACCAAATCTGTAGATAACCAA	-21.8
Pf3D7_14_v3:1211407-1211868:f	site	SGTDHGMAGWRKAWACAKKVASARWGG	R	18	44	TTGGTTATCTACAGATTTGGTAGAAGT	-11.3
Pf3D7_14_v3:1211407-1211868:f	site	CAGARGWGCTGG	D	18	29	ACTTCTACCAAA	-9.0
Pf3D7_14_v3:1211407-1211868:f	site	CAGARGWGCTGG	R	18	29	TTTGGTAGAAGT	-4.0
Pf3D7_14_v3:1211407-1211868:f	site	ATAWWWWTATATATATATATATATATATATATWTAWATWTA	D	19	59	CTTCTACCAAATCTGTAGATAACCAAATTGAAGAATTACGA	-42.3
Pf3D7_14_v3:1211407-1211868:f	site	ATAWWWWTATATATATATATATATATATATATWTAWATWTA	R	19	59	TCGTAATTCTTCAATTTGGTTATCTACAGATTTGGTAGAAG	-46.9
Pf3D7_14_v3:1211407-1211868:f	site	TYWTTYTTTTTTTTTTYMTTT	D	19	39	CTTCTACCAAATCTGTAGATA	-15.4
Pf3D7_14_v3:1211407-1211868:f	site	TYWTTYTTTTTTTTTTYMTTT	R	19	39	TATCTACAGATTTGGTAGAAG	-12.2
Pf3D7_14_v3:1211407-1211868:f	site	KAGCWYCYRSHKBTGYAGSY	D	19	38	CTTCTACCAAATCTGTAGAT	6.4
Pf3D7_14_v3:1211407-1211868:f	site	KAGCWYCYRSHKBTGYAGSY	R	19	38	ATCTACAGATTTGGTAGAAG	-19.6
Pf3D7_14_v3:1211407-1211868:f	site	ATAKTKGATGRTGRWKSWTTWWKKRCTAWTGGTRRTBGTGA	D	19	59	CTTCTACCAAATCTGTAGATAACCAAATTGAAGAATTACGA	-23.5
Pf3D7_14_v3:1211407-1211868:f	site	ATAKTKGATGRTGRWKSWTTWWKKRCTAWTGGTRRTBGTGA	R	19	59	TCGTAATTCTTCAATTTGGTTATCTACAGATTTGGTAGAAG	-22.3
Pf3D7_14_v3:1211407-1211868:f	site	CCAYMACCAA	D	19	28	CTTCTACCAA	3.0
Pf3D7_14_v3:1211407-1211868:f	site	CCAYMACCAA	R	19	28	TTGGTAGAAG	-9.9
Pf3D7_14_v3:1211407-1211868:f	site	SCCCCACC	D	19	26	CTTCTACC	4.0
Pf3D7_14_v3:1211407-1211868:f	site	SCCCCACC	R	19	26	GGTAGAAG	-4.8
Pf3D7_14_v3:1211407-1211868:f	site	GAACVTTCAGCAGC	D	19	32	CTTCTACCAAATCT	-8.7
Pf3D7_14_v3:1211407-1211868:f	site	GAACVTTCAGCAGC	R	19	32	AGATTTGGTAGAAG	-9.5
Pf3D7_14_v3:1211407-1211868:f	site	GGWKGYWASGAMTSRAGAGCAGRWWGRTGTGS	D	19	50	CTTCTACCAAATCTGTAGATAACCAAATTGAA	-23.6
Pf3D7_14_v3:1211407-1211868:f	site	GGWKGYWASGAMTSRAGAGCAGRWWGRTGTGS	R	19	50	TTCAATTTGGTTATCTACAGATTTGGTAGAAG	-16.5
Pf3D7_14_v3:1211407-1211868:f	site	ATATATATATATATATAATAT	D	19	39	CTTCTACCAAATCTGTAGATA	-19.4
Pf3D7_14_v3:1211407-1211868:f	site	ATATATATATATATATAATAT	R	19	39	TATCTACAGATTTGGTAGAAG	-34.0
Pf3D7_14_v3:1211407-1211868:f	site	CAGKCGCC	D	19	26	CTTCTACC	-0.1
Pf3D7_14_v3:1211407-1211868:f	site	CAGKCGCC	R	19	26	GGTAGAAG	-8.8
Pf3D7_14_v3:1211407-1211868:f	site	CSAGRAWAGACACGMSC	D	19	35	CTTCTACCAAATCTGTA	-9.3
Pf3D7_14_v3:1211407-1211868:f	site	CSAGRAWAGACACGMSC	R	19	35	TACAGATTTGGTAGAAG	-9.3
Pf3D7_14_v3:1211407-1211868:f	site	CWSYTGKTGTTSSTTYWGCTG	D	19	39	CTTCTACCAAATCTGTAGATA	-6.7
Pf3D7_14_v3:1211407-1211868:f	site	CWSYTGKTGTTSSTTYWGCTG	R	19	39	TATCTACAGATTTGGTAGAAG	-8.6
Pf3D7_14_v3:1211407-1211868:f	site	GCTKCASRTAAASTTTCAGCT	D	19	39	CTTCTACCAAATCTGTAGATA	-8.2
Pf3D7_14_v3:1211407-1211868:f	site	GCTKCASRTAAASTTTCAGCT	R	19	39	TATCTACAGATTTGGTAGAAG	-15.0
Pf3D7_14_v3:1211407-1211868:f	site	SGTDHGMAGWRKAWACAKKVASARWGG	D	19	45	CTTCTACCAAATCTGTAGATAACCAAA	-11.9
Pf3D7_14_v3:1211407-1211868:f	site	SGTDHGMAGWRKAWACAKKVASARWGG	R	19	45	TTTGGTTATCTACAGATTTGGTAGAAG	-13.0
Pf3D7_14_v3:1211407-1211868:f	site	CAGARGWGCTGG	D	19	30	CTTCTACCAAAT	-10.3
Pf3D7_14_v3:1211407-1211868:f	site	CAGARGWGCTGG	R	19	30	ATTTGGTAGAAG	-4.0
Pf3D7_14_v3:1211407-1211868:f	site	ATAWWWWTATATATATATATATATATATATATWTAWATWTA	D	20	60	TTCTACCAAATCTGTAGATAACCAAATTGAAGAATTACGAG	-51.1
Pf3D7_14_v3:1211407-1211868:f	site	ATAWWWWTATATATATATATATATATATATATWTAWATWTA	R	20	60	CTCGTAATTCTTCAATTTGGTTATCTACAGATTTGGTAGAA	-32.9
Pf3D7_14_v3:1211407-1211868:f	site	TYWTTYTTTTTTTTTTYMTTT	D	20	40	TTCTACCAAATCTGTAGATAA	-15.1
Pf3D7_14_v3:1211407-1211868:f	site	TYWTTYTTTTTTTTTTYMTTT	R	20	40	TTATCTACAGATTTGGTAGAA	-10.4
Pf3D7_14_v3:1211407-1211868:f	site	KAGCWYCYRSHKBTGYAGSY	D	20	39	TTCTACCAAATCTGTAGATA	-14.1
Pf3D7_14_v3:1211407-1211868:f	site	KAGCWYCYRSHKBTGYAGSY	R	20	39	TATCTACAGATTTGGTAGAA	4.5
Pf3D7_14_v3:1211407-1211868:f	site	ATAKTKGATGRTGRWKSWTTWWKKRCTAWTGGTRRTBGTGA	D	20	60	TTCTACCAAATCTGTAGATAACCAAATTGAAGAATTACGAG	-31.0
Pf3D7_14_v3:1211407-1211868:f	site	ATAKTKGATGRTGRWKSWTTWWKKRCTAWTGGTRRTBGTGA	R	20	60	CTCGTAATTCTTCAATTTGGTTATCTACAGATTTGGTAGAA	-26.8
Pf3D7_14_v3:1211407-1211868:f	site	CCAYMACCAA	D	20	29	TTCTACCAAA	-2.8
Pf3D7_14_v3:1211407-1211868:f	site	CCAYMACCAA	R	20	29	TTTGGTAGAA	-18.4
Pf3D7_14_v3:1211407-1211868:f	site	SCCCCACC	D	20	27	TTCTACCA	-3.0
Pf3D7_14_v3:1211407-1211868:f	site	SCCCCACC	R	20	27	TGGTAGAA	-8.8
Pf3D7_14_v3:1211407-1211868:f	site	GAACVTTCAGCAGC	D	20	33	TTCTACCAAATCTG	-15.3
Pf3D7_14_v3:1211407-1211868:f	site	GAACVTTCAGCAGC	R	20	33	CAGATTTGGTAGAA	-14.4
Pf3D7_14_v3:1211407-1211868:f	site	GGWKGYWASGAMTSRAGAGCAGRWWGRTGTGS	D	20	51	TTCTACCAAATCTGTAGATAACCAAATTGAAG	-5.8
Pf3D7_14_v3:1211407-1211868:f	site	GGWKGYWASGAMTSRAGAGCAGRWWGRTGTGS	R	20	51	CTTCAATTTGGTTATCTACAGATTTGGTAGAA	-16.4
Pf3D7_14_v3:1211407-1211868:f	site	ATATATATATATATATAATAT	D	20	40	TTCTACCAAATCTGTAGATAA	-21.3
Pf3D7_14_v3:1211407-1211868:f	site	ATATATATATATATATAATAT	R	20	40	TTATCTACAGATTTGGTAGAA	-10.0
Pf3D7_14_v3:1211407-1211868:f	site	CAGKCGCC	D	20	27	TTCTACCA	-4.6
Pf3D7_14_v3:1211407-1211868:f	site	CAGKCGCC	R	20	27	TGGTAGAA	-1.8
Pf3D7_14_v3:1211407-1211868:f	site	CSAGRAWAGACACGMSC	D	20	36	TTCTACCAAATCTGTAG	-11.0
Pf3D7_14_v3:1211407-1211868:f	site	CSAGRAWAGACACGMSC	R	20	36	CTACAGATTTGGTAGAA	-11.5
Pf3D7_14_v3:1211407-1211868:f	site	CWSYTGKTGTTSSTTYWGCTG	D	20	40	TTCTACCAAATCTGTAGATAA	-20.3
Pf3D7_14_v3:1211407-1211868:f	site	CWSYTGKTGTTSSTTYWGCTG	R	20	40	TTATCTACAGATTTGGTAGAA	-23.7
Pf3D7_14_v3:1211407-1211868:f	site	GCTKCASRTAAASTTTCAGCT	D	20	40	TTCTACCAAATCTGTAGATAA	-15.1
Pf3D7_14_v3:1211407-1211868:f	site	GCTKCASRTAAASTTTCAGCT	R	20	40	TTATCTACAGATTTGGTAGAA	-13.4
Pf3D7_14_v3:1211407-1211868:f	site	SGTDHGMAGWRKAWACAKKVASARWGG	D	20	46	TTCTACCAAATCTGTAGATAACCAAAT	-13.2
Pf3D7_14_v3:1211407-1211868:f	site	SGTDHGMAGWRKAWACAKKVASARWGG	R	20	46	ATTTGGTTATCTACAGATTTGGTAGAA	-16.5
Pf3D7_14_v3:1211407-1211868:f	site	CAGARGWGCTGG	D	20	31	TTCTACCAAATC	-11.9
Pf3D7_14_v3:1211407-1211868:f	site	CAGARGWGCTGG	R	20	31	GATTTGGTAGAA	-8.5
Pf3D7_14_v3:1211407-1211868:f	site	ATAWWWWTATATATATATATATATATATATATWTAWATWTA	D	21	61	TCTACCAAATCTGTAGATAACCAAATTGAAGAATTACGAGA	-35.5
Pf3D7_14_v3:1211407-1211868:f	site	ATAWWWWTATATATATATATATATATATATATWTAWATWTA	R	21	61	TCTCGTAATTCTTCAATTTGGTTATCTACAGATTTGGTAGA	-56.0
Pf3D7_14_v3:1211407-1211868:f	site	TYWTTYTTTTTTTTTTYMTTT	D	21	41	TCTACCAAATCTGTAGATAAC	-23.6
Pf3D7_14_v3:1211407-1211868:f	site	TYWTTYTTTTTTTTTTYMTTT	R	21	41	GTTATCTACAGATTTGGTAGA	-23.8
Pf3D7_14_v3:1211407-1211868:f	site	KAGCWYCYRSHKBTGYAGSY	D	21	40	TCTACCAAATCTGTAGATAA	-15.5
Pf3D7_14_v3:1211407-1211868:f	site	KAGCWYCYRSHKBTGYAGSY	R	21	40	TTATCTACAGATTTGGTAGA	-8.3
Pf3D7_14_v3:1211407-1211868:f	site	ATAKTKGATGRTGRWKSWTTWWKKRCTAWTGGTRRTBGTGA	D	21	61	TCTACCAAATCTGTAGATAACCAAATTGAAGAATTACGAGA	-24.7
Pf3D7_14_v3:1211407-1211868:f	site	ATAKTKGATGRTGRWKSWTTWWKKRCTAWTGGTRRTBGTGA	R	21	61	TCTCGTAATTCTTCAATTTGGTTATCTACAGATTTGGTAGA	-22.2
Pf3D7_14_v3:1211407-1211868:f	site	CCAYMACCAA	D	21	30	TCTACCAAAT	-8.7
Pf3D7_14_v3:1211407-1211868:f	site	CCAYMACCAA	R	21	30	ATTTGGTAGA	-17.2
Pf3D7_14_v3:1211407-1211868:f	site	SCCCCACC	D	21	28	TCTACCAA	-3.0
Pf3D7_14_v3:1211407-1211868:f	site	SCCCCACC	R	21	28	TTGGTAGA	-7.0
Pf3D7_14_v3:1211407-1211868:f	site	GAACVTTCAGCAGC	D	21	34	TCTACCAAATCTGT	-11.3
Pf3D7_14_v3:1211407-1211868:f	site	GAACVTTCAGCAGC	R	21	34	ACAGATTTGGTAGA	-3.8
Pf3D7_14_v3:1211407-1211868:f	site	GGWKGYWASGAMTSRAGAGCAGRWWGRTGTGS	D	21	52	TCTACCAAATCTGTAGATAACCAAATTGAAGA	-20.6
Pf3D7_14_v3:1211407-1211868:f	site	GGWKGYWASGAMTSRAGAGCAGRWWGRTGTGS	R	21	52	TCTTCAATTTGGTTATCTACAGATTTGGTAGA	-11.6
Pf3D7_14_v3:1211407-1211868:f	site	ATATATATATATATATAATAT	D	21	41	TCTACCAAATCTGTAGATAAC	-19.0
Pf3D7_14_v3:1211407-1211868:f	site	ATATATATATATATATAATAT	R	21	41	GTTATCTACAGATTTGGTAGA	-33.6
Pf3D7_14_v3:1211407-1211868:f	site	CAGKCGCC	D	21	28	TCTACCAA	-5.9
Pf3D7_14_v3:1211407-1211868:f	site	CAGKCGCC	R	21	28	TTGGTAGA	-3.7
Pf3D7_14_v3:1211407-1211868:f	site	CSAGRAWAGACACGMSC	D	21	37	TCTACCAAATCTGTAGA	-7.0
Pf3D7_14_v3:1211407-1211868:f	site	CSAGRAWAGACACGMSC	R	21	37	TCTACAGATTTGGTAGA	-9.3
Pf3D7_14_v3:1211407-1211868:f	site	CWSYTGKTGTTSSTTYWGCTG	D	21	41	TCTACCAAATCTGTAGATAAC	-25.0
Pf3D7_14_v3:1211407-1211868:f	site	CWSYTGKTGTTSSTTYWGCTG	R	21	41	GTTATCTACAGATTTGGTAGA	-23.7
Pf3D7_14_v3:1211407-1211868:f	site	GCTKCASRTAAASTTTCAGCT	D	21	41	TCTACCAAATCTGTAGATAAC	-16.9
Pf3D7_14_v3:1211407-1211868:f	site	GCTKCASRTAAASTTTCAGCT	R	21	41	GTTATCTACAGATTTGGTAGA	-14.7
Pf3D7_14_v3:1211407-1211868:f	site	SGTDHGMAGWRKAWACAKKVASARWGG	D	21	47	TCTACCAAATCTGTAGATAACCAAATT	-11.1
Pf3D7_14_v3:1211407-1211868:f	site	SGTDHGMAGWRKAWACAKKVASARWGG	R	21	47	AATTTGGTTATCTACAGATTTGGTAGA	-13.1
Pf3D7_14_v3:1211407-1211868:f	site	CAGARGWGCTGG	D	21	32	TCTACCAAATCT	-8.3
Pf3D7_14_v3:1211407-1211868:f	site	CAGARGWGCTGG	R	21	32	AGATTTGGTAGA	-7.5
Pf3D7_14_v3:1211407-1211868:f	site	ATAWWWWTATATATATATATATATATATATATWTAWATWTA	D	22	62	CTACCAAATCTGTAGATAACCAAATTGAAGAATTACGAGAA	-53.8
Pf3D7_14_v3:1211407-1211868:f	site	ATAWWWWTATATATATATATATATATATATATWTAWATWTA	R	22	62	TTCTCGTAATTCTTCAATTTGGTTATCTACAGATTTGGTAG	-30.4
Pf3D7_14_v3:1211407-1211868:f	site	TYWTTYTTTTTTTTTTYMTTT	D	22	42	CTACCAAATCTGTAGATAACC	-19.6
Pf3D7_14_v3:1211407-1211868:f	site	TYWTTYTTTTTTTTTTYMTTT	R	22	42	GGTTATCTACAGATTTGGTAG	-19.7
Pf3D7_14_v3:1211407-1211868:f	site	KAGCWYCYRSHKBTGYAGSY	D	22	41	CTACCAAATCTGTAGATAAC	-5.5
Pf3D7_14_v3:1211407-1211868:f	site	KAGCWYCYRSHKBTGYAGSY	R	22	41	GTTATCTACAGATTTGGTAG	-25.2
Pf3D7_14_v3:1211407-1211868:f	site	ATAKTKGATGRTGRWKSWTTWWKKRCTAWTGGTRRTBGTGA	D	22	62	CTACCAAATCTGTAGATAACCAAATTGAAGAATTACGAGAA	-30.8
Pf3D7_14_v3:1211407-1211868:f	site	ATAKTKGATGRTGRWKSWTTWWKKRCTAWTGGTRRTBGTGA	R	22	62	TTCTCGTAATTCTTCAATTTGGTTATCTACAGATTTGGTAG	-25.7
Pf3D7_14_v3:1211407-1211868:f	site	CCAYMACCAA	D	22	31	CTACCAAATC	-4.9
Pf3D7_14_v3:1211407-1211868:f	site	CCAYMACCAA	R	22	31	GATTTGGTAG	-10.5
Pf3D7_14_v3:1211407-1211868:f	site	SCCCCACC	D	22	29	CTACCAAA	1.1
Pf3D7_14_v3:1211407-1211868:f	site	SCCCCACC	R	22	29	TTTGGTAG	-8.8
Pf3D7_14_v3:1211407-1211868:f	site	GAACVTTCAGCAGC	D	22	35	CTACCAAATCTGTA	-13.3
Pf3D7_14_v3:1211407-1211868:f	site	GAACVTTCAGCAGC	R	22	35	TACAGATTTGGTAG	-9.6
Pf3D7_14_v3:1211407-1211868:f	site	GGWKGYWASGAMTSRAGAGCAGRWWGRTGTGS	D	22	53	CTACCAAATCTGTAGATAACCAAATTGAAGAA	-14.2
Pf3D7_14_v3:1211407-1211868:f	site	GGWKGYWASGAMTSRAGAGCAGRWWGRTGTGS	R	22	53	TTCTTCAATTTGGTTATCTACAGATTTGGTAG	-15.0
Pf3D7_14_v3:1211407-1211868:f	site	ATATATATATATATATAATAT	D	22	42	CTACCAAATCTGTAGATAACC	-21.2
Pf3D7_14_v3:1211407-1211868:f	site	ATATATATATATATATAATAT	R	22	42	GGTTATCTACAGATTTGGTAG	-4.0
Pf3D7_14_v3:1211407-1211868:f	site	CAGKCGCC	D	22	29	CTACCAAA	-3.0
Pf3D7_14_v3:1211407-1211868:f	site	CAGKCGCC	R	22	29	TTTGGTAG	-6.6
Pf3D7_14_v3:1211407-1211868:f	site	CSAGRAWAGACACGMSC	D	22	38	CTACCAAATCTGTAGAT	-9.1
Pf3D7_14_v3:1211407-1211868:f	site	CSAGRAWAGACACGMSC	R	22	38	ATCTACAGATTTGGTAG	-13.3
Pf3D7_14_v3:1211407-1211868:f	site	CWSYTGKTGTTSSTTYWGCTG	D	22	42	CTACCAAATCTGTAGATAACC	-16.6
Pf3D7_14_v3:1211407-1211868:f	site	CWSYTGKTGTTSSTTYWGCTG	R	22	42	GGTTATCTACAGATTTGGTAG	-10.6
Pf3D7_14_v3:1211407-1211868:f	site	GCTKCASRTAAASTTTCAGCT	D	22	42	CTACCAAATCTGTAGATAACC	-11.9
Pf3D7_14_v3:1211407-1211868:f	site	GCTKCASRTAAASTTTCAGCT	R	22	42	GGTTATCTACAGATTTGGTAG	-13.0
Pf3D7_14_v3:1211407-1211868:f	site	SGTDHGMAGWRKAWACAKKVASARWGG	D	22	48	CTACCAAATCTGTAGATAACCAAATTG	-12.5
Pf3D7_14_v3:1211407-1211868:f	site	SGTDHGMAGWRKAWACAKKVASARWGG	R	22	48	CAATTTGGTTATCTACAGATTTGGTAG	-5.1
Pf3D7_14_v3:1211407-1211868:f	site	CAGARGWGCTGG	D	22	33	CTACCAAATCTG	-6.2
Pf3D7_14_v3:1211407-1211868:f	site	CAGARGWGCTGG	R	22	33	CAGATTTGGTAG	5.0
Pf3D7_14_v3:1211407-1211868:f	site	ATAWWWWTATATATATATATATATATATATATWTAWATWTA	D	23	63	TACCAAATCTGTAGATAACCAAATTGAAGAATTACGAGAAA	-33.3
Pf3D7_14_v3:1211407-1211868:f	site	ATAWWWWTATATATATATATATATATATATATWTAWATWTA	R	23	63	TTTCTCGTAATTCTTCAATTTGGTTATCTACAGATTTGGTA	-53.4
Pf3D7_14_v3:1211407-1211868:f	site	TYWTTYTTTTTTTTTTYMTTT	D	23	43	TACCAAATCTGTAGATAACCA	-14.7
Pf3D7_14_v3:1211407-1211868:f	site	TYWTTYTTTTTTTTTTYMTTT	R	23	43	TGGTTATCTACAGATTTGGTA	-17.5
Pf3D7_14_v3:1211407-1211868:f	site	KAGCWYCYRSHKBTGYAGSY	D	23	42	TACCAAATCTGTAGATAACC	-10.3
Pf3D7_14_v3:1211407-1211868:f	site	KAGCWYCYRSHKBTGYAGSY	R	23	42	GGTTATCTACAGATTTGGTA	-7.0
Pf3D7_14_v3:1211407-1211868:f	site	ATAKTKGATGRTGRWKSWTTWWKKRCTAWTGGTRRTBGTGA	D	23	63	TACCAAATCTGTAGATAACCAAATTGAAGAATTACGAGAAA	-31.9
Pf3D7_14_v3:1211407-1211868:f	site	ATAKTKGATGRTGRWKSWTTWWKKRCTAWTGGTRRTBGTGA	R	23	63	TTTCTCGTAATTCTTCAATTTGGTTATCTACAGATTTGGTA	-23.0
Pf3D7_14_v3:1211407-1211868:f	site	CCAYMACCAA	D	23	32	TACCAAATCT	-10.3
Pf3D7_14_v3:1211407-1211868:f	site	CCAYMACCAA	R	23	32	AGATTTGGTA	-14.3
Pf3D7_14_v3:1211407-1211868:f	site	SCCCCACC	D	23	30	TACCAAAT	-1.2
Pf3D7_14_v3:1211407-1211868:f	site	SCCCCACC	R	23	30	ATTTGGTA	-8.8
Pf3D7_14_v3:1211407-1211868:f	site	GAACVTTCAGCAGC	D	23	36	TACCAAATCTGTAG	-13.6
Pf3D7_14_v3:1211407-1211868:f	site	GAACVTTCAGCAGC	R	23	36	CTACAGATTTGGTA	-12.1
Pf3D7_14_v3:1211407-1211868:f	site	GGWKGYWASGAMTSRAGAGCAGRWWGRTGTGS	D	23	54	TACCAAATCTGTAGATAACCAAATTGAAGAAT	-10.8
Pf3D7_14_v3:1211407-1211868:f	site	GGWKGYWASGAMTSRAGAGCAGRWWGRTGTGS	R	23	54	ATTCTTCAATTTGGTTATCTACAGATTTGGTA	-19.5
Pf3D7_14_v3:1211407-1211868:f	site	ATATATATATATATATAATAT	D	23	43	TACCAAATCTGTAGATAACCA	-15.9
Pf3D7_14_v3:1211407-1211868:f	site	ATATATATATATATATAATAT	R	23	43	TGGTTATCTACAGATTTGGTA	-31.6
Pf3D7_14_v3:1211407-1211868:f	site	CAGKCGCC	D	23	30	TACCAAAT	-7.0
Pf3D7_14_v3:1211407-1211868:f	site	CAGKCGCC	R	23	30	ATTTGGTA	-4.6
Pf3D7_14_v3:1211407-1211868:f	site	CSAGRAWAGACACGMSC	D	23	39	TACCAAATCTGTAGATA	-10.3
Pf3D7_14_v3:1211407-1211868:f	site	CSAGRAWAGACACGMSC	R	23	39	TATCTACAGATTTGGTA	-7.6
Pf3D7_14_v3:1211407-1211868:f	site	CWSYTGKTGTTSSTTYWGCTG	D	23	43	TACCAAATCTGTAGATAACCA	-12.6
Pf3D7_14_v3:1211407-1211868:f	site	CWSYTGKTGTTSSTTYWGCTG	R	23	43	TGGTTATCTACAGATTTGGTA	-6.9
Pf3D7_14_v3:1211407-1211868:f	site	GCTKCASRTAAASTTTCAGCT	D	23	43	TACCAAATCTGTAGATAACCA	-17.7
Pf3D7_14_v3:1211407-1211868:f	site	GCTKCASRTAAASTTTCAGCT	R	23	43	TGGTTATCTACAGATTTGGTA	-9.3
Pf3D7_14_v3:1211407-1211868:f	site	SGTDHGMAGWRKAWACAKKVASARWGG	D	23	49	TACCAAATCTGTAGATAACCAAATTGA	-10.7
Pf3D7_14_v3:1211407-1211868:f	site	SGTDHGMAGWRKAWACAKKVASARWGG	R	23	49	TCAATTTGGTTATCTACAGATTTGGTA	-21.2
Pf3D7_14_v3:1211407-1211868:f	site	CAGARGWGCTGG	D	23	34	TACCAAATCTGT	-1.2
Pf3D7_14_v3:1211407-1211868:f	site	CAGARGWGCTGG	R	23	34	ACAGATTTGGTA	-10.6
Pf3D7_14_v3:1211407-1211868:f	site	ATAWWWWTATATATATATATATATATATATATWTAWATWTA	D	24	64	ACCAAATCTGTAGATAACCAAATTGAAGAATTACGAGAAAA	-52.5
Pf3D7_14_v3:1211407-1211868:f	site	ATAWWWWTATATATATATATATATATATATATWTAWATWTA	R	24	64	TTTTCTCGTAATTCTTCAATTTGGTTATCTACAGATTTGGT	-35.0
Pf3D7_14_v3:1211407-1211868:f	site	TYWTTYTTTTTTTTTTYMTTT	D	24	44	ACCAAATCTGTAGATAACCAA	-16.8
Pf3D7_14_v3:1211407-1211868:f	site	TYWTTYTTTTTTTTTTYMTTT	R	24	44	TTGGTTATCTACAGATTTGGT	-19.1
Pf3D7_14_v3:1211407-1211868:f	site	KAGCWYCYRSHKBTGYAGSY	D	24	43	ACCAAATCTGTAGATAACCA	-14.5
Pf3D7_14_v3:1211407-1211868:f	site	KAGCWYCYRSHKBTGYAGSY	R	24	43	TGGTTATCTACAGATTTGGT	-4.8
Pf3D7_14_v3:1211407-1211868:f	site	ATAKTKGATGRTGRWKSWTTWWKKRCTAWTGGTRRTBGTGA	D	24	64	ACCAAATCTGTAGATAACCAAATTGAAGAATTACGAGAAAA	-23.3
Pf3D7_14_v3:1211407-1211868:f	site	ATAKTKGATGRTGRWKSWTTWWKKRCTAWTGGTRRTBGTGA	R	24	64	TTTTCTCGTAATTCTTCAATTTGGTTATCTACAGATTTGGT	-20.1
Pf3D7_14_v3:1211407-1211868:f	site	CCAYMACCAA	D	24	33	ACCAAATCTG	-5.3
Pf3D7_14_v3:1211407-1211868:f	site	CCAYMACCAA	R	24	33	CAGATTTGGT	-19.6
Pf3D7_14_v3:1211407-1211868:f	site	SCCCCACC	D	24	31	ACCAAATC	1.7
Pf3D7_14_v3:1211407-1211868:f	site	SCCCCACC	R	24	31	GATTTGGT	-6.6
Pf3D7_14_v3:1211407-1211868:f	site	GAACVTTCAGCAGC	D	24	37	ACCAAATCTGTAGA	-5.1
Pf3D7_14_v3:1211407-1211868:f	site	GAACVTTCAGCAGC	R	24	37	TCTACAGATTTGGT	-17.0
Pf3D7_14_v3:1211407-1211868:f	site	GGWKGYWASGAMTSRAGAGCAGRWWGRTGTGS	D	24	55	ACCAAATCTGTAGATAACCAAATTGAAGAATT	-23.6
Pf3D7_14_v3:1211407-1211868:f	site	GGWKGYWASGAMTSRAGAGCAGRWWGRTGTGS	R	24	55	AATTCTTCAATTTGGTTATCTACAGATTTGGT	-12.9
Pf3D7_14_v3:1211407-1211868:f	site	ATATATATATATATATAATAT	D	24	44	ACCAAATCTGTAGATAACCAA	-35.6
Pf3D7_14_v3:1211407-1211868:f	site	ATATATATATATATATAATAT	R	24	44	TTGGTTATCTACAGATTTGGT	-12.0
Pf3D7_14_v3:1211407-1211868:f	site	CAGKCGCC	D	24	31	ACCAAATC	-5.9
Pf3D7_14_v3:1211407-1211868:f	site	CAGKCGCC	R	24	31	GATTTGGT	-2.8
Pf3D7_14_v3:1211407-1211868:f	site	CSAGRAWAGACACGMSC	D	24	40	ACCAAATCTGTAGATAA	-10.2
Pf3D7_14_v3:1211407-1211868:f	site	CSAGRAWAGACACGMSC	R	24	40	TTATCTACAGATTTGGT	-13.4
Pf3D7_14_v3:1211407-1211868:f	site	CWSYTGKTGTTSSTTYWGCTG	D	24	44	ACCAAATCTGTAGATAACCAA	-11.0
Pf3D7_14_v3:1211407-1211868:f	site	CWSYTGKTGTTSSTTYWGCTG	R	24	44	TTGGTTATCTACAGATTTGGT	-12.4
Pf3D7_14_v3:1211407-1211868:f	site	GCTKCASRTAAASTTTCAGCT	D	24	44	ACCAAATCTGTAGATAACCAA	-14.9
Pf3D7_14_v3:1211407-1211868:f	site	GCTKCASRTAAASTTTCAGCT	R	24	44	TTGGTTATCTACAGATTTGGT	-13.1
Pf3D7_14_v3:1211407-1211868:f	site	SGTDHGMAGWRKAWACAKKVASARWGG	D	24	50	ACCAAATCTGTAGATAACCAAATTGAA	-25.6
Pf3D7_14_v3:1211407-1211868:f	site	SGTDHGMAGWRKAWACAKKVASARWGG	R	24	50	TTCAATTTGGTTATCTACAGATTTGGT	-15.3
Pf3D7_14_v3:1211407-1211868:f	site	CAGARGWGCTGG	D	24	35	ACCAAATCTGTA	-8.8
Pf3D7_14_v3:1211407-1211868:f	site	CAGARGWGCTGG	R	24	35	TACAGATTTGGT	-3.2
Pf3D7_14_v3:1211407-1211868:f	site	ATAWWWWTATATATATATATATATATATATATWTAWATWTA	D	25	65	CCAAATCTGTAGATAACCAAATTGAAGAATTACGAGAAAAG	-38.1
Pf3D7_14_v3:1211407-1211868:f	site	ATAWWWWTATATATATATATATATATATATATWTAWATWTA	R	25	65	CTTTTCTCGTAATTCTTCAATTTGGTTATCTACAGATTTGG	-48.0
Pf3D7_14_v3:1211407-1211868:f	site	TYWTTYTTTTTTTTTTYMTTT	D	25	45	CCAAATCTGTAGATAACCAAA	-13.4
Pf3D7_14_v3:1211407-1211868:f	site	TYWTTYTTTTTTTTTTYMTTT	R	25	45	TTTGGTTATCTACAGATTTGG	-22.9
Pf3D7_14_v3:1211407-1211868:f	site	KAGCWYCYRSHKBTGYAGSY	D	25	44	CCAAATCTGTAGATAACCAA	-14.5
Pf3D7_14_v3:1211407-1211868:f	site	KAGCWYCYRSHKBTGYAGSY	R	25	44	TTGGTTATCTACAGATTTGG	-14.6
Pf3D7_14_v3:1211407-1211868:f	site	ATAKTKGATGRTGRWKSWTTWWKKRCTAWTGGTRRTBGTGA	D	25	65	CCAAATCTGTAGATAACCAAATTGAAGAATTACGAGAAAAG	-26.2
Pf3D7_14_v3:1211407-1211868:f	site	ATAKTKGATGRTGRWKSWTTWWKKRCTAWTGGTRRTBGTGA	R	25	65	CTTTTCTCGTAATTCTTCAATTTGGTTATCTACAGATTTGG	-14.1
Pf3D7_14_v3:1211407-1211868:f	site	CCAYMACCAA	D	25	34	CCAAATCTGT	-6.7
Pf3D7_14_v3:1211407-1211868:f	site	CCAYMACCAA	R	25	34	ACAGATTTGG	-13.0
Pf3D7_14_v3:1211407-1211868:f	site	SCCCCACC	D	25	32	CCAAATCT	-0.7
Pf3D7_14_v3:1211407-1211868:f	site	SCCCCACC	R	25	32	AGATTTGG	-8.8
Pf3D7_14_v3:1211407-1211868:f	site	GAACVTTCAGCAGC	D	25	38	CCAAATCTGTAGAT	-14.1
Pf3D7_14_v3:1211407-1211868:f	site	GAACVTTCAGCAGC	R	25	38	ATCTACAGATTTGG	-14.3
Pf3D7_14_v3:1211407-1211868:f	site	GGWKGYWASGAMTSRAGAGCAGRWWGRTGTGS	D	25	56	CCAAATCTGTAGATAACCAAATTGAAGAATTA	-18.4
Pf3D7_14_v3:1211407-1211868:f	site	GGWKGYWASGAMTSRAGAGCAGRWWGRTGTGS	R	25	56	TAATTCTTCAATTTGGTTATCTACAGATTTGG	-5.4
Pf3D7_14_v3:1211407-1211868:f	site	ATATATATATATATATAATAT	D	25	45	CCAAATCTGTAGATAACCAAA	-16.0
Pf3D7_14_v3:1211407-1211868:f	site	ATATATATATATATATAATAT	R	25	45	TTTGGTTATCTACAGATTTGG	-36.8
Pf3D7_14_v3:1211407-1211868:f	site	CAGKCGCC	D	25	32	CCAAATCT	-3.0
Pf3D7_14_v3:1211407-1211868:f	site	CAGKCGCC	R	25	32	AGATTTGG	-7.5
Pf3D7_14_v3:1211407-1211868:f	site	CSAGRAWAGACACGMSC	D	25	41	CCAAATCTGTAGATAAC	-3.4
Pf3D7_14_v3:1211407-1211868:f	site	CSAGRAWAGACACGMSC	R	25	41	GTTATCTACAGATTTGG	-9.8
Pf3D7_14_v3:1211407-1211868:f	site	CWSYTGKTGTTSSTTYWGCTG	D	25	45	CCAAATCTGTAGATAACCAAA	-13.9
Pf3D7_14_v3:1211407-1211868:f	site	CWSYTGKTGTTSSTTYWGCTG	R	25	45	TTTGGTTATCTACAGATTTGG	-14.3
Pf3D7_14_v3:1211407-1211868:f	site	GCTKCASRTAAASTTTCAGCT	D	25	45	CCAAATCTGTAGATAACCAAA	-15.2
Pf3D7_14_v3:1211407-1211868:f	site	GCTKCASRTAAASTTTCAGCT	R	25	45	TTTGGTTATCTACAGATTTGG	-13.9
Pf3D7_14_v3:1211407-1211868:f	site	SGTDHGMAGWRKAWACAKKVASARWGG	D	25	51	CCAAATCTGTAGATAACCAAATTGAAG	-3.9
Pf3D7_14_v3:1211407-1211868:f	site	SGTDHGMAGWRKAWACAKKVASARWGG	R	25	51	CTTCAATTTGGTTATCTACAGATTTGG	-13.1
Pf3D7_14_v3:1211407-1211868:f	site	CAGARGWGCTGG	D	25	36	CCAAATCTGTAG	-2.5
Pf3D7_14_v3:1211407-1211868:f	site	CAGARGWGCTGG	R	25	36	CTACAGATTTGG	2.6
Pf3D7_14_v3:1211407-1211868:f	site	ATAWWWWTATATATATATATATATATATATATWTAWATWTA	D	26	66	CAAATCTGTAGATAACCAAATTGAAGAATTACGAGAAAAGG	-49.6
Pf3D7_14_v3:1211407-1211868:f	site	ATAWWWWTATATATATATATATATATATATATWTAWATWTA	R	26	66	CCTTTTCTCGTAATTCTTCAATTTGGTTATCTACAGATTTG	-35.0
Pf3D7_14_v3:1211407-1211868:f	site	TYWTTYTTTTTTTTTTYMTTT	D	26	46	CAAATCTGTAGATAACCAAAT	-13.7
Pf3D7_14_v3:1211407-1211868:f	site	TYWTTYTTTTTTTTTTYMTTT	R	26	46	ATTTGGTTATCTACAGATTTG	-17.3
Pf3D7_14_v3:1211407-1211868:f	site	KAGCWYCYRSHKBTGYAGSY	D	26	45	CAAATCTGTAGATAACCAAA	-19.4
Pf3D7_14_v3:1211407-1211868:f	site	KAGCWYCYRSHKBTGYAGSY	R	26	45	TTTGGTTATCTACAGATTTG	-14.2
Pf3D7_14_v3:1211407-1211868:f	site	ATAKTKGATGRTGRWKSWTTWWKKRCTAWTGGTRRTBGTGA	D	26	66	CAAATCTGTAGATAACCAAATTGAAGAATTACGAGAAAAGG	-13.2
Pf3D7_14_v3:1211407-1211868:f	site	ATAKTKGATGRTGRWKSWTTWWKKRCTAWTGGTRRTBGTGA	R	26	66	CCTTTTCTCGTAATTCTTCAATTTGGTTATCTACAGATTTG	-20.8
Pf3D7_14_v3:1211407-1211868:f	site	CCAYMACCAA	D	26	35	CAAATCTGTA	-13.0
Pf3D7_14_v3:1211407-1211868:f	site	CCAYMACCAA	R	26	35	TACAGATTTG	-17.2
Pf3D7_14_v3:1211407-1211868:f	site	SCCCCACC	D	26	33	CAAATCTG	-6.5
Pf3D7_14_v3:1211407-1211868:f	site	SCCCCACC	R	26	33	CAGATTTG	-6.5
Pf3D7_14_v3:1211407-1211868:f	site	GAACVTTCAGCAGC	D	26	39	CAAATCTGTAGATA	-9.9
Pf3D7_14_v3:1211407-1211868:f	site	GAACVTTCAGCAGC	R	26	39	TATCTACAGATTTG	-14.8
Pf3D7_14_v3:1211407-1211868:f	site	GGWKGYWASGAMTSRAGAGCAGRWWGRTGTGS	D	26	57	CAAATCTGTAGATAACCAAATTGAAGAATTAC	-11.2
Pf3D7_14_v3:1211407-1211868:f	site	GGWKGYWASGAMTSRAGAGCAGRWWGRTGTGS	R	26	57	GTAATTCTTCAATTTGGTTATCTACAGATTTG	-14.4
Pf3D7_14_v3:1211407-1211868:f	site	ATATATATATATATATAATAT	D	26	46	CAAATCTGTAGATAACCAAAT	-28.5
Pf3D7_14_v3:1211407-1211868:f	site	ATATATATATATATATAATAT	R	26	46	ATTTGGTTATCTACAGATTTG	-14.6
Pf3D7_14_v3:1211407-1211868:f	site	CAGKCGCC	D	26	33	CAAATCTG	-4.1
Pf3D7_14_v3:1211407-1211868:f	site	CAGKCGCC	R	26	33	CAGATTTG	-1.2
Pf3D7_14_v3:1211407-1211868:f	site	CSAGRAWAGACACGMSC	D	26	42	CAAATCTGTAGATAACC	-2.6
Pf3D7_14_v3:1211407-1211868:f	site	CSAGRAWAGACACGMSC	R	26	42	GGTTATCTACAGATTTG	-15.2
Pf3D7_14_v3:1211407-1211868:f	site	CWSYTGKTGTTSSTTYWGCTG	D	26	46	CAAATCTGTAGATAACCAAAT	-18.0
Pf3D7_14_v3:1211407-1211868:f	site	CWSYTGKTGTTSSTTYWGCTG	R	26	46	ATTTGGTTATCTACAGATTTG	-13.8
Pf3D7_14_v3:1211407-1211868:f	site	GCTKCASRTAAASTTTCAGCT	D	26	46	CAAATCTGTAGATAACCAAAT	-12.1
Pf3D7_14_v3:1211407-1211868:f	site	GCTKCASRTAAASTTTCAGCT	R	26	46	ATTTGGTTATCTACAGATTTG	-24.5
Pf3D7_14_v3:1211407-1211868:f	site	SGTDHGMAGWRKAWACAKKVASARWGG	D	26	52	CAAATCTGTAGATAACCAAATTGAAGA	-8.5
Pf3D7_14_v3:1211407-1211868:f	site	SGTDHGMAGWRKAWACAKKVASARWGG	R	26	52	TCTTCAATTTGGTTATCTACAGATTTG	-6.3
Pf3D7_14_v3:1211407-1211868:f	site	CAGARGWGCTGG	D	26	37	CAAATCTGTAGA	0.3
Pf3D7_14_v3:1211407-1211868:f	site	CAGARGWGCTGG	R	26	37	TCTACAGATTTG	-6.7
Pf3D7_14_v3:1211407-1211868:f	site	ATAWWWWTATATATATATATATATATATATATWTAWATWTA	D	27	67	AAATCTGTAGATAACCAAATTGAAGAATTACGAGAAAAGGT	-29.8
Pf3D7_14_v3:1211407-1211868:f	site	ATAWWWWTATATATATATATATATATATATATWTAWATWTA	R	27	67	ACCTTTTCTCGTAATTCTTCAATTTGGTTATCTACAGATTT	-39.6
Pf3D7_14_v3:1211407-1211868:f	site	TYWTTYTTTTTTTTTTYMTTT	D	27	47	AAATCTGTAGATAACCAAATT	-16.0
Pf3D7_14_v3:1211407-1211868:f	site	TYWTTYTTTTTTTTTTYMTTT	R	27	47	AATTTGGTTATCTACAGATTT	-15.5
Pf3D7_14_v3:1211407-1211868:f	site	KAGCWYCYRSHKBTGYAGSY	D	27	46	AAATCTGTAGATAACCAAAT	-8.2
Pf3D7_14_v3:1211407-1211868:f	site	KAGCWYCYRSHKBTGYAGSY	R	27	46	ATTTGGTTATCTACAGATTT	-25.6
Pf3D7_14_v3:1211407-1211868:f	site	ATAKTKGATGRTGRWKSWTTWWKKRCTAWTGGTRRTBGTGA	D	27	67	AAATCTGTAGATAACCAAATTGAAGAATTACGAGAAAAGGT	-22.9
Pf3D7_14_v3:1211407-1211868:f	site	ATAKTKGATGRTGRWKSWTTWWKKRCTAWTGGTRRTBGTGA	R	27	67	ACCTTTTCTCGTAATTCTTCAATTTGGTTATCTACAGATTT	-15.1
Pf3D7_14_v3:1211407-1211868:f	site	CCAYMACCAA	D	27	36	AAATCTGTAG	-7.2
Pf3D7_14_v3:1211407-1211868:f	site	CCAYMACCAA	R	27	36	CTACAGATTT	-11.8
Pf3D7_14_v3:1211407-1211868:f	site	SCCCCACC	D	27	34	AAATCTGT	-5.9
Pf3D7_14_v3:1211407-1211868:f	site	SCCCCACC	R	27	34	ACAGATTT	-5.9
Pf3D7_14_v3:1211407-1211868:f	site	GAACVTTCAGCAGC	D	27	40	AAATCTGTAGATAA	-4.7
Pf3D7_14_v3:1211407-1211868:f	site	GAACVTTCAGCAGC	R	27	40	TTATCTACAGATTT	-4.6
Pf3D7_14_v3:1211407-1211868:f	site	GGWKGYWASGAMTSRAGAGCAGRWWGRTGTGS	D	27	58	AAATCTGTAGATAACCAAATTGAAGAATTACG	-14.1
Pf3D7_14_v3:1211407-1211868:f	site	GGWKGYWASGAMTSRAGAGCAGRWWGRTGTGS	R	27	58	CGTAATTCTTCAATTTGGTTATCTACAGATTT	-16.7
Pf3D7_14_v3:1211407-1211868:f	site	ATATATATATATATATAATAT	D	27	47	AAATCTGTAGATAACCAAATT	-7.4
Pf3D7_14_v3:1211407-1211868:f	site	ATATATATATATATATAATAT	R	27	47	AATTTGGTTATCTACAGATTT	-27.3
Pf3D7_14_v3:1211407-1211868:f	site	CAGKCGCC	D	27	34	AAATCTGT	-2.8
Pf3D7_14_v3:1211407-1211868:f	site	CAGKCGCC	R	27	34	ACAGATTT	-6.6
Pf3D7_14_v3:1211407-1211868:f	site	CSAGRAWAGACACGMSC	D	27	43	AAATCTGTAGATAACCA	-12.3
Pf3D7_14_v3:1211407-1211868:f	site	CSAGRAWAGACACGMSC	R	27	43	TGGTTATCTACAGATTT	-6.8
Pf3D7_14_v3:1211407-1211868:f	site	CWSYTGKTGTTSSTTYWGCTG	D	27	47	AAATCTGTAGATAACCAAATT	-17.7
Pf3D7_14_v3:1211407-1211868:f	site	CWSYTGKTGTTSSTTYWGCTG	R	27	47	AATTTGGTTATCTACAGATTT	-10.2
Pf3D7_14_v3:1211407-1211868:f	site	GCTKCASRTAAASTTTCAGCT	D	27	47	AAATCTGTAGATAACCAAATT	-15.9
Pf3D7_14_v3:1211407-1211868:f	site	GCTKCASRTAAASTTTCAGCT	R	27	47	AATTTGGTTATCTACAGATTT	-14.2
Pf3D7_14_v3:1211407-1211868:f	site	SGTDHGMAGWRKAWACAKKVASARWGG	D	27	53	AAATCTGTAGATAACCAAATTGAAGAA	-17.0
Pf3D7_14_v3:1211407-1211868:f	site	SGTDHGMAGWRKAWACAKKVASARWGG	R	27	53	TTCTTCAATTTGGTTATCTACAGATTT	-16.6
Pf3D7_14_v3:1211407-1211868:f	site	CAGARGWGCTGG	D	27	38	AAATCTGTAGAT	-11.4
Pf3D7_14_v3:1211407-1211868:f	site	CAGARGWGCTGG	R	27	38	ATCTACAGATTT	-6.0
Pf3D7_14_v3:1211407-1211868:f	site	ATAWWWWTATATATATATATATATATATATATWTAWATWTA	D	28	68	AATCTGTAGATAACCAAATTGAAGAATTACGAGAAAAGGTT	-50.6
Pf3D7_14_v3:1211407-1211868:f	site	ATAWWWWTATATATATATATATATATATATATWTAWATWTA	R	28	68	AACCTTTTCTCGTAATTCTTCAATTTGGTTATCTACAGATT	-34.2
Pf3D7_14_v3:1211407-1211868:f	site	TYWTTYTTTTTTTTTTYMTTT	D	28	48	AATCTGTAGATAACCAAATTG	-12.9
Pf3D7_14_v3:1211407-1211868:f	site	TYWTTYTTTTTTTTTTYMTTT	R	28	48	CAATTTGGTTATCTACAGATT	-13.4
Pf3D7_14_v3:1211407-1211868:f	site	KAGCWYCYRSHKBTGYAGSY	D	28	47	AATCTGTAGATAACCAAATT	-18.0
Pf3D7_14_v3:1211407-1211868:f	site	KAGCWYCYRSHKBTGYAGSY	R	28	47	AATTTGGTTATCTACAGATT	-19.0
Pf3D7_14_v3:1211407-1211868:f	site	ATAKTKGATGRTGRWKSWTTWWKKRCTAWTGGTRRTBGTGA	D	28	68	AATCTGTAGATAACCAAATTGAAGAATTACGAGAAAAGGTT	-26.4
Pf3D7_14_v3:1211407-1211868:f	site	ATAKTKGATGRTGRWKSWTTWWKKRCTAWTGGTRRTBGTGA	R	28	68	AACCTTTTCTCGTAATTCTTCAATTTGGTTATCTACAGATT	-35.1
Pf3D7_14_v3:1211407-1211868:f	site	CCAYMACCAA	D	28	37	AATCTGTAGA	-15.7
Pf3D7_14_v3:1211407-1211868:f	site	CCAYMACCAA	R	28	37	TCTACAGATT	-8.0
Pf3D7_14_v3:1211407-1211868:f	site	SCCCCACC	D	28	35	AATCTGTA	-5.9
Pf3D7_14_v3:1211407-1211868:f	site	SCCCCACC	R	28	35	TACAGATT	-4.1
Pf3D7_14_v3:1211407-1211868:f	site	GAACVTTCAGCAGC	D	28	41	AATCTGTAGATAAC	-9.2
Pf3D7_14_v3:1211407-1211868:f	site	GAACVTTCAGCAGC	R	28	41	GTTATCTACAGATT	-12.2
Pf3D7_14_v3:1211407-1211868:f	site	GGWKGYWASGAMTSRAGAGCAGRWWGRTGTGS	D	28	59	AATCTGTAGATAACCAAATTGAAGAATTACGA	-14.2
Pf3D7_14_v3:1211407-1211868:f	site	GGWKGYWASGAMTSRAGAGCAGRWWGRTGTGS	R	28	59	TCGTAATTCTTCAATTTGGTTATCTACAGATT	-21.0
Pf3D7_14_v3:1211407-1211868:f	site	ATATATATATATATATAATAT	D	28	48	AATCTGTAGATAACCAAATTG	-30.0
Pf3D7_14_v3:1211407-1211868:f	site	ATATATATATATATATAATAT	R	28	48	CAATTTGGTTATCTACAGATT	-12.0
Pf3D7_14_v3:1211407-1211868:f	site	CAGKCGCC	D	28	35	AATCTGTA	-4.2
Pf3D7_14_v3:1211407-1211868:f	site	CAGKCGCC	R	28	35	TACAGATT	-7.0
Pf3D7_14_v3:1211407-1211868:f	site	CSAGRAWAGACACGMSC	D	28	44	AATCTGTAGATAACCAA	-6.9
Pf3D7_14_v3:1211407-1211868:f	site	CSAGRAWAGACACGMSC	R	28	44	TTGGTTATCTACAGATT	-10.5
Pf3D7_14_v3:1211407-1211868:f	site	CWSYTGKTGTTSSTTYWGCTG	D	28	48	AATCTGTAGATAACCAAATTG	-7.9
Pf3D7_14_v3:1211407-1211868:f	site	CWSYTGKTGTTSSTTYWGCTG	R	28	48	CAATTTGGTTATCTACAGATT	0.8
Pf3D7_14_v3:1211407-1211868:f	site	GCTKCASRTAAASTTTCAGCT	D	28	48	AATCTGTAGATAACCAAATTG	-17.7
Pf3D7_14_v3:1211407-1211868:f	site	GCTKCASRTAAASTTTCAGCT	R	28	48	CAATTTGGTTATCTACAGATT	-7.9
Pf3D7_14_v3:1211407-1211868:f	site	SGTDHGMAGWRKAWACAKKVASARWGG	D	28	54	AATCTGTAGATAACCAAATTGAAGAAT	-12.5
Pf3D7_14_v3:1211407-1211868:f	site	SGTDHGMAGWRKAWACAKKVASARWGG	R	28	54	ATTCTTCAATTTGGTTATCTACAGATT	-12.3
Pf3D7_14_v3:1211407-1211868:f	site	CAGARGWGCTGG	D	28	39	AATCTGTAGATA	-7.2
Pf3D7_14_v3:1211407-1211868:f	site	CAGARGWGCTGG	R	28	39	TATCTACAGATT	-11.4
Pf3D7_14_v3:1211407-1211868:f	site	ATAWWWWTATATATATATATATATATATATATWTAWATWTA	D	29	69	ATCTGTAGATAACCAAATTGAAGAATTACGAGAAAAGGTTG	-33.0
Pf3D7_14_v3:1211407-1211868:f	site	ATAWWWWTATATATATATATATATATATATATWTAWATWTA	R	29	69	CAACCTTTTCTCGTAATTCTTCAATTTGGTTATCTACAGAT	-46.7
Pf3D7_14_v3:1211407-1211868:f	site	TYWTTYTTTTTTTTTTYMTTT	D	29	49	ATCTGTAGATAACCAAATTGA	-25.2
Pf3D7_14_v3:1211407-1211868:f	site	TYWTTYTTTTTTTTTTYMTTT	R	29	49	TCAATTTGGTTATCTACAGAT	-3.5
Pf3D7_14_v3:1211407-1211868:f	site	KAGCWYCYRSHKBTGYAGSY	D	29	48	ATCTGTAGATAACCAAATTG	-23.3
Pf3D7_14_v3:1211407-1211868:f	site	KAGCWYCYRSHKBTGYAGSY	R	29	48	CAATTTGGTTATCTACAGAT	-2.8
Pf3D7_14_v3:1211407-1211868:f	site	ATAKTKGATGRTGRWKSWTTWWKKRCTAWTGGTRRTBGTGA	D	29	69	ATCTGTAGATAACCAAATTGAAGAATTACGAGAAAAGGTTG	-21.3
Pf3D7_14_v3:1211407-1211868:f	site	ATAKTKGATGRTGRWKSWTTWWKKRCTAWTGGTRRTBGTGA	R	29	69	CAACCTTTTCTCGTAATTCTTCAATTTGGTTATCTACAGAT	-33.7
Pf3D7_14_v3:1211407-1211868:f	site	CCAYMACCAA	D	29	38	ATCTGTAGAT	-17.4
Pf3D7_14_v3:1211407-1211868:f	site	CCAYMACCAA	R	29	38	ATCTACAGAT	-12.6
Pf3D7_14_v3:1211407-1211868:f	site	SCCCCACC	D	29	36	ATCTGTAG	-5.9
Pf3D7_14_v3:1211407-1211868:f	site	SCCCCACC	R	29	36	CTACAGAT	-3.6
Pf3D7_14_v3:1211407-1211868:f	site	GAACVTTCAGCAGC	D	29	42	ATCTGTAGATAACC	-5.5
Pf3D7_14_v3:1211407-1211868:f	site	GAACVTTCAGCAGC	R	29	42	GGTTATCTACAGAT	-7.1
Pf3D7_14_v3:1211407-1211868:f	site	GGWKGYWASGAMTSRAGAGCAGRWWGRTGTGS	D	29	60	ATCTGTAGATAACCAAATTGAAGAATTACGAG	-11.3
Pf3D7_14_v3:1211407-1211868:f	site	GGWKGYWASGAMTSRAGAGCAGRWWGRTGTGS	R	29	60	CTCGTAATTCTTCAATTTGGTTATCTACAGAT	-23.8
Pf3D7_14_v3:1211407-1211868:f	site	ATATATATATATATATAATAT	D	29	49	ATCTGTAGATAACCAAATTGA	-14.7
Pf3D7_14_v3:1211407-1211868:f	site	ATATATATATATATATAATAT	R	29	49	TCAATTTGGTTATCTACAGAT	-25.4
Pf3D7_14_v3:1211407-1211868:f	site	CAGKCGCC	D	29	36	ATCTGTAG	-7.5
Pf3D7_14_v3:1211407-1211868:f	site	CAGKCGCC	R	29	36	CTACAGAT	-3.0
Pf3D7_14_v3:1211407-1211868:f	site	CSAGRAWAGACACGMSC	D	29	45	ATCTGTAGATAACCAAA	-9.2
Pf3D7_14_v3:1211407-1211868:f	site	CSAGRAWAGACACGMSC	R	29	45	TTTGGTTATCTACAGAT	-5.8
Pf3D7_14_v3:1211407-1211868:f	site	CWSYTGKTGTTSSTTYWGCTG	D	29	49	ATCTGTAGATAACCAAATTGA	-16.7
Pf3D7_14_v3:1211407-1211868:f	site	CWSYTGKTGTTSSTTYWGCTG	R	29	49	TCAATTTGGTTATCTACAGAT	-13.3
Pf3D7_14_v3:1211407-1211868:f	site	GCTKCASRTAAASTTTCAGCT	D	29	49	ATCTGTAGATAACCAAATTGA	-15.5
Pf3D7_14_v3:1211407-1211868:f	site	GCTKCASRTAAASTTTCAGCT	R	29	49	TCAATTTGGTTATCTACAGAT	-5.4
Pf3D7_14_v3:1211407-1211868:f	site	SGTDHGMAGWRKAWACAKKVASARWGG	D	29	55	ATCTGTAGATAACCAAATTGAAGAATT	-11.9
Pf3D7_14_v3:1211407-1211868:f	site	SGTDHGMAGWRKAWACAKKVASARWGG	R	29	55	AATTCTTCAATTTGGTTATCTACAGAT	-21.8
Pf3D7_14_v3:1211407-1211868:f	site	CAGARGWGCTGG	D	29	40	ATCTGTAGATAA	-5.0
Pf3D7_14_v3:1211407-1211868:f	site	CAGARGWGCTGG	R	29	40	TTATCTACAGAT	-11.9
Pf3D7_14_v3:1211407-1211868:f	site	ATAWWWWTATATATATATATATATATATATATWTAWATWTA	D	30	70	TCTGTAGATAACCAAATTGAAGAATTACGAGAAAAGGTTGT	-55.9
Pf3D7_14_v3:1211407-1211868:f	site	ATAWWWWTATATATATATATATATATATATATWTAWATWTA	R	30	70	ACAACCTTTTCTCGTAATTCTTCAATTTGGTTATCTACAGA	-33.7
Pf3D7_14_v3:1211407-1211868:f	site	TYWTTYTTTTTTTTTTYMTTT	D	30	50	TCTGTAGATAACCAAATTGAA	-29.9
Pf3D7_14_v3:1211407-1211868:f	site	TYWTTYTTTTTTTTTTYMTTT	R	30	50	TTCAATTTGGTTATCTACAGA	-10.4
Pf3D7_14_v3:1211407-1211868:f	site	KAGCWYCYRSHKBTGYAGSY	D	30	49	TCTGTAGATAACCAAATTGA	-13.4
Pf3D7_14_v3:1211407-1211868:f	site	KAGCWYCYRSHKBTGYAGSY	R	30	49	TCAATTTGGTTATCTACAGA	-24.3
Pf3D7_14_v3:1211407-1211868:f	site	ATAKTKGATGRTGRWKSWTTWWKKRCTAWTGGTRRTBGTGA	D	30	70	TCTGTAGATAACCAAATTGAAGAATTACGAGAAAAGGTTGT	-22.3
Pf3D7_14_v3:1211407-1211868:f	site	ATAKTKGATGRTGRWKSWTTWWKKRCTAWTGGTRRTBGTGA	R	30	70	ACAACCTTTTCTCGTAATTCTTCAATTTGGTTATCTACAGA	-25.6
Pf3D7_14_v3:1211407-1211868:f	site	CCAYMACCAA	D	30	39	TCTGTAGATA	-8.9
Pf3D7_14_v3:1211407-1211868:f	site	CCAYMACCAA	R	30	39	TATCTACAGA	-7.7
Pf3D7_14_v3:1211407-1211868:f	site	SCCCCACC	D	30	37	TCTGTAGA	-4.1
Pf3D7_14_v3:1211407-1211868:f	site	SCCCCACC	R	30	37	TCTACAGA	-1.2
Pf3D7_14_v3:1211407-1211868:f	site	GAACVTTCAGCAGC	D	30	43	TCTGTAGATAACCA	-19.0
Pf3D7_14_v3:1211407-1211868:f	site	GAACVTTCAGCAGC	R	30	43	TGGTTATCTACAGA	-3.0
Pf3D7_14_v3:1211407-1211868:f	site	GGWKGYWASGAMTSRAGAGCAGRWWGRTGTGS	D	30	61	TCTGTAGATAACCAAATTGAAGAATTACGAGA	-4.5
Pf3D7_14_v3:1211407-1211868:f	site	GGWKGYWASGAMTSRAGAGCAGRWWGRTGTGS	R	30	61	TCTCGTAATTCTTCAATTTGGTTATCTACAGA	-14.0
Pf3D7_14_v3:1211407-1211868:f	site	ATATATATATATATATAATAT	D	30	50	TCTGTAGATAACCAAATTGAA	-34.9
Pf3D7_14_v3:1211407-1211868:f	site	ATATATATATATATATAATAT	R	30	50	TTCAATTTGGTTATCTACAGA	-22.7
Pf3D7_14_v3:1211407-1211868:f	site	CAGKCGCC	D	30	37	TCTGTAGA	-6.6
Pf3D7_14_v3:1211407-1211868:f	site	CAGKCGCC	R	30	37	TCTACAGA	-5.9
Pf3D7_14_v3:1211407-1211868:f	site	CSAGRAWAGACACGMSC	D	30	46	TCTGTAGATAACCAAAT	-4.0
Pf3D7_14_v3:1211407-1211868:f	site	CSAGRAWAGACACGMSC	R	30	46	ATTTGGTTATCTACAGA	-8.8
Pf3D7_14_v3:1211407-1211868:f	site	CWSYTGKTGTTSSTTYWGCTG	D	30	50	TCTGTAGATAACCAAATTGAA	-14.7
Pf3D7_14_v3:1211407-1211868:f	site	CWSYTGKTGTTSSTTYWGCTG	R	30	50	TTCAATTTGGTTATCTACAGA	-11.1
Pf3D7_14_v3:1211407-1211868:f	site	GCTKCASRTAAASTTTCAGCT	D	30	50	TCTGTAGATAACCAAATTGAA	-1.1
Pf3D7_14_v3:1211407-1211868:f	site	GCTKCASRTAAASTTTCAGCT	R	30	50	TTCAATTTGGTTATCTACAGA	-25.7
Pf3D7_14_v3:1211407-1211868:f	site	SGTDHGMAGWRKAWACAKKVASARWGG	D	30	56	TCTGTAGATAACCAAATTGAAGAATTA	-9.4
Pf3D7_14_v3:1211407-1211868:f	site	SGTDHGMAGWRKAWACAKKVASARWGG	R	30	56	TAATTCTTCAATTTGGTTATCTACAGA	-18.7
Pf3D7_14_v3:1211407-1211868:f	site	CAGARGWGCTGG	D	30	41	TCTGTAGATAAC	-13.2
Pf3D7_14_v3:1211407-1211868:f	site	CAGARGWGCTGG	R	30	41	GTTATCTACAGA	-4.3
Pf3D7_14_v3:1211407-1211868:f	site	ATAWWWWTATATATATATATATATATATATATWTAWATWTA	D	31	71	CTGTAGATAACCAAATTGAAGAATTACGAGAAAAGGTTGTA	-39.3
Pf3D7_14_v3:1211407-1211868:f	site	ATAWWWWTATATATATATATATATATATATATWTAWATWTA	R	31	71	TACAACCTTTTCTCGTAATTCTTCAATTTGGTTATCTACAG	-51.3
Pf3D7_14_v3:1211407-1211868:f	site	TYWTTYTTTTTTTTTTYMTTT	D	31	51	CTGTAGATAACCAAATTGAAG	-30.4
Pf3D7_14_v3:1211407-1211868:f	site	TYWTTYTTTTTTTTTTYMTTT	R	31	51	CTTCAATTTGGTTATCTACAG	-6.6
Pf3D7_14_v3:1211407-1211868:f	site	KAGCWYCYRSHKBTGYAGSY	D	31	50	CTGTAGATAACCAAATTGAA	-12.2
Pf3D7_14_v3:1211407-1211868:f	site	KAGCWYCYRSHKBTGYAGSY	R	31	50	TTCAATTTGGTTATCTACAG	-9.9
Pf3D7_14_v3:1211407-1211868:f	site	ATAKTKGATGRTGRWKSWTTWWKKRCTAWTGGTRRTBGTGA	D	31	71	CTGTAGATAACCAAATTGAAGAATTACGAGAAAAGGTTGTA	-32.8
Pf3D7_14_v3:1211407-1211868:f	site	ATAKTKGATGRTGRWKSWTTWWKKRCTAWTGGTRRTBGTGA	R	31	71	TACAACCTTTTCTCGTAATTCTTCAATTTGGTTATCTACAG	-33.4
Pf3D7_14_v3:1211407-1211868:f	site	CCAYMACCAA	D	31	40	CTGTAGATAA	-7.6
Pf3D7_14_v3:1211407-1211868:f	site	CCAYMACCAA	R	31	40	TTATCTACAG	-5.5
Pf3D7_14_v3:1211407-1211868:f	site	SCCCCACC	D	31	38	CTGTAGAT	-6.5
Pf3D7_14_v3:1211407-1211868:f	site	SCCCCACC	R	31	38	ATCTACAG	-5.9
Pf3D7_14_v3:1211407-1211868:f	site	GAACVTTCAGCAGC	D	31	44	CTGTAGATAACCAA	-13.0
Pf3D7_14_v3:1211407-1211868:f	site	GAACVTTCAGCAGC	R	31	44	TTGGTTATCTACAG	-20.0
Pf3D7_14_v3:1211407-1211868:f	site	GGWKGYWASGAMTSRAGAGCAGRWWGRTGTGS	D	31	62	CTGTAGATAACCAAATTGAAGAATTACGAGAA	-25.1
Pf3D7_14_v3:1211407-1211868:f	site	GGWKGYWASGAMTSRAGAGCAGRWWGRTGTGS	R	31	62	TTCTCGTAATTCTTCAATTTGGTTATCTACAG	-15.3
Pf3D7_14_v3:1211407-1211868:f	site	ATATATATATATATATAATAT	D	31	51	CTGTAGATAACCAAATTGAAG	-7.0
Pf3D7_14_v3:1211407-1211868:f	site	ATATATATATATATATAATAT	R	31	51	CTTCAATTTGGTTATCTACAG	-22.6
Pf3D7_14_v3:1211407-1211868:f	site	CAGKCGCC	D	31	38	CTGTAGAT	1.1
Pf3D7_14_v3:1211407-1211868:f	site	CAGKCGCC	R	31	38	ATCTACAG	-7.5
Pf3D7_14_v3:1211407-1211868:f	site	CSAGRAWAGACACGMSC	D	31	47	CTGTAGATAACCAAATT	-7.3
Pf3D7_14_v3:1211407-1211868:f	site	CSAGRAWAGACACGMSC	R	31	47	AATTTGGTTATCTACAG	-14.6
Pf3D7_14_v3:1211407-1211868:f	site	CWSYTGKTGTTSSTTYWGCTG	D	31	51	CTGTAGATAACCAAATTGAAG	-7.6
Pf3D7_14_v3:1211407-1211868:f	site	CWSYTGKTGTTSSTTYWGCTG	R	31	51	CTTCAATTTGGTTATCTACAG	-5.6
Pf3D7_14_v3:1211407-1211868:f	site	GCTKCASRTAAASTTTCAGCT	D	31	51	CTGTAGATAACCAAATTGAAG	-22.4
Pf3D7_14_v3:1211407-1211868:f	site	GCTKCASRTAAASTTTCAGCT	R	31	51	CTTCAATTTGGTTATCTACAG	-13.3
Pf3D7_14_v3:1211407-1211868:f	site	SGTDHGMAGWRKAWACAKKVASARWGG	D	31	57	CTGTAGATAACCAAATTGAAGAATTAC	-12.7
Pf3D7_14_v3:1211407-1211868:f	site	SGTDHGMAGWRKAWACAKKVASARWGG	R	31	57	GTAATTCTTCAATTTGGTTATCTACAG	-13.7
Pf3D7_14_v3:1211407-1211868:f	site	CAGARGWGCTGG	D	31	42	CTGTAGATAACC	-2.1
Pf3D7_14_v3:1211407-1211868:f	site	CAGARGWGCTGG	R	31	42	GGTTATCTACAG	-9.1
Pf3D7_14_v3:1211407-1211868:f	site	ATAWWWWTATATATATATATATATATATATATWTAWATWTA	D	32	72	TGTAGATAACCAAATTGAAGAATTACGAGAAAAGGTTGTAT	-49.3
Pf3D7_14_v3:1211407-1211868:f	site	ATAWWWWTATATATATATATATATATATATATWTAWATWTA	R	32	72	ATACAACCTTTTCTCGTAATTCTTCAATTTGGTTATCTACA	-34.1
Pf3D7_14_v3:1211407-1211868:f	site	TYWTTYTTTTTTTTTTYMTTT	D	32	52	TGTAGATAACCAAATTGAAGA	-37.8
Pf3D7_14_v3:1211407-1211868:f	site	TYWTTYTTTTTTTTTTYMTTT	R	32	52	TCTTCAATTTGGTTATCTACA	-6.7
Pf3D7_14_v3:1211407-1211868:f	site	KAGCWYCYRSHKBTGYAGSY	D	32	51	TGTAGATAACCAAATTGAAG	-22.1
Pf3D7_14_v3:1211407-1211868:f	site	KAGCWYCYRSHKBTGYAGSY	R	32	51	CTTCAATTTGGTTATCTACA	-10.0
Pf3D7_14_v3:1211407-1211868:f	site	ATAKTKGATGRTGRWKSWTTWWKKRCTAWTGGTRRTBGTGA	D	32	72	TGTAGATAACCAAATTGAAGAATTACGAGAAAAGGTTGTAT	-20.3
Pf3D7_14_v3:1211407-1211868:f	site	ATAKTKGATGRTGRWKSWTTWWKKRCTAWTGGTRRTBGTGA	R	32	72	ATACAACCTTTTCTCGTAATTCTTCAATTTGGTTATCTACA	-17.7
Pf3D7_14_v3:1211407-1211868:f	site	CCAYMACCAA	D	32	41	TGTAGATAAC	-16.5
Pf3D7_14_v3:1211407-1211868:f	site	CCAYMACCAA	R	32	41	GTTATCTACA	-11.9
Pf3D7_14_v3:1211407-1211868:f	site	SCCCCACC	D	32	39	TGTAGATA	-7.0
Pf3D7_14_v3:1211407-1211868:f	site	SCCCCACC	R	32	39	TATCTACA	-1.2
Pf3D7_14_v3:1211407-1211868:f	site	GAACVTTCAGCAGC	D	32	45	TGTAGATAACCAAA	-5.9
Pf3D7_14_v3:1211407-1211868:f	site	GAACVTTCAGCAGC	R	32	45	TTTGGTTATCTACA	-9.0
Pf3D7_14_v3:1211407-1211868:f	site	GGWKGYWASGAMTSRAGAGCAGRWWGRTGTGS	D	32	63	TGTAGATAACCAAATTGAAGAATTACGAGAAA	-9.7
Pf3D7_14_v3:1211407-1211868:f	site	GGWKGYWASGAMTSRAGAGCAGRWWGRTGTGS	R	32	63	TTTCTCGTAATTCTTCAATTTGGTTATCTACA	-22.1
Pf3D7_14_v3:1211407-1211868:f	site	ATATATATATATATATAATAT	D	32	52	TGTAGATAACCAAATTGAAGA	-29.4
Pf3D7_14_v3:1211407-1211868:f	site	ATATATATATATATATAATAT	R	32	52	TCTTCAATTTGGTTATCTACA	-19.9
Pf3D7_14_v3:1211407-1211868:f	site	CAGKCGCC	D	32	39	TGTAGATA	-8.8
Pf3D7_14_v3:1211407-1211868:f	site	CAGKCGCC	R	32	39	TATCTACA	-4.1
Pf3D7_14_v3:1211407-1211868:f	site	CSAGRAWAGACACGMSC	D	32	48	TGTAGATAACCAAATTG	-4.6
Pf3D7_14_v3:1211407-1211868:f	site	CSAGRAWAGACACGMSC	R	32	48	CAATTTGGTTATCTACA	-7.5
Pf3D7_14_v3:1211407-1211868:f	site	CWSYTGKTGTTSSTTYWGCTG	D	32	52	TGTAGATAACCAAATTGAAGA	-28.9
Pf3D7_14_v3:1211407-1211868:f	site	CWSYTGKTGTTSSTTYWGCTG	R	32	52	TCTTCAATTTGGTTATCTACA	-15.7
Pf3D7_14_v3:1211407-1211868:f	site	GCTKCASRTAAASTTTCAGCT	D	32	52	TGTAGATAACCAAATTGAAGA	-18.1
Pf3D7_14_v3:1211407-1211868:f	site	GCTKCASRTAAASTTTCAGCT	R	32	52	TCTTCAATTTGGTTATCTACA	-7.2
Pf3D7_14_v3:1211407-1211868:f	site	SGTDHGMAGWRKAWACAKKVASARWGG	D	32	58	TGTAGATAACCAAATTGAAGAATTACG	-13.8
Pf3D7_14_v3:1211407-1211868:f	site	SGTDHGMAGWRKAWACAKKVASARWGG	R	32	58	CGTAATTCTTCAATTTGGTTATCTACA	-11.8
Pf3D7_14_v3:1211407-1211868:f	site	CAGARGWGCTGG	D	32	43	TGTAGATAACCA	-7.9
Pf3D7_14_v3:1211407-1211868:f	site	CAGARGWGCTGG	R	32	43	TGGTTATCTACA	-9.0
Pf3D7_14_v3:1211407-1211868:f	site	ATAWWWWTATATATATATATATATATATATATWTAWATWTA	D	33	73	GTAGATAACCAAATTGAAGAATTACGAGAAAAGGTTGTATC	-40.7
Pf3D7_14_v3:1211407-1211868:f	site	ATAWWWWTATATATATATATATATATATATATWTAWATWTA	R	33	73	GATACAACCTTTTCTCGTAATTCTTCAATTTGGTTATCTAC	-44.0
Pf3D7_14_v3:1211407-1211868:f	site	TYWTTYTTTTTTTTTTYMTTT	D	33	53	GTAGATAACCAAATTGAAGAA	-25.6
Pf3D7_14_v3:1211407-1211868:f	site	TYWTTYTTTTTTTTTTYMTTT	R	33	53	TTCTTCAATTTGGTTATCTAC	1.5
Pf3D7_14_v3:1211407-1211868:f	site	KAGCWYCYRSHKBTGYAGSY	D	33	52	GTAGATAACCAAATTGAAGA	-17.7
Pf3D7_14_v3:1211407-1211868:f	site	KAGCWYCYRSHKBTGYAGSY	R	33	52	TCTTCAATTTGGTTATCTAC	-18.1
Pf3D7_14_v3:1211407-1211868:f	site	ATAKTKGATGRTGRWKSWTTWWKKRCTAWTGGTRRTBGTGA	D	33	73	GTAGATAACCAAATTGAAGAATTACGAGAAAAGGTTGTATC	-19.1
Pf3D7_14_v3:1211407-1211868:f	site	ATAKTKGATGRTGRWKSWTTWWKKRCTAWTGGTRRTBGTGA	R	33	73	GATACAACCTTTTCTCGTAATTCTTCAATTTGGTTATCTAC	-22.4
Pf3D7_14_v3:1211407-1211868:f	site	CCAYMACCAA	D	33	42	GTAGATAACC	-13.1
Pf3D7_14_v3:1211407-1211868:f	site	CCAYMACCAA	R	33	42	GGTTATCTAC	-9.0
Pf3D7_14_v3:1211407-1211868:f	site	SCCCCACC	D	33	40	GTAGATAA	-6.6
Pf3D7_14_v3:1211407-1211868:f	site	SCCCCACC	R	33	40	TTATCTAC	-3.0
Pf3D7_14_v3:1211407-1211868:f	site	GAACVTTCAGCAGC	D	33	46	GTAGATAACCAAAT	-10.5
Pf3D7_14_v3:1211407-1211868:f	site	GAACVTTCAGCAGC	R	33	46	ATTTGGTTATCTAC	-7.1
Pf3D7_14_v3:1211407-1211868:f	site	GGWKGYWASGAMTSRAGAGCAGRWWGRTGTGS	D	33	64	GTAGATAACCAAATTGAAGAATTACGAGAAAA	-7.4
Pf3D7_14_v3:1211407-1211868:f	site	GGWKGYWASGAMTSRAGAGCAGRWWGRTGTGS	R	33	64	TTTTCTCGTAATTCTTCAATTTGGTTATCTAC	-12.7
Pf3D7_14_v3:1211407-1211868:f	site	ATATATATATATATATAATAT	D	33	53	GTAGATAACCAAATTGAAGAA	-7.6
Pf3D7_14_v3:1211407-1211868:f	site	ATATATATATATATATAATAT	R	33	53	TTCTTCAATTTGGTTATCTAC	-23.7
Pf3D7_14_v3:1211407-1211868:f	site	CAGKCGCC	D	33	40	GTAGATAA	-6.6
Pf3D7_14_v3:1211407-1211868:f	site	CAGKCGCC	R	33	40	TTATCTAC	-1.6
Pf3D7_14_v3:1211407-1211868:f	site	CSAGRAWAGACACGMSC	D	33	49	GTAGATAACCAAATTGA	-5.7
Pf3D7_14_v3:1211407-1211868:f	site	CSAGRAWAGACACGMSC	R	33	49	TCAATTTGGTTATCTAC	-5.7
Pf3D7_14_v3:1211407-1211868:f	site	CWSYTGKTGTTSSTTYWGCTG	D	33	53	GTAGATAACCAAATTGAAGAA	-23.0
Pf3D7_14_v3:1211407-1211868:f	site	CWSYTGKTGTTSSTTYWGCTG	R	33	53	TTCTTCAATTTGGTTATCTAC	-4.9
Pf3D7_14_v3:1211407-1211868:f	site	GCTKCASRTAAASTTTCAGCT	D	33	53	GTAGATAACCAAATTGAAGAA	-8.8
Pf3D7_14_v3:1211407-1211868:f	site	GCTKCASRTAAASTTTCAGCT	R	33	53	TTCTTCAATTTGGTTATCTAC	-15.2
Pf3D7_14_v3:1211407-1211868:f	site	SGTDHGMAGWRKAWACAKKVASARWGG	D	33	59	GTAGATAACCAAATTGAAGAATTACGA	-11.5
Pf3D7_14_v3:1211407-1211868:f	site	SGTDHGMAGWRKAWACAKKVASARWGG	R	33	59	TCGTAATTCTTCAATTTGGTTATCTAC	-22.6
Pf3D7_14_v3:1211407-1211868:f	site	CAGARGWGCTGG	D	33	44	GTAGATAACCAA	-7.8
Pf3D7_14_v3:1211407-1211868:f	site	CAGARGWGCTGG	R	33	44	TTGGTTATCTAC	-4.3
Pf3D7_14_v3:1211407-1211868:f	site	ATAWWWWTATATATATATATATATATATATATWTAWATWTA	D	34	74	TAGATAACCAAATTGAAGAATTACGAGAAAAGGTTGTATCT	-52.9
Pf3D7_14_v3:1211407-1211868:f	site	ATAWWWWTATATATATATATATATATATATATWTAWATWTA	R	34	74	AGATACAACCTTTTCTCGTAATTCTTCAATTTGGTTATCTA	-35.1
Pf3D7_14_v3:1211407-1211868:f	site	TYWTTYTTTTTTTTTTYMTTT	D	34	54	TAGATAACCAAATTGAAGAAT	-21.9
Pf3D7_14_v3:1211407-1211868:f	site	TYWTTYTTTTTTTTTTYMTTT	R	34	54	ATTCTTCAATTTGGTTATCTA	-13.5
Pf3D7_14_v3:1211407-1211868:f	site	KAGCWYCYRSHKBTGYAGSY	D	34	53	TAGATAACCAAATTGAAGAA	-7.6
Pf3D7_14_v3:1211407-1211868:f	site	KAGCWYCYRSHKBTGYAGSY	R	34	53	TTCTTCAATTTGGTTATCTA	-14.9
Pf3D7_14_v3:1211407-1211868:f	site	ATAKTKGATGRTGRWKSWTTWWKKRCTAWTGGTRRTBGTGA	D	34	74	TAGATAACCAAATTGAAGAATTACGAGAAAAGGTTGTATCT	-35.1
Pf3D7_14_v3:1211407-1211868:f	site	ATAKTKGATGRTGRWKSWTTWWKKRCTAWTGGTRRTBGTGA	R	34	74	AGATACAACCTTTTCTCGTAATTCTTCAATTTGGTTATCTA	-23.6
Pf3D7_14_v3:1211407-1211868:f	site	CCAYMACCAA	D	34	43	TAGATAACCA	-9.9
Pf3D7_14_v3:1211407-1211868:f	site	CCAYMACCAA	R	34	43	TGGTTATCTA	-10.1
Pf3D7_14_v3:1211407-1211868:f	site	SCCCCACC	D	34	41	TAGATAAC	-4.1
Pf3D7_14_v3:1211407-1211868:f	site	SCCCCACC	R	34	41	GTTATCTA	-6.6
Pf3D7_14_v3:1211407-1211868:f	site	GAACVTTCAGCAGC	D	34	47	TAGATAACCAAATT	-14.4
Pf3D7_14_v3:1211407-1211868:f	site	GAACVTTCAGCAGC	R	34	47	AATTTGGTTATCTA	-17.8
Pf3D7_14_v3:1211407-1211868:f	site	GGWKGYWASGAMTSRAGAGCAGRWWGRTGTGS	D	34	65	TAGATAACCAAATTGAAGAATTACGAGAAAAG	-17.0
Pf3D7_14_v3:1211407-1211868:f	site	GGWKGYWASGAMTSRAGAGCAGRWWGRTGTGS	R	34	65	CTTTTCTCGTAATTCTTCAATTTGGTTATCTA	-21.8
Pf3D7_14_v3:1211407-1211868:f	site	ATATATATATATATATAATAT	D	34	54	TAGATAACCAAATTGAAGAAT	-26.3
Pf3D7_14_v3:1211407-1211868:f	site	ATATATATATATATATAATAT	R	34	54	ATTCTTCAATTTGGTTATCTA	-19.7
Pf3D7_14_v3:1211407-1211868:f	site	CAGKCGCC	D	34	41	TAGATAAC	-1.2
Pf3D7_14_v3:1211407-1211868:f	site	CAGKCGCC	R	34	41	GTTATCTA	-8.8
Pf3D7_14_v3:1211407-1211868:f	site	CSAGRAWAGACACGMSC	D	34	50	TAGATAACCAAATTGAA	-12.0
Pf3D7_14_v3:1211407-1211868:f	site	CSAGRAWAGACACGMSC	R	34	50	TTCAATTTGGTTATCTA	-11.0
Pf3D7_14_v3:1211407-1211868:f	site	CWSYTGKTGTTSSTTYWGCTG	D	34	54	TAGATAACCAAATTGAAGAAT	-16.1
Pf3D7_14_v3:1211407-1211868:f	site	CWSYTGKTGTTSSTTYWGCTG	R	34	54	ATTCTTCAATTTGGTTATCTA	-6.8
Pf3D7_14_v3:1211407-1211868:f	site	GCTKCASRTAAASTTTCAGCT	D	34	54	TAGATAACCAAATTGAAGAAT	-17.8
Pf3D7_14_v3:1211407-1211868:f	site	GCTKCASRTAAASTTTCAGCT	R	34	54	ATTCTTCAATTTGGTTATCTA	-9.3
Pf3D7_14_v3:1211407-1211868:f	site	SGTDHGMAGWRKAWACAKKVASARWGG	D	34	60	TAGATAACCAAATTGAAGAATTACGAG	-16.1
Pf3D7_14_v3:1211407-1211868:f	site	SGTDHGMAGWRKAWACAKKVASARWGG	R	34	60	CTCGTAATTCTTCAATTTGGTTATCTA	-14.4
Pf3D7_14_v3:1211407-1211868:f	site	CAGARGWGCTGG	D	34	45	TAGATAACCAAA	-2.6
Pf3D7_14_v3:1211407-1211868:f	site	CAGARGWGCTGG	R	34	45	TTTGGTTATCTA	-9.7
Pf3D7_14_v3:1211407-1211868:f	site	ATAWWWWTATATATATATATATATATATATATWTAWATWTA	D	35	75	AGATAACCAAATTGAAGAATTACGAGAAAAGGTTGTATCTA	-38.4
Pf3D7_14_v3:1211407-1211868:f	site	ATAWWWWTATATATATATATATATATATATATWTAWATWTA	R	35	75	TAGATACAACCTTTTCTCGTAATTCTTCAATTTGGTTATCT	-43.7
Pf3D7_14_v3:1211407-1211868:f	site	TYWTTYTTTTTTTTTTYMTTT	D	35	55	AGATAACCAAATTGAAGAATT	-23.7
Pf3D7_14_v3:1211407-1211868:f	site	TYWTTYTTTTTTTTTTYMTTT	R	35	55	AATTCTTCAATTTGGTTATCT	-3.2
Pf3D7_14_v3:1211407-1211868:f	site	KAGCWYCYRSHKBTGYAGSY	D	35	54	AGATAACCAAATTGAAGAAT	-11.0
Pf3D7_14_v3:1211407-1211868:f	site	KAGCWYCYRSHKBTGYAGSY	R	35	54	ATTCTTCAATTTGGTTATCT	-3.8
Pf3D7_14_v3:1211407-1211868:f	site	ATAKTKGATGRTGRWKSWTTWWKKRCTAWTGGTRRTBGTGA	D	35	75	AGATAACCAAATTGAAGAATTACGAGAAAAGGTTGTATCTA	-17.7
Pf3D7_14_v3:1211407-1211868:f	site	ATAKTKGATGRTGRWKSWTTWWKKRCTAWTGGTRRTBGTGA	R	35	75	TAGATACAACCTTTTCTCGTAATTCTTCAATTTGGTTATCT	-26.7
Pf3D7_14_v3:1211407-1211868:f	site	CCAYMACCAA	D	35	44	AGATAACCAA	1.4
Pf3D7_14_v3:1211407-1211868:f	site	CCAYMACCAA	R	35	44	TTGGTTATCT	-21.3
Pf3D7_14_v3:1211407-1211868:f	site	SCCCCACC	D	35	42	AGATAACC	-1.2
Pf3D7_14_v3:1211407-1211868:f	site	SCCCCACC	R	35	42	GGTTATCT	-3.7
Pf3D7_14_v3:1211407-1211868:f	site	GAACVTTCAGCAGC	D	35	48	AGATAACCAAATTG	-7.1
Pf3D7_14_v3:1211407-1211868:f	site	GAACVTTCAGCAGC	R	35	48	CAATTTGGTTATCT	-11.9
Pf3D7_14_v3:1211407-1211868:f	site	GGWKGYWASGAMTSRAGAGCAGRWWGRTGTGS	D	35	66	AGATAACCAAATTGAAGAATTACGAGAAAAGG	-5.8
Pf3D7_14_v3:1211407-1211868:f	site	GGWKGYWASGAMTSRAGAGCAGRWWGRTGTGS	R	35	66	CCTTTTCTCGTAATTCTTCAATTTGGTTATCT	-15.1
Pf3D7_14_v3:1211407-1211868:f	site	ATATATATATATATATAATAT	D	35	55	AGATAACCAAATTGAAGAATT	-10.3
Pf3D7_14_v3:1211407-1211868:f	site	ATATATATATATATATAATAT	R	35	55	AATTCTTCAATTTGGTTATCT	-12.6
Pf3D7_14_v3:1211407-1211868:f	site	CAGKCGCC	D	35	42	AGATAACC	-1.6
Pf3D7_14_v3:1211407-1211868:f	site	CAGKCGCC	R	35	42	GGTTATCT	-4.6
Pf3D7_14_v3:1211407-1211868:f	site	CSAGRAWAGACACGMSC	D	35	51	AGATAACCAAATTGAAG	-5.7
Pf3D7_14_v3:1211407-1211868:f	site	CSAGRAWAGACACGMSC	R	35	51	CTTCAATTTGGTTATCT	-9.1
Pf3D7_14_v3:1211407-1211868:f	site	CWSYTGKTGTTSSTTYWGCTG	D	35	55	AGATAACCAAATTGAAGAATT	-28.5
Pf3D7_14_v3:1211407-1211868:f	site	CWSYTGKTGTTSSTTYWGCTG	R	35	55	AATTCTTCAATTTGGTTATCT	-19.0
Pf3D7_14_v3:1211407-1211868:f	site	GCTKCASRTAAASTTTCAGCT	D	35	55	AGATAACCAAATTGAAGAATT	-12.4
Pf3D7_14_v3:1211407-1211868:f	site	GCTKCASRTAAASTTTCAGCT	R	35	55	AATTCTTCAATTTGGTTATCT	-6.9
Pf3D7_14_v3:1211407-1211868:f	site	SGTDHGMAGWRKAWACAKKVASARWGG	D	35	61	AGATAACCAAATTGAAGAATTACGAGA	-12.5
Pf3D7_14_v3:1211407-1211868:f	site	SGTDHGMAGWRKAWACAKKVASARWGG	R	35	61	TCTCGTAATTCTTCAATTTGGTTATCT	-20.6
Pf3D7_14_v3:1211407-1211868:f	site	CAGARGWGCTGG	D	35	46	AGATAACCAAAT	-11.9
Pf3D7_14_v3:1211407-1211868:f	site	CAGARGWGCTGG	R	35	46	ATTTGGTTATCT	-4.9
Pf3D7_14_v3:1211407-1211868:f	site	ATAWWWWTATATATATATATATATATATATATWTAWATWTA	D	36	76	GATAACCAAATTGAAGAATTACGAGAAAAGGTTGTATCTAA	-44.3
Pf3D7_14_v3:1211407-1211868:f	site	ATAWWWWTATATATATATATATATATATATATWTAWATWTA	R	36	76	TTAGATACAACCTTTTCTCGTAATTCTTCAATTTGGTTATC	-36.7
Pf3D7_14_v3:1211407-1211868:f	site	TYWTTYTTTTTTTTTTYMTTT	D	36	56	GATAACCAAATTGAAGAATTA	-27.0
Pf3D7_14_v3:1211407-1211868:f	site	TYWTTYTTTTTTTTTTYMTTT	R	36	56	TAATTCTTCAATTTGGTTATC	-7.7
Pf3D7_14_v3:1211407-1211868:f	site	KAGCWYCYRSHKBTGYAGSY	D	36	55	GATAACCAAATTGAAGAATT	-5.5
Pf3D7_14_v3:1211407-1211868:f	site	KAGCWYCYRSHKBTGYAGSY	R	36	55	AATTCTTCAATTTGGTTATC	-7.6
Pf3D7_14_v3:1211407-1211868:f	site	ATAKTKGATGRTGRWKSWTTWWKKRCTAWTGGTRRTBGTGA	D	36	76	GATAACCAAATTGAAGAATTACGAGAAAAGGTTGTATCTAA	-13.3
Pf3D7_14_v3:1211407-1211868:f	site	ATAKTKGATGRTGRWKSWTTWWKKRCTAWTGGTRRTBGTGA	R	36	76	TTAGATACAACCTTTTCTCGTAATTCTTCAATTTGGTTATC	-26.5
Pf3D7_14_v3:1211407-1211868:f	site	CCAYMACCAA	D	36	45	GATAACCAAA	-4.3
Pf3D7_14_v3:1211407-1211868:f	site	CCAYMACCAA	R	36	45	TTTGGTTATC	-23.3
Pf3D7_14_v3:1211407-1211868:f	site	SCCCCACC	D	36	43	GATAACCA	-3.7
Pf3D7_14_v3:1211407-1211868:f	site	SCCCCACC	R	36	43	TGGTTATC	-4.1
Pf3D7_14_v3:1211407-1211868:f	site	GAACVTTCAGCAGC	D	36	49	GATAACCAAATTGA	-6.5
Pf3D7_14_v3:1211407-1211868:f	site	GAACVTTCAGCAGC	R	36	49	TCAATTTGGTTATC	-9.7
Pf3D7_14_v3:1211407-1211868:f	site	GGWKGYWASGAMTSRAGAGCAGRWWGRTGTGS	D	36	67	GATAACCAAATTGAAGAATTACGAGAAAAGGT	-14.5
Pf3D7_14_v3:1211407-1211868:f	site	GGWKGYWASGAMTSRAGAGCAGRWWGRTGTGS	R	36	67	ACCTTTTCTCGTAATTCTTCAATTTGGTTATC	-14.7
Pf3D7_14_v3:1211407-1211868:f	site	ATATATATATATATATAATAT	D	36	56	GATAACCAAATTGAAGAATTA	-26.3
Pf3D7_14_v3:1211407-1211868:f	site	ATATATATATATATATAATAT	R	36	56	TAATTCTTCAATTTGGTTATC	-25.6
Pf3D7_14_v3:1211407-1211868:f	site	CAGKCGCC	D	36	43	GATAACCA	-4.1
Pf3D7_14_v3:1211407-1211868:f	site	CAGKCGCC	R	36	43	TGGTTATC	-1.7
Pf3D7_14_v3:1211407-1211868:f	site	CSAGRAWAGACACGMSC	D	36	52	GATAACCAAATTGAAGA	-10.4
Pf3D7_14_v3:1211407-1211868:f	site	CSAGRAWAGACACGMSC	R	36	52	TCTTCAATTTGGTTATC	-9.2
Pf3D7_14_v3:1211407-1211868:f	site	CWSYTGKTGTTSSTTYWGCTG	D	36	56	GATAACCAAATTGAAGAATTA	-23.9
Pf3D7_14_v3:1211407-1211868:f	site	CWSYTGKTGTTSSTTYWGCTG	R	36	56	TAATTCTTCAATTTGGTTATC	-14.1
Pf3D7_14_v3:1211407-1211868:f	site	GCTKCASRTAAASTTTCAGCT	D	36	56	GATAACCAAATTGAAGAATTA	-14.4
Pf3D7_14_v3:1211407-1211868:f	site	GCTKCASRTAAASTTTCAGCT	R	36	56	TAATTCTTCAATTTGGTTATC	-21.3
Pf3D7_14_v3:1211407-1211868:f	site	SGTDHGMAGWRKAWACAKKVASARWGG	D	36	62	GATAACCAAATTGAAGAATTACGAGAA	-7.8
Pf3D7_14_v3:1211407-1211868:f	site	SGTDHGMAGWRKAWACAKKVASARWGG	R	36	62	TTCTCGTAATTCTTCAATTTGGTTATC	-15.5
Pf3D7_14_v3:1211407-1211868:f	site	CAGARGWGCTGG	D	36	47	GATAACCAAATT	-8.3
Pf3D7_14_v3:1211407-1211868:f	site	CAGARGWGCTGG	R	36	47	AATTTGGTTATC	-8.5
Pf3D7_14_v3:1211407-1211868:f	site	ATAWWWWTATATATATATATATATATATATATWTAWATWTA	D	37	77	ATAACCAAATTGAAGAATTACGAGAAAAGGTTGTATCTAAA	-36.2
Pf3D7_14_v3:1211407-1211868:f	site	ATAWWWWTATATATATATATATATATATATATWTAWATWTA	R	37	77	TTTAGATACAACCTTTTCTCGTAATTCTTCAATTTGGTTAT	-36.5
Pf3D7_14_v3:1211407-1211868:f	site	TYWTTYTTTTTTTTTTYMTTT	D	37	57	ATAACCAAATTGAAGAATTAC	-25.1
Pf3D7_14_v3:1211407-1211868:f	site	TYWTTYTTTTTTTTTTYMTTT	R	37	57	GTAATTCTTCAATTTGGTTAT	-12.6
Pf3D7_14_v3:1211407-1211868:f	site	KAGCWYCYRSHKBTGYAGSY	D	37	56	ATAACCAAATTGAAGAATTA	-21.2
Pf3D7_14_v3:1211407-1211868:f	site	KAGCWYCYRSHKBTGYAGSY	R	37	56	TAATTCTTCAATTTGGTTAT	-10.8
Pf3D7_14_v3:1211407-1211868:f	site	ATAKTKGATGRTGRWKSWTTWWKKRCTAWTGGTRRTBGTGA	D	37	77	ATAACCAAATTGAAGAATTACGAGAAAAGGTTGTATCTAAA	-24.5
Pf3D7_14_v3:1211407-1211868:f	site	ATAKTKGATGRTGRWKSWTTWWKKRCTAWTGGTRRTBGTGA	R	37	77	TTTAGATACAACCTTTTCTCGTAATTCTTCAATTTGGTTAT	-31.1
Pf3D7_14_v3:1211407-1211868:f	site	CCAYMACCAA	D	37	46	ATAACCAAAT	-11.5
Pf3D7_14_v3:1211407-1211868:f	site	CCAYMACCAA	R	37	46	ATTTGGTTAT	-19.0
Pf3D7_14_v3:1211407-1211868:f	site	SCCCCACC	D	37	44	ATAACCAA	-5.9
Pf3D7_14_v3:1211407-1211868:f	site	SCCCCACC	R	37	44	TTGGTTAT	-8.8
Pf3D7_14_v3:1211407-1211868:f	site	GAACVTTCAGCAGC	D	37	50	ATAACCAAATTGAA	-14.2
Pf3D7_14_v3:1211407-1211868:f	site	GAACVTTCAGCAGC	R	37	50	TTCAATTTGGTTAT	-13.1
Pf3D7_14_v3:1211407-1211868:f	site	GGWKGYWASGAMTSRAGAGCAGRWWGRTGTGS	D	37	68	ATAACCAAATTGAAGAATTACGAGAAAAGGTT	-15.1
Pf3D7_14_v3:1211407-1211868:f	site	GGWKGYWASGAMTSRAGAGCAGRWWGRTGTGS	R	37	68	AACCTTTTCTCGTAATTCTTCAATTTGGTTAT	-19.1
Pf3D7_14_v3:1211407-1211868:f	site	ATATATATATATATATAATAT	D	37	57	ATAACCAAATTGAAGAATTAC	-14.3
Pf3D7_14_v3:1211407-1211868:f	site	ATATATATATATATATAATAT	R	37	57	GTAATTCTTCAATTTGGTTAT	-12.8
Pf3D7_14_v3:1211407-1211868:f	site	CAGKCGCC	D	37	44	ATAACCAA	-5.9
Pf3D7_14_v3:1211407-1211868:f	site	CAGKCGCC	R	37	44	TTGGTTAT	-3.7
Pf3D7_14_v3:1211407-1211868:f	site	CSAGRAWAGACACGMSC	D	37	53	ATAACCAAATTGAAGAA	-13.8
Pf3D7_14_v3:1211407-1211868:f	site	CSAGRAWAGACACGMSC	R	37	53	TTCTTCAATTTGGTTAT	-15.6
Pf3D7_14_v3:1211407-1211868:f	site	CWSYTGKTGTTSSTTYWGCTG	D	37	57	ATAACCAAATTGAAGAATTAC	-22.3
Pf3D7_14_v3:1211407-1211868:f	site	CWSYTGKTGTTSSTTYWGCTG	R	37	57	GTAATTCTTCAATTTGGTTAT	-18.1
Pf3D7_14_v3:1211407-1211868:f	site	GCTKCASRTAAASTTTCAGCT	D	37	57	ATAACCAAATTGAAGAATTAC	-26.1
Pf3D7_14_v3:1211407-1211868:f	site	GCTKCASRTAAASTTTCAGCT	R	37	57	GTAATTCTTCAATTTGGTTAT	-9.8
Pf3D7_14_v3:1211407-1211868:f	site	SGTDHGMAGWRKAWACAKKVASARWGG	D	37	63	ATAACCAAATTGAAGAATTACGAGAAA	-6.2
Pf3D7_14_v3:1211407-1211868:f	site	SGTDHGMAGWRKAWACAKKVASARWGG	R	37	63	TTTCTCGTAATTCTTCAATTTGGTTAT	-17.6
Pf3D7_14_v3:1211407-1211868:f	site	CAGARGWGCTGG	D	37	48	ATAACCAAATTG	-5.4
Pf3D7_14_v3:1211407-1211868:f	site	CAGARGWGCTGG	R	37	48	CAATTTGGTTAT	-3.8
Pf3D7_14_v3:1211407-1211868:f	site	ATAWWWWTATATATATATATATATATATATATWTAWATWTA	D	38	78	TAACCAAATTGAAGAATTACGAGAAAAGGTTGTATCTAAAA	-46.0
Pf3D7_14_v3:1211407-1211868:f	site	ATAWWWWTATATATATATATATATATATATATWTAWATWTA	R	38	78	TTTTAGATACAACCTTTTCTCGTAATTCTTCAATTTGGTTA	-34.7
Pf3D7_14_v3:1211407-1211868:f	site	TYWTTYTTTTTTTTTTYMTTT	D	38	58	TAACCAAATTGAAGAATTACG	-18.1
Pf3D7_14_v3:1211407-1211868:f	site	TYWTTYTTTTTTTTTTYMTTT	R	38	58	CGTAATTCTTCAATTTGGTTA	-16.3
Pf3D7_14_v3:1211407-1211868:f	site	KAGCWYCYRSHKBTGYAGSY	D	38	57	TAACCAAATTGAAGAATTAC	-17.6
Pf3D7_14_v3:1211407-1211868:f	site	KAGCWYCYRSHKBTGYAGSY	R	38	57	GTAATTCTTCAATTTGGTTA	-16.4
Pf3D7_14_v3:1211407-1211868:f	site	ATAKTKGATGRTGRWKSWTTWWKKRCTAWTGGTRRTBGTGA	D	38	78	TAACCAAATTGAAGAATTACGAGAAAAGGTTGTATCTAAAA	-25.0
Pf3D7_14_v3:1211407-1211868:f	site	ATAKTKGATGRTGRWKSWTTWWKKRCTAWTGGTRRTBGTGA	R	38	78	TTTTAGATACAACCTTTTCTCGTAATTCTTCAATTTGGTTA	-26.2
Pf3D7_14_v3:1211407-1211868:f	site	CCAYMACCAA	D	38	47	TAACCAAATT	-9.5
Pf3D7_14_v3:1211407-1211868:f	site	CCAYMACCAA	R	38	47	AATTTGGTTA	-16.2
Pf3D7_14_v3:1211407-1211868:f	site	SCCCCACC	D	38	45	TAACCAAA	-1.2
Pf3D7_14_v3:1211407-1211868:f	site	SCCCCACC	R	38	45	TTTGGTTA	-8.8
Pf3D7_14_v3:1211407-1211868:f	site	GAACVTTCAGCAGC	D	38	51	TAACCAAATTGAAG	-7.8
Pf3D7_14_v3:1211407-1211868:f	site	GAACVTTCAGCAGC	R	38	51	CTTCAATTTGGTTA	-8.8
Pf3D7_14_v3:1211407-1211868:f	site	GGWKGYWASGAMTSRAGAGCAGRWWGRTGTGS	D	38	69	TAACCAAATTGAAGAATTACGAGAAAAGGTTG	-8.5
Pf3D7_14_v3:1211407-1211868:f	site	GGWKGYWASGAMTSRAGAGCAGRWWGRTGTGS	R	38	69	CAACCTTTTCTCGTAATTCTTCAATTTGGTTA	-17.4
Pf3D7_14_v3:1211407-1211868:f	site	ATATATATATATATATAATAT	D	38	58	TAACCAAATTGAAGAATTACG	-22.4
Pf3D7_14_v3:1211407-1211868:f	site	ATATATATATATATATAATAT	R	38	58	CGTAATTCTTCAATTTGGTTA	-16.0
Pf3D7_14_v3:1211407-1211868:f	site	CAGKCGCC	D	38	45	TAACCAAA	-4.1
Pf3D7_14_v3:1211407-1211868:f	site	CAGKCGCC	R	38	45	TTTGGTTA	-6.6
Pf3D7_14_v3:1211407-1211868:f	site	CSAGRAWAGACACGMSC	D	38	54	TAACCAAATTGAAGAAT	-6.1
Pf3D7_14_v3:1211407-1211868:f	site	CSAGRAWAGACACGMSC	R	38	54	ATTCTTCAATTTGGTTA	-14.0
Pf3D7_14_v3:1211407-1211868:f	site	CWSYTGKTGTTSSTTYWGCTG	D	38	58	TAACCAAATTGAAGAATTACG	-19.3
Pf3D7_14_v3:1211407-1211868:f	site	CWSYTGKTGTTSSTTYWGCTG	R	38	58	CGTAATTCTTCAATTTGGTTA	-13.2
Pf3D7_14_v3:1211407-1211868:f	site	GCTKCASRTAAASTTTCAGCT	D	38	58	TAACCAAATTGAAGAATTACG	-13.6
Pf3D7_14_v3:1211407-1211868:f	site	GCTKCASRTAAASTTTCAGCT	R	38	58	CGTAATTCTTCAATTTGGTTA	-16.5
Pf3D7_14_v3:1211407-1211868:f	site	SGTDHGMAGWRKAWACAKKVASARWGG	D	38	64	TAACCAAATTGAAGAATTACGAGAAAA	-15.1
Pf3D7_14_v3:1211407-1211868:f	site	SGTDHGMAGWRKAWACAKKVASARWGG	R	38	64	TTTTCTCGTAATTCTTCAATTTGGTTA	-16.1
Pf3D7_14_v3:1211407-1211868:f	site	CAGARGWGCTGG	D	38	49	TAACCAAATTGA	-5.4
Pf3D7_14_v3:1211407-1211868:f	site	CAGARGWGCTGG	R	38	49	TCAATTTGGTTA	-5.4
Pf3D7_14_v3:1211407-1211868:f	site	ATAWWWWTATATATATATATATATATATATATWTAWATWTA	D	39	79	AACCAAATTGAAGAATTACGAGAAAAGGTTGTATCTAAAAA	-35.7
Pf3D7_14_v3:1211407-1211868:f	site	ATAWWWWTATATATATATATATATATATATATWTAWATWTA	R	39	79	TTTTTAGATACAACCTTTTCTCGTAATTCTTCAATTTGGTT	-43.8
Pf3D7_14_v3:1211407-1211868:f	site	TYWTTYTTTTTTTTTTYMTTT	D	39	59	AACCAAATTGAAGAATTACGA	-23.8
Pf3D7_14_v3:1211407-1211868:f	site	TYWTTYTTTTTTTTTTYMTTT	R	39	59	TCGTAATTCTTCAATTTGGTT	-14.0
Pf3D7_14_v3:1211407-1211868:f	site	KAGCWYCYRSHKBTGYAGSY	D	39	58	AACCAAATTGAAGAATTACG	-6.2
Pf3D7_14_v3:1211407-1211868:f	site	KAGCWYCYRSHKBTGYAGSY	R	39	58	CGTAATTCTTCAATTTGGTT	-17.6
Pf3D7_14_v3:1211407-1211868:f	site	ATAKTKGATGRTGRWKSWTTWWKKRCTAWTGGTRRTBGTGA	D	39	79	AACCAAATTGAAGAATTACGAGAAAAGGTTGTATCTAAAAA	-24.5
Pf3D7_14_v3:1211407-1211868:f	site	ATAKTKGATGRTGRWKSWTTWWKKRCTAWTGGTRRTBGTGA	R	39	79	TTTTTAGATACAACCTTTTCTCGTAATTCTTCAATTTGGTT	-24.1
Pf3D7_14_v3:1211407-1211868:f	site	CCAYMACCAA	D	39	48	AACCAAATTG	-10.3
Pf3D7_14_v3:1211407-1211868:f	site	CCAYMACCAA	R	39	48	CAATTTGGTT	-13.1
Pf3D7_14_v3:1211407-1211868:f	site	SCCCCACC	D	39	46	AACCAAAT	-1.2
Pf3D7_14_v3:1211407-1211868:f	site	SCCCCACC	R	39	46	ATTTGGTT	-8.8
Pf3D7_14_v3:1211407-1211868:f	site	GAACVTTCAGCAGC	D	39	52	AACCAAATTGAAGA	-5.4
Pf3D7_14_v3:1211407-1211868:f	site	GAACVTTCAGCAGC	R	39	52	TCTTCAATTTGGTT	-16.7
Pf3D7_14_v3:1211407-1211868:f	site	GGWKGYWASGAMTSRAGAGCAGRWWGRTGTGS	D	39	70	AACCAAATTGAAGAATTACGAGAAAAGGTTGT	-9.6
Pf3D7_14_v3:1211407-1211868:f	site	GGWKGYWASGAMTSRAGAGCAGRWWGRTGTGS	R	39	70	ACAACCTTTTCTCGTAATTCTTCAATTTGGTT	-16.2
Pf3D7_14_v3:1211407-1211868:f	site	ATATATATATATATATAATAT	D	39	59	AACCAAATTGAAGAATTACGA	-24.8
Pf3D7_14_v3:1211407-1211868:f	site	ATATATATATATATATAATAT	R	39	59	TCGTAATTCTTCAATTTGGTT	-14.4
Pf3D7_14_v3:1211407-1211868:f	site	CAGKCGCC	D	39	46	AACCAAAT	-7.0
Pf3D7_14_v3:1211407-1211868:f	site	CAGKCGCC	R	39	46	ATTTGGTT	-4.6
Pf3D7_14_v3:1211407-1211868:f	site	CSAGRAWAGACACGMSC	D	39	55	AACCAAATTGAAGAATT	-11.3
Pf3D7_14_v3:1211407-1211868:f	site	CSAGRAWAGACACGMSC	R	39	55	AATTCTTCAATTTGGTT	-12.7
Pf3D7_14_v3:1211407-1211868:f	site	CWSYTGKTGTTSSTTYWGCTG	D	39	59	AACCAAATTGAAGAATTACGA	-11.2
Pf3D7_14_v3:1211407-1211868:f	site	CWSYTGKTGTTSSTTYWGCTG	R	39	59	TCGTAATTCTTCAATTTGGTT	-0.4
Pf3D7_14_v3:1211407-1211868:f	site	GCTKCASRTAAASTTTCAGCT	D	39	59	AACCAAATTGAAGAATTACGA	-13.6
Pf3D7_14_v3:1211407-1211868:f	site	GCTKCASRTAAASTTTCAGCT	R	39	59	TCGTAATTCTTCAATTTGGTT	-14.7
Pf3D7_14_v3:1211407-1211868:f	site	SGTDHGMAGWRKAWACAKKVASARWGG	D	39	65	AACCAAATTGAAGAATTACGAGAAAAG	-13.2
Pf3D7_14_v3:1211407-1211868:f	site	SGTDHGMAGWRKAWACAKKVASARWGG	R	39	65	CTTTTCTCGTAATTCTTCAATTTGGTT	-18.8
Pf3D7_14_v3:1211407-1211868:f	site	CAGARGWGCTGG	D	39	50	AACCAAATTGAA	-8.9
Pf3D7_14_v3:1211407-1211868:f	site	CAGARGWGCTGG	R	39	50	TTCAATTTGGTT	-8.8
Pf3D7_14_v3:1211407-1211868:f	site	ATAWWWWTATATATATATATATATATATATATWTAWATWTA	D	40	80	ACCAAATTGAAGAATTACGAGAAAAGGTTGTATCTAAAAAT	-43.6
Pf3D7_14_v3:1211407-1211868:f	site	ATAWWWWTATATATATATATATATATATATATWTAWATWTA	R	40	80	ATTTTTAGATACAACCTTTTCTCGTAATTCTTCAATTTGGT	-29.3
Pf3D7_14_v3:1211407-1211868:f	site	TYWTTYTTTTTTTTTTYMTTT	D	40	60	ACCAAATTGAAGAATTACGAG	-17.9
Pf3D7_14_v3:1211407-1211868:f	site	TYWTTYTTTTTTTTTTYMTTT	R	40	60	CTCGTAATTCTTCAATTTGGT	-21.3
Pf3D7_14_v3:1211407-1211868:f	site	KAGCWYCYRSHKBTGYAGSY	D	40	59	ACCAAATTGAAGAATTACGA	-17.8
Pf3D7_14_v3:1211407-1211868:f	site	KAGCWYCYRSHKBTGYAGSY	R	40	59	TCGTAATTCTTCAATTTGGT	-16.4
Pf3D7_14_v3:1211407-1211868:f	site	ATAKTKGATGRTGRWKSWTTWWKKRCTAWTGGTRRTBGTGA	D	40	80	ACCAAATTGAAGAATTACGAGAAAAGGTTGTATCTAAAAAT	-43.1
Pf3D7_14_v3:1211407-1211868:f	site	ATAKTKGATGRTGRWKSWTTWWKKRCTAWTGGTRRTBGTGA	R	40	80	ATTTTTAGATACAACCTTTTCTCGTAATTCTTCAATTTGGT	-23.8
Pf3D7_14_v3:1211407-1211868:f	site	CCAYMACCAA	D	40	49	ACCAAATTGA	-9.3
Pf3D7_14_v3:1211407-1211868:f	site	CCAYMACCAA	R	40	49	TCAATTTGGT	-18.5
Pf3D7_14_v3:1211407-1211868:f	site	SCCCCACC	D	40	47	ACCAAATT	-1.2
Pf3D7_14_v3:1211407-1211868:f	site	SCCCCACC	R	40	47	AATTTGGT	-8.8
Pf3D7_14_v3:1211407-1211868:f	site	GAACVTTCAGCAGC	D	40	53	ACCAAATTGAAGAA	-17.8
Pf3D7_14_v3:1211407-1211868:f	site	GAACVTTCAGCAGC	R	40	53	TTCTTCAATTTGGT	-18.0
Pf3D7_14_v3:1211407-1211868:f	site	GGWKGYWASGAMTSRAGAGCAGRWWGRTGTGS	D	40	71	ACCAAATTGAAGAATTACGAGAAAAGGTTGTA	-16.3
Pf3D7_14_v3:1211407-1211868:f	site	GGWKGYWASGAMTSRAGAGCAGRWWGRTGTGS	R	40	71	TACAACCTTTTCTCGTAATTCTTCAATTTGGT	-16.5
Pf3D7_14_v3:1211407-1211868:f	site	ATATATATATATATATAATAT	D	40	60	ACCAAATTGAAGAATTACGAG	-22.4
Pf3D7_14_v3:1211407-1211868:f	site	ATATATATATATATATAATAT	R	40	60	CTCGTAATTCTTCAATTTGGT	-19.6
Pf3D7_14_v3:1211407-1211868:f	site	CAGKCGCC	D	40	47	ACCAAATT	-8.8
Pf3D7_14_v3:1211407-1211868:f	site	CAGKCGCC	R	40	47	AATTTGGT	-2.8
Pf3D7_14_v3:1211407-1211868:f	site	CSAGRAWAGACACGMSC	D	40	56	ACCAAATTGAAGAATTA	-7.4
Pf3D7_14_v3:1211407-1211868:f	site	CSAGRAWAGACACGMSC	R	40	56	TAATTCTTCAATTTGGT	-11.6
Pf3D7_14_v3:1211407-1211868:f	site	CWSYTGKTGTTSSTTYWGCTG	D	40	60	ACCAAATTGAAGAATTACGAG	-1.5
Pf3D7_14_v3:1211407-1211868:f	site	CWSYTGKTGTTSSTTYWGCTG	R	40	60	CTCGTAATTCTTCAATTTGGT	-7.1
Pf3D7_14_v3:1211407-1211868:f	site	GCTKCASRTAAASTTTCAGCT	D	40	60	ACCAAATTGAAGAATTACGAG	-15.6
Pf3D7_14_v3:1211407-1211868:f	site	GCTKCASRTAAASTTTCAGCT	R	40	60	CTCGTAATTCTTCAATTTGGT	-7.9
Pf3D7_14_v3:1211407-1211868:f	site	SGTDHGMAGWRKAWACAKKVASARWGG	D	40	66	ACCAAATTGAAGAATTACGAGAAAAGG	-2.4
Pf3D7_14_v3:1211407-1211868:f	site	SGTDHGMAGWRKAWACAKKVASARWGG	R	40	66	CCTTTTCTCGTAATTCTTCAATTTGGT	-12.4
Pf3D7_14_v3:1211407-1211868:f	site	CAGARGWGCTGG	D	40	51	ACCAAATTGAAG	-6.0
Pf3D7_14_v3:1211407-1211868:f	site	CAGARGWGCTGG	R	40	51	CTTCAATTTGGT	-4.9
Pf3D7_14_v3:1211407-1211868:f	site	ATAWWWWTATATATATATATATATATATATATWTAWATWTA	D	41	81	CCAAATTGAAGAATTACGAGAAAAGGTTGTATCTAAAAATA	-36.3
Pf3D7_14_v3:1211407-1211868:f	site	ATAWWWWTATATATATATATATATATATATATWTAWATWTA	R	41	81	TATTTTTAGATACAACCTTTTCTCGTAATTCTTCAATTTGG	-44.4
Pf3D7_14_v3:1211407-1211868:f	site	TYWTTYTTTTTTTTTTYMTTT	D	41	61	CCAAATTGAAGAATTACGAGA	-25.0
Pf3D7_14_v3:1211407-1211868:f	site	TYWTTYTTTTTTTTTTYMTTT	R	41	61	TCTCGTAATTCTTCAATTTGG	-14.3
Pf3D7_14_v3:1211407-1211868:f	site	KAGCWYCYRSHKBTGYAGSY	D	41	60	CCAAATTGAAGAATTACGAG	-25.7
Pf3D7_14_v3:1211407-1211868:f	site	KAGCWYCYRSHKBTGYAGSY	R	41	60	CTCGTAATTCTTCAATTTGG	-6.3
Pf3D7_14_v3:1211407-1211868:f	site	ATAKTKGATGRTGRWKSWTTWWKKRCTAWTGGTRRTBGTGA	D	41	81	CCAAATTGAAGAATTACGAGAAAAGGTTGTATCTAAAAATA	-28.2
Pf3D7_14_v3:1211407-1211868:f	site	ATAKTKGATGRTGRWKSWTTWWKKRCTAWTGGTRRTBGTGA	R	41	81	TATTTTTAGATACAACCTTTTCTCGTAATTCTTCAATTTGG	-12.0
Pf3D7_14_v3:1211407-1211868:f	site	CCAYMACCAA	D	41	50	CCAAATTGAA	-4.6
Pf3D7_14_v3:1211407-1211868:f	site	CCAYMACCAA	R	41	50	TTCAATTTGG	-18.0
Pf3D7_14_v3:1211407-1211868:f	site	SCCCCACC	D	41	48	CCAAATTG	-3.6
Pf3D7_14_v3:1211407-1211868:f	site	SCCCCACC	R	41	48	CAATTTGG	-6.5
Pf3D7_14_v3:1211407-1211868:f	site	GAACVTTCAGCAGC	D	41	54	CCAAATTGAAGAAT	-7.1
Pf3D7_14_v3:1211407-1211868:f	site	GAACVTTCAGCAGC	R	41	54	ATTCTTCAATTTGG	-8.8
Pf3D7_14_v3:1211407-1211868:f	site	GGWKGYWASGAMTSRAGAGCAGRWWGRTGTGS	D	41	72	CCAAATTGAAGAATTACGAGAAAAGGTTGTAT	-14.5
Pf3D7_14_v3:1211407-1211868:f	site	GGWKGYWASGAMTSRAGAGCAGRWWGRTGTGS	R	41	72	ATACAACCTTTTCTCGTAATTCTTCAATTTGG	-20.7
Pf3D7_14_v3:1211407-1211868:f	site	ATATATATATATATATAATAT	D	41	61	CCAAATTGAAGAATTACGAGA	-19.9
Pf3D7_14_v3:1211407-1211868:f	site	ATATATATATATATATAATAT	R	41	61	TCTCGTAATTCTTCAATTTGG	-25.4
Pf3D7_14_v3:1211407-1211868:f	site	CAGKCGCC	D	41	48	CCAAATTG	-5.9
Pf3D7_14_v3:1211407-1211868:f	site	CAGKCGCC	R	41	48	CAATTTGG	-2.8
Pf3D7_14_v3:1211407-1211868:f	site	CSAGRAWAGACACGMSC	D	41	57	CCAAATTGAAGAATTAC	-2.6
Pf3D7_14_v3:1211407-1211868:f	site	CSAGRAWAGACACGMSC	R	41	57	GTAATTCTTCAATTTGG	-12.9
Pf3D7_14_v3:1211407-1211868:f	site	CWSYTGKTGTTSSTTYWGCTG	D	41	61	CCAAATTGAAGAATTACGAGA	-14.9
Pf3D7_14_v3:1211407-1211868:f	site	CWSYTGKTGTTSSTTYWGCTG	R	41	61	TCTCGTAATTCTTCAATTTGG	-20.0
Pf3D7_14_v3:1211407-1211868:f	site	GCTKCASRTAAASTTTCAGCT	D	41	61	CCAAATTGAAGAATTACGAGA	-10.6
Pf3D7_14_v3:1211407-1211868:f	site	GCTKCASRTAAASTTTCAGCT	R	41	61	TCTCGTAATTCTTCAATTTGG	-16.2
Pf3D7_14_v3:1211407-1211868:f	site	SGTDHGMAGWRKAWACAKKVASARWGG	D	41	67	CCAAATTGAAGAATTACGAGAAAAGGT	-8.2
Pf3D7_14_v3:1211407-1211868:f	site	SGTDHGMAGWRKAWACAKKVASARWGG	R	41	67	ACCTTTTCTCGTAATTCTTCAATTTGG	-9.6
Pf3D7_14_v3:1211407-1211868:f	site	CAGARGWGCTGG	D	41	52	CCAAATTGAAGA	-0.2
Pf3D7_14_v3:1211407-1211868:f	site	CAGARGWGCTGG	R	41	52	TCTTCAATTTGG	-4.4
Pf3D7_14_v3:1211407-1211868:f	site	ATAWWWWTATATATATATATATATATATATATWTAWATWTA	D	42	82	CAAATTGAAGAATTACGAGAAAAGGTTGTATCTAAAAATAA	-38.9
Pf3D7_14_v3:1211407-1211868:f	site	ATAWWWWTATATATATATATATATATATATATWTAWATWTA	R	42	82	TTATTTTTAGATACAACCTTTTCTCGTAATTCTTCAATTTG	-15.7
Pf3D7_14_v3:1211407-1211868:f	site	TYWTTYTTTTTTTTTTYMTTT	D	42	62	CAAATTGAAGAATTACGAGAA	-28.3
Pf3D7_14_v3:1211407-1211868:f	site	TYWTTYTTTTTTTTTTYMTTT	R	42	62	TTCTCGTAATTCTTCAATTTG	-14.6
Pf3D7_14_v3:1211407-1211868:f	site	KAGCWYCYRSHKBTGYAGSY	D	42	61	CAAATTGAAGAATTACGAGA	-7.6
Pf3D7_14_v3:1211407-1211868:f	site	KAGCWYCYRSHKBTGYAGSY	R	42	61	TCTCGTAATTCTTCAATTTG	-18.7
Pf3D7_14_v3:1211407-1211868:f	site	ATAKTKGATGRTGRWKSWTTWWKKRCTAWTGGTRRTBGTGA	D	42	82	CAAATTGAAGAATTACGAGAAAAGGTTGTATCTAAAAATAA	-5.1
Pf3D7_14_v3:1211407-1211868:f	site	ATAKTKGATGRTGRWKSWTTWWKKRCTAWTGGTRRTBGTGA	R	42	82	TTATTTTTAGATACAACCTTTTCTCGTAATTCTTCAATTTG	-20.7
Pf3D7_14_v3:1211407-1211868:f	site	CCAYMACCAA	D	42	51	CAAATTGAAG	-7.8
Pf3D7_14_v3:1211407-1211868:f	site	CCAYMACCAA	R	42	51	CTTCAATTTG	-7.4
Pf3D7_14_v3:1211407-1211868:f	site	SCCCCACC	D	42	49	CAAATTGA	-6.5
Pf3D7_14_v3:1211407-1211868:f	site	SCCCCACC	R	42	49	TCAATTTG	-5.9
Pf3D7_14_v3:1211407-1211868:f	site	GAACVTTCAGCAGC	D	42	55	CAAATTGAAGAATT	-7.2
Pf3D7_14_v3:1211407-1211868:f	site	GAACVTTCAGCAGC	R	42	55	AATTCTTCAATTTG	-6.1
Pf3D7_14_v3:1211407-1211868:f	site	GGWKGYWASGAMTSRAGAGCAGRWWGRTGTGS	D	42	73	CAAATTGAAGAATTACGAGAAAAGGTTGTATC	-8.9
Pf3D7_14_v3:1211407-1211868:f	site	GGWKGYWASGAMTSRAGAGCAGRWWGRTGTGS	R	42	73	GATACAACCTTTTCTCGTAATTCTTCAATTTG	-12.5
Pf3D7_14_v3:1211407-1211868:f	site	ATATATATATATATATAATAT	D	42	62	CAAATTGAAGAATTACGAGAA	-16.9
Pf3D7_14_v3:1211407-1211868:f	site	ATATATATATATATATAATAT	R	42	62	TTCTCGTAATTCTTCAATTTG	-23.5
Pf3D7_14_v3:1211407-1211868:f	site	CAGKCGCC	D	42	49	CAAATTGA	-4.1
Pf3D7_14_v3:1211407-1211868:f	site	CAGKCGCC	R	42	49	TCAATTTG	-8.8
Pf3D7_14_v3:1211407-1211868:f	site	CSAGRAWAGACACGMSC	D	42	58	CAAATTGAAGAATTACG	-6.8
Pf3D7_14_v3:1211407-1211868:f	site	CSAGRAWAGACACGMSC	R	42	58	CGTAATTCTTCAATTTG	-6.3
Pf3D7_14_v3:1211407-1211868:f	site	CWSYTGKTGTTSSTTYWGCTG	D	42	62	CAAATTGAAGAATTACGAGAA	-18.3
Pf3D7_14_v3:1211407-1211868:f	site	CWSYTGKTGTTSSTTYWGCTG	R	42	62	TTCTCGTAATTCTTCAATTTG	-4.4
Pf3D7_14_v3:1211407-1211868:f	site	GCTKCASRTAAASTTTCAGCT	D	42	62	CAAATTGAAGAATTACGAGAA	-12.2
Pf3D7_14_v3:1211407-1211868:f	site	GCTKCASRTAAASTTTCAGCT	R	42	62	TTCTCGTAATTCTTCAATTTG	-22.4
Pf3D7_14_v3:1211407-1211868:f	site	SGTDHGMAGWRKAWACAKKVASARWGG	D	42	68	CAAATTGAAGAATTACGAGAAAAGGTT	-9.4
Pf3D7_14_v3:1211407-1211868:f	site	SGTDHGMAGWRKAWACAKKVASARWGG	R	42	68	AACCTTTTCTCGTAATTCTTCAATTTG	-18.4
Pf3D7_14_v3:1211407-1211868:f	site	CAGARGWGCTGG	D	42	53	CAAATTGAAGAA	-6.7
Pf3D7_14_v3:1211407-1211868:f	site	CAGARGWGCTGG	R	42	53	TTCTTCAATTTG	-7.2
Pf3D7_14_v3:1211407-1211868:f	site	ATAWWWWTATATATATATATATATATATATATWTAWATWTA	D	43	83	AAATTGAAGAATTACGAGAAAAGGTTGTATCTAAAAATAAA	-27.3
Pf3D7_14_v3:1211407-1211868:f	site	ATAWWWWTATATATATATATATATATATATATWTAWATWTA	R	43	83	TTTATTTTTAGATACAACCTTTTCTCGTAATTCTTCAATTT	-37.5
Pf3D7_14_v3:1211407-1211868:f	site	TYWTTYTTTTTTTTTTYMTTT	D	43	63	AAATTGAAGAATTACGAGAAA	-26.1
Pf3D7_14_v3:1211407-1211868:f	site	TYWTTYTTTTTTTTTTYMTTT	R	43	63	TTTCTCGTAATTCTTCAATTT	-3.2
Pf3D7_14_v3:1211407-1211868:f	site	KAGCWYCYRSHKBTGYAGSY	D	43	62	AAATTGAAGAATTACGAGAA	-17.7
Pf3D7_14_v3:1211407-1211868:f	site	KAGCWYCYRSHKBTGYAGSY	R	43	62	TTCTCGTAATTCTTCAATTT	-19.3
Pf3D7_14_v3:1211407-1211868:f	site	ATAKTKGATGRTGRWKSWTTWWKKRCTAWTGGTRRTBGTGA	D	43	83	AAATTGAAGAATTACGAGAAAAGGTTGTATCTAAAAATAAA	-18.8
Pf3D7_14_v3:1211407-1211868:f	site	ATAKTKGATGRTGRWKSWTTWWKKRCTAWTGGTRRTBGTGA	R	43	83	TTTATTTTTAGATACAACCTTTTCTCGTAATTCTTCAATTT	-40.1
Pf3D7_14_v3:1211407-1211868:f	site	CCAYMACCAA	D	43	52	AAATTGAAGA	-15.4
Pf3D7_14_v3:1211407-1211868:f	site	CCAYMACCAA	R	43	52	TCTTCAATTT	-9.9
Pf3D7_14_v3:1211407-1211868:f	site	SCCCCACC	D	43	50	AAATTGAA	-8.8
Pf3D7_14_v3:1211407-1211868:f	site	SCCCCACC	R	43	50	TTCAATTT	-5.9
Pf3D7_14_v3:1211407-1211868:f	site	GAACVTTCAGCAGC	D	43	56	AAATTGAAGAATTA	-15.4
Pf3D7_14_v3:1211407-1211868:f	site	GAACVTTCAGCAGC	R	43	56	TAATTCTTCAATTT	-14.4
Pf3D7_14_v3:1211407-1211868:f	site	GGWKGYWASGAMTSRAGAGCAGRWWGRTGTGS	D	43	74	AAATTGAAGAATTACGAGAAAAGGTTGTATCT	-12.4
Pf3D7_14_v3:1211407-1211868:f	site	GGWKGYWASGAMTSRAGAGCAGRWWGRTGTGS	R	43	74	AGATACAACCTTTTCTCGTAATTCTTCAATTT	-15.3
Pf3D7_14_v3:1211407-1211868:f	site	ATATATATATATATATAATAT	D	43	63	AAATTGAAGAATTACGAGAAA	-23.7
Pf3D7_14_v3:1211407-1211868:f	site	ATATATATATATATATAATAT	R	43	63	TTTCTCGTAATTCTTCAATTT	-14.4
Pf3D7_14_v3:1211407-1211868:f	site	CAGKCGCC	D	43	50	AAATTGAA	-2.8
Pf3D7_14_v3:1211407-1211868:f	site	CAGKCGCC	R	43	50	TTCAATTT	-8.8
Pf3D7_14_v3:1211407-1211868:f	site	CSAGRAWAGACACGMSC	D	43	59	AAATTGAAGAATTACGA	-4.7
Pf3D7_14_v3:1211407-1211868:f	site	CSAGRAWAGACACGMSC	R	43	59	TCGTAATTCTTCAATTT	-12.0
Pf3D7_14_v3:1211407-1211868:f	site	CWSYTGKTGTTSSTTYWGCTG	D	43	63	AAATTGAAGAATTACGAGAAA	-17.5
Pf3D7_14_v3:1211407-1211868:f	site	CWSYTGKTGTTSSTTYWGCTG	R	43	63	TTTCTCGTAATTCTTCAATTT	-2.5
Pf3D7_14_v3:1211407-1211868:f	site	GCTKCASRTAAASTTTCAGCT	D	43	63	AAATTGAAGAATTACGAGAAA	-22.7
Pf3D7_14_v3:1211407-1211868:f	site	GCTKCASRTAAASTTTCAGCT	R	43	63	TTTCTCGTAATTCTTCAATTT	-9.9
Pf3D7_14_v3:1211407-1211868:f	site	SGTDHGMAGWRKAWACAKKVASARWGG	D	43	69	AAATTGAAGAATTACGAGAAAAGGTTG	-1.5
Pf3D7_14_v3:1211407-1211868:f	site	SGTDHGMAGWRKAWACAKKVASARWGG	R	43	69	CAACCTTTTCTCGTAATTCTTCAATTT	-20.5
Pf3D7_14_v3:1211407-1211868:f	site	CAGARGWGCTGG	D	43	54	AAATTGAAGAAT	-7.3
Pf3D7_14_v3:1211407-1211868:f	site	CAGARGWGCTGG	R	43	54	ATTCTTCAATTT	-11.3
Pf3D7_14_v3:1211407-1211868:f	site	ATAWWWWTATATATATATATATATATATATATWTAWATWTA	D	44	84	AATTGAAGAATTACGAGAAAAGGTTGTATCTAAAAATAAAA	-41.4
Pf3D7_14_v3:1211407-1211868:f	site	ATAWWWWTATATATATATATATATATATATATWTAWATWTA	R	44	84	TTTTATTTTTAGATACAACCTTTTCTCGTAATTCTTCAATT	-26.9
Pf3D7_14_v3:1211407-1211868:f	site	TYWTTYTTTTTTTTTTYMTTT	D	44	64	AATTGAAGAATTACGAGAAAA	-23.4
Pf3D7_14_v3:1211407-1211868:f	site	TYWTTYTTTTTTTTTTYMTTT	R	44	64	TTTTCTCGTAATTCTTCAATT	-0.1
Pf3D7_14_v3:1211407-1211868:f	site	KAGCWYCYRSHKBTGYAGSY	D	44	63	AATTGAAGAATTACGAGAAA	-22.4
Pf3D7_14_v3:1211407-1211868:f	site	KAGCWYCYRSHKBTGYAGSY	R	44	63	TTTCTCGTAATTCTTCAATT	-2.0
Pf3D7_14_v3:1211407-1211868:f	site	ATAKTKGATGRTGRWKSWTTWWKKRCTAWTGGTRRTBGTGA	D	44	84	AATTGAAGAATTACGAGAAAAGGTTGTATCTAAAAATAAAA	-28.8
Pf3D7_14_v3:1211407-1211868:f	site	ATAKTKGATGRTGRWKSWTTWWKKRCTAWTGGTRRTBGTGA	R	44	84	TTTTATTTTTAGATACAACCTTTTCTCGTAATTCTTCAATT	-26.5
Pf3D7_14_v3:1211407-1211868:f	site	CCAYMACCAA	D	44	53	AATTGAAGAA	-12.2
Pf3D7_14_v3:1211407-1211868:f	site	CCAYMACCAA	R	44	53	TTCTTCAATT	-16.7
Pf3D7_14_v3:1211407-1211868:f	site	SCCCCACC	D	44	51	AATTGAAG	-7.0
Pf3D7_14_v3:1211407-1211868:f	site	SCCCCACC	R	44	51	CTTCAATT	-1.8
Pf3D7_14_v3:1211407-1211868:f	site	GAACVTTCAGCAGC	D	44	57	AATTGAAGAATTAC	-10.5
Pf3D7_14_v3:1211407-1211868:f	site	GAACVTTCAGCAGC	R	44	57	GTAATTCTTCAATT	-9.5
Pf3D7_14_v3:1211407-1211868:f	site	GGWKGYWASGAMTSRAGAGCAGRWWGRTGTGS	D	44	75	AATTGAAGAATTACGAGAAAAGGTTGTATCTA	-5.2
Pf3D7_14_v3:1211407-1211868:f	site	GGWKGYWASGAMTSRAGAGCAGRWWGRTGTGS	R	44	75	TAGATACAACCTTTTCTCGTAATTCTTCAATT	-25.5
Pf3D7_14_v3:1211407-1211868:f	site	ATATATATATATATATAATAT	D	44	64	AATTGAAGAATTACGAGAAAA	-19.1
Pf3D7_14_v3:1211407-1211868:f	site	ATATATATATATATATAATAT	R	44	64	TTTTCTCGTAATTCTTCAATT	-17.8
Pf3D7_14_v3:1211407-1211868:f	site	CAGKCGCC	D	44	51	AATTGAAG	-5.7
Pf3D7_14_v3:1211407-1211868:f	site	CAGKCGCC	R	44	51	CTTCAATT	-5.9
Pf3D7_14_v3:1211407-1211868:f	site	CSAGRAWAGACACGMSC	D	44	60	AATTGAAGAATTACGAG	-11.6
Pf3D7_14_v3:1211407-1211868:f	site	CSAGRAWAGACACGMSC	R	44	60	CTCGTAATTCTTCAATT	-5.7
Pf3D7_14_v3:1211407-1211868:f	site	CWSYTGKTGTTSSTTYWGCTG	D	44	64	AATTGAAGAATTACGAGAAAA	-25.5
Pf3D7_14_v3:1211407-1211868:f	site	CWSYTGKTGTTSSTTYWGCTG	R	44	64	TTTTCTCGTAATTCTTCAATT	-18.7
Pf3D7_14_v3:1211407-1211868:f	site	GCTKCASRTAAASTTTCAGCT	D	44	64	AATTGAAGAATTACGAGAAAA	-14.8
Pf3D7_14_v3:1211407-1211868:f	site	GCTKCASRTAAASTTTCAGCT	R	44	64	TTTTCTCGTAATTCTTCAATT	6.0
Pf3D7_14_v3:1211407-1211868:f	site	SGTDHGMAGWRKAWACAKKVASARWGG	D	44	70	AATTGAAGAATTACGAGAAAAGGTTGT	-8.7
Pf3D7_14_v3:1211407-1211868:f	site	SGTDHGMAGWRKAWACAKKVASARWGG	R	44	70	ACAACCTTTTCTCGTAATTCTTCAATT	-21.5
Pf3D7_14_v3:1211407-1211868:f	site	CAGARGWGCTGG	D	44	55	AATTGAAGAATT	-5.1
Pf3D7_14_v3:1211407-1211868:f	site	CAGARGWGCTGG	R	44	55	AATTCTTCAATT	-10.1
Pf3D7_14_v3:1211407-1211868:f	site	ATAWWWWTATATATATATATATATATATATATWTAWATWTA	D	45	85	ATTGAAGAATTACGAGAAAAGGTTGTATCTAAAAATAAAAA	-27.8
Pf3D7_14_v3:1211407-1211868:f	site	ATAWWWWTATATATATATATATATATATATATWTAWATWTA	R	45	85	TTTTTATTTTTAGATACAACCTTTTCTCGTAATTCTTCAAT	-41.0
Pf3D7_14_v3:1211407-1211868:f	site	TYWTTYTTTTTTTTTTYMTTT	D	45	65	ATTGAAGAATTACGAGAAAAG	-27.2
Pf3D7_14_v3:1211407-1211868:f	site	TYWTTYTTTTTTTTTTYMTTT	R	45	65	CTTTTCTCGTAATTCTTCAAT	1.7
Pf3D7_14_v3:1211407-1211868:f	site	KAGCWYCYRSHKBTGYAGSY	D	45	64	ATTGAAGAATTACGAGAAAA	-16.2
Pf3D7_14_v3:1211407-1211868:f	site	KAGCWYCYRSHKBTGYAGSY	R	45	64	TTTTCTCGTAATTCTTCAAT	-13.4
Pf3D7_14_v3:1211407-1211868:f	site	ATAKTKGATGRTGRWKSWTTWWKKRCTAWTGGTRRTBGTGA	D	45	85	ATTGAAGAATTACGAGAAAAGGTTGTATCTAAAAATAAAAA	-24.5
Pf3D7_14_v3:1211407-1211868:f	site	ATAKTKGATGRTGRWKSWTTWWKKRCTAWTGGTRRTBGTGA	R	45	85	TTTTTATTTTTAGATACAACCTTTTCTCGTAATTCTTCAAT	-14.1
Pf3D7_14_v3:1211407-1211868:f	site	CCAYMACCAA	D	45	54	ATTGAAGAAT	-11.0
Pf3D7_14_v3:1211407-1211868:f	site	CCAYMACCAA	R	45	54	ATTCTTCAAT	-11.1
Pf3D7_14_v3:1211407-1211868:f	site	SCCCCACC	D	45	52	ATTGAAGA	-7.0
Pf3D7_14_v3:1211407-1211868:f	site	SCCCCACC	R	45	52	TCTTCAAT	-1.2
Pf3D7_14_v3:1211407-1211868:f	site	GAACVTTCAGCAGC	D	45	58	ATTGAAGAATTACG	-14.2
Pf3D7_14_v3:1211407-1211868:f	site	GAACVTTCAGCAGC	R	45	58	CGTAATTCTTCAAT	-5.1
Pf3D7_14_v3:1211407-1211868:f	site	GGWKGYWASGAMTSRAGAGCAGRWWGRTGTGS	D	45	76	ATTGAAGAATTACGAGAAAAGGTTGTATCTAA	-14.1
Pf3D7_14_v3:1211407-1211868:f	site	GGWKGYWASGAMTSRAGAGCAGRWWGRTGTGS	R	45	76	TTAGATACAACCTTTTCTCGTAATTCTTCAAT	-19.2
Pf3D7_14_v3:1211407-1211868:f	site	ATATATATATATATATAATAT	D	45	65	ATTGAAGAATTACGAGAAAAG	-21.3
Pf3D7_14_v3:1211407-1211868:f	site	ATATATATATATATATAATAT	R	45	65	CTTTTCTCGTAATTCTTCAAT	-19.4
Pf3D7_14_v3:1211407-1211868:f	site	CAGKCGCC	D	45	52	ATTGAAGA	-6.6
Pf3D7_14_v3:1211407-1211868:f	site	CAGKCGCC	R	45	52	TCTTCAAT	-4.6
Pf3D7_14_v3:1211407-1211868:f	site	CSAGRAWAGACACGMSC	D	45	61	ATTGAAGAATTACGAGA	0.0
Pf3D7_14_v3:1211407-1211868:f	site	CSAGRAWAGACACGMSC	R	45	61	TCTCGTAATTCTTCAAT	-7.0
Pf3D7_14_v3:1211407-1211868:f	site	CWSYTGKTGTTSSTTYWGCTG	D	45	65	ATTGAAGAATTACGAGAAAAG	-18.2
Pf3D7_14_v3:1211407-1211868:f	site	CWSYTGKTGTTSSTTYWGCTG	R	45	65	CTTTTCTCGTAATTCTTCAAT	-10.3
Pf3D7_14_v3:1211407-1211868:f	site	GCTKCASRTAAASTTTCAGCT	D	45	65	ATTGAAGAATTACGAGAAAAG	-10.7
Pf3D7_14_v3:1211407-1211868:f	site	GCTKCASRTAAASTTTCAGCT	R	45	65	CTTTTCTCGTAATTCTTCAAT	-12.1
Pf3D7_14_v3:1211407-1211868:f	site	SGTDHGMAGWRKAWACAKKVASARWGG	D	45	71	ATTGAAGAATTACGAGAAAAGGTTGTA	-21.9
Pf3D7_14_v3:1211407-1211868:f	site	SGTDHGMAGWRKAWACAKKVASARWGG	R	45	71	TACAACCTTTTCTCGTAATTCTTCAAT	-21.3
Pf3D7_14_v3:1211407-1211868:f	site	CAGARGWGCTGG	D	45	56	ATTGAAGAATTA	-10.1
Pf3D7_14_v3:1211407-1211868:f	site	CAGARGWGCTGG	R	45	56	TAATTCTTCAAT	-7.2
Pf3D7_14_v3:1211407-1211868:f	site	ATAWWWWTATATATATATATATATATATATATWTAWATWTA	D	46	86	TTGAAGAATTACGAGAAAAGGTTGTATCTAAAAATAAAAAC	-43.3
Pf3D7_14_v3:1211407-1211868:f	site	ATAWWWWTATATATATATATATATATATATATWTAWATWTA	R	46	86	GTTTTTATTTTTAGATACAACCTTTTCTCGTAATTCTTCAA	-28.6
Pf3D7_14_v3:1211407-1211868:f	site	TYWTTYTTTTTTTTTTYMTTT	D	46	66	TTGAAGAATTACGAGAAAAGG	-32.4
Pf3D7_14_v3:1211407-1211868:f	site	TYWTTYTTTTTTTTTTYMTTT	R	46	66	CCTTTTCTCGTAATTCTTCAA	-5.9
Pf3D7_14_v3:1211407-1211868:f	site	KAGCWYCYRSHKBTGYAGSY	D	46	65	TTGAAGAATTACGAGAAAAG	-14.2
Pf3D7_14_v3:1211407-1211868:f	site	KAGCWYCYRSHKBTGYAGSY	R	46	65	CTTTTCTCGTAATTCTTCAA	-12.5
Pf3D7_14_v3:1211407-1211868:f	site	ATAKTKGATGRTGRWKSWTTWWKKRCTAWTGGTRRTBGTGA	D	46	86	TTGAAGAATTACGAGAAAAGGTTGTATCTAAAAATAAAAAC	-32.5
Pf3D7_14_v3:1211407-1211868:f	site	ATAKTKGATGRTGRWKSWTTWWKKRCTAWTGGTRRTBGTGA	R	46	86	GTTTTTATTTTTAGATACAACCTTTTCTCGTAATTCTTCAA	-34.4
Pf3D7_14_v3:1211407-1211868:f	site	CCAYMACCAA	D	46	55	TTGAAGAATT	-19.8
Pf3D7_14_v3:1211407-1211868:f	site	CCAYMACCAA	R	46	55	AATTCTTCAA	-6.8
Pf3D7_14_v3:1211407-1211868:f	site	SCCCCACC	D	46	53	TTGAAGAA	-8.8
Pf3D7_14_v3:1211407-1211868:f	site	SCCCCACC	R	46	53	TTCTTCAA	-5.9
Pf3D7_14_v3:1211407-1211868:f	site	GAACVTTCAGCAGC	D	46	59	TTGAAGAATTACGA	-16.8
Pf3D7_14_v3:1211407-1211868:f	site	GAACVTTCAGCAGC	R	46	59	TCGTAATTCTTCAA	-16.5
Pf3D7_14_v3:1211407-1211868:f	site	GGWKGYWASGAMTSRAGAGCAGRWWGRTGTGS	D	46	77	TTGAAGAATTACGAGAAAAGGTTGTATCTAAA	-20.9
Pf3D7_14_v3:1211407-1211868:f	site	GGWKGYWASGAMTSRAGAGCAGRWWGRTGTGS	R	46	77	TTTAGATACAACCTTTTCTCGTAATTCTTCAA	-12.9
Pf3D7_14_v3:1211407-1211868:f	site	ATATATATATATATATAATAT	D	46	66	TTGAAGAATTACGAGAAAAGG	-26.8
Pf3D7_14_v3:1211407-1211868:f	site	ATATATATATATATATAATAT	R	46	66	CCTTTTCTCGTAATTCTTCAA	-19.3
Pf3D7_14_v3:1211407-1211868:f	site	CAGKCGCC	D	46	53	TTGAAGAA	-3.1
Pf3D7_14_v3:1211407-1211868:f	site	CAGKCGCC	R	46	53	TTCTTCAA	-7.5
Pf3D7_14_v3:1211407-1211868:f	site	CSAGRAWAGACACGMSC	D	46	62	TTGAAGAATTACGAGAA	-14.4
Pf3D7_14_v3:1211407-1211868:f	site	CSAGRAWAGACACGMSC	R	46	62	TTCTCGTAATTCTTCAA	-13.3
Pf3D7_14_v3:1211407-1211868:f	site	CWSYTGKTGTTSSTTYWGCTG	D	46	66	TTGAAGAATTACGAGAAAAGG	-10.5
Pf3D7_14_v3:1211407-1211868:f	site	CWSYTGKTGTTSSTTYWGCTG	R	46	66	CCTTTTCTCGTAATTCTTCAA	-8.2
Pf3D7_14_v3:1211407-1211868:f	site	GCTKCASRTAAASTTTCAGCT	D	46	66	TTGAAGAATTACGAGAAAAGG	-19.3
Pf3D7_14_v3:1211407-1211868:f	site	GCTKCASRTAAASTTTCAGCT	R	46	66	CCTTTTCTCGTAATTCTTCAA	-8.2
Pf3D7_14_v3:1211407-1211868:f	site	SGTDHGMAGWRKAWACAKKVASARWGG	D	46	72	TTGAAGAATTACGAGAAAAGGTTGTAT	-13.9
Pf3D7_14_v3:1211407-1211868:f	site	SGTDHGMAGWRKAWACAKKVASARWGG	R	46	72	ATACAACCTTTTCTCGTAATTCTTCAA	-26.4
Pf3D7_14_v3:1211407-1211868:f	site	CAGARGWGCTGG	D	46	57	TTGAAGAATTAC	-1.3
Pf3D7_14_v3:1211407-1211868:f	site	CAGARGWGCTGG	R	46	57	GTAATTCTTCAA	-11.4
Pf3D7_14_v3:1211407-1211868:f	site	ATAWWWWTATATATATATATATATATATATATWTAWATWTA	D	47	87	TGAAGAATTACGAGAAAAGGTTGTATCTAAAAATAAAAACG	-35.7
Pf3D7_14_v3:1211407-1211868:f	site	ATAWWWWTATATATATATATATATATATATATWTAWATWTA	R	47	87	CGTTTTTATTTTTAGATACAACCTTTTCTCGTAATTCTTCA	-43.0
Pf3D7_14_v3:1211407-1211868:f	site	TYWTTYTTTTTTTTTTYMTTT	D	47	67	TGAAGAATTACGAGAAAAGGT	-28.9
Pf3D7_14_v3:1211407-1211868:f	site	TYWTTYTTTTTTTTTTYMTTT	R	47	67	ACCTTTTCTCGTAATTCTTCA	-2.7
Pf3D7_14_v3:1211407-1211868:f	site	KAGCWYCYRSHKBTGYAGSY	D	47	66	TGAAGAATTACGAGAAAAGG	-15.4
Pf3D7_14_v3:1211407-1211868:f	site	KAGCWYCYRSHKBTGYAGSY	R	47	66	CCTTTTCTCGTAATTCTTCA	-10.0
Pf3D7_14_v3:1211407-1211868:f	site	ATAKTKGATGRTGRWKSWTTWWKKRCTAWTGGTRRTBGTGA	D	47	87	TGAAGAATTACGAGAAAAGGTTGTATCTAAAAATAAAAACG	-36.4
Pf3D7_14_v3:1211407-1211868:f	site	ATAKTKGATGRTGRWKSWTTWWKKRCTAWTGGTRRTBGTGA	R	47	87	CGTTTTTATTTTTAGATACAACCTTTTCTCGTAATTCTTCA	-19.9
Pf3D7_14_v3:1211407-1211868:f	site	CCAYMACCAA	D	47	56	TGAAGAATTA	-16.4
Pf3D7_14_v3:1211407-1211868:f	site	CCAYMACCAA	R	47	56	TAATTCTTCA	-12.0
Pf3D7_14_v3:1211407-1211868:f	site	SCCCCACC	D	47	54	TGAAGAAT	-7.0
Pf3D7_14_v3:1211407-1211868:f	site	SCCCCACC	R	47	54	ATTCTTCA	-3.0
Pf3D7_14_v3:1211407-1211868:f	site	GAACVTTCAGCAGC	D	47	60	TGAAGAATTACGAG	-11.8
Pf3D7_14_v3:1211407-1211868:f	site	GAACVTTCAGCAGC	R	47	60	CTCGTAATTCTTCA	-19.0
Pf3D7_14_v3:1211407-1211868:f	site	GGWKGYWASGAMTSRAGAGCAGRWWGRTGTGS	D	47	78	TGAAGAATTACGAGAAAAGGTTGTATCTAAAA	-10.4
Pf3D7_14_v3:1211407-1211868:f	site	GGWKGYWASGAMTSRAGAGCAGRWWGRTGTGS	R	47	78	TTTTAGATACAACCTTTTCTCGTAATTCTTCA	-18.7
Pf3D7_14_v3:1211407-1211868:f	site	ATATATATATATATATAATAT	D	47	67	TGAAGAATTACGAGAAAAGGT	-24.6
Pf3D7_14_v3:1211407-1211868:f	site	ATATATATATATATATAATAT	R	47	67	ACCTTTTCTCGTAATTCTTCA	-16.5
Pf3D7_14_v3:1211407-1211868:f	site	CAGKCGCC	D	47	54	TGAAGAAT	-8.8
Pf3D7_14_v3:1211407-1211868:f	site	CAGKCGCC	R	47	54	ATTCTTCA	-5.9
Pf3D7_14_v3:1211407-1211868:f	site	CSAGRAWAGACACGMSC	D	47	63	TGAAGAATTACGAGAAA	-0.6
Pf3D7_14_v3:1211407-1211868:f	site	CSAGRAWAGACACGMSC	R	47	63	TTTCTCGTAATTCTTCA	-11.7
Pf3D7_14_v3:1211407-1211868:f	site	CWSYTGKTGTTSSTTYWGCTG	D	47	67	TGAAGAATTACGAGAAAAGGT	-24.0
Pf3D7_14_v3:1211407-1211868:f	site	CWSYTGKTGTTSSTTYWGCTG	R	47	67	ACCTTTTCTCGTAATTCTTCA	-12.3
Pf3D7_14_v3:1211407-1211868:f	site	GCTKCASRTAAASTTTCAGCT	D	47	67	TGAAGAATTACGAGAAAAGGT	-15.2
Pf3D7_14_v3:1211407-1211868:f	site	GCTKCASRTAAASTTTCAGCT	R	47	67	ACCTTTTCTCGTAATTCTTCA	-10.6
Pf3D7_14_v3:1211407-1211868:f	site	SGTDHGMAGWRKAWACAKKVASARWGG	D	47	73	TGAAGAATTACGAGAAAAGGTTGTATC	-12.3
Pf3D7_14_v3:1211407-1211868:f	site	SGTDHGMAGWRKAWACAKKVASARWGG	R	47	73	GATACAACCTTTTCTCGTAATTCTTCA	-16.5
Pf3D7_14_v3:1211407-1211868:f	site	CAGARGWGCTGG	D	47	58	TGAAGAATTACG	-5.1
Pf3D7_14_v3:1211407-1211868:f	site	CAGARGWGCTGG	R	47	58	CGTAATTCTTCA	-4.0
Pf3D7_14_v3:1211407-1211868:f	site	ATAWWWWTATATATATATATATATATATATATWTAWATWTA	D	48	88	GAAGAATTACGAGAAAAGGTTGTATCTAAAAATAAAAACGA	-48.6
Pf3D7_14_v3:1211407-1211868:f	site	ATAWWWWTATATATATATATATATATATATATWTAWATWTA	R	48	88	TCGTTTTTATTTTTAGATACAACCTTTTCTCGTAATTCTTC	-17.7
Pf3D7_14_v3:1211407-1211868:f	site	TYWTTYTTTTTTTTTTYMTTT	D	48	68	GAAGAATTACGAGAAAAGGTT	-32.2
Pf3D7_14_v3:1211407-1211868:f	site	TYWTTYTTTTTTTTTTYMTTT	R	48	68	AACCTTTTCTCGTAATTCTTC	-3.4
Pf3D7_14_v3:1211407-1211868:f	site	KAGCWYCYRSHKBTGYAGSY	D	48	67	GAAGAATTACGAGAAAAGGT	-3.2
Pf3D7_14_v3:1211407-1211868:f	site	KAGCWYCYRSHKBTGYAGSY	R	48	67	ACCTTTTCTCGTAATTCTTC	-22.0
Pf3D7_14_v3:1211407-1211868:f	site	ATAKTKGATGRTGRWKSWTTWWKKRCTAWTGGTRRTBGTGA	D	48	88	GAAGAATTACGAGAAAAGGTTGTATCTAAAAATAAAAACGA	-21.4
Pf3D7_14_v3:1211407-1211868:f	site	ATAKTKGATGRTGRWKSWTTWWKKRCTAWTGGTRRTBGTGA	R	48	88	TCGTTTTTATTTTTAGATACAACCTTTTCTCGTAATTCTTC	-20.9
Pf3D7_14_v3:1211407-1211868:f	site	CCAYMACCAA	D	48	57	GAAGAATTAC	-11.0
Pf3D7_14_v3:1211407-1211868:f	site	CCAYMACCAA	R	48	57	GTAATTCTTC	-15.8
Pf3D7_14_v3:1211407-1211868:f	site	SCCCCACC	D	48	55	GAAGAATT	-4.8
Pf3D7_14_v3:1211407-1211868:f	site	SCCCCACC	R	48	55	AATTCTTC	-3.0
Pf3D7_14_v3:1211407-1211868:f	site	GAACVTTCAGCAGC	D	48	61	GAAGAATTACGAGA	0.5
Pf3D7_14_v3:1211407-1211868:f	site	GAACVTTCAGCAGC	R	48	61	TCTCGTAATTCTTC	-7.3
Pf3D7_14_v3:1211407-1211868:f	site	GGWKGYWASGAMTSRAGAGCAGRWWGRTGTGS	D	48	79	GAAGAATTACGAGAAAAGGTTGTATCTAAAAA	-15.0
Pf3D7_14_v3:1211407-1211868:f	site	GGWKGYWASGAMTSRAGAGCAGRWWGRTGTGS	R	48	79	TTTTTAGATACAACCTTTTCTCGTAATTCTTC	-13.5
Pf3D7_14_v3:1211407-1211868:f	site	ATATATATATATATATAATAT	D	48	68	GAAGAATTACGAGAAAAGGTT	-20.1
Pf3D7_14_v3:1211407-1211868:f	site	ATATATATATATATATAATAT	R	48	68	AACCTTTTCTCGTAATTCTTC	-26.0
Pf3D7_14_v3:1211407-1211868:f	site	CAGKCGCC	D	48	55	GAAGAATT	-4.8
Pf3D7_14_v3:1211407-1211868:f	site	CAGKCGCC	R	48	55	AATTCTTC	0.2
Pf3D7_14_v3:1211407-1211868:f	site	CSAGRAWAGACACGMSC	D	48	64	GAAGAATTACGAGAAAA	-6.6
Pf3D7_14_v3:1211407-1211868:f	site	CSAGRAWAGACACGMSC	R	48	64	TTTTCTCGTAATTCTTC	-14.0
Pf3D7_14_v3:1211407-1211868:f	site	CWSYTGKTGTTSSTTYWGCTG	D	48	68	GAAGAATTACGAGAAAAGGTT	-11.5
Pf3D7_14_v3:1211407-1211868:f	site	CWSYTGKTGTTSSTTYWGCTG	R	48	68	AACCTTTTCTCGTAATTCTTC	-4.7
Pf3D7_14_v3:1211407-1211868:f	site	GCTKCASRTAAASTTTCAGCT	D	48	68	GAAGAATTACGAGAAAAGGTT	-13.6
Pf3D7_14_v3:1211407-1211868:f	site	GCTKCASRTAAASTTTCAGCT	R	48	68	AACCTTTTCTCGTAATTCTTC	-27.6
Pf3D7_14_v3:1211407-1211868:f	site	SGTDHGMAGWRKAWACAKKVASARWGG	D	48	74	GAAGAATTACGAGAAAAGGTTGTATCT	-13.1
Pf3D7_14_v3:1211407-1211868:f	site	SGTDHGMAGWRKAWACAKKVASARWGG	R	48	74	AGATACAACCTTTTCTCGTAATTCTTC	-17.0
Pf3D7_14_v3:1211407-1211868:f	site	CAGARGWGCTGG	D	48	59	GAAGAATTACGA	-6.0
Pf3D7_14_v3:1211407-1211868:f	site	CAGARGWGCTGG	R	48	59	TCGTAATTCTTC	-3.0
Pf3D7_14_v3:1211407-1211868:f	site	ATAWWWWTATATATATATATATATATATATATWTAWATWTA	D	49	89	AAGAATTACGAGAAAAGGTTGTATCTAAAAATAAAAACGAA	-23.2
Pf3D7_14_v3:1211407-1211868:f	site	ATAWWWWTATATATATATATATATATATATATWTAWATWTA	R	49	89	TTCGTTTTTATTTTTAGATACAACCTTTTCTCGTAATTCTT	-45.8
Pf3D7_14_v3:1211407-1211868:f	site	TYWTTYTTTTTTTTTTYMTTT	D	49	69	AAGAATTACGAGAAAAGGTTG	-31.1
Pf3D7_14_v3:1211407-1211868:f	site	TYWTTYTTTTTTTTTTYMTTT	R	49	69	CAACCTTTTCTCGTAATTCTT	-17.4
Pf3D7_14_v3:1211407-1211868:f	site	KAGCWYCYRSHKBTGYAGSY	D	49	68	AAGAATTACGAGAAAAGGTT	-17.2
Pf3D7_14_v3:1211407-1211868:f	site	KAGCWYCYRSHKBTGYAGSY	R	49	68	AACCTTTTCTCGTAATTCTT	-10.8
Pf3D7_14_v3:1211407-1211868:f	site	ATAKTKGATGRTGRWKSWTTWWKKRCTAWTGGTRRTBGTGA	D	49	89	AAGAATTACGAGAAAAGGTTGTATCTAAAAATAAAAACGAA	-29.6
Pf3D7_14_v3:1211407-1211868:f	site	ATAKTKGATGRTGRWKSWTTWWKKRCTAWTGGTRRTBGTGA	R	49	89	TTCGTTTTTATTTTTAGATACAACCTTTTCTCGTAATTCTT	-26.3
Pf3D7_14_v3:1211407-1211868:f	site	CCAYMACCAA	D	49	58	AAGAATTACG	-14.0
Pf3D7_14_v3:1211407-1211868:f	site	CCAYMACCAA	R	49	58	CGTAATTCTT	-13.3
Pf3D7_14_v3:1211407-1211868:f	site	SCCCCACC	D	49	56	AAGAATTA	-8.8
Pf3D7_14_v3:1211407-1211868:f	site	SCCCCACC	R	49	56	TAATTCTT	-8.8
Pf3D7_14_v3:1211407-1211868:f	site	GAACVTTCAGCAGC	D	49	62	AAGAATTACGAGAA	-9.7
Pf3D7_14_v3:1211407-1211868:f	site	GAACVTTCAGCAGC	R	49	62	TTCTCGTAATTCTT	-14.3
Pf3D7_14_v3:1211407-1211868:f	site	GGWKGYWASGAMTSRAGAGCAGRWWGRTGTGS	D	49	80	AAGAATTACGAGAAAAGGTTGTATCTAAAAAT	-14.1
Pf3D7_14_v3:1211407-1211868:f	site	GGWKGYWASGAMTSRAGAGCAGRWWGRTGTGS	R	49	80	ATTTTTAGATACAACCTTTTCTCGTAATTCTT	-21.4
Pf3D7_14_v3:1211407-1211868:f	site	ATATATATATATATATAATAT	D	49	69	AAGAATTACGAGAAAAGGTTG	-24.1
Pf3D7_14_v3:1211407-1211868:f	site	ATATATATATATATATAATAT	R	49	69	CAACCTTTTCTCGTAATTCTT	-17.2
Pf3D7_14_v3:1211407-1211868:f	site	CAGKCGCC	D	49	56	AAGAATTA	-4.2
Pf3D7_14_v3:1211407-1211868:f	site	CAGKCGCC	R	49	56	TAATTCTT	-5.7
Pf3D7_14_v3:1211407-1211868:f	site	CSAGRAWAGACACGMSC	D	49	65	AAGAATTACGAGAAAAG	-13.0
Pf3D7_14_v3:1211407-1211868:f	site	CSAGRAWAGACACGMSC	R	49	65	CTTTTCTCGTAATTCTT	-7.5
Pf3D7_14_v3:1211407-1211868:f	site	CWSYTGKTGTTSSTTYWGCTG	D	49	69	AAGAATTACGAGAAAAGGTTG	-13.6
Pf3D7_14_v3:1211407-1211868:f	site	CWSYTGKTGTTSSTTYWGCTG	R	49	69	CAACCTTTTCTCGTAATTCTT	1.1
Pf3D7_14_v3:1211407-1211868:f	site	GCTKCASRTAAASTTTCAGCT	D	49	69	AAGAATTACGAGAAAAGGTTG	-27.0
Pf3D7_14_v3:1211407-1211868:f	site	GCTKCASRTAAASTTTCAGCT	R	49	69	CAACCTTTTCTCGTAATTCTT	-12.4
Pf3D7_14_v3:1211407-1211868:f	site	SGTDHGMAGWRKAWACAKKVASARWGG	D	49	75	AAGAATTACGAGAAAAGGTTGTATCTA	-15.1
Pf3D7_14_v3:1211407-1211868:f	site	SGTDHGMAGWRKAWACAKKVASARWGG	R	49	75	TAGATACAACCTTTTCTCGTAATTCTT	-19.2
Pf3D7_14_v3:1211407-1211868:f	site	CAGARGWGCTGG	D	49	60	AAGAATTACGAG	1.6
Pf3D7_14_v3:1211407-1211868:f	site	CAGARGWGCTGG	R	49	60	CTCGTAATTCTT	-9.0
Pf3D7_14_v3:1211407-1211868:f	site	ATAWWWWTATATATATATATATATATATATATWTAWATWTA	D	50	90	AGAATTACGAGAAAAGGTTGTATCTAAAAATAAAAACGAAC	-50.3
Pf3D7_14_v3:1211407-1211868:f	site	ATAWWWWTATATATATATATATATATATATATWTAWATWTA	R	50	90	GTTCGTTTTTATTTTTAGATACAACCTTTTCTCGTAATTCT	-25.3
Pf3D7_14_v3:1211407-1211868:f	site	TYWTTYTTTTTTTTTTYMTTT	D	50	70	AGAATTACGAGAAAAGGTTGT	-30.3
Pf3D7_14_v3:1211407-1211868:f	site	TYWTTYTTTTTTTTTTYMTTT	R	50	70	ACAACCTTTTCTCGTAATTCT	-4.2
Pf3D7_14_v3:1211407-1211868:f	site	KAGCWYCYRSHKBTGYAGSY	D	50	69	AGAATTACGAGAAAAGGTTG	-27.7
Pf3D7_14_v3:1211407-1211868:f	site	KAGCWYCYRSHKBTGYAGSY	R	50	69	CAACCTTTTCTCGTAATTCT	-0.4
Pf3D7_14_v3:1211407-1211868:f	site	ATAKTKGATGRTGRWKSWTTWWKKRCTAWTGGTRRTBGTGA	D	50	90	AGAATTACGAGAAAAGGTTGTATCTAAAAATAAAAACGAAC	-17.8
Pf3D7_14_v3:1211407-1211868:f	site	ATAKTKGATGRTGRWKSWTTWWKKRCTAWTGGTRRTBGTGA	R	50	90	GTTCGTTTTTATTTTTAGATACAACCTTTTCTCGTAATTCT	-22.7
Pf3D7_14_v3:1211407-1211868:f	site	CCAYMACCAA	D	50	59	AGAATTACGA	-15.3
Pf3D7_14_v3:1211407-1211868:f	site	CCAYMACCAA	R	50	59	TCGTAATTCT	-7.8
Pf3D7_14_v3:1211407-1211868:f	site	SCCCCACC	D	50	57	AGAATTAC	-5.9
Pf3D7_14_v3:1211407-1211868:f	site	SCCCCACC	R	50	57	GTAATTCT	-3.7
Pf3D7_14_v3:1211407-1211868:f	site	GAACVTTCAGCAGC	D	50	63	AGAATTACGAGAAA	-6.0
Pf3D7_14_v3:1211407-1211868:f	site	GAACVTTCAGCAGC	R	50	63	TTTCTCGTAATTCT	-14.6
Pf3D7_14_v3:1211407-1211868:f	site	GGWKGYWASGAMTSRAGAGCAGRWWGRTGTGS	D	50	81	AGAATTACGAGAAAAGGTTGTATCTAAAAATA	-18.3
Pf3D7_14_v3:1211407-1211868:f	site	GGWKGYWASGAMTSRAGAGCAGRWWGRTGTGS	R	50	81	TATTTTTAGATACAACCTTTTCTCGTAATTCT	-20.2
Pf3D7_14_v3:1211407-1211868:f	site	ATATATATATATATATAATAT	D	50	70	AGAATTACGAGAAAAGGTTGT	-15.5
Pf3D7_14_v3:1211407-1211868:f	site	ATATATATATATATATAATAT	R	50	70	ACAACCTTTTCTCGTAATTCT	-18.8
Pf3D7_14_v3:1211407-1211868:f	site	CAGKCGCC	D	50	57	AGAATTAC	-5.9
Pf3D7_14_v3:1211407-1211868:f	site	CAGKCGCC	R	50	57	GTAATTCT	-5.9
Pf3D7_14_v3:1211407-1211868:f	site	CSAGRAWAGACACGMSC	D	50	66	AGAATTACGAGAAAAGG	-3.5
Pf3D7_14_v3:1211407-1211868:f	site	CSAGRAWAGACACGMSC	R	50	66	CCTTTTCTCGTAATTCT	-9.4
Pf3D7_14_v3:1211407-1211868:f	site	CWSYTGKTGTTSSTTYWGCTG	D	50	70	AGAATTACGAGAAAAGGTTGT	-24.4
Pf3D7_14_v3:1211407-1211868:f	site	CWSYTGKTGTTSSTTYWGCTG	R	50	70	ACAACCTTTTCTCGTAATTCT	-17.1
Pf3D7_14_v3:1211407-1211868:f	site	GCTKCASRTAAASTTTCAGCT	D	50	70	AGAATTACGAGAAAAGGTTGT	-24.1
Pf3D7_14_v3:1211407-1211868:f	site	GCTKCASRTAAASTTTCAGCT	R	50	70	ACAACCTTTTCTCGTAATTCT	-8.5
Pf3D7_14_v3:1211407-1211868:f	site	SGTDHGMAGWRKAWACAKKVASARWGG	D	50	76	AGAATTACGAGAAAAGGTTGTATCTAA	-8.4
Pf3D7_14_v3:1211407-1211868:f	site	SGTDHGMAGWRKAWACAKKVASARWGG	R	50	76	TTAGATACAACCTTTTCTCGTAATTCT	-22.9
Pf3D7_14_v3:1211407-1211868:f	site	CAGARGWGCTGG	D	50	61	AGAATTACGAGA	-7.3
Pf3D7_14_v3:1211407-1211868:f	site	CAGARGWGCTGG	R	50	61	TCTCGTAATTCT	-7.8
Pf3D7_14_v3:1211407-1211868:f	site	ATAWWWWTATATATATATATATATATATATATWTAWATWTA	D	51	91	GAATTACGAGAAAAGGTTGTATCTAAAAATAAAAACGAACC	-35.0
Pf3D7_14_v3:1211407-1211868:f	site	ATAWWWWTATATATATATATATATATATATATWTAWATWTA	R	51	91	GGTTCGTTTTTATTTTTAGATACAACCTTTTCTCGTAATTC	-46.0
Pf3D7_14_v3:1211407-1211868:f	site	TYWTTYTTTTTTTTTTYMTTT	D	51	71	GAATTACGAGAAAAGGTTGTA	-22.3
Pf3D7_14_v3:1211407-1211868:f	site	TYWTTYTTTTTTTTTTYMTTT	R	51	71	TACAACCTTTTCTCGTAATTC	-4.5
Pf3D7_14_v3:1211407-1211868:f	site	KAGCWYCYRSHKBTGYAGSY	D	51	70	GAATTACGAGAAAAGGTTGT	-8.2
Pf3D7_14_v3:1211407-1211868:f	site	KAGCWYCYRSHKBTGYAGSY	R	51	70	ACAACCTTTTCTCGTAATTC	-19.0
Pf3D7_14_v3:1211407-1211868:f	site	ATAKTKGATGRTGRWKSWTTWWKKRCTAWTGGTRRTBGTGA	D	51	91	GAATTACGAGAAAAGGTTGTATCTAAAAATAAAAACGAACC	-20.0
Pf3D7_14_v3:1211407-1211868:f	site	ATAKTKGATGRTGRWKSWTTWWKKRCTAWTGGTRRTBGTGA	R	51	91	GGTTCGTTTTTATTTTTAGATACAACCTTTTCTCGTAATTC	-15.4
Pf3D7_14_v3:1211407-1211868:f	site	CCAYMACCAA	D	51	60	GAATTACGAG	-3.5
Pf3D7_14_v3:1211407-1211868:f	site	CCAYMACCAA	R	51	60	CTCGTAATTC	-15.5
Pf3D7_14_v3:1211407-1211868:f	site	SCCCCACC	D	51	58	GAATTACG	-1.9
Pf3D7_14_v3:1211407-1211868:f	site	SCCCCACC	R	51	58	CGTAATTC	-3.6
Pf3D7_14_v3:1211407-1211868:f	site	GAACVTTCAGCAGC	D	51	64	GAATTACGAGAAAA	-1.3
Pf3D7_14_v3:1211407-1211868:f	site	GAACVTTCAGCAGC	R	51	64	TTTTCTCGTAATTC	-10.9
Pf3D7_14_v3:1211407-1211868:f	site	GGWKGYWASGAMTSRAGAGCAGRWWGRTGTGS	D	51	82	GAATTACGAGAAAAGGTTGTATCTAAAAATAA	-11.3
Pf3D7_14_v3:1211407-1211868:f	site	GGWKGYWASGAMTSRAGAGCAGRWWGRTGTGS	R	51	82	TTATTTTTAGATACAACCTTTTCTCGTAATTC	-11.7
Pf3D7_14_v3:1211407-1211868:f	site	ATATATATATATATATAATAT	D	51	71	GAATTACGAGAAAAGGTTGTA	-29.8
Pf3D7_14_v3:1211407-1211868:f	site	ATATATATATATATATAATAT	R	51	71	TACAACCTTTTCTCGTAATTC	-24.7
Pf3D7_14_v3:1211407-1211868:f	site	CAGKCGCC	D	51	58	GAATTACG	-2.8
Pf3D7_14_v3:1211407-1211868:f	site	CAGKCGCC	R	51	58	CGTAATTC	-3.0
Pf3D7_14_v3:1211407-1211868:f	site	CSAGRAWAGACACGMSC	D	51	67	GAATTACGAGAAAAGGT	-11.1
Pf3D7_14_v3:1211407-1211868:f	site	CSAGRAWAGACACGMSC	R	51	67	ACCTTTTCTCGTAATTC	-12.2
Pf3D7_14_v3:1211407-1211868:f	site	CWSYTGKTGTTSSTTYWGCTG	D	51	71	GAATTACGAGAAAAGGTTGTA	-18.0
Pf3D7_14_v3:1211407-1211868:f	site	CWSYTGKTGTTSSTTYWGCTG	R	51	71	TACAACCTTTTCTCGTAATTC	-10.1
Pf3D7_14_v3:1211407-1211868:f	site	GCTKCASRTAAASTTTCAGCT	D	51	71	GAATTACGAGAAAAGGTTGTA	-10.4
Pf3D7_14_v3:1211407-1211868:f	site	GCTKCASRTAAASTTTCAGCT	R	51	71	TACAACCTTTTCTCGTAATTC	-21.5
Pf3D7_14_v3:1211407-1211868:f	site	SGTDHGMAGWRKAWACAKKVASARWGG	D	51	77	GAATTACGAGAAAAGGTTGTATCTAAA	-12.0
Pf3D7_14_v3:1211407-1211868:f	site	SGTDHGMAGWRKAWACAKKVASARWGG	R	51	77	TTTAGATACAACCTTTTCTCGTAATTC	-20.2
Pf3D7_14_v3:1211407-1211868:f	site	CAGARGWGCTGG	D	51	62	GAATTACGAGAA	-8.5
Pf3D7_14_v3:1211407-1211868:f	site	CAGARGWGCTGG	R	51	62	TTCTCGTAATTC	-7.1
Pf3D7_14_v3:1211407-1211868:f	site	ATAWWWWTATATATATATATATATATATATATWTAWATWTA	D	52	92	AATTACGAGAAAAGGTTGTATCTAAAAATAAAAACGAACCA	-54.2
Pf3D7_14_v3:1211407-1211868:f	site	ATAWWWWTATATATATATATATATATATATATWTAWATWTA	R	52	92	TGGTTCGTTTTTATTTTTAGATACAACCTTTTCTCGTAATT	-31.7
Pf3D7_14_v3:1211407-1211868:f	site	TYWTTYTTTTTTTTTTYMTTT	D	52	72	AATTACGAGAAAAGGTTGTAT	-19.2
Pf3D7_14_v3:1211407-1211868:f	site	TYWTTYTTTTTTTTTTYMTTT	R	52	72	ATACAACCTTTTCTCGTAATT	-5.0
Pf3D7_14_v3:1211407-1211868:f	site	KAGCWYCYRSHKBTGYAGSY	D	52	71	AATTACGAGAAAAGGTTGTA	-9.7
Pf3D7_14_v3:1211407-1211868:f	site	KAGCWYCYRSHKBTGYAGSY	R	52	71	TACAACCTTTTCTCGTAATT	-4.6
Pf3D7_14_v3:1211407-1211868:f	site	ATAKTKGATGRTGRWKSWTTWWKKRCTAWTGGTRRTBGTGA	D	52	92	AATTACGAGAAAAGGTTGTATCTAAAAATAAAAACGAACCA	-25.5
Pf3D7_14_v3:1211407-1211868:f	site	ATAKTKGATGRTGRWKSWTTWWKKRCTAWTGGTRRTBGTGA	R	52	92	TGGTTCGTTTTTATTTTTAGATACAACCTTTTCTCGTAATT	-32.0
Pf3D7_14_v3:1211407-1211868:f	site	CCAYMACCAA	D	52	61	AATTACGAGA	-9.5
Pf3D7_14_v3:1211407-1211868:f	site	CCAYMACCAA	R	52	61	TCTCGTAATT	-14.3
Pf3D7_14_v3:1211407-1211868:f	site	SCCCCACC	D	52	59	AATTACGA	-8.8
Pf3D7_14_v3:1211407-1211868:f	site	SCCCCACC	R	52	59	TCGTAATT	-4.1
Pf3D7_14_v3:1211407-1211868:f	site	GAACVTTCAGCAGC	D	52	65	AATTACGAGAAAAG	-15.4
Pf3D7_14_v3:1211407-1211868:f	site	GAACVTTCAGCAGC	R	52	65	CTTTTCTCGTAATT	-13.0
Pf3D7_14_v3:1211407-1211868:f	site	GGWKGYWASGAMTSRAGAGCAGRWWGRTGTGS	D	52	83	AATTACGAGAAAAGGTTGTATCTAAAAATAAA	-15.0
Pf3D7_14_v3:1211407-1211868:f	site	GGWKGYWASGAMTSRAGAGCAGRWWGRTGTGS	R	52	83	TTTATTTTTAGATACAACCTTTTCTCGTAATT	-20.9
Pf3D7_14_v3:1211407-1211868:f	site	ATATATATATATATATAATAT	D	52	72	AATTACGAGAAAAGGTTGTAT	-17.9
Pf3D7_14_v3:1211407-1211868:f	site	ATATATATATATATATAATAT	R	52	72	ATACAACCTTTTCTCGTAATT	-14.4
Pf3D7_14_v3:1211407-1211868:f	site	CAGKCGCC	D	52	59	AATTACGA	-5.7
Pf3D7_14_v3:1211407-1211868:f	site	CAGKCGCC	R	52	59	TCGTAATT	-4.6
Pf3D7_14_v3:1211407-1211868:f	site	CSAGRAWAGACACGMSC	D	52	68	AATTACGAGAAAAGGTT	-6.3
Pf3D7_14_v3:1211407-1211868:f	site	CSAGRAWAGACACGMSC	R	52	68	AACCTTTTCTCGTAATT	-13.2
Pf3D7_14_v3:1211407-1211868:f	site	CWSYTGKTGTTSSTTYWGCTG	D	52	72	AATTACGAGAAAAGGTTGTAT	-12.1
Pf3D7_14_v3:1211407-1211868:f	site	CWSYTGKTGTTSSTTYWGCTG	R	52	72	ATACAACCTTTTCTCGTAATT	-13.2
Pf3D7_14_v3:1211407-1211868:f	site	GCTKCASRTAAASTTTCAGCT	D	52	72	AATTACGAGAAAAGGTTGTAT	-9.6
Pf3D7_14_v3:1211407-1211868:f	site	GCTKCASRTAAASTTTCAGCT	R	52	72	ATACAACCTTTTCTCGTAATT	-12.6
Pf3D7_14_v3:1211407-1211868:f	site	SGTDHGMAGWRKAWACAKKVASARWGG	D	52	78	AATTACGAGAAAAGGTTGTATCTAAAA	-9.2
Pf3D7_14_v3:1211407-1211868:f	site	SGTDHGMAGWRKAWACAKKVASARWGG	R	52	78	TTTTAGATACAACCTTTTCTCGTAATT	-20.7
Pf3D7_14_v3:1211407-1211868:f	site	CAGARGWGCTGG	D	52	63	AATTACGAGAAA	-10.1
Pf3D7_14_v3:1211407-1211868:f	site	CAGARGWGCTGG	R	52	63	TTTCTCGTAATT	-13.2
Pf3D7_14_v3:1211407-1211868:f	site	ATAWWWWTATATATATATATATATATATATATWTAWATWTA	D	53	93	ATTACGAGAAAAGGTTGTATCTAAAAATAAAAACGAACCAG	-33.7
Pf3D7_14_v3:1211407-1211868:f	site	ATAWWWWTATATATATATATATATATATATATWTAWATWTA	R	53	93	CTGGTTCGTTTTTATTTTTAGATACAACCTTTTCTCGTAAT	-50.4
Pf3D7_14_v3:1211407-1211868:f	site	TYWTTYTTTTTTTTTTYMTTT	D	53	73	ATTACGAGAAAAGGTTGTATC	-29.3
Pf3D7_14_v3:1211407-1211868:f	site	TYWTTYTTTTTTTTTTYMTTT	R	53	73	GATACAACCTTTTCTCGTAAT	-14.7
Pf3D7_14_v3:1211407-1211868:f	site	KAGCWYCYRSHKBTGYAGSY	D	53	72	ATTACGAGAAAAGGTTGTAT	-24.5
Pf3D7_14_v3:1211407-1211868:f	site	KAGCWYCYRSHKBTGYAGSY	R	53	72	ATACAACCTTTTCTCGTAAT	-11.9
Pf3D7_14_v3:1211407-1211868:f	site	ATAKTKGATGRTGRWKSWTTWWKKRCTAWTGGTRRTBGTGA	D	53	93	ATTACGAGAAAAGGTTGTATCTAAAAATAAAAACGAACCAG	-25.7
Pf3D7_14_v3:1211407-1211868:f	site	ATAKTKGATGRTGRWKSWTTWWKKRCTAWTGGTRRTBGTGA	R	53	93	CTGGTTCGTTTTTATTTTTAGATACAACCTTTTCTCGTAAT	-27.4
Pf3D7_14_v3:1211407-1211868:f	site	CCAYMACCAA	D	53	62	ATTACGAGAA	-14.1
Pf3D7_14_v3:1211407-1211868:f	site	CCAYMACCAA	R	53	62	TTCTCGTAAT	-11.4
Pf3D7_14_v3:1211407-1211868:f	site	SCCCCACC	D	53	60	ATTACGAG	-5.9
Pf3D7_14_v3:1211407-1211868:f	site	SCCCCACC	R	53	60	CTCGTAAT	-1.8
Pf3D7_14_v3:1211407-1211868:f	site	GAACVTTCAGCAGC	D	53	66	ATTACGAGAAAAGG	-12.2
Pf3D7_14_v3:1211407-1211868:f	site	GAACVTTCAGCAGC	R	53	66	CCTTTTCTCGTAAT	-10.5
Pf3D7_14_v3:1211407-1211868:f	site	GGWKGYWASGAMTSRAGAGCAGRWWGRTGTGS	D	53	84	ATTACGAGAAAAGGTTGTATCTAAAAATAAAA	-17.6
Pf3D7_14_v3:1211407-1211868:f	site	GGWKGYWASGAMTSRAGAGCAGRWWGRTGTGS	R	53	84	TTTTATTTTTAGATACAACCTTTTCTCGTAAT	-20.8
Pf3D7_14_v3:1211407-1211868:f	site	ATATATATATATATATAATAT	D	53	73	ATTACGAGAAAAGGTTGTATC	-19.0
Pf3D7_14_v3:1211407-1211868:f	site	ATATATATATATATATAATAT	R	53	73	GATACAACCTTTTCTCGTAAT	-17.9
Pf3D7_14_v3:1211407-1211868:f	site	CAGKCGCC	D	53	60	ATTACGAG	-3.0
Pf3D7_14_v3:1211407-1211868:f	site	CAGKCGCC	R	53	60	CTCGTAAT	-3.7
Pf3D7_14_v3:1211407-1211868:f	site	CSAGRAWAGACACGMSC	D	53	69	ATTACGAGAAAAGGTTG	-11.0
Pf3D7_14_v3:1211407-1211868:f	site	CSAGRAWAGACACGMSC	R	53	69	CAACCTTTTCTCGTAAT	-11.4
Pf3D7_14_v3:1211407-1211868:f	site	CWSYTGKTGTTSSTTYWGCTG	D	53	73	ATTACGAGAAAAGGTTGTATC	-16.3
Pf3D7_14_v3:1211407-1211868:f	site	CWSYTGKTGTTSSTTYWGCTG	R	53	73	GATACAACCTTTTCTCGTAAT	-23.9
Pf3D7_14_v3:1211407-1211868:f	site	GCTKCASRTAAASTTTCAGCT	D	53	73	ATTACGAGAAAAGGTTGTATC	-7.1
Pf3D7_14_v3:1211407-1211868:f	site	GCTKCASRTAAASTTTCAGCT	R	53	73	GATACAACCTTTTCTCGTAAT	-14.1
Pf3D7_14_v3:1211407-1211868:f	site	SGTDHGMAGWRKAWACAKKVASARWGG	D	53	79	ATTACGAGAAAAGGTTGTATCTAAAAA	-13.9
Pf3D7_14_v3:1211407-1211868:f	site	SGTDHGMAGWRKAWACAKKVASARWGG	R	53	79	TTTTTAGATACAACCTTTTCTCGTAAT	-15.3
Pf3D7_14_v3:1211407-1211868:f	site	CAGARGWGCTGG	D	53	64	ATTACGAGAAAA	-4.4
Pf3D7_14_v3:1211407-1211868:f	site	CAGARGWGCTGG	R	53	64	TTTTCTCGTAAT	-10.3
Pf3D7_14_v3:1211407-1211868:f	site	ATAWWWWTATATATATATATATATATATATATWTAWATWTA	D	54	94	TTACGAGAAAAGGTTGTATCTAAAAATAAAAACGAACCAGA	-50.7
Pf3D7_14_v3:1211407-1211868:f	site	ATAWWWWTATATATATATATATATATATATATWTAWATWTA	R	54	94	TCTGGTTCGTTTTTATTTTTAGATACAACCTTTTCTCGTAA	-26.9
Pf3D7_14_v3:1211407-1211868:f	site	TYWTTYTTTTTTTTTTYMTTT	D	54	74	TTACGAGAAAAGGTTGTATCT	-19.9
Pf3D7_14_v3:1211407-1211868:f	site	TYWTTYTTTTTTTTTTYMTTT	R	54	74	AGATACAACCTTTTCTCGTAA	-16.5
Pf3D7_14_v3:1211407-1211868:f	site	KAGCWYCYRSHKBTGYAGSY	D	54	73	TTACGAGAAAAGGTTGTATC	-14.5
Pf3D7_14_v3:1211407-1211868:f	site	KAGCWYCYRSHKBTGYAGSY	R	54	73	GATACAACCTTTTCTCGTAA	-18.2
Pf3D7_14_v3:1211407-1211868:f	site	ATAKTKGATGRTGRWKSWTTWWKKRCTAWTGGTRRTBGTGA	D	54	94	TTACGAGAAAAGGTTGTATCTAAAAATAAAAACGAACCAGA	-8.8
Pf3D7_14_v3:1211407-1211868:f	site	ATAKTKGATGRTGRWKSWTTWWKKRCTAWTGGTRRTBGTGA	R	54	94	TCTGGTTCGTTTTTATTTTTAGATACAACCTTTTCTCGTAA	-7.0
Pf3D7_14_v3:1211407-1211868:f	site	CCAYMACCAA	D	54	63	TTACGAGAAA	-4.2
Pf3D7_14_v3:1211407-1211868:f	site	CCAYMACCAA	R	54	63	TTTCTCGTAA	-9.0
Pf3D7_14_v3:1211407-1211868:f	site	SCCCCACC	D	54	61	TTACGAGA	-4.1
Pf3D7_14_v3:1211407-1211868:f	site	SCCCCACC	R	54	61	TCTCGTAA	-3.0
Pf3D7_14_v3:1211407-1211868:f	site	GAACVTTCAGCAGC	D	54	67	TTACGAGAAAAGGT	-8.4
Pf3D7_14_v3:1211407-1211868:f	site	GAACVTTCAGCAGC	R	54	67	ACCTTTTCTCGTAA	-9.5
Pf3D7_14_v3:1211407-1211868:f	site	GGWKGYWASGAMTSRAGAGCAGRWWGRTGTGS	D	54	85	TTACGAGAAAAGGTTGTATCTAAAAATAAAAA	-19.0
Pf3D7_14_v3:1211407-1211868:f	site	GGWKGYWASGAMTSRAGAGCAGRWWGRTGTGS	R	54	85	TTTTTATTTTTAGATACAACCTTTTCTCGTAA	-16.1
Pf3D7_14_v3:1211407-1211868:f	site	ATATATATATATATATAATAT	D	54	74	TTACGAGAAAAGGTTGTATCT	-16.8
Pf3D7_14_v3:1211407-1211868:f	site	ATATATATATATATATAATAT	R	54	74	AGATACAACCTTTTCTCGTAA	-12.7
Pf3D7_14_v3:1211407-1211868:f	site	CAGKCGCC	D	54	61	TTACGAGA	-8.8
Pf3D7_14_v3:1211407-1211868:f	site	CAGKCGCC	R	54	61	TCTCGTAA	-8.8
Pf3D7_14_v3:1211407-1211868:f	site	CSAGRAWAGACACGMSC	D	54	70	TTACGAGAAAAGGTTGT	-7.1
Pf3D7_14_v3:1211407-1211868:f	site	CSAGRAWAGACACGMSC	R	54	70	ACAACCTTTTCTCGTAA	-4.6
Pf3D7_14_v3:1211407-1211868:f	site	CWSYTGKTGTTSSTTYWGCTG	D	54	74	TTACGAGAAAAGGTTGTATCT	-9.7
Pf3D7_14_v3:1211407-1211868:f	site	CWSYTGKTGTTSSTTYWGCTG	R	54	74	AGATACAACCTTTTCTCGTAA	-21.8
Pf3D7_14_v3:1211407-1211868:f	site	GCTKCASRTAAASTTTCAGCT	D	54	74	TTACGAGAAAAGGTTGTATCT	-3.9
Pf3D7_14_v3:1211407-1211868:f	site	GCTKCASRTAAASTTTCAGCT	R	54	74	AGATACAACCTTTTCTCGTAA	-21.4
Pf3D7_14_v3:1211407-1211868:f	site	SGTDHGMAGWRKAWACAKKVASARWGG	D	54	80	TTACGAGAAAAGGTTGTATCTAAAAAT	-20.0
Pf3D7_14_v3:1211407-1211868:f	site	SGTDHGMAGWRKAWACAKKVASARWGG	R	54	80	ATTTTTAGATACAACCTTTTCTCGTAA	-12.8
Pf3D7_14_v3:1211407-1211868:f	site	CAGARGWGCTGG	D	54	65	TTACGAGAAAAG	-8.1
Pf3D7_14_v3:1211407-1211868:f	site	CAGARGWGCTGG	R	54	65	CTTTTCTCGTAA	-7.1
Pf3D7_14_v3:1211407-1211868:f	site	ATAWWWWTATATATATATATATATATATATATWTAWATWTA	D	55	95	TACGAGAAAAGGTTGTATCTAAAAATAAAAACGAACCAGAA	-31.8
Pf3D7_14_v3:1211407-1211868:f	site	ATAWWWWTATATATATATATATATATATATATWTAWATWTA	R	55	95	TTCTGGTTCGTTTTTATTTTTAGATACAACCTTTTCTCGTA	-43.4
Pf3D7_14_v3:1211407-1211868:f	site	TYWTTYTTTTTTTTTTYMTTT	D	55	75	TACGAGAAAAGGTTGTATCTA	-29.2
Pf3D7_14_v3:1211407-1211868:f	site	TYWTTYTTTTTTTTTTYMTTT	R	55	75	TAGATACAACCTTTTCTCGTA	-16.1
Pf3D7_14_v3:1211407-1211868:f	site	KAGCWYCYRSHKBTGYAGSY	D	55	74	TACGAGAAAAGGTTGTATCT	-6.7
Pf3D7_14_v3:1211407-1211868:f	site	KAGCWYCYRSHKBTGYAGSY	R	55	74	AGATACAACCTTTTCTCGTA	-18.3
Pf3D7_14_v3:1211407-1211868:f	site	ATAKTKGATGRTGRWKSWTTWWKKRCTAWTGGTRRTBGTGA	D	55	95	TACGAGAAAAGGTTGTATCTAAAAATAAAAACGAACCAGAA	-26.4
Pf3D7_14_v3:1211407-1211868:f	site	ATAKTKGATGRTGRWKSWTTWWKKRCTAWTGGTRRTBGTGA	R	55	95	TTCTGGTTCGTTTTTATTTTTAGATACAACCTTTTCTCGTA	-19.3
Pf3D7_14_v3:1211407-1211868:f	site	CCAYMACCAA	D	55	64	TACGAGAAAA	-12.4
Pf3D7_14_v3:1211407-1211868:f	site	CCAYMACCAA	R	55	64	TTTTCTCGTA	-10.2
Pf3D7_14_v3:1211407-1211868:f	site	SCCCCACC	D	55	62	TACGAGAA	-5.9
Pf3D7_14_v3:1211407-1211868:f	site	SCCCCACC	R	55	62	TTCTCGTA	-3.0
Pf3D7_14_v3:1211407-1211868:f	site	GAACVTTCAGCAGC	D	55	68	TACGAGAAAAGGTT	-14.5
Pf3D7_14_v3:1211407-1211868:f	site	GAACVTTCAGCAGC	R	55	68	AACCTTTTCTCGTA	-7.8
Pf3D7_14_v3:1211407-1211868:f	site	GGWKGYWASGAMTSRAGAGCAGRWWGRTGTGS	D	55	86	TACGAGAAAAGGTTGTATCTAAAAATAAAAAC	-16.7
Pf3D7_14_v3:1211407-1211868:f	site	GGWKGYWASGAMTSRAGAGCAGRWWGRTGTGS	R	55	86	GTTTTTATTTTTAGATACAACCTTTTCTCGTA	-19.1
Pf3D7_14_v3:1211407-1211868:f	site	ATATATATATATATATAATAT	D	55	75	TACGAGAAAAGGTTGTATCTA	-29.4
Pf3D7_14_v3:1211407-1211868:f	site	ATATATATATATATATAATAT	R	55	75	TAGATACAACCTTTTCTCGTA	-30.6
Pf3D7_14_v3:1211407-1211868:f	site	CAGKCGCC	D	55	62	TACGAGAA	-1.9
Pf3D7_14_v3:1211407-1211868:f	site	CAGKCGCC	R	55	62	TTCTCGTA	-1.7
Pf3D7_14_v3:1211407-1211868:f	site	CSAGRAWAGACACGMSC	D	55	71	TACGAGAAAAGGTTGTA	-9.7
Pf3D7_14_v3:1211407-1211868:f	site	CSAGRAWAGACACGMSC	R	55	71	TACAACCTTTTCTCGTA	-17.4
Pf3D7_14_v3:1211407-1211868:f	site	CWSYTGKTGTTSSTTYWGCTG	D	55	75	TACGAGAAAAGGTTGTATCTA	-4.9
Pf3D7_14_v3:1211407-1211868:f	site	CWSYTGKTGTTSSTTYWGCTG	R	55	75	TAGATACAACCTTTTCTCGTA	-9.9
Pf3D7_14_v3:1211407-1211868:f	site	GCTKCASRTAAASTTTCAGCT	D	55	75	TACGAGAAAAGGTTGTATCTA	-20.4
Pf3D7_14_v3:1211407-1211868:f	site	GCTKCASRTAAASTTTCAGCT	R	55	75	TAGATACAACCTTTTCTCGTA	-15.4
Pf3D7_14_v3:1211407-1211868:f	site	SGTDHGMAGWRKAWACAKKVASARWGG	D	55	81	TACGAGAAAAGGTTGTATCTAAAAATA	-4.3
Pf3D7_14_v3:1211407-1211868:f	site	SGTDHGMAGWRKAWACAKKVASARWGG	R	55	81	TATTTTTAGATACAACCTTTTCTCGTA	-13.6
Pf3D7_14_v3:1211407-1211868:f	site	CAGARGWGCTGG	D	55	66	TACGAGAAAAGG	-0.3
Pf3D7_14_v3:1211407-1211868:f	site	CAGARGWGCTGG	R	55	66	CCTTTTCTCGTA	-7.4
Pf3D7_14_v3:1211407-1211868:f	site	ATAWWWWTATATATATATATATATATATATATWTAWATWTA	D	56	96	ACGAGAAAAGGTTGTATCTAAAAATAAAAACGAACCAGAAT	-44.8
Pf3D7_14_v3:1211407-1211868:f	site	ATAWWWWTATATATATATATATATATATATATWTAWATWTA	R	56	96	ATTCTGGTTCGTTTTTATTTTTAGATACAACCTTTTCTCGT	-34.8
Pf3D7_14_v3:1211407-1211868:f	site	TYWTTYTTTTTTTTTTYMTTT	D	56	76	ACGAGAAAAGGTTGTATCTAA	-14.7
Pf3D7_14_v3:1211407-1211868:f	site	TYWTTYTTTTTTTTTTYMTTT	R	56	76	TTAGATACAACCTTTTCTCGT	-18.8
Pf3D7_14_v3:1211407-1211868:f	site	KAGCWYCYRSHKBTGYAGSY	D	56	75	ACGAGAAAAGGTTGTATCTA	-25.3
Pf3D7_14_v3:1211407-1211868:f	site	KAGCWYCYRSHKBTGYAGSY	R	56	75	TAGATACAACCTTTTCTCGT	1.6
Pf3D7_14_v3:1211407-1211868:f	site	ATAKTKGATGRTGRWKSWTTWWKKRCTAWTGGTRRTBGTGA	D	56	96	ACGAGAAAAGGTTGTATCTAAAAATAAAAACGAACCAGAAT	-22.7
Pf3D7_14_v3:1211407-1211868:f	site	ATAKTKGATGRTGRWKSWTTWWKKRCTAWTGGTRRTBGTGA	R	56	96	ATTCTGGTTCGTTTTTATTTTTAGATACAACCTTTTCTCGT	-14.0
Pf3D7_14_v3:1211407-1211868:f	site	CCAYMACCAA	D	56	65	ACGAGAAAAG	-8.0
Pf3D7_14_v3:1211407-1211868:f	site	CCAYMACCAA	R	56	65	CTTTTCTCGT	-11.0
Pf3D7_14_v3:1211407-1211868:f	site	SCCCCACC	D	56	63	ACGAGAAA	-4.1
Pf3D7_14_v3:1211407-1211868:f	site	SCCCCACC	R	56	63	TTTCTCGT	-5.9
Pf3D7_14_v3:1211407-1211868:f	site	GAACVTTCAGCAGC	D	56	69	ACGAGAAAAGGTTG	-11.6
Pf3D7_14_v3:1211407-1211868:f	site	GAACVTTCAGCAGC	R	56	69	CAACCTTTTCTCGT	-4.5
Pf3D7_14_v3:1211407-1211868:f	site	GGWKGYWASGAMTSRAGAGCAGRWWGRTGTGS	D	56	87	ACGAGAAAAGGTTGTATCTAAAAATAAAAACG	-11.4
Pf3D7_14_v3:1211407-1211868:f	site	GGWKGYWASGAMTSRAGAGCAGRWWGRTGTGS	R	56	87	CGTTTTTATTTTTAGATACAACCTTTTCTCGT	-10.3
Pf3D7_14_v3:1211407-1211868:f	site	ATATATATATATATATAATAT	D	56	76	ACGAGAAAAGGTTGTATCTAA	-25.0
Pf3D7_14_v3:1211407-1211868:f	site	ATATATATATATATATAATAT	R	56	76	TTAGATACAACCTTTTCTCGT	-15.4
Pf3D7_14_v3:1211407-1211868:f	site	CAGKCGCC	D	56	63	ACGAGAAA	-5.9
Pf3D7_14_v3:1211407-1211868:f	site	CAGKCGCC	R	56	63	TTTCTCGT	-8.8
Pf3D7_14_v3:1211407-1211868:f	site	CSAGRAWAGACACGMSC	D	56	72	ACGAGAAAAGGTTGTAT	-6.5
Pf3D7_14_v3:1211407-1211868:f	site	CSAGRAWAGACACGMSC	R	56	72	ATACAACCTTTTCTCGT	-6.4
Pf3D7_14_v3:1211407-1211868:f	site	CWSYTGKTGTTSSTTYWGCTG	D	56	76	ACGAGAAAAGGTTGTATCTAA	-22.5
Pf3D7_14_v3:1211407-1211868:f	site	CWSYTGKTGTTSSTTYWGCTG	R	56	76	TTAGATACAACCTTTTCTCGT	-16.9
Pf3D7_14_v3:1211407-1211868:f	site	GCTKCASRTAAASTTTCAGCT	D	56	76	ACGAGAAAAGGTTGTATCTAA	-18.0
Pf3D7_14_v3:1211407-1211868:f	site	GCTKCASRTAAASTTTCAGCT	R	56	76	TTAGATACAACCTTTTCTCGT	-11.3
Pf3D7_14_v3:1211407-1211868:f	site	SGTDHGMAGWRKAWACAKKVASARWGG	D	56	82	ACGAGAAAAGGTTGTATCTAAAAATAA	-19.9
Pf3D7_14_v3:1211407-1211868:f	site	SGTDHGMAGWRKAWACAKKVASARWGG	R	56	82	TTATTTTTAGATACAACCTTTTCTCGT	-23.7
Pf3D7_14_v3:1211407-1211868:f	site	CAGARGWGCTGG	D	56	67	ACGAGAAAAGGT	-2.2
Pf3D7_14_v3:1211407-1211868:f	site	CAGARGWGCTGG	R	56	67	ACCTTTTCTCGT	-9.0
Pf3D7_14_v3:1211407-1211868:f	site	ATAWWWWTATATATATATATATATATATATATWTAWATWTA	D	57	97	CGAGAAAAGGTTGTATCTAAAAATAAAAACGAACCAGAATT	-35.6
Pf3D7_14_v3:1211407-1211868:f	site	ATAWWWWTATATATATATATATATATATATATWTAWATWTA	R	57	97	AATTCTGGTTCGTTTTTATTTTTAGATACAACCTTTTCTCG	-55.2
Pf3D7_14_v3:1211407-1211868:f	site	TYWTTYTTTTTTTTTTYMTTT	D	57	77	CGAGAAAAGGTTGTATCTAAA	-23.4
Pf3D7_14_v3:1211407-1211868:f	site	TYWTTYTTTTTTTTTTYMTTT	R	57	77	TTTAGATACAACCTTTTCTCG	-12.4
Pf3D7_14_v3:1211407-1211868:f	site	KAGCWYCYRSHKBTGYAGSY	D	57	76	CGAGAAAAGGTTGTATCTAA	-10.6
Pf3D7_14_v3:1211407-1211868:f	site	KAGCWYCYRSHKBTGYAGSY	R	57	76	TTAGATACAACCTTTTCTCG	-12.4
Pf3D7_14_v3:1211407-1211868:f	site	ATAKTKGATGRTGRWKSWTTWWKKRCTAWTGGTRRTBGTGA	D	57	97	CGAGAAAAGGTTGTATCTAAAAATAAAAACGAACCAGAATT	-17.4
Pf3D7_14_v3:1211407-1211868:f	site	ATAKTKGATGRTGRWKSWTTWWKKRCTAWTGGTRRTBGTGA	R	57	97	AATTCTGGTTCGTTTTTATTTTTAGATACAACCTTTTCTCG	-18.9
Pf3D7_14_v3:1211407-1211868:f	site	CCAYMACCAA	D	57	66	CGAGAAAAGG	-8.0
Pf3D7_14_v3:1211407-1211868:f	site	CCAYMACCAA	R	57	66	CCTTTTCTCG	-2.8
Pf3D7_14_v3:1211407-1211868:f	site	SCCCCACC	D	57	64	CGAGAAAA	-4.7
Pf3D7_14_v3:1211407-1211868:f	site	SCCCCACC	R	57	64	TTTTCTCG	-3.0
Pf3D7_14_v3:1211407-1211868:f	site	GAACVTTCAGCAGC	D	57	70	CGAGAAAAGGTTGT	-9.9
Pf3D7_14_v3:1211407-1211868:f	site	GAACVTTCAGCAGC	R	57	70	ACAACCTTTTCTCG	-10.1
Pf3D7_14_v3:1211407-1211868:f	site	GGWKGYWASGAMTSRAGAGCAGRWWGRTGTGS	D	57	88	CGAGAAAAGGTTGTATCTAAAAATAAAAACGA	-9.8
Pf3D7_14_v3:1211407-1211868:f	site	GGWKGYWASGAMTSRAGAGCAGRWWGRTGTGS	R	57	88	TCGTTTTTATTTTTAGATACAACCTTTTCTCG	-16.1
Pf3D7_14_v3:1211407-1211868:f	site	ATATATATATATATATAATAT	D	57	77	CGAGAAAAGGTTGTATCTAAA	-18.2
Pf3D7_14_v3:1211407-1211868:f	site	ATATATATATATATATAATAT	R	57	77	TTTAGATACAACCTTTTCTCG	-27.8
Pf3D7_14_v3:1211407-1211868:f	site	CAGKCGCC	D	57	64	CGAGAAAA	-3.7
Pf3D7_14_v3:1211407-1211868:f	site	CAGKCGCC	R	57	64	TTTTCTCG	-1.6
Pf3D7_14_v3:1211407-1211868:f	site	CSAGRAWAGACACGMSC	D	57	73	CGAGAAAAGGTTGTATC	4.2
Pf3D7_14_v3:1211407-1211868:f	site	CSAGRAWAGACACGMSC	R	57	73	GATACAACCTTTTCTCG	-13.4
Pf3D7_14_v3:1211407-1211868:f	site	CWSYTGKTGTTSSTTYWGCTG	D	57	77	CGAGAAAAGGTTGTATCTAAA	-18.7
Pf3D7_14_v3:1211407-1211868:f	site	CWSYTGKTGTTSSTTYWGCTG	R	57	77	TTTAGATACAACCTTTTCTCG	-8.5
Pf3D7_14_v3:1211407-1211868:f	site	GCTKCASRTAAASTTTCAGCT	D	57	77	CGAGAAAAGGTTGTATCTAAA	-13.2
Pf3D7_14_v3:1211407-1211868:f	site	GCTKCASRTAAASTTTCAGCT	R	57	77	TTTAGATACAACCTTTTCTCG	-6.8
Pf3D7_14_v3:1211407-1211868:f	site	SGTDHGMAGWRKAWACAKKVASARWGG	D	57	83	CGAGAAAAGGTTGTATCTAAAAATAAA	-8.8
Pf3D7_14_v3:1211407-1211868:f	site	SGTDHGMAGWRKAWACAKKVASARWGG	R	57	83	TTTATTTTTAGATACAACCTTTTCTCG	-20.2
Pf3D7_14_v3:1211407-1211868:f	site	CAGARGWGCTGG	D	57	68	CGAGAAAAGGTT	-7.8
Pf3D7_14_v3:1211407-1211868:f	site	CAGARGWGCTGG	R	57	68	AACCTTTTCTCG	-2.4
Pf3D7_14_v3:1211407-1211868:f	site	ATAWWWWTATATATATATATATATATATATATWTAWATWTA	D	58	98	GAGAAAAGGTTGTATCTAAAAATAAAAACGAACCAGAATTT	-56.0
Pf3D7_14_v3:1211407-1211868:f	site	ATAWWWWTATATATATATATATATATATATATWTAWATWTA	R	58	98	AAATTCTGGTTCGTTTTTATTTTTAGATACAACCTTTTCTC	-32.7
Pf3D7_14_v3:1211407-1211868:f	site	TYWTTYTTTTTTTTTTYMTTT	D	58	78	GAGAAAAGGTTGTATCTAAAA	-19.2
Pf3D7_14_v3:1211407-1211868:f	site	TYWTTYTTTTTTTTTTYMTTT	R	58	78	TTTTAGATACAACCTTTTCTC	-21.6
Pf3D7_14_v3:1211407-1211868:f	site	KAGCWYCYRSHKBTGYAGSY	D	58	77	GAGAAAAGGTTGTATCTAAA	-13.2
Pf3D7_14_v3:1211407-1211868:f	site	KAGCWYCYRSHKBTGYAGSY	R	58	77	TTTAGATACAACCTTTTCTC	-22.3
Pf3D7_14_v3:1211407-1211868:f	site	ATAKTKGATGRTGRWKSWTTWWKKRCTAWTGGTRRTBGTGA	D	58	98	GAGAAAAGGTTGTATCTAAAAATAAAAACGAACCAGAATTT	-41.0
Pf3D7_14_v3:1211407-1211868:f	site	ATAKTKGATGRTGRWKSWTTWWKKRCTAWTGGTRRTBGTGA	R	58	98	AAATTCTGGTTCGTTTTTATTTTTAGATACAACCTTTTCTC	-27.3
Pf3D7_14_v3:1211407-1211868:f	site	CCAYMACCAA	D	58	67	GAGAAAAGGT	-15.3
Pf3D7_14_v3:1211407-1211868:f	site	CCAYMACCAA	R	58	67	ACCTTTTCTC	-11.5
Pf3D7_14_v3:1211407-1211868:f	site	SCCCCACC	D	58	65	GAGAAAAG	-4.8
Pf3D7_14_v3:1211407-1211868:f	site	SCCCCACC	R	58	65	CTTTTCTC	-3.6
Pf3D7_14_v3:1211407-1211868:f	site	GAACVTTCAGCAGC	D	58	71	GAGAAAAGGTTGTA	-14.4
Pf3D7_14_v3:1211407-1211868:f	site	GAACVTTCAGCAGC	R	58	71	TACAACCTTTTCTC	-13.6
Pf3D7_14_v3:1211407-1211868:f	site	GGWKGYWASGAMTSRAGAGCAGRWWGRTGTGS	D	58	89	GAGAAAAGGTTGTATCTAAAAATAAAAACGAA	-19.6
Pf3D7_14_v3:1211407-1211868:f	site	GGWKGYWASGAMTSRAGAGCAGRWWGRTGTGS	R	58	89	TTCGTTTTTATTTTTAGATACAACCTTTTCTC	-16.6
Pf3D7_14_v3:1211407-1211868:f	site	ATATATATATATATATAATAT	D	58	78	GAGAAAAGGTTGTATCTAAAA	-25.3
Pf3D7_14_v3:1211407-1211868:f	site	ATATATATATATATATAATAT	R	58	78	TTTTAGATACAACCTTTTCTC	-13.2
Pf3D7_14_v3:1211407-1211868:f	site	CAGKCGCC	D	58	65	GAGAAAAG	-4.2
Pf3D7_14_v3:1211407-1211868:f	site	CAGKCGCC	R	58	65	CTTTTCTC	-1.6
Pf3D7_14_v3:1211407-1211868:f	site	CSAGRAWAGACACGMSC	D	58	74	GAGAAAAGGTTGTATCT	-9.3
Pf3D7_14_v3:1211407-1211868:f	site	CSAGRAWAGACACGMSC	R	58	74	AGATACAACCTTTTCTC	-5.2
Pf3D7_14_v3:1211407-1211868:f	site	CWSYTGKTGTTSSTTYWGCTG	D	58	78	GAGAAAAGGTTGTATCTAAAA	-10.1
Pf3D7_14_v3:1211407-1211868:f	site	CWSYTGKTGTTSSTTYWGCTG	R	58	78	TTTTAGATACAACCTTTTCTC	-7.2
Pf3D7_14_v3:1211407-1211868:f	site	GCTKCASRTAAASTTTCAGCT	D	58	78	GAGAAAAGGTTGTATCTAAAA	-19.4
Pf3D7_14_v3:1211407-1211868:f	site	GCTKCASRTAAASTTTCAGCT	R	58	78	TTTTAGATACAACCTTTTCTC	-10.1
Pf3D7_14_v3:1211407-1211868:f	site	SGTDHGMAGWRKAWACAKKVASARWGG	D	58	84	GAGAAAAGGTTGTATCTAAAAATAAAA	-10.3
Pf3D7_14_v3:1211407-1211868:f	site	SGTDHGMAGWRKAWACAKKVASARWGG	R	58	84	TTTTATTTTTAGATACAACCTTTTCTC	-14.9
Pf3D7_14_v3:1211407-1211868:f	site	CAGARGWGCTGG	D	58	69	GAGAAAAGGTTG	3.3
Pf3D7_14_v3:1211407-1211868:f	site	CAGARGWGCTGG	R	58	69	CAACCTTTTCTC	-7.2
Pf3D7_14_v3:1211407-1211868:f	site	ATAWWWWTATATATATATATATATATATATATWTAWATWTA	D	59	99	AGAAAAGGTTGTATCTAAAAATAAAAACGAACCAGAATTTC	-24.8
Pf3D7_14_v3:1211407-1211868:f	site	ATAWWWWTATATATATATATATATATATATATWTAWATWTA	R	59	99	GAAATTCTGGTTCGTTTTTATTTTTAGATACAACCTTTTCT	-53.1
Pf3D7_14_v3:1211407-1211868:f	site	TYWTTYTTTTTTTTTTYMTTT	D	59	79	AGAAAAGGTTGTATCTAAAAA	-21.7
Pf3D7_14_v3:1211407-1211868:f	site	TYWTTYTTTTTTTTTTYMTTT	R	59	79	TTTTTAGATACAACCTTTTCT	-11.6
Pf3D7_14_v3:1211407-1211868:f	site	KAGCWYCYRSHKBTGYAGSY	D	59	78	AGAAAAGGTTGTATCTAAAA	-25.7
Pf3D7_14_v3:1211407-1211868:f	site	KAGCWYCYRSHKBTGYAGSY	R	59	78	TTTTAGATACAACCTTTTCT	-11.8
Pf3D7_14_v3:1211407-1211868:f	site	ATAKTKGATGRTGRWKSWTTWWKKRCTAWTGGTRRTBGTGA	D	59	99	AGAAAAGGTTGTATCTAAAAATAAAAACGAACCAGAATTTC	-28.1
Pf3D7_14_v3:1211407-1211868:f	site	ATAKTKGATGRTGRWKSWTTWWKKRCTAWTGGTRRTBGTGA	R	59	99	GAAATTCTGGTTCGTTTTTATTTTTAGATACAACCTTTTCT	-19.8
Pf3D7_14_v3:1211407-1211868:f	site	CCAYMACCAA	D	59	68	AGAAAAGGTT	-14.3
Pf3D7_14_v3:1211407-1211868:f	site	CCAYMACCAA	R	59	68	AACCTTTTCT	-16.3
Pf3D7_14_v3:1211407-1211868:f	site	SCCCCACC	D	59	66	AGAAAAGG	-7.0
Pf3D7_14_v3:1211407-1211868:f	site	SCCCCACC	R	59	66	CCTTTTCT	-0.7
Pf3D7_14_v3:1211407-1211868:f	site	GAACVTTCAGCAGC	D	59	72	AGAAAAGGTTGTAT	-14.5
Pf3D7_14_v3:1211407-1211868:f	site	GAACVTTCAGCAGC	R	59	72	ATACAACCTTTTCT	-7.5
Pf3D7_14_v3:1211407-1211868:f	site	GGWKGYWASGAMTSRAGAGCAGRWWGRTGTGS	D	59	90	AGAAAAGGTTGTATCTAAAAATAAAAACGAAC	-17.3
Pf3D7_14_v3:1211407-1211868:f	site	GGWKGYWASGAMTSRAGAGCAGRWWGRTGTGS	R	59	90	GTTCGTTTTTATTTTTAGATACAACCTTTTCT	-13.8
Pf3D7_14_v3:1211407-1211868:f	site	ATATATATATATATATAATAT	D	59	79	AGAAAAGGTTGTATCTAAAAA	-13.6
Pf3D7_14_v3:1211407-1211868:f	site	ATATATATATATATATAATAT	R	59	79	TTTTTAGATACAACCTTTTCT	-23.2
Pf3D7_14_v3:1211407-1211868:f	site	CAGKCGCC	D	59	66	AGAAAAGG	-8.8
Pf3D7_14_v3:1211407-1211868:f	site	CAGKCGCC	R	59	66	CCTTTTCT	-1.6
Pf3D7_14_v3:1211407-1211868:f	site	CSAGRAWAGACACGMSC	D	59	75	AGAAAAGGTTGTATCTA	-9.3
Pf3D7_14_v3:1211407-1211868:f	site	CSAGRAWAGACACGMSC	R	59	75	TAGATACAACCTTTTCT	-9.9
Pf3D7_14_v3:1211407-1211868:f	site	CWSYTGKTGTTSSTTYWGCTG	D	59	79	AGAAAAGGTTGTATCTAAAAA	-17.8
Pf3D7_14_v3:1211407-1211868:f	site	CWSYTGKTGTTSSTTYWGCTG	R	59	79	TTTTTAGATACAACCTTTTCT	-17.6
Pf3D7_14_v3:1211407-1211868:f	site	GCTKCASRTAAASTTTCAGCT	D	59	79	AGAAAAGGTTGTATCTAAAAA	-15.7
Pf3D7_14_v3:1211407-1211868:f	site	GCTKCASRTAAASTTTCAGCT	R	59	79	TTTTTAGATACAACCTTTTCT	-1.1
Pf3D7_14_v3:1211407-1211868:f	site	SGTDHGMAGWRKAWACAKKVASARWGG	D	59	85	AGAAAAGGTTGTATCTAAAAATAAAAA	-10.5
Pf3D7_14_v3:1211407-1211868:f	site	SGTDHGMAGWRKAWACAKKVASARWGG	R	59	85	TTTTTATTTTTAGATACAACCTTTTCT	-26.2
Pf3D7_14_v3:1211407-1211868:f	site	CAGARGWGCTGG	D	59	70	AGAAAAGGTTGT	-2.6
Pf3D7_14_v3:1211407-1211868:f	site	CAGARGWGCTGG	R	59	70	ACAACCTTTTCT	-8.2
Pf3D7_14_v3:1211407-1211868:f	site	ATAWWWWTATATATATATATATATATATATATWTAWATWTA	D	60	100	GAAAAGGTTGTATCTAAAAATAAAAACGAACCAGAATTTCT	-58.1
Pf3D7_14_v3:1211407-1211868:f	site	ATAWWWWTATATATATATATATATATATATATWTAWATWTA	R	60	100	AGAAATTCTGGTTCGTTTTTATTTTTAGATACAACCTTTTC	-22.8
Pf3D7_14_v3:1211407-1211868:f	site	TYWTTYTTTTTTTTTTYMTTT	D	60	80	GAAAAGGTTGTATCTAAAAAT	-18.2
Pf3D7_14_v3:1211407-1211868:f	site	TYWTTYTTTTTTTTTTYMTTT	R	60	80	ATTTTTAGATACAACCTTTTC	-13.5
Pf3D7_14_v3:1211407-1211868:f	site	KAGCWYCYRSHKBTGYAGSY	D	60	79	GAAAAGGTTGTATCTAAAAA	-12.7
Pf3D7_14_v3:1211407-1211868:f	site	KAGCWYCYRSHKBTGYAGSY	R	60	79	TTTTTAGATACAACCTTTTC	-17.4
Pf3D7_14_v3:1211407-1211868:f	site	ATAKTKGATGRTGRWKSWTTWWKKRCTAWTGGTRRTBGTGA	D	60	100	GAAAAGGTTGTATCTAAAAATAAAAACGAACCAGAATTTCT	-21.3
Pf3D7_14_v3:1211407-1211868:f	site	ATAKTKGATGRTGRWKSWTTWWKKRCTAWTGGTRRTBGTGA	R	60	100	AGAAATTCTGGTTCGTTTTTATTTTTAGATACAACCTTTTC	-13.8
Pf3D7_14_v3:1211407-1211868:f	site	CCAYMACCAA	D	60	69	GAAAAGGTTG	-12.1
Pf3D7_14_v3:1211407-1211868:f	site	CCAYMACCAA	R	60	69	CAACCTTTTC	-10.1
Pf3D7_14_v3:1211407-1211868:f	site	SCCCCACC	D	60	67	GAAAAGGT	-6.6
Pf3D7_14_v3:1211407-1211868:f	site	SCCCCACC	R	60	67	ACCTTTTC	-0.1
Pf3D7_14_v3:1211407-1211868:f	site	GAACVTTCAGCAGC	D	60	73	GAAAAGGTTGTATC	-4.0
Pf3D7_14_v3:1211407-1211868:f	site	GAACVTTCAGCAGC	R	60	73	GATACAACCTTTTC	-7.7
Pf3D7_14_v3:1211407-1211868:f	site	GGWKGYWASGAMTSRAGAGCAGRWWGRTGTGS	D	60	91	GAAAAGGTTGTATCTAAAAATAAAAACGAACC	-13.2
Pf3D7_14_v3:1211407-1211868:f	site	GGWKGYWASGAMTSRAGAGCAGRWWGRTGTGS	R	60	91	GGTTCGTTTTTATTTTTAGATACAACCTTTTC	-9.2
Pf3D7_14_v3:1211407-1211868:f	site	ATATATATATATATATAATAT	D	60	80	GAAAAGGTTGTATCTAAAAAT	-22.4
Pf3D7_14_v3:1211407-1211868:f	site	ATATATATATATATATAATAT	R	60	80	ATTTTTAGATACAACCTTTTC	-9.9
Pf3D7_14_v3:1211407-1211868:f	site	CAGKCGCC	D	60	67	GAAAAGGT	-4.2
Pf3D7_14_v3:1211407-1211868:f	site	CAGKCGCC	R	60	67	ACCTTTTC	-4.6
Pf3D7_14_v3:1211407-1211868:f	site	CSAGRAWAGACACGMSC	D	60	76	GAAAAGGTTGTATCTAA	-13.8
Pf3D7_14_v3:1211407-1211868:f	site	CSAGRAWAGACACGMSC	R	60	76	TTAGATACAACCTTTTC	-3.9
Pf3D7_14_v3:1211407-1211868:f	site	CWSYTGKTGTTSSTTYWGCTG	D	60	80	GAAAAGGTTGTATCTAAAAAT	-18.3
Pf3D7_14_v3:1211407-1211868:f	site	CWSYTGKTGTTSSTTYWGCTG	R	60	80	ATTTTTAGATACAACCTTTTC	-11.3
Pf3D7_14_v3:1211407-1211868:f	site	GCTKCASRTAAASTTTCAGCT	D	60	80	GAAAAGGTTGTATCTAAAAAT	-12.2
Pf3D7_14_v3:1211407-1211868:f	site	GCTKCASRTAAASTTTCAGCT	R	60	80	ATTTTTAGATACAACCTTTTC	-18.9
Pf3D7_14_v3:1211407-1211868:f	site	SGTDHGMAGWRKAWACAKKVASARWGG	D	60	86	GAAAAGGTTGTATCTAAAAATAAAAAC	-21.6
Pf3D7_14_v3:1211407-1211868:f	site	SGTDHGMAGWRKAWACAKKVASARWGG	R	60	86	GTTTTTATTTTTAGATACAACCTTTTC	-15.6
Pf3D7_14_v3:1211407-1211868:f	site	CAGARGWGCTGG	D	60	71	GAAAAGGTTGTA	-5.5
Pf3D7_14_v3:1211407-1211868:f	site	CAGARGWGCTGG	R	60	71	TACAACCTTTTC	-6.5
Pf3D7_14_v3:1211407-1211868:f	site	ATAWWWWTATATATATATATATATATATATATWTAWATWTA	D	61	101	AAAAGGTTGTATCTAAAAATAAAAACGAACCAGAATTTCTT	-32.2
Pf3D7_14_v3:1211407-1211868:f	site	ATAWWWWTATATATATATATATATATATATATWTAWATWTA	R	61	101	AAGAAATTCTGGTTCGTTTTTATTTTTAGATACAACCTTTT	-40.3
Pf3D7_14_v3:1211407-1211868:f	site	TYWTTYTTTTTTTTTTYMTTT	D	61	81	AAAAGGTTGTATCTAAAAATA	-20.8
Pf3D7_14_v3:1211407-1211868:f	site	TYWTTYTTTTTTTTTTYMTTT	R	61	81	TATTTTTAGATACAACCTTTT	-11.3
Pf3D7_14_v3:1211407-1211868:f	site	KAGCWYCYRSHKBTGYAGSY	D	61	80	AAAAGGTTGTATCTAAAAAT	-17.6
Pf3D7_14_v3:1211407-1211868:f	site	KAGCWYCYRSHKBTGYAGSY	R	61	80	ATTTTTAGATACAACCTTTT	-24.3
Pf3D7_14_v3:1211407-1211868:f	site	ATAKTKGATGRTGRWKSWTTWWKKRCTAWTGGTRRTBGTGA	D	61	101	AAAAGGTTGTATCTAAAAATAAAAACGAACCAGAATTTCTT	-16.7
Pf3D7_14_v3:1211407-1211868:f	site	ATAKTKGATGRTGRWKSWTTWWKKRCTAWTGGTRRTBGTGA	R	61	101	AAGAAATTCTGGTTCGTTTTTATTTTTAGATACAACCTTTT	-33.1
Pf3D7_14_v3:1211407-1211868:f	site	CCAYMACCAA	D	61	70	AAAAGGTTGT	-23.2
Pf3D7_14_v3:1211407-1211868:f	site	CCAYMACCAA	R	61	70	ACAACCTTTT	-12.0
Pf3D7_14_v3:1211407-1211868:f	site	SCCCCACC	D	61	68	AAAAGGTT	-8.8
Pf3D7_14_v3:1211407-1211868:f	site	SCCCCACC	R	61	68	AACCTTTT	-3.0
Pf3D7_14_v3:1211407-1211868:f	site	GAACVTTCAGCAGC	D	61	74	AAAAGGTTGTATCT	-10.6
Pf3D7_14_v3:1211407-1211868:f	site	GAACVTTCAGCAGC	R	61	74	AGATACAACCTTTT	-15.3
Pf3D7_14_v3:1211407-1211868:f	site	GGWKGYWASGAMTSRAGAGCAGRWWGRTGTGS	D	61	92	AAAAGGTTGTATCTAAAAATAAAAACGAACCA	-13.1
Pf3D7_14_v3:1211407-1211868:f	site	GGWKGYWASGAMTSRAGAGCAGRWWGRTGTGS	R	61	92	TGGTTCGTTTTTATTTTTAGATACAACCTTTT	-22.5
Pf3D7_14_v3:1211407-1211868:f	site	ATATATATATATATATAATAT	D	61	81	AAAAGGTTGTATCTAAAAATA	-20.6
Pf3D7_14_v3:1211407-1211868:f	site	ATATATATATATATATAATAT	R	61	81	TATTTTTAGATACAACCTTTT	-28.9
Pf3D7_14_v3:1211407-1211868:f	site	CAGKCGCC	D	61	68	AAAAGGTT	-4.2
Pf3D7_14_v3:1211407-1211868:f	site	CAGKCGCC	R	61	68	AACCTTTT	-7.0
Pf3D7_14_v3:1211407-1211868:f	site	CSAGRAWAGACACGMSC	D	61	77	AAAAGGTTGTATCTAAA	-6.3
Pf3D7_14_v3:1211407-1211868:f	site	CSAGRAWAGACACGMSC	R	61	77	TTTAGATACAACCTTTT	-6.8
Pf3D7_14_v3:1211407-1211868:f	site	CWSYTGKTGTTSSTTYWGCTG	D	61	81	AAAAGGTTGTATCTAAAAATA	-11.0
Pf3D7_14_v3:1211407-1211868:f	site	CWSYTGKTGTTSSTTYWGCTG	R	61	81	TATTTTTAGATACAACCTTTT	-8.8
Pf3D7_14_v3:1211407-1211868:f	site	GCTKCASRTAAASTTTCAGCT	D	61	81	AAAAGGTTGTATCTAAAAATA	-21.6
Pf3D7_14_v3:1211407-1211868:f	site	GCTKCASRTAAASTTTCAGCT	R	61	81	TATTTTTAGATACAACCTTTT	-11.8
Pf3D7_14_v3:1211407-1211868:f	site	SGTDHGMAGWRKAWACAKKVASARWGG	D	61	87	AAAAGGTTGTATCTAAAAATAAAAACG	-10.7
Pf3D7_14_v3:1211407-1211868:f	site	SGTDHGMAGWRKAWACAKKVASARWGG	R	61	87	CGTTTTTATTTTTAGATACAACCTTTT	-10.7
Pf3D7_14_v3:1211407-1211868:f	site	CAGARGWGCTGG	D	61	72	AAAAGGTTGTAT	-1.3
Pf3D7_14_v3:1211407-1211868:f	site	CAGARGWGCTGG	R	61	72	ATACAACCTTTT	-10.1
Pf3D7_14_v3:1211407-1211868:f	site	ATAWWWWTATATATATATATATATATATATATWTAWATWTA	D	62	102	AAAGGTTGTATCTAAAAATAAAAACGAACCAGAATTTCTTC	-45.4
Pf3D7_14_v3:1211407-1211868:f	site	ATAWWWWTATATATATATATATATATATATATWTAWATWTA	R	62	102	GAAGAAATTCTGGTTCGTTTTTATTTTTAGATACAACCTTT	-32.5
Pf3D7_14_v3:1211407-1211868:f	site	TYWTTYTTTTTTTTTTYMTTT	D	62	82	AAAGGTTGTATCTAAAAATAA	-20.8
Pf3D7_14_v3:1211407-1211868:f	site	TYWTTYTTTTTTTTTTYMTTT	R	62	82	TTATTTTTAGATACAACCTTT	0.4
Pf3D7_14_v3:1211407-1211868:f	site	KAGCWYCYRSHKBTGYAGSY	D	62	81	AAAGGTTGTATCTAAAAATA	-21.8
Pf3D7_14_v3:1211407-1211868:f	site	KAGCWYCYRSHKBTGYAGSY	R	62	81	TATTTTTAGATACAACCTTT	-10.8
Pf3D7_14_v3:1211407-1211868:f	site	ATAKTKGATGRTGRWKSWTTWWKKRCTAWTGGTRRTBGTGA	D	62	102	AAAGGTTGTATCTAAAAATAAAAACGAACCAGAATTTCTTC	-20.9
Pf3D7_14_v3:1211407-1211868:f	site	ATAKTKGATGRTGRWKSWTTWWKKRCTAWTGGTRRTBGTGA	R	62	102	GAAGAAATTCTGGTTCGTTTTTATTTTTAGATACAACCTTT	-25.3
Pf3D7_14_v3:1211407-1211868:f	site	CCAYMACCAA	D	62	71	AAAGGTTGTA	-19.9
Pf3D7_14_v3:1211407-1211868:f	site	CCAYMACCAA	R	62	71	TACAACCTTT	-14.0
Pf3D7_14_v3:1211407-1211868:f	site	SCCCCACC	D	62	69	AAAGGTTG	-8.8
Pf3D7_14_v3:1211407-1211868:f	site	SCCCCACC	R	62	69	CAACCTTT	-0.7
Pf3D7_14_v3:1211407-1211868:f	site	GAACVTTCAGCAGC	D	62	75	AAAGGTTGTATCTA	-9.2
Pf3D7_14_v3:1211407-1211868:f	site	GAACVTTCAGCAGC	R	62	75	TAGATACAACCTTT	-12.4
Pf3D7_14_v3:1211407-1211868:f	site	GGWKGYWASGAMTSRAGAGCAGRWWGRTGTGS	D	62	93	AAAGGTTGTATCTAAAAATAAAAACGAACCAG	-6.6
Pf3D7_14_v3:1211407-1211868:f	site	GGWKGYWASGAMTSRAGAGCAGRWWGRTGTGS	R	62	93	CTGGTTCGTTTTTATTTTTAGATACAACCTTT	-25.4
Pf3D7_14_v3:1211407-1211868:f	site	ATATATATATATATATAATAT	D	62	82	AAAGGTTGTATCTAAAAATAA	-25.5
Pf3D7_14_v3:1211407-1211868:f	site	ATATATATATATATATAATAT	R	62	82	TTATTTTTAGATACAACCTTT	-12.0
Pf3D7_14_v3:1211407-1211868:f	site	CAGKCGCC	D	62	69	AAAGGTTG	-4.8
Pf3D7_14_v3:1211407-1211868:f	site	CAGKCGCC	R	62	69	CAACCTTT	-1.2
Pf3D7_14_v3:1211407-1211868:f	site	CSAGRAWAGACACGMSC	D	62	78	AAAGGTTGTATCTAAAA	-7.5
Pf3D7_14_v3:1211407-1211868:f	site	CSAGRAWAGACACGMSC	R	62	78	TTTTAGATACAACCTTT	-11.5
Pf3D7_14_v3:1211407-1211868:f	site	CWSYTGKTGTTSSTTYWGCTG	D	62	82	AAAGGTTGTATCTAAAAATAA	-19.6
Pf3D7_14_v3:1211407-1211868:f	site	CWSYTGKTGTTSSTTYWGCTG	R	62	82	TTATTTTTAGATACAACCTTT	-18.0
Pf3D7_14_v3:1211407-1211868:f	site	GCTKCASRTAAASTTTCAGCT	D	62	82	AAAGGTTGTATCTAAAAATAA	-18.2
Pf3D7_14_v3:1211407-1211868:f	site	GCTKCASRTAAASTTTCAGCT	R	62	82	TTATTTTTAGATACAACCTTT	-14.9
Pf3D7_14_v3:1211407-1211868:f	site	SGTDHGMAGWRKAWACAKKVASARWGG	D	62	88	AAAGGTTGTATCTAAAAATAAAAACGA	-14.8
Pf3D7_14_v3:1211407-1211868:f	site	SGTDHGMAGWRKAWACAKKVASARWGG	R	62	88	TCGTTTTTATTTTTAGATACAACCTTT	-20.2
Pf3D7_14_v3:1211407-1211868:f	site	CAGARGWGCTGG	D	62	73	AAAGGTTGTATC	-5.0
Pf3D7_14_v3:1211407-1211868:f	site	CAGARGWGCTGG	R	62	73	GATACAACCTTT	-3.5
Pf3D7_14_v3:1211407-1211868:f	site	ATAWWWWTATATATATATATATATATATATATWTAWATWTA	D	63	103	AAGGTTGTATCTAAAAATAAAAACGAACCAGAATTTCTTCA	-34.9
Pf3D7_14_v3:1211407-1211868:f	site	ATAWWWWTATATATATATATATATATATATATWTAWATWTA	R	63	103	TGAAGAAATTCTGGTTCGTTTTTATTTTTAGATACAACCTT	-37.1
Pf3D7_14_v3:1211407-1211868:f	site	TYWTTYTTTTTTTTTTYMTTT	D	63	83	AAGGTTGTATCTAAAAATAAA	-27.7
Pf3D7_14_v3:1211407-1211868:f	site	TYWTTYTTTTTTTTTTYMTTT	R	63	83	TTTATTTTTAGATACAACCTT	-10.5
Pf3D7_14_v3:1211407-1211868:f	site	KAGCWYCYRSHKBTGYAGSY	D	63	82	AAGGTTGTATCTAAAAATAA	-9.7
Pf3D7_14_v3:1211407-1211868:f	site	KAGCWYCYRSHKBTGYAGSY	R	63	82	TTATTTTTAGATACAACCTT	-15.3
Pf3D7_14_v3:1211407-1211868:f	site	ATAKTKGATGRTGRWKSWTTWWKKRCTAWTGGTRRTBGTGA	D	63	103	AAGGTTGTATCTAAAAATAAAAACGAACCAGAATTTCTTCA	-29.5
Pf3D7_14_v3:1211407-1211868:f	site	ATAKTKGATGRTGRWKSWTTWWKKRCTAWTGGTRRTBGTGA	R	63	103	TGAAGAAATTCTGGTTCGTTTTTATTTTTAGATACAACCTT	-19.1
Pf3D7_14_v3:1211407-1211868:f	site	CCAYMACCAA	D	63	72	AAGGTTGTAT	-18.0
Pf3D7_14_v3:1211407-1211868:f	site	CCAYMACCAA	R	63	72	ATACAACCTT	-3.8
Pf3D7_14_v3:1211407-1211868:f	site	SCCCCACC	D	63	70	AAGGTTGT	-8.8
Pf3D7_14_v3:1211407-1211868:f	site	SCCCCACC	R	63	70	ACAACCTT	-3.0
Pf3D7_14_v3:1211407-1211868:f	site	GAACVTTCAGCAGC	D	63	76	AAGGTTGTATCTAA	-10.9
Pf3D7_14_v3:1211407-1211868:f	site	GAACVTTCAGCAGC	R	63	76	TTAGATACAACCTT	-7.1
Pf3D7_14_v3:1211407-1211868:f	site	GGWKGYWASGAMTSRAGAGCAGRWWGRTGTGS	D	63	94	AAGGTTGTATCTAAAAATAAAAACGAACCAGA	-21.4
Pf3D7_14_v3:1211407-1211868:f	site	GGWKGYWASGAMTSRAGAGCAGRWWGRTGTGS	R	63	94	TCTGGTTCGTTTTTATTTTTAGATACAACCTT	-11.1
Pf3D7_14_v3:1211407-1211868:f	site	ATATATATATATATATAATAT	D	63	83	AAGGTTGTATCTAAAAATAAA	-17.6
Pf3D7_14_v3:1211407-1211868:f	site	ATATATATATATATATAATAT	R	63	83	TTTATTTTTAGATACAACCTT	-34.8
Pf3D7_14_v3:1211407-1211868:f	site	CAGKCGCC	D	63	70	AAGGTTGT	-1.9
Pf3D7_14_v3:1211407-1211868:f	site	CAGKCGCC	R	63	70	ACAACCTT	-5.9
Pf3D7_14_v3:1211407-1211868:f	site	CSAGRAWAGACACGMSC	D	63	79	AAGGTTGTATCTAAAAA	-11.7
Pf3D7_14_v3:1211407-1211868:f	site	CSAGRAWAGACACGMSC	R	63	79	TTTTTAGATACAACCTT	-6.3
Pf3D7_14_v3:1211407-1211868:f	site	CWSYTGKTGTTSSTTYWGCTG	D	63	83	AAGGTTGTATCTAAAAATAAA	-18.9
Pf3D7_14_v3:1211407-1211868:f	site	CWSYTGKTGTTSSTTYWGCTG	R	63	83	TTTATTTTTAGATACAACCTT	-12.0
Pf3D7_14_v3:1211407-1211868:f	site	GCTKCASRTAAASTTTCAGCT	D	63	83	AAGGTTGTATCTAAAAATAAA	-22.9
Pf3D7_14_v3:1211407-1211868:f	site	GCTKCASRTAAASTTTCAGCT	R	63	83	TTTATTTTTAGATACAACCTT	-14.3
Pf3D7_14_v3:1211407-1211868:f	site	SGTDHGMAGWRKAWACAKKVASARWGG	D	63	89	AAGGTTGTATCTAAAAATAAAAACGAA	-17.2
Pf3D7_14_v3:1211407-1211868:f	site	SGTDHGMAGWRKAWACAKKVASARWGG	R	63	89	TTCGTTTTTATTTTTAGATACAACCTT	-20.6
Pf3D7_14_v3:1211407-1211868:f	site	CAGARGWGCTGG	D	63	74	AAGGTTGTATCT	-6.7
Pf3D7_14_v3:1211407-1211868:f	site	CAGARGWGCTGG	R	63	74	AGATACAACCTT	-7.8
Pf3D7_14_v3:1211407-1211868:f	site	ATAWWWWTATATATATATATATATATATATATWTAWATWTA	D	64	104	AGGTTGTATCTAAAAATAAAAACGAACCAGAATTTCTTCAA	-50.7
Pf3D7_14_v3:1211407-1211868:f	site	ATAWWWWTATATATATATATATATATATATATWTAWATWTA	R	64	104	TTGAAGAAATTCTGGTTCGTTTTTATTTTTAGATACAACCT	-24.4
Pf3D7_14_v3:1211407-1211868:f	site	TYWTTYTTTTTTTTTTYMTTT	D	64	84	AGGTTGTATCTAAAAATAAAA	-28.7
Pf3D7_14_v3:1211407-1211868:f	site	TYWTTYTTTTTTTTTTYMTTT	R	64	84	TTTTATTTTTAGATACAACCT	-9.5
Pf3D7_14_v3:1211407-1211868:f	site	KAGCWYCYRSHKBTGYAGSY	D	64	83	AGGTTGTATCTAAAAATAAA	-18.7
Pf3D7_14_v3:1211407-1211868:f	site	KAGCWYCYRSHKBTGYAGSY	R	64	83	TTTATTTTTAGATACAACCT	-14.5
Pf3D7_14_v3:1211407-1211868:f	site	ATAKTKGATGRTGRWKSWTTWWKKRCTAWTGGTRRTBGTGA	D	64	104	AGGTTGTATCTAAAAATAAAAACGAACCAGAATTTCTTCAA	-27.9
Pf3D7_14_v3:1211407-1211868:f	site	ATAKTKGATGRTGRWKSWTTWWKKRCTAWTGGTRRTBGTGA	R	64	104	TTGAAGAAATTCTGGTTCGTTTTTATTTTTAGATACAACCT	-29.1
Pf3D7_14_v3:1211407-1211868:f	site	CCAYMACCAA	D	64	73	AGGTTGTATC	-19.7
Pf3D7_14_v3:1211407-1211868:f	site	CCAYMACCAA	R	64	73	GATACAACCT	-7.1
Pf3D7_14_v3:1211407-1211868:f	site	SCCCCACC	D	64	71	AGGTTGTA	-8.8
Pf3D7_14_v3:1211407-1211868:f	site	SCCCCACC	R	64	71	TACAACCT	-3.0
Pf3D7_14_v3:1211407-1211868:f	site	GAACVTTCAGCAGC	D	64	77	AGGTTGTATCTAAA	-13.1
Pf3D7_14_v3:1211407-1211868:f	site	GAACVTTCAGCAGC	R	64	77	TTTAGATACAACCT	-15.2
Pf3D7_14_v3:1211407-1211868:f	site	GGWKGYWASGAMTSRAGAGCAGRWWGRTGTGS	D	64	95	AGGTTGTATCTAAAAATAAAAACGAACCAGAA	-18.7
Pf3D7_14_v3:1211407-1211868:f	site	GGWKGYWASGAMTSRAGAGCAGRWWGRTGTGS	R	64	95	TTCTGGTTCGTTTTTATTTTTAGATACAACCT	-16.1
Pf3D7_14_v3:1211407-1211868:f	site	ATATATATATATATATAATAT	D	64	84	AGGTTGTATCTAAAAATAAAA	-21.8
Pf3D7_14_v3:1211407-1211868:f	site	ATATATATATATATATAATAT	R	64	84	TTTTATTTTTAGATACAACCT	-6.4
Pf3D7_14_v3:1211407-1211868:f	site	CAGKCGCC	D	64	71	AGGTTGTA	-1.8
Pf3D7_14_v3:1211407-1211868:f	site	CAGKCGCC	R	64	71	TACAACCT	-4.1
Pf3D7_14_v3:1211407-1211868:f	site	CSAGRAWAGACACGMSC	D	64	80	AGGTTGTATCTAAAAAT	-10.3
Pf3D7_14_v3:1211407-1211868:f	site	CSAGRAWAGACACGMSC	R	64	80	ATTTTTAGATACAACCT	-12.9
Pf3D7_14_v3:1211407-1211868:f	site	CWSYTGKTGTTSSTTYWGCTG	D	64	84	AGGTTGTATCTAAAAATAAAA	-18.2
Pf3D7_14_v3:1211407-1211868:f	site	CWSYTGKTGTTSSTTYWGCTG	R	64	84	TTTTATTTTTAGATACAACCT	-6.7
Pf3D7_14_v3:1211407-1211868:f	site	GCTKCASRTAAASTTTCAGCT	D	64	84	AGGTTGTATCTAAAAATAAAA	-19.2
Pf3D7_14_v3:1211407-1211868:f	site	GCTKCASRTAAASTTTCAGCT	R	64	84	TTTTATTTTTAGATACAACCT	-9.3
Pf3D7_14_v3:1211407-1211868:f	site	SGTDHGMAGWRKAWACAKKVASARWGG	D	64	90	AGGTTGTATCTAAAAATAAAAACGAAC	-12.8
Pf3D7_14_v3:1211407-1211868:f	site	SGTDHGMAGWRKAWACAKKVASARWGG	R	64	90	GTTCGTTTTTATTTTTAGATACAACCT	-15.4
Pf3D7_14_v3:1211407-1211868:f	site	CAGARGWGCTGG	D	64	75	AGGTTGTATCTA	-6.2
Pf3D7_14_v3:1211407-1211868:f	site	CAGARGWGCTGG	R	64	75	TAGATACAACCT	-6.7
Pf3D7_14_v3:1211407-1211868:f	site	ATAWWWWTATATATATATATATATATATATATWTAWATWTA	D	65	105	GGTTGTATCTAAAAATAAAAACGAACCAGAATTTCTTCAAG	-31.9
Pf3D7_14_v3:1211407-1211868:f	site	ATAWWWWTATATATATATATATATATATATATWTAWATWTA	R	65	105	CTTGAAGAAATTCTGGTTCGTTTTTATTTTTAGATACAACC	-43.2
Pf3D7_14_v3:1211407-1211868:f	site	TYWTTYTTTTTTTTTTYMTTT	D	65	85	GGTTGTATCTAAAAATAAAAA	-23.5
Pf3D7_14_v3:1211407-1211868:f	site	TYWTTYTTTTTTTTTTYMTTT	R	65	85	TTTTTATTTTTAGATACAACC	-2.4
Pf3D7_14_v3:1211407-1211868:f	site	KAGCWYCYRSHKBTGYAGSY	D	65	84	GGTTGTATCTAAAAATAAAA	-19.7
Pf3D7_14_v3:1211407-1211868:f	site	KAGCWYCYRSHKBTGYAGSY	R	65	84	TTTTATTTTTAGATACAACC	-7.7
Pf3D7_14_v3:1211407-1211868:f	site	ATAKTKGATGRTGRWKSWTTWWKKRCTAWTGGTRRTBGTGA	D	65	105	GGTTGTATCTAAAAATAAAAACGAACCAGAATTTCTTCAAG	-15.9
Pf3D7_14_v3:1211407-1211868:f	site	ATAKTKGATGRTGRWKSWTTWWKKRCTAWTGGTRRTBGTGA	R	65	105	CTTGAAGAAATTCTGGTTCGTTTTTATTTTTAGATACAACC	-21.6
Pf3D7_14_v3:1211407-1211868:f	site	CCAYMACCAA	D	65	74	GGTTGTATCT	-16.6
Pf3D7_14_v3:1211407-1211868:f	site	CCAYMACCAA	R	65	74	AGATACAACC	-10.9
Pf3D7_14_v3:1211407-1211868:f	site	SCCCCACC	D	65	72	GGTTGTAT	-6.6
Pf3D7_14_v3:1211407-1211868:f	site	SCCCCACC	R	65	72	ATACAACC	1.7
Pf3D7_14_v3:1211407-1211868:f	site	GAACVTTCAGCAGC	D	65	78	GGTTGTATCTAAAA	-6.5
Pf3D7_14_v3:1211407-1211868:f	site	GAACVTTCAGCAGC	R	65	78	TTTTAGATACAACC	-9.6
Pf3D7_14_v3:1211407-1211868:f	site	GGWKGYWASGAMTSRAGAGCAGRWWGRTGTGS	D	65	96	GGTTGTATCTAAAAATAAAAACGAACCAGAAT	-3.7
Pf3D7_14_v3:1211407-1211868:f	site	GGWKGYWASGAMTSRAGAGCAGRWWGRTGTGS	R	65	96	ATTCTGGTTCGTTTTTATTTTTAGATACAACC	-25.9
Pf3D7_14_v3:1211407-1211868:f	site	ATATATATATATATATAATAT	D	65	85	GGTTGTATCTAAAAATAAAAA	-8.7
Pf3D7_14_v3:1211407-1211868:f	site	ATATATATATATATATAATAT	R	65	85	TTTTTATTTTTAGATACAACC	-28.0
Pf3D7_14_v3:1211407-1211868:f	site	CAGKCGCC	D	65	72	GGTTGTAT	-7.5
Pf3D7_14_v3:1211407-1211868:f	site	CAGKCGCC	R	65	72	ATACAACC	-3.0
Pf3D7_14_v3:1211407-1211868:f	site	CSAGRAWAGACACGMSC	D	65	81	GGTTGTATCTAAAAATA	-10.0
Pf3D7_14_v3:1211407-1211868:f	site	CSAGRAWAGACACGMSC	R	65	81	TATTTTTAGATACAACC	0.2
Pf3D7_14_v3:1211407-1211868:f	site	CWSYTGKTGTTSSTTYWGCTG	D	65	85	GGTTGTATCTAAAAATAAAAA	-27.1
Pf3D7_14_v3:1211407-1211868:f	site	CWSYTGKTGTTSSTTYWGCTG	R	65	85	TTTTTATTTTTAGATACAACC	-14.7
Pf3D7_14_v3:1211407-1211868:f	site	GCTKCASRTAAASTTTCAGCT	D	65	85	GGTTGTATCTAAAAATAAAAA	-15.7
Pf3D7_14_v3:1211407-1211868:f	site	GCTKCASRTAAASTTTCAGCT	R	65	85	TTTTTATTTTTAGATACAACC	-4.2
Pf3D7_14_v3:1211407-1211868:f	site	SGTDHGMAGWRKAWACAKKVASARWGG	D	65	91	GGTTGTATCTAAAAATAAAAACGAACC	-5.9
Pf3D7_14_v3:1211407-1211868:f	site	SGTDHGMAGWRKAWACAKKVASARWGG	R	65	91	GGTTCGTTTTTATTTTTAGATACAACC	-13.5
Pf3D7_14_v3:1211407-1211868:f	site	CAGARGWGCTGG	D	65	76	GGTTGTATCTAA	-4.9
Pf3D7_14_v3:1211407-1211868:f	site	CAGARGWGCTGG	R	65	76	TTAGATACAACC	-10.7
Pf3D7_14_v3:1211407-1211868:f	site	ATAWWWWTATATATATATATATATATATATATWTAWATWTA	D	66	106	GTTGTATCTAAAAATAAAAACGAACCAGAATTTCTTCAAGC	-52.1
Pf3D7_14_v3:1211407-1211868:f	site	ATAWWWWTATATATATATATATATATATATATWTAWATWTA	R	66	106	GCTTGAAGAAATTCTGGTTCGTTTTTATTTTTAGATACAAC	-25.9
Pf3D7_14_v3:1211407-1211868:f	site	TYWTTYTTTTTTTTTTYMTTT	D	66	86	GTTGTATCTAAAAATAAAAAC	-14.6
Pf3D7_14_v3:1211407-1211868:f	site	TYWTTYTTTTTTTTTTYMTTT	R	66	86	GTTTTTATTTTTAGATACAAC	-1.7
Pf3D7_14_v3:1211407-1211868:f	site	KAGCWYCYRSHKBTGYAGSY	D	66	85	GTTGTATCTAAAAATAAAAA	-17.0
Pf3D7_14_v3:1211407-1211868:f	site	KAGCWYCYRSHKBTGYAGSY	R	66	85	TTTTTATTTTTAGATACAAC	-17.5
Pf3D7_14_v3:1211407-1211868:f	site	ATAKTKGATGRTGRWKSWTTWWKKRCTAWTGGTRRTBGTGA	D	66	106	GTTGTATCTAAAAATAAAAACGAACCAGAATTTCTTCAAGC	-19.7
Pf3D7_14_v3:1211407-1211868:f	site	ATAKTKGATGRTGRWKSWTTWWKKRCTAWTGGTRRTBGTGA	R	66	106	GCTTGAAGAAATTCTGGTTCGTTTTTATTTTTAGATACAAC	-20.4
Pf3D7_14_v3:1211407-1211868:f	site	CCAYMACCAA	D	66	75	GTTGTATCTA	-10.9
Pf3D7_14_v3:1211407-1211868:f	site	CCAYMACCAA	R	66	75	TAGATACAAC	-11.0
Pf3D7_14_v3:1211407-1211868:f	site	SCCCCACC	D	66	73	GTTGTATC	-1.9
Pf3D7_14_v3:1211407-1211868:f	site	SCCCCACC	R	66	73	GATACAAC	1.0
Pf3D7_14_v3:1211407-1211868:f	site	GAACVTTCAGCAGC	D	66	79	GTTGTATCTAAAAA	-9.6
Pf3D7_14_v3:1211407-1211868:f	site	GAACVTTCAGCAGC	R	66	79	TTTTTAGATACAAC	-12.2
Pf3D7_14_v3:1211407-1211868:f	site	GGWKGYWASGAMTSRAGAGCAGRWWGRTGTGS	D	66	97	GTTGTATCTAAAAATAAAAACGAACCAGAATT	-14.2
Pf3D7_14_v3:1211407-1211868:f	site	GGWKGYWASGAMTSRAGAGCAGRWWGRTGTGS	R	66	97	AATTCTGGTTCGTTTTTATTTTTAGATACAAC	-24.0
Pf3D7_14_v3:1211407-1211868:f	site	ATATATATATATATATAATAT	D	66	86	GTTGTATCTAAAAATAAAAAC	-24.0
Pf3D7_14_v3:1211407-1211868:f	site	ATATATATATATATATAATAT	R	66	86	GTTTTTATTTTTAGATACAAC	-7.7
Pf3D7_14_v3:1211407-1211868:f	site	CAGKCGCC	D	66	73	GTTGTATC	-3.7
Pf3D7_14_v3:1211407-1211868:f	site	CAGKCGCC	R	66	73	GATACAAC	-1.2
Pf3D7_14_v3:1211407-1211868:f	site	CSAGRAWAGACACGMSC	D	66	82	GTTGTATCTAAAAATAA	-9.1
Pf3D7_14_v3:1211407-1211868:f	site	CSAGRAWAGACACGMSC	R	66	82	TTATTTTTAGATACAAC	-11.4
Pf3D7_14_v3:1211407-1211868:f	site	CWSYTGKTGTTSSTTYWGCTG	D	66	86	GTTGTATCTAAAAATAAAAAC	-24.1
Pf3D7_14_v3:1211407-1211868:f	site	CWSYTGKTGTTSSTTYWGCTG	R	66	86	GTTTTTATTTTTAGATACAAC	-17.7
Pf3D7_14_v3:1211407-1211868:f	site	GCTKCASRTAAASTTTCAGCT	D	66	86	GTTGTATCTAAAAATAAAAAC	-4.9
Pf3D7_14_v3:1211407-1211868:f	site	GCTKCASRTAAASTTTCAGCT	R	66	86	GTTTTTATTTTTAGATACAAC	-14.0
Pf3D7_14_v3:1211407-1211868:f	site	SGTDHGMAGWRKAWACAKKVASARWGG	D	66	92	GTTGTATCTAAAAATAAAAACGAACCA	-14.5
Pf3D7_14_v3:1211407-1211868:f	site	SGTDHGMAGWRKAWACAKKVASARWGG	R	66	92	TGGTTCGTTTTTATTTTTAGATACAAC	-16.2
Pf3D7_14_v3:1211407-1211868:f	site	CAGARGWGCTGG	D	66	77	GTTGTATCTAAA	-11.9
Pf3D7_14_v3:1211407-1211868:f	site	CAGARGWGCTGG	R	66	77	TTTAGATACAAC	-4.9
Pf3D7_14_v3:1211407-1211868:f	site	ATAWWWWTATATATATATATATATATATATATWTAWATWTA	D	67	107	TTGTATCTAAAAATAAAAACGAACCAGAATTTCTTCAAGCG	-33.8
Pf3D7_14_v3:1211407-1211868:f	site	ATAWWWWTATATATATATATATATATATATATWTAWATWTA	R	67	107	CGCTTGAAGAAATTCTGGTTCGTTTTTATTTTTAGATACAA	-46.9
Pf3D7_14_v3:1211407-1211868:f	site	TYWTTYTTTTTTTTTTYMTTT	D	67	87	TTGTATCTAAAAATAAAAACG	-20.0
Pf3D7_14_v3:1211407-1211868:f	site	TYWTTYTTTTTTTTTTYMTTT	R	67	87	CGTTTTTATTTTTAGATACAA	-13.5
Pf3D7_14_v3:1211407-1211868:f	site	KAGCWYCYRSHKBTGYAGSY	D	67	86	TTGTATCTAAAAATAAAAAC	-4.8
Pf3D7_14_v3:1211407-1211868:f	site	KAGCWYCYRSHKBTGYAGSY	R	67	86	GTTTTTATTTTTAGATACAA	-11.1
Pf3D7_14_v3:1211407-1211868:f	site	ATAKTKGATGRTGRWKSWTTWWKKRCTAWTGGTRRTBGTGA	D	67	107	TTGTATCTAAAAATAAAAACGAACCAGAATTTCTTCAAGCG	-44.6
Pf3D7_14_v3:1211407-1211868:f	site	ATAKTKGATGRTGRWKSWTTWWKKRCTAWTGGTRRTBGTGA	R	67	107	CGCTTGAAGAAATTCTGGTTCGTTTTTATTTTTAGATACAA	-14.7
Pf3D7_14_v3:1211407-1211868:f	site	CCAYMACCAA	D	67	76	TTGTATCTAA	-7.6
Pf3D7_14_v3:1211407-1211868:f	site	CCAYMACCAA	R	67	76	TTAGATACAA	-9.3
Pf3D7_14_v3:1211407-1211868:f	site	SCCCCACC	D	67	74	TTGTATCT	-5.9
Pf3D7_14_v3:1211407-1211868:f	site	SCCCCACC	R	67	74	AGATACAA	-8.8
Pf3D7_14_v3:1211407-1211868:f	site	GAACVTTCAGCAGC	D	67	80	TTGTATCTAAAAAT	-10.4
Pf3D7_14_v3:1211407-1211868:f	site	GAACVTTCAGCAGC	R	67	80	ATTTTTAGATACAA	-15.1
Pf3D7_14_v3:1211407-1211868:f	site	GGWKGYWASGAMTSRAGAGCAGRWWGRTGTGS	D	67	98	TTGTATCTAAAAATAAAAACGAACCAGAATTT	-16.4
Pf3D7_14_v3:1211407-1211868:f	site	GGWKGYWASGAMTSRAGAGCAGRWWGRTGTGS	R	67	98	AAATTCTGGTTCGTTTTTATTTTTAGATACAA	-16.0
Pf3D7_14_v3:1211407-1211868:f	site	ATATATATATATATATAATAT	D	67	87	TTGTATCTAAAAATAAAAACG	-5.4
Pf3D7_14_v3:1211407-1211868:f	site	ATATATATATATATATAATAT	R	67	87	CGTTTTTATTTTTAGATACAA	-27.1
Pf3D7_14_v3:1211407-1211868:f	site	CAGKCGCC	D	67	74	TTGTATCT	-1.7
[truncated: 513,909 more rows]
