# Supplementary material for: Transcriptome analysis reveals a de novo DNA element that may interact with chromatin-associated proteins in Plasmodium berghei during erythrocytic development
Source: Sci Rep. 2025 May 28;15:18621. doi: 10.1038/s41598-025-03586-4 (PMC12120095; doi:10.1038/s41598-025-03586-4)
Supplement: Supplementary file 5 — Supplementary Information 5. [file 41598_2025_3586_MOESM5_ESM.zip › Supplementary File S6/rsat_chip_seq/DynSpansBySourceId_ring_AGGTAA.tab]

Pf3D7_14_v3:1236797-1237020:f	site	ATAWWWWTATATATATATATATATATATATATWTAWATWTA	D	142	182	ACCAAATTCGGAATCAAATGGCTAGCCACATTTGTAGGTAA	-59.9
Pf3D7_14_v3:1236797-1237020:f	site	ATAKTKGATGRTGRWKSWTTWWKKRCTAWTGGTRRTBGTGA	D	142	182	ACCAAATTCGGAATCAAATGGCTAGCCACATTTGTAGGTAA	-24.1
Pf3D7_14_v3:1236797-1237020:f	site	ATAWWWWTATATATATATATATATATATATATWTAWATWTA	D	143	183	CCAAATTCGGAATCAAATGGCTAGCCACATTTGTAGGTAAA	-44.8
Pf3D7_14_v3:1236797-1237020:f	site	ATAKTKGATGRTGRWKSWTTWWKKRCTAWTGGTRRTBGTGA	D	143	183	CCAAATTCGGAATCAAATGGCTAGCCACATTTGTAGGTAAA	-18.1
Pf3D7_14_v3:1236797-1237020:f	site	ATAWWWWTATATATATATATATATATATATATWTAWATWTA	D	144	184	CAAATTCGGAATCAAATGGCTAGCCACATTTGTAGGTAAAG	-62.0
Pf3D7_14_v3:1236797-1237020:f	site	ATAKTKGATGRTGRWKSWTTWWKKRCTAWTGGTRRTBGTGA	D	144	184	CAAATTCGGAATCAAATGGCTAGCCACATTTGTAGGTAAAG	-11.3
Pf3D7_14_v3:1236797-1237020:f	site	ATAWWWWTATATATATATATATATATATATATWTAWATWTA	D	145	185	AAATTCGGAATCAAATGGCTAGCCACATTTGTAGGTAAAGG	-33.6
Pf3D7_14_v3:1236797-1237020:f	site	ATAKTKGATGRTGRWKSWTTWWKKRCTAWTGGTRRTBGTGA	D	145	185	AAATTCGGAATCAAATGGCTAGCCACATTTGTAGGTAAAGG	-13.8
Pf3D7_14_v3:1236797-1237020:f	site	ATAWWWWTATATATATATATATATATATATATWTAWATWTA	D	146	186	AATTCGGAATCAAATGGCTAGCCACATTTGTAGGTAAAGGG	-57.7
Pf3D7_14_v3:1236797-1237020:f	site	ATAKTKGATGRTGRWKSWTTWWKKRCTAWTGGTRRTBGTGA	D	146	186	AATTCGGAATCAAATGGCTAGCCACATTTGTAGGTAAAGGG	-28.0
Pf3D7_14_v3:1236797-1237020:f	site	ATAWWWWTATATATATATATATATATATATATWTAWATWTA	D	147	187	ATTCGGAATCAAATGGCTAGCCACATTTGTAGGTAAAGGGG	-33.7
Pf3D7_14_v3:1236797-1237020:f	site	ATAKTKGATGRTGRWKSWTTWWKKRCTAWTGGTRRTBGTGA	D	147	187	ATTCGGAATCAAATGGCTAGCCACATTTGTAGGTAAAGGGG	-16.0
Pf3D7_14_v3:1236797-1237020:f	site	ATAWWWWTATATATATATATATATATATATATWTAWATWTA	D	148	188	TTCGGAATCAAATGGCTAGCCACATTTGTAGGTAAAGGGGT	-65.4
Pf3D7_14_v3:1236797-1237020:f	site	ATAKTKGATGRTGRWKSWTTWWKKRCTAWTGGTRRTBGTGA	D	148	188	TTCGGAATCAAATGGCTAGCCACATTTGTAGGTAAAGGGGT	-15.1
Pf3D7_14_v3:1236797-1237020:f	site	ATAWWWWTATATATATATATATATATATATATWTAWATWTA	D	149	189	TCGGAATCAAATGGCTAGCCACATTTGTAGGTAAAGGGGTA	-37.3
Pf3D7_14_v3:1236797-1237020:f	site	ATAKTKGATGRTGRWKSWTTWWKKRCTAWTGGTRRTBGTGA	D	149	189	TCGGAATCAAATGGCTAGCCACATTTGTAGGTAAAGGGGTA	-28.6
Pf3D7_14_v3:1236797-1237020:f	site	ATAWWWWTATATATATATATATATATATATATWTAWATWTA	D	150	190	CGGAATCAAATGGCTAGCCACATTTGTAGGTAAAGGGGTAG	-69.1
Pf3D7_14_v3:1236797-1237020:f	site	ATAKTKGATGRTGRWKSWTTWWKKRCTAWTGGTRRTBGTGA	D	150	190	CGGAATCAAATGGCTAGCCACATTTGTAGGTAAAGGGGTAG	-25.5
Pf3D7_14_v3:1236797-1237020:f	site	ATAWWWWTATATATATATATATATATATATATWTAWATWTA	D	151	191	GGAATCAAATGGCTAGCCACATTTGTAGGTAAAGGGGTAGC	-39.3
Pf3D7_14_v3:1236797-1237020:f	site	ATAKTKGATGRTGRWKSWTTWWKKRCTAWTGGTRRTBGTGA	D	151	191	GGAATCAAATGGCTAGCCACATTTGTAGGTAAAGGGGTAGC	-14.7
Pf3D7_14_v3:1236797-1237020:f	site	GGWKGYWASGAMTSRAGAGCAGRWWGRTGTGS	D	151	182	GGAATCAAATGGCTAGCCACATTTGTAGGTAA	-9.6
Pf3D7_14_v3:1236797-1237020:f	site	ATAWWWWTATATATATATATATATATATATATWTAWATWTA	D	152	192	GAATCAAATGGCTAGCCACATTTGTAGGTAAAGGGGTAGCC	-70.8
Pf3D7_14_v3:1236797-1237020:f	site	ATAKTKGATGRTGRWKSWTTWWKKRCTAWTGGTRRTBGTGA	D	152	192	GAATCAAATGGCTAGCCACATTTGTAGGTAAAGGGGTAGCC	-18.5
Pf3D7_14_v3:1236797-1237020:f	site	GGWKGYWASGAMTSRAGAGCAGRWWGRTGTGS	D	152	183	GAATCAAATGGCTAGCCACATTTGTAGGTAAA	-12.2
Pf3D7_14_v3:1236797-1237020:f	site	ATAWWWWTATATATATATATATATATATATATWTAWATWTA	D	153	193	AATCAAATGGCTAGCCACATTTGTAGGTAAAGGGGTAGCCA	-38.7
Pf3D7_14_v3:1236797-1237020:f	site	ATAKTKGATGRTGRWKSWTTWWKKRCTAWTGGTRRTBGTGA	D	153	193	AATCAAATGGCTAGCCACATTTGTAGGTAAAGGGGTAGCCA	-25.2
Pf3D7_14_v3:1236797-1237020:f	site	GGWKGYWASGAMTSRAGAGCAGRWWGRTGTGS	D	153	184	AATCAAATGGCTAGCCACATTTGTAGGTAAAG	-11.4
Pf3D7_14_v3:1236797-1237020:f	site	ATAWWWWTATATATATATATATATATATATATWTAWATWTA	D	154	194	ATCAAATGGCTAGCCACATTTGTAGGTAAAGGGGTAGCCAA	-65.8
Pf3D7_14_v3:1236797-1237020:f	site	ATAKTKGATGRTGRWKSWTTWWKKRCTAWTGGTRRTBGTGA	D	154	194	ATCAAATGGCTAGCCACATTTGTAGGTAAAGGGGTAGCCAA	-16.8
Pf3D7_14_v3:1236797-1237020:f	site	GGWKGYWASGAMTSRAGAGCAGRWWGRTGTGS	D	154	185	ATCAAATGGCTAGCCACATTTGTAGGTAAAGG	-12.5
Pf3D7_14_v3:1236797-1237020:f	site	ATAWWWWTATATATATATATATATATATATATWTAWATWTA	D	155	195	TCAAATGGCTAGCCACATTTGTAGGTAAAGGGGTAGCCAAA	-40.4
Pf3D7_14_v3:1236797-1237020:f	site	ATAKTKGATGRTGRWKSWTTWWKKRCTAWTGGTRRTBGTGA	D	155	195	TCAAATGGCTAGCCACATTTGTAGGTAAAGGGGTAGCCAAA	-16.8
Pf3D7_14_v3:1236797-1237020:f	site	GGWKGYWASGAMTSRAGAGCAGRWWGRTGTGS	D	155	186	TCAAATGGCTAGCCACATTTGTAGGTAAAGGG	-17.4
Pf3D7_14_v3:1236797-1237020:f	site	ATAWWWWTATATATATATATATATATATATATWTAWATWTA	D	156	196	CAAATGGCTAGCCACATTTGTAGGTAAAGGGGTAGCCAAAC	-71.6
Pf3D7_14_v3:1236797-1237020:f	site	ATAKTKGATGRTGRWKSWTTWWKKRCTAWTGGTRRTBGTGA	D	156	196	CAAATGGCTAGCCACATTTGTAGGTAAAGGGGTAGCCAAAC	-7.9
Pf3D7_14_v3:1236797-1237020:f	site	GGWKGYWASGAMTSRAGAGCAGRWWGRTGTGS	D	156	187	CAAATGGCTAGCCACATTTGTAGGTAAAGGGG	-17.2
Pf3D7_14_v3:1236797-1237020:f	site	SGTDHGMAGWRKAWACAKKVASARWGG	D	156	182	CAAATGGCTAGCCACATTTGTAGGTAA	-11.1
Pf3D7_14_v3:1236797-1237020:f	site	ATAWWWWTATATATATATATATATATATATATWTAWATWTA	D	157	197	AAATGGCTAGCCACATTTGTAGGTAAAGGGGTAGCCAAACT	-38.5
Pf3D7_14_v3:1236797-1237020:f	site	ATAKTKGATGRTGRWKSWTTWWKKRCTAWTGGTRRTBGTGA	D	157	197	AAATGGCTAGCCACATTTGTAGGTAAAGGGGTAGCCAAACT	-24.3
Pf3D7_14_v3:1236797-1237020:f	site	GGWKGYWASGAMTSRAGAGCAGRWWGRTGTGS	D	157	188	AAATGGCTAGCCACATTTGTAGGTAAAGGGGT	-1.9
Pf3D7_14_v3:1236797-1237020:f	site	SGTDHGMAGWRKAWACAKKVASARWGG	D	157	183	AAATGGCTAGCCACATTTGTAGGTAAA	-13.5
Pf3D7_14_v3:1236797-1237020:f	site	ATAWWWWTATATATATATATATATATATATATWTAWATWTA	D	158	198	AATGGCTAGCCACATTTGTAGGTAAAGGGGTAGCCAAACTA	-67.6
Pf3D7_14_v3:1236797-1237020:f	site	ATAKTKGATGRTGRWKSWTTWWKKRCTAWTGGTRRTBGTGA	D	158	198	AATGGCTAGCCACATTTGTAGGTAAAGGGGTAGCCAAACTA	-32.9
Pf3D7_14_v3:1236797-1237020:f	site	GGWKGYWASGAMTSRAGAGCAGRWWGRTGTGS	D	158	189	AATGGCTAGCCACATTTGTAGGTAAAGGGGTA	-9.5
Pf3D7_14_v3:1236797-1237020:f	site	SGTDHGMAGWRKAWACAKKVASARWGG	D	158	184	AATGGCTAGCCACATTTGTAGGTAAAG	-12.6
Pf3D7_14_v3:1236797-1237020:f	site	ATAWWWWTATATATATATATATATATATATATWTAWATWTA	D	159	199	ATGGCTAGCCACATTTGTAGGTAAAGGGGTAGCCAAACTAG	-36.5
Pf3D7_14_v3:1236797-1237020:f	site	ATAKTKGATGRTGRWKSWTTWWKKRCTAWTGGTRRTBGTGA	D	159	199	ATGGCTAGCCACATTTGTAGGTAAAGGGGTAGCCAAACTAG	-29.0
Pf3D7_14_v3:1236797-1237020:f	site	GGWKGYWASGAMTSRAGAGCAGRWWGRTGTGS	D	159	190	ATGGCTAGCCACATTTGTAGGTAAAGGGGTAG	-5.5
Pf3D7_14_v3:1236797-1237020:f	site	SGTDHGMAGWRKAWACAKKVASARWGG	D	159	185	ATGGCTAGCCACATTTGTAGGTAAAGG	-7.7
Pf3D7_14_v3:1236797-1237020:f	site	ATAWWWWTATATATATATATATATATATATATWTAWATWTA	D	160	200	TGGCTAGCCACATTTGTAGGTAAAGGGGTAGCCAAACTAGA	-72.5
Pf3D7_14_v3:1236797-1237020:f	site	ATAKTKGATGRTGRWKSWTTWWKKRCTAWTGGTRRTBGTGA	D	160	200	TGGCTAGCCACATTTGTAGGTAAAGGGGTAGCCAAACTAGA	-19.5
Pf3D7_14_v3:1236797-1237020:f	site	GGWKGYWASGAMTSRAGAGCAGRWWGRTGTGS	D	160	191	TGGCTAGCCACATTTGTAGGTAAAGGGGTAGC	-9.6
Pf3D7_14_v3:1236797-1237020:f	site	SGTDHGMAGWRKAWACAKKVASARWGG	D	160	186	TGGCTAGCCACATTTGTAGGTAAAGGG	-15.2
Pf3D7_14_v3:1236797-1237020:f	site	ATAWWWWTATATATATATATATATATATATATWTAWATWTA	D	161	201	GGCTAGCCACATTTGTAGGTAAAGGGGTAGCCAAACTAGAT	-47.8
Pf3D7_14_v3:1236797-1237020:f	site	ATAKTKGATGRTGRWKSWTTWWKKRCTAWTGGTRRTBGTGA	D	161	201	GGCTAGCCACATTTGTAGGTAAAGGGGTAGCCAAACTAGAT	-24.6
Pf3D7_14_v3:1236797-1237020:f	site	GGWKGYWASGAMTSRAGAGCAGRWWGRTGTGS	D	161	192	GGCTAGCCACATTTGTAGGTAAAGGGGTAGCC	-7.2
Pf3D7_14_v3:1236797-1237020:f	site	SGTDHGMAGWRKAWACAKKVASARWGG	D	161	187	GGCTAGCCACATTTGTAGGTAAAGGGG	5.8
Pf3D7_14_v3:1236797-1237020:f	site	ATAWWWWTATATATATATATATATATATATATWTAWATWTA	D	162	202	GCTAGCCACATTTGTAGGTAAAGGGGTAGCCAAACTAGATG	-69.6
Pf3D7_14_v3:1236797-1237020:f	site	TYWTTYTTTTTTTTTTYMTTT	D	162	182	GCTAGCCACATTTGTAGGTAA	-18.9
Pf3D7_14_v3:1236797-1237020:f	site	ATAKTKGATGRTGRWKSWTTWWKKRCTAWTGGTRRTBGTGA	D	162	202	GCTAGCCACATTTGTAGGTAAAGGGGTAGCCAAACTAGATG	-8.7
Pf3D7_14_v3:1236797-1237020:f	site	GGWKGYWASGAMTSRAGAGCAGRWWGRTGTGS	D	162	193	GCTAGCCACATTTGTAGGTAAAGGGGTAGCCA	-3.4
Pf3D7_14_v3:1236797-1237020:f	site	ATATATATATATATATAATAT	D	162	182	GCTAGCCACATTTGTAGGTAA	-31.5
Pf3D7_14_v3:1236797-1237020:f	site	CWSYTGKTGTTSSTTYWGCTG	D	162	182	GCTAGCCACATTTGTAGGTAA	-27.3
Pf3D7_14_v3:1236797-1237020:f	site	GCTKCASRTAAASTTTCAGCT	D	162	182	GCTAGCCACATTTGTAGGTAA	-10.4
Pf3D7_14_v3:1236797-1237020:f	site	SGTDHGMAGWRKAWACAKKVASARWGG	D	162	188	GCTAGCCACATTTGTAGGTAAAGGGGT	-6.2
Pf3D7_14_v3:1236797-1237020:f	site	ATAWWWWTATATATATATATATATATATATATWTAWATWTA	D	163	203	CTAGCCACATTTGTAGGTAAAGGGGTAGCCAAACTAGATGC	-45.3
Pf3D7_14_v3:1236797-1237020:f	site	TYWTTYTTTTTTTTTTYMTTT	D	163	183	CTAGCCACATTTGTAGGTAAA	-22.4
Pf3D7_14_v3:1236797-1237020:f	site	KAGCWYCYRSHKBTGYAGSY	D	163	182	CTAGCCACATTTGTAGGTAA	-14.7
Pf3D7_14_v3:1236797-1237020:f	site	ATAKTKGATGRTGRWKSWTTWWKKRCTAWTGGTRRTBGTGA	D	163	203	CTAGCCACATTTGTAGGTAAAGGGGTAGCCAAACTAGATGC	-13.9
Pf3D7_14_v3:1236797-1237020:f	site	GGWKGYWASGAMTSRAGAGCAGRWWGRTGTGS	D	163	194	CTAGCCACATTTGTAGGTAAAGGGGTAGCCAA	-16.0
Pf3D7_14_v3:1236797-1237020:f	site	ATATATATATATATATAATAT	D	163	183	CTAGCCACATTTGTAGGTAAA	-10.3
Pf3D7_14_v3:1236797-1237020:f	site	CWSYTGKTGTTSSTTYWGCTG	D	163	183	CTAGCCACATTTGTAGGTAAA	-22.8
Pf3D7_14_v3:1236797-1237020:f	site	GCTKCASRTAAASTTTCAGCT	D	163	183	CTAGCCACATTTGTAGGTAAA	-18.0
Pf3D7_14_v3:1236797-1237020:f	site	SGTDHGMAGWRKAWACAKKVASARWGG	D	163	189	CTAGCCACATTTGTAGGTAAAGGGGTA	-8.8
Pf3D7_14_v3:1236797-1237020:f	site	ATAWWWWTATATATATATATATATATATATATWTAWATWTA	D	164	204	TAGCCACATTTGTAGGTAAAGGGGTAGCCAAACTAGATGCT	-69.0
Pf3D7_14_v3:1236797-1237020:f	site	TYWTTYTTTTTTTTTTYMTTT	D	164	184	TAGCCACATTTGTAGGTAAAG	-14.7
Pf3D7_14_v3:1236797-1237020:f	site	KAGCWYCYRSHKBTGYAGSY	D	164	183	TAGCCACATTTGTAGGTAAA	-4.6
Pf3D7_14_v3:1236797-1237020:f	site	ATAKTKGATGRTGRWKSWTTWWKKRCTAWTGGTRRTBGTGA	D	164	204	TAGCCACATTTGTAGGTAAAGGGGTAGCCAAACTAGATGCT	-49.3
Pf3D7_14_v3:1236797-1237020:f	site	GGWKGYWASGAMTSRAGAGCAGRWWGRTGTGS	D	164	195	TAGCCACATTTGTAGGTAAAGGGGTAGCCAAA	-18.9
Pf3D7_14_v3:1236797-1237020:f	site	ATATATATATATATATAATAT	D	164	184	TAGCCACATTTGTAGGTAAAG	-34.5
Pf3D7_14_v3:1236797-1237020:f	site	CWSYTGKTGTTSSTTYWGCTG	D	164	184	TAGCCACATTTGTAGGTAAAG	-11.8
Pf3D7_14_v3:1236797-1237020:f	site	GCTKCASRTAAASTTTCAGCT	D	164	184	TAGCCACATTTGTAGGTAAAG	-17.4
Pf3D7_14_v3:1236797-1237020:f	site	SGTDHGMAGWRKAWACAKKVASARWGG	D	164	190	TAGCCACATTTGTAGGTAAAGGGGTAG	-9.2
Pf3D7_14_v3:1236797-1237020:f	site	ATAWWWWTATATATATATATATATATATATATWTAWATWTA	D	165	205	AGCCACATTTGTAGGTAAAGGGGTAGCCAAACTAGATGCTA	-48.4
Pf3D7_14_v3:1236797-1237020:f	site	TYWTTYTTTTTTTTTTYMTTT	D	165	185	AGCCACATTTGTAGGTAAAGG	-12.3
Pf3D7_14_v3:1236797-1237020:f	site	KAGCWYCYRSHKBTGYAGSY	D	165	184	AGCCACATTTGTAGGTAAAG	-11.3
Pf3D7_14_v3:1236797-1237020:f	site	ATAKTKGATGRTGRWKSWTTWWKKRCTAWTGGTRRTBGTGA	D	165	205	AGCCACATTTGTAGGTAAAGGGGTAGCCAAACTAGATGCTA	-29.0
Pf3D7_14_v3:1236797-1237020:f	site	GGWKGYWASGAMTSRAGAGCAGRWWGRTGTGS	D	165	196	AGCCACATTTGTAGGTAAAGGGGTAGCCAAAC	-9.8
Pf3D7_14_v3:1236797-1237020:f	site	ATATATATATATATATAATAT	D	165	185	AGCCACATTTGTAGGTAAAGG	-14.8
Pf3D7_14_v3:1236797-1237020:f	site	CWSYTGKTGTTSSTTYWGCTG	D	165	185	AGCCACATTTGTAGGTAAAGG	-12.4
Pf3D7_14_v3:1236797-1237020:f	site	GCTKCASRTAAASTTTCAGCT	D	165	185	AGCCACATTTGTAGGTAAAGG	-23.2
Pf3D7_14_v3:1236797-1237020:f	site	SGTDHGMAGWRKAWACAKKVASARWGG	D	165	191	AGCCACATTTGTAGGTAAAGGGGTAGC	-6.1
Pf3D7_14_v3:1236797-1237020:f	site	ATAWWWWTATATATATATATATATATATATATWTAWATWTA	D	166	206	GCCACATTTGTAGGTAAAGGGGTAGCCAAACTAGATGCTAA	-68.6
Pf3D7_14_v3:1236797-1237020:f	site	TYWTTYTTTTTTTTTTYMTTT	D	166	186	GCCACATTTGTAGGTAAAGGG	-12.3
Pf3D7_14_v3:1236797-1237020:f	site	KAGCWYCYRSHKBTGYAGSY	D	166	185	GCCACATTTGTAGGTAAAGG	-10.3
Pf3D7_14_v3:1236797-1237020:f	site	ATAKTKGATGRTGRWKSWTTWWKKRCTAWTGGTRRTBGTGA	D	166	206	GCCACATTTGTAGGTAAAGGGGTAGCCAAACTAGATGCTAA	-10.2
Pf3D7_14_v3:1236797-1237020:f	site	GGWKGYWASGAMTSRAGAGCAGRWWGRTGTGS	D	166	197	GCCACATTTGTAGGTAAAGGGGTAGCCAAACT	-14.2
Pf3D7_14_v3:1236797-1237020:f	site	ATATATATATATATATAATAT	D	166	186	GCCACATTTGTAGGTAAAGGG	-34.6
Pf3D7_14_v3:1236797-1237020:f	site	CSAGRAWAGACACGMSC	D	166	182	GCCACATTTGTAGGTAA	-8.6
Pf3D7_14_v3:1236797-1237020:f	site	CWSYTGKTGTTSSTTYWGCTG	D	166	186	GCCACATTTGTAGGTAAAGGG	-11.0
Pf3D7_14_v3:1236797-1237020:f	site	GCTKCASRTAAASTTTCAGCT	D	166	186	GCCACATTTGTAGGTAAAGGG	-2.8
Pf3D7_14_v3:1236797-1237020:f	site	SGTDHGMAGWRKAWACAKKVASARWGG	D	166	192	GCCACATTTGTAGGTAAAGGGGTAGCC	-19.1
Pf3D7_14_v3:1236797-1237020:f	site	ATAWWWWTATATATATATATATATATATATATWTAWATWTA	D	167	207	CCACATTTGTAGGTAAAGGGGTAGCCAAACTAGATGCTAAA	-49.0
Pf3D7_14_v3:1236797-1237020:f	site	TYWTTYTTTTTTTTTTYMTTT	D	167	187	CCACATTTGTAGGTAAAGGGG	-21.4
Pf3D7_14_v3:1236797-1237020:f	site	KAGCWYCYRSHKBTGYAGSY	D	167	186	CCACATTTGTAGGTAAAGGG	-2.7
Pf3D7_14_v3:1236797-1237020:f	site	ATAKTKGATGRTGRWKSWTTWWKKRCTAWTGGTRRTBGTGA	D	167	207	CCACATTTGTAGGTAAAGGGGTAGCCAAACTAGATGCTAAA	-21.5
Pf3D7_14_v3:1236797-1237020:f	site	GGWKGYWASGAMTSRAGAGCAGRWWGRTGTGS	D	167	198	CCACATTTGTAGGTAAAGGGGTAGCCAAACTA	-18.8
Pf3D7_14_v3:1236797-1237020:f	site	ATATATATATATATATAATAT	D	167	187	CCACATTTGTAGGTAAAGGGG	-15.4
Pf3D7_14_v3:1236797-1237020:f	site	CSAGRAWAGACACGMSC	D	167	183	CCACATTTGTAGGTAAA	-5.0
Pf3D7_14_v3:1236797-1237020:f	site	CWSYTGKTGTTSSTTYWGCTG	D	167	187	CCACATTTGTAGGTAAAGGGG	4.8
Pf3D7_14_v3:1236797-1237020:f	site	GCTKCASRTAAASTTTCAGCT	D	167	187	CCACATTTGTAGGTAAAGGGG	-15.3
Pf3D7_14_v3:1236797-1237020:f	site	SGTDHGMAGWRKAWACAKKVASARWGG	D	167	193	CCACATTTGTAGGTAAAGGGGTAGCCA	-7.2
Pf3D7_14_v3:1236797-1237020:f	site	ATAWWWWTATATATATATATATATATATATATWTAWATWTA	D	168	208	CACATTTGTAGGTAAAGGGGTAGCCAAACTAGATGCTAAAT	-63.1
Pf3D7_14_v3:1236797-1237020:f	site	TYWTTYTTTTTTTTTTYMTTT	D	168	188	CACATTTGTAGGTAAAGGGGT	-28.9
Pf3D7_14_v3:1236797-1237020:f	site	KAGCWYCYRSHKBTGYAGSY	D	168	187	CACATTTGTAGGTAAAGGGG	-13.7
Pf3D7_14_v3:1236797-1237020:f	site	ATAKTKGATGRTGRWKSWTTWWKKRCTAWTGGTRRTBGTGA	D	168	208	CACATTTGTAGGTAAAGGGGTAGCCAAACTAGATGCTAAAT	-26.1
Pf3D7_14_v3:1236797-1237020:f	site	GGWKGYWASGAMTSRAGAGCAGRWWGRTGTGS	D	168	199	CACATTTGTAGGTAAAGGGGTAGCCAAACTAG	-14.4
Pf3D7_14_v3:1236797-1237020:f	site	ATATATATATATATATAATAT	D	168	188	CACATTTGTAGGTAAAGGGGT	-34.0
Pf3D7_14_v3:1236797-1237020:f	site	CSAGRAWAGACACGMSC	D	168	184	CACATTTGTAGGTAAAG	-11.4
Pf3D7_14_v3:1236797-1237020:f	site	CWSYTGKTGTTSSTTYWGCTG	D	168	188	CACATTTGTAGGTAAAGGGGT	-7.2
Pf3D7_14_v3:1236797-1237020:f	site	GCTKCASRTAAASTTTCAGCT	D	168	188	CACATTTGTAGGTAAAGGGGT	-14.2
Pf3D7_14_v3:1236797-1237020:f	site	SGTDHGMAGWRKAWACAKKVASARWGG	D	168	194	CACATTTGTAGGTAAAGGGGTAGCCAA	-4.1
Pf3D7_14_v3:1236797-1237020:f	site	ATAWWWWTATATATATATATATATATATATATWTAWATWTA	D	169	209	ACATTTGTAGGTAAAGGGGTAGCCAAACTAGATGCTAAATT	-36.6
Pf3D7_14_v3:1236797-1237020:f	site	TYWTTYTTTTTTTTTTYMTTT	D	169	189	ACATTTGTAGGTAAAGGGGTA	-23.8
Pf3D7_14_v3:1236797-1237020:f	site	KAGCWYCYRSHKBTGYAGSY	D	169	188	ACATTTGTAGGTAAAGGGGT	-15.5
Pf3D7_14_v3:1236797-1237020:f	site	ATAKTKGATGRTGRWKSWTTWWKKRCTAWTGGTRRTBGTGA	D	169	209	ACATTTGTAGGTAAAGGGGTAGCCAAACTAGATGCTAAATT	-11.0
Pf3D7_14_v3:1236797-1237020:f	site	GAACVTTCAGCAGC	D	169	182	ACATTTGTAGGTAA	-6.9
Pf3D7_14_v3:1236797-1237020:f	site	GGWKGYWASGAMTSRAGAGCAGRWWGRTGTGS	D	169	200	ACATTTGTAGGTAAAGGGGTAGCCAAACTAGA	-11.5
Pf3D7_14_v3:1236797-1237020:f	site	ATATATATATATATATAATAT	D	169	189	ACATTTGTAGGTAAAGGGGTA	-13.1
Pf3D7_14_v3:1236797-1237020:f	site	CSAGRAWAGACACGMSC	D	169	185	ACATTTGTAGGTAAAGG	-11.1
Pf3D7_14_v3:1236797-1237020:f	site	CWSYTGKTGTTSSTTYWGCTG	D	169	189	ACATTTGTAGGTAAAGGGGTA	-15.0
Pf3D7_14_v3:1236797-1237020:f	site	GCTKCASRTAAASTTTCAGCT	D	169	189	ACATTTGTAGGTAAAGGGGTA	-18.6
Pf3D7_14_v3:1236797-1237020:f	site	SGTDHGMAGWRKAWACAKKVASARWGG	D	169	195	ACATTTGTAGGTAAAGGGGTAGCCAAA	-10.8
Pf3D7_14_v3:1236797-1237020:f	site	ATAWWWWTATATATATATATATATATATATATWTAWATWTA	D	170	210	CATTTGTAGGTAAAGGGGTAGCCAAACTAGATGCTAAATTT	-53.2
Pf3D7_14_v3:1236797-1237020:f	site	TYWTTYTTTTTTTTTTYMTTT	D	170	190	CATTTGTAGGTAAAGGGGTAG	-19.9
Pf3D7_14_v3:1236797-1237020:f	site	KAGCWYCYRSHKBTGYAGSY	D	170	189	CATTTGTAGGTAAAGGGGTA	-15.8
Pf3D7_14_v3:1236797-1237020:f	site	ATAKTKGATGRTGRWKSWTTWWKKRCTAWTGGTRRTBGTGA	D	170	210	CATTTGTAGGTAAAGGGGTAGCCAAACTAGATGCTAAATTT	-23.7
Pf3D7_14_v3:1236797-1237020:f	site	GAACVTTCAGCAGC	D	170	183	CATTTGTAGGTAAA	-9.7
Pf3D7_14_v3:1236797-1237020:f	site	GGWKGYWASGAMTSRAGAGCAGRWWGRTGTGS	D	170	201	CATTTGTAGGTAAAGGGGTAGCCAAACTAGAT	-13.7
Pf3D7_14_v3:1236797-1237020:f	site	ATATATATATATATATAATAT	D	170	190	CATTTGTAGGTAAAGGGGTAG	-32.3
Pf3D7_14_v3:1236797-1237020:f	site	CSAGRAWAGACACGMSC	D	170	186	CATTTGTAGGTAAAGGG	-5.8
Pf3D7_14_v3:1236797-1237020:f	site	CWSYTGKTGTTSSTTYWGCTG	D	170	190	CATTTGTAGGTAAAGGGGTAG	-7.9
Pf3D7_14_v3:1236797-1237020:f	site	GCTKCASRTAAASTTTCAGCT	D	170	190	CATTTGTAGGTAAAGGGGTAG	-21.9
Pf3D7_14_v3:1236797-1237020:f	site	SGTDHGMAGWRKAWACAKKVASARWGG	D	170	196	CATTTGTAGGTAAAGGGGTAGCCAAAC	-2.0
Pf3D7_14_v3:1236797-1237020:f	site	ATAWWWWTATATATATATATATATATATATATWTAWATWTA	D	171	211	ATTTGTAGGTAAAGGGGTAGCCAAACTAGATGCTAAATTTG	-32.5
Pf3D7_14_v3:1236797-1237020:f	site	TYWTTYTTTTTTTTTTYMTTT	D	171	191	ATTTGTAGGTAAAGGGGTAGC	-24.0
Pf3D7_14_v3:1236797-1237020:f	site	KAGCWYCYRSHKBTGYAGSY	D	171	190	ATTTGTAGGTAAAGGGGTAG	-26.3
Pf3D7_14_v3:1236797-1237020:f	site	ATAKTKGATGRTGRWKSWTTWWKKRCTAWTGGTRRTBGTGA	D	171	211	ATTTGTAGGTAAAGGGGTAGCCAAACTAGATGCTAAATTTG	-16.4
Pf3D7_14_v3:1236797-1237020:f	site	GAACVTTCAGCAGC	D	171	184	ATTTGTAGGTAAAG	-13.5
Pf3D7_14_v3:1236797-1237020:f	site	GGWKGYWASGAMTSRAGAGCAGRWWGRTGTGS	D	171	202	ATTTGTAGGTAAAGGGGTAGCCAAACTAGATG	-5.8
Pf3D7_14_v3:1236797-1237020:f	site	ATATATATATATATATAATAT	D	171	191	ATTTGTAGGTAAAGGGGTAGC	-19.5
Pf3D7_14_v3:1236797-1237020:f	site	CSAGRAWAGACACGMSC	D	171	187	ATTTGTAGGTAAAGGGG	-5.5
Pf3D7_14_v3:1236797-1237020:f	site	CWSYTGKTGTTSSTTYWGCTG	D	171	191	ATTTGTAGGTAAAGGGGTAGC	-20.7
Pf3D7_14_v3:1236797-1237020:f	site	GCTKCASRTAAASTTTCAGCT	D	171	191	ATTTGTAGGTAAAGGGGTAGC	-17.2
Pf3D7_14_v3:1236797-1237020:f	site	SGTDHGMAGWRKAWACAKKVASARWGG	D	171	197	ATTTGTAGGTAAAGGGGTAGCCAAACT	-7.1
Pf3D7_14_v3:1236797-1237020:f	site	CAGARGWGCTGG	D	171	182	ATTTGTAGGTAA	-5.0
Pf3D7_14_v3:1236797-1237020:f	site	ATAWWWWTATATATATATATATATATATATATWTAWATWTA	D	172	212	TTTGTAGGTAAAGGGGTAGCCAAACTAGATGCTAAATTTGT	-55.9
Pf3D7_14_v3:1236797-1237020:f	site	TYWTTYTTTTTTTTTTYMTTT	D	172	192	TTTGTAGGTAAAGGGGTAGCC	-17.2
Pf3D7_14_v3:1236797-1237020:f	site	KAGCWYCYRSHKBTGYAGSY	D	172	191	TTTGTAGGTAAAGGGGTAGC	-9.0
Pf3D7_14_v3:1236797-1237020:f	site	ATAKTKGATGRTGRWKSWTTWWKKRCTAWTGGTRRTBGTGA	D	172	212	TTTGTAGGTAAAGGGGTAGCCAAACTAGATGCTAAATTTGT	-3.1
Pf3D7_14_v3:1236797-1237020:f	site	GAACVTTCAGCAGC	D	172	185	TTTGTAGGTAAAGG	-16.9
Pf3D7_14_v3:1236797-1237020:f	site	GGWKGYWASGAMTSRAGAGCAGRWWGRTGTGS	D	172	203	TTTGTAGGTAAAGGGGTAGCCAAACTAGATGC	-5.9
Pf3D7_14_v3:1236797-1237020:f	site	ATATATATATATATATAATAT	D	172	192	TTTGTAGGTAAAGGGGTAGCC	-35.5
Pf3D7_14_v3:1236797-1237020:f	site	CSAGRAWAGACACGMSC	D	172	188	TTTGTAGGTAAAGGGGT	-5.4
Pf3D7_14_v3:1236797-1237020:f	site	CWSYTGKTGTTSSTTYWGCTG	D	172	192	TTTGTAGGTAAAGGGGTAGCC	-13.7
Pf3D7_14_v3:1236797-1237020:f	site	GCTKCASRTAAASTTTCAGCT	D	172	192	TTTGTAGGTAAAGGGGTAGCC	7.0
Pf3D7_14_v3:1236797-1237020:f	site	SGTDHGMAGWRKAWACAKKVASARWGG	D	172	198	TTTGTAGGTAAAGGGGTAGCCAAACTA	-16.4
Pf3D7_14_v3:1236797-1237020:f	site	CAGARGWGCTGG	D	172	183	TTTGTAGGTAAA	-10.3
Pf3D7_14_v3:1236797-1237020:f	site	ATAWWWWTATATATATATATATATATATATATWTAWATWTA	D	173	213	TTGTAGGTAAAGGGGTAGCCAAACTAGATGCTAAATTTGTA	-41.9
Pf3D7_14_v3:1236797-1237020:f	site	TYWTTYTTTTTTTTTTYMTTT	D	173	193	TTGTAGGTAAAGGGGTAGCCA	-30.2
Pf3D7_14_v3:1236797-1237020:f	site	KAGCWYCYRSHKBTGYAGSY	D	173	192	TTGTAGGTAAAGGGGTAGCC	4.2
Pf3D7_14_v3:1236797-1237020:f	site	ATAKTKGATGRTGRWKSWTTWWKKRCTAWTGGTRRTBGTGA	D	173	213	TTGTAGGTAAAGGGGTAGCCAAACTAGATGCTAAATTTGTA	-22.8
Pf3D7_14_v3:1236797-1237020:f	site	CCAYMACCAA	D	173	182	TTGTAGGTAA	-9.3
Pf3D7_14_v3:1236797-1237020:f	site	GAACVTTCAGCAGC	D	173	186	TTGTAGGTAAAGGG	-14.3
Pf3D7_14_v3:1236797-1237020:f	site	GGWKGYWASGAMTSRAGAGCAGRWWGRTGTGS	D	173	204	TTGTAGGTAAAGGGGTAGCCAAACTAGATGCT	-18.1
Pf3D7_14_v3:1236797-1237020:f	site	ATATATATATATATATAATAT	D	173	193	TTGTAGGTAAAGGGGTAGCCA	-21.2
Pf3D7_14_v3:1236797-1237020:f	site	CSAGRAWAGACACGMSC	D	173	189	TTGTAGGTAAAGGGGTA	-12.8
Pf3D7_14_v3:1236797-1237020:f	site	CWSYTGKTGTTSSTTYWGCTG	D	173	193	TTGTAGGTAAAGGGGTAGCCA	0.7
Pf3D7_14_v3:1236797-1237020:f	site	GCTKCASRTAAASTTTCAGCT	D	173	193	TTGTAGGTAAAGGGGTAGCCA	-9.8
Pf3D7_14_v3:1236797-1237020:f	site	SGTDHGMAGWRKAWACAKKVASARWGG	D	173	199	TTGTAGGTAAAGGGGTAGCCAAACTAG	-8.1
Pf3D7_14_v3:1236797-1237020:f	site	CAGARGWGCTGG	D	173	184	TTGTAGGTAAAG	-3.4
Pf3D7_14_v3:1236797-1237020:f	site	ATAWWWWTATATATATATATATATATATATATWTAWATWTA	D	174	214	TGTAGGTAAAGGGGTAGCCAAACTAGATGCTAAATTTGTAG	-55.4
Pf3D7_14_v3:1236797-1237020:f	site	TYWTTYTTTTTTTTTTYMTTT	D	174	194	TGTAGGTAAAGGGGTAGCCAA	-32.4
Pf3D7_14_v3:1236797-1237020:f	site	KAGCWYCYRSHKBTGYAGSY	D	174	193	TGTAGGTAAAGGGGTAGCCA	-21.7
Pf3D7_14_v3:1236797-1237020:f	site	ATAKTKGATGRTGRWKSWTTWWKKRCTAWTGGTRRTBGTGA	D	174	214	TGTAGGTAAAGGGGTAGCCAAACTAGATGCTAAATTTGTAG	-22.9
Pf3D7_14_v3:1236797-1237020:f	site	CCAYMACCAA	D	174	183	TGTAGGTAAA	-16.6
Pf3D7_14_v3:1236797-1237020:f	site	GAACVTTCAGCAGC	D	174	187	TGTAGGTAAAGGGG	-7.4
Pf3D7_14_v3:1236797-1237020:f	site	GGWKGYWASGAMTSRAGAGCAGRWWGRTGTGS	D	174	205	TGTAGGTAAAGGGGTAGCCAAACTAGATGCTA	-5.0
Pf3D7_14_v3:1236797-1237020:f	site	ATATATATATATATATAATAT	D	174	194	TGTAGGTAAAGGGGTAGCCAA	-39.2
Pf3D7_14_v3:1236797-1237020:f	site	CSAGRAWAGACACGMSC	D	174	190	TGTAGGTAAAGGGGTAG	-6.5
Pf3D7_14_v3:1236797-1237020:f	site	CWSYTGKTGTTSSTTYWGCTG	D	174	194	TGTAGGTAAAGGGGTAGCCAA	-14.8
Pf3D7_14_v3:1236797-1237020:f	site	GCTKCASRTAAASTTTCAGCT	D	174	194	TGTAGGTAAAGGGGTAGCCAA	-16.1
Pf3D7_14_v3:1236797-1237020:f	site	SGTDHGMAGWRKAWACAKKVASARWGG	D	174	200	TGTAGGTAAAGGGGTAGCCAAACTAGA	-7.9
Pf3D7_14_v3:1236797-1237020:f	site	CAGARGWGCTGG	D	174	185	TGTAGGTAAAGG	0.7
Pf3D7_14_v3:1236797-1237020:f	site	ATAWWWWTATATATATATATATATATATATATWTAWATWTA	D	175	215	GTAGGTAAAGGGGTAGCCAAACTAGATGCTAAATTTGTAGC	-44.9
Pf3D7_14_v3:1236797-1237020:f	site	TYWTTYTTTTTTTTTTYMTTT	D	175	195	GTAGGTAAAGGGGTAGCCAAA	-19.3
Pf3D7_14_v3:1236797-1237020:f	site	KAGCWYCYRSHKBTGYAGSY	D	175	194	GTAGGTAAAGGGGTAGCCAA	-16.4
Pf3D7_14_v3:1236797-1237020:f	site	ATAKTKGATGRTGRWKSWTTWWKKRCTAWTGGTRRTBGTGA	D	175	215	GTAGGTAAAGGGGTAGCCAAACTAGATGCTAAATTTGTAGC	-8.8
Pf3D7_14_v3:1236797-1237020:f	site	CCAYMACCAA	D	175	184	GTAGGTAAAG	-12.4
Pf3D7_14_v3:1236797-1237020:f	site	SCCCCACC	D	175	182	GTAGGTAA	-6.6
Pf3D7_14_v3:1236797-1237020:f	site	GAACVTTCAGCAGC	D	175	188	GTAGGTAAAGGGGT	0.0
Pf3D7_14_v3:1236797-1237020:f	site	GGWKGYWASGAMTSRAGAGCAGRWWGRTGTGS	D	175	206	GTAGGTAAAGGGGTAGCCAAACTAGATGCTAA	-12.6
Pf3D7_14_v3:1236797-1237020:f	site	ATATATATATATATATAATAT	D	175	195	GTAGGTAAAGGGGTAGCCAAA	-22.5
Pf3D7_14_v3:1236797-1237020:f	site	CAGKCGCC	D	175	182	GTAGGTAA	-6.6
Pf3D7_14_v3:1236797-1237020:f	site	CSAGRAWAGACACGMSC	D	175	191	GTAGGTAAAGGGGTAGC	-2.4
Pf3D7_14_v3:1236797-1237020:f	site	CWSYTGKTGTTSSTTYWGCTG	D	175	195	GTAGGTAAAGGGGTAGCCAAA	-23.3
Pf3D7_14_v3:1236797-1237020:f	site	GCTKCASRTAAASTTTCAGCT	D	175	195	GTAGGTAAAGGGGTAGCCAAA	-15.3
Pf3D7_14_v3:1236797-1237020:f	site	SGTDHGMAGWRKAWACAKKVASARWGG	D	175	201	GTAGGTAAAGGGGTAGCCAAACTAGAT	-13.6
Pf3D7_14_v3:1236797-1237020:f	site	CAGARGWGCTGG	D	175	186	GTAGGTAAAGGG	-4.0
Pf3D7_14_v3:1236797-1237020:f	site	ATAWWWWTATATATATATATATATATATATATWTAWATWTA	D	176	216	TAGGTAAAGGGGTAGCCAAACTAGATGCTAAATTTGTAGCA	-56.5
Pf3D7_14_v3:1236797-1237020:f	site	TYWTTYTTTTTTTTTTYMTTT	D	176	196	TAGGTAAAGGGGTAGCCAAAC	-12.5
Pf3D7_14_v3:1236797-1237020:f	site	KAGCWYCYRSHKBTGYAGSY	D	176	195	TAGGTAAAGGGGTAGCCAAA	-6.8
Pf3D7_14_v3:1236797-1237020:f	site	ATAKTKGATGRTGRWKSWTTWWKKRCTAWTGGTRRTBGTGA	D	176	216	TAGGTAAAGGGGTAGCCAAACTAGATGCTAAATTTGTAGCA	-28.6
Pf3D7_14_v3:1236797-1237020:f	site	CCAYMACCAA	D	176	185	TAGGTAAAGG	-16.1
Pf3D7_14_v3:1236797-1237020:f	site	SCCCCACC	D	176	183	TAGGTAAA	-7.0
Pf3D7_14_v3:1236797-1237020:f	site	GAACVTTCAGCAGC	D	176	189	TAGGTAAAGGGGTA	-13.4
Pf3D7_14_v3:1236797-1237020:f	site	GGWKGYWASGAMTSRAGAGCAGRWWGRTGTGS	D	176	207	TAGGTAAAGGGGTAGCCAAACTAGATGCTAAA	-14.3
Pf3D7_14_v3:1236797-1237020:f	site	ATATATATATATATATAATAT	D	176	196	TAGGTAAAGGGGTAGCCAAAC	-35.8
Pf3D7_14_v3:1236797-1237020:f	site	CAGKCGCC	D	176	183	TAGGTAAA	-1.9
Pf3D7_14_v3:1236797-1237020:f	site	CSAGRAWAGACACGMSC	D	176	192	TAGGTAAAGGGGTAGCC	-3.0
Pf3D7_14_v3:1236797-1237020:f	site	CWSYTGKTGTTSSTTYWGCTG	D	176	196	TAGGTAAAGGGGTAGCCAAAC	-15.7
Pf3D7_14_v3:1236797-1237020:f	site	GCTKCASRTAAASTTTCAGCT	D	176	196	TAGGTAAAGGGGTAGCCAAAC	-20.0
Pf3D7_14_v3:1236797-1237020:f	site	SGTDHGMAGWRKAWACAKKVASARWGG	D	176	202	TAGGTAAAGGGGTAGCCAAACTAGATG	-3.7
Pf3D7_14_v3:1236797-1237020:f	site	CAGARGWGCTGG	D	176	187	TAGGTAAAGGGG	-1.6
Pf3D7_14_v3:1236797-1237020:f	site	ATAWWWWTATATATATATATATATATATATATWTAWATWTA	D	177	217	AGGTAAAGGGGTAGCCAAACTAGATGCTAAATTTGTAGCAA	-43.0
Pf3D7_14_v3:1236797-1237020:f	site	TYWTTYTTTTTTTTTTYMTTT	D	177	197	AGGTAAAGGGGTAGCCAAACT	-14.5
Pf3D7_14_v3:1236797-1237020:f	site	KAGCWYCYRSHKBTGYAGSY	D	177	196	AGGTAAAGGGGTAGCCAAAC	-13.9
Pf3D7_14_v3:1236797-1237020:f	site	ATAKTKGATGRTGRWKSWTTWWKKRCTAWTGGTRRTBGTGA	D	177	217	AGGTAAAGGGGTAGCCAAACTAGATGCTAAATTTGTAGCAA	-23.3
Pf3D7_14_v3:1236797-1237020:f	site	CCAYMACCAA	D	177	186	AGGTAAAGGG	-12.6
Pf3D7_14_v3:1236797-1237020:f	site	SCCCCACC	D	177	184	AGGTAAAG	-7.0
Pf3D7_14_v3:1236797-1237020:f	site	GAACVTTCAGCAGC	D	177	190	AGGTAAAGGGGTAG	-12.0
Pf3D7_14_v3:1236797-1237020:f	site	GGWKGYWASGAMTSRAGAGCAGRWWGRTGTGS	D	177	208	AGGTAAAGGGGTAGCCAAACTAGATGCTAAAT	-8.3
Pf3D7_14_v3:1236797-1237020:f	site	ATATATATATATATATAATAT	D	177	197	AGGTAAAGGGGTAGCCAAACT	-12.1
Pf3D7_14_v3:1236797-1237020:f	site	CAGKCGCC	D	177	184	AGGTAAAG	-4.6
Pf3D7_14_v3:1236797-1237020:f	site	CSAGRAWAGACACGMSC	D	177	193	AGGTAAAGGGGTAGCCA	-1.9
Pf3D7_14_v3:1236797-1237020:f	site	CWSYTGKTGTTSSTTYWGCTG	D	177	197	AGGTAAAGGGGTAGCCAAACT	-16.8
Pf3D7_14_v3:1236797-1237020:f	site	GCTKCASRTAAASTTTCAGCT	D	177	197	AGGTAAAGGGGTAGCCAAACT	-14.9
Pf3D7_14_v3:1236797-1237020:f	site	SGTDHGMAGWRKAWACAKKVASARWGG	D	177	203	AGGTAAAGGGGTAGCCAAACTAGATGC	-3.3
Pf3D7_14_v3:1236797-1237020:f	site	CAGARGWGCTGG	D	177	188	AGGTAAAGGGGT	-2.1
Pf3D7_14_v3:1476629-1476986:f	site	ATAWWWWTATATATATATATATATATATATATWTAWATWTA	D	48	88	AGAAAAAATATTTTTTTTATAAGTGGAGAAAAAGAAGGTAA	-35.5
Pf3D7_14_v3:1476629-1476986:f	site	ATAKTKGATGRTGRWKSWTTWWKKRCTAWTGGTRRTBGTGA	D	48	88	AGAAAAAATATTTTTTTTATAAGTGGAGAAAAAGAAGGTAA	-16.6
Pf3D7_14_v3:1476629-1476986:f	site	ATAWWWWTATATATATATATATATATATATATWTAWATWTA	D	49	89	GAAAAAATATTTTTTTTATAAGTGGAGAAAAAGAAGGTAAA	-47.1
Pf3D7_14_v3:1476629-1476986:f	site	ATAKTKGATGRTGRWKSWTTWWKKRCTAWTGGTRRTBGTGA	D	49	89	GAAAAAATATTTTTTTTATAAGTGGAGAAAAAGAAGGTAAA	-23.8
Pf3D7_14_v3:1476629-1476986:f	site	ATAWWWWTATATATATATATATATATATATATWTAWATWTA	D	50	90	AAAAAATATTTTTTTTATAAGTGGAGAAAAAGAAGGTAAAT	-29.5
Pf3D7_14_v3:1476629-1476986:f	site	ATAKTKGATGRTGRWKSWTTWWKKRCTAWTGGTRRTBGTGA	D	50	90	AAAAAATATTTTTTTTATAAGTGGAGAAAAAGAAGGTAAAT	-25.3
Pf3D7_14_v3:1476629-1476986:f	site	ATAWWWWTATATATATATATATATATATATATWTAWATWTA	D	51	91	AAAAATATTTTTTTTATAAGTGGAGAAAAAGAAGGTAAATA	-40.5
Pf3D7_14_v3:1476629-1476986:f	site	ATAKTKGATGRTGRWKSWTTWWKKRCTAWTGGTRRTBGTGA	D	51	91	AAAAATATTTTTTTTATAAGTGGAGAAAAAGAAGGTAAATA	-24.7
Pf3D7_14_v3:1476629-1476986:f	site	ATAWWWWTATATATATATATATATATATATATWTAWATWTA	D	52	92	AAAATATTTTTTTTATAAGTGGAGAAAAAGAAGGTAAATAT	-29.4
Pf3D7_14_v3:1476629-1476986:f	site	ATAKTKGATGRTGRWKSWTTWWKKRCTAWTGGTRRTBGTGA	D	52	92	AAAATATTTTTTTTATAAGTGGAGAAAAAGAAGGTAAATAT	-26.7
Pf3D7_14_v3:1476629-1476986:f	site	ATAWWWWTATATATATATATATATATATATATWTAWATWTA	D	53	93	AAATATTTTTTTTATAAGTGGAGAAAAAGAAGGTAAATATT	-37.7
Pf3D7_14_v3:1476629-1476986:f	site	ATAKTKGATGRTGRWKSWTTWWKKRCTAWTGGTRRTBGTGA	D	53	93	AAATATTTTTTTTATAAGTGGAGAAAAAGAAGGTAAATATT	-28.5
Pf3D7_14_v3:1476629-1476986:f	site	ATAWWWWTATATATATATATATATATATATATWTAWATWTA	D	54	94	AATATTTTTTTTATAAGTGGAGAAAAAGAAGGTAAATATTT	-26.3
Pf3D7_14_v3:1476629-1476986:f	site	ATAKTKGATGRTGRWKSWTTWWKKRCTAWTGGTRRTBGTGA	D	54	94	AATATTTTTTTTATAAGTGGAGAAAAAGAAGGTAAATATTT	-21.3
Pf3D7_14_v3:1476629-1476986:f	site	ATAWWWWTATATATATATATATATATATATATWTAWATWTA	D	55	95	ATATTTTTTTTATAAGTGGAGAAAAAGAAGGTAAATATTTG	-33.7
Pf3D7_14_v3:1476629-1476986:f	site	ATAKTKGATGRTGRWKSWTTWWKKRCTAWTGGTRRTBGTGA	D	55	95	ATATTTTTTTTATAAGTGGAGAAAAAGAAGGTAAATATTTG	-14.8
Pf3D7_14_v3:1476629-1476986:f	site	ATAWWWWTATATATATATATATATATATATATWTAWATWTA	D	56	96	TATTTTTTTTATAAGTGGAGAAAAAGAAGGTAAATATTTGC	-34.5
Pf3D7_14_v3:1476629-1476986:f	site	ATAKTKGATGRTGRWKSWTTWWKKRCTAWTGGTRRTBGTGA	D	56	96	TATTTTTTTTATAAGTGGAGAAAAAGAAGGTAAATATTTGC	-23.7
Pf3D7_14_v3:1476629-1476986:f	site	ATAWWWWTATATATATATATATATATATATATWTAWATWTA	D	57	97	ATTTTTTTTATAAGTGGAGAAAAAGAAGGTAAATATTTGCA	-40.4
Pf3D7_14_v3:1476629-1476986:f	site	ATAKTKGATGRTGRWKSWTTWWKKRCTAWTGGTRRTBGTGA	D	57	97	ATTTTTTTTATAAGTGGAGAAAAAGAAGGTAAATATTTGCA	-13.3
Pf3D7_14_v3:1476629-1476986:f	site	GGWKGYWASGAMTSRAGAGCAGRWWGRTGTGS	D	57	88	ATTTTTTTTATAAGTGGAGAAAAAGAAGGTAA	-8.6
Pf3D7_14_v3:1476629-1476986:f	site	ATAWWWWTATATATATATATATATATATATATWTAWATWTA	D	58	98	TTTTTTTTATAAGTGGAGAAAAAGAAGGTAAATATTTGCAT	-37.0
Pf3D7_14_v3:1476629-1476986:f	site	ATAKTKGATGRTGRWKSWTTWWKKRCTAWTGGTRRTBGTGA	D	58	98	TTTTTTTTATAAGTGGAGAAAAAGAAGGTAAATATTTGCAT	-20.0
Pf3D7_14_v3:1476629-1476986:f	site	GGWKGYWASGAMTSRAGAGCAGRWWGRTGTGS	D	58	89	TTTTTTTTATAAGTGGAGAAAAAGAAGGTAAA	-18.1
Pf3D7_14_v3:1476629-1476986:f	site	ATAWWWWTATATATATATATATATATATATATWTAWATWTA	D	59	99	TTTTTTTATAAGTGGAGAAAAAGAAGGTAAATATTTGCATG	-40.3
Pf3D7_14_v3:1476629-1476986:f	site	ATAKTKGATGRTGRWKSWTTWWKKRCTAWTGGTRRTBGTGA	D	59	99	TTTTTTTATAAGTGGAGAAAAAGAAGGTAAATATTTGCATG	-22.4
Pf3D7_14_v3:1476629-1476986:f	site	GGWKGYWASGAMTSRAGAGCAGRWWGRTGTGS	D	59	90	TTTTTTTATAAGTGGAGAAAAAGAAGGTAAAT	-0.1
Pf3D7_14_v3:1476629-1476986:f	site	ATAWWWWTATATATATATATATATATATATATWTAWATWTA	D	60	100	TTTTTTATAAGTGGAGAAAAAGAAGGTAAATATTTGCATGT	-38.0
Pf3D7_14_v3:1476629-1476986:f	site	ATAKTKGATGRTGRWKSWTTWWKKRCTAWTGGTRRTBGTGA	D	60	100	TTTTTTATAAGTGGAGAAAAAGAAGGTAAATATTTGCATGT	-18.4
Pf3D7_14_v3:1476629-1476986:f	site	GGWKGYWASGAMTSRAGAGCAGRWWGRTGTGS	D	60	91	TTTTTTATAAGTGGAGAAAAAGAAGGTAAATA	-14.7
Pf3D7_14_v3:1476629-1476986:f	site	ATAWWWWTATATATATATATATATATATATATWTAWATWTA	D	61	101	TTTTTATAAGTGGAGAAAAAGAAGGTAAATATTTGCATGTT	-26.5
Pf3D7_14_v3:1476629-1476986:f	site	ATAKTKGATGRTGRWKSWTTWWKKRCTAWTGGTRRTBGTGA	D	61	101	TTTTTATAAGTGGAGAAAAAGAAGGTAAATATTTGCATGTT	-25.1
Pf3D7_14_v3:1476629-1476986:f	site	GGWKGYWASGAMTSRAGAGCAGRWWGRTGTGS	D	61	92	TTTTTATAAGTGGAGAAAAAGAAGGTAAATAT	-16.4
Pf3D7_14_v3:1476629-1476986:f	site	ATAWWWWTATATATATATATATATATATATATWTAWATWTA	D	62	102	TTTTATAAGTGGAGAAAAAGAAGGTAAATATTTGCATGTTT	-38.5
Pf3D7_14_v3:1476629-1476986:f	site	ATAKTKGATGRTGRWKSWTTWWKKRCTAWTGGTRRTBGTGA	D	62	102	TTTTATAAGTGGAGAAAAAGAAGGTAAATATTTGCATGTTT	-22.6
Pf3D7_14_v3:1476629-1476986:f	site	GGWKGYWASGAMTSRAGAGCAGRWWGRTGTGS	D	62	93	TTTTATAAGTGGAGAAAAAGAAGGTAAATATT	-12.3
Pf3D7_14_v3:1476629-1476986:f	site	SGTDHGMAGWRKAWACAKKVASARWGG	D	62	88	TTTTATAAGTGGAGAAAAAGAAGGTAA	-3.2
Pf3D7_14_v3:1476629-1476986:f	site	ATAWWWWTATATATATATATATATATATATATWTAWATWTA	D	63	103	TTTATAAGTGGAGAAAAAGAAGGTAAATATTTGCATGTTTA	-35.9
Pf3D7_14_v3:1476629-1476986:f	site	ATAKTKGATGRTGRWKSWTTWWKKRCTAWTGGTRRTBGTGA	D	63	103	TTTATAAGTGGAGAAAAAGAAGGTAAATATTTGCATGTTTA	-16.1
Pf3D7_14_v3:1476629-1476986:f	site	GGWKGYWASGAMTSRAGAGCAGRWWGRTGTGS	D	63	94	TTTATAAGTGGAGAAAAAGAAGGTAAATATTT	-6.4
Pf3D7_14_v3:1476629-1476986:f	site	SGTDHGMAGWRKAWACAKKVASARWGG	D	63	89	TTTATAAGTGGAGAAAAAGAAGGTAAA	-8.8
Pf3D7_14_v3:1476629-1476986:f	site	ATAWWWWTATATATATATATATATATATATATWTAWATWTA	D	64	104	TTATAAGTGGAGAAAAAGAAGGTAAATATTTGCATGTTTAT	-39.9
Pf3D7_14_v3:1476629-1476986:f	site	ATAKTKGATGRTGRWKSWTTWWKKRCTAWTGGTRRTBGTGA	D	64	104	TTATAAGTGGAGAAAAAGAAGGTAAATATTTGCATGTTTAT	-25.0
Pf3D7_14_v3:1476629-1476986:f	site	GGWKGYWASGAMTSRAGAGCAGRWWGRTGTGS	D	64	95	TTATAAGTGGAGAAAAAGAAGGTAAATATTTG	-13.2
Pf3D7_14_v3:1476629-1476986:f	site	SGTDHGMAGWRKAWACAKKVASARWGG	D	64	90	TTATAAGTGGAGAAAAAGAAGGTAAAT	-10.6
Pf3D7_14_v3:1476629-1476986:f	site	ATAWWWWTATATATATATATATATATATATATWTAWATWTA	D	65	105	TATAAGTGGAGAAAAAGAAGGTAAATATTTGCATGTTTATT	-32.3
Pf3D7_14_v3:1476629-1476986:f	site	ATAKTKGATGRTGRWKSWTTWWKKRCTAWTGGTRRTBGTGA	D	65	105	TATAAGTGGAGAAAAAGAAGGTAAATATTTGCATGTTTATT	-29.3
Pf3D7_14_v3:1476629-1476986:f	site	GGWKGYWASGAMTSRAGAGCAGRWWGRTGTGS	D	65	96	TATAAGTGGAGAAAAAGAAGGTAAATATTTGC	-7.5
Pf3D7_14_v3:1476629-1476986:f	site	SGTDHGMAGWRKAWACAKKVASARWGG	D	65	91	TATAAGTGGAGAAAAAGAAGGTAAATA	-4.7
Pf3D7_14_v3:1476629-1476986:f	site	ATAWWWWTATATATATATATATATATATATATWTAWATWTA	D	66	106	ATAAGTGGAGAAAAAGAAGGTAAATATTTGCATGTTTATTT	-37.2
Pf3D7_14_v3:1476629-1476986:f	site	ATAKTKGATGRTGRWKSWTTWWKKRCTAWTGGTRRTBGTGA	D	66	106	ATAAGTGGAGAAAAAGAAGGTAAATATTTGCATGTTTATTT	-14.0
Pf3D7_14_v3:1476629-1476986:f	site	GGWKGYWASGAMTSRAGAGCAGRWWGRTGTGS	D	66	97	ATAAGTGGAGAAAAAGAAGGTAAATATTTGCA	-12.2
Pf3D7_14_v3:1476629-1476986:f	site	SGTDHGMAGWRKAWACAKKVASARWGG	D	66	92	ATAAGTGGAGAAAAAGAAGGTAAATAT	-15.7
Pf3D7_14_v3:1476629-1476986:f	site	ATAWWWWTATATATATATATATATATATATATWTAWATWTA	D	67	107	TAAGTGGAGAAAAAGAAGGTAAATATTTGCATGTTTATTTT	-31.3
Pf3D7_14_v3:1476629-1476986:f	site	ATAKTKGATGRTGRWKSWTTWWKKRCTAWTGGTRRTBGTGA	D	67	107	TAAGTGGAGAAAAAGAAGGTAAATATTTGCATGTTTATTTT	-14.8
Pf3D7_14_v3:1476629-1476986:f	site	GGWKGYWASGAMTSRAGAGCAGRWWGRTGTGS	D	67	98	TAAGTGGAGAAAAAGAAGGTAAATATTTGCAT	-7.4
Pf3D7_14_v3:1476629-1476986:f	site	SGTDHGMAGWRKAWACAKKVASARWGG	D	67	93	TAAGTGGAGAAAAAGAAGGTAAATATT	-3.2
Pf3D7_14_v3:1476629-1476986:f	site	ATAWWWWTATATATATATATATATATATATATWTAWATWTA	D	68	108	AAGTGGAGAAAAAGAAGGTAAATATTTGCATGTTTATTTTT	-40.2
Pf3D7_14_v3:1476629-1476986:f	site	TYWTTYTTTTTTTTTTYMTTT	D	68	88	AAGTGGAGAAAAAGAAGGTAA	-34.5
Pf3D7_14_v3:1476629-1476986:f	site	ATAKTKGATGRTGRWKSWTTWWKKRCTAWTGGTRRTBGTGA	D	68	108	AAGTGGAGAAAAAGAAGGTAAATATTTGCATGTTTATTTTT	-25.7
Pf3D7_14_v3:1476629-1476986:f	site	GGWKGYWASGAMTSRAGAGCAGRWWGRTGTGS	D	68	99	AAGTGGAGAAAAAGAAGGTAAATATTTGCATG	-12.0
Pf3D7_14_v3:1476629-1476986:f	site	ATATATATATATATATAATAT	D	68	88	AAGTGGAGAAAAAGAAGGTAA	-16.5
Pf3D7_14_v3:1476629-1476986:f	site	CWSYTGKTGTTSSTTYWGCTG	D	68	88	AAGTGGAGAAAAAGAAGGTAA	-19.1
Pf3D7_14_v3:1476629-1476986:f	site	GCTKCASRTAAASTTTCAGCT	D	68	88	AAGTGGAGAAAAAGAAGGTAA	-18.7
Pf3D7_14_v3:1476629-1476986:f	site	SGTDHGMAGWRKAWACAKKVASARWGG	D	68	94	AAGTGGAGAAAAAGAAGGTAAATATTT	-10.1
Pf3D7_14_v3:1476629-1476986:f	site	ATAWWWWTATATATATATATATATATATATATWTAWATWTA	D	69	109	AGTGGAGAAAAAGAAGGTAAATATTTGCATGTTTATTTTTA	-21.9
Pf3D7_14_v3:1476629-1476986:f	site	TYWTTYTTTTTTTTTTYMTTT	D	69	89	AGTGGAGAAAAAGAAGGTAAA	-48.6
Pf3D7_14_v3:1476629-1476986:f	site	KAGCWYCYRSHKBTGYAGSY	D	69	88	AGTGGAGAAAAAGAAGGTAA	-21.5
Pf3D7_14_v3:1476629-1476986:f	site	ATAKTKGATGRTGRWKSWTTWWKKRCTAWTGGTRRTBGTGA	D	69	109	AGTGGAGAAAAAGAAGGTAAATATTTGCATGTTTATTTTTA	-9.7
Pf3D7_14_v3:1476629-1476986:f	site	GGWKGYWASGAMTSRAGAGCAGRWWGRTGTGS	D	69	100	AGTGGAGAAAAAGAAGGTAAATATTTGCATGT	-4.4
Pf3D7_14_v3:1476629-1476986:f	site	ATATATATATATATATAATAT	D	69	89	AGTGGAGAAAAAGAAGGTAAA	-28.1
Pf3D7_14_v3:1476629-1476986:f	site	CWSYTGKTGTTSSTTYWGCTG	D	69	89	AGTGGAGAAAAAGAAGGTAAA	-27.8
Pf3D7_14_v3:1476629-1476986:f	site	GCTKCASRTAAASTTTCAGCT	D	69	89	AGTGGAGAAAAAGAAGGTAAA	-11.9
Pf3D7_14_v3:1476629-1476986:f	site	SGTDHGMAGWRKAWACAKKVASARWGG	D	69	95	AGTGGAGAAAAAGAAGGTAAATATTTG	-8.4
Pf3D7_14_v3:1476629-1476986:f	site	ATAWWWWTATATATATATATATATATATATATWTAWATWTA	D	70	110	GTGGAGAAAAAGAAGGTAAATATTTGCATGTTTATTTTTAA	-44.5
Pf3D7_14_v3:1476629-1476986:f	site	TYWTTYTTTTTTTTTTYMTTT	D	70	90	GTGGAGAAAAAGAAGGTAAAT	-33.0
Pf3D7_14_v3:1476629-1476986:f	site	KAGCWYCYRSHKBTGYAGSY	D	70	89	GTGGAGAAAAAGAAGGTAAA	-15.2
Pf3D7_14_v3:1476629-1476986:f	site	ATAKTKGATGRTGRWKSWTTWWKKRCTAWTGGTRRTBGTGA	D	70	110	GTGGAGAAAAAGAAGGTAAATATTTGCATGTTTATTTTTAA	-16.6
Pf3D7_14_v3:1476629-1476986:f	site	GGWKGYWASGAMTSRAGAGCAGRWWGRTGTGS	D	70	101	GTGGAGAAAAAGAAGGTAAATATTTGCATGTT	-15.8
Pf3D7_14_v3:1476629-1476986:f	site	ATATATATATATATATAATAT	D	70	90	GTGGAGAAAAAGAAGGTAAAT	-14.7
Pf3D7_14_v3:1476629-1476986:f	site	CWSYTGKTGTTSSTTYWGCTG	D	70	90	GTGGAGAAAAAGAAGGTAAAT	-19.6
Pf3D7_14_v3:1476629-1476986:f	site	GCTKCASRTAAASTTTCAGCT	D	70	90	GTGGAGAAAAAGAAGGTAAAT	-13.6
Pf3D7_14_v3:1476629-1476986:f	site	SGTDHGMAGWRKAWACAKKVASARWGG	D	70	96	GTGGAGAAAAAGAAGGTAAATATTTGC	-7.6
Pf3D7_14_v3:1476629-1476986:f	site	ATAWWWWTATATATATATATATATATATATATWTAWATWTA	D	71	111	TGGAGAAAAAGAAGGTAAATATTTGCATGTTTATTTTTAAG	-24.6
Pf3D7_14_v3:1476629-1476986:f	site	TYWTTYTTTTTTTTTTYMTTT	D	71	91	TGGAGAAAAAGAAGGTAAATA	-30.9
Pf3D7_14_v3:1476629-1476986:f	site	KAGCWYCYRSHKBTGYAGSY	D	71	90	TGGAGAAAAAGAAGGTAAAT	-15.9
Pf3D7_14_v3:1476629-1476986:f	site	ATAKTKGATGRTGRWKSWTTWWKKRCTAWTGGTRRTBGTGA	D	71	111	TGGAGAAAAAGAAGGTAAATATTTGCATGTTTATTTTTAAG	-23.8
Pf3D7_14_v3:1476629-1476986:f	site	GGWKGYWASGAMTSRAGAGCAGRWWGRTGTGS	D	71	102	TGGAGAAAAAGAAGGTAAATATTTGCATGTTT	-8.0
Pf3D7_14_v3:1476629-1476986:f	site	ATATATATATATATATAATAT	D	71	91	TGGAGAAAAAGAAGGTAAATA	-23.6
Pf3D7_14_v3:1476629-1476986:f	site	CWSYTGKTGTTSSTTYWGCTG	D	71	91	TGGAGAAAAAGAAGGTAAATA	-22.5
Pf3D7_14_v3:1476629-1476986:f	site	GCTKCASRTAAASTTTCAGCT	D	71	91	TGGAGAAAAAGAAGGTAAATA	-18.5
Pf3D7_14_v3:1476629-1476986:f	site	SGTDHGMAGWRKAWACAKKVASARWGG	D	71	97	TGGAGAAAAAGAAGGTAAATATTTGCA	-17.0
Pf3D7_14_v3:1476629-1476986:f	site	ATAWWWWTATATATATATATATATATATATATWTAWATWTA	D	72	112	GGAGAAAAAGAAGGTAAATATTTGCATGTTTATTTTTAAGA	-53.2
Pf3D7_14_v3:1476629-1476986:f	site	TYWTTYTTTTTTTTTTYMTTT	D	72	92	GGAGAAAAAGAAGGTAAATAT	-22.3
Pf3D7_14_v3:1476629-1476986:f	site	KAGCWYCYRSHKBTGYAGSY	D	72	91	GGAGAAAAAGAAGGTAAATA	-13.7
Pf3D7_14_v3:1476629-1476986:f	site	ATAKTKGATGRTGRWKSWTTWWKKRCTAWTGGTRRTBGTGA	D	72	112	GGAGAAAAAGAAGGTAAATATTTGCATGTTTATTTTTAAGA	-13.7
Pf3D7_14_v3:1476629-1476986:f	site	GGWKGYWASGAMTSRAGAGCAGRWWGRTGTGS	D	72	103	GGAGAAAAAGAAGGTAAATATTTGCATGTTTA	-9.4
Pf3D7_14_v3:1476629-1476986:f	site	ATATATATATATATATAATAT	D	72	92	GGAGAAAAAGAAGGTAAATAT	-14.4
Pf3D7_14_v3:1476629-1476986:f	site	CSAGRAWAGACACGMSC	D	72	88	GGAGAAAAAGAAGGTAA	-1.1
Pf3D7_14_v3:1476629-1476986:f	site	CWSYTGKTGTTSSTTYWGCTG	D	72	92	GGAGAAAAAGAAGGTAAATAT	-26.1
Pf3D7_14_v3:1476629-1476986:f	site	GCTKCASRTAAASTTTCAGCT	D	72	92	GGAGAAAAAGAAGGTAAATAT	-5.6
Pf3D7_14_v3:1476629-1476986:f	site	SGTDHGMAGWRKAWACAKKVASARWGG	D	72	98	GGAGAAAAAGAAGGTAAATATTTGCAT	-17.0
Pf3D7_14_v3:1476629-1476986:f	site	ATAWWWWTATATATATATATATATATATATATWTAWATWTA	D	73	113	GAGAAAAAGAAGGTAAATATTTGCATGTTTATTTTTAAGAG	-19.0
Pf3D7_14_v3:1476629-1476986:f	site	TYWTTYTTTTTTTTTTYMTTT	D	73	93	GAGAAAAAGAAGGTAAATATT	-32.8
Pf3D7_14_v3:1476629-1476986:f	site	KAGCWYCYRSHKBTGYAGSY	D	73	92	GAGAAAAAGAAGGTAAATAT	-4.6
Pf3D7_14_v3:1476629-1476986:f	site	ATAKTKGATGRTGRWKSWTTWWKKRCTAWTGGTRRTBGTGA	D	73	113	GAGAAAAAGAAGGTAAATATTTGCATGTTTATTTTTAAGAG	-30.6
Pf3D7_14_v3:1476629-1476986:f	site	GGWKGYWASGAMTSRAGAGCAGRWWGRTGTGS	D	73	104	GAGAAAAAGAAGGTAAATATTTGCATGTTTAT	-12.8
Pf3D7_14_v3:1476629-1476986:f	site	ATATATATATATATATAATAT	D	73	93	GAGAAAAAGAAGGTAAATATT	-21.7
Pf3D7_14_v3:1476629-1476986:f	site	CSAGRAWAGACACGMSC	D	73	89	GAGAAAAAGAAGGTAAA	-6.7
Pf3D7_14_v3:1476629-1476986:f	site	CWSYTGKTGTTSSTTYWGCTG	D	73	93	GAGAAAAAGAAGGTAAATATT	-9.6
Pf3D7_14_v3:1476629-1476986:f	site	GCTKCASRTAAASTTTCAGCT	D	73	93	GAGAAAAAGAAGGTAAATATT	-13.4
Pf3D7_14_v3:1476629-1476986:f	site	SGTDHGMAGWRKAWACAKKVASARWGG	D	73	99	GAGAAAAAGAAGGTAAATATTTGCATG	-7.1
Pf3D7_14_v3:1476629-1476986:f	site	ATAWWWWTATATATATATATATATATATATATWTAWATWTA	D	74	114	AGAAAAAGAAGGTAAATATTTGCATGTTTATTTTTAAGAGT	-46.3
Pf3D7_14_v3:1476629-1476986:f	site	TYWTTYTTTTTTTTTTYMTTT	D	74	94	AGAAAAAGAAGGTAAATATTT	-28.5
Pf3D7_14_v3:1476629-1476986:f	site	KAGCWYCYRSHKBTGYAGSY	D	74	93	AGAAAAAGAAGGTAAATATT	-24.7
Pf3D7_14_v3:1476629-1476986:f	site	ATAKTKGATGRTGRWKSWTTWWKKRCTAWTGGTRRTBGTGA	D	74	114	AGAAAAAGAAGGTAAATATTTGCATGTTTATTTTTAAGAGT	-36.8
Pf3D7_14_v3:1476629-1476986:f	site	GGWKGYWASGAMTSRAGAGCAGRWWGRTGTGS	D	74	105	AGAAAAAGAAGGTAAATATTTGCATGTTTATT	-12.9
Pf3D7_14_v3:1476629-1476986:f	site	ATATATATATATATATAATAT	D	74	94	AGAAAAAGAAGGTAAATATTT	-17.0
Pf3D7_14_v3:1476629-1476986:f	site	CSAGRAWAGACACGMSC	D	74	90	AGAAAAAGAAGGTAAAT	-7.3
Pf3D7_14_v3:1476629-1476986:f	site	CWSYTGKTGTTSSTTYWGCTG	D	74	94	AGAAAAAGAAGGTAAATATTT	-19.6
Pf3D7_14_v3:1476629-1476986:f	site	GCTKCASRTAAASTTTCAGCT	D	74	94	AGAAAAAGAAGGTAAATATTT	-18.9
Pf3D7_14_v3:1476629-1476986:f	site	SGTDHGMAGWRKAWACAKKVASARWGG	D	74	100	AGAAAAAGAAGGTAAATATTTGCATGT	-7.8
Pf3D7_14_v3:1476629-1476986:f	site	ATAWWWWTATATATATATATATATATATATATWTAWATWTA	D	75	115	GAAAAAGAAGGTAAATATTTGCATGTTTATTTTTAAGAGTT	-15.4
Pf3D7_14_v3:1476629-1476986:f	site	TYWTTYTTTTTTTTTTYMTTT	D	75	95	GAAAAAGAAGGTAAATATTTG	-29.8
Pf3D7_14_v3:1476629-1476986:f	site	KAGCWYCYRSHKBTGYAGSY	D	75	94	GAAAAAGAAGGTAAATATTT	-13.5
Pf3D7_14_v3:1476629-1476986:f	site	ATAKTKGATGRTGRWKSWTTWWKKRCTAWTGGTRRTBGTGA	D	75	115	GAAAAAGAAGGTAAATATTTGCATGTTTATTTTTAAGAGTT	-22.1
Pf3D7_14_v3:1476629-1476986:f	site	GAACVTTCAGCAGC	D	75	88	GAAAAAGAAGGTAA	-3.8
Pf3D7_14_v3:1476629-1476986:f	site	GGWKGYWASGAMTSRAGAGCAGRWWGRTGTGS	D	75	106	GAAAAAGAAGGTAAATATTTGCATGTTTATTT	-18.8
Pf3D7_14_v3:1476629-1476986:f	site	ATATATATATATATATAATAT	D	75	95	GAAAAAGAAGGTAAATATTTG	-18.4
Pf3D7_14_v3:1476629-1476986:f	site	CSAGRAWAGACACGMSC	D	75	91	GAAAAAGAAGGTAAATA	-10.8
Pf3D7_14_v3:1476629-1476986:f	site	CWSYTGKTGTTSSTTYWGCTG	D	75	95	GAAAAAGAAGGTAAATATTTG	-17.2
Pf3D7_14_v3:1476629-1476986:f	site	GCTKCASRTAAASTTTCAGCT	D	75	95	GAAAAAGAAGGTAAATATTTG	-20.2
Pf3D7_14_v3:1476629-1476986:f	site	SGTDHGMAGWRKAWACAKKVASARWGG	D	75	101	GAAAAAGAAGGTAAATATTTGCATGTT	-11.9
Pf3D7_14_v3:1476629-1476986:f	site	ATAWWWWTATATATATATATATATATATATATWTAWATWTA	D	76	116	AAAAAGAAGGTAAATATTTGCATGTTTATTTTTAAGAGTTA	-43.5
Pf3D7_14_v3:1476629-1476986:f	site	TYWTTYTTTTTTTTTTYMTTT	D	76	96	AAAAAGAAGGTAAATATTTGC	-29.3
Pf3D7_14_v3:1476629-1476986:f	site	KAGCWYCYRSHKBTGYAGSY	D	76	95	AAAAAGAAGGTAAATATTTG	-25.5
Pf3D7_14_v3:1476629-1476986:f	site	ATAKTKGATGRTGRWKSWTTWWKKRCTAWTGGTRRTBGTGA	D	76	116	AAAAAGAAGGTAAATATTTGCATGTTTATTTTTAAGAGTTA	-14.0
Pf3D7_14_v3:1476629-1476986:f	site	GAACVTTCAGCAGC	D	76	89	AAAAAGAAGGTAAA	-9.6
Pf3D7_14_v3:1476629-1476986:f	site	GGWKGYWASGAMTSRAGAGCAGRWWGRTGTGS	D	76	107	AAAAAGAAGGTAAATATTTGCATGTTTATTTT	-19.5
Pf3D7_14_v3:1476629-1476986:f	site	ATATATATATATATATAATAT	D	76	96	AAAAAGAAGGTAAATATTTGC	-24.2
Pf3D7_14_v3:1476629-1476986:f	site	CSAGRAWAGACACGMSC	D	76	92	AAAAAGAAGGTAAATAT	-7.9
Pf3D7_14_v3:1476629-1476986:f	site	CWSYTGKTGTTSSTTYWGCTG	D	76	96	AAAAAGAAGGTAAATATTTGC	-18.9
Pf3D7_14_v3:1476629-1476986:f	site	GCTKCASRTAAASTTTCAGCT	D	76	96	AAAAAGAAGGTAAATATTTGC	-24.8
Pf3D7_14_v3:1476629-1476986:f	site	SGTDHGMAGWRKAWACAKKVASARWGG	D	76	102	AAAAAGAAGGTAAATATTTGCATGTTT	-12.5
Pf3D7_14_v3:1476629-1476986:f	site	ATAWWWWTATATATATATATATATATATATATWTAWATWTA	D	77	117	AAAAGAAGGTAAATATTTGCATGTTTATTTTTAAGAGTTAT	-13.9
Pf3D7_14_v3:1476629-1476986:f	site	TYWTTYTTTTTTTTTTYMTTT	D	77	97	AAAAGAAGGTAAATATTTGCA	-26.8
Pf3D7_14_v3:1476629-1476986:f	site	KAGCWYCYRSHKBTGYAGSY	D	77	96	AAAAGAAGGTAAATATTTGC	-23.1
Pf3D7_14_v3:1476629-1476986:f	site	ATAKTKGATGRTGRWKSWTTWWKKRCTAWTGGTRRTBGTGA	D	77	117	AAAAGAAGGTAAATATTTGCATGTTTATTTTTAAGAGTTAT	-22.0
Pf3D7_14_v3:1476629-1476986:f	site	GAACVTTCAGCAGC	D	77	90	AAAAGAAGGTAAAT	-12.7
Pf3D7_14_v3:1476629-1476986:f	site	GGWKGYWASGAMTSRAGAGCAGRWWGRTGTGS	D	77	108	AAAAGAAGGTAAATATTTGCATGTTTATTTTT	-5.9
Pf3D7_14_v3:1476629-1476986:f	site	ATATATATATATATATAATAT	D	77	97	AAAAGAAGGTAAATATTTGCA	-15.9
Pf3D7_14_v3:1476629-1476986:f	site	CSAGRAWAGACACGMSC	D	77	93	AAAAGAAGGTAAATATT	-5.7
Pf3D7_14_v3:1476629-1476986:f	site	CWSYTGKTGTTSSTTYWGCTG	D	77	97	AAAAGAAGGTAAATATTTGCA	-15.1
Pf3D7_14_v3:1476629-1476986:f	site	GCTKCASRTAAASTTTCAGCT	D	77	97	AAAAGAAGGTAAATATTTGCA	-12.0
Pf3D7_14_v3:1476629-1476986:f	site	SGTDHGMAGWRKAWACAKKVASARWGG	D	77	103	AAAAGAAGGTAAATATTTGCATGTTTA	-9.5
Pf3D7_14_v3:1476629-1476986:f	site	CAGARGWGCTGG	D	77	88	AAAAGAAGGTAA	-1.4
Pf3D7_14_v3:1476629-1476986:f	site	ATAWWWWTATATATATATATATATATATATATWTAWATWTA	D	78	118	AAAGAAGGTAAATATTTGCATGTTTATTTTTAAGAGTTATT	-49.0
Pf3D7_14_v3:1476629-1476986:f	site	TYWTTYTTTTTTTTTTYMTTT	D	78	98	AAAGAAGGTAAATATTTGCAT	-26.6
Pf3D7_14_v3:1476629-1476986:f	site	KAGCWYCYRSHKBTGYAGSY	D	78	97	AAAGAAGGTAAATATTTGCA	-14.8
Pf3D7_14_v3:1476629-1476986:f	site	ATAKTKGATGRTGRWKSWTTWWKKRCTAWTGGTRRTBGTGA	D	78	118	AAAGAAGGTAAATATTTGCATGTTTATTTTTAAGAGTTATT	-26.9
Pf3D7_14_v3:1476629-1476986:f	site	GAACVTTCAGCAGC	D	78	91	AAAGAAGGTAAATA	-13.1
Pf3D7_14_v3:1476629-1476986:f	site	GGWKGYWASGAMTSRAGAGCAGRWWGRTGTGS	D	78	109	AAAGAAGGTAAATATTTGCATGTTTATTTTTA	-17.5
Pf3D7_14_v3:1476629-1476986:f	site	ATATATATATATATATAATAT	D	78	98	AAAGAAGGTAAATATTTGCAT	-24.1
Pf3D7_14_v3:1476629-1476986:f	site	CSAGRAWAGACACGMSC	D	78	94	AAAGAAGGTAAATATTT	-7.4
Pf3D7_14_v3:1476629-1476986:f	site	CWSYTGKTGTTSSTTYWGCTG	D	78	98	AAAGAAGGTAAATATTTGCAT	-9.5
Pf3D7_14_v3:1476629-1476986:f	site	GCTKCASRTAAASTTTCAGCT	D	78	98	AAAGAAGGTAAATATTTGCAT	-2.9
Pf3D7_14_v3:1476629-1476986:f	site	SGTDHGMAGWRKAWACAKKVASARWGG	D	78	104	AAAGAAGGTAAATATTTGCATGTTTAT	-19.3
Pf3D7_14_v3:1476629-1476986:f	site	CAGARGWGCTGG	D	78	89	AAAGAAGGTAAA	-7.3
Pf3D7_14_v3:1476629-1476986:f	site	ATAWWWWTATATATATATATATATATATATATWTAWATWTA	D	79	119	AAGAAGGTAAATATTTGCATGTTTATTTTTAAGAGTTATTA	-19.1
Pf3D7_14_v3:1476629-1476986:f	site	TYWTTYTTTTTTTTTTYMTTT	D	79	99	AAGAAGGTAAATATTTGCATG	-26.1
Pf3D7_14_v3:1476629-1476986:f	site	KAGCWYCYRSHKBTGYAGSY	D	79	98	AAGAAGGTAAATATTTGCAT	-15.3
Pf3D7_14_v3:1476629-1476986:f	site	ATAKTKGATGRTGRWKSWTTWWKKRCTAWTGGTRRTBGTGA	D	79	119	AAGAAGGTAAATATTTGCATGTTTATTTTTAAGAGTTATTA	-16.7
Pf3D7_14_v3:1476629-1476986:f	site	CCAYMACCAA	D	79	88	AAGAAGGTAA	-12.0
Pf3D7_14_v3:1476629-1476986:f	site	GAACVTTCAGCAGC	D	79	92	AAGAAGGTAAATAT	-16.7
Pf3D7_14_v3:1476629-1476986:f	site	GGWKGYWASGAMTSRAGAGCAGRWWGRTGTGS	D	79	110	AAGAAGGTAAATATTTGCATGTTTATTTTTAA	-24.2
Pf3D7_14_v3:1476629-1476986:f	site	ATATATATATATATATAATAT	D	79	99	AAGAAGGTAAATATTTGCATG	-13.4
Pf3D7_14_v3:1476629-1476986:f	site	CSAGRAWAGACACGMSC	D	79	95	AAGAAGGTAAATATTTG	-15.6
Pf3D7_14_v3:1476629-1476986:f	site	CWSYTGKTGTTSSTTYWGCTG	D	79	99	AAGAAGGTAAATATTTGCATG	-5.0
Pf3D7_14_v3:1476629-1476986:f	site	GCTKCASRTAAASTTTCAGCT	D	79	99	AAGAAGGTAAATATTTGCATG	-18.2
Pf3D7_14_v3:1476629-1476986:f	site	SGTDHGMAGWRKAWACAKKVASARWGG	D	79	105	AAGAAGGTAAATATTTGCATGTTTATT	-19.8
Pf3D7_14_v3:1476629-1476986:f	site	CAGARGWGCTGG	D	79	90	AAGAAGGTAAAT	-2.6
Pf3D7_14_v3:1476629-1476986:f	site	ATAWWWWTATATATATATATATATATATATATWTAWATWTA	D	80	120	AGAAGGTAAATATTTGCATGTTTATTTTTAAGAGTTATTAA	-31.8
Pf3D7_14_v3:1476629-1476986:f	site	TYWTTYTTTTTTTTTTYMTTT	D	80	100	AGAAGGTAAATATTTGCATGT	-26.0
Pf3D7_14_v3:1476629-1476986:f	site	KAGCWYCYRSHKBTGYAGSY	D	80	99	AGAAGGTAAATATTTGCATG	-32.1
Pf3D7_14_v3:1476629-1476986:f	site	ATAKTKGATGRTGRWKSWTTWWKKRCTAWTGGTRRTBGTGA	D	80	120	AGAAGGTAAATATTTGCATGTTTATTTTTAAGAGTTATTAA	-16.5
Pf3D7_14_v3:1476629-1476986:f	site	CCAYMACCAA	D	80	89	AGAAGGTAAA	-14.7
Pf3D7_14_v3:1476629-1476986:f	site	GAACVTTCAGCAGC	D	80	93	AGAAGGTAAATATT	-8.0
Pf3D7_14_v3:1476629-1476986:f	site	GGWKGYWASGAMTSRAGAGCAGRWWGRTGTGS	D	80	111	AGAAGGTAAATATTTGCATGTTTATTTTTAAG	-13.5
Pf3D7_14_v3:1476629-1476986:f	site	ATATATATATATATATAATAT	D	80	100	AGAAGGTAAATATTTGCATGT	-23.2
Pf3D7_14_v3:1476629-1476986:f	site	CSAGRAWAGACACGMSC	D	80	96	AGAAGGTAAATATTTGC	-0.6
Pf3D7_14_v3:1476629-1476986:f	site	CWSYTGKTGTTSSTTYWGCTG	D	80	100	AGAAGGTAAATATTTGCATGT	-21.9
Pf3D7_14_v3:1476629-1476986:f	site	GCTKCASRTAAASTTTCAGCT	D	80	100	AGAAGGTAAATATTTGCATGT	-14.9
Pf3D7_14_v3:1476629-1476986:f	site	SGTDHGMAGWRKAWACAKKVASARWGG	D	80	106	AGAAGGTAAATATTTGCATGTTTATTT	-18.7
Pf3D7_14_v3:1476629-1476986:f	site	CAGARGWGCTGG	D	80	91	AGAAGGTAAATA	-5.0
Pf3D7_14_v3:1476629-1476986:f	site	ATAWWWWTATATATATATATATATATATATATWTAWATWTA	D	81	121	GAAGGTAAATATTTGCATGTTTATTTTTAAGAGTTATTAAA	-23.4
Pf3D7_14_v3:1476629-1476986:f	site	TYWTTYTTTTTTTTTTYMTTT	D	81	101	GAAGGTAAATATTTGCATGTT	-21.6
Pf3D7_14_v3:1476629-1476986:f	site	KAGCWYCYRSHKBTGYAGSY	D	81	100	GAAGGTAAATATTTGCATGT	-5.3
Pf3D7_14_v3:1476629-1476986:f	site	ATAKTKGATGRTGRWKSWTTWWKKRCTAWTGGTRRTBGTGA	D	81	121	GAAGGTAAATATTTGCATGTTTATTTTTAAGAGTTATTAAA	-19.9
Pf3D7_14_v3:1476629-1476986:f	site	CCAYMACCAA	D	81	90	GAAGGTAAAT	-15.2
Pf3D7_14_v3:1476629-1476986:f	site	SCCCCACC	D	81	88	GAAGGTAA	-6.6
Pf3D7_14_v3:1476629-1476986:f	site	GAACVTTCAGCAGC	D	81	94	GAAGGTAAATATTT	-6.7
Pf3D7_14_v3:1476629-1476986:f	site	GGWKGYWASGAMTSRAGAGCAGRWWGRTGTGS	D	81	112	GAAGGTAAATATTTGCATGTTTATTTTTAAGA	-4.3
Pf3D7_14_v3:1476629-1476986:f	site	ATATATATATATATATAATAT	D	81	101	GAAGGTAAATATTTGCATGTT	-11.4
Pf3D7_14_v3:1476629-1476986:f	site	CAGKCGCC	D	81	88	GAAGGTAA	-4.8
Pf3D7_14_v3:1476629-1476986:f	site	CSAGRAWAGACACGMSC	D	81	97	GAAGGTAAATATTTGCA	-6.5
Pf3D7_14_v3:1476629-1476986:f	site	CWSYTGKTGTTSSTTYWGCTG	D	81	101	GAAGGTAAATATTTGCATGTT	-15.4
Pf3D7_14_v3:1476629-1476986:f	site	GCTKCASRTAAASTTTCAGCT	D	81	101	GAAGGTAAATATTTGCATGTT	-13.3
Pf3D7_14_v3:1476629-1476986:f	site	SGTDHGMAGWRKAWACAKKVASARWGG	D	81	107	GAAGGTAAATATTTGCATGTTTATTTT	-10.2
Pf3D7_14_v3:1476629-1476986:f	site	CAGARGWGCTGG	D	81	92	GAAGGTAAATAT	-6.1
Pf3D7_14_v3:1476629-1476986:f	site	ATAWWWWTATATATATATATATATATATATATWTAWATWTA	D	82	122	AAGGTAAATATTTGCATGTTTATTTTTAAGAGTTATTAAAA	-40.8
Pf3D7_14_v3:1476629-1476986:f	site	TYWTTYTTTTTTTTTTYMTTT	D	82	102	AAGGTAAATATTTGCATGTTT	-12.4
Pf3D7_14_v3:1476629-1476986:f	site	KAGCWYCYRSHKBTGYAGSY	D	82	101	AAGGTAAATATTTGCATGTT	-12.4
Pf3D7_14_v3:1476629-1476986:f	site	ATAKTKGATGRTGRWKSWTTWWKKRCTAWTGGTRRTBGTGA	D	82	122	AAGGTAAATATTTGCATGTTTATTTTTAAGAGTTATTAAAA	-15.1
Pf3D7_14_v3:1476629-1476986:f	site	CCAYMACCAA	D	82	91	AAGGTAAATA	-15.6
Pf3D7_14_v3:1476629-1476986:f	site	SCCCCACC	D	82	89	AAGGTAAA	-7.0
Pf3D7_14_v3:1476629-1476986:f	site	GAACVTTCAGCAGC	D	82	95	AAGGTAAATATTTG	-20.4
Pf3D7_14_v3:1476629-1476986:f	site	GGWKGYWASGAMTSRAGAGCAGRWWGRTGTGS	D	82	113	AAGGTAAATATTTGCATGTTTATTTTTAAGAG	-19.2
Pf3D7_14_v3:1476629-1476986:f	site	ATATATATATATATATAATAT	D	82	102	AAGGTAAATATTTGCATGTTT	-28.2
Pf3D7_14_v3:1476629-1476986:f	site	CAGKCGCC	D	82	89	AAGGTAAA	-1.9
Pf3D7_14_v3:1476629-1476986:f	site	CSAGRAWAGACACGMSC	D	82	98	AAGGTAAATATTTGCAT	-4.1
Pf3D7_14_v3:1476629-1476986:f	site	CWSYTGKTGTTSSTTYWGCTG	D	82	102	AAGGTAAATATTTGCATGTTT	-14.4
Pf3D7_14_v3:1476629-1476986:f	site	GCTKCASRTAAASTTTCAGCT	D	82	102	AAGGTAAATATTTGCATGTTT	-12.2
Pf3D7_14_v3:1476629-1476986:f	site	SGTDHGMAGWRKAWACAKKVASARWGG	D	82	108	AAGGTAAATATTTGCATGTTTATTTTT	-22.2
Pf3D7_14_v3:1476629-1476986:f	site	CAGARGWGCTGG	D	82	93	AAGGTAAATATT	-7.3
Pf3D7_14_v3:1476629-1476986:f	site	ATAWWWWTATATATATATATATATATATATATWTAWATWTA	D	83	123	AGGTAAATATTTGCATGTTTATTTTTAAGAGTTATTAAAAT	-18.5
Pf3D7_14_v3:1476629-1476986:f	site	TYWTTYTTTTTTTTTTYMTTT	D	83	103	AGGTAAATATTTGCATGTTTA	-23.1
Pf3D7_14_v3:1476629-1476986:f	site	KAGCWYCYRSHKBTGYAGSY	D	83	102	AGGTAAATATTTGCATGTTT	-15.4
Pf3D7_14_v3:1476629-1476986:f	site	ATAKTKGATGRTGRWKSWTTWWKKRCTAWTGGTRRTBGTGA	D	83	123	AGGTAAATATTTGCATGTTTATTTTTAAGAGTTATTAAAAT	-23.2
Pf3D7_14_v3:1476629-1476986:f	site	CCAYMACCAA	D	83	92	AGGTAAATAT	-12.1
Pf3D7_14_v3:1476629-1476986:f	site	SCCCCACC	D	83	90	AGGTAAAT	-7.0
Pf3D7_14_v3:1476629-1476986:f	site	GAACVTTCAGCAGC	D	83	96	AGGTAAATATTTGC	-8.8
Pf3D7_14_v3:1476629-1476986:f	site	GGWKGYWASGAMTSRAGAGCAGRWWGRTGTGS	D	83	114	AGGTAAATATTTGCATGTTTATTTTTAAGAGT	-12.0
Pf3D7_14_v3:1476629-1476986:f	site	ATATATATATATATATAATAT	D	83	103	AGGTAAATATTTGCATGTTTA	-4.6
Pf3D7_14_v3:1476629-1476986:f	site	CAGKCGCC	D	83	90	AGGTAAAT	-4.6
Pf3D7_14_v3:1476629-1476986:f	site	CSAGRAWAGACACGMSC	D	83	99	AGGTAAATATTTGCATG	-10.9
Pf3D7_14_v3:1476629-1476986:f	site	CWSYTGKTGTTSSTTYWGCTG	D	83	103	AGGTAAATATTTGCATGTTTA	-13.7
Pf3D7_14_v3:1476629-1476986:f	site	GCTKCASRTAAASTTTCAGCT	D	83	103	AGGTAAATATTTGCATGTTTA	-21.1
Pf3D7_14_v3:1476629-1476986:f	site	SGTDHGMAGWRKAWACAKKVASARWGG	D	83	109	AGGTAAATATTTGCATGTTTATTTTTA	-17.6
Pf3D7_14_v3:1476629-1476986:f	site	CAGARGWGCTGG	D	83	94	AGGTAAATATTT	-6.0
Pf3D7_14_v3:2091795-2092986:f	site	ATAWWWWTATATATATATATATATATATATATWTAWATWTA	R	66	106	AGGTAAGTGTGTAACAATCATTTCTAATAATGTATCACCTG	-29.0
Pf3D7_14_v3:2091795-2092986:f	site	ATAKTKGATGRTGRWKSWTTWWKKRCTAWTGGTRRTBGTGA	R	66	106	AGGTAAGTGTGTAACAATCATTTCTAATAATGTATCACCTG	-36.9
Pf3D7_14_v3:2091795-2092986:f	site	ATAWWWWTATATATATATATATATATATATATWTAWATWTA	R	67	107	AAGGTAAGTGTGTAACAATCATTTCTAATAATGTATCACCT	-47.1
Pf3D7_14_v3:2091795-2092986:f	site	ATAKTKGATGRTGRWKSWTTWWKKRCTAWTGGTRRTBGTGA	R	67	107	AAGGTAAGTGTGTAACAATCATTTCTAATAATGTATCACCT	-23.9
Pf3D7_14_v3:2091795-2092986:f	site	ATAWWWWTATATATATATATATATATATATATWTAWATWTA	R	68	108	GAAGGTAAGTGTGTAACAATCATTTCTAATAATGTATCACC	-42.8
Pf3D7_14_v3:2091795-2092986:f	site	ATAKTKGATGRTGRWKSWTTWWKKRCTAWTGGTRRTBGTGA	R	68	108	GAAGGTAAGTGTGTAACAATCATTTCTAATAATGTATCACC	-3.4
Pf3D7_14_v3:2091795-2092986:f	site	ATAWWWWTATATATATATATATATATATATATWTAWATWTA	R	69	109	AGAAGGTAAGTGTGTAACAATCATTTCTAATAATGTATCAC	-37.7
Pf3D7_14_v3:2091795-2092986:f	site	ATAKTKGATGRTGRWKSWTTWWKKRCTAWTGGTRRTBGTGA	R	69	109	AGAAGGTAAGTGTGTAACAATCATTTCTAATAATGTATCAC	-33.6
Pf3D7_14_v3:2091795-2092986:f	site	ATAWWWWTATATATATATATATATATATATATWTAWATWTA	R	70	110	GAGAAGGTAAGTGTGTAACAATCATTTCTAATAATGTATCA	-39.8
Pf3D7_14_v3:2091795-2092986:f	site	ATAKTKGATGRTGRWKSWTTWWKKRCTAWTGGTRRTBGTGA	R	70	110	GAGAAGGTAAGTGTGTAACAATCATTTCTAATAATGTATCA	-27.1
Pf3D7_14_v3:2091795-2092986:f	site	ATAWWWWTATATATATATATATATATATATATWTAWATWTA	R	71	111	GGAGAAGGTAAGTGTGTAACAATCATTTCTAATAATGTATC	-51.6
Pf3D7_14_v3:2091795-2092986:f	site	ATAKTKGATGRTGRWKSWTTWWKKRCTAWTGGTRRTBGTGA	R	71	111	GGAGAAGGTAAGTGTGTAACAATCATTTCTAATAATGTATC	-16.8
Pf3D7_14_v3:2091795-2092986:f	site	ATAWWWWTATATATATATATATATATATATATWTAWATWTA	R	72	112	TGGAGAAGGTAAGTGTGTAACAATCATTTCTAATAATGTAT	-37.6
Pf3D7_14_v3:2091795-2092986:f	site	ATAKTKGATGRTGRWKSWTTWWKKRCTAWTGGTRRTBGTGA	R	72	112	TGGAGAAGGTAAGTGTGTAACAATCATTTCTAATAATGTAT	-27.5
Pf3D7_14_v3:2091795-2092986:f	site	ATAWWWWTATATATATATATATATATATATATWTAWATWTA	R	73	113	CTGGAGAAGGTAAGTGTGTAACAATCATTTCTAATAATGTA	-38.1
Pf3D7_14_v3:2091795-2092986:f	site	ATAKTKGATGRTGRWKSWTTWWKKRCTAWTGGTRRTBGTGA	R	73	113	CTGGAGAAGGTAAGTGTGTAACAATCATTTCTAATAATGTA	-20.2
Pf3D7_14_v3:2091795-2092986:f	site	ATAWWWWTATATATATATATATATATATATATWTAWATWTA	R	74	114	GCTGGAGAAGGTAAGTGTGTAACAATCATTTCTAATAATGT	-36.6
Pf3D7_14_v3:2091795-2092986:f	site	ATAKTKGATGRTGRWKSWTTWWKKRCTAWTGGTRRTBGTGA	R	74	114	GCTGGAGAAGGTAAGTGTGTAACAATCATTTCTAATAATGT	0.6
Pf3D7_14_v3:2091795-2092986:f	site	ATAWWWWTATATATATATATATATATATATATWTAWATWTA	R	75	115	AGCTGGAGAAGGTAAGTGTGTAACAATCATTTCTAATAATG	-49.4
Pf3D7_14_v3:2091795-2092986:f	site	ATAKTKGATGRTGRWKSWTTWWKKRCTAWTGGTRRTBGTGA	R	75	115	AGCTGGAGAAGGTAAGTGTGTAACAATCATTTCTAATAATG	-27.4
Pf3D7_14_v3:2091795-2092986:f	site	GGWKGYWASGAMTSRAGAGCAGRWWGRTGTGS	R	75	106	AGGTAAGTGTGTAACAATCATTTCTAATAATG	-20.3
Pf3D7_14_v3:2091795-2092986:f	site	ATAWWWWTATATATATATATATATATATATATWTAWATWTA	R	76	116	CAGCTGGAGAAGGTAAGTGTGTAACAATCATTTCTAATAAT	-46.2
Pf3D7_14_v3:2091795-2092986:f	site	ATAKTKGATGRTGRWKSWTTWWKKRCTAWTGGTRRTBGTGA	R	76	116	CAGCTGGAGAAGGTAAGTGTGTAACAATCATTTCTAATAAT	-30.1
Pf3D7_14_v3:2091795-2092986:f	site	GGWKGYWASGAMTSRAGAGCAGRWWGRTGTGS	R	76	107	AAGGTAAGTGTGTAACAATCATTTCTAATAAT	-16.6
Pf3D7_14_v3:2091795-2092986:f	site	ATAWWWWTATATATATATATATATATATATATWTAWATWTA	R	77	117	TCAGCTGGAGAAGGTAAGTGTGTAACAATCATTTCTAATAA	-45.6
Pf3D7_14_v3:2091795-2092986:f	site	ATAKTKGATGRTGRWKSWTTWWKKRCTAWTGGTRRTBGTGA	R	77	117	TCAGCTGGAGAAGGTAAGTGTGTAACAATCATTTCTAATAA	-9.7
Pf3D7_14_v3:2091795-2092986:f	site	GGWKGYWASGAMTSRAGAGCAGRWWGRTGTGS	R	77	108	GAAGGTAAGTGTGTAACAATCATTTCTAATAA	-10.1
Pf3D7_14_v3:2091795-2092986:f	site	ATAWWWWTATATATATATATATATATATATATWTAWATWTA	R	78	118	ATCAGCTGGAGAAGGTAAGTGTGTAACAATCATTTCTAATA	-46.0
Pf3D7_14_v3:2091795-2092986:f	site	ATAKTKGATGRTGRWKSWTTWWKKRCTAWTGGTRRTBGTGA	R	78	118	ATCAGCTGGAGAAGGTAAGTGTGTAACAATCATTTCTAATA	-18.7
Pf3D7_14_v3:2091795-2092986:f	site	GGWKGYWASGAMTSRAGAGCAGRWWGRTGTGS	R	78	109	AGAAGGTAAGTGTGTAACAATCATTTCTAATA	-10.6
Pf3D7_14_v3:2091795-2092986:f	site	ATAWWWWTATATATATATATATATATATATATWTAWATWTA	R	79	119	CATCAGCTGGAGAAGGTAAGTGTGTAACAATCATTTCTAAT	-53.9
Pf3D7_14_v3:2091795-2092986:f	site	ATAKTKGATGRTGRWKSWTTWWKKRCTAWTGGTRRTBGTGA	R	79	119	CATCAGCTGGAGAAGGTAAGTGTGTAACAATCATTTCTAAT	-33.1
Pf3D7_14_v3:2091795-2092986:f	site	GGWKGYWASGAMTSRAGAGCAGRWWGRTGTGS	R	79	110	GAGAAGGTAAGTGTGTAACAATCATTTCTAAT	-23.9
Pf3D7_14_v3:2091795-2092986:f	site	ATAWWWWTATATATATATATATATATATATATWTAWATWTA	R	80	120	GCATCAGCTGGAGAAGGTAAGTGTGTAACAATCATTTCTAA	-53.5
Pf3D7_14_v3:2091795-2092986:f	site	ATAKTKGATGRTGRWKSWTTWWKKRCTAWTGGTRRTBGTGA	R	80	120	GCATCAGCTGGAGAAGGTAAGTGTGTAACAATCATTTCTAA	-5.2
Pf3D7_14_v3:2091795-2092986:f	site	GGWKGYWASGAMTSRAGAGCAGRWWGRTGTGS	R	80	111	GGAGAAGGTAAGTGTGTAACAATCATTTCTAA	-8.6
Pf3D7_14_v3:2091795-2092986:f	site	SGTDHGMAGWRKAWACAKKVASARWGG	R	80	106	AGGTAAGTGTGTAACAATCATTTCTAA	-13.3
Pf3D7_14_v3:2091795-2092986:f	site	ATAWWWWTATATATATATATATATATATATATWTAWATWTA	R	81	121	TGCATCAGCTGGAGAAGGTAAGTGTGTAACAATCATTTCTA	-54.6
Pf3D7_14_v3:2091795-2092986:f	site	ATAKTKGATGRTGRWKSWTTWWKKRCTAWTGGTRRTBGTGA	R	81	121	TGCATCAGCTGGAGAAGGTAAGTGTGTAACAATCATTTCTA	-27.0
Pf3D7_14_v3:2091795-2092986:f	site	GGWKGYWASGAMTSRAGAGCAGRWWGRTGTGS	R	81	112	TGGAGAAGGTAAGTGTGTAACAATCATTTCTA	-13.5
Pf3D7_14_v3:2091795-2092986:f	site	SGTDHGMAGWRKAWACAKKVASARWGG	R	81	107	AAGGTAAGTGTGTAACAATCATTTCTA	-13.2
Pf3D7_14_v3:2091795-2092986:f	site	ATAWWWWTATATATATATATATATATATATATWTAWATWTA	R	82	122	GTGCATCAGCTGGAGAAGGTAAGTGTGTAACAATCATTTCT	-53.4
Pf3D7_14_v3:2091795-2092986:f	site	ATAKTKGATGRTGRWKSWTTWWKKRCTAWTGGTRRTBGTGA	R	82	122	GTGCATCAGCTGGAGAAGGTAAGTGTGTAACAATCATTTCT	-26.0
Pf3D7_14_v3:2091795-2092986:f	site	GGWKGYWASGAMTSRAGAGCAGRWWGRTGTGS	R	82	113	CTGGAGAAGGTAAGTGTGTAACAATCATTTCT	-10.8
Pf3D7_14_v3:2091795-2092986:f	site	SGTDHGMAGWRKAWACAKKVASARWGG	R	82	108	GAAGGTAAGTGTGTAACAATCATTTCT	-16.8
Pf3D7_14_v3:2091795-2092986:f	site	ATAWWWWTATATATATATATATATATATATATWTAWATWTA	R	83	123	TGTGCATCAGCTGGAGAAGGTAAGTGTGTAACAATCATTTC	-46.5
Pf3D7_14_v3:2091795-2092986:f	site	ATAKTKGATGRTGRWKSWTTWWKKRCTAWTGGTRRTBGTGA	R	83	123	TGTGCATCAGCTGGAGAAGGTAAGTGTGTAACAATCATTTC	-22.1
Pf3D7_14_v3:2091795-2092986:f	site	GGWKGYWASGAMTSRAGAGCAGRWWGRTGTGS	R	83	114	GCTGGAGAAGGTAAGTGTGTAACAATCATTTC	-5.0
Pf3D7_14_v3:2091795-2092986:f	site	SGTDHGMAGWRKAWACAKKVASARWGG	R	83	109	AGAAGGTAAGTGTGTAACAATCATTTC	-16.0
Pf3D7_14_v3:2091795-2092986:f	site	ATAWWWWTATATATATATATATATATATATATWTAWATWTA	R	84	124	TTGTGCATCAGCTGGAGAAGGTAAGTGTGTAACAATCATTT	-49.8
Pf3D7_14_v3:2091795-2092986:f	site	ATAKTKGATGRTGRWKSWTTWWKKRCTAWTGGTRRTBGTGA	R	84	124	TTGTGCATCAGCTGGAGAAGGTAAGTGTGTAACAATCATTT	-30.1
Pf3D7_14_v3:2091795-2092986:f	site	GGWKGYWASGAMTSRAGAGCAGRWWGRTGTGS	R	84	115	AGCTGGAGAAGGTAAGTGTGTAACAATCATTT	-19.4
Pf3D7_14_v3:2091795-2092986:f	site	SGTDHGMAGWRKAWACAKKVASARWGG	R	84	110	GAGAAGGTAAGTGTGTAACAATCATTT	-12.2
Pf3D7_14_v3:2091795-2092986:f	site	ATAWWWWTATATATATATATATATATATATATWTAWATWTA	R	85	125	TTTGTGCATCAGCTGGAGAAGGTAAGTGTGTAACAATCATT	-53.5
Pf3D7_14_v3:2091795-2092986:f	site	ATAKTKGATGRTGRWKSWTTWWKKRCTAWTGGTRRTBGTGA	R	85	125	TTTGTGCATCAGCTGGAGAAGGTAAGTGTGTAACAATCATT	-30.4
Pf3D7_14_v3:2091795-2092986:f	site	GGWKGYWASGAMTSRAGAGCAGRWWGRTGTGS	R	85	116	CAGCTGGAGAAGGTAAGTGTGTAACAATCATT	-15.0
Pf3D7_14_v3:2091795-2092986:f	site	SGTDHGMAGWRKAWACAKKVASARWGG	R	85	111	GGAGAAGGTAAGTGTGTAACAATCATT	-14.2
Pf3D7_14_v3:2091795-2092986:f	site	ATAWWWWTATATATATATATATATATATATATWTAWATWTA	R	86	126	TTTTGTGCATCAGCTGGAGAAGGTAAGTGTGTAACAATCAT	-45.7
Pf3D7_14_v3:2091795-2092986:f	site	TYWTTYTTTTTTTTTTYMTTT	R	86	106	AGGTAAGTGTGTAACAATCAT	-26.6
Pf3D7_14_v3:2091795-2092986:f	site	ATAKTKGATGRTGRWKSWTTWWKKRCTAWTGGTRRTBGTGA	R	86	126	TTTTGTGCATCAGCTGGAGAAGGTAAGTGTGTAACAATCAT	-15.6
Pf3D7_14_v3:2091795-2092986:f	site	GGWKGYWASGAMTSRAGAGCAGRWWGRTGTGS	R	86	117	TCAGCTGGAGAAGGTAAGTGTGTAACAATCAT	-13.9
Pf3D7_14_v3:2091795-2092986:f	site	ATATATATATATATATAATAT	R	86	106	AGGTAAGTGTGTAACAATCAT	-15.1
Pf3D7_14_v3:2091795-2092986:f	site	CWSYTGKTGTTSSTTYWGCTG	R	86	106	AGGTAAGTGTGTAACAATCAT	-9.9
Pf3D7_14_v3:2091795-2092986:f	site	GCTKCASRTAAASTTTCAGCT	R	86	106	AGGTAAGTGTGTAACAATCAT	-19.6
Pf3D7_14_v3:2091795-2092986:f	site	SGTDHGMAGWRKAWACAKKVASARWGG	R	86	112	TGGAGAAGGTAAGTGTGTAACAATCAT	-13.6
Pf3D7_14_v3:2091795-2092986:f	site	ATAWWWWTATATATATATATATATATATATATWTAWATWTA	R	87	127	TTTTTGTGCATCAGCTGGAGAAGGTAAGTGTGTAACAATCA	-47.1
Pf3D7_14_v3:2091795-2092986:f	site	TYWTTYTTTTTTTTTTYMTTT	R	87	107	AAGGTAAGTGTGTAACAATCA	-14.5
Pf3D7_14_v3:2091795-2092986:f	site	KAGCWYCYRSHKBTGYAGSY	R	87	106	AGGTAAGTGTGTAACAATCA	-16.1
Pf3D7_14_v3:2091795-2092986:f	site	ATAKTKGATGRTGRWKSWTTWWKKRCTAWTGGTRRTBGTGA	R	87	127	TTTTTGTGCATCAGCTGGAGAAGGTAAGTGTGTAACAATCA	-24.1
Pf3D7_14_v3:2091795-2092986:f	site	GGWKGYWASGAMTSRAGAGCAGRWWGRTGTGS	R	87	118	ATCAGCTGGAGAAGGTAAGTGTGTAACAATCA	-9.6
Pf3D7_14_v3:2091795-2092986:f	site	ATATATATATATATATAATAT	R	87	107	AAGGTAAGTGTGTAACAATCA	-28.3
Pf3D7_14_v3:2091795-2092986:f	site	CWSYTGKTGTTSSTTYWGCTG	R	87	107	AAGGTAAGTGTGTAACAATCA	-13.8
Pf3D7_14_v3:2091795-2092986:f	site	GCTKCASRTAAASTTTCAGCT	R	87	107	AAGGTAAGTGTGTAACAATCA	-16.2
Pf3D7_14_v3:2091795-2092986:f	site	SGTDHGMAGWRKAWACAKKVASARWGG	R	87	113	CTGGAGAAGGTAAGTGTGTAACAATCA	-4.5
Pf3D7_14_v3:2091795-2092986:f	site	ATAWWWWTATATATATATATATATATATATATWTAWATWTA	R	88	128	ATTTTTGTGCATCAGCTGGAGAAGGTAAGTGTGTAACAATC	-46.6
Pf3D7_14_v3:2091795-2092986:f	site	TYWTTYTTTTTTTTTTYMTTT	R	88	108	GAAGGTAAGTGTGTAACAATC	-14.1
Pf3D7_14_v3:2091795-2092986:f	site	KAGCWYCYRSHKBTGYAGSY	R	88	107	AAGGTAAGTGTGTAACAATC	-8.5
Pf3D7_14_v3:2091795-2092986:f	site	ATAKTKGATGRTGRWKSWTTWWKKRCTAWTGGTRRTBGTGA	R	88	128	ATTTTTGTGCATCAGCTGGAGAAGGTAAGTGTGTAACAATC	-6.2
Pf3D7_14_v3:2091795-2092986:f	site	GGWKGYWASGAMTSRAGAGCAGRWWGRTGTGS	R	88	119	CATCAGCTGGAGAAGGTAAGTGTGTAACAATC	-15.3
Pf3D7_14_v3:2091795-2092986:f	site	ATATATATATATATATAATAT	R	88	108	GAAGGTAAGTGTGTAACAATC	-19.0
Pf3D7_14_v3:2091795-2092986:f	site	CWSYTGKTGTTSSTTYWGCTG	R	88	108	GAAGGTAAGTGTGTAACAATC	-19.8
Pf3D7_14_v3:2091795-2092986:f	site	GCTKCASRTAAASTTTCAGCT	R	88	108	GAAGGTAAGTGTGTAACAATC	-11.6
Pf3D7_14_v3:2091795-2092986:f	site	SGTDHGMAGWRKAWACAKKVASARWGG	R	88	114	GCTGGAGAAGGTAAGTGTGTAACAATC	-7.5
Pf3D7_14_v3:2091795-2092986:f	site	ATAWWWWTATATATATATATATATATATATATWTAWATWTA	R	89	129	TATTTTTGTGCATCAGCTGGAGAAGGTAAGTGTGTAACAAT	-47.0
Pf3D7_14_v3:2091795-2092986:f	site	TYWTTYTTTTTTTTTTYMTTT	R	89	109	AGAAGGTAAGTGTGTAACAAT	-24.5
Pf3D7_14_v3:2091795-2092986:f	site	KAGCWYCYRSHKBTGYAGSY	R	89	108	GAAGGTAAGTGTGTAACAAT	-14.8
Pf3D7_14_v3:2091795-2092986:f	site	ATAKTKGATGRTGRWKSWTTWWKKRCTAWTGGTRRTBGTGA	R	89	129	TATTTTTGTGCATCAGCTGGAGAAGGTAAGTGTGTAACAAT	-21.7
Pf3D7_14_v3:2091795-2092986:f	site	GGWKGYWASGAMTSRAGAGCAGRWWGRTGTGS	R	89	120	GCATCAGCTGGAGAAGGTAAGTGTGTAACAAT	-16.8
Pf3D7_14_v3:2091795-2092986:f	site	ATATATATATATATATAATAT	R	89	109	AGAAGGTAAGTGTGTAACAAT	-28.3
Pf3D7_14_v3:2091795-2092986:f	site	CWSYTGKTGTTSSTTYWGCTG	R	89	109	AGAAGGTAAGTGTGTAACAAT	-19.5
Pf3D7_14_v3:2091795-2092986:f	site	GCTKCASRTAAASTTTCAGCT	R	89	109	AGAAGGTAAGTGTGTAACAAT	-23.6
Pf3D7_14_v3:2091795-2092986:f	site	SGTDHGMAGWRKAWACAKKVASARWGG	R	89	115	AGCTGGAGAAGGTAAGTGTGTAACAAT	-2.9
Pf3D7_14_v3:2091795-2092986:f	site	ATAWWWWTATATATATATATATATATATATATWTAWATWTA	R	90	130	GTATTTTTGTGCATCAGCTGGAGAAGGTAAGTGTGTAACAA	-44.8
Pf3D7_14_v3:2091795-2092986:f	site	TYWTTYTTTTTTTTTTYMTTT	R	90	110	GAGAAGGTAAGTGTGTAACAA	-29.2
Pf3D7_14_v3:2091795-2092986:f	site	KAGCWYCYRSHKBTGYAGSY	R	90	109	AGAAGGTAAGTGTGTAACAA	-20.6
Pf3D7_14_v3:2091795-2092986:f	site	ATAKTKGATGRTGRWKSWTTWWKKRCTAWTGGTRRTBGTGA	R	90	130	GTATTTTTGTGCATCAGCTGGAGAAGGTAAGTGTGTAACAA	-23.2
Pf3D7_14_v3:2091795-2092986:f	site	GGWKGYWASGAMTSRAGAGCAGRWWGRTGTGS	R	90	121	TGCATCAGCTGGAGAAGGTAAGTGTGTAACAA	-9.6
Pf3D7_14_v3:2091795-2092986:f	site	ATATATATATATATATAATAT	R	90	110	GAGAAGGTAAGTGTGTAACAA	-18.8
Pf3D7_14_v3:2091795-2092986:f	site	CSAGRAWAGACACGMSC	R	90	106	AGGTAAGTGTGTAACAA	-8.3
Pf3D7_14_v3:2091795-2092986:f	site	CWSYTGKTGTTSSTTYWGCTG	R	90	110	GAGAAGGTAAGTGTGTAACAA	-5.4
Pf3D7_14_v3:2091795-2092986:f	site	GCTKCASRTAAASTTTCAGCT	R	90	110	GAGAAGGTAAGTGTGTAACAA	-12.4
Pf3D7_14_v3:2091795-2092986:f	site	SGTDHGMAGWRKAWACAKKVASARWGG	R	90	116	CAGCTGGAGAAGGTAAGTGTGTAACAA	-6.5
Pf3D7_14_v3:2091795-2092986:f	site	ATAWWWWTATATATATATATATATATATATATWTAWATWTA	R	91	131	GGTATTTTTGTGCATCAGCTGGAGAAGGTAAGTGTGTAACA	-56.0
Pf3D7_14_v3:2091795-2092986:f	site	TYWTTYTTTTTTTTTTYMTTT	R	91	111	GGAGAAGGTAAGTGTGTAACA	-22.9
Pf3D7_14_v3:2091795-2092986:f	site	KAGCWYCYRSHKBTGYAGSY	R	91	110	GAGAAGGTAAGTGTGTAACA	-2.1
Pf3D7_14_v3:2091795-2092986:f	site	ATAKTKGATGRTGRWKSWTTWWKKRCTAWTGGTRRTBGTGA	R	91	131	GGTATTTTTGTGCATCAGCTGGAGAAGGTAAGTGTGTAACA	-23.5
Pf3D7_14_v3:2091795-2092986:f	site	GGWKGYWASGAMTSRAGAGCAGRWWGRTGTGS	R	91	122	GTGCATCAGCTGGAGAAGGTAAGTGTGTAACA	-10.7
Pf3D7_14_v3:2091795-2092986:f	site	ATATATATATATATATAATAT	R	91	111	GGAGAAGGTAAGTGTGTAACA	-28.5
Pf3D7_14_v3:2091795-2092986:f	site	CSAGRAWAGACACGMSC	R	91	107	AAGGTAAGTGTGTAACA	-9.3
Pf3D7_14_v3:2091795-2092986:f	site	CWSYTGKTGTTSSTTYWGCTG	R	91	111	GGAGAAGGTAAGTGTGTAACA	-20.0
Pf3D7_14_v3:2091795-2092986:f	site	GCTKCASRTAAASTTTCAGCT	R	91	111	GGAGAAGGTAAGTGTGTAACA	-0.6
Pf3D7_14_v3:2091795-2092986:f	site	SGTDHGMAGWRKAWACAKKVASARWGG	R	91	117	TCAGCTGGAGAAGGTAAGTGTGTAACA	-16.1
Pf3D7_14_v3:2091795-2092986:f	site	ATAWWWWTATATATATATATATATATATATATWTAWATWTA	R	92	132	CGGTATTTTTGTGCATCAGCTGGAGAAGGTAAGTGTGTAAC	-50.0
Pf3D7_14_v3:2091795-2092986:f	site	TYWTTYTTTTTTTTTTYMTTT	R	92	112	TGGAGAAGGTAAGTGTGTAAC	-28.9
Pf3D7_14_v3:2091795-2092986:f	site	KAGCWYCYRSHKBTGYAGSY	R	92	111	GGAGAAGGTAAGTGTGTAAC	-13.9
Pf3D7_14_v3:2091795-2092986:f	site	ATAKTKGATGRTGRWKSWTTWWKKRCTAWTGGTRRTBGTGA	R	92	132	CGGTATTTTTGTGCATCAGCTGGAGAAGGTAAGTGTGTAAC	-9.7
Pf3D7_14_v3:2091795-2092986:f	site	GGWKGYWASGAMTSRAGAGCAGRWWGRTGTGS	R	92	123	TGTGCATCAGCTGGAGAAGGTAAGTGTGTAAC	-8.8
Pf3D7_14_v3:2091795-2092986:f	site	ATATATATATATATATAATAT	R	92	112	TGGAGAAGGTAAGTGTGTAAC	-22.7
Pf3D7_14_v3:2091795-2092986:f	site	CSAGRAWAGACACGMSC	R	92	108	GAAGGTAAGTGTGTAAC	-1.8
Pf3D7_14_v3:2091795-2092986:f	site	CWSYTGKTGTTSSTTYWGCTG	R	92	112	TGGAGAAGGTAAGTGTGTAAC	-13.0
Pf3D7_14_v3:2091795-2092986:f	site	GCTKCASRTAAASTTTCAGCT	R	92	112	TGGAGAAGGTAAGTGTGTAAC	-17.3
Pf3D7_14_v3:2091795-2092986:f	site	SGTDHGMAGWRKAWACAKKVASARWGG	R	92	118	ATCAGCTGGAGAAGGTAAGTGTGTAAC	-10.8
Pf3D7_14_v3:2091795-2092986:f	site	ATAWWWWTATATATATATATATATATATATATWTAWATWTA	R	93	133	ACGGTATTTTTGTGCATCAGCTGGAGAAGGTAAGTGTGTAA	-62.4
Pf3D7_14_v3:2091795-2092986:f	site	TYWTTYTTTTTTTTTTYMTTT	R	93	113	CTGGAGAAGGTAAGTGTGTAA	-21.7
Pf3D7_14_v3:2091795-2092986:f	site	KAGCWYCYRSHKBTGYAGSY	R	93	112	TGGAGAAGGTAAGTGTGTAA	-18.0
Pf3D7_14_v3:2091795-2092986:f	site	ATAKTKGATGRTGRWKSWTTWWKKRCTAWTGGTRRTBGTGA	R	93	133	ACGGTATTTTTGTGCATCAGCTGGAGAAGGTAAGTGTGTAA	-28.5
Pf3D7_14_v3:2091795-2092986:f	site	GAACVTTCAGCAGC	R	93	106	AGGTAAGTGTGTAA	-14.3
Pf3D7_14_v3:2091795-2092986:f	site	GGWKGYWASGAMTSRAGAGCAGRWWGRTGTGS	R	93	124	TTGTGCATCAGCTGGAGAAGGTAAGTGTGTAA	1.1
Pf3D7_14_v3:2091795-2092986:f	site	ATATATATATATATATAATAT	R	93	113	CTGGAGAAGGTAAGTGTGTAA	-21.1
Pf3D7_14_v3:2091795-2092986:f	site	CSAGRAWAGACACGMSC	R	93	109	AGAAGGTAAGTGTGTAA	-6.5
Pf3D7_14_v3:2091795-2092986:f	site	CWSYTGKTGTTSSTTYWGCTG	R	93	113	CTGGAGAAGGTAAGTGTGTAA	-11.9
Pf3D7_14_v3:2091795-2092986:f	site	GCTKCASRTAAASTTTCAGCT	R	93	113	CTGGAGAAGGTAAGTGTGTAA	-17.4
Pf3D7_14_v3:2091795-2092986:f	site	SGTDHGMAGWRKAWACAKKVASARWGG	R	93	119	CATCAGCTGGAGAAGGTAAGTGTGTAA	-3.2
Pf3D7_14_v3:2091795-2092986:f	site	ATAWWWWTATATATATATATATATATATATATWTAWATWTA	R	94	134	CACGGTATTTTTGTGCATCAGCTGGAGAAGGTAAGTGTGTA	-48.1
Pf3D7_14_v3:2091795-2092986:f	site	TYWTTYTTTTTTTTTTYMTTT	R	94	114	GCTGGAGAAGGTAAGTGTGTA	-31.1
Pf3D7_14_v3:2091795-2092986:f	site	KAGCWYCYRSHKBTGYAGSY	R	94	113	CTGGAGAAGGTAAGTGTGTA	-17.6
Pf3D7_14_v3:2091795-2092986:f	site	ATAKTKGATGRTGRWKSWTTWWKKRCTAWTGGTRRTBGTGA	R	94	134	CACGGTATTTTTGTGCATCAGCTGGAGAAGGTAAGTGTGTA	-16.1
Pf3D7_14_v3:2091795-2092986:f	site	GAACVTTCAGCAGC	R	94	107	AAGGTAAGTGTGTA	-15.6
Pf3D7_14_v3:2091795-2092986:f	site	GGWKGYWASGAMTSRAGAGCAGRWWGRTGTGS	R	94	125	TTTGTGCATCAGCTGGAGAAGGTAAGTGTGTA	-17.6
Pf3D7_14_v3:2091795-2092986:f	site	ATATATATATATATATAATAT	R	94	114	GCTGGAGAAGGTAAGTGTGTA	-28.1
Pf3D7_14_v3:2091795-2092986:f	site	CSAGRAWAGACACGMSC	R	94	110	GAGAAGGTAAGTGTGTA	-15.6
Pf3D7_14_v3:2091795-2092986:f	site	CWSYTGKTGTTSSTTYWGCTG	R	94	114	GCTGGAGAAGGTAAGTGTGTA	-21.1
Pf3D7_14_v3:2091795-2092986:f	site	GCTKCASRTAAASTTTCAGCT	R	94	114	GCTGGAGAAGGTAAGTGTGTA	-8.4
Pf3D7_14_v3:2091795-2092986:f	site	SGTDHGMAGWRKAWACAKKVASARWGG	R	94	120	GCATCAGCTGGAGAAGGTAAGTGTGTA	-18.2
Pf3D7_14_v3:2091795-2092986:f	site	ATAWWWWTATATATATATATATATATATATATWTAWATWTA	R	95	135	ACACGGTATTTTTGTGCATCAGCTGGAGAAGGTAAGTGTGT	-61.2
Pf3D7_14_v3:2091795-2092986:f	site	TYWTTYTTTTTTTTTTYMTTT	R	95	115	AGCTGGAGAAGGTAAGTGTGT	-34.2
Pf3D7_14_v3:2091795-2092986:f	site	KAGCWYCYRSHKBTGYAGSY	R	95	114	GCTGGAGAAGGTAAGTGTGT	-14.0
Pf3D7_14_v3:2091795-2092986:f	site	ATAKTKGATGRTGRWKSWTTWWKKRCTAWTGGTRRTBGTGA	R	95	135	ACACGGTATTTTTGTGCATCAGCTGGAGAAGGTAAGTGTGT	-2.1
Pf3D7_14_v3:2091795-2092986:f	site	GAACVTTCAGCAGC	R	95	108	GAAGGTAAGTGTGT	-3.7
Pf3D7_14_v3:2091795-2092986:f	site	GGWKGYWASGAMTSRAGAGCAGRWWGRTGTGS	R	95	126	TTTTGTGCATCAGCTGGAGAAGGTAAGTGTGT	3.7
Pf3D7_14_v3:2091795-2092986:f	site	ATATATATATATATATAATAT	R	95	115	AGCTGGAGAAGGTAAGTGTGT	-23.2
Pf3D7_14_v3:2091795-2092986:f	site	CSAGRAWAGACACGMSC	R	95	111	GGAGAAGGTAAGTGTGT	-1.9
Pf3D7_14_v3:2091795-2092986:f	site	CWSYTGKTGTTSSTTYWGCTG	R	95	115	AGCTGGAGAAGGTAAGTGTGT	-12.5
Pf3D7_14_v3:2091795-2092986:f	site	GCTKCASRTAAASTTTCAGCT	R	95	115	AGCTGGAGAAGGTAAGTGTGT	-22.9
Pf3D7_14_v3:2091795-2092986:f	site	SGTDHGMAGWRKAWACAKKVASARWGG	R	95	121	TGCATCAGCTGGAGAAGGTAAGTGTGT	4.4
Pf3D7_14_v3:2091795-2092986:f	site	CAGARGWGCTGG	R	95	106	AGGTAAGTGTGT	-4.4
Pf3D7_14_v3:2091795-2092986:f	site	ATAWWWWTATATATATATATATATATATATATWTAWATWTA	R	96	136	AACACGGTATTTTTGTGCATCAGCTGGAGAAGGTAAGTGTG	-49.0
Pf3D7_14_v3:2091795-2092986:f	site	TYWTTYTTTTTTTTTTYMTTT	R	96	116	CAGCTGGAGAAGGTAAGTGTG	-33.7
Pf3D7_14_v3:2091795-2092986:f	site	KAGCWYCYRSHKBTGYAGSY	R	96	115	AGCTGGAGAAGGTAAGTGTG	-25.9
Pf3D7_14_v3:2091795-2092986:f	site	ATAKTKGATGRTGRWKSWTTWWKKRCTAWTGGTRRTBGTGA	R	96	136	AACACGGTATTTTTGTGCATCAGCTGGAGAAGGTAAGTGTG	-24.5
Pf3D7_14_v3:2091795-2092986:f	site	GAACVTTCAGCAGC	R	96	109	AGAAGGTAAGTGTG	-6.9
Pf3D7_14_v3:2091795-2092986:f	site	GGWKGYWASGAMTSRAGAGCAGRWWGRTGTGS	R	96	127	TTTTTGTGCATCAGCTGGAGAAGGTAAGTGTG	-12.8
Pf3D7_14_v3:2091795-2092986:f	site	ATATATATATATATATAATAT	R	96	116	CAGCTGGAGAAGGTAAGTGTG	-29.7
Pf3D7_14_v3:2091795-2092986:f	site	CSAGRAWAGACACGMSC	R	96	112	TGGAGAAGGTAAGTGTG	-6.6
Pf3D7_14_v3:2091795-2092986:f	site	CWSYTGKTGTTSSTTYWGCTG	R	96	116	CAGCTGGAGAAGGTAAGTGTG	6.9
Pf3D7_14_v3:2091795-2092986:f	site	GCTKCASRTAAASTTTCAGCT	R	96	116	CAGCTGGAGAAGGTAAGTGTG	-11.6
Pf3D7_14_v3:2091795-2092986:f	site	SGTDHGMAGWRKAWACAKKVASARWGG	R	96	122	GTGCATCAGCTGGAGAAGGTAAGTGTG	-4.1
Pf3D7_14_v3:2091795-2092986:f	site	CAGARGWGCTGG	R	96	107	AAGGTAAGTGTG	-1.6
Pf3D7_14_v3:2091795-2092986:f	site	ATAWWWWTATATATATATATATATATATATATWTAWATWTA	R	97	137	CAACACGGTATTTTTGTGCATCAGCTGGAGAAGGTAAGTGT	-66.2
Pf3D7_14_v3:2091795-2092986:f	site	TYWTTYTTTTTTTTTTYMTTT	R	97	117	TCAGCTGGAGAAGGTAAGTGT	-20.8
Pf3D7_14_v3:2091795-2092986:f	site	KAGCWYCYRSHKBTGYAGSY	R	97	116	CAGCTGGAGAAGGTAAGTGT	-1.4
Pf3D7_14_v3:2091795-2092986:f	site	ATAKTKGATGRTGRWKSWTTWWKKRCTAWTGGTRRTBGTGA	R	97	137	CAACACGGTATTTTTGTGCATCAGCTGGAGAAGGTAAGTGT	-24.2
Pf3D7_14_v3:2091795-2092986:f	site	CCAYMACCAA	R	97	106	AGGTAAGTGT	-12.6
Pf3D7_14_v3:2091795-2092986:f	site	GAACVTTCAGCAGC	R	97	110	GAGAAGGTAAGTGT	-7.8
Pf3D7_14_v3:2091795-2092986:f	site	GGWKGYWASGAMTSRAGAGCAGRWWGRTGTGS	R	97	128	ATTTTTGTGCATCAGCTGGAGAAGGTAAGTGT	-12.1
Pf3D7_14_v3:2091795-2092986:f	site	ATATATATATATATATAATAT	R	97	117	TCAGCTGGAGAAGGTAAGTGT	-23.9
Pf3D7_14_v3:2091795-2092986:f	site	CSAGRAWAGACACGMSC	R	97	113	CTGGAGAAGGTAAGTGT	1.1
Pf3D7_14_v3:2091795-2092986:f	site	CWSYTGKTGTTSSTTYWGCTG	R	97	117	TCAGCTGGAGAAGGTAAGTGT	-14.1
Pf3D7_14_v3:2091795-2092986:f	site	GCTKCASRTAAASTTTCAGCT	R	97	117	TCAGCTGGAGAAGGTAAGTGT	-1.5
Pf3D7_14_v3:2091795-2092986:f	site	SGTDHGMAGWRKAWACAKKVASARWGG	R	97	123	TGTGCATCAGCTGGAGAAGGTAAGTGT	-8.7
Pf3D7_14_v3:2091795-2092986:f	site	CAGARGWGCTGG	R	97	108	GAAGGTAAGTGT	-3.2
Pf3D7_14_v3:2091795-2092986:f	site	ATAWWWWTATATATATATATATATATATATATWTAWATWTA	R	98	138	TCAACACGGTATTTTTGTGCATCAGCTGGAGAAGGTAAGTG	-46.7
Pf3D7_14_v3:2091795-2092986:f	site	TYWTTYTTTTTTTTTTYMTTT	R	98	118	ATCAGCTGGAGAAGGTAAGTG	-15.9
Pf3D7_14_v3:2091795-2092986:f	site	KAGCWYCYRSHKBTGYAGSY	R	98	117	TCAGCTGGAGAAGGTAAGTG	-11.2
Pf3D7_14_v3:2091795-2092986:f	site	ATAKTKGATGRTGRWKSWTTWWKKRCTAWTGGTRRTBGTGA	R	98	138	TCAACACGGTATTTTTGTGCATCAGCTGGAGAAGGTAAGTG	-13.8
Pf3D7_14_v3:2091795-2092986:f	site	CCAYMACCAA	R	98	107	AAGGTAAGTG	-17.9
Pf3D7_14_v3:2091795-2092986:f	site	GAACVTTCAGCAGC	R	98	111	GGAGAAGGTAAGTG	-13.2
Pf3D7_14_v3:2091795-2092986:f	site	GGWKGYWASGAMTSRAGAGCAGRWWGRTGTGS	R	98	129	TATTTTTGTGCATCAGCTGGAGAAGGTAAGTG	-5.3
Pf3D7_14_v3:2091795-2092986:f	site	ATATATATATATATATAATAT	R	98	118	ATCAGCTGGAGAAGGTAAGTG	-29.4
Pf3D7_14_v3:2091795-2092986:f	site	CSAGRAWAGACACGMSC	R	98	114	GCTGGAGAAGGTAAGTG	-7.8
Pf3D7_14_v3:2091795-2092986:f	site	CWSYTGKTGTTSSTTYWGCTG	R	98	118	ATCAGCTGGAGAAGGTAAGTG	-6.5
Pf3D7_14_v3:2091795-2092986:f	site	GCTKCASRTAAASTTTCAGCT	R	98	118	ATCAGCTGGAGAAGGTAAGTG	-15.0
Pf3D7_14_v3:2091795-2092986:f	site	SGTDHGMAGWRKAWACAKKVASARWGG	R	98	124	TTGTGCATCAGCTGGAGAAGGTAAGTG	-17.3
Pf3D7_14_v3:2091795-2092986:f	site	CAGARGWGCTGG	R	98	109	AGAAGGTAAGTG	-2.2
Pf3D7_14_v3:2091795-2092986:f	site	ATAWWWWTATATATATATATATATATATATATWTAWATWTA	R	99	139	TTCAACACGGTATTTTTGTGCATCAGCTGGAGAAGGTAAGT	-64.1
Pf3D7_14_v3:2091795-2092986:f	site	TYWTTYTTTTTTTTTTYMTTT	R	99	119	CATCAGCTGGAGAAGGTAAGT	-22.2
Pf3D7_14_v3:2091795-2092986:f	site	KAGCWYCYRSHKBTGYAGSY	R	99	118	ATCAGCTGGAGAAGGTAAGT	-18.2
Pf3D7_14_v3:2091795-2092986:f	site	ATAKTKGATGRTGRWKSWTTWWKKRCTAWTGGTRRTBGTGA	R	99	139	TTCAACACGGTATTTTTGTGCATCAGCTGGAGAAGGTAAGT	-21.9
Pf3D7_14_v3:2091795-2092986:f	site	CCAYMACCAA	R	99	108	GAAGGTAAGT	-18.6
Pf3D7_14_v3:2091795-2092986:f	site	SCCCCACC	R	99	106	AGGTAAGT	-7.0
Pf3D7_14_v3:2091795-2092986:f	site	GAACVTTCAGCAGC	R	99	112	TGGAGAAGGTAAGT	-11.9
Pf3D7_14_v3:2091795-2092986:f	site	GGWKGYWASGAMTSRAGAGCAGRWWGRTGTGS	R	99	130	GTATTTTTGTGCATCAGCTGGAGAAGGTAAGT	-3.5
Pf3D7_14_v3:2091795-2092986:f	site	ATATATATATATATATAATAT	R	99	119	CATCAGCTGGAGAAGGTAAGT	-27.9
Pf3D7_14_v3:2091795-2092986:f	site	CAGKCGCC	R	99	106	AGGTAAGT	-4.6
Pf3D7_14_v3:2091795-2092986:f	site	CSAGRAWAGACACGMSC	R	99	115	AGCTGGAGAAGGTAAGT	-7.8
Pf3D7_14_v3:2091795-2092986:f	site	CWSYTGKTGTTSSTTYWGCTG	R	99	119	CATCAGCTGGAGAAGGTAAGT	-10.1
Pf3D7_14_v3:2091795-2092986:f	site	GCTKCASRTAAASTTTCAGCT	R	99	119	CATCAGCTGGAGAAGGTAAGT	-17.5
Pf3D7_14_v3:2091795-2092986:f	site	SGTDHGMAGWRKAWACAKKVASARWGG	R	99	125	TTTGTGCATCAGCTGGAGAAGGTAAGT	-2.1
Pf3D7_14_v3:2091795-2092986:f	site	CAGARGWGCTGG	R	99	110	GAGAAGGTAAGT	0.2
Pf3D7_14_v3:2091795-2092986:f	site	ATAWWWWTATATATATATATATATATATATATWTAWATWTA	R	100	140	TTTCAACACGGTATTTTTGTGCATCAGCTGGAGAAGGTAAG	-54.3
Pf3D7_14_v3:2091795-2092986:f	site	TYWTTYTTTTTTTTTTYMTTT	R	100	120	GCATCAGCTGGAGAAGGTAAG	-22.9
Pf3D7_14_v3:2091795-2092986:f	site	KAGCWYCYRSHKBTGYAGSY	R	100	119	CATCAGCTGGAGAAGGTAAG	-3.4
Pf3D7_14_v3:2091795-2092986:f	site	ATAKTKGATGRTGRWKSWTTWWKKRCTAWTGGTRRTBGTGA	R	100	140	TTTCAACACGGTATTTTTGTGCATCAGCTGGAGAAGGTAAG	-26.6
Pf3D7_14_v3:2091795-2092986:f	site	CCAYMACCAA	R	100	109	AGAAGGTAAG	-15.2
Pf3D7_14_v3:2091795-2092986:f	site	SCCCCACC	R	100	107	AAGGTAAG	-7.0
Pf3D7_14_v3:2091795-2092986:f	site	GAACVTTCAGCAGC	R	100	113	CTGGAGAAGGTAAG	-15.4
Pf3D7_14_v3:2091795-2092986:f	site	GGWKGYWASGAMTSRAGAGCAGRWWGRTGTGS	R	100	131	GGTATTTTTGTGCATCAGCTGGAGAAGGTAAG	-12.9
Pf3D7_14_v3:2091795-2092986:f	site	ATATATATATATATATAATAT	R	100	120	GCATCAGCTGGAGAAGGTAAG	-25.5
Pf3D7_14_v3:2091795-2092986:f	site	CAGKCGCC	R	100	107	AAGGTAAG	-1.9
Pf3D7_14_v3:2091795-2092986:f	site	CSAGRAWAGACACGMSC	R	100	116	CAGCTGGAGAAGGTAAG	-8.1
Pf3D7_14_v3:2091795-2092986:f	site	CWSYTGKTGTTSSTTYWGCTG	R	100	120	GCATCAGCTGGAGAAGGTAAG	-20.2
Pf3D7_14_v3:2091795-2092986:f	site	GCTKCASRTAAASTTTCAGCT	R	100	120	GCATCAGCTGGAGAAGGTAAG	-9.6
Pf3D7_14_v3:2091795-2092986:f	site	SGTDHGMAGWRKAWACAKKVASARWGG	R	100	126	TTTTGTGCATCAGCTGGAGAAGGTAAG	-15.0
Pf3D7_14_v3:2091795-2092986:f	site	CAGARGWGCTGG	R	100	111	GGAGAAGGTAAG	-6.2
Pf3D7_14_v3:2091795-2092986:f	site	ATAWWWWTATATATATATATATATATATATATWTAWATWTA	R	101	141	TTTTCAACACGGTATTTTTGTGCATCAGCTGGAGAAGGTAA	-50.2
Pf3D7_14_v3:2091795-2092986:f	site	TYWTTYTTTTTTTTTTYMTTT	R	101	121	TGCATCAGCTGGAGAAGGTAA	-21.7
Pf3D7_14_v3:2091795-2092986:f	site	KAGCWYCYRSHKBTGYAGSY	R	101	120	GCATCAGCTGGAGAAGGTAA	-17.1
Pf3D7_14_v3:2091795-2092986:f	site	ATAKTKGATGRTGRWKSWTTWWKKRCTAWTGGTRRTBGTGA	R	101	141	TTTTCAACACGGTATTTTTGTGCATCAGCTGGAGAAGGTAA	-19.5
Pf3D7_14_v3:2091795-2092986:f	site	CCAYMACCAA	R	101	110	GAGAAGGTAA	-9.2
Pf3D7_14_v3:2091795-2092986:f	site	SCCCCACC	R	101	108	GAAGGTAA	-6.6
Pf3D7_14_v3:2091795-2092986:f	site	GAACVTTCAGCAGC	R	101	114	GCTGGAGAAGGTAA	-6.8
Pf3D7_14_v3:2091795-2092986:f	site	GGWKGYWASGAMTSRAGAGCAGRWWGRTGTGS	R	101	132	CGGTATTTTTGTGCATCAGCTGGAGAAGGTAA	-5.0
Pf3D7_14_v3:2091795-2092986:f	site	ATATATATATATATATAATAT	R	101	121	TGCATCAGCTGGAGAAGGTAA	-28.3
Pf3D7_14_v3:2091795-2092986:f	site	CAGKCGCC	R	101	108	GAAGGTAA	-4.8
Pf3D7_14_v3:2091795-2092986:f	site	CSAGRAWAGACACGMSC	R	101	117	TCAGCTGGAGAAGGTAA	-7.1
Pf3D7_14_v3:2091795-2092986:f	site	CWSYTGKTGTTSSTTYWGCTG	R	101	121	TGCATCAGCTGGAGAAGGTAA	-17.4
Pf3D7_14_v3:2091795-2092986:f	site	GCTKCASRTAAASTTTCAGCT	R	101	121	TGCATCAGCTGGAGAAGGTAA	-26.2
Pf3D7_14_v3:2091795-2092986:f	site	SGTDHGMAGWRKAWACAKKVASARWGG	R	101	127	TTTTTGTGCATCAGCTGGAGAAGGTAA	-7.8
Pf3D7_14_v3:2091795-2092986:f	site	CAGARGWGCTGG	R	101	112	TGGAGAAGGTAA	-0.4
Pf3D7_14_v3:2099517-2099759:f	site	ATAWWWWTATATATATATATATATATATATATWTAWATWTA	R	55	95	AGGTAATATTATAAAAAAATATATAATAAATATATAATATA	-12.9
Pf3D7_14_v3:2099517-2099759:f	site	ATAKTKGATGRTGRWKSWTTWWKKRCTAWTGGTRRTBGTGA	R	55	95	AGGTAATATTATAAAAAAATATATAATAAATATATAATATA	-29.9
Pf3D7_14_v3:2099517-2099759:f	site	ATAWWWWTATATATATATATATATATATATATWTAWATWTA	R	56	96	AAGGTAATATTATAAAAAAATATATAATAAATATATAATAT	-23.6
Pf3D7_14_v3:2099517-2099759:f	site	ATAKTKGATGRTGRWKSWTTWWKKRCTAWTGGTRRTBGTGA	R	56	96	AAGGTAATATTATAAAAAAATATATAATAAATATATAATAT	-38.5
Pf3D7_14_v3:2099517-2099759:f	site	ATAWWWWTATATATATATATATATATATATATWTAWATWTA	R	57	97	GAAGGTAATATTATAAAAAAATATATAATAAATATATAATA	-23.9
Pf3D7_14_v3:2099517-2099759:f	site	ATAKTKGATGRTGRWKSWTTWWKKRCTAWTGGTRRTBGTGA	R	57	97	GAAGGTAATATTATAAAAAAATATATAATAAATATATAATA	-23.7
Pf3D7_14_v3:2099517-2099759:f	site	ATAWWWWTATATATATATATATATATATATATWTAWATWTA	R	58	98	AGAAGGTAATATTATAAAAAAATATATAATAAATATATAAT	-25.0
Pf3D7_14_v3:2099517-2099759:f	site	ATAKTKGATGRTGRWKSWTTWWKKRCTAWTGGTRRTBGTGA	R	58	98	AGAAGGTAATATTATAAAAAAATATATAATAAATATATAAT	-24.1
Pf3D7_14_v3:2099517-2099759:f	site	ATAWWWWTATATATATATATATATATATATATWTAWATWTA	R	59	99	CAGAAGGTAATATTATAAAAAAATATATAATAAATATATAA	-27.5
Pf3D7_14_v3:2099517-2099759:f	site	ATAKTKGATGRTGRWKSWTTWWKKRCTAWTGGTRRTBGTGA	R	59	99	CAGAAGGTAATATTATAAAAAAATATATAATAAATATATAA	-34.0
Pf3D7_14_v3:2099517-2099759:f	site	ATAWWWWTATATATATATATATATATATATATWTAWATWTA	R	60	100	ACAGAAGGTAATATTATAAAAAAATATATAATAAATATATA	-34.3
Pf3D7_14_v3:2099517-2099759:f	site	ATAKTKGATGRTGRWKSWTTWWKKRCTAWTGGTRRTBGTGA	R	60	100	ACAGAAGGTAATATTATAAAAAAATATATAATAAATATATA	-20.6
Pf3D7_14_v3:2099517-2099759:f	site	ATAWWWWTATATATATATATATATATATATATWTAWATWTA	R	61	101	TACAGAAGGTAATATTATAAAAAAATATATAATAAATATAT	-22.1
Pf3D7_14_v3:2099517-2099759:f	site	ATAKTKGATGRTGRWKSWTTWWKKRCTAWTGGTRRTBGTGA	R	61	101	TACAGAAGGTAATATTATAAAAAAATATATAATAAATATAT	-32.0
Pf3D7_14_v3:2099517-2099759:f	site	ATAWWWWTATATATATATATATATATATATATWTAWATWTA	R	62	102	TTACAGAAGGTAATATTATAAAAAAATATATAATAAATATA	-31.8
Pf3D7_14_v3:2099517-2099759:f	site	ATAKTKGATGRTGRWKSWTTWWKKRCTAWTGGTRRTBGTGA	R	62	102	TTACAGAAGGTAATATTATAAAAAAATATATAATAAATATA	-25.0
Pf3D7_14_v3:2099517-2099759:f	site	ATAWWWWTATATATATATATATATATATATATWTAWATWTA	R	63	103	CTTACAGAAGGTAATATTATAAAAAAATATATAATAAATAT	-22.3
Pf3D7_14_v3:2099517-2099759:f	site	ATAKTKGATGRTGRWKSWTTWWKKRCTAWTGGTRRTBGTGA	R	63	103	CTTACAGAAGGTAATATTATAAAAAAATATATAATAAATAT	-24.3
Pf3D7_14_v3:2099517-2099759:f	site	ATAWWWWTATATATATATATATATATATATATWTAWATWTA	R	64	104	TCTTACAGAAGGTAATATTATAAAAAAATATATAATAAATA	-35.0
Pf3D7_14_v3:2099517-2099759:f	site	ATAKTKGATGRTGRWKSWTTWWKKRCTAWTGGTRRTBGTGA	R	64	104	TCTTACAGAAGGTAATATTATAAAAAAATATATAATAAATA	-30.8
Pf3D7_14_v3:2099517-2099759:f	site	GGWKGYWASGAMTSRAGAGCAGRWWGRTGTGS	R	64	95	AGGTAATATTATAAAAAAATATATAATAAATA	-15.6
Pf3D7_14_v3:2099517-2099759:f	site	ATAWWWWTATATATATATATATATATATATATWTAWATWTA	R	65	105	GTCTTACAGAAGGTAATATTATAAAAAAATATATAATAAAT	-30.5
Pf3D7_14_v3:2099517-2099759:f	site	ATAKTKGATGRTGRWKSWTTWWKKRCTAWTGGTRRTBGTGA	R	65	105	GTCTTACAGAAGGTAATATTATAAAAAAATATATAATAAAT	-20.9
Pf3D7_14_v3:2099517-2099759:f	site	GGWKGYWASGAMTSRAGAGCAGRWWGRTGTGS	R	65	96	AAGGTAATATTATAAAAAAATATATAATAAAT	-18.0
Pf3D7_14_v3:2099517-2099759:f	site	ATAWWWWTATATATATATATATATATATATATWTAWATWTA	R	66	106	AGTCTTACAGAAGGTAATATTATAAAAAAATATATAATAAA	-37.8
Pf3D7_14_v3:2099517-2099759:f	site	ATAKTKGATGRTGRWKSWTTWWKKRCTAWTGGTRRTBGTGA	R	66	106	AGTCTTACAGAAGGTAATATTATAAAAAAATATATAATAAA	-24.1
Pf3D7_14_v3:2099517-2099759:f	site	GGWKGYWASGAMTSRAGAGCAGRWWGRTGTGS	R	66	97	GAAGGTAATATTATAAAAAAATATATAATAAA	-9.9
Pf3D7_14_v3:2099517-2099759:f	site	ATAWWWWTATATATATATATATATATATATATWTAWATWTA	R	67	107	GAGTCTTACAGAAGGTAATATTATAAAAAAATATATAATAA	-30.2
Pf3D7_14_v3:2099517-2099759:f	site	ATAKTKGATGRTGRWKSWTTWWKKRCTAWTGGTRRTBGTGA	R	67	107	GAGTCTTACAGAAGGTAATATTATAAAAAAATATATAATAA	-24.6
Pf3D7_14_v3:2099517-2099759:f	site	GGWKGYWASGAMTSRAGAGCAGRWWGRTGTGS	R	67	98	AGAAGGTAATATTATAAAAAAATATATAATAA	-11.6
Pf3D7_14_v3:2099517-2099759:f	site	ATAWWWWTATATATATATATATATATATATATWTAWATWTA	R	68	108	TGAGTCTTACAGAAGGTAATATTATAAAAAAATATATAATA	-35.3
Pf3D7_14_v3:2099517-2099759:f	site	ATAKTKGATGRTGRWKSWTTWWKKRCTAWTGGTRRTBGTGA	R	68	108	TGAGTCTTACAGAAGGTAATATTATAAAAAAATATATAATA	-31.9
Pf3D7_14_v3:2099517-2099759:f	site	GGWKGYWASGAMTSRAGAGCAGRWWGRTGTGS	R	68	99	CAGAAGGTAATATTATAAAAAAATATATAATA	-20.2
Pf3D7_14_v3:2099517-2099759:f	site	ATAWWWWTATATATATATATATATATATATATWTAWATWTA	R	69	109	TTGAGTCTTACAGAAGGTAATATTATAAAAAAATATATAAT	-28.7
Pf3D7_14_v3:2099517-2099759:f	site	ATAKTKGATGRTGRWKSWTTWWKKRCTAWTGGTRRTBGTGA	R	69	109	TTGAGTCTTACAGAAGGTAATATTATAAAAAAATATATAAT	-23.5
Pf3D7_14_v3:2099517-2099759:f	site	GGWKGYWASGAMTSRAGAGCAGRWWGRTGTGS	R	69	100	ACAGAAGGTAATATTATAAAAAAATATATAAT	-20.7
Pf3D7_14_v3:2099517-2099759:f	site	SGTDHGMAGWRKAWACAKKVASARWGG	R	69	95	AGGTAATATTATAAAAAAATATATAAT	-12.6
Pf3D7_14_v3:2099517-2099759:f	site	ATAWWWWTATATATATATATATATATATATATWTAWATWTA	R	70	110	TTTGAGTCTTACAGAAGGTAATATTATAAAAAAATATATAA	-39.3
Pf3D7_14_v3:2099517-2099759:f	site	ATAKTKGATGRTGRWKSWTTWWKKRCTAWTGGTRRTBGTGA	R	70	110	TTTGAGTCTTACAGAAGGTAATATTATAAAAAAATATATAA	-19.9
Pf3D7_14_v3:2099517-2099759:f	site	GGWKGYWASGAMTSRAGAGCAGRWWGRTGTGS	R	70	101	TACAGAAGGTAATATTATAAAAAAATATATAA	-13.4
Pf3D7_14_v3:2099517-2099759:f	site	SGTDHGMAGWRKAWACAKKVASARWGG	R	70	96	AAGGTAATATTATAAAAAAATATATAA	-22.1
Pf3D7_14_v3:2099517-2099759:f	site	ATAWWWWTATATATATATATATATATATATATWTAWATWTA	R	71	111	ATTTGAGTCTTACAGAAGGTAATATTATAAAAAAATATATA	-25.7
Pf3D7_14_v3:2099517-2099759:f	site	ATAKTKGATGRTGRWKSWTTWWKKRCTAWTGGTRRTBGTGA	R	71	111	ATTTGAGTCTTACAGAAGGTAATATTATAAAAAAATATATA	-26.1
Pf3D7_14_v3:2099517-2099759:f	site	GGWKGYWASGAMTSRAGAGCAGRWWGRTGTGS	R	71	102	TTACAGAAGGTAATATTATAAAAAAATATATA	-15.9
Pf3D7_14_v3:2099517-2099759:f	site	SGTDHGMAGWRKAWACAKKVASARWGG	R	71	97	GAAGGTAATATTATAAAAAAATATATA	-12.8
Pf3D7_14_v3:2099517-2099759:f	site	ATAWWWWTATATATATATATATATATATATATWTAWATWTA	R	72	112	AATTTGAGTCTTACAGAAGGTAATATTATAAAAAAATATAT	-38.9
Pf3D7_14_v3:2099517-2099759:f	site	ATAKTKGATGRTGRWKSWTTWWKKRCTAWTGGTRRTBGTGA	R	72	112	AATTTGAGTCTTACAGAAGGTAATATTATAAAAAAATATAT	-22.6
Pf3D7_14_v3:2099517-2099759:f	site	GGWKGYWASGAMTSRAGAGCAGRWWGRTGTGS	R	72	103	CTTACAGAAGGTAATATTATAAAAAAATATAT	-16.8
Pf3D7_14_v3:2099517-2099759:f	site	SGTDHGMAGWRKAWACAKKVASARWGG	R	72	98	AGAAGGTAATATTATAAAAAAATATAT	-14.4
Pf3D7_14_v3:2099517-2099759:f	site	ATAWWWWTATATATATATATATATATATATATWTAWATWTA	R	73	113	GAATTTGAGTCTTACAGAAGGTAATATTATAAAAAAATATA	-32.0
Pf3D7_14_v3:2099517-2099759:f	site	ATAKTKGATGRTGRWKSWTTWWKKRCTAWTGGTRRTBGTGA	R	73	113	GAATTTGAGTCTTACAGAAGGTAATATTATAAAAAAATATA	-26.8
Pf3D7_14_v3:2099517-2099759:f	site	GGWKGYWASGAMTSRAGAGCAGRWWGRTGTGS	R	73	104	TCTTACAGAAGGTAATATTATAAAAAAATATA	-20.8
Pf3D7_14_v3:2099517-2099759:f	site	SGTDHGMAGWRKAWACAKKVASARWGG	R	73	99	CAGAAGGTAATATTATAAAAAAATATA	-15.1
Pf3D7_14_v3:2099517-2099759:f	site	ATAWWWWTATATATATATATATATATATATATWTAWATWTA	R	74	114	TGAATTTGAGTCTTACAGAAGGTAATATTATAAAAAAATAT	-31.8
Pf3D7_14_v3:2099517-2099759:f	site	ATAKTKGATGRTGRWKSWTTWWKKRCTAWTGGTRRTBGTGA	R	74	114	TGAATTTGAGTCTTACAGAAGGTAATATTATAAAAAAATAT	-40.9
Pf3D7_14_v3:2099517-2099759:f	site	GGWKGYWASGAMTSRAGAGCAGRWWGRTGTGS	R	74	105	GTCTTACAGAAGGTAATATTATAAAAAAATAT	-11.6
Pf3D7_14_v3:2099517-2099759:f	site	SGTDHGMAGWRKAWACAKKVASARWGG	R	74	100	ACAGAAGGTAATATTATAAAAAAATAT	-16.1
Pf3D7_14_v3:2099517-2099759:f	site	ATAWWWWTATATATATATATATATATATATATWTAWATWTA	R	75	115	TTGAATTTGAGTCTTACAGAAGGTAATATTATAAAAAAATA	-31.8
Pf3D7_14_v3:2099517-2099759:f	site	TYWTTYTTTTTTTTTTYMTTT	R	75	95	AGGTAATATTATAAAAAAATA	-26.9
Pf3D7_14_v3:2099517-2099759:f	site	ATAKTKGATGRTGRWKSWTTWWKKRCTAWTGGTRRTBGTGA	R	75	115	TTGAATTTGAGTCTTACAGAAGGTAATATTATAAAAAAATA	-22.5
Pf3D7_14_v3:2099517-2099759:f	site	GGWKGYWASGAMTSRAGAGCAGRWWGRTGTGS	R	75	106	AGTCTTACAGAAGGTAATATTATAAAAAAATA	-14.7
Pf3D7_14_v3:2099517-2099759:f	site	ATATATATATATATATAATAT	R	75	95	AGGTAATATTATAAAAAAATA	-14.9
Pf3D7_14_v3:2099517-2099759:f	site	CWSYTGKTGTTSSTTYWGCTG	R	75	95	AGGTAATATTATAAAAAAATA	-20.1
Pf3D7_14_v3:2099517-2099759:f	site	GCTKCASRTAAASTTTCAGCT	R	75	95	AGGTAATATTATAAAAAAATA	-18.1
Pf3D7_14_v3:2099517-2099759:f	site	SGTDHGMAGWRKAWACAKKVASARWGG	R	75	101	TACAGAAGGTAATATTATAAAAAAATA	-11.5
Pf3D7_14_v3:2099517-2099759:f	site	ATAWWWWTATATATATATATATATATATATATWTAWATWTA	R	76	116	TTTGAATTTGAGTCTTACAGAAGGTAATATTATAAAAAAAT	-35.9
Pf3D7_14_v3:2099517-2099759:f	site	TYWTTYTTTTTTTTTTYMTTT	R	76	96	AAGGTAATATTATAAAAAAAT	-21.3
Pf3D7_14_v3:2099517-2099759:f	site	KAGCWYCYRSHKBTGYAGSY	R	76	95	AGGTAATATTATAAAAAAAT	-17.2
Pf3D7_14_v3:2099517-2099759:f	site	ATAKTKGATGRTGRWKSWTTWWKKRCTAWTGGTRRTBGTGA	R	76	116	TTTGAATTTGAGTCTTACAGAAGGTAATATTATAAAAAAAT	-35.9
Pf3D7_14_v3:2099517-2099759:f	site	GGWKGYWASGAMTSRAGAGCAGRWWGRTGTGS	R	76	107	GAGTCTTACAGAAGGTAATATTATAAAAAAAT	-11.7
Pf3D7_14_v3:2099517-2099759:f	site	ATATATATATATATATAATAT	R	76	96	AAGGTAATATTATAAAAAAAT	-16.5
Pf3D7_14_v3:2099517-2099759:f	site	CWSYTGKTGTTSSTTYWGCTG	R	76	96	AAGGTAATATTATAAAAAAAT	-19.7
Pf3D7_14_v3:2099517-2099759:f	site	GCTKCASRTAAASTTTCAGCT	R	76	96	AAGGTAATATTATAAAAAAAT	-19.2
Pf3D7_14_v3:2099517-2099759:f	site	SGTDHGMAGWRKAWACAKKVASARWGG	R	76	102	TTACAGAAGGTAATATTATAAAAAAAT	-11.8
Pf3D7_14_v3:2099517-2099759:f	site	ATAWWWWTATATATATATATATATATATATATWTAWATWTA	R	77	117	ATTTGAATTTGAGTCTTACAGAAGGTAATATTATAAAAAAA	-31.7
Pf3D7_14_v3:2099517-2099759:f	site	TYWTTYTTTTTTTTTTYMTTT	R	77	97	GAAGGTAATATTATAAAAAAA	-22.1
Pf3D7_14_v3:2099517-2099759:f	site	KAGCWYCYRSHKBTGYAGSY	R	77	96	AAGGTAATATTATAAAAAAA	-13.2
Pf3D7_14_v3:2099517-2099759:f	site	ATAKTKGATGRTGRWKSWTTWWKKRCTAWTGGTRRTBGTGA	R	77	117	ATTTGAATTTGAGTCTTACAGAAGGTAATATTATAAAAAAA	-23.8
Pf3D7_14_v3:2099517-2099759:f	site	GGWKGYWASGAMTSRAGAGCAGRWWGRTGTGS	R	77	108	TGAGTCTTACAGAAGGTAATATTATAAAAAAA	-13.8
Pf3D7_14_v3:2099517-2099759:f	site	ATATATATATATATATAATAT	R	77	97	GAAGGTAATATTATAAAAAAA	-14.3
Pf3D7_14_v3:2099517-2099759:f	site	CWSYTGKTGTTSSTTYWGCTG	R	77	97	GAAGGTAATATTATAAAAAAA	-27.3
Pf3D7_14_v3:2099517-2099759:f	site	GCTKCASRTAAASTTTCAGCT	R	77	97	GAAGGTAATATTATAAAAAAA	-12.9
Pf3D7_14_v3:2099517-2099759:f	site	SGTDHGMAGWRKAWACAKKVASARWGG	R	77	103	CTTACAGAAGGTAATATTATAAAAAAA	-10.9
Pf3D7_14_v3:2099517-2099759:f	site	ATAWWWWTATATATATATATATATATATATATWTAWATWTA	R	78	118	GATTTGAATTTGAGTCTTACAGAAGGTAATATTATAAAAAA	-37.0
Pf3D7_14_v3:2099517-2099759:f	site	TYWTTYTTTTTTTTTTYMTTT	R	78	98	AGAAGGTAATATTATAAAAAA	-32.2
Pf3D7_14_v3:2099517-2099759:f	site	KAGCWYCYRSHKBTGYAGSY	R	78	97	GAAGGTAATATTATAAAAAA	-14.2
Pf3D7_14_v3:2099517-2099759:f	site	ATAKTKGATGRTGRWKSWTTWWKKRCTAWTGGTRRTBGTGA	R	78	118	GATTTGAATTTGAGTCTTACAGAAGGTAATATTATAAAAAA	-17.3
Pf3D7_14_v3:2099517-2099759:f	site	GGWKGYWASGAMTSRAGAGCAGRWWGRTGTGS	R	78	109	TTGAGTCTTACAGAAGGTAATATTATAAAAAA	-21.8
Pf3D7_14_v3:2099517-2099759:f	site	ATATATATATATATATAATAT	R	78	98	AGAAGGTAATATTATAAAAAA	-19.7
Pf3D7_14_v3:2099517-2099759:f	site	CWSYTGKTGTTSSTTYWGCTG	R	78	98	AGAAGGTAATATTATAAAAAA	-25.3
Pf3D7_14_v3:2099517-2099759:f	site	GCTKCASRTAAASTTTCAGCT	R	78	98	AGAAGGTAATATTATAAAAAA	-22.1
Pf3D7_14_v3:2099517-2099759:f	site	SGTDHGMAGWRKAWACAKKVASARWGG	R	78	104	TCTTACAGAAGGTAATATTATAAAAAA	-7.9
Pf3D7_14_v3:2099517-2099759:f	site	ATAWWWWTATATATATATATATATATATATATWTAWATWTA	R	79	119	TGATTTGAATTTGAGTCTTACAGAAGGTAATATTATAAAAA	-32.9
Pf3D7_14_v3:2099517-2099759:f	site	TYWTTYTTTTTTTTTTYMTTT	R	79	99	CAGAAGGTAATATTATAAAAA	-32.4
Pf3D7_14_v3:2099517-2099759:f	site	KAGCWYCYRSHKBTGYAGSY	R	79	98	AGAAGGTAATATTATAAAAA	-27.7
Pf3D7_14_v3:2099517-2099759:f	site	ATAKTKGATGRTGRWKSWTTWWKKRCTAWTGGTRRTBGTGA	R	79	119	TGATTTGAATTTGAGTCTTACAGAAGGTAATATTATAAAAA	-14.3
Pf3D7_14_v3:2099517-2099759:f	site	GGWKGYWASGAMTSRAGAGCAGRWWGRTGTGS	R	79	110	TTTGAGTCTTACAGAAGGTAATATTATAAAAA	-12.4
Pf3D7_14_v3:2099517-2099759:f	site	ATATATATATATATATAATAT	R	79	99	CAGAAGGTAATATTATAAAAA	-15.3
Pf3D7_14_v3:2099517-2099759:f	site	CSAGRAWAGACACGMSC	R	79	95	AGGTAATATTATAAAAA	-9.0
Pf3D7_14_v3:2099517-2099759:f	site	CWSYTGKTGTTSSTTYWGCTG	R	79	99	CAGAAGGTAATATTATAAAAA	-10.9
Pf3D7_14_v3:2099517-2099759:f	site	GCTKCASRTAAASTTTCAGCT	R	79	99	CAGAAGGTAATATTATAAAAA	-17.6
Pf3D7_14_v3:2099517-2099759:f	site	SGTDHGMAGWRKAWACAKKVASARWGG	R	79	105	GTCTTACAGAAGGTAATATTATAAAAA	-5.0
Pf3D7_14_v3:2099517-2099759:f	site	ATAWWWWTATATATATATATATATATATATATWTAWATWTA	R	80	120	ATGATTTGAATTTGAGTCTTACAGAAGGTAATATTATAAAA	-33.7
Pf3D7_14_v3:2099517-2099759:f	site	TYWTTYTTTTTTTTTTYMTTT	R	80	100	ACAGAAGGTAATATTATAAAA	-18.4
Pf3D7_14_v3:2099517-2099759:f	site	KAGCWYCYRSHKBTGYAGSY	R	80	99	CAGAAGGTAATATTATAAAA	-7.6
Pf3D7_14_v3:2099517-2099759:f	site	ATAKTKGATGRTGRWKSWTTWWKKRCTAWTGGTRRTBGTGA	R	80	120	ATGATTTGAATTTGAGTCTTACAGAAGGTAATATTATAAAA	-25.5
Pf3D7_14_v3:2099517-2099759:f	site	GGWKGYWASGAMTSRAGAGCAGRWWGRTGTGS	R	80	111	ATTTGAGTCTTACAGAAGGTAATATTATAAAA	-11.8
Pf3D7_14_v3:2099517-2099759:f	site	ATATATATATATATATAATAT	R	80	100	ACAGAAGGTAATATTATAAAA	-15.9
Pf3D7_14_v3:2099517-2099759:f	site	CSAGRAWAGACACGMSC	R	80	96	AAGGTAATATTATAAAA	-9.7
Pf3D7_14_v3:2099517-2099759:f	site	CWSYTGKTGTTSSTTYWGCTG	R	80	100	ACAGAAGGTAATATTATAAAA	-17.1
Pf3D7_14_v3:2099517-2099759:f	site	GCTKCASRTAAASTTTCAGCT	R	80	100	ACAGAAGGTAATATTATAAAA	-1.9
Pf3D7_14_v3:2099517-2099759:f	site	SGTDHGMAGWRKAWACAKKVASARWGG	R	80	106	AGTCTTACAGAAGGTAATATTATAAAA	-22.3
Pf3D7_14_v3:2099517-2099759:f	site	ATAWWWWTATATATATATATATATATATATATWTAWATWTA	R	81	121	GATGATTTGAATTTGAGTCTTACAGAAGGTAATATTATAAA	-41.1
Pf3D7_14_v3:2099517-2099759:f	site	TYWTTYTTTTTTTTTTYMTTT	R	81	101	TACAGAAGGTAATATTATAAA	-24.3
Pf3D7_14_v3:2099517-2099759:f	site	KAGCWYCYRSHKBTGYAGSY	R	81	100	ACAGAAGGTAATATTATAAA	-24.1
Pf3D7_14_v3:2099517-2099759:f	site	ATAKTKGATGRTGRWKSWTTWWKKRCTAWTGGTRRTBGTGA	R	81	121	GATGATTTGAATTTGAGTCTTACAGAAGGTAATATTATAAA	-21.0
Pf3D7_14_v3:2099517-2099759:f	site	GGWKGYWASGAMTSRAGAGCAGRWWGRTGTGS	R	81	112	AATTTGAGTCTTACAGAAGGTAATATTATAAA	-19.3
Pf3D7_14_v3:2099517-2099759:f	site	ATATATATATATATATAATAT	R	81	101	TACAGAAGGTAATATTATAAA	-30.7
Pf3D7_14_v3:2099517-2099759:f	site	CSAGRAWAGACACGMSC	R	81	97	GAAGGTAATATTATAAA	-5.7
Pf3D7_14_v3:2099517-2099759:f	site	CWSYTGKTGTTSSTTYWGCTG	R	81	101	TACAGAAGGTAATATTATAAA	-13.9
Pf3D7_14_v3:2099517-2099759:f	site	GCTKCASRTAAASTTTCAGCT	R	81	101	TACAGAAGGTAATATTATAAA	-19.6
Pf3D7_14_v3:2099517-2099759:f	site	SGTDHGMAGWRKAWACAKKVASARWGG	R	81	107	GAGTCTTACAGAAGGTAATATTATAAA	-12.9
Pf3D7_14_v3:2099517-2099759:f	site	ATAWWWWTATATATATATATATATATATATATWTAWATWTA	R	82	122	AGATGATTTGAATTTGAGTCTTACAGAAGGTAATATTATAA	-38.8
Pf3D7_14_v3:2099517-2099759:f	site	TYWTTYTTTTTTTTTTYMTTT	R	82	102	TTACAGAAGGTAATATTATAA	-16.0
Pf3D7_14_v3:2099517-2099759:f	site	KAGCWYCYRSHKBTGYAGSY	R	82	101	TACAGAAGGTAATATTATAA	-21.9
Pf3D7_14_v3:2099517-2099759:f	site	ATAKTKGATGRTGRWKSWTTWWKKRCTAWTGGTRRTBGTGA	R	82	122	AGATGATTTGAATTTGAGTCTTACAGAAGGTAATATTATAA	-21.0
Pf3D7_14_v3:2099517-2099759:f	site	GAACVTTCAGCAGC	R	82	95	AGGTAATATTATAA	-14.3
Pf3D7_14_v3:2099517-2099759:f	site	GGWKGYWASGAMTSRAGAGCAGRWWGRTGTGS	R	82	113	GAATTTGAGTCTTACAGAAGGTAATATTATAA	-8.5
Pf3D7_14_v3:2099517-2099759:f	site	ATATATATATATATATAATAT	R	82	102	TTACAGAAGGTAATATTATAA	-10.6
Pf3D7_14_v3:2099517-2099759:f	site	CSAGRAWAGACACGMSC	R	82	98	AGAAGGTAATATTATAA	-9.4
Pf3D7_14_v3:2099517-2099759:f	site	CWSYTGKTGTTSSTTYWGCTG	R	82	102	TTACAGAAGGTAATATTATAA	-14.5
Pf3D7_14_v3:2099517-2099759:f	site	GCTKCASRTAAASTTTCAGCT	R	82	102	TTACAGAAGGTAATATTATAA	-20.7
Pf3D7_14_v3:2099517-2099759:f	site	SGTDHGMAGWRKAWACAKKVASARWGG	R	82	108	TGAGTCTTACAGAAGGTAATATTATAA	-15.7
Pf3D7_14_v3:2099517-2099759:f	site	ATAWWWWTATATATATATATATATATATATATWTAWATWTA	R	83	123	CAGATGATTTGAATTTGAGTCTTACAGAAGGTAATATTATA	-46.3
Pf3D7_14_v3:2099517-2099759:f	site	TYWTTYTTTTTTTTTTYMTTT	R	83	103	CTTACAGAAGGTAATATTATA	-28.1
Pf3D7_14_v3:2099517-2099759:f	site	KAGCWYCYRSHKBTGYAGSY	R	83	102	TTACAGAAGGTAATATTATA	-16.6
Pf3D7_14_v3:2099517-2099759:f	site	ATAKTKGATGRTGRWKSWTTWWKKRCTAWTGGTRRTBGTGA	R	83	123	CAGATGATTTGAATTTGAGTCTTACAGAAGGTAATATTATA	-21.2
Pf3D7_14_v3:2099517-2099759:f	site	GAACVTTCAGCAGC	R	83	96	AAGGTAATATTATA	-14.3
Pf3D7_14_v3:2099517-2099759:f	site	GGWKGYWASGAMTSRAGAGCAGRWWGRTGTGS	R	83	114	TGAATTTGAGTCTTACAGAAGGTAATATTATA	-11.7
Pf3D7_14_v3:2099517-2099759:f	site	ATATATATATATATATAATAT	R	83	103	CTTACAGAAGGTAATATTATA	-25.8
Pf3D7_14_v3:2099517-2099759:f	site	CSAGRAWAGACACGMSC	R	83	99	CAGAAGGTAATATTATA	-9.7
Pf3D7_14_v3:2099517-2099759:f	site	CWSYTGKTGTTSSTTYWGCTG	R	83	103	CTTACAGAAGGTAATATTATA	-19.6
Pf3D7_14_v3:2099517-2099759:f	site	GCTKCASRTAAASTTTCAGCT	R	83	103	CTTACAGAAGGTAATATTATA	-11.3
Pf3D7_14_v3:2099517-2099759:f	site	SGTDHGMAGWRKAWACAKKVASARWGG	R	83	109	TTGAGTCTTACAGAAGGTAATATTATA	-21.3
Pf3D7_14_v3:2099517-2099759:f	site	ATAWWWWTATATATATATATATATATATATATWTAWATWTA	R	84	124	ACAGATGATTTGAATTTGAGTCTTACAGAAGGTAATATTAT	-39.2
Pf3D7_14_v3:2099517-2099759:f	site	TYWTTYTTTTTTTTTTYMTTT	R	84	104	TCTTACAGAAGGTAATATTAT	-20.0
Pf3D7_14_v3:2099517-2099759:f	site	KAGCWYCYRSHKBTGYAGSY	R	84	103	CTTACAGAAGGTAATATTAT	-18.2
Pf3D7_14_v3:2099517-2099759:f	site	ATAKTKGATGRTGRWKSWTTWWKKRCTAWTGGTRRTBGTGA	R	84	124	ACAGATGATTTGAATTTGAGTCTTACAGAAGGTAATATTAT	-9.4
Pf3D7_14_v3:2099517-2099759:f	site	GAACVTTCAGCAGC	R	84	97	GAAGGTAATATTAT	-9.2
Pf3D7_14_v3:2099517-2099759:f	site	GGWKGYWASGAMTSRAGAGCAGRWWGRTGTGS	R	84	115	TTGAATTTGAGTCTTACAGAAGGTAATATTAT	-12.6
Pf3D7_14_v3:2099517-2099759:f	site	ATATATATATATATATAATAT	R	84	104	TCTTACAGAAGGTAATATTAT	-15.5
Pf3D7_14_v3:2099517-2099759:f	site	CSAGRAWAGACACGMSC	R	84	100	ACAGAAGGTAATATTAT	-6.9
Pf3D7_14_v3:2099517-2099759:f	site	CWSYTGKTGTTSSTTYWGCTG	R	84	104	TCTTACAGAAGGTAATATTAT	-16.0
Pf3D7_14_v3:2099517-2099759:f	site	GCTKCASRTAAASTTTCAGCT	R	84	104	TCTTACAGAAGGTAATATTAT	-16.2
Pf3D7_14_v3:2099517-2099759:f	site	SGTDHGMAGWRKAWACAKKVASARWGG	R	84	110	TTTGAGTCTTACAGAAGGTAATATTAT	-9.5
Pf3D7_14_v3:2099517-2099759:f	site	CAGARGWGCTGG	R	84	95	AGGTAATATTAT	-5.9
Pf3D7_14_v3:2099517-2099759:f	site	ATAWWWWTATATATATATATATATATATATATWTAWATWTA	R	85	125	AACAGATGATTTGAATTTGAGTCTTACAGAAGGTAATATTA	-36.6
Pf3D7_14_v3:2099517-2099759:f	site	TYWTTYTTTTTTTTTTYMTTT	R	85	105	GTCTTACAGAAGGTAATATTA	-12.0
Pf3D7_14_v3:2099517-2099759:f	site	KAGCWYCYRSHKBTGYAGSY	R	85	104	TCTTACAGAAGGTAATATTA	-19.2
Pf3D7_14_v3:2099517-2099759:f	site	ATAKTKGATGRTGRWKSWTTWWKKRCTAWTGGTRRTBGTGA	R	85	125	AACAGATGATTTGAATTTGAGTCTTACAGAAGGTAATATTA	-21.5
Pf3D7_14_v3:2099517-2099759:f	site	GAACVTTCAGCAGC	R	85	98	AGAAGGTAATATTA	-9.2
Pf3D7_14_v3:2099517-2099759:f	site	GGWKGYWASGAMTSRAGAGCAGRWWGRTGTGS	R	85	116	TTTGAATTTGAGTCTTACAGAAGGTAATATTA	-11.2
Pf3D7_14_v3:2099517-2099759:f	site	ATATATATATATATATAATAT	R	85	105	GTCTTACAGAAGGTAATATTA	-25.3
Pf3D7_14_v3:2099517-2099759:f	site	CSAGRAWAGACACGMSC	R	85	101	TACAGAAGGTAATATTA	-8.8
Pf3D7_14_v3:2099517-2099759:f	site	CWSYTGKTGTTSSTTYWGCTG	R	85	105	GTCTTACAGAAGGTAATATTA	-7.1
Pf3D7_14_v3:2099517-2099759:f	site	GCTKCASRTAAASTTTCAGCT	R	85	105	GTCTTACAGAAGGTAATATTA	-4.7
Pf3D7_14_v3:2099517-2099759:f	site	SGTDHGMAGWRKAWACAKKVASARWGG	R	85	111	ATTTGAGTCTTACAGAAGGTAATATTA	-16.7
Pf3D7_14_v3:2099517-2099759:f	site	CAGARGWGCTGG	R	85	96	AAGGTAATATTA	-5.4
Pf3D7_14_v3:2099517-2099759:f	site	ATAWWWWTATATATATATATATATATATATATWTAWATWTA	R	86	126	GAACAGATGATTTGAATTTGAGTCTTACAGAAGGTAATATT	-46.7
Pf3D7_14_v3:2099517-2099759:f	site	TYWTTYTTTTTTTTTTYMTTT	R	86	106	AGTCTTACAGAAGGTAATATT	-17.4
Pf3D7_14_v3:2099517-2099759:f	site	KAGCWYCYRSHKBTGYAGSY	R	86	105	GTCTTACAGAAGGTAATATT	-4.7
Pf3D7_14_v3:2099517-2099759:f	site	ATAKTKGATGRTGRWKSWTTWWKKRCTAWTGGTRRTBGTGA	R	86	126	GAACAGATGATTTGAATTTGAGTCTTACAGAAGGTAATATT	-37.2
Pf3D7_14_v3:2099517-2099759:f	site	CCAYMACCAA	R	86	95	AGGTAATATT	-13.6
Pf3D7_14_v3:2099517-2099759:f	site	GAACVTTCAGCAGC	R	86	99	CAGAAGGTAATATT	-14.3
Pf3D7_14_v3:2099517-2099759:f	site	GGWKGYWASGAMTSRAGAGCAGRWWGRTGTGS	R	86	117	ATTTGAATTTGAGTCTTACAGAAGGTAATATT	-22.8
Pf3D7_14_v3:2099517-2099759:f	site	ATATATATATATATATAATAT	R	86	106	AGTCTTACAGAAGGTAATATT	-18.5
Pf3D7_14_v3:2099517-2099759:f	site	CSAGRAWAGACACGMSC	R	86	102	TTACAGAAGGTAATATT	-6.7
Pf3D7_14_v3:2099517-2099759:f	site	CWSYTGKTGTTSSTTYWGCTG	R	86	106	AGTCTTACAGAAGGTAATATT	-16.9
Pf3D7_14_v3:2099517-2099759:f	site	GCTKCASRTAAASTTTCAGCT	R	86	106	AGTCTTACAGAAGGTAATATT	-12.8
Pf3D7_14_v3:2099517-2099759:f	site	SGTDHGMAGWRKAWACAKKVASARWGG	R	86	112	AATTTGAGTCTTACAGAAGGTAATATT	-10.5
Pf3D7_14_v3:2099517-2099759:f	site	CAGARGWGCTGG	R	86	97	GAAGGTAATATT	-7.9
Pf3D7_14_v3:2099517-2099759:f	site	ATAWWWWTATATATATATATATATATATATATWTAWATWTA	R	87	127	AGAACAGATGATTTGAATTTGAGTCTTACAGAAGGTAATAT	-45.7
Pf3D7_14_v3:2099517-2099759:f	site	TYWTTYTTTTTTTTTTYMTTT	R	87	107	GAGTCTTACAGAAGGTAATAT	-11.7
Pf3D7_14_v3:2099517-2099759:f	site	KAGCWYCYRSHKBTGYAGSY	R	87	106	AGTCTTACAGAAGGTAATAT	-7.0
Pf3D7_14_v3:2099517-2099759:f	site	ATAKTKGATGRTGRWKSWTTWWKKRCTAWTGGTRRTBGTGA	R	87	127	AGAACAGATGATTTGAATTTGAGTCTTACAGAAGGTAATAT	-15.3
Pf3D7_14_v3:2099517-2099759:f	site	CCAYMACCAA	R	87	96	AAGGTAATAT	-17.4
Pf3D7_14_v3:2099517-2099759:f	site	GAACVTTCAGCAGC	R	87	100	ACAGAAGGTAATAT	-18.9
Pf3D7_14_v3:2099517-2099759:f	site	GGWKGYWASGAMTSRAGAGCAGRWWGRTGTGS	R	87	118	GATTTGAATTTGAGTCTTACAGAAGGTAATAT	-9.6
Pf3D7_14_v3:2099517-2099759:f	site	ATATATATATATATATAATAT	R	87	107	GAGTCTTACAGAAGGTAATAT	-14.0
Pf3D7_14_v3:2099517-2099759:f	site	CSAGRAWAGACACGMSC	R	87	103	CTTACAGAAGGTAATAT	-12.2
Pf3D7_14_v3:2099517-2099759:f	site	CWSYTGKTGTTSSTTYWGCTG	R	87	107	GAGTCTTACAGAAGGTAATAT	-17.8
Pf3D7_14_v3:2099517-2099759:f	site	GCTKCASRTAAASTTTCAGCT	R	87	107	GAGTCTTACAGAAGGTAATAT	-8.4
Pf3D7_14_v3:2099517-2099759:f	site	SGTDHGMAGWRKAWACAKKVASARWGG	R	87	113	GAATTTGAGTCTTACAGAAGGTAATAT	-14.3
Pf3D7_14_v3:2099517-2099759:f	site	CAGARGWGCTGG	R	87	98	AGAAGGTAATAT	-3.1
Pf3D7_14_v3:2099517-2099759:f	site	ATAWWWWTATATATATATATATATATATATATWTAWATWTA	R	88	128	GAGAACAGATGATTTGAATTTGAGTCTTACAGAAGGTAATA	-37.7
Pf3D7_14_v3:2099517-2099759:f	site	TYWTTYTTTTTTTTTTYMTTT	R	88	108	TGAGTCTTACAGAAGGTAATA	-21.5
Pf3D7_14_v3:2099517-2099759:f	site	KAGCWYCYRSHKBTGYAGSY	R	88	107	GAGTCTTACAGAAGGTAATA	-13.8
Pf3D7_14_v3:2099517-2099759:f	site	ATAKTKGATGRTGRWKSWTTWWKKRCTAWTGGTRRTBGTGA	R	88	128	GAGAACAGATGATTTGAATTTGAGTCTTACAGAAGGTAATA	-23.9
Pf3D7_14_v3:2099517-2099759:f	site	CCAYMACCAA	R	88	97	GAAGGTAATA	-15.2
Pf3D7_14_v3:2099517-2099759:f	site	SCCCCACC	R	88	95	AGGTAATA	-7.0
Pf3D7_14_v3:2099517-2099759:f	site	GAACVTTCAGCAGC	R	88	101	TACAGAAGGTAATA	-13.9
Pf3D7_14_v3:2099517-2099759:f	site	GGWKGYWASGAMTSRAGAGCAGRWWGRTGTGS	R	88	119	TGATTTGAATTTGAGTCTTACAGAAGGTAATA	-12.8
Pf3D7_14_v3:2099517-2099759:f	site	ATATATATATATATATAATAT	R	88	108	TGAGTCTTACAGAAGGTAATA	-26.6
Pf3D7_14_v3:2099517-2099759:f	site	CAGKCGCC	R	88	95	AGGTAATA	-4.6
Pf3D7_14_v3:2099517-2099759:f	site	CSAGRAWAGACACGMSC	R	88	104	TCTTACAGAAGGTAATA	-10.8
Pf3D7_14_v3:2099517-2099759:f	site	CWSYTGKTGTTSSTTYWGCTG	R	88	108	TGAGTCTTACAGAAGGTAATA	-17.8
Pf3D7_14_v3:2099517-2099759:f	site	GCTKCASRTAAASTTTCAGCT	R	88	108	TGAGTCTTACAGAAGGTAATA	-23.5
Pf3D7_14_v3:2099517-2099759:f	site	SGTDHGMAGWRKAWACAKKVASARWGG	R	88	114	TGAATTTGAGTCTTACAGAAGGTAATA	-11.8
Pf3D7_14_v3:2099517-2099759:f	site	CAGARGWGCTGG	R	88	99	CAGAAGGTAATA	0.3
Pf3D7_14_v3:2099517-2099759:f	site	ATAWWWWTATATATATATATATATATATATATWTAWATWTA	R	89	129	AGAGAACAGATGATTTGAATTTGAGTCTTACAGAAGGTAAT	-51.5
Pf3D7_14_v3:2099517-2099759:f	site	TYWTTYTTTTTTTTTTYMTTT	R	89	109	TTGAGTCTTACAGAAGGTAAT	-29.4
Pf3D7_14_v3:2099517-2099759:f	site	KAGCWYCYRSHKBTGYAGSY	R	89	108	TGAGTCTTACAGAAGGTAAT	-8.8
Pf3D7_14_v3:2099517-2099759:f	site	ATAKTKGATGRTGRWKSWTTWWKKRCTAWTGGTRRTBGTGA	R	89	129	AGAGAACAGATGATTTGAATTTGAGTCTTACAGAAGGTAAT	-20.0
Pf3D7_14_v3:2099517-2099759:f	site	CCAYMACCAA	R	89	98	AGAAGGTAAT	-18.1
Pf3D7_14_v3:2099517-2099759:f	site	SCCCCACC	R	89	96	AAGGTAAT	-7.0
Pf3D7_14_v3:2099517-2099759:f	site	GAACVTTCAGCAGC	R	89	102	TTACAGAAGGTAAT	-9.7
Pf3D7_14_v3:2099517-2099759:f	site	GGWKGYWASGAMTSRAGAGCAGRWWGRTGTGS	R	89	120	ATGATTTGAATTTGAGTCTTACAGAAGGTAAT	-20.7
Pf3D7_14_v3:2099517-2099759:f	site	ATATATATATATATATAATAT	R	89	109	TTGAGTCTTACAGAAGGTAAT	-25.2
Pf3D7_14_v3:2099517-2099759:f	site	CAGKCGCC	R	89	96	AAGGTAAT	-1.9
Pf3D7_14_v3:2099517-2099759:f	site	CSAGRAWAGACACGMSC	R	89	105	GTCTTACAGAAGGTAAT	-9.2
Pf3D7_14_v3:2099517-2099759:f	site	CWSYTGKTGTTSSTTYWGCTG	R	89	109	TTGAGTCTTACAGAAGGTAAT	-22.3
Pf3D7_14_v3:2099517-2099759:f	site	GCTKCASRTAAASTTTCAGCT	R	89	109	TTGAGTCTTACAGAAGGTAAT	-15.9
Pf3D7_14_v3:2099517-2099759:f	site	SGTDHGMAGWRKAWACAKKVASARWGG	R	89	115	TTGAATTTGAGTCTTACAGAAGGTAAT	-12.0
Pf3D7_14_v3:2099517-2099759:f	site	CAGARGWGCTGG	R	89	100	ACAGAAGGTAAT	-9.1
Pf3D7_14_v3:2099517-2099759:f	site	ATAWWWWTATATATATATATATATATATATATWTAWATWTA	R	90	130	GAGAGAACAGATGATTTGAATTTGAGTCTTACAGAAGGTAA	-36.0
Pf3D7_14_v3:2099517-2099759:f	site	TYWTTYTTTTTTTTTTYMTTT	R	90	110	TTTGAGTCTTACAGAAGGTAA	-22.1
Pf3D7_14_v3:2099517-2099759:f	site	KAGCWYCYRSHKBTGYAGSY	R	90	109	TTGAGTCTTACAGAAGGTAA	-14.1
Pf3D7_14_v3:2099517-2099759:f	site	ATAKTKGATGRTGRWKSWTTWWKKRCTAWTGGTRRTBGTGA	R	90	130	GAGAGAACAGATGATTTGAATTTGAGTCTTACAGAAGGTAA	-8.0
Pf3D7_14_v3:2099517-2099759:f	site	CCAYMACCAA	R	90	99	CAGAAGGTAA	-7.5
Pf3D7_14_v3:2099517-2099759:f	site	SCCCCACC	R	90	97	GAAGGTAA	-6.6
Pf3D7_14_v3:2099517-2099759:f	site	GAACVTTCAGCAGC	R	90	103	CTTACAGAAGGTAA	-10.9
Pf3D7_14_v3:2099517-2099759:f	site	GGWKGYWASGAMTSRAGAGCAGRWWGRTGTGS	R	90	121	GATGATTTGAATTTGAGTCTTACAGAAGGTAA	-6.2
Pf3D7_14_v3:2099517-2099759:f	site	ATATATATATATATATAATAT	R	90	110	TTTGAGTCTTACAGAAGGTAA	-21.0
Pf3D7_14_v3:2099517-2099759:f	site	CAGKCGCC	R	90	97	GAAGGTAA	-4.8
Pf3D7_14_v3:2099517-2099759:f	site	CSAGRAWAGACACGMSC	R	90	106	AGTCTTACAGAAGGTAA	-10.6
Pf3D7_14_v3:2099517-2099759:f	site	CWSYTGKTGTTSSTTYWGCTG	R	90	110	TTTGAGTCTTACAGAAGGTAA	-17.9
Pf3D7_14_v3:2099517-2099759:f	site	GCTKCASRTAAASTTTCAGCT	R	90	110	TTTGAGTCTTACAGAAGGTAA	-18.8
Pf3D7_14_v3:2099517-2099759:f	site	SGTDHGMAGWRKAWACAKKVASARWGG	R	90	116	TTTGAATTTGAGTCTTACAGAAGGTAA	-15.5
Pf3D7_14_v3:2099517-2099759:f	site	CAGARGWGCTGG	R	90	101	TACAGAAGGTAA	-1.4
Pf3D7_14_v3:2244011-2244219:f	site	ATAWWWWTATATATATATATATATATATATATWTAWATWTA	D	84	124	TAACCATCCAAATTTCCATATAGGATTACATGATAAGGTAA	-58.3
Pf3D7_14_v3:2244011-2244219:f	site	ATAKTKGATGRTGRWKSWTTWWKKRCTAWTGGTRRTBGTGA	D	84	124	TAACCATCCAAATTTCCATATAGGATTACATGATAAGGTAA	-20.4
Pf3D7_14_v3:2244011-2244219:f	site	ATAWWWWTATATATATATATATATATATATATWTAWATWTA	D	85	125	AACCATCCAAATTTCCATATAGGATTACATGATAAGGTAAA	-34.5
Pf3D7_14_v3:2244011-2244219:f	site	ATAKTKGATGRTGRWKSWTTWWKKRCTAWTGGTRRTBGTGA	D	85	125	AACCATCCAAATTTCCATATAGGATTACATGATAAGGTAAA	-28.8
Pf3D7_14_v3:2244011-2244219:f	site	ATAWWWWTATATATATATATATATATATATATWTAWATWTA	D	86	126	ACCATCCAAATTTCCATATAGGATTACATGATAAGGTAAAT	-59.9
Pf3D7_14_v3:2244011-2244219:f	site	ATAKTKGATGRTGRWKSWTTWWKKRCTAWTGGTRRTBGTGA	D	86	126	ACCATCCAAATTTCCATATAGGATTACATGATAAGGTAAAT	-32.4
Pf3D7_14_v3:2244011-2244219:f	site	ATAWWWWTATATATATATATATATATATATATWTAWATWTA	D	87	127	CCATCCAAATTTCCATATAGGATTACATGATAAGGTAAATT	-31.1
Pf3D7_14_v3:2244011-2244219:f	site	ATAKTKGATGRTGRWKSWTTWWKKRCTAWTGGTRRTBGTGA	D	87	127	CCATCCAAATTTCCATATAGGATTACATGATAAGGTAAATT	-30.2
Pf3D7_14_v3:2244011-2244219:f	site	ATAWWWWTATATATATATATATATATATATATWTAWATWTA	D	88	128	CATCCAAATTTCCATATAGGATTACATGATAAGGTAAATTC	-54.8
Pf3D7_14_v3:2244011-2244219:f	site	ATAKTKGATGRTGRWKSWTTWWKKRCTAWTGGTRRTBGTGA	D	88	128	CATCCAAATTTCCATATAGGATTACATGATAAGGTAAATTC	-27.6
Pf3D7_14_v3:2244011-2244219:f	site	ATAWWWWTATATATATATATATATATATATATWTAWATWTA	D	89	129	ATCCAAATTTCCATATAGGATTACATGATAAGGTAAATTCA	-26.1
Pf3D7_14_v3:2244011-2244219:f	site	ATAKTKGATGRTGRWKSWTTWWKKRCTAWTGGTRRTBGTGA	D	89	129	ATCCAAATTTCCATATAGGATTACATGATAAGGTAAATTCA	-31.6
Pf3D7_14_v3:2244011-2244219:f	site	ATAWWWWTATATATATATATATATATATATATWTAWATWTA	D	90	130	TCCAAATTTCCATATAGGATTACATGATAAGGTAAATTCAA	-52.1
Pf3D7_14_v3:2244011-2244219:f	site	ATAKTKGATGRTGRWKSWTTWWKKRCTAWTGGTRRTBGTGA	D	90	130	TCCAAATTTCCATATAGGATTACATGATAAGGTAAATTCAA	-33.1
Pf3D7_14_v3:2244011-2244219:f	site	ATAWWWWTATATATATATATATATATATATATWTAWATWTA	D	91	131	CCAAATTTCCATATAGGATTACATGATAAGGTAAATTCAAT	-32.5
Pf3D7_14_v3:2244011-2244219:f	site	ATAKTKGATGRTGRWKSWTTWWKKRCTAWTGGTRRTBGTGA	D	91	131	CCAAATTTCCATATAGGATTACATGATAAGGTAAATTCAAT	-13.7
Pf3D7_14_v3:2244011-2244219:f	site	ATAWWWWTATATATATATATATATATATATATWTAWATWTA	D	92	132	CAAATTTCCATATAGGATTACATGATAAGGTAAATTCAATG	-51.2
Pf3D7_14_v3:2244011-2244219:f	site	ATAKTKGATGRTGRWKSWTTWWKKRCTAWTGGTRRTBGTGA	D	92	132	CAAATTTCCATATAGGATTACATGATAAGGTAAATTCAATG	-20.0
Pf3D7_14_v3:2244011-2244219:f	site	ATAWWWWTATATATATATATATATATATATATWTAWATWTA	D	93	133	AAATTTCCATATAGGATTACATGATAAGGTAAATTCAATGT	-28.9
Pf3D7_14_v3:2244011-2244219:f	site	ATAKTKGATGRTGRWKSWTTWWKKRCTAWTGGTRRTBGTGA	D	93	133	AAATTTCCATATAGGATTACATGATAAGGTAAATTCAATGT	-24.1
Pf3D7_14_v3:2244011-2244219:f	site	GGWKGYWASGAMTSRAGAGCAGRWWGRTGTGS	D	93	124	AAATTTCCATATAGGATTACATGATAAGGTAA	-7.8
Pf3D7_14_v3:2244011-2244219:f	site	ATAWWWWTATATATATATATATATATATATATWTAWATWTA	D	94	134	AATTTCCATATAGGATTACATGATAAGGTAAATTCAATGTC	-43.9
Pf3D7_14_v3:2244011-2244219:f	site	ATAKTKGATGRTGRWKSWTTWWKKRCTAWTGGTRRTBGTGA	D	94	134	AATTTCCATATAGGATTACATGATAAGGTAAATTCAATGTC	-26.1
Pf3D7_14_v3:2244011-2244219:f	site	GGWKGYWASGAMTSRAGAGCAGRWWGRTGTGS	D	94	125	AATTTCCATATAGGATTACATGATAAGGTAAA	-13.0
Pf3D7_14_v3:2244011-2244219:f	site	ATAWWWWTATATATATATATATATATATATATWTAWATWTA	D	95	135	ATTTCCATATAGGATTACATGATAAGGTAAATTCAATGTCA	-34.1
Pf3D7_14_v3:2244011-2244219:f	site	ATAKTKGATGRTGRWKSWTTWWKKRCTAWTGGTRRTBGTGA	D	95	135	ATTTCCATATAGGATTACATGATAAGGTAAATTCAATGTCA	-28.9
Pf3D7_14_v3:2244011-2244219:f	site	GGWKGYWASGAMTSRAGAGCAGRWWGRTGTGS	D	95	126	ATTTCCATATAGGATTACATGATAAGGTAAAT	-17.8
Pf3D7_14_v3:2244011-2244219:f	site	ATAWWWWTATATATATATATATATATATATATWTAWATWTA	D	96	136	TTTCCATATAGGATTACATGATAAGGTAAATTCAATGTCAG	-52.4
Pf3D7_14_v3:2244011-2244219:f	site	ATAKTKGATGRTGRWKSWTTWWKKRCTAWTGGTRRTBGTGA	D	96	136	TTTCCATATAGGATTACATGATAAGGTAAATTCAATGTCAG	-23.5
Pf3D7_14_v3:2244011-2244219:f	site	GGWKGYWASGAMTSRAGAGCAGRWWGRTGTGS	D	96	127	TTTCCATATAGGATTACATGATAAGGTAAATT	-20.0
Pf3D7_14_v3:2244011-2244219:f	site	ATAWWWWTATATATATATATATATATATATATWTAWATWTA	D	97	137	TTCCATATAGGATTACATGATAAGGTAAATTCAATGTCAGA	-38.9
Pf3D7_14_v3:2244011-2244219:f	site	ATAKTKGATGRTGRWKSWTTWWKKRCTAWTGGTRRTBGTGA	D	97	137	TTCCATATAGGATTACATGATAAGGTAAATTCAATGTCAGA	-20.6
Pf3D7_14_v3:2244011-2244219:f	site	GGWKGYWASGAMTSRAGAGCAGRWWGRTGTGS	D	97	128	TTCCATATAGGATTACATGATAAGGTAAATTC	-15.8
Pf3D7_14_v3:2244011-2244219:f	site	ATAWWWWTATATATATATATATATATATATATWTAWATWTA	D	98	138	TCCATATAGGATTACATGATAAGGTAAATTCAATGTCAGAT	-47.3
Pf3D7_14_v3:2244011-2244219:f	site	ATAKTKGATGRTGRWKSWTTWWKKRCTAWTGGTRRTBGTGA	D	98	138	TCCATATAGGATTACATGATAAGGTAAATTCAATGTCAGAT	-20.7
Pf3D7_14_v3:2244011-2244219:f	site	GGWKGYWASGAMTSRAGAGCAGRWWGRTGTGS	D	98	129	TCCATATAGGATTACATGATAAGGTAAATTCA	-13.1
Pf3D7_14_v3:2244011-2244219:f	site	SGTDHGMAGWRKAWACAKKVASARWGG	D	98	124	TCCATATAGGATTACATGATAAGGTAA	-11.8
Pf3D7_14_v3:2244011-2244219:f	site	ATAWWWWTATATATATATATATATATATATATWTAWATWTA	D	99	139	CCATATAGGATTACATGATAAGGTAAATTCAATGTCAGATA	-33.7
Pf3D7_14_v3:2244011-2244219:f	site	ATAKTKGATGRTGRWKSWTTWWKKRCTAWTGGTRRTBGTGA	D	99	139	CCATATAGGATTACATGATAAGGTAAATTCAATGTCAGATA	-20.3
Pf3D7_14_v3:2244011-2244219:f	site	GGWKGYWASGAMTSRAGAGCAGRWWGRTGTGS	D	99	130	CCATATAGGATTACATGATAAGGTAAATTCAA	-7.1
Pf3D7_14_v3:2244011-2244219:f	site	SGTDHGMAGWRKAWACAKKVASARWGG	D	99	125	CCATATAGGATTACATGATAAGGTAAA	-5.1
Pf3D7_14_v3:2244011-2244219:f	site	ATAWWWWTATATATATATATATATATATATATWTAWATWTA	D	100	140	CATATAGGATTACATGATAAGGTAAATTCAATGTCAGATAT	-42.1
Pf3D7_14_v3:2244011-2244219:f	site	ATAKTKGATGRTGRWKSWTTWWKKRCTAWTGGTRRTBGTGA	D	100	140	CATATAGGATTACATGATAAGGTAAATTCAATGTCAGATAT	-30.8
Pf3D7_14_v3:2244011-2244219:f	site	GGWKGYWASGAMTSRAGAGCAGRWWGRTGTGS	D	100	131	CATATAGGATTACATGATAAGGTAAATTCAAT	-25.3
Pf3D7_14_v3:2244011-2244219:f	site	SGTDHGMAGWRKAWACAKKVASARWGG	D	100	126	CATATAGGATTACATGATAAGGTAAAT	-15.1
Pf3D7_14_v3:2244011-2244219:f	site	ATAWWWWTATATATATATATATATATATATATWTAWATWTA	D	101	141	ATATAGGATTACATGATAAGGTAAATTCAATGTCAGATATA	-29.1
Pf3D7_14_v3:2244011-2244219:f	site	ATAKTKGATGRTGRWKSWTTWWKKRCTAWTGGTRRTBGTGA	D	101	141	ATATAGGATTACATGATAAGGTAAATTCAATGTCAGATATA	-23.9
Pf3D7_14_v3:2244011-2244219:f	site	GGWKGYWASGAMTSRAGAGCAGRWWGRTGTGS	D	101	132	ATATAGGATTACATGATAAGGTAAATTCAATG	-14.9
Pf3D7_14_v3:2244011-2244219:f	site	SGTDHGMAGWRKAWACAKKVASARWGG	D	101	127	ATATAGGATTACATGATAAGGTAAATT	-14.5
Pf3D7_14_v3:2244011-2244219:f	site	ATAWWWWTATATATATATATATATATATATATWTAWATWTA	D	102	142	TATAGGATTACATGATAAGGTAAATTCAATGTCAGATATAA	-46.4
Pf3D7_14_v3:2244011-2244219:f	site	ATAKTKGATGRTGRWKSWTTWWKKRCTAWTGGTRRTBGTGA	D	102	142	TATAGGATTACATGATAAGGTAAATTCAATGTCAGATATAA	-17.9
Pf3D7_14_v3:2244011-2244219:f	site	GGWKGYWASGAMTSRAGAGCAGRWWGRTGTGS	D	102	133	TATAGGATTACATGATAAGGTAAATTCAATGT	-10.0
Pf3D7_14_v3:2244011-2244219:f	site	SGTDHGMAGWRKAWACAKKVASARWGG	D	102	128	TATAGGATTACATGATAAGGTAAATTC	-15.0
Pf3D7_14_v3:2244011-2244219:f	site	ATAWWWWTATATATATATATATATATATATATWTAWATWTA	D	103	143	ATAGGATTACATGATAAGGTAAATTCAATGTCAGATATAAA	-22.3
Pf3D7_14_v3:2244011-2244219:f	site	ATAKTKGATGRTGRWKSWTTWWKKRCTAWTGGTRRTBGTGA	D	103	143	ATAGGATTACATGATAAGGTAAATTCAATGTCAGATATAAA	-12.9
Pf3D7_14_v3:2244011-2244219:f	site	GGWKGYWASGAMTSRAGAGCAGRWWGRTGTGS	D	103	134	ATAGGATTACATGATAAGGTAAATTCAATGTC	-11.9
Pf3D7_14_v3:2244011-2244219:f	site	SGTDHGMAGWRKAWACAKKVASARWGG	D	103	129	ATAGGATTACATGATAAGGTAAATTCA	-18.1
Pf3D7_14_v3:2244011-2244219:f	site	ATAWWWWTATATATATATATATATATATATATWTAWATWTA	D	104	144	TAGGATTACATGATAAGGTAAATTCAATGTCAGATATAAAT	-50.4
Pf3D7_14_v3:2244011-2244219:f	site	TYWTTYTTTTTTTTTTYMTTT	D	104	124	TAGGATTACATGATAAGGTAA	-27.6
Pf3D7_14_v3:2244011-2244219:f	site	ATAKTKGATGRTGRWKSWTTWWKKRCTAWTGGTRRTBGTGA	D	104	144	TAGGATTACATGATAAGGTAAATTCAATGTCAGATATAAAT	-31.0
Pf3D7_14_v3:2244011-2244219:f	site	GGWKGYWASGAMTSRAGAGCAGRWWGRTGTGS	D	104	135	TAGGATTACATGATAAGGTAAATTCAATGTCA	-9.4
Pf3D7_14_v3:2244011-2244219:f	site	ATATATATATATATATAATAT	D	104	124	TAGGATTACATGATAAGGTAA	-21.6
Pf3D7_14_v3:2244011-2244219:f	site	CWSYTGKTGTTSSTTYWGCTG	D	104	124	TAGGATTACATGATAAGGTAA	-14.8
Pf3D7_14_v3:2244011-2244219:f	site	GCTKCASRTAAASTTTCAGCT	D	104	124	TAGGATTACATGATAAGGTAA	-22.3
Pf3D7_14_v3:2244011-2244219:f	site	SGTDHGMAGWRKAWACAKKVASARWGG	D	104	130	TAGGATTACATGATAAGGTAAATTCAA	-12.5
Pf3D7_14_v3:2244011-2244219:f	site	ATAWWWWTATATATATATATATATATATATATWTAWATWTA	D	105	145	AGGATTACATGATAAGGTAAATTCAATGTCAGATATAAATA	-20.4
Pf3D7_14_v3:2244011-2244219:f	site	TYWTTYTTTTTTTTTTYMTTT	D	105	125	AGGATTACATGATAAGGTAAA	-32.8
Pf3D7_14_v3:2244011-2244219:f	site	KAGCWYCYRSHKBTGYAGSY	D	105	124	AGGATTACATGATAAGGTAA	-23.7
Pf3D7_14_v3:2244011-2244219:f	site	ATAKTKGATGRTGRWKSWTTWWKKRCTAWTGGTRRTBGTGA	D	105	145	AGGATTACATGATAAGGTAAATTCAATGTCAGATATAAATA	-17.6
Pf3D7_14_v3:2244011-2244219:f	site	GGWKGYWASGAMTSRAGAGCAGRWWGRTGTGS	D	105	136	AGGATTACATGATAAGGTAAATTCAATGTCAG	-17.2
Pf3D7_14_v3:2244011-2244219:f	site	ATATATATATATATATAATAT	D	105	125	AGGATTACATGATAAGGTAAA	-16.9
Pf3D7_14_v3:2244011-2244219:f	site	CWSYTGKTGTTSSTTYWGCTG	D	105	125	AGGATTACATGATAAGGTAAA	-26.7
Pf3D7_14_v3:2244011-2244219:f	site	GCTKCASRTAAASTTTCAGCT	D	105	125	AGGATTACATGATAAGGTAAA	-29.0
Pf3D7_14_v3:2244011-2244219:f	site	SGTDHGMAGWRKAWACAKKVASARWGG	D	105	131	AGGATTACATGATAAGGTAAATTCAAT	-13.9
Pf3D7_14_v3:2244011-2244219:f	site	ATAWWWWTATATATATATATATATATATATATWTAWATWTA	D	106	146	GGATTACATGATAAGGTAAATTCAATGTCAGATATAAATAA	-41.2
Pf3D7_14_v3:2244011-2244219:f	site	TYWTTYTTTTTTTTTTYMTTT	D	106	126	GGATTACATGATAAGGTAAAT	-14.9
Pf3D7_14_v3:2244011-2244219:f	site	KAGCWYCYRSHKBTGYAGSY	D	106	125	GGATTACATGATAAGGTAAA	-10.2
Pf3D7_14_v3:2244011-2244219:f	site	ATAKTKGATGRTGRWKSWTTWWKKRCTAWTGGTRRTBGTGA	D	106	146	GGATTACATGATAAGGTAAATTCAATGTCAGATATAAATAA	-22.3
Pf3D7_14_v3:2244011-2244219:f	site	GGWKGYWASGAMTSRAGAGCAGRWWGRTGTGS	D	106	137	GGATTACATGATAAGGTAAATTCAATGTCAGA	-7.0
Pf3D7_14_v3:2244011-2244219:f	site	ATATATATATATATATAATAT	D	106	126	GGATTACATGATAAGGTAAAT	-20.2
Pf3D7_14_v3:2244011-2244219:f	site	CWSYTGKTGTTSSTTYWGCTG	D	106	126	GGATTACATGATAAGGTAAAT	-26.7
Pf3D7_14_v3:2244011-2244219:f	site	GCTKCASRTAAASTTTCAGCT	D	106	126	GGATTACATGATAAGGTAAAT	-8.1
Pf3D7_14_v3:2244011-2244219:f	site	SGTDHGMAGWRKAWACAKKVASARWGG	D	106	132	GGATTACATGATAAGGTAAATTCAATG	-8.4
Pf3D7_14_v3:2244011-2244219:f	site	ATAWWWWTATATATATATATATATATATATATWTAWATWTA	D	107	147	GATTACATGATAAGGTAAATTCAATGTCAGATATAAATAAT	-32.9
Pf3D7_14_v3:2244011-2244219:f	site	TYWTTYTTTTTTTTTTYMTTT	D	107	127	GATTACATGATAAGGTAAATT	-10.1
Pf3D7_14_v3:2244011-2244219:f	site	KAGCWYCYRSHKBTGYAGSY	D	107	126	GATTACATGATAAGGTAAAT	-3.1
Pf3D7_14_v3:2244011-2244219:f	site	ATAKTKGATGRTGRWKSWTTWWKKRCTAWTGGTRRTBGTGA	D	107	147	GATTACATGATAAGGTAAATTCAATGTCAGATATAAATAAT	-39.6
Pf3D7_14_v3:2244011-2244219:f	site	GGWKGYWASGAMTSRAGAGCAGRWWGRTGTGS	D	107	138	GATTACATGATAAGGTAAATTCAATGTCAGAT	-9.8
Pf3D7_14_v3:2244011-2244219:f	site	ATATATATATATATATAATAT	D	107	127	GATTACATGATAAGGTAAATT	-16.3
Pf3D7_14_v3:2244011-2244219:f	site	CWSYTGKTGTTSSTTYWGCTG	D	107	127	GATTACATGATAAGGTAAATT	-14.9
Pf3D7_14_v3:2244011-2244219:f	site	GCTKCASRTAAASTTTCAGCT	D	107	127	GATTACATGATAAGGTAAATT	-12.3
Pf3D7_14_v3:2244011-2244219:f	site	SGTDHGMAGWRKAWACAKKVASARWGG	D	107	133	GATTACATGATAAGGTAAATTCAATGT	-7.8
Pf3D7_14_v3:2244011-2244219:f	site	ATAWWWWTATATATATATATATATATATATATWTAWATWTA	D	108	148	ATTACATGATAAGGTAAATTCAATGTCAGATATAAATAATA	-43.8
Pf3D7_14_v3:2244011-2244219:f	site	TYWTTYTTTTTTTTTTYMTTT	D	108	128	ATTACATGATAAGGTAAATTC	-14.9
Pf3D7_14_v3:2244011-2244219:f	site	KAGCWYCYRSHKBTGYAGSY	D	108	127	ATTACATGATAAGGTAAATT	-23.4
Pf3D7_14_v3:2244011-2244219:f	site	ATAKTKGATGRTGRWKSWTTWWKKRCTAWTGGTRRTBGTGA	D	108	148	ATTACATGATAAGGTAAATTCAATGTCAGATATAAATAATA	-19.7
Pf3D7_14_v3:2244011-2244219:f	site	GGWKGYWASGAMTSRAGAGCAGRWWGRTGTGS	D	108	139	ATTACATGATAAGGTAAATTCAATGTCAGATA	-18.2
Pf3D7_14_v3:2244011-2244219:f	site	ATATATATATATATATAATAT	D	108	128	ATTACATGATAAGGTAAATTC	-21.7
Pf3D7_14_v3:2244011-2244219:f	site	CSAGRAWAGACACGMSC	D	108	124	ATTACATGATAAGGTAA	-10.9
Pf3D7_14_v3:2244011-2244219:f	site	CWSYTGKTGTTSSTTYWGCTG	D	108	128	ATTACATGATAAGGTAAATTC	-15.1
Pf3D7_14_v3:2244011-2244219:f	site	GCTKCASRTAAASTTTCAGCT	D	108	128	ATTACATGATAAGGTAAATTC	-6.0
Pf3D7_14_v3:2244011-2244219:f	site	SGTDHGMAGWRKAWACAKKVASARWGG	D	108	134	ATTACATGATAAGGTAAATTCAATGTC	-22.3
Pf3D7_14_v3:2244011-2244219:f	site	ATAWWWWTATATATATATATATATATATATATWTAWATWTA	D	109	149	TTACATGATAAGGTAAATTCAATGTCAGATATAAATAATAC	-29.7
Pf3D7_14_v3:2244011-2244219:f	site	TYWTTYTTTTTTTTTTYMTTT	D	109	129	TTACATGATAAGGTAAATTCA	-25.5
Pf3D7_14_v3:2244011-2244219:f	site	KAGCWYCYRSHKBTGYAGSY	D	109	128	TTACATGATAAGGTAAATTC	-5.8
Pf3D7_14_v3:2244011-2244219:f	site	ATAKTKGATGRTGRWKSWTTWWKKRCTAWTGGTRRTBGTGA	D	109	149	TTACATGATAAGGTAAATTCAATGTCAGATATAAATAATAC	-8.7
Pf3D7_14_v3:2244011-2244219:f	site	GGWKGYWASGAMTSRAGAGCAGRWWGRTGTGS	D	109	140	TTACATGATAAGGTAAATTCAATGTCAGATAT	-16.8
Pf3D7_14_v3:2244011-2244219:f	site	ATATATATATATATATAATAT	D	109	129	TTACATGATAAGGTAAATTCA	-16.8
Pf3D7_14_v3:2244011-2244219:f	site	CSAGRAWAGACACGMSC	D	109	125	TTACATGATAAGGTAAA	-10.8
Pf3D7_14_v3:2244011-2244219:f	site	CWSYTGKTGTTSSTTYWGCTG	D	109	129	TTACATGATAAGGTAAATTCA	-9.8
Pf3D7_14_v3:2244011-2244219:f	site	GCTKCASRTAAASTTTCAGCT	D	109	129	TTACATGATAAGGTAAATTCA	-9.7
Pf3D7_14_v3:2244011-2244219:f	site	SGTDHGMAGWRKAWACAKKVASARWGG	D	109	135	TTACATGATAAGGTAAATTCAATGTCA	-12.3
Pf3D7_14_v3:2244011-2244219:f	site	ATAWWWWTATATATATATATATATATATATATWTAWATWTA	D	110	150	TACATGATAAGGTAAATTCAATGTCAGATATAAATAATACC	-48.3
Pf3D7_14_v3:2244011-2244219:f	site	TYWTTYTTTTTTTTTTYMTTT	D	110	130	TACATGATAAGGTAAATTCAA	-30.4
Pf3D7_14_v3:2244011-2244219:f	site	KAGCWYCYRSHKBTGYAGSY	D	110	129	TACATGATAAGGTAAATTCA	-15.4
Pf3D7_14_v3:2244011-2244219:f	site	ATAKTKGATGRTGRWKSWTTWWKKRCTAWTGGTRRTBGTGA	D	110	150	TACATGATAAGGTAAATTCAATGTCAGATATAAATAATACC	-39.8
Pf3D7_14_v3:2244011-2244219:f	site	GGWKGYWASGAMTSRAGAGCAGRWWGRTGTGS	D	110	141	TACATGATAAGGTAAATTCAATGTCAGATATA	-21.4
Pf3D7_14_v3:2244011-2244219:f	site	ATATATATATATATATAATAT	D	110	130	TACATGATAAGGTAAATTCAA	-33.1
Pf3D7_14_v3:2244011-2244219:f	site	CSAGRAWAGACACGMSC	D	110	126	TACATGATAAGGTAAAT	-14.4
Pf3D7_14_v3:2244011-2244219:f	site	CWSYTGKTGTTSSTTYWGCTG	D	110	130	TACATGATAAGGTAAATTCAA	-11.1
Pf3D7_14_v3:2244011-2244219:f	site	GCTKCASRTAAASTTTCAGCT	D	110	130	TACATGATAAGGTAAATTCAA	-25.2
Pf3D7_14_v3:2244011-2244219:f	site	SGTDHGMAGWRKAWACAKKVASARWGG	D	110	136	TACATGATAAGGTAAATTCAATGTCAG	-6.9
Pf3D7_14_v3:2244011-2244219:f	site	ATAWWWWTATATATATATATATATATATATATWTAWATWTA	D	111	151	ACATGATAAGGTAAATTCAATGTCAGATATAAATAATACCA	-29.1
Pf3D7_14_v3:2244011-2244219:f	site	TYWTTYTTTTTTTTTTYMTTT	D	111	131	ACATGATAAGGTAAATTCAAT	-16.9
Pf3D7_14_v3:2244011-2244219:f	site	KAGCWYCYRSHKBTGYAGSY	D	111	130	ACATGATAAGGTAAATTCAA	-25.0
Pf3D7_14_v3:2244011-2244219:f	site	ATAKTKGATGRTGRWKSWTTWWKKRCTAWTGGTRRTBGTGA	D	111	151	ACATGATAAGGTAAATTCAATGTCAGATATAAATAATACCA	-28.3
Pf3D7_14_v3:2244011-2244219:f	site	GAACVTTCAGCAGC	D	111	124	ACATGATAAGGTAA	-4.4
Pf3D7_14_v3:2244011-2244219:f	site	GGWKGYWASGAMTSRAGAGCAGRWWGRTGTGS	D	111	142	ACATGATAAGGTAAATTCAATGTCAGATATAA	-10.6
Pf3D7_14_v3:2244011-2244219:f	site	ATATATATATATATATAATAT	D	111	131	ACATGATAAGGTAAATTCAAT	-12.8
Pf3D7_14_v3:2244011-2244219:f	site	CSAGRAWAGACACGMSC	D	111	127	ACATGATAAGGTAAATT	-6.2
Pf3D7_14_v3:2244011-2244219:f	site	CWSYTGKTGTTSSTTYWGCTG	D	111	131	ACATGATAAGGTAAATTCAAT	-21.7
Pf3D7_14_v3:2244011-2244219:f	site	GCTKCASRTAAASTTTCAGCT	D	111	131	ACATGATAAGGTAAATTCAAT	-17.3
Pf3D7_14_v3:2244011-2244219:f	site	SGTDHGMAGWRKAWACAKKVASARWGG	D	111	137	ACATGATAAGGTAAATTCAATGTCAGA	-15.9
Pf3D7_14_v3:2244011-2244219:f	site	ATAWWWWTATATATATATATATATATATATATWTAWATWTA	D	112	152	CATGATAAGGTAAATTCAATGTCAGATATAAATAATACCAA	-48.2
Pf3D7_14_v3:2244011-2244219:f	site	TYWTTYTTTTTTTTTTYMTTT	D	112	132	CATGATAAGGTAAATTCAATG	-13.8
Pf3D7_14_v3:2244011-2244219:f	site	KAGCWYCYRSHKBTGYAGSY	D	112	131	CATGATAAGGTAAATTCAAT	-13.1
Pf3D7_14_v3:2244011-2244219:f	site	ATAKTKGATGRTGRWKSWTTWWKKRCTAWTGGTRRTBGTGA	D	112	152	CATGATAAGGTAAATTCAATGTCAGATATAAATAATACCAA	-16.9
Pf3D7_14_v3:2244011-2244219:f	site	GAACVTTCAGCAGC	D	112	125	CATGATAAGGTAAA	-9.5
Pf3D7_14_v3:2244011-2244219:f	site	GGWKGYWASGAMTSRAGAGCAGRWWGRTGTGS	D	112	143	CATGATAAGGTAAATTCAATGTCAGATATAAA	-17.9
Pf3D7_14_v3:2244011-2244219:f	site	ATATATATATATATATAATAT	D	112	132	CATGATAAGGTAAATTCAATG	-24.1
Pf3D7_14_v3:2244011-2244219:f	site	CSAGRAWAGACACGMSC	D	112	128	CATGATAAGGTAAATTC	-1.1
Pf3D7_14_v3:2244011-2244219:f	site	CWSYTGKTGTTSSTTYWGCTG	D	112	132	CATGATAAGGTAAATTCAATG	-14.9
Pf3D7_14_v3:2244011-2244219:f	site	GCTKCASRTAAASTTTCAGCT	D	112	132	CATGATAAGGTAAATTCAATG	-10.5
Pf3D7_14_v3:2244011-2244219:f	site	SGTDHGMAGWRKAWACAKKVASARWGG	D	112	138	CATGATAAGGTAAATTCAATGTCAGAT	-17.7
Pf3D7_14_v3:2244011-2244219:f	site	ATAWWWWTATATATATATATATATATATATATWTAWATWTA	D	113	153	ATGATAAGGTAAATTCAATGTCAGATATAAATAATACCAAT	-27.8
Pf3D7_14_v3:2244011-2244219:f	site	TYWTTYTTTTTTTTTTYMTTT	D	113	133	ATGATAAGGTAAATTCAATGT	-13.5
Pf3D7_14_v3:2244011-2244219:f	site	KAGCWYCYRSHKBTGYAGSY	D	113	132	ATGATAAGGTAAATTCAATG	-22.7
Pf3D7_14_v3:2244011-2244219:f	site	ATAKTKGATGRTGRWKSWTTWWKKRCTAWTGGTRRTBGTGA	D	113	153	ATGATAAGGTAAATTCAATGTCAGATATAAATAATACCAAT	-31.9
Pf3D7_14_v3:2244011-2244219:f	site	GAACVTTCAGCAGC	D	113	126	ATGATAAGGTAAAT	-20.1
Pf3D7_14_v3:2244011-2244219:f	site	GGWKGYWASGAMTSRAGAGCAGRWWGRTGTGS	D	113	144	ATGATAAGGTAAATTCAATGTCAGATATAAAT	-21.2
Pf3D7_14_v3:2244011-2244219:f	site	ATATATATATATATATAATAT	D	113	133	ATGATAAGGTAAATTCAATGT	-11.3
Pf3D7_14_v3:2244011-2244219:f	site	CSAGRAWAGACACGMSC	D	113	129	ATGATAAGGTAAATTCA	-8.7
Pf3D7_14_v3:2244011-2244219:f	site	CWSYTGKTGTTSSTTYWGCTG	D	113	133	ATGATAAGGTAAATTCAATGT	-7.0
Pf3D7_14_v3:2244011-2244219:f	site	GCTKCASRTAAASTTTCAGCT	D	113	133	ATGATAAGGTAAATTCAATGT	-12.4
Pf3D7_14_v3:2244011-2244219:f	site	SGTDHGMAGWRKAWACAKKVASARWGG	D	113	139	ATGATAAGGTAAATTCAATGTCAGATA	-4.1
Pf3D7_14_v3:2244011-2244219:f	site	CAGARGWGCTGG	D	113	124	ATGATAAGGTAA	-2.6
Pf3D7_14_v3:2244011-2244219:f	site	ATAWWWWTATATATATATATATATATATATATWTAWATWTA	D	114	154	TGATAAGGTAAATTCAATGTCAGATATAAATAATACCAATA	-47.7
Pf3D7_14_v3:2244011-2244219:f	site	TYWTTYTTTTTTTTTTYMTTT	D	114	134	TGATAAGGTAAATTCAATGTC	-26.5
Pf3D7_14_v3:2244011-2244219:f	site	KAGCWYCYRSHKBTGYAGSY	D	114	133	TGATAAGGTAAATTCAATGT	-13.6
Pf3D7_14_v3:2244011-2244219:f	site	ATAKTKGATGRTGRWKSWTTWWKKRCTAWTGGTRRTBGTGA	D	114	154	TGATAAGGTAAATTCAATGTCAGATATAAATAATACCAATA	-29.9
Pf3D7_14_v3:2244011-2244219:f	site	GAACVTTCAGCAGC	D	114	127	TGATAAGGTAAATT	-12.9
Pf3D7_14_v3:2244011-2244219:f	site	GGWKGYWASGAMTSRAGAGCAGRWWGRTGTGS	D	114	145	TGATAAGGTAAATTCAATGTCAGATATAAATA	-15.4
Pf3D7_14_v3:2244011-2244219:f	site	ATATATATATATATATAATAT	D	114	134	TGATAAGGTAAATTCAATGTC	-25.1
Pf3D7_14_v3:2244011-2244219:f	site	CSAGRAWAGACACGMSC	D	114	130	TGATAAGGTAAATTCAA	-5.8
Pf3D7_14_v3:2244011-2244219:f	site	CWSYTGKTGTTSSTTYWGCTG	D	114	134	TGATAAGGTAAATTCAATGTC	-13.9
Pf3D7_14_v3:2244011-2244219:f	site	GCTKCASRTAAASTTTCAGCT	D	114	134	TGATAAGGTAAATTCAATGTC	-8.3
Pf3D7_14_v3:2244011-2244219:f	site	SGTDHGMAGWRKAWACAKKVASARWGG	D	114	140	TGATAAGGTAAATTCAATGTCAGATAT	-14.3
Pf3D7_14_v3:2244011-2244219:f	site	CAGARGWGCTGG	D	114	125	TGATAAGGTAAA	-9.1
Pf3D7_14_v3:2244011-2244219:f	site	ATAWWWWTATATATATATATATATATATATATWTAWATWTA	D	115	155	GATAAGGTAAATTCAATGTCAGATATAAATAATACCAATAT	-32.1
Pf3D7_14_v3:2244011-2244219:f	site	TYWTTYTTTTTTTTTTYMTTT	D	115	135	GATAAGGTAAATTCAATGTCA	-29.9
Pf3D7_14_v3:2244011-2244219:f	site	KAGCWYCYRSHKBTGYAGSY	D	115	134	GATAAGGTAAATTCAATGTC	-8.7
Pf3D7_14_v3:2244011-2244219:f	site	ATAKTKGATGRTGRWKSWTTWWKKRCTAWTGGTRRTBGTGA	D	115	155	GATAAGGTAAATTCAATGTCAGATATAAATAATACCAATAT	-24.2
Pf3D7_14_v3:2244011-2244219:f	site	CCAYMACCAA	D	115	124	GATAAGGTAA	-10.1
Pf3D7_14_v3:2244011-2244219:f	site	GAACVTTCAGCAGC	D	115	128	GATAAGGTAAATTC	-9.9
Pf3D7_14_v3:2244011-2244219:f	site	GGWKGYWASGAMTSRAGAGCAGRWWGRTGTGS	D	115	146	GATAAGGTAAATTCAATGTCAGATATAAATAA	-7.5
Pf3D7_14_v3:2244011-2244219:f	site	ATATATATATATATATAATAT	D	115	135	GATAAGGTAAATTCAATGTCA	-20.0
Pf3D7_14_v3:2244011-2244219:f	site	CSAGRAWAGACACGMSC	D	115	131	GATAAGGTAAATTCAAT	-14.4
Pf3D7_14_v3:2244011-2244219:f	site	CWSYTGKTGTTSSTTYWGCTG	D	115	135	GATAAGGTAAATTCAATGTCA	-18.7
Pf3D7_14_v3:2244011-2244219:f	site	GCTKCASRTAAASTTTCAGCT	D	115	135	GATAAGGTAAATTCAATGTCA	-10.7
Pf3D7_14_v3:2244011-2244219:f	site	SGTDHGMAGWRKAWACAKKVASARWGG	D	115	141	GATAAGGTAAATTCAATGTCAGATATA	-7.1
Pf3D7_14_v3:2244011-2244219:f	site	CAGARGWGCTGG	D	115	126	GATAAGGTAAAT	-5.5
Pf3D7_14_v3:2244011-2244219:f	site	ATAWWWWTATATATATATATATATATATATATWTAWATWTA	D	116	156	ATAAGGTAAATTCAATGTCAGATATAAATAATACCAATATA	-26.3
Pf3D7_14_v3:2244011-2244219:f	site	TYWTTYTTTTTTTTTTYMTTT	D	116	136	ATAAGGTAAATTCAATGTCAG	-37.7
Pf3D7_14_v3:2244011-2244219:f	site	KAGCWYCYRSHKBTGYAGSY	D	116	135	ATAAGGTAAATTCAATGTCA	-24.0
Pf3D7_14_v3:2244011-2244219:f	site	ATAKTKGATGRTGRWKSWTTWWKKRCTAWTGGTRRTBGTGA	D	116	156	ATAAGGTAAATTCAATGTCAGATATAAATAATACCAATATA	-24.0
Pf3D7_14_v3:2244011-2244219:f	site	CCAYMACCAA	D	116	125	ATAAGGTAAA	-14.7
Pf3D7_14_v3:2244011-2244219:f	site	GAACVTTCAGCAGC	D	116	129	ATAAGGTAAATTCA	-9.1
Pf3D7_14_v3:2244011-2244219:f	site	GGWKGYWASGAMTSRAGAGCAGRWWGRTGTGS	D	116	147	ATAAGGTAAATTCAATGTCAGATATAAATAAT	-20.0
Pf3D7_14_v3:2244011-2244219:f	site	ATATATATATATATATAATAT	D	116	136	ATAAGGTAAATTCAATGTCAG	-20.7
Pf3D7_14_v3:2244011-2244219:f	site	CSAGRAWAGACACGMSC	D	116	132	ATAAGGTAAATTCAATG	-5.6
Pf3D7_14_v3:2244011-2244219:f	site	CWSYTGKTGTTSSTTYWGCTG	D	116	136	ATAAGGTAAATTCAATGTCAG	-14.5
Pf3D7_14_v3:2244011-2244219:f	site	GCTKCASRTAAASTTTCAGCT	D	116	136	ATAAGGTAAATTCAATGTCAG	-19.5
Pf3D7_14_v3:2244011-2244219:f	site	SGTDHGMAGWRKAWACAKKVASARWGG	D	116	142	ATAAGGTAAATTCAATGTCAGATATAA	-17.1
Pf3D7_14_v3:2244011-2244219:f	site	CAGARGWGCTGG	D	116	127	ATAAGGTAAATT	-5.0
Pf3D7_14_v3:2244011-2244219:f	site	ATAWWWWTATATATATATATATATATATATATWTAWATWTA	D	117	157	TAAGGTAAATTCAATGTCAGATATAAATAATACCAATATAA	-30.6
Pf3D7_14_v3:2244011-2244219:f	site	TYWTTYTTTTTTTTTTYMTTT	D	117	137	TAAGGTAAATTCAATGTCAGA	-25.2
Pf3D7_14_v3:2244011-2244219:f	site	KAGCWYCYRSHKBTGYAGSY	D	117	136	TAAGGTAAATTCAATGTCAG	-22.4
Pf3D7_14_v3:2244011-2244219:f	site	ATAKTKGATGRTGRWKSWTTWWKKRCTAWTGGTRRTBGTGA	D	117	157	TAAGGTAAATTCAATGTCAGATATAAATAATACCAATATAA	-33.6
Pf3D7_14_v3:2244011-2244219:f	site	CCAYMACCAA	D	117	126	TAAGGTAAAT	-18.1
Pf3D7_14_v3:2244011-2244219:f	site	SCCCCACC	D	117	124	TAAGGTAA	-8.8
Pf3D7_14_v3:2244011-2244219:f	site	GAACVTTCAGCAGC	D	117	130	TAAGGTAAATTCAA	-9.0
Pf3D7_14_v3:2244011-2244219:f	site	GGWKGYWASGAMTSRAGAGCAGRWWGRTGTGS	D	117	148	TAAGGTAAATTCAATGTCAGATATAAATAATA	-13.4
Pf3D7_14_v3:2244011-2244219:f	site	ATATATATATATATATAATAT	D	117	137	TAAGGTAAATTCAATGTCAGA	-24.8
Pf3D7_14_v3:2244011-2244219:f	site	CAGKCGCC	D	117	124	TAAGGTAA	-4.8
Pf3D7_14_v3:2244011-2244219:f	site	CSAGRAWAGACACGMSC	D	117	133	TAAGGTAAATTCAATGT	-6.6
Pf3D7_14_v3:2244011-2244219:f	site	CWSYTGKTGTTSSTTYWGCTG	D	117	137	TAAGGTAAATTCAATGTCAGA	-21.0
Pf3D7_14_v3:2244011-2244219:f	site	GCTKCASRTAAASTTTCAGCT	D	117	137	TAAGGTAAATTCAATGTCAGA	-24.0
Pf3D7_14_v3:2244011-2244219:f	site	SGTDHGMAGWRKAWACAKKVASARWGG	D	117	143	TAAGGTAAATTCAATGTCAGATATAAA	-19.0
Pf3D7_14_v3:2244011-2244219:f	site	CAGARGWGCTGG	D	117	128	TAAGGTAAATTC	-6.1
Pf3D7_14_v3:2244011-2244219:f	site	ATAWWWWTATATATATATATATATATATATATWTAWATWTA	D	118	158	AAGGTAAATTCAATGTCAGATATAAATAATACCAATATAAA	-35.1
Pf3D7_14_v3:2244011-2244219:f	site	TYWTTYTTTTTTTTTTYMTTT	D	118	138	AAGGTAAATTCAATGTCAGAT	-11.5
Pf3D7_14_v3:2244011-2244219:f	site	KAGCWYCYRSHKBTGYAGSY	D	118	137	AAGGTAAATTCAATGTCAGA	-14.5
Pf3D7_14_v3:2244011-2244219:f	site	ATAKTKGATGRTGRWKSWTTWWKKRCTAWTGGTRRTBGTGA	D	118	158	AAGGTAAATTCAATGTCAGATATAAATAATACCAATATAAA	-14.5
Pf3D7_14_v3:2244011-2244219:f	site	CCAYMACCAA	D	118	127	AAGGTAAATT	-18.9
Pf3D7_14_v3:2244011-2244219:f	site	SCCCCACC	D	118	125	AAGGTAAA	-7.0
Pf3D7_14_v3:2244011-2244219:f	site	GAACVTTCAGCAGC	D	118	131	AAGGTAAATTCAAT	-14.7
Pf3D7_14_v3:2244011-2244219:f	site	GGWKGYWASGAMTSRAGAGCAGRWWGRTGTGS	D	118	149	AAGGTAAATTCAATGTCAGATATAAATAATAC	-15.1
Pf3D7_14_v3:2244011-2244219:f	site	ATATATATATATATATAATAT	D	118	138	AAGGTAAATTCAATGTCAGAT	-20.0
Pf3D7_14_v3:2244011-2244219:f	site	CAGKCGCC	D	118	125	AAGGTAAA	-1.9
Pf3D7_14_v3:2244011-2244219:f	site	CSAGRAWAGACACGMSC	D	118	134	AAGGTAAATTCAATGTC	-3.4
Pf3D7_14_v3:2244011-2244219:f	site	CWSYTGKTGTTSSTTYWGCTG	D	118	138	AAGGTAAATTCAATGTCAGAT	-16.0
Pf3D7_14_v3:2244011-2244219:f	site	GCTKCASRTAAASTTTCAGCT	D	118	138	AAGGTAAATTCAATGTCAGAT	-5.6
Pf3D7_14_v3:2244011-2244219:f	site	SGTDHGMAGWRKAWACAKKVASARWGG	D	118	144	AAGGTAAATTCAATGTCAGATATAAAT	-16.7
Pf3D7_14_v3:2244011-2244219:f	site	CAGARGWGCTGG	D	118	129	AAGGTAAATTCA	-5.4
Pf3D7_14_v3:2244011-2244219:f	site	ATAWWWWTATATATATATATATATATATATATWTAWATWTA	D	119	159	AGGTAAATTCAATGTCAGATATAAATAATACCAATATAAAG	-32.9
Pf3D7_14_v3:2244011-2244219:f	site	TYWTTYTTTTTTTTTTYMTTT	D	119	139	AGGTAAATTCAATGTCAGATA	-22.3
Pf3D7_14_v3:2244011-2244219:f	site	KAGCWYCYRSHKBTGYAGSY	D	119	138	AGGTAAATTCAATGTCAGAT	-6.0
Pf3D7_14_v3:2244011-2244219:f	site	ATAKTKGATGRTGRWKSWTTWWKKRCTAWTGGTRRTBGTGA	D	119	159	AGGTAAATTCAATGTCAGATATAAATAATACCAATATAAAG	-30.0
Pf3D7_14_v3:2244011-2244219:f	site	CCAYMACCAA	D	119	128	AGGTAAATTC	-15.4
Pf3D7_14_v3:2244011-2244219:f	site	SCCCCACC	D	119	126	AGGTAAAT	-7.0
Pf3D7_14_v3:2244011-2244219:f	site	GAACVTTCAGCAGC	D	119	132	AGGTAAATTCAATG	-15.3
Pf3D7_14_v3:2244011-2244219:f	site	GGWKGYWASGAMTSRAGAGCAGRWWGRTGTGS	D	119	150	AGGTAAATTCAATGTCAGATATAAATAATACC	-13.5
Pf3D7_14_v3:2244011-2244219:f	site	ATATATATATATATATAATAT	D	119	139	AGGTAAATTCAATGTCAGATA	-14.9
Pf3D7_14_v3:2244011-2244219:f	site	CAGKCGCC	D	119	126	AGGTAAAT	-4.6
Pf3D7_14_v3:2244011-2244219:f	site	CSAGRAWAGACACGMSC	D	119	135	AGGTAAATTCAATGTCA	-5.3
Pf3D7_14_v3:2244011-2244219:f	site	CWSYTGKTGTTSSTTYWGCTG	D	119	139	AGGTAAATTCAATGTCAGATA	-10.5
Pf3D7_14_v3:2244011-2244219:f	site	GCTKCASRTAAASTTTCAGCT	D	119	139	AGGTAAATTCAATGTCAGATA	-18.1
Pf3D7_14_v3:2244011-2244219:f	site	SGTDHGMAGWRKAWACAKKVASARWGG	D	119	145	AGGTAAATTCAATGTCAGATATAAATA	-14.2
Pf3D7_14_v3:2244011-2244219:f	site	CAGARGWGCTGG	D	119	130	AGGTAAATTCAA	-7.8
Pf3D7_14_v3:2245068-2245400:f	site	ATAWWWWTATATATATATATATATATATATATWTAWATWTA	D	292	332	GGAGAAGGTAGTAATTGGTTTTTCACATATATAGGAGGTAA	-40.2
Pf3D7_14_v3:2245068-2245400:f	site	ATAKTKGATGRTGRWKSWTTWWKKRCTAWTGGTRRTBGTGA	D	292	332	GGAGAAGGTAGTAATTGGTTTTTCACATATATAGGAGGTAA	-4.5
Pf3D7_14_v3:2245068-2245400:f	site	ATAWWWWTATATATATATATATATATATATATWTAWATWTA	D	293	333	GAGAAGGTAGTAATTGGTTTTTCACATATATAGGAGGTAAT	-51.9
Pf3D7_14_v3:2245068-2245400:f	site	ATAKTKGATGRTGRWKSWTTWWKKRCTAWTGGTRRTBGTGA	D	293	333	GAGAAGGTAGTAATTGGTTTTTCACATATATAGGAGGTAAT	-19.5
Pf3D7_14_v3:2245068-2245400:f	site	GGWKGYWASGAMTSRAGAGCAGRWWGRTGTGS	D	301	332	AGTAATTGGTTTTTCACATATATAGGAGGTAA	-10.6
Pf3D7_14_v3:2245068-2245400:f	site	GGWKGYWASGAMTSRAGAGCAGRWWGRTGTGS	D	302	333	GTAATTGGTTTTTCACATATATAGGAGGTAAT	-19.1
Pf3D7_14_v3:2245068-2245400:f	site	SGTDHGMAGWRKAWACAKKVASARWGG	D	306	332	TTGGTTTTTCACATATATAGGAGGTAA	-15.7
Pf3D7_14_v3:2245068-2245400:f	site	SGTDHGMAGWRKAWACAKKVASARWGG	D	307	333	TGGTTTTTCACATATATAGGAGGTAAT	-14.6
Pf3D7_14_v3:2245068-2245400:f	site	TYWTTYTTTTTTTTTTYMTTT	D	312	332	TTTCACATATATAGGAGGTAA	-16.6
Pf3D7_14_v3:2245068-2245400:f	site	ATATATATATATATATAATAT	D	312	332	TTTCACATATATAGGAGGTAA	-11.9
Pf3D7_14_v3:2245068-2245400:f	site	CWSYTGKTGTTSSTTYWGCTG	D	312	332	TTTCACATATATAGGAGGTAA	-19.6
Pf3D7_14_v3:2245068-2245400:f	site	GCTKCASRTAAASTTTCAGCT	D	312	332	TTTCACATATATAGGAGGTAA	-22.8
Pf3D7_14_v3:2245068-2245400:f	site	TYWTTYTTTTTTTTTTYMTTT	D	313	333	TTCACATATATAGGAGGTAAT	-26.3
Pf3D7_14_v3:2245068-2245400:f	site	KAGCWYCYRSHKBTGYAGSY	D	313	332	TTCACATATATAGGAGGTAA	-20.1
Pf3D7_14_v3:2245068-2245400:f	site	ATATATATATATATATAATAT	D	313	333	TTCACATATATAGGAGGTAAT	-29.5
Pf3D7_14_v3:2245068-2245400:f	site	CWSYTGKTGTTSSTTYWGCTG	D	313	333	TTCACATATATAGGAGGTAAT	-19.4
Pf3D7_14_v3:2245068-2245400:f	site	GCTKCASRTAAASTTTCAGCT	D	313	333	TTCACATATATAGGAGGTAAT	-10.7
Pf3D7_14_v3:2245068-2245400:f	site	KAGCWYCYRSHKBTGYAGSY	D	314	333	TCACATATATAGGAGGTAAT	-9.6
Pf3D7_14_v3:2245068-2245400:f	site	CSAGRAWAGACACGMSC	D	316	332	ACATATATAGGAGGTAA	-7.5
Pf3D7_14_v3:2245068-2245400:f	site	CSAGRAWAGACACGMSC	D	317	333	CATATATAGGAGGTAAT	-6.8
Pf3D7_14_v3:2245068-2245400:f	site	GAACVTTCAGCAGC	D	319	332	TATATAGGAGGTAA	-11.0
Pf3D7_14_v3:2245068-2245400:f	site	GAACVTTCAGCAGC	D	320	333	ATATAGGAGGTAAT	-11.6
Pf3D7_14_v3:2245068-2245400:f	site	CAGARGWGCTGG	D	321	332	TATAGGAGGTAA	1.4
Pf3D7_14_v3:2245068-2245400:f	site	CAGARGWGCTGG	D	322	333	ATAGGAGGTAAT	-8.1
Pf3D7_14_v3:2245068-2245400:f	site	CCAYMACCAA	D	323	332	TAGGAGGTAA	-12.0
Pf3D7_14_v3:2245068-2245400:f	site	CCAYMACCAA	D	324	333	AGGAGGTAAT	-19.0
Pf3D7_14_v3:2245068-2245400:f	site	SCCCCACC	D	325	332	GGAGGTAA	-6.6
Pf3D7_14_v3:2245068-2245400:f	site	CAGKCGCC	D	325	332	GGAGGTAA	-6.6
Pf3D7_14_v3:2245068-2245400:f	site	SCCCCACC	D	326	333	GAGGTAAT	-4.8
Pf3D7_14_v3:2245068-2245400:f	site	CAGKCGCC	D	326	333	GAGGTAAT	-1.9
Pf3D7_14_v3:2331252-2331791:f	site	ATAWWWWTATATATATATATATATATATATATWTAWATWTA	R	160	200	AGGTAAAAATGAATATGGTATCCCAGAAGATGATATTAGAA	-34.1
Pf3D7_14_v3:2331252-2331791:f	site	ATAKTKGATGRTGRWKSWTTWWKKRCTAWTGGTRRTBGTGA	R	160	200	AGGTAAAAATGAATATGGTATCCCAGAAGATGATATTAGAA	-29.4
Pf3D7_14_v3:2331252-2331791:f	site	ATAWWWWTATATATATATATATATATATATATWTAWATWTA	R	161	201	CAGGTAAAAATGAATATGGTATCCCAGAAGATGATATTAGA	-55.6
Pf3D7_14_v3:2331252-2331791:f	site	ATAKTKGATGRTGRWKSWTTWWKKRCTAWTGGTRRTBGTGA	R	161	201	CAGGTAAAAATGAATATGGTATCCCAGAAGATGATATTAGA	-28.1
Pf3D7_14_v3:2331252-2331791:f	site	ATAWWWWTATATATATATATATATATATATATWTAWATWTA	R	162	202	TCAGGTAAAAATGAATATGGTATCCCAGAAGATGATATTAG	-36.7
Pf3D7_14_v3:2331252-2331791:f	site	ATAKTKGATGRTGRWKSWTTWWKKRCTAWTGGTRRTBGTGA	R	162	202	TCAGGTAAAAATGAATATGGTATCCCAGAAGATGATATTAG	-7.6
Pf3D7_14_v3:2331252-2331791:f	site	ATAWWWWTATATATATATATATATATATATATWTAWATWTA	R	163	203	ATCAGGTAAAAATGAATATGGTATCCCAGAAGATGATATTA	-45.2
Pf3D7_14_v3:2331252-2331791:f	site	ATAKTKGATGRTGRWKSWTTWWKKRCTAWTGGTRRTBGTGA	R	163	203	ATCAGGTAAAAATGAATATGGTATCCCAGAAGATGATATTA	-16.4
Pf3D7_14_v3:2331252-2331791:f	site	ATAWWWWTATATATATATATATATATATATATWTAWATWTA	R	164	204	TATCAGGTAAAAATGAATATGGTATCCCAGAAGATGATATT	-44.6
Pf3D7_14_v3:2331252-2331791:f	site	ATAKTKGATGRTGRWKSWTTWWKKRCTAWTGGTRRTBGTGA	R	164	204	TATCAGGTAAAAATGAATATGGTATCCCAGAAGATGATATT	-38.2
Pf3D7_14_v3:2331252-2331791:f	site	ATAWWWWTATATATATATATATATATATATATWTAWATWTA	R	165	205	TTATCAGGTAAAAATGAATATGGTATCCCAGAAGATGATAT	-52.1
Pf3D7_14_v3:2331252-2331791:f	site	ATAKTKGATGRTGRWKSWTTWWKKRCTAWTGGTRRTBGTGA	R	165	205	TTATCAGGTAAAAATGAATATGGTATCCCAGAAGATGATAT	-16.9
Pf3D7_14_v3:2331252-2331791:f	site	ATAWWWWTATATATATATATATATATATATATWTAWATWTA	R	166	206	CTTATCAGGTAAAAATGAATATGGTATCCCAGAAGATGATA	-34.1
Pf3D7_14_v3:2331252-2331791:f	site	ATAKTKGATGRTGRWKSWTTWWKKRCTAWTGGTRRTBGTGA	R	166	206	CTTATCAGGTAAAAATGAATATGGTATCCCAGAAGATGATA	-15.4
Pf3D7_14_v3:2331252-2331791:f	site	ATAWWWWTATATATATATATATATATATATATWTAWATWTA	R	167	207	ACTTATCAGGTAAAAATGAATATGGTATCCCAGAAGATGAT	-50.0
Pf3D7_14_v3:2331252-2331791:f	site	ATAKTKGATGRTGRWKSWTTWWKKRCTAWTGGTRRTBGTGA	R	167	207	ACTTATCAGGTAAAAATGAATATGGTATCCCAGAAGATGAT	-22.8
Pf3D7_14_v3:2331252-2331791:f	site	ATAWWWWTATATATATATATATATATATATATWTAWATWTA	R	168	208	GACTTATCAGGTAAAAATGAATATGGTATCCCAGAAGATGA	-34.5
Pf3D7_14_v3:2331252-2331791:f	site	ATAKTKGATGRTGRWKSWTTWWKKRCTAWTGGTRRTBGTGA	R	168	208	GACTTATCAGGTAAAAATGAATATGGTATCCCAGAAGATGA	-7.7
Pf3D7_14_v3:2331252-2331791:f	site	ATAWWWWTATATATATATATATATATATATATWTAWATWTA	R	169	209	TGACTTATCAGGTAAAAATGAATATGGTATCCCAGAAGATG	-46.1
Pf3D7_14_v3:2331252-2331791:f	site	ATAKTKGATGRTGRWKSWTTWWKKRCTAWTGGTRRTBGTGA	R	169	209	TGACTTATCAGGTAAAAATGAATATGGTATCCCAGAAGATG	-30.7
Pf3D7_14_v3:2331252-2331791:f	site	GGWKGYWASGAMTSRAGAGCAGRWWGRTGTGS	R	169	200	AGGTAAAAATGAATATGGTATCCCAGAAGATG	-12.2
Pf3D7_14_v3:2331252-2331791:f	site	ATAWWWWTATATATATATATATATATATATATWTAWATWTA	R	170	210	CTGACTTATCAGGTAAAAATGAATATGGTATCCCAGAAGAT	-38.7
Pf3D7_14_v3:2331252-2331791:f	site	ATAKTKGATGRTGRWKSWTTWWKKRCTAWTGGTRRTBGTGA	R	170	210	CTGACTTATCAGGTAAAAATGAATATGGTATCCCAGAAGAT	-33.8
Pf3D7_14_v3:2331252-2331791:f	site	GGWKGYWASGAMTSRAGAGCAGRWWGRTGTGS	R	170	201	CAGGTAAAAATGAATATGGTATCCCAGAAGAT	-21.3
Pf3D7_14_v3:2331252-2331791:f	site	ATAWWWWTATATATATATATATATATATATATWTAWATWTA	R	171	211	GCTGACTTATCAGGTAAAAATGAATATGGTATCCCAGAAGA	-54.0
Pf3D7_14_v3:2331252-2331791:f	site	ATAKTKGATGRTGRWKSWTTWWKKRCTAWTGGTRRTBGTGA	R	171	211	GCTGACTTATCAGGTAAAAATGAATATGGTATCCCAGAAGA	-26.2
Pf3D7_14_v3:2331252-2331791:f	site	GGWKGYWASGAMTSRAGAGCAGRWWGRTGTGS	R	171	202	TCAGGTAAAAATGAATATGGTATCCCAGAAGA	-14.5
Pf3D7_14_v3:2331252-2331791:f	site	ATAWWWWTATATATATATATATATATATATATWTAWATWTA	R	172	212	TGCTGACTTATCAGGTAAAAATGAATATGGTATCCCAGAAG	-39.8
Pf3D7_14_v3:2331252-2331791:f	site	ATAKTKGATGRTGRWKSWTTWWKKRCTAWTGGTRRTBGTGA	R	172	212	TGCTGACTTATCAGGTAAAAATGAATATGGTATCCCAGAAG	-34.3
Pf3D7_14_v3:2331252-2331791:f	site	GGWKGYWASGAMTSRAGAGCAGRWWGRTGTGS	R	172	203	ATCAGGTAAAAATGAATATGGTATCCCAGAAG	-9.6
Pf3D7_14_v3:2331252-2331791:f	site	ATAWWWWTATATATATATATATATATATATATWTAWATWTA	R	173	213	GTGCTGACTTATCAGGTAAAAATGAATATGGTATCCCAGAA	-45.2
Pf3D7_14_v3:2331252-2331791:f	site	ATAKTKGATGRTGRWKSWTTWWKKRCTAWTGGTRRTBGTGA	R	173	213	GTGCTGACTTATCAGGTAAAAATGAATATGGTATCCCAGAA	-11.1
Pf3D7_14_v3:2331252-2331791:f	site	GGWKGYWASGAMTSRAGAGCAGRWWGRTGTGS	R	173	204	TATCAGGTAAAAATGAATATGGTATCCCAGAA	-21.4
Pf3D7_14_v3:2331252-2331791:f	site	ATAWWWWTATATATATATATATATATATATATWTAWATWTA	R	174	214	GGTGCTGACTTATCAGGTAAAAATGAATATGGTATCCCAGA	-44.2
Pf3D7_14_v3:2331252-2331791:f	site	ATAKTKGATGRTGRWKSWTTWWKKRCTAWTGGTRRTBGTGA	R	174	214	GGTGCTGACTTATCAGGTAAAAATGAATATGGTATCCCAGA	-9.7
Pf3D7_14_v3:2331252-2331791:f	site	GGWKGYWASGAMTSRAGAGCAGRWWGRTGTGS	R	174	205	TTATCAGGTAAAAATGAATATGGTATCCCAGA	-17.3
Pf3D7_14_v3:2331252-2331791:f	site	SGTDHGMAGWRKAWACAKKVASARWGG	R	174	200	AGGTAAAAATGAATATGGTATCCCAGA	-3.6
Pf3D7_14_v3:2331252-2331791:f	site	ATAWWWWTATATATATATATATATATATATATWTAWATWTA	R	175	215	AGGTGCTGACTTATCAGGTAAAAATGAATATGGTATCCCAG	-44.3
Pf3D7_14_v3:2331252-2331791:f	site	ATAKTKGATGRTGRWKSWTTWWKKRCTAWTGGTRRTBGTGA	R	175	215	AGGTGCTGACTTATCAGGTAAAAATGAATATGGTATCCCAG	-26.3
Pf3D7_14_v3:2331252-2331791:f	site	GGWKGYWASGAMTSRAGAGCAGRWWGRTGTGS	R	175	206	CTTATCAGGTAAAAATGAATATGGTATCCCAG	-11.6
Pf3D7_14_v3:2331252-2331791:f	site	SGTDHGMAGWRKAWACAKKVASARWGG	R	175	201	CAGGTAAAAATGAATATGGTATCCCAG	-8.3
Pf3D7_14_v3:2331252-2331791:f	site	ATAWWWWTATATATATATATATATATATATATWTAWATWTA	R	176	216	TAGGTGCTGACTTATCAGGTAAAAATGAATATGGTATCCCA	-49.4
Pf3D7_14_v3:2331252-2331791:f	site	ATAKTKGATGRTGRWKSWTTWWKKRCTAWTGGTRRTBGTGA	R	176	216	TAGGTGCTGACTTATCAGGTAAAAATGAATATGGTATCCCA	-19.8
Pf3D7_14_v3:2331252-2331791:f	site	GGWKGYWASGAMTSRAGAGCAGRWWGRTGTGS	R	176	207	ACTTATCAGGTAAAAATGAATATGGTATCCCA	-16.9
Pf3D7_14_v3:2331252-2331791:f	site	SGTDHGMAGWRKAWACAKKVASARWGG	R	176	202	TCAGGTAAAAATGAATATGGTATCCCA	-16.0
Pf3D7_14_v3:2331252-2331791:f	site	ATAWWWWTATATATATATATATATATATATATWTAWATWTA	R	177	217	GTAGGTGCTGACTTATCAGGTAAAAATGAATATGGTATCCC	-51.4
Pf3D7_14_v3:2331252-2331791:f	site	ATAKTKGATGRTGRWKSWTTWWKKRCTAWTGGTRRTBGTGA	R	177	217	GTAGGTGCTGACTTATCAGGTAAAAATGAATATGGTATCCC	-5.2
Pf3D7_14_v3:2331252-2331791:f	site	GGWKGYWASGAMTSRAGAGCAGRWWGRTGTGS	R	177	208	GACTTATCAGGTAAAAATGAATATGGTATCCC	-11.4
Pf3D7_14_v3:2331252-2331791:f	site	SGTDHGMAGWRKAWACAKKVASARWGG	R	177	203	ATCAGGTAAAAATGAATATGGTATCCC	-18.7
Pf3D7_14_v3:2331252-2331791:f	site	ATAWWWWTATATATATATATATATATATATATWTAWATWTA	R	178	218	TGTAGGTGCTGACTTATCAGGTAAAAATGAATATGGTATCC	-49.4
Pf3D7_14_v3:2331252-2331791:f	site	ATAKTKGATGRTGRWKSWTTWWKKRCTAWTGGTRRTBGTGA	R	178	218	TGTAGGTGCTGACTTATCAGGTAAAAATGAATATGGTATCC	-38.9
Pf3D7_14_v3:2331252-2331791:f	site	GGWKGYWASGAMTSRAGAGCAGRWWGRTGTGS	R	178	209	TGACTTATCAGGTAAAAATGAATATGGTATCC	-4.0
Pf3D7_14_v3:2331252-2331791:f	site	SGTDHGMAGWRKAWACAKKVASARWGG	R	178	204	TATCAGGTAAAAATGAATATGGTATCC	-14.4
Pf3D7_14_v3:2331252-2331791:f	site	ATAWWWWTATATATATATATATATATATATATWTAWATWTA	R	179	219	ATGTAGGTGCTGACTTATCAGGTAAAAATGAATATGGTATC	-44.1
Pf3D7_14_v3:2331252-2331791:f	site	ATAKTKGATGRTGRWKSWTTWWKKRCTAWTGGTRRTBGTGA	R	179	219	ATGTAGGTGCTGACTTATCAGGTAAAAATGAATATGGTATC	-31.6
Pf3D7_14_v3:2331252-2331791:f	site	GGWKGYWASGAMTSRAGAGCAGRWWGRTGTGS	R	179	210	CTGACTTATCAGGTAAAAATGAATATGGTATC	-15.8
Pf3D7_14_v3:2331252-2331791:f	site	SGTDHGMAGWRKAWACAKKVASARWGG	R	179	205	TTATCAGGTAAAAATGAATATGGTATC	-14.1
Pf3D7_14_v3:2331252-2331791:f	site	ATAWWWWTATATATATATATATATATATATATWTAWATWTA	R	180	220	GATGTAGGTGCTGACTTATCAGGTAAAAATGAATATGGTAT	-56.7
Pf3D7_14_v3:2331252-2331791:f	site	TYWTTYTTTTTTTTTTYMTTT	R	180	200	AGGTAAAAATGAATATGGTAT	-28.3
Pf3D7_14_v3:2331252-2331791:f	site	ATAKTKGATGRTGRWKSWTTWWKKRCTAWTGGTRRTBGTGA	R	180	220	GATGTAGGTGCTGACTTATCAGGTAAAAATGAATATGGTAT	-8.1
Pf3D7_14_v3:2331252-2331791:f	site	GGWKGYWASGAMTSRAGAGCAGRWWGRTGTGS	R	180	211	GCTGACTTATCAGGTAAAAATGAATATGGTAT	-6.7
Pf3D7_14_v3:2331252-2331791:f	site	ATATATATATATATATAATAT	R	180	200	AGGTAAAAATGAATATGGTAT	2.2
Pf3D7_14_v3:2331252-2331791:f	site	CWSYTGKTGTTSSTTYWGCTG	R	180	200	AGGTAAAAATGAATATGGTAT	-16.5
Pf3D7_14_v3:2331252-2331791:f	site	GCTKCASRTAAASTTTCAGCT	R	180	200	AGGTAAAAATGAATATGGTAT	-19.3
Pf3D7_14_v3:2331252-2331791:f	site	SGTDHGMAGWRKAWACAKKVASARWGG	R	180	206	CTTATCAGGTAAAAATGAATATGGTAT	-4.3
Pf3D7_14_v3:2331252-2331791:f	site	ATAWWWWTATATATATATATATATATATATATWTAWATWTA	R	181	221	TGATGTAGGTGCTGACTTATCAGGTAAAAATGAATATGGTA	-46.9
Pf3D7_14_v3:2331252-2331791:f	site	TYWTTYTTTTTTTTTTYMTTT	R	181	201	CAGGTAAAAATGAATATGGTA	-29.6
Pf3D7_14_v3:2331252-2331791:f	site	KAGCWYCYRSHKBTGYAGSY	R	181	200	AGGTAAAAATGAATATGGTA	-23.2
Pf3D7_14_v3:2331252-2331791:f	site	ATAKTKGATGRTGRWKSWTTWWKKRCTAWTGGTRRTBGTGA	R	181	221	TGATGTAGGTGCTGACTTATCAGGTAAAAATGAATATGGTA	-22.6
Pf3D7_14_v3:2331252-2331791:f	site	GGWKGYWASGAMTSRAGAGCAGRWWGRTGTGS	R	181	212	TGCTGACTTATCAGGTAAAAATGAATATGGTA	-7.2
Pf3D7_14_v3:2331252-2331791:f	site	ATATATATATATATATAATAT	R	181	201	CAGGTAAAAATGAATATGGTA	-27.6
Pf3D7_14_v3:2331252-2331791:f	site	CWSYTGKTGTTSSTTYWGCTG	R	181	201	CAGGTAAAAATGAATATGGTA	-7.6
Pf3D7_14_v3:2331252-2331791:f	site	GCTKCASRTAAASTTTCAGCT	R	181	201	CAGGTAAAAATGAATATGGTA	-12.7
Pf3D7_14_v3:2331252-2331791:f	site	SGTDHGMAGWRKAWACAKKVASARWGG	R	181	207	ACTTATCAGGTAAAAATGAATATGGTA	-12.4
Pf3D7_14_v3:2331252-2331791:f	site	ATAWWWWTATATATATATATATATATATATATWTAWATWTA	R	182	222	CTGATGTAGGTGCTGACTTATCAGGTAAAAATGAATATGGT	-46.2
Pf3D7_14_v3:2331252-2331791:f	site	TYWTTYTTTTTTTTTTYMTTT	R	182	202	TCAGGTAAAAATGAATATGGT	-35.1
Pf3D7_14_v3:2331252-2331791:f	site	KAGCWYCYRSHKBTGYAGSY	R	182	201	CAGGTAAAAATGAATATGGT	-7.7
Pf3D7_14_v3:2331252-2331791:f	site	ATAKTKGATGRTGRWKSWTTWWKKRCTAWTGGTRRTBGTGA	R	182	222	CTGATGTAGGTGCTGACTTATCAGGTAAAAATGAATATGGT	-15.2
Pf3D7_14_v3:2331252-2331791:f	site	GGWKGYWASGAMTSRAGAGCAGRWWGRTGTGS	R	182	213	GTGCTGACTTATCAGGTAAAAATGAATATGGT	-19.4
Pf3D7_14_v3:2331252-2331791:f	site	ATATATATATATATATAATAT	R	182	202	TCAGGTAAAAATGAATATGGT	-14.0
Pf3D7_14_v3:2331252-2331791:f	site	CWSYTGKTGTTSSTTYWGCTG	R	182	202	TCAGGTAAAAATGAATATGGT	-20.7
Pf3D7_14_v3:2331252-2331791:f	site	GCTKCASRTAAASTTTCAGCT	R	182	202	TCAGGTAAAAATGAATATGGT	-7.6
Pf3D7_14_v3:2331252-2331791:f	site	SGTDHGMAGWRKAWACAKKVASARWGG	R	182	208	GACTTATCAGGTAAAAATGAATATGGT	-6.0
Pf3D7_14_v3:2331252-2331791:f	site	ATAWWWWTATATATATATATATATATATATATWTAWATWTA	R	183	223	GCTGATGTAGGTGCTGACTTATCAGGTAAAAATGAATATGG	-50.4
Pf3D7_14_v3:2331252-2331791:f	site	TYWTTYTTTTTTTTTTYMTTT	R	183	203	ATCAGGTAAAAATGAATATGG	-29.5
Pf3D7_14_v3:2331252-2331791:f	site	KAGCWYCYRSHKBTGYAGSY	R	183	202	TCAGGTAAAAATGAATATGG	-13.2
Pf3D7_14_v3:2331252-2331791:f	site	ATAKTKGATGRTGRWKSWTTWWKKRCTAWTGGTRRTBGTGA	R	183	223	GCTGATGTAGGTGCTGACTTATCAGGTAAAAATGAATATGG	-5.6
Pf3D7_14_v3:2331252-2331791:f	site	GGWKGYWASGAMTSRAGAGCAGRWWGRTGTGS	R	183	214	GGTGCTGACTTATCAGGTAAAAATGAATATGG	3.4
Pf3D7_14_v3:2331252-2331791:f	site	ATATATATATATATATAATAT	R	183	203	ATCAGGTAAAAATGAATATGG	-27.8
Pf3D7_14_v3:2331252-2331791:f	site	CWSYTGKTGTTSSTTYWGCTG	R	183	203	ATCAGGTAAAAATGAATATGG	-18.6
Pf3D7_14_v3:2331252-2331791:f	site	GCTKCASRTAAASTTTCAGCT	R	183	203	ATCAGGTAAAAATGAATATGG	-16.5
Pf3D7_14_v3:2331252-2331791:f	site	SGTDHGMAGWRKAWACAKKVASARWGG	R	183	209	TGACTTATCAGGTAAAAATGAATATGG	-4.0
Pf3D7_14_v3:2331252-2331791:f	site	ATAWWWWTATATATATATATATATATATATATWTAWATWTA	R	184	224	TGCTGATGTAGGTGCTGACTTATCAGGTAAAAATGAATATG	-50.1
Pf3D7_14_v3:2331252-2331791:f	site	TYWTTYTTTTTTTTTTYMTTT	R	184	204	TATCAGGTAAAAATGAATATG	-29.0
Pf3D7_14_v3:2331252-2331791:f	site	KAGCWYCYRSHKBTGYAGSY	R	184	203	ATCAGGTAAAAATGAATATG	-26.2
Pf3D7_14_v3:2331252-2331791:f	site	ATAKTKGATGRTGRWKSWTTWWKKRCTAWTGGTRRTBGTGA	R	184	224	TGCTGATGTAGGTGCTGACTTATCAGGTAAAAATGAATATG	-36.0
Pf3D7_14_v3:2331252-2331791:f	site	GGWKGYWASGAMTSRAGAGCAGRWWGRTGTGS	R	184	215	AGGTGCTGACTTATCAGGTAAAAATGAATATG	-8.0
Pf3D7_14_v3:2331252-2331791:f	site	ATATATATATATATATAATAT	R	184	204	TATCAGGTAAAAATGAATATG	-23.6
Pf3D7_14_v3:2331252-2331791:f	site	CSAGRAWAGACACGMSC	R	184	200	AGGTAAAAATGAATATG	-7.3
Pf3D7_14_v3:2331252-2331791:f	site	CWSYTGKTGTTSSTTYWGCTG	R	184	204	TATCAGGTAAAAATGAATATG	-5.7
Pf3D7_14_v3:2331252-2331791:f	site	GCTKCASRTAAASTTTCAGCT	R	184	204	TATCAGGTAAAAATGAATATG	-18.4
Pf3D7_14_v3:2331252-2331791:f	site	SGTDHGMAGWRKAWACAKKVASARWGG	R	184	210	CTGACTTATCAGGTAAAAATGAATATG	-13.4
Pf3D7_14_v3:2331252-2331791:f	site	ATAWWWWTATATATATATATATATATATATATWTAWATWTA	R	185	225	CTGCTGATGTAGGTGCTGACTTATCAGGTAAAAATGAATAT	-49.2
Pf3D7_14_v3:2331252-2331791:f	site	TYWTTYTTTTTTTTTTYMTTT	R	185	205	TTATCAGGTAAAAATGAATAT	-16.7
Pf3D7_14_v3:2331252-2331791:f	site	KAGCWYCYRSHKBTGYAGSY	R	185	204	TATCAGGTAAAAATGAATAT	-5.6
Pf3D7_14_v3:2331252-2331791:f	site	ATAKTKGATGRTGRWKSWTTWWKKRCTAWTGGTRRTBGTGA	R	185	225	CTGCTGATGTAGGTGCTGACTTATCAGGTAAAAATGAATAT	-28.4
Pf3D7_14_v3:2331252-2331791:f	site	GGWKGYWASGAMTSRAGAGCAGRWWGRTGTGS	R	185	216	TAGGTGCTGACTTATCAGGTAAAAATGAATAT	-16.4
Pf3D7_14_v3:2331252-2331791:f	site	ATATATATATATATATAATAT	R	185	205	TTATCAGGTAAAAATGAATAT	-16.0
Pf3D7_14_v3:2331252-2331791:f	site	CSAGRAWAGACACGMSC	R	185	201	CAGGTAAAAATGAATAT	-6.3
Pf3D7_14_v3:2331252-2331791:f	site	CWSYTGKTGTTSSTTYWGCTG	R	185	205	TTATCAGGTAAAAATGAATAT	-17.2
Pf3D7_14_v3:2331252-2331791:f	site	GCTKCASRTAAASTTTCAGCT	R	185	205	TTATCAGGTAAAAATGAATAT	-2.7
Pf3D7_14_v3:2331252-2331791:f	site	SGTDHGMAGWRKAWACAKKVASARWGG	R	185	211	GCTGACTTATCAGGTAAAAATGAATAT	-18.9
Pf3D7_14_v3:2331252-2331791:f	site	ATAWWWWTATATATATATATATATATATATATWTAWATWTA	R	186	226	GCTGCTGATGTAGGTGCTGACTTATCAGGTAAAAATGAATA	-58.4
Pf3D7_14_v3:2331252-2331791:f	site	TYWTTYTTTTTTTTTTYMTTT	R	186	206	CTTATCAGGTAAAAATGAATA	-21.5
Pf3D7_14_v3:2331252-2331791:f	site	KAGCWYCYRSHKBTGYAGSY	R	186	205	TTATCAGGTAAAAATGAATA	-25.0
Pf3D7_14_v3:2331252-2331791:f	site	ATAKTKGATGRTGRWKSWTTWWKKRCTAWTGGTRRTBGTGA	R	186	226	GCTGCTGATGTAGGTGCTGACTTATCAGGTAAAAATGAATA	1.0
Pf3D7_14_v3:2331252-2331791:f	site	GGWKGYWASGAMTSRAGAGCAGRWWGRTGTGS	R	186	217	GTAGGTGCTGACTTATCAGGTAAAAATGAATA	-6.2
Pf3D7_14_v3:2331252-2331791:f	site	ATATATATATATATATAATAT	R	186	206	CTTATCAGGTAAAAATGAATA	-19.8
Pf3D7_14_v3:2331252-2331791:f	site	CSAGRAWAGACACGMSC	R	186	202	TCAGGTAAAAATGAATA	-3.5
Pf3D7_14_v3:2331252-2331791:f	site	CWSYTGKTGTTSSTTYWGCTG	R	186	206	CTTATCAGGTAAAAATGAATA	-17.3
Pf3D7_14_v3:2331252-2331791:f	site	GCTKCASRTAAASTTTCAGCT	R	186	206	CTTATCAGGTAAAAATGAATA	-14.4
Pf3D7_14_v3:2331252-2331791:f	site	SGTDHGMAGWRKAWACAKKVASARWGG	R	186	212	TGCTGACTTATCAGGTAAAAATGAATA	-11.1
Pf3D7_14_v3:2331252-2331791:f	site	ATAWWWWTATATATATATATATATATATATATWTAWATWTA	R	187	227	AGCTGCTGATGTAGGTGCTGACTTATCAGGTAAAAATGAAT	-50.0
Pf3D7_14_v3:2331252-2331791:f	site	TYWTTYTTTTTTTTTTYMTTT	R	187	207	ACTTATCAGGTAAAAATGAAT	-21.3
Pf3D7_14_v3:2331252-2331791:f	site	KAGCWYCYRSHKBTGYAGSY	R	187	206	CTTATCAGGTAAAAATGAAT	-20.6
Pf3D7_14_v3:2331252-2331791:f	site	ATAKTKGATGRTGRWKSWTTWWKKRCTAWTGGTRRTBGTGA	R	187	227	AGCTGCTGATGTAGGTGCTGACTTATCAGGTAAAAATGAAT	-25.9
Pf3D7_14_v3:2331252-2331791:f	site	GAACVTTCAGCAGC	R	187	200	AGGTAAAAATGAAT	-10.7
Pf3D7_14_v3:2331252-2331791:f	site	GGWKGYWASGAMTSRAGAGCAGRWWGRTGTGS	R	187	218	TGTAGGTGCTGACTTATCAGGTAAAAATGAAT	-11.8
Pf3D7_14_v3:2331252-2331791:f	site	ATATATATATATATATAATAT	R	187	207	ACTTATCAGGTAAAAATGAAT	-16.9
Pf3D7_14_v3:2331252-2331791:f	site	CSAGRAWAGACACGMSC	R	187	203	ATCAGGTAAAAATGAAT	-5.7
Pf3D7_14_v3:2331252-2331791:f	site	CWSYTGKTGTTSSTTYWGCTG	R	187	207	ACTTATCAGGTAAAAATGAAT	-19.6
Pf3D7_14_v3:2331252-2331791:f	site	GCTKCASRTAAASTTTCAGCT	R	187	207	ACTTATCAGGTAAAAATGAAT	-12.9
Pf3D7_14_v3:2331252-2331791:f	site	SGTDHGMAGWRKAWACAKKVASARWGG	R	187	213	GTGCTGACTTATCAGGTAAAAATGAAT	-13.5
Pf3D7_14_v3:2331252-2331791:f	site	ATAWWWWTATATATATATATATATATATATATWTAWATWTA	R	188	228	AAGCTGCTGATGTAGGTGCTGACTTATCAGGTAAAAATGAA	-51.3
Pf3D7_14_v3:2331252-2331791:f	site	TYWTTYTTTTTTTTTTYMTTT	R	188	208	GACTTATCAGGTAAAAATGAA	-20.8
Pf3D7_14_v3:2331252-2331791:f	site	KAGCWYCYRSHKBTGYAGSY	R	188	207	ACTTATCAGGTAAAAATGAA	-11.6
Pf3D7_14_v3:2331252-2331791:f	site	ATAKTKGATGRTGRWKSWTTWWKKRCTAWTGGTRRTBGTGA	R	188	228	AAGCTGCTGATGTAGGTGCTGACTTATCAGGTAAAAATGAA	-31.3
Pf3D7_14_v3:2331252-2331791:f	site	GAACVTTCAGCAGC	R	188	201	CAGGTAAAAATGAA	-16.7
Pf3D7_14_v3:2331252-2331791:f	site	GGWKGYWASGAMTSRAGAGCAGRWWGRTGTGS	R	188	219	ATGTAGGTGCTGACTTATCAGGTAAAAATGAA	-22.7
Pf3D7_14_v3:2331252-2331791:f	site	ATATATATATATATATAATAT	R	188	208	GACTTATCAGGTAAAAATGAA	-23.8
Pf3D7_14_v3:2331252-2331791:f	site	CSAGRAWAGACACGMSC	R	188	204	TATCAGGTAAAAATGAA	-13.8
Pf3D7_14_v3:2331252-2331791:f	site	CWSYTGKTGTTSSTTYWGCTG	R	188	208	GACTTATCAGGTAAAAATGAA	-19.2
Pf3D7_14_v3:2331252-2331791:f	site	GCTKCASRTAAASTTTCAGCT	R	188	208	GACTTATCAGGTAAAAATGAA	-19.4
Pf3D7_14_v3:2331252-2331791:f	site	SGTDHGMAGWRKAWACAKKVASARWGG	R	188	214	GGTGCTGACTTATCAGGTAAAAATGAA	-12.0
Pf3D7_14_v3:2331252-2331791:f	site	ATAWWWWTATATATATATATATATATATATATWTAWATWTA	R	189	229	AAAGCTGCTGATGTAGGTGCTGACTTATCAGGTAAAAATGA	-41.0
Pf3D7_14_v3:2331252-2331791:f	site	TYWTTYTTTTTTTTTTYMTTT	R	189	209	TGACTTATCAGGTAAAAATGA	-20.7
Pf3D7_14_v3:2331252-2331791:f	site	KAGCWYCYRSHKBTGYAGSY	R	189	208	GACTTATCAGGTAAAAATGA	-9.6
Pf3D7_14_v3:2331252-2331791:f	site	ATAKTKGATGRTGRWKSWTTWWKKRCTAWTGGTRRTBGTGA	R	189	229	AAAGCTGCTGATGTAGGTGCTGACTTATCAGGTAAAAATGA	-4.8
Pf3D7_14_v3:2331252-2331791:f	site	GAACVTTCAGCAGC	R	189	202	TCAGGTAAAAATGA	-7.9
Pf3D7_14_v3:2331252-2331791:f	site	GGWKGYWASGAMTSRAGAGCAGRWWGRTGTGS	R	189	220	GATGTAGGTGCTGACTTATCAGGTAAAAATGA	-5.8
Pf3D7_14_v3:2331252-2331791:f	site	ATATATATATATATATAATAT	R	189	209	TGACTTATCAGGTAAAAATGA	-22.5
Pf3D7_14_v3:2331252-2331791:f	site	CSAGRAWAGACACGMSC	R	189	205	TTATCAGGTAAAAATGA	-9.3
Pf3D7_14_v3:2331252-2331791:f	site	CWSYTGKTGTTSSTTYWGCTG	R	189	209	TGACTTATCAGGTAAAAATGA	-19.0
Pf3D7_14_v3:2331252-2331791:f	site	GCTKCASRTAAASTTTCAGCT	R	189	209	TGACTTATCAGGTAAAAATGA	-25.1
Pf3D7_14_v3:2331252-2331791:f	site	SGTDHGMAGWRKAWACAKKVASARWGG	R	189	215	AGGTGCTGACTTATCAGGTAAAAATGA	-8.5
Pf3D7_14_v3:2331252-2331791:f	site	CAGARGWGCTGG	R	189	200	AGGTAAAAATGA	-3.1
Pf3D7_14_v3:2331252-2331791:f	site	ATAWWWWTATATATATATATATATATATATATWTAWATWTA	R	190	230	CAAAGCTGCTGATGTAGGTGCTGACTTATCAGGTAAAAATG	-53.2
Pf3D7_14_v3:2331252-2331791:f	site	TYWTTYTTTTTTTTTTYMTTT	R	190	210	CTGACTTATCAGGTAAAAATG	-23.9
Pf3D7_14_v3:2331252-2331791:f	site	KAGCWYCYRSHKBTGYAGSY	R	190	209	TGACTTATCAGGTAAAAATG	-14.5
Pf3D7_14_v3:2331252-2331791:f	site	ATAKTKGATGRTGRWKSWTTWWKKRCTAWTGGTRRTBGTGA	R	190	230	CAAAGCTGCTGATGTAGGTGCTGACTTATCAGGTAAAAATG	-20.8
Pf3D7_14_v3:2331252-2331791:f	site	GAACVTTCAGCAGC	R	190	203	ATCAGGTAAAAATG	-12.7
Pf3D7_14_v3:2331252-2331791:f	site	GGWKGYWASGAMTSRAGAGCAGRWWGRTGTGS	R	190	221	TGATGTAGGTGCTGACTTATCAGGTAAAAATG	-7.5
Pf3D7_14_v3:2331252-2331791:f	site	ATATATATATATATATAATAT	R	190	210	CTGACTTATCAGGTAAAAATG	-19.6
Pf3D7_14_v3:2331252-2331791:f	site	CSAGRAWAGACACGMSC	R	190	206	CTTATCAGGTAAAAATG	-8.6
Pf3D7_14_v3:2331252-2331791:f	site	CWSYTGKTGTTSSTTYWGCTG	R	190	210	CTGACTTATCAGGTAAAAATG	-5.6
Pf3D7_14_v3:2331252-2331791:f	site	GCTKCASRTAAASTTTCAGCT	R	190	210	CTGACTTATCAGGTAAAAATG	-10.5
Pf3D7_14_v3:2331252-2331791:f	site	SGTDHGMAGWRKAWACAKKVASARWGG	R	190	216	TAGGTGCTGACTTATCAGGTAAAAATG	1.4
Pf3D7_14_v3:2331252-2331791:f	site	CAGARGWGCTGG	R	190	201	CAGGTAAAAATG	-1.5
Pf3D7_14_v3:2331252-2331791:f	site	ATAWWWWTATATATATATATATATATATATATWTAWATWTA	R	191	231	CCAAAGCTGCTGATGTAGGTGCTGACTTATCAGGTAAAAAT	-48.3
Pf3D7_14_v3:2331252-2331791:f	site	TYWTTYTTTTTTTTTTYMTTT	R	191	211	GCTGACTTATCAGGTAAAAAT	-11.2
Pf3D7_14_v3:2331252-2331791:f	site	KAGCWYCYRSHKBTGYAGSY	R	191	210	CTGACTTATCAGGTAAAAAT	-4.8
Pf3D7_14_v3:2331252-2331791:f	site	ATAKTKGATGRTGRWKSWTTWWKKRCTAWTGGTRRTBGTGA	R	191	231	CCAAAGCTGCTGATGTAGGTGCTGACTTATCAGGTAAAAAT	-21.1
Pf3D7_14_v3:2331252-2331791:f	site	CCAYMACCAA	R	191	200	AGGTAAAAAT	-10.3
Pf3D7_14_v3:2331252-2331791:f	site	GAACVTTCAGCAGC	R	191	204	TATCAGGTAAAAAT	-11.0
Pf3D7_14_v3:2331252-2331791:f	site	GGWKGYWASGAMTSRAGAGCAGRWWGRTGTGS	R	191	222	CTGATGTAGGTGCTGACTTATCAGGTAAAAAT	-20.5
Pf3D7_14_v3:2331252-2331791:f	site	ATATATATATATATATAATAT	R	191	211	GCTGACTTATCAGGTAAAAAT	-20.7
Pf3D7_14_v3:2331252-2331791:f	site	CSAGRAWAGACACGMSC	R	191	207	ACTTATCAGGTAAAAAT	-7.5
Pf3D7_14_v3:2331252-2331791:f	site	CWSYTGKTGTTSSTTYWGCTG	R	191	211	GCTGACTTATCAGGTAAAAAT	-20.5
Pf3D7_14_v3:2331252-2331791:f	site	GCTKCASRTAAASTTTCAGCT	R	191	211	GCTGACTTATCAGGTAAAAAT	-6.1
Pf3D7_14_v3:2331252-2331791:f	site	SGTDHGMAGWRKAWACAKKVASARWGG	R	191	217	GTAGGTGCTGACTTATCAGGTAAAAAT	-18.7
Pf3D7_14_v3:2331252-2331791:f	site	CAGARGWGCTGG	R	191	202	TCAGGTAAAAAT	-9.7
Pf3D7_14_v3:2331252-2331791:f	site	ATAWWWWTATATATATATATATATATATATATWTAWATWTA	R	192	232	ACCAAAGCTGCTGATGTAGGTGCTGACTTATCAGGTAAAAA	-56.4
Pf3D7_14_v3:2331252-2331791:f	site	TYWTTYTTTTTTTTTTYMTTT	R	192	212	TGCTGACTTATCAGGTAAAAA	-14.9
Pf3D7_14_v3:2331252-2331791:f	site	KAGCWYCYRSHKBTGYAGSY	R	192	211	GCTGACTTATCAGGTAAAAA	-11.7
Pf3D7_14_v3:2331252-2331791:f	site	ATAKTKGATGRTGRWKSWTTWWKKRCTAWTGGTRRTBGTGA	R	192	232	ACCAAAGCTGCTGATGTAGGTGCTGACTTATCAGGTAAAAA	-10.3
Pf3D7_14_v3:2331252-2331791:f	site	CCAYMACCAA	R	192	201	CAGGTAAAAA	-7.7
Pf3D7_14_v3:2331252-2331791:f	site	GAACVTTCAGCAGC	R	192	205	TTATCAGGTAAAAA	-12.9
Pf3D7_14_v3:2331252-2331791:f	site	GGWKGYWASGAMTSRAGAGCAGRWWGRTGTGS	R	192	223	GCTGATGTAGGTGCTGACTTATCAGGTAAAAA	-16.5
Pf3D7_14_v3:2331252-2331791:f	site	ATATATATATATATATAATAT	R	192	212	TGCTGACTTATCAGGTAAAAA	-24.3
Pf3D7_14_v3:2331252-2331791:f	site	CSAGRAWAGACACGMSC	R	192	208	GACTTATCAGGTAAAAA	-14.3
Pf3D7_14_v3:2331252-2331791:f	site	CWSYTGKTGTTSSTTYWGCTG	R	192	212	TGCTGACTTATCAGGTAAAAA	-15.8
Pf3D7_14_v3:2331252-2331791:f	site	GCTKCASRTAAASTTTCAGCT	R	192	212	TGCTGACTTATCAGGTAAAAA	-15.1
Pf3D7_14_v3:2331252-2331791:f	site	SGTDHGMAGWRKAWACAKKVASARWGG	R	192	218	TGTAGGTGCTGACTTATCAGGTAAAAA	-13.1
Pf3D7_14_v3:2331252-2331791:f	site	CAGARGWGCTGG	R	192	203	ATCAGGTAAAAA	-5.0
Pf3D7_14_v3:2331252-2331791:f	site	ATAWWWWTATATATATATATATATATATATATWTAWATWTA	R	193	233	TACCAAAGCTGCTGATGTAGGTGCTGACTTATCAGGTAAAA	-49.3
Pf3D7_14_v3:2331252-2331791:f	site	TYWTTYTTTTTTTTTTYMTTT	R	193	213	GTGCTGACTTATCAGGTAAAA	-14.3
Pf3D7_14_v3:2331252-2331791:f	site	KAGCWYCYRSHKBTGYAGSY	R	193	212	TGCTGACTTATCAGGTAAAA	-8.5
Pf3D7_14_v3:2331252-2331791:f	site	ATAKTKGATGRTGRWKSWTTWWKKRCTAWTGGTRRTBGTGA	R	193	233	TACCAAAGCTGCTGATGTAGGTGCTGACTTATCAGGTAAAA	-38.4
Pf3D7_14_v3:2331252-2331791:f	site	CCAYMACCAA	R	193	202	TCAGGTAAAA	-10.0
Pf3D7_14_v3:2331252-2331791:f	site	SCCCCACC	R	193	200	AGGTAAAA	-7.0
Pf3D7_14_v3:2331252-2331791:f	site	GAACVTTCAGCAGC	R	193	206	CTTATCAGGTAAAA	-18.9
Pf3D7_14_v3:2331252-2331791:f	site	GGWKGYWASGAMTSRAGAGCAGRWWGRTGTGS	R	193	224	TGCTGATGTAGGTGCTGACTTATCAGGTAAAA	-9.9
Pf3D7_14_v3:2331252-2331791:f	site	ATATATATATATATATAATAT	R	193	213	GTGCTGACTTATCAGGTAAAA	-20.8
Pf3D7_14_v3:2331252-2331791:f	site	CAGKCGCC	R	193	200	AGGTAAAA	-4.6
Pf3D7_14_v3:2331252-2331791:f	site	CSAGRAWAGACACGMSC	R	193	209	TGACTTATCAGGTAAAA	-10.4
Pf3D7_14_v3:2331252-2331791:f	site	CWSYTGKTGTTSSTTYWGCTG	R	193	213	GTGCTGACTTATCAGGTAAAA	-14.0
Pf3D7_14_v3:2331252-2331791:f	site	GCTKCASRTAAASTTTCAGCT	R	193	213	GTGCTGACTTATCAGGTAAAA	-15.1
Pf3D7_14_v3:2331252-2331791:f	site	SGTDHGMAGWRKAWACAKKVASARWGG	R	193	219	ATGTAGGTGCTGACTTATCAGGTAAAA	-13.8
Pf3D7_14_v3:2331252-2331791:f	site	CAGARGWGCTGG	R	193	204	TATCAGGTAAAA	-7.3
Pf3D7_14_v3:2331252-2331791:f	site	ATAWWWWTATATATATATATATATATATATATWTAWATWTA	R	194	234	ATACCAAAGCTGCTGATGTAGGTGCTGACTTATCAGGTAAA	-63.2
Pf3D7_14_v3:2331252-2331791:f	site	TYWTTYTTTTTTTTTTYMTTT	R	194	214	GGTGCTGACTTATCAGGTAAA	-31.5
Pf3D7_14_v3:2331252-2331791:f	site	KAGCWYCYRSHKBTGYAGSY	R	194	213	GTGCTGACTTATCAGGTAAA	-9.9
Pf3D7_14_v3:2331252-2331791:f	site	ATAKTKGATGRTGRWKSWTTWWKKRCTAWTGGTRRTBGTGA	R	194	234	ATACCAAAGCTGCTGATGTAGGTGCTGACTTATCAGGTAAA	-31.2
Pf3D7_14_v3:2331252-2331791:f	site	CCAYMACCAA	R	194	203	ATCAGGTAAA	-15.0
Pf3D7_14_v3:2331252-2331791:f	site	SCCCCACC	R	194	201	CAGGTAAA	-4.7
Pf3D7_14_v3:2331252-2331791:f	site	GAACVTTCAGCAGC	R	194	207	ACTTATCAGGTAAA	-8.0
Pf3D7_14_v3:2331252-2331791:f	site	GGWKGYWASGAMTSRAGAGCAGRWWGRTGTGS	R	194	225	CTGCTGATGTAGGTGCTGACTTATCAGGTAAA	-20.0
Pf3D7_14_v3:2331252-2331791:f	site	ATATATATATATATATAATAT	R	194	214	GGTGCTGACTTATCAGGTAAA	-24.7
Pf3D7_14_v3:2331252-2331791:f	site	CAGKCGCC	R	194	201	CAGGTAAA	1.0
Pf3D7_14_v3:2331252-2331791:f	site	CSAGRAWAGACACGMSC	R	194	210	CTGACTTATCAGGTAAA	-11.4
Pf3D7_14_v3:2331252-2331791:f	site	CWSYTGKTGTTSSTTYWGCTG	R	194	214	GGTGCTGACTTATCAGGTAAA	-30.0
Pf3D7_14_v3:2331252-2331791:f	site	GCTKCASRTAAASTTTCAGCT	R	194	214	GGTGCTGACTTATCAGGTAAA	-11.6
Pf3D7_14_v3:2331252-2331791:f	site	SGTDHGMAGWRKAWACAKKVASARWGG	R	194	220	GATGTAGGTGCTGACTTATCAGGTAAA	-12.6
Pf3D7_14_v3:2331252-2331791:f	site	CAGARGWGCTGG	R	194	205	TTATCAGGTAAA	-10.3
Pf3D7_14_v3:2331252-2331791:f	site	ATAWWWWTATATATATATATATATATATATATWTAWATWTA	R	195	235	TATACCAAAGCTGCTGATGTAGGTGCTGACTTATCAGGTAA	-40.2
Pf3D7_14_v3:2331252-2331791:f	site	TYWTTYTTTTTTTTTTYMTTT	R	195	215	AGGTGCTGACTTATCAGGTAA	-25.2
Pf3D7_14_v3:2331252-2331791:f	site	KAGCWYCYRSHKBTGYAGSY	R	195	214	GGTGCTGACTTATCAGGTAA	-18.6
Pf3D7_14_v3:2331252-2331791:f	site	ATAKTKGATGRTGRWKSWTTWWKKRCTAWTGGTRRTBGTGA	R	195	235	TATACCAAAGCTGCTGATGTAGGTGCTGACTTATCAGGTAA	-13.3
Pf3D7_14_v3:2331252-2331791:f	site	CCAYMACCAA	R	195	204	TATCAGGTAA	-8.7
Pf3D7_14_v3:2331252-2331791:f	site	SCCCCACC	R	195	202	TCAGGTAA	-5.9
Pf3D7_14_v3:2331252-2331791:f	site	GAACVTTCAGCAGC	R	195	208	GACTTATCAGGTAA	-0.4
Pf3D7_14_v3:2331252-2331791:f	site	GGWKGYWASGAMTSRAGAGCAGRWWGRTGTGS	R	195	226	GCTGCTGATGTAGGTGCTGACTTATCAGGTAA	-8.0
Pf3D7_14_v3:2331252-2331791:f	site	ATATATATATATATATAATAT	R	195	215	AGGTGCTGACTTATCAGGTAA	-15.8
Pf3D7_14_v3:2331252-2331791:f	site	CAGKCGCC	R	195	202	TCAGGTAA	-6.6
Pf3D7_14_v3:2331252-2331791:f	site	CSAGRAWAGACACGMSC	R	195	211	GCTGACTTATCAGGTAA	-3.4
Pf3D7_14_v3:2331252-2331791:f	site	CWSYTGKTGTTSSTTYWGCTG	R	195	215	AGGTGCTGACTTATCAGGTAA	-17.4
Pf3D7_14_v3:2331252-2331791:f	site	GCTKCASRTAAASTTTCAGCT	R	195	215	AGGTGCTGACTTATCAGGTAA	-24.6
Pf3D7_14_v3:2331252-2331791:f	site	SGTDHGMAGWRKAWACAKKVASARWGG	R	195	221	TGATGTAGGTGCTGACTTATCAGGTAA	-9.2
Pf3D7_14_v3:2331252-2331791:f	site	CAGARGWGCTGG	R	195	206	CTTATCAGGTAA	-2.5
Pf3D7_14_v3:2381868-2382542:f	site	ATAWWWWTATATATATATATATATATATATATWTAWATWTA	D	1	41	AATTAAAGGTAAATTTTAATCATTTCTTTAATAGTCATATA	-23.1
Pf3D7_14_v3:2381868-2382542:f	site	TYWTTYTTTTTTTTTTYMTTT	D	1	21	AATTAAAGGTAAATTTTAATC	-10.7
Pf3D7_14_v3:2381868-2382542:f	site	KAGCWYCYRSHKBTGYAGSY	D	1	20	AATTAAAGGTAAATTTTAAT	-21.3
Pf3D7_14_v3:2381868-2382542:f	site	ATAKTKGATGRTGRWKSWTTWWKKRCTAWTGGTRRTBGTGA	D	1	41	AATTAAAGGTAAATTTTAATCATTTCTTTAATAGTCATATA	-27.4
Pf3D7_14_v3:2381868-2382542:f	site	GAACVTTCAGCAGC	D	1	14	AATTAAAGGTAAAT	-15.4
Pf3D7_14_v3:2381868-2382542:f	site	GGWKGYWASGAMTSRAGAGCAGRWWGRTGTGS	D	1	32	AATTAAAGGTAAATTTTAATCATTTCTTTAAT	-19.7
Pf3D7_14_v3:2381868-2382542:f	site	ATATATATATATATATAATAT	D	1	21	AATTAAAGGTAAATTTTAATC	-11.2
Pf3D7_14_v3:2381868-2382542:f	site	CSAGRAWAGACACGMSC	D	1	17	AATTAAAGGTAAATTTT	-9.7
Pf3D7_14_v3:2381868-2382542:f	site	CWSYTGKTGTTSSTTYWGCTG	D	1	21	AATTAAAGGTAAATTTTAATC	-9.9
Pf3D7_14_v3:2381868-2382542:f	site	GCTKCASRTAAASTTTCAGCT	D	1	21	AATTAAAGGTAAATTTTAATC	-9.6
Pf3D7_14_v3:2381868-2382542:f	site	SGTDHGMAGWRKAWACAKKVASARWGG	D	1	27	AATTAAAGGTAAATTTTAATCATTTCT	-18.9
Pf3D7_14_v3:2381868-2382542:f	site	CAGARGWGCTGG	D	1	12	AATTAAAGGTAA	-4.2
Pf3D7_14_v3:2381868-2382542:f	site	ATAWWWWTATATATATATATATATATATATATWTAWATWTA	D	2	42	ATTAAAGGTAAATTTTAATCATTTCTTTAATAGTCATATAT	-36.6
Pf3D7_14_v3:2381868-2382542:f	site	TYWTTYTTTTTTTTTTYMTTT	D	2	22	ATTAAAGGTAAATTTTAATCA	-18.1
Pf3D7_14_v3:2381868-2382542:f	site	KAGCWYCYRSHKBTGYAGSY	D	2	21	ATTAAAGGTAAATTTTAATC	-19.9
Pf3D7_14_v3:2381868-2382542:f	site	ATAKTKGATGRTGRWKSWTTWWKKRCTAWTGGTRRTBGTGA	D	2	42	ATTAAAGGTAAATTTTAATCATTTCTTTAATAGTCATATAT	-24.3
Pf3D7_14_v3:2381868-2382542:f	site	GAACVTTCAGCAGC	D	2	15	ATTAAAGGTAAATT	-18.9
Pf3D7_14_v3:2381868-2382542:f	site	GGWKGYWASGAMTSRAGAGCAGRWWGRTGTGS	D	2	33	ATTAAAGGTAAATTTTAATCATTTCTTTAATA	-19.2
Pf3D7_14_v3:2381868-2382542:f	site	ATATATATATATATATAATAT	D	2	22	ATTAAAGGTAAATTTTAATCA	-18.7
Pf3D7_14_v3:2381868-2382542:f	site	CSAGRAWAGACACGMSC	D	2	18	ATTAAAGGTAAATTTTA	-12.0
Pf3D7_14_v3:2381868-2382542:f	site	CWSYTGKTGTTSSTTYWGCTG	D	2	22	ATTAAAGGTAAATTTTAATCA	-14.1
Pf3D7_14_v3:2381868-2382542:f	site	GCTKCASRTAAASTTTCAGCT	D	2	22	ATTAAAGGTAAATTTTAATCA	-0.2
Pf3D7_14_v3:2381868-2382542:f	site	SGTDHGMAGWRKAWACAKKVASARWGG	D	2	28	ATTAAAGGTAAATTTTAATCATTTCTT	-18.9
Pf3D7_14_v3:2381868-2382542:f	site	CAGARGWGCTGG	D	2	13	ATTAAAGGTAAA	-7.3
Pf3D7_14_v3:2381868-2382542:f	site	ATAWWWWTATATATATATATATATATATATATWTAWATWTA	D	3	43	TTAAAGGTAAATTTTAATCATTTCTTTAATAGTCATATATG	-19.1
Pf3D7_14_v3:2381868-2382542:f	site	TYWTTYTTTTTTTTTTYMTTT	D	3	23	TTAAAGGTAAATTTTAATCAT	-28.9
Pf3D7_14_v3:2381868-2382542:f	site	KAGCWYCYRSHKBTGYAGSY	D	3	22	TTAAAGGTAAATTTTAATCA	-14.3
Pf3D7_14_v3:2381868-2382542:f	site	ATAKTKGATGRTGRWKSWTTWWKKRCTAWTGGTRRTBGTGA	D	3	43	TTAAAGGTAAATTTTAATCATTTCTTTAATAGTCATATATG	-21.4
Pf3D7_14_v3:2381868-2382542:f	site	CCAYMACCAA	D	3	12	TTAAAGGTAA	-11.1
Pf3D7_14_v3:2381868-2382542:f	site	GAACVTTCAGCAGC	D	3	16	TTAAAGGTAAATTT	-16.5
Pf3D7_14_v3:2381868-2382542:f	site	GGWKGYWASGAMTSRAGAGCAGRWWGRTGTGS	D	3	34	TTAAAGGTAAATTTTAATCATTTCTTTAATAG	-23.0
Pf3D7_14_v3:2381868-2382542:f	site	ATATATATATATATATAATAT	D	3	23	TTAAAGGTAAATTTTAATCAT	-13.7
Pf3D7_14_v3:2381868-2382542:f	site	CSAGRAWAGACACGMSC	D	3	19	TTAAAGGTAAATTTTAA	-13.8
Pf3D7_14_v3:2381868-2382542:f	site	CWSYTGKTGTTSSTTYWGCTG	D	3	23	TTAAAGGTAAATTTTAATCAT	-10.8
Pf3D7_14_v3:2381868-2382542:f	site	GCTKCASRTAAASTTTCAGCT	D	3	23	TTAAAGGTAAATTTTAATCAT	-13.1
Pf3D7_14_v3:2381868-2382542:f	site	SGTDHGMAGWRKAWACAKKVASARWGG	D	3	29	TTAAAGGTAAATTTTAATCATTTCTTT	-20.3
Pf3D7_14_v3:2381868-2382542:f	site	CAGARGWGCTGG	D	3	14	TTAAAGGTAAAT	-7.3
Pf3D7_14_v3:2381868-2382542:f	site	ATAWWWWTATATATATATATATATATATATATWTAWATWTA	D	4	44	TAAAGGTAAATTTTAATCATTTCTTTAATAGTCATATATGT	-38.8
Pf3D7_14_v3:2381868-2382542:f	site	TYWTTYTTTTTTTTTTYMTTT	D	4	24	TAAAGGTAAATTTTAATCATT	-23.5
Pf3D7_14_v3:2381868-2382542:f	site	KAGCWYCYRSHKBTGYAGSY	D	4	23	TAAAGGTAAATTTTAATCAT	-16.6
Pf3D7_14_v3:2381868-2382542:f	site	ATAKTKGATGRTGRWKSWTTWWKKRCTAWTGGTRRTBGTGA	D	4	44	TAAAGGTAAATTTTAATCATTTCTTTAATAGTCATATATGT	-28.3
Pf3D7_14_v3:2381868-2382542:f	site	CCAYMACCAA	D	4	13	TAAAGGTAAA	-14.7
Pf3D7_14_v3:2381868-2382542:f	site	GAACVTTCAGCAGC	D	4	17	TAAAGGTAAATTTT	-10.5
Pf3D7_14_v3:2381868-2382542:f	site	GGWKGYWASGAMTSRAGAGCAGRWWGRTGTGS	D	4	35	TAAAGGTAAATTTTAATCATTTCTTTAATAGT	-16.3
Pf3D7_14_v3:2381868-2382542:f	site	ATATATATATATATATAATAT	D	4	24	TAAAGGTAAATTTTAATCATT	-26.6
Pf3D7_14_v3:2381868-2382542:f	site	CSAGRAWAGACACGMSC	D	4	20	TAAAGGTAAATTTTAAT	-8.5
Pf3D7_14_v3:2381868-2382542:f	site	CWSYTGKTGTTSSTTYWGCTG	D	4	24	TAAAGGTAAATTTTAATCATT	-16.4
Pf3D7_14_v3:2381868-2382542:f	site	GCTKCASRTAAASTTTCAGCT	D	4	24	TAAAGGTAAATTTTAATCATT	-21.3
Pf3D7_14_v3:2381868-2382542:f	site	SGTDHGMAGWRKAWACAKKVASARWGG	D	4	30	TAAAGGTAAATTTTAATCATTTCTTTA	-23.6
Pf3D7_14_v3:2381868-2382542:f	site	CAGARGWGCTGG	D	4	15	TAAAGGTAAATT	-3.2
Pf3D7_14_v3:2381868-2382542:f	site	ATAWWWWTATATATATATATATATATATATATWTAWATWTA	D	5	45	AAAGGTAAATTTTAATCATTTCTTTAATAGTCATATATGTG	-16.6
Pf3D7_14_v3:2381868-2382542:f	site	TYWTTYTTTTTTTTTTYMTTT	D	5	25	AAAGGTAAATTTTAATCATTT	-15.4
Pf3D7_14_v3:2381868-2382542:f	site	KAGCWYCYRSHKBTGYAGSY	D	5	24	AAAGGTAAATTTTAATCATT	-21.0
Pf3D7_14_v3:2381868-2382542:f	site	ATAKTKGATGRTGRWKSWTTWWKKRCTAWTGGTRRTBGTGA	D	5	45	AAAGGTAAATTTTAATCATTTCTTTAATAGTCATATATGTG	-24.7
Pf3D7_14_v3:2381868-2382542:f	site	CCAYMACCAA	D	5	14	AAAGGTAAAT	-18.1
Pf3D7_14_v3:2381868-2382542:f	site	SCCCCACC	D	5	12	AAAGGTAA	-8.8
Pf3D7_14_v3:2381868-2382542:f	site	GAACVTTCAGCAGC	D	5	18	AAAGGTAAATTTTA	-9.0
Pf3D7_14_v3:2381868-2382542:f	site	GGWKGYWASGAMTSRAGAGCAGRWWGRTGTGS	D	5	36	AAAGGTAAATTTTAATCATTTCTTTAATAGTC	-11.5
Pf3D7_14_v3:2381868-2382542:f	site	ATATATATATATATATAATAT	D	5	25	AAAGGTAAATTTTAATCATTT	-11.5
Pf3D7_14_v3:2381868-2382542:f	site	CAGKCGCC	D	5	12	AAAGGTAA	-4.8
Pf3D7_14_v3:2381868-2382542:f	site	CSAGRAWAGACACGMSC	D	5	21	AAAGGTAAATTTTAATC	-4.6
Pf3D7_14_v3:2381868-2382542:f	site	CWSYTGKTGTTSSTTYWGCTG	D	5	25	AAAGGTAAATTTTAATCATTT	-23.4
Pf3D7_14_v3:2381868-2382542:f	site	GCTKCASRTAAASTTTCAGCT	D	5	25	AAAGGTAAATTTTAATCATTT	-16.1
Pf3D7_14_v3:2381868-2382542:f	site	SGTDHGMAGWRKAWACAKKVASARWGG	D	5	31	AAAGGTAAATTTTAATCATTTCTTTAA	-20.4
Pf3D7_14_v3:2381868-2382542:f	site	CAGARGWGCTGG	D	5	16	AAAGGTAAATTT	-6.1
Pf3D7_14_v3:2381868-2382542:f	site	ATAWWWWTATATATATATATATATATATATATWTAWATWTA	D	6	46	AAGGTAAATTTTAATCATTTCTTTAATAGTCATATATGTGT	-40.3
Pf3D7_14_v3:2381868-2382542:f	site	TYWTTYTTTTTTTTTTYMTTT	D	6	26	AAGGTAAATTTTAATCATTTC	-14.1
Pf3D7_14_v3:2381868-2382542:f	site	KAGCWYCYRSHKBTGYAGSY	D	6	25	AAGGTAAATTTTAATCATTT	-16.7
Pf3D7_14_v3:2381868-2382542:f	site	ATAKTKGATGRTGRWKSWTTWWKKRCTAWTGGTRRTBGTGA	D	6	46	AAGGTAAATTTTAATCATTTCTTTAATAGTCATATATGTGT	-10.4
Pf3D7_14_v3:2381868-2382542:f	site	CCAYMACCAA	D	6	15	AAGGTAAATT	-18.9
Pf3D7_14_v3:2381868-2382542:f	site	SCCCCACC	D	6	13	AAGGTAAA	-7.0
Pf3D7_14_v3:2381868-2382542:f	site	GAACVTTCAGCAGC	D	6	19	AAGGTAAATTTTAA	-19.1
Pf3D7_14_v3:2381868-2382542:f	site	GGWKGYWASGAMTSRAGAGCAGRWWGRTGTGS	D	6	37	AAGGTAAATTTTAATCATTTCTTTAATAGTCA	-22.6
Pf3D7_14_v3:2381868-2382542:f	site	ATATATATATATATATAATAT	D	6	26	AAGGTAAATTTTAATCATTTC	-18.5
Pf3D7_14_v3:2381868-2382542:f	site	CAGKCGCC	D	6	13	AAGGTAAA	-1.9
Pf3D7_14_v3:2381868-2382542:f	site	CSAGRAWAGACACGMSC	D	6	22	AAGGTAAATTTTAATCA	-8.7
Pf3D7_14_v3:2381868-2382542:f	site	CWSYTGKTGTTSSTTYWGCTG	D	6	26	AAGGTAAATTTTAATCATTTC	-10.7
Pf3D7_14_v3:2381868-2382542:f	site	GCTKCASRTAAASTTTCAGCT	D	6	26	AAGGTAAATTTTAATCATTTC	-19.4
Pf3D7_14_v3:2381868-2382542:f	site	SGTDHGMAGWRKAWACAKKVASARWGG	D	6	32	AAGGTAAATTTTAATCATTTCTTTAAT	-14.7
Pf3D7_14_v3:2381868-2382542:f	site	CAGARGWGCTGG	D	6	17	AAGGTAAATTTT	-5.4
Pf3D7_14_v3:2381868-2382542:f	site	ATAWWWWTATATATATATATATATATATATATWTAWATWTA	D	7	47	AGGTAAATTTTAATCATTTCTTTAATAGTCATATATGTGTA	-20.5
Pf3D7_14_v3:2381868-2382542:f	site	TYWTTYTTTTTTTTTTYMTTT	D	7	27	AGGTAAATTTTAATCATTTCT	-13.9
Pf3D7_14_v3:2381868-2382542:f	site	KAGCWYCYRSHKBTGYAGSY	D	7	26	AGGTAAATTTTAATCATTTC	-21.3
Pf3D7_14_v3:2381868-2382542:f	site	ATAKTKGATGRTGRWKSWTTWWKKRCTAWTGGTRRTBGTGA	D	7	47	AGGTAAATTTTAATCATTTCTTTAATAGTCATATATGTGTA	-29.8
Pf3D7_14_v3:2381868-2382542:f	site	CCAYMACCAA	D	7	16	AGGTAAATTT	-15.4
Pf3D7_14_v3:2381868-2382542:f	site	SCCCCACC	D	7	14	AGGTAAAT	-7.0
Pf3D7_14_v3:2381868-2382542:f	site	GAACVTTCAGCAGC	D	7	20	AGGTAAATTTTAAT	-15.3
Pf3D7_14_v3:2381868-2382542:f	site	GGWKGYWASGAMTSRAGAGCAGRWWGRTGTGS	D	7	38	AGGTAAATTTTAATCATTTCTTTAATAGTCAT	-20.0
Pf3D7_14_v3:2381868-2382542:f	site	ATATATATATATATATAATAT	D	7	27	AGGTAAATTTTAATCATTTCT	-7.7
Pf3D7_14_v3:2381868-2382542:f	site	CAGKCGCC	D	7	14	AGGTAAAT	-4.6
Pf3D7_14_v3:2381868-2382542:f	site	CSAGRAWAGACACGMSC	D	7	23	AGGTAAATTTTAATCAT	-8.1
Pf3D7_14_v3:2381868-2382542:f	site	CWSYTGKTGTTSSTTYWGCTG	D	7	27	AGGTAAATTTTAATCATTTCT	-14.5
Pf3D7_14_v3:2381868-2382542:f	site	GCTKCASRTAAASTTTCAGCT	D	7	27	AGGTAAATTTTAATCATTTCT	-14.6
Pf3D7_14_v3:2381868-2382542:f	site	SGTDHGMAGWRKAWACAKKVASARWGG	D	7	33	AGGTAAATTTTAATCATTTCTTTAATA	-17.6
Pf3D7_14_v3:2381868-2382542:f	site	CAGARGWGCTGG	D	7	18	AGGTAAATTTTA	-6.0
Pf3D7_14_v3:2381868-2382542:f	site	ATAWWWWTATATATATATATATATATATATATWTAWATWTA	D	429	469	GAGTATATTTTAGATATTAAAGACATATTAAGAGAAGGTAA	-31.0
Pf3D7_14_v3:2381868-2382542:f	site	ATAKTKGATGRTGRWKSWTTWWKKRCTAWTGGTRRTBGTGA	D	429	469	GAGTATATTTTAGATATTAAAGACATATTAAGAGAAGGTAA	-24.3
Pf3D7_14_v3:2381868-2382542:f	site	ATAWWWWTATATATATATATATATATATATATWTAWATWTA	D	430	470	AGTATATTTTAGATATTAAAGACATATTAAGAGAAGGTAAT	-40.7
Pf3D7_14_v3:2381868-2382542:f	site	ATAKTKGATGRTGRWKSWTTWWKKRCTAWTGGTRRTBGTGA	D	430	470	AGTATATTTTAGATATTAAAGACATATTAAGAGAAGGTAAT	-31.5
Pf3D7_14_v3:2381868-2382542:f	site	ATAWWWWTATATATATATATATATATATATATWTAWATWTA	D	431	471	GTATATTTTAGATATTAAAGACATATTAAGAGAAGGTAATA	-31.7
Pf3D7_14_v3:2381868-2382542:f	site	ATAKTKGATGRTGRWKSWTTWWKKRCTAWTGGTRRTBGTGA	D	431	471	GTATATTTTAGATATTAAAGACATATTAAGAGAAGGTAATA	-21.2
Pf3D7_14_v3:2381868-2382542:f	site	ATAWWWWTATATATATATATATATATATATATWTAWATWTA	D	432	472	TATATTTTAGATATTAAAGACATATTAAGAGAAGGTAATAC	-34.3
Pf3D7_14_v3:2381868-2382542:f	site	ATAKTKGATGRTGRWKSWTTWWKKRCTAWTGGTRRTBGTGA	D	432	472	TATATTTTAGATATTAAAGACATATTAAGAGAAGGTAATAC	-21.2
Pf3D7_14_v3:2381868-2382542:f	site	ATAWWWWTATATATATATATATATATATATATWTAWATWTA	D	433	473	ATATTTTAGATATTAAAGACATATTAAGAGAAGGTAATACA	-28.5
Pf3D7_14_v3:2381868-2382542:f	site	ATAKTKGATGRTGRWKSWTTWWKKRCTAWTGGTRRTBGTGA	D	433	473	ATATTTTAGATATTAAAGACATATTAAGAGAAGGTAATACA	-25.0
Pf3D7_14_v3:2381868-2382542:f	site	ATAWWWWTATATATATATATATATATATATATWTAWATWTA	D	434	474	TATTTTAGATATTAAAGACATATTAAGAGAAGGTAATACAC	-42.8
Pf3D7_14_v3:2381868-2382542:f	site	ATAKTKGATGRTGRWKSWTTWWKKRCTAWTGGTRRTBGTGA	D	434	474	TATTTTAGATATTAAAGACATATTAAGAGAAGGTAATACAC	-23.4
Pf3D7_14_v3:2381868-2382542:f	site	ATAWWWWTATATATATATATATATATATATATWTAWATWTA	D	435	475	ATTTTAGATATTAAAGACATATTAAGAGAAGGTAATACACA	-21.4
Pf3D7_14_v3:2381868-2382542:f	site	ATAKTKGATGRTGRWKSWTTWWKKRCTAWTGGTRRTBGTGA	D	435	475	ATTTTAGATATTAAAGACATATTAAGAGAAGGTAATACACA	-9.2
Pf3D7_14_v3:2381868-2382542:f	site	ATAWWWWTATATATATATATATATATATATATWTAWATWTA	D	436	476	TTTTAGATATTAAAGACATATTAAGAGAAGGTAATACACAT	-46.6
Pf3D7_14_v3:2381868-2382542:f	site	ATAKTKGATGRTGRWKSWTTWWKKRCTAWTGGTRRTBGTGA	D	436	476	TTTTAGATATTAAAGACATATTAAGAGAAGGTAATACACAT	-27.0
Pf3D7_14_v3:2381868-2382542:f	site	ATAWWWWTATATATATATATATATATATATATWTAWATWTA	D	437	477	TTTAGATATTAAAGACATATTAAGAGAAGGTAATACACATT	-24.4
Pf3D7_14_v3:2381868-2382542:f	site	ATAKTKGATGRTGRWKSWTTWWKKRCTAWTGGTRRTBGTGA	D	437	477	TTTAGATATTAAAGACATATTAAGAGAAGGTAATACACATT	-29.5
Pf3D7_14_v3:2381868-2382542:f	site	ATAWWWWTATATATATATATATATATATATATWTAWATWTA	D	438	478	TTAGATATTAAAGACATATTAAGAGAAGGTAATACACATTA	-45.7
Pf3D7_14_v3:2381868-2382542:f	site	ATAKTKGATGRTGRWKSWTTWWKKRCTAWTGGTRRTBGTGA	D	438	478	TTAGATATTAAAGACATATTAAGAGAAGGTAATACACATTA	-11.3
Pf3D7_14_v3:2381868-2382542:f	site	GGWKGYWASGAMTSRAGAGCAGRWWGRTGTGS	D	438	469	TTAGATATTAAAGACATATTAAGAGAAGGTAA	-11.2
Pf3D7_14_v3:2381868-2382542:f	site	ATAWWWWTATATATATATATATATATATATATWTAWATWTA	D	439	479	TAGATATTAAAGACATATTAAGAGAAGGTAATACACATTAT	-23.6
Pf3D7_14_v3:2381868-2382542:f	site	ATAKTKGATGRTGRWKSWTTWWKKRCTAWTGGTRRTBGTGA	D	439	479	TAGATATTAAAGACATATTAAGAGAAGGTAATACACATTAT	-40.5
Pf3D7_14_v3:2381868-2382542:f	site	GGWKGYWASGAMTSRAGAGCAGRWWGRTGTGS	D	439	470	TAGATATTAAAGACATATTAAGAGAAGGTAAT	-19.2
Pf3D7_14_v3:2381868-2382542:f	site	ATAWWWWTATATATATATATATATATATATATWTAWATWTA	D	440	480	AGATATTAAAGACATATTAAGAGAAGGTAATACACATTATA	-46.4
Pf3D7_14_v3:2381868-2382542:f	site	ATAKTKGATGRTGRWKSWTTWWKKRCTAWTGGTRRTBGTGA	D	440	480	AGATATTAAAGACATATTAAGAGAAGGTAATACACATTATA	-33.1
Pf3D7_14_v3:2381868-2382542:f	site	GGWKGYWASGAMTSRAGAGCAGRWWGRTGTGS	D	440	471	AGATATTAAAGACATATTAAGAGAAGGTAATA	-10.6
Pf3D7_14_v3:2381868-2382542:f	site	ATAWWWWTATATATATATATATATATATATATWTAWATWTA	D	441	481	GATATTAAAGACATATTAAGAGAAGGTAATACACATTATAT	-28.7
Pf3D7_14_v3:2381868-2382542:f	site	ATAKTKGATGRTGRWKSWTTWWKKRCTAWTGGTRRTBGTGA	D	441	481	GATATTAAAGACATATTAAGAGAAGGTAATACACATTATAT	-20.4
Pf3D7_14_v3:2381868-2382542:f	site	GGWKGYWASGAMTSRAGAGCAGRWWGRTGTGS	D	441	472	GATATTAAAGACATATTAAGAGAAGGTAATAC	-2.5
Pf3D7_14_v3:2381868-2382542:f	site	ATAWWWWTATATATATATATATATATATATATWTAWATWTA	D	442	482	ATATTAAAGACATATTAAGAGAAGGTAATACACATTATATG	-47.2
Pf3D7_14_v3:2381868-2382542:f	site	ATAKTKGATGRTGRWKSWTTWWKKRCTAWTGGTRRTBGTGA	D	442	482	ATATTAAAGACATATTAAGAGAAGGTAATACACATTATATG	-21.2
Pf3D7_14_v3:2381868-2382542:f	site	GGWKGYWASGAMTSRAGAGCAGRWWGRTGTGS	D	442	473	ATATTAAAGACATATTAAGAGAAGGTAATACA	-17.0
Pf3D7_14_v3:2381868-2382542:f	site	ATAWWWWTATATATATATATATATATATATATWTAWATWTA	D	443	483	TATTAAAGACATATTAAGAGAAGGTAATACACATTATATGC	-29.1
Pf3D7_14_v3:2381868-2382542:f	site	ATAKTKGATGRTGRWKSWTTWWKKRCTAWTGGTRRTBGTGA	D	443	483	TATTAAAGACATATTAAGAGAAGGTAATACACATTATATGC	-36.0
Pf3D7_14_v3:2381868-2382542:f	site	GGWKGYWASGAMTSRAGAGCAGRWWGRTGTGS	D	443	474	TATTAAAGACATATTAAGAGAAGGTAATACAC	-16.9
Pf3D7_14_v3:2381868-2382542:f	site	SGTDHGMAGWRKAWACAKKVASARWGG	D	443	469	TATTAAAGACATATTAAGAGAAGGTAA	-8.1
Pf3D7_14_v3:2381868-2382542:f	site	ATAWWWWTATATATATATATATATATATATATWTAWATWTA	D	444	484	ATTAAAGACATATTAAGAGAAGGTAATACACATTATATGCA	-48.1
Pf3D7_14_v3:2381868-2382542:f	site	ATAKTKGATGRTGRWKSWTTWWKKRCTAWTGGTRRTBGTGA	D	444	484	ATTAAAGACATATTAAGAGAAGGTAATACACATTATATGCA	-22.1
Pf3D7_14_v3:2381868-2382542:f	site	GGWKGYWASGAMTSRAGAGCAGRWWGRTGTGS	D	444	475	ATTAAAGACATATTAAGAGAAGGTAATACACA	-6.7
Pf3D7_14_v3:2381868-2382542:f	site	SGTDHGMAGWRKAWACAKKVASARWGG	D	444	470	ATTAAAGACATATTAAGAGAAGGTAAT	-11.7
Pf3D7_14_v3:2381868-2382542:f	site	ATAWWWWTATATATATATATATATATATATATWTAWATWTA	D	445	485	TTAAAGACATATTAAGAGAAGGTAATACACATTATATGCAT	-28.0
Pf3D7_14_v3:2381868-2382542:f	site	ATAKTKGATGRTGRWKSWTTWWKKRCTAWTGGTRRTBGTGA	D	445	485	TTAAAGACATATTAAGAGAAGGTAATACACATTATATGCAT	-27.4
Pf3D7_14_v3:2381868-2382542:f	site	GGWKGYWASGAMTSRAGAGCAGRWWGRTGTGS	D	445	476	TTAAAGACATATTAAGAGAAGGTAATACACAT	-21.1
Pf3D7_14_v3:2381868-2382542:f	site	SGTDHGMAGWRKAWACAKKVASARWGG	D	445	471	TTAAAGACATATTAAGAGAAGGTAATA	-11.8
Pf3D7_14_v3:2381868-2382542:f	site	ATAWWWWTATATATATATATATATATATATATWTAWATWTA	D	446	486	TAAAGACATATTAAGAGAAGGTAATACACATTATATGCATA	-43.5
Pf3D7_14_v3:2381868-2382542:f	site	ATAKTKGATGRTGRWKSWTTWWKKRCTAWTGGTRRTBGTGA	D	446	486	TAAAGACATATTAAGAGAAGGTAATACACATTATATGCATA	-28.3
Pf3D7_14_v3:2381868-2382542:f	site	GGWKGYWASGAMTSRAGAGCAGRWWGRTGTGS	D	446	477	TAAAGACATATTAAGAGAAGGTAATACACATT	-16.8
Pf3D7_14_v3:2381868-2382542:f	site	SGTDHGMAGWRKAWACAKKVASARWGG	D	446	472	TAAAGACATATTAAGAGAAGGTAATAC	-13.4
Pf3D7_14_v3:2381868-2382542:f	site	ATAWWWWTATATATATATATATATATATATATWTAWATWTA	D	447	487	AAAGACATATTAAGAGAAGGTAATACACATTATATGCATAA	-35.2
Pf3D7_14_v3:2381868-2382542:f	site	ATAKTKGATGRTGRWKSWTTWWKKRCTAWTGGTRRTBGTGA	D	447	487	AAAGACATATTAAGAGAAGGTAATACACATTATATGCATAA	-22.4
Pf3D7_14_v3:2381868-2382542:f	site	GGWKGYWASGAMTSRAGAGCAGRWWGRTGTGS	D	447	478	AAAGACATATTAAGAGAAGGTAATACACATTA	-11.8
Pf3D7_14_v3:2381868-2382542:f	site	SGTDHGMAGWRKAWACAKKVASARWGG	D	447	473	AAAGACATATTAAGAGAAGGTAATACA	-17.0
Pf3D7_14_v3:2381868-2382542:f	site	ATAWWWWTATATATATATATATATATATATATWTAWATWTA	D	448	488	AAGACATATTAAGAGAAGGTAATACACATTATATGCATAAA	-34.8
Pf3D7_14_v3:2381868-2382542:f	site	ATAKTKGATGRTGRWKSWTTWWKKRCTAWTGGTRRTBGTGA	D	448	488	AAGACATATTAAGAGAAGGTAATACACATTATATGCATAAA	-20.0
Pf3D7_14_v3:2381868-2382542:f	site	GGWKGYWASGAMTSRAGAGCAGRWWGRTGTGS	D	448	479	AAGACATATTAAGAGAAGGTAATACACATTAT	-17.2
Pf3D7_14_v3:2381868-2382542:f	site	SGTDHGMAGWRKAWACAKKVASARWGG	D	448	474	AAGACATATTAAGAGAAGGTAATACAC	-14.6
Pf3D7_14_v3:2381868-2382542:f	site	ATAWWWWTATATATATATATATATATATATATWTAWATWTA	D	449	489	AGACATATTAAGAGAAGGTAATACACATTATATGCATAAAG	-37.3
Pf3D7_14_v3:2381868-2382542:f	site	TYWTTYTTTTTTTTTTYMTTT	D	449	469	AGACATATTAAGAGAAGGTAA	-25.7
Pf3D7_14_v3:2381868-2382542:f	site	ATAKTKGATGRTGRWKSWTTWWKKRCTAWTGGTRRTBGTGA	D	449	489	AGACATATTAAGAGAAGGTAATACACATTATATGCATAAAG	-22.9
Pf3D7_14_v3:2381868-2382542:f	site	GGWKGYWASGAMTSRAGAGCAGRWWGRTGTGS	D	449	480	AGACATATTAAGAGAAGGTAATACACATTATA	-11.1
Pf3D7_14_v3:2381868-2382542:f	site	ATATATATATATATATAATAT	D	449	469	AGACATATTAAGAGAAGGTAA	-8.1
Pf3D7_14_v3:2381868-2382542:f	site	CWSYTGKTGTTSSTTYWGCTG	D	449	469	AGACATATTAAGAGAAGGTAA	-18.8
Pf3D7_14_v3:2381868-2382542:f	site	GCTKCASRTAAASTTTCAGCT	D	449	469	AGACATATTAAGAGAAGGTAA	-21.7
Pf3D7_14_v3:2381868-2382542:f	site	SGTDHGMAGWRKAWACAKKVASARWGG	D	449	475	AGACATATTAAGAGAAGGTAATACACA	-8.5
Pf3D7_14_v3:2381868-2382542:f	site	ATAWWWWTATATATATATATATATATATATATWTAWATWTA	D	450	490	GACATATTAAGAGAAGGTAATACACATTATATGCATAAAGA	-39.6
Pf3D7_14_v3:2381868-2382542:f	site	TYWTTYTTTTTTTTTTYMTTT	D	450	470	GACATATTAAGAGAAGGTAAT	-29.4
Pf3D7_14_v3:2381868-2382542:f	site	KAGCWYCYRSHKBTGYAGSY	D	450	469	GACATATTAAGAGAAGGTAA	-18.1
Pf3D7_14_v3:2381868-2382542:f	site	ATAKTKGATGRTGRWKSWTTWWKKRCTAWTGGTRRTBGTGA	D	450	490	GACATATTAAGAGAAGGTAATACACATTATATGCATAAAGA	-19.5
Pf3D7_14_v3:2381868-2382542:f	site	GGWKGYWASGAMTSRAGAGCAGRWWGRTGTGS	D	450	481	GACATATTAAGAGAAGGTAATACACATTATAT	-20.6
Pf3D7_14_v3:2381868-2382542:f	site	ATATATATATATATATAATAT	D	450	470	GACATATTAAGAGAAGGTAAT	-26.8
Pf3D7_14_v3:2381868-2382542:f	site	CWSYTGKTGTTSSTTYWGCTG	D	450	470	GACATATTAAGAGAAGGTAAT	-16.9
Pf3D7_14_v3:2381868-2382542:f	site	GCTKCASRTAAASTTTCAGCT	D	450	470	GACATATTAAGAGAAGGTAAT	-17.2
Pf3D7_14_v3:2381868-2382542:f	site	SGTDHGMAGWRKAWACAKKVASARWGG	D	450	476	GACATATTAAGAGAAGGTAATACACAT	-16.1
Pf3D7_14_v3:2381868-2382542:f	site	ATAWWWWTATATATATATATATATATATATATWTAWATWTA	D	451	491	ACATATTAAGAGAAGGTAATACACATTATATGCATAAAGAA	-27.8
Pf3D7_14_v3:2381868-2382542:f	site	TYWTTYTTTTTTTTTTYMTTT	D	451	471	ACATATTAAGAGAAGGTAATA	-20.8
Pf3D7_14_v3:2381868-2382542:f	site	KAGCWYCYRSHKBTGYAGSY	D	451	470	ACATATTAAGAGAAGGTAAT	-17.1
Pf3D7_14_v3:2381868-2382542:f	site	ATAKTKGATGRTGRWKSWTTWWKKRCTAWTGGTRRTBGTGA	D	451	491	ACATATTAAGAGAAGGTAATACACATTATATGCATAAAGAA	-23.7
Pf3D7_14_v3:2381868-2382542:f	site	GGWKGYWASGAMTSRAGAGCAGRWWGRTGTGS	D	451	482	ACATATTAAGAGAAGGTAATACACATTATATG	-13.0
Pf3D7_14_v3:2381868-2382542:f	site	ATATATATATATATATAATAT	D	451	471	ACATATTAAGAGAAGGTAATA	-17.2
Pf3D7_14_v3:2381868-2382542:f	site	CWSYTGKTGTTSSTTYWGCTG	D	451	471	ACATATTAAGAGAAGGTAATA	-18.6
Pf3D7_14_v3:2381868-2382542:f	site	GCTKCASRTAAASTTTCAGCT	D	451	471	ACATATTAAGAGAAGGTAATA	-19.4
Pf3D7_14_v3:2381868-2382542:f	site	SGTDHGMAGWRKAWACAKKVASARWGG	D	451	477	ACATATTAAGAGAAGGTAATACACATT	-14.2
Pf3D7_14_v3:2381868-2382542:f	site	ATAWWWWTATATATATATATATATATATATATWTAWATWTA	D	452	492	CATATTAAGAGAAGGTAATACACATTATATGCATAAAGAAC	-36.2
Pf3D7_14_v3:2381868-2382542:f	site	TYWTTYTTTTTTTTTTYMTTT	D	452	472	CATATTAAGAGAAGGTAATAC	-13.8
Pf3D7_14_v3:2381868-2382542:f	site	KAGCWYCYRSHKBTGYAGSY	D	452	471	CATATTAAGAGAAGGTAATA	-14.6
Pf3D7_14_v3:2381868-2382542:f	site	ATAKTKGATGRTGRWKSWTTWWKKRCTAWTGGTRRTBGTGA	D	452	492	CATATTAAGAGAAGGTAATACACATTATATGCATAAAGAAC	-21.4
Pf3D7_14_v3:2381868-2382542:f	site	GGWKGYWASGAMTSRAGAGCAGRWWGRTGTGS	D	452	483	CATATTAAGAGAAGGTAATACACATTATATGC	-7.1
Pf3D7_14_v3:2381868-2382542:f	site	ATATATATATATATATAATAT	D	452	472	CATATTAAGAGAAGGTAATAC	-19.2
Pf3D7_14_v3:2381868-2382542:f	site	CWSYTGKTGTTSSTTYWGCTG	D	452	472	CATATTAAGAGAAGGTAATAC	-16.0
Pf3D7_14_v3:2381868-2382542:f	site	GCTKCASRTAAASTTTCAGCT	D	452	472	CATATTAAGAGAAGGTAATAC	-13.2
Pf3D7_14_v3:2381868-2382542:f	site	SGTDHGMAGWRKAWACAKKVASARWGG	D	452	478	CATATTAAGAGAAGGTAATACACATTA	-7.8
Pf3D7_14_v3:2381868-2382542:f	site	ATAWWWWTATATATATATATATATATATATATWTAWATWTA	D	453	493	ATATTAAGAGAAGGTAATACACATTATATGCATAAAGAACC	-41.2
Pf3D7_14_v3:2381868-2382542:f	site	TYWTTYTTTTTTTTTTYMTTT	D	453	473	ATATTAAGAGAAGGTAATACA	-18.4
Pf3D7_14_v3:2381868-2382542:f	site	KAGCWYCYRSHKBTGYAGSY	D	453	472	ATATTAAGAGAAGGTAATAC	-16.4
Pf3D7_14_v3:2381868-2382542:f	site	ATAKTKGATGRTGRWKSWTTWWKKRCTAWTGGTRRTBGTGA	D	453	493	ATATTAAGAGAAGGTAATACACATTATATGCATAAAGAACC	-19.1
Pf3D7_14_v3:2381868-2382542:f	site	GGWKGYWASGAMTSRAGAGCAGRWWGRTGTGS	D	453	484	ATATTAAGAGAAGGTAATACACATTATATGCA	-12.8
Pf3D7_14_v3:2381868-2382542:f	site	ATATATATATATATATAATAT	D	453	473	ATATTAAGAGAAGGTAATACA	-19.7
Pf3D7_14_v3:2381868-2382542:f	site	CSAGRAWAGACACGMSC	D	453	469	ATATTAAGAGAAGGTAA	-9.2
Pf3D7_14_v3:2381868-2382542:f	site	CWSYTGKTGTTSSTTYWGCTG	D	453	473	ATATTAAGAGAAGGTAATACA	-18.2
Pf3D7_14_v3:2381868-2382542:f	site	GCTKCASRTAAASTTTCAGCT	D	453	473	ATATTAAGAGAAGGTAATACA	-7.4
Pf3D7_14_v3:2381868-2382542:f	site	SGTDHGMAGWRKAWACAKKVASARWGG	D	453	479	ATATTAAGAGAAGGTAATACACATTAT	-16.5
Pf3D7_14_v3:2381868-2382542:f	site	ATAWWWWTATATATATATATATATATATATATWTAWATWTA	D	454	494	TATTAAGAGAAGGTAATACACATTATATGCATAAAGAACCT	-41.9
Pf3D7_14_v3:2381868-2382542:f	site	TYWTTYTTTTTTTTTTYMTTT	D	454	474	TATTAAGAGAAGGTAATACAC	-26.0
Pf3D7_14_v3:2381868-2382542:f	site	KAGCWYCYRSHKBTGYAGSY	D	454	473	TATTAAGAGAAGGTAATACA	-4.7
Pf3D7_14_v3:2381868-2382542:f	site	ATAKTKGATGRTGRWKSWTTWWKKRCTAWTGGTRRTBGTGA	D	454	494	TATTAAGAGAAGGTAATACACATTATATGCATAAAGAACCT	-29.8
Pf3D7_14_v3:2381868-2382542:f	site	GGWKGYWASGAMTSRAGAGCAGRWWGRTGTGS	D	454	485	TATTAAGAGAAGGTAATACACATTATATGCAT	-13.3
Pf3D7_14_v3:2381868-2382542:f	site	ATATATATATATATATAATAT	D	454	474	TATTAAGAGAAGGTAATACAC	-26.6
Pf3D7_14_v3:2381868-2382542:f	site	CSAGRAWAGACACGMSC	D	454	470	TATTAAGAGAAGGTAAT	-7.9
Pf3D7_14_v3:2381868-2382542:f	site	CWSYTGKTGTTSSTTYWGCTG	D	454	474	TATTAAGAGAAGGTAATACAC	-7.9
Pf3D7_14_v3:2381868-2382542:f	site	GCTKCASRTAAASTTTCAGCT	D	454	474	TATTAAGAGAAGGTAATACAC	-5.9
Pf3D7_14_v3:2381868-2382542:f	site	SGTDHGMAGWRKAWACAKKVASARWGG	D	454	480	TATTAAGAGAAGGTAATACACATTATA	-15.9
Pf3D7_14_v3:2381868-2382542:f	site	ATAWWWWTATATATATATATATATATATATATWTAWATWTA	D	455	495	ATTAAGAGAAGGTAATACACATTATATGCATAAAGAACCTA	-38.1
Pf3D7_14_v3:2381868-2382542:f	site	TYWTTYTTTTTTTTTTYMTTT	D	455	475	ATTAAGAGAAGGTAATACACA	-31.0
Pf3D7_14_v3:2381868-2382542:f	site	KAGCWYCYRSHKBTGYAGSY	D	455	474	ATTAAGAGAAGGTAATACAC	-20.0
Pf3D7_14_v3:2381868-2382542:f	site	ATAKTKGATGRTGRWKSWTTWWKKRCTAWTGGTRRTBGTGA	D	455	495	ATTAAGAGAAGGTAATACACATTATATGCATAAAGAACCTA	-34.5
Pf3D7_14_v3:2381868-2382542:f	site	GGWKGYWASGAMTSRAGAGCAGRWWGRTGTGS	D	455	486	ATTAAGAGAAGGTAATACACATTATATGCATA	-22.2
Pf3D7_14_v3:2381868-2382542:f	site	ATATATATATATATATAATAT	D	455	475	ATTAAGAGAAGGTAATACACA	-21.5
Pf3D7_14_v3:2381868-2382542:f	site	CSAGRAWAGACACGMSC	D	455	471	ATTAAGAGAAGGTAATA	-13.1
Pf3D7_14_v3:2381868-2382542:f	site	CWSYTGKTGTTSSTTYWGCTG	D	455	475	ATTAAGAGAAGGTAATACACA	-16.5
Pf3D7_14_v3:2381868-2382542:f	site	GCTKCASRTAAASTTTCAGCT	D	455	475	ATTAAGAGAAGGTAATACACA	-18.9
Pf3D7_14_v3:2381868-2382542:f	site	SGTDHGMAGWRKAWACAKKVASARWGG	D	455	481	ATTAAGAGAAGGTAATACACATTATAT	-6.5
Pf3D7_14_v3:2381868-2382542:f	site	ATAWWWWTATATATATATATATATATATATATWTAWATWTA	D	456	496	TTAAGAGAAGGTAATACACATTATATGCATAAAGAACCTAT	-30.2
Pf3D7_14_v3:2381868-2382542:f	site	TYWTTYTTTTTTTTTTYMTTT	D	456	476	TTAAGAGAAGGTAATACACAT	-24.0
Pf3D7_14_v3:2381868-2382542:f	site	KAGCWYCYRSHKBTGYAGSY	D	456	475	TTAAGAGAAGGTAATACACA	-23.9
Pf3D7_14_v3:2381868-2382542:f	site	ATAKTKGATGRTGRWKSWTTWWKKRCTAWTGGTRRTBGTGA	D	456	496	TTAAGAGAAGGTAATACACATTATATGCATAAAGAACCTAT	-15.9
Pf3D7_14_v3:2381868-2382542:f	site	GAACVTTCAGCAGC	D	456	469	TTAAGAGAAGGTAA	-7.9
Pf3D7_14_v3:2381868-2382542:f	site	GGWKGYWASGAMTSRAGAGCAGRWWGRTGTGS	D	456	487	TTAAGAGAAGGTAATACACATTATATGCATAA	-14.9
Pf3D7_14_v3:2381868-2382542:f	site	ATATATATATATATATAATAT	D	456	476	TTAAGAGAAGGTAATACACAT	-24.4
Pf3D7_14_v3:2381868-2382542:f	site	CSAGRAWAGACACGMSC	D	456	472	TTAAGAGAAGGTAATAC	-8.2
Pf3D7_14_v3:2381868-2382542:f	site	CWSYTGKTGTTSSTTYWGCTG	D	456	476	TTAAGAGAAGGTAATACACAT	-23.4
Pf3D7_14_v3:2381868-2382542:f	site	GCTKCASRTAAASTTTCAGCT	D	456	476	TTAAGAGAAGGTAATACACAT	-10.2
Pf3D7_14_v3:2381868-2382542:f	site	SGTDHGMAGWRKAWACAKKVASARWGG	D	456	482	TTAAGAGAAGGTAATACACATTATATG	-18.2
Pf3D7_14_v3:2381868-2382542:f	site	ATAWWWWTATATATATATATATATATATATATWTAWATWTA	D	457	497	TAAGAGAAGGTAATACACATTATATGCATAAAGAACCTATA	-45.5
Pf3D7_14_v3:2381868-2382542:f	site	TYWTTYTTTTTTTTTTYMTTT	D	457	477	TAAGAGAAGGTAATACACATT	-19.4
Pf3D7_14_v3:2381868-2382542:f	site	KAGCWYCYRSHKBTGYAGSY	D	457	476	TAAGAGAAGGTAATACACAT	-8.3
Pf3D7_14_v3:2381868-2382542:f	site	ATAKTKGATGRTGRWKSWTTWWKKRCTAWTGGTRRTBGTGA	D	457	497	TAAGAGAAGGTAATACACATTATATGCATAAAGAACCTATA	-21.1
Pf3D7_14_v3:2381868-2382542:f	site	GAACVTTCAGCAGC	D	457	470	TAAGAGAAGGTAAT	-10.8
Pf3D7_14_v3:2381868-2382542:f	site	GGWKGYWASGAMTSRAGAGCAGRWWGRTGTGS	D	457	488	TAAGAGAAGGTAATACACATTATATGCATAAA	-15.7
Pf3D7_14_v3:2381868-2382542:f	site	ATATATATATATATATAATAT	D	457	477	TAAGAGAAGGTAATACACATT	-19.9
Pf3D7_14_v3:2381868-2382542:f	site	CSAGRAWAGACACGMSC	D	457	473	TAAGAGAAGGTAATACA	-1.6
Pf3D7_14_v3:2381868-2382542:f	site	CWSYTGKTGTTSSTTYWGCTG	D	457	477	TAAGAGAAGGTAATACACATT	-11.7
Pf3D7_14_v3:2381868-2382542:f	site	GCTKCASRTAAASTTTCAGCT	D	457	477	TAAGAGAAGGTAATACACATT	-22.7
Pf3D7_14_v3:2381868-2382542:f	site	SGTDHGMAGWRKAWACAKKVASARWGG	D	457	483	TAAGAGAAGGTAATACACATTATATGC	-8.3
Pf3D7_14_v3:2381868-2382542:f	site	ATAWWWWTATATATATATATATATATATATATWTAWATWTA	D	458	498	AAGAGAAGGTAATACACATTATATGCATAAAGAACCTATAA	-30.3
Pf3D7_14_v3:2381868-2382542:f	site	TYWTTYTTTTTTTTTTYMTTT	D	458	478	AAGAGAAGGTAATACACATTA	-19.1
Pf3D7_14_v3:2381868-2382542:f	site	KAGCWYCYRSHKBTGYAGSY	D	458	477	AAGAGAAGGTAATACACATT	-27.3
Pf3D7_14_v3:2381868-2382542:f	site	ATAKTKGATGRTGRWKSWTTWWKKRCTAWTGGTRRTBGTGA	D	458	498	AAGAGAAGGTAATACACATTATATGCATAAAGAACCTATAA	-19.4
Pf3D7_14_v3:2381868-2382542:f	site	GAACVTTCAGCAGC	D	458	471	AAGAGAAGGTAATA	-13.9
Pf3D7_14_v3:2381868-2382542:f	site	GGWKGYWASGAMTSRAGAGCAGRWWGRTGTGS	D	458	489	AAGAGAAGGTAATACACATTATATGCATAAAG	-10.6
Pf3D7_14_v3:2381868-2382542:f	site	ATATATATATATATATAATAT	D	458	478	AAGAGAAGGTAATACACATTA	-33.4
Pf3D7_14_v3:2381868-2382542:f	site	CSAGRAWAGACACGMSC	D	458	474	AAGAGAAGGTAATACAC	-3.6
Pf3D7_14_v3:2381868-2382542:f	site	CWSYTGKTGTTSSTTYWGCTG	D	458	478	AAGAGAAGGTAATACACATTA	-18.9
Pf3D7_14_v3:2381868-2382542:f	site	GCTKCASRTAAASTTTCAGCT	D	458	478	AAGAGAAGGTAATACACATTA	-17.3
Pf3D7_14_v3:2381868-2382542:f	site	SGTDHGMAGWRKAWACAKKVASARWGG	D	458	484	AAGAGAAGGTAATACACATTATATGCA	-19.8
Pf3D7_14_v3:2381868-2382542:f	site	CAGARGWGCTGG	D	458	469	AAGAGAAGGTAA	1.4
Pf3D7_14_v3:2381868-2382542:f	site	ATAWWWWTATATATATATATATATATATATATWTAWATWTA	D	459	499	AGAGAAGGTAATACACATTATATGCATAAAGAACCTATAAA	-47.6
Pf3D7_14_v3:2381868-2382542:f	site	TYWTTYTTTTTTTTTTYMTTT	D	459	479	AGAGAAGGTAATACACATTAT	-26.8
Pf3D7_14_v3:2381868-2382542:f	site	KAGCWYCYRSHKBTGYAGSY	D	459	478	AGAGAAGGTAATACACATTA	-19.1
Pf3D7_14_v3:2381868-2382542:f	site	ATAKTKGATGRTGRWKSWTTWWKKRCTAWTGGTRRTBGTGA	D	459	499	AGAGAAGGTAATACACATTATATGCATAAAGAACCTATAAA	-17.7
Pf3D7_14_v3:2381868-2382542:f	site	GAACVTTCAGCAGC	D	459	472	AGAGAAGGTAATAC	-13.4
Pf3D7_14_v3:2381868-2382542:f	site	GGWKGYWASGAMTSRAGAGCAGRWWGRTGTGS	D	459	490	AGAGAAGGTAATACACATTATATGCATAAAGA	-20.7
Pf3D7_14_v3:2381868-2382542:f	site	ATATATATATATATATAATAT	D	459	479	AGAGAAGGTAATACACATTAT	-9.4
Pf3D7_14_v3:2381868-2382542:f	site	CSAGRAWAGACACGMSC	D	459	475	AGAGAAGGTAATACACA	-3.5
Pf3D7_14_v3:2381868-2382542:f	site	CWSYTGKTGTTSSTTYWGCTG	D	459	479	AGAGAAGGTAATACACATTAT	-17.8
Pf3D7_14_v3:2381868-2382542:f	site	GCTKCASRTAAASTTTCAGCT	D	459	479	AGAGAAGGTAATACACATTAT	-9.8
Pf3D7_14_v3:2381868-2382542:f	site	SGTDHGMAGWRKAWACAKKVASARWGG	D	459	485	AGAGAAGGTAATACACATTATATGCAT	-8.4
Pf3D7_14_v3:2381868-2382542:f	site	CAGARGWGCTGG	D	459	470	AGAGAAGGTAAT	-9.1
Pf3D7_14_v3:2381868-2382542:f	site	ATAWWWWTATATATATATATATATATATATATWTAWATWTA	D	460	500	GAGAAGGTAATACACATTATATGCATAAAGAACCTATAAAT	-48.2
Pf3D7_14_v3:2381868-2382542:f	site	TYWTTYTTTTTTTTTTYMTTT	D	460	480	GAGAAGGTAATACACATTATA	-36.2
Pf3D7_14_v3:2381868-2382542:f	site	KAGCWYCYRSHKBTGYAGSY	D	460	479	GAGAAGGTAATACACATTAT	-10.0
Pf3D7_14_v3:2381868-2382542:f	site	ATAKTKGATGRTGRWKSWTTWWKKRCTAWTGGTRRTBGTGA	D	460	500	GAGAAGGTAATACACATTATATGCATAAAGAACCTATAAAT	-37.6
Pf3D7_14_v3:2381868-2382542:f	site	CCAYMACCAA	D	460	469	GAGAAGGTAA	-9.2
Pf3D7_14_v3:2381868-2382542:f	site	GAACVTTCAGCAGC	D	460	473	GAGAAGGTAATACA	-7.3
Pf3D7_14_v3:2381868-2382542:f	site	GGWKGYWASGAMTSRAGAGCAGRWWGRTGTGS	D	460	491	GAGAAGGTAATACACATTATATGCATAAAGAA	-22.7
Pf3D7_14_v3:2381868-2382542:f	site	ATATATATATATATATAATAT	D	460	480	GAGAAGGTAATACACATTATA	-31.3
Pf3D7_14_v3:2381868-2382542:f	site	CSAGRAWAGACACGMSC	D	460	476	GAGAAGGTAATACACAT	-8.6
Pf3D7_14_v3:2381868-2382542:f	site	CWSYTGKTGTTSSTTYWGCTG	D	460	480	GAGAAGGTAATACACATTATA	-12.3
Pf3D7_14_v3:2381868-2382542:f	site	GCTKCASRTAAASTTTCAGCT	D	460	480	GAGAAGGTAATACACATTATA	-17.7
Pf3D7_14_v3:2381868-2382542:f	site	SGTDHGMAGWRKAWACAKKVASARWGG	D	460	486	GAGAAGGTAATACACATTATATGCATA	-18.4
Pf3D7_14_v3:2381868-2382542:f	site	CAGARGWGCTGG	D	460	471	GAGAAGGTAATA	-2.6
Pf3D7_14_v3:2381868-2382542:f	site	ATAWWWWTATATATATATATATATATATATATWTAWATWTA	D	461	501	AGAAGGTAATACACATTATATGCATAAAGAACCTATAAATC	-34.7
Pf3D7_14_v3:2381868-2382542:f	site	TYWTTYTTTTTTTTTTYMTTT	D	461	481	AGAAGGTAATACACATTATAT	-27.5
Pf3D7_14_v3:2381868-2382542:f	site	KAGCWYCYRSHKBTGYAGSY	D	461	480	AGAAGGTAATACACATTATA	-31.8
Pf3D7_14_v3:2381868-2382542:f	site	ATAKTKGATGRTGRWKSWTTWWKKRCTAWTGGTRRTBGTGA	D	461	501	AGAAGGTAATACACATTATATGCATAAAGAACCTATAAATC	-29.4
Pf3D7_14_v3:2381868-2382542:f	site	CCAYMACCAA	D	461	470	AGAAGGTAAT	-18.1
Pf3D7_14_v3:2381868-2382542:f	site	GAACVTTCAGCAGC	D	461	474	AGAAGGTAATACAC	-7.2
Pf3D7_14_v3:2381868-2382542:f	site	GGWKGYWASGAMTSRAGAGCAGRWWGRTGTGS	D	461	492	AGAAGGTAATACACATTATATGCATAAAGAAC	-3.9
Pf3D7_14_v3:2381868-2382542:f	site	ATATATATATATATATAATAT	D	461	481	AGAAGGTAATACACATTATAT	-6.0
Pf3D7_14_v3:2381868-2382542:f	site	CSAGRAWAGACACGMSC	D	461	477	AGAAGGTAATACACATT	-8.1
Pf3D7_14_v3:2381868-2382542:f	site	CWSYTGKTGTTSSTTYWGCTG	D	461	481	AGAAGGTAATACACATTATAT	-20.1
Pf3D7_14_v3:2381868-2382542:f	site	GCTKCASRTAAASTTTCAGCT	D	461	481	AGAAGGTAATACACATTATAT	-18.9
Pf3D7_14_v3:2381868-2382542:f	site	SGTDHGMAGWRKAWACAKKVASARWGG	D	461	487	AGAAGGTAATACACATTATATGCATAA	-14.0
Pf3D7_14_v3:2381868-2382542:f	site	CAGARGWGCTGG	D	461	472	AGAAGGTAATAC	-3.1
Pf3D7_14_v3:2381868-2382542:f	site	ATAWWWWTATATATATATATATATATATATATWTAWATWTA	D	462	502	GAAGGTAATACACATTATATGCATAAAGAACCTATAAATCA	-38.7
Pf3D7_14_v3:2381868-2382542:f	site	TYWTTYTTTTTTTTTTYMTTT	D	462	482	GAAGGTAATACACATTATATG	-22.5
Pf3D7_14_v3:2381868-2382542:f	site	KAGCWYCYRSHKBTGYAGSY	D	462	481	GAAGGTAATACACATTATAT	-12.1
Pf3D7_14_v3:2381868-2382542:f	site	ATAKTKGATGRTGRWKSWTTWWKKRCTAWTGGTRRTBGTGA	D	462	502	GAAGGTAATACACATTATATGCATAAAGAACCTATAAATCA	-25.1
Pf3D7_14_v3:2381868-2382542:f	site	CCAYMACCAA	D	462	471	GAAGGTAATA	-15.2
Pf3D7_14_v3:2381868-2382542:f	site	SCCCCACC	D	462	469	GAAGGTAA	-6.6
Pf3D7_14_v3:2381868-2382542:f	site	GAACVTTCAGCAGC	D	462	475	GAAGGTAATACACA	0.1
Pf3D7_14_v3:2381868-2382542:f	site	GGWKGYWASGAMTSRAGAGCAGRWWGRTGTGS	D	462	493	GAAGGTAATACACATTATATGCATAAAGAACC	-13.0
Pf3D7_14_v3:2381868-2382542:f	site	ATATATATATATATATAATAT	D	462	482	GAAGGTAATACACATTATATG	-27.1
Pf3D7_14_v3:2381868-2382542:f	site	CAGKCGCC	D	462	469	GAAGGTAA	-4.8
Pf3D7_14_v3:2381868-2382542:f	site	CSAGRAWAGACACGMSC	D	462	478	GAAGGTAATACACATTA	0.6
Pf3D7_14_v3:2381868-2382542:f	site	CWSYTGKTGTTSSTTYWGCTG	D	462	482	GAAGGTAATACACATTATATG	-16.9
Pf3D7_14_v3:2381868-2382542:f	site	GCTKCASRTAAASTTTCAGCT	D	462	482	GAAGGTAATACACATTATATG	-10.0
Pf3D7_14_v3:2381868-2382542:f	site	SGTDHGMAGWRKAWACAKKVASARWGG	D	462	488	GAAGGTAATACACATTATATGCATAAA	-16.7
Pf3D7_14_v3:2381868-2382542:f	site	CAGARGWGCTGG	D	462	473	GAAGGTAATACA	-7.9
Pf3D7_14_v3:2381868-2382542:f	site	ATAWWWWTATATATATATATATATATATATATWTAWATWTA	D	463	503	AAGGTAATACACATTATATGCATAAAGAACCTATAAATCAT	-42.3
Pf3D7_14_v3:2381868-2382542:f	site	TYWTTYTTTTTTTTTTYMTTT	D	463	483	AAGGTAATACACATTATATGC	-18.8
Pf3D7_14_v3:2381868-2382542:f	site	KAGCWYCYRSHKBTGYAGSY	D	463	482	AAGGTAATACACATTATATG	-15.4
Pf3D7_14_v3:2381868-2382542:f	site	ATAKTKGATGRTGRWKSWTTWWKKRCTAWTGGTRRTBGTGA	D	463	503	AAGGTAATACACATTATATGCATAAAGAACCTATAAATCAT	-36.2
Pf3D7_14_v3:2381868-2382542:f	site	CCAYMACCAA	D	463	472	AAGGTAATAC	-17.4
Pf3D7_14_v3:2381868-2382542:f	site	SCCCCACC	D	463	470	AAGGTAAT	-7.0
Pf3D7_14_v3:2381868-2382542:f	site	GAACVTTCAGCAGC	D	463	476	AAGGTAATACACAT	-18.0
Pf3D7_14_v3:2381868-2382542:f	site	GGWKGYWASGAMTSRAGAGCAGRWWGRTGTGS	D	463	494	AAGGTAATACACATTATATGCATAAAGAACCT	-19.3
Pf3D7_14_v3:2381868-2382542:f	site	ATATATATATATATATAATAT	D	463	483	AAGGTAATACACATTATATGC	-12.2
Pf3D7_14_v3:2381868-2382542:f	site	CAGKCGCC	D	463	470	AAGGTAAT	-1.9
Pf3D7_14_v3:2381868-2382542:f	site	CSAGRAWAGACACGMSC	D	463	479	AAGGTAATACACATTAT	-12.8
Pf3D7_14_v3:2381868-2382542:f	site	CWSYTGKTGTTSSTTYWGCTG	D	463	483	AAGGTAATACACATTATATGC	-12.6
Pf3D7_14_v3:2381868-2382542:f	site	GCTKCASRTAAASTTTCAGCT	D	463	483	AAGGTAATACACATTATATGC	-15.7
Pf3D7_14_v3:2381868-2382542:f	site	SGTDHGMAGWRKAWACAKKVASARWGG	D	463	489	AAGGTAATACACATTATATGCATAAAG	-18.1
Pf3D7_14_v3:2381868-2382542:f	site	CAGARGWGCTGG	D	463	474	AAGGTAATACAC	-7.3
Pf3D7_14_v3:2381868-2382542:f	site	ATAWWWWTATATATATATATATATATATATATWTAWATWTA	D	464	504	AGGTAATACACATTATATGCATAAAGAACCTATAAATCATA	-31.3
Pf3D7_14_v3:2381868-2382542:f	site	TYWTTYTTTTTTTTTTYMTTT	D	464	484	AGGTAATACACATTATATGCA	-30.9
Pf3D7_14_v3:2381868-2382542:f	site	KAGCWYCYRSHKBTGYAGSY	D	464	483	AGGTAATACACATTATATGC	-11.4
Pf3D7_14_v3:2381868-2382542:f	site	ATAKTKGATGRTGRWKSWTTWWKKRCTAWTGGTRRTBGTGA	D	464	504	AGGTAATACACATTATATGCATAAAGAACCTATAAATCATA	-30.8
Pf3D7_14_v3:2381868-2382542:f	site	CCAYMACCAA	D	464	473	AGGTAATACA	-7.4
Pf3D7_14_v3:2381868-2382542:f	site	SCCCCACC	D	464	471	AGGTAATA	-7.0
Pf3D7_14_v3:2381868-2382542:f	site	GAACVTTCAGCAGC	D	464	477	AGGTAATACACATT	-9.8
Pf3D7_14_v3:2381868-2382542:f	site	GGWKGYWASGAMTSRAGAGCAGRWWGRTGTGS	D	464	495	AGGTAATACACATTATATGCATAAAGAACCTA	-5.8
Pf3D7_14_v3:2381868-2382542:f	site	ATATATATATATATATAATAT	D	464	484	AGGTAATACACATTATATGCA	-18.5
Pf3D7_14_v3:2381868-2382542:f	site	CAGKCGCC	D	464	471	AGGTAATA	-4.6
Pf3D7_14_v3:2381868-2382542:f	site	CSAGRAWAGACACGMSC	D	464	480	AGGTAATACACATTATA	-2.5
Pf3D7_14_v3:2381868-2382542:f	site	CWSYTGKTGTTSSTTYWGCTG	D	464	484	AGGTAATACACATTATATGCA	-18.1
Pf3D7_14_v3:2381868-2382542:f	site	GCTKCASRTAAASTTTCAGCT	D	464	484	AGGTAATACACATTATATGCA	-12.5
Pf3D7_14_v3:2381868-2382542:f	site	SGTDHGMAGWRKAWACAKKVASARWGG	D	464	490	AGGTAATACACATTATATGCATAAAGA	-6.5
Pf3D7_14_v3:2381868-2382542:f	site	CAGARGWGCTGG	D	464	475	AGGTAATACACA	-4.9
Pf3D7_14_v3:2381868-2382542:f	site	ATAWWWWTATATATATATATATATATATATATWTAWATWTA	D	576	616	TATTCAAATGTGCAAAATGATAAATACAATAATATAGGTAA	-47.1
Pf3D7_14_v3:2381868-2382542:f	site	ATAKTKGATGRTGRWKSWTTWWKKRCTAWTGGTRRTBGTGA	D	576	616	TATTCAAATGTGCAAAATGATAAATACAATAATATAGGTAA	-21.3
Pf3D7_14_v3:2381868-2382542:f	site	ATAWWWWTATATATATATATATATATATATATWTAWATWTA	D	577	617	ATTCAAATGTGCAAAATGATAAATACAATAATATAGGTAAT	-27.9
Pf3D7_14_v3:2381868-2382542:f	site	ATAKTKGATGRTGRWKSWTTWWKKRCTAWTGGTRRTBGTGA	D	577	617	ATTCAAATGTGCAAAATGATAAATACAATAATATAGGTAAT	-27.4
Pf3D7_14_v3:2381868-2382542:f	site	ATAWWWWTATATATATATATATATATATATATWTAWATWTA	D	578	618	TTCAAATGTGCAAAATGATAAATACAATAATATAGGTAATA	-45.3
Pf3D7_14_v3:2381868-2382542:f	site	ATAKTKGATGRTGRWKSWTTWWKKRCTAWTGGTRRTBGTGA	D	578	618	TTCAAATGTGCAAAATGATAAATACAATAATATAGGTAATA	-29.0
Pf3D7_14_v3:2381868-2382542:f	site	ATAWWWWTATATATATATATATATATATATATWTAWATWTA	D	579	619	TCAAATGTGCAAAATGATAAATACAATAATATAGGTAATAA	-18.1
Pf3D7_14_v3:2381868-2382542:f	site	ATAKTKGATGRTGRWKSWTTWWKKRCTAWTGGTRRTBGTGA	D	579	619	TCAAATGTGCAAAATGATAAATACAATAATATAGGTAATAA	-15.1
Pf3D7_14_v3:2381868-2382542:f	site	ATAWWWWTATATATATATATATATATATATATWTAWATWTA	D	580	620	CAAATGTGCAAAATGATAAATACAATAATATAGGTAATAAT	-49.3
Pf3D7_14_v3:2381868-2382542:f	site	ATAKTKGATGRTGRWKSWTTWWKKRCTAWTGGTRRTBGTGA	D	580	620	CAAATGTGCAAAATGATAAATACAATAATATAGGTAATAAT	-32.7
Pf3D7_14_v3:2381868-2382542:f	site	ATAWWWWTATATATATATATATATATATATATWTAWATWTA	D	581	621	AAATGTGCAAAATGATAAATACAATAATATAGGTAATAATA	-19.6
Pf3D7_14_v3:2381868-2382542:f	site	ATAKTKGATGRTGRWKSWTTWWKKRCTAWTGGTRRTBGTGA	D	581	621	AAATGTGCAAAATGATAAATACAATAATATAGGTAATAATA	-19.2
Pf3D7_14_v3:2381868-2382542:f	site	ATAWWWWTATATATATATATATATATATATATWTAWATWTA	D	582	622	AATGTGCAAAATGATAAATACAATAATATAGGTAATAATAA	-41.9
Pf3D7_14_v3:2381868-2382542:f	site	ATAKTKGATGRTGRWKSWTTWWKKRCTAWTGGTRRTBGTGA	D	582	622	AATGTGCAAAATGATAAATACAATAATATAGGTAATAATAA	-4.7
Pf3D7_14_v3:2381868-2382542:f	site	ATAWWWWTATATATATATATATATATATATATWTAWATWTA	D	583	623	ATGTGCAAAATGATAAATACAATAATATAGGTAATAATAAT	-16.8
Pf3D7_14_v3:2381868-2382542:f	site	ATAKTKGATGRTGRWKSWTTWWKKRCTAWTGGTRRTBGTGA	D	583	623	ATGTGCAAAATGATAAATACAATAATATAGGTAATAATAAT	-34.9
Pf3D7_14_v3:2381868-2382542:f	site	ATAWWWWTATATATATATATATATATATATATWTAWATWTA	D	584	624	TGTGCAAAATGATAAATACAATAATATAGGTAATAATAATT	-45.7
Pf3D7_14_v3:2381868-2382542:f	site	ATAKTKGATGRTGRWKSWTTWWKKRCTAWTGGTRRTBGTGA	D	584	624	TGTGCAAAATGATAAATACAATAATATAGGTAATAATAATT	-38.8
Pf3D7_14_v3:2381868-2382542:f	site	ATAWWWWTATATATATATATATATATATATATWTAWATWTA	D	585	625	GTGCAAAATGATAAATACAATAATATAGGTAATAATAATTA	-16.8
Pf3D7_14_v3:2381868-2382542:f	site	ATAKTKGATGRTGRWKSWTTWWKKRCTAWTGGTRRTBGTGA	D	585	625	GTGCAAAATGATAAATACAATAATATAGGTAATAATAATTA	-21.2
Pf3D7_14_v3:2381868-2382542:f	site	GGWKGYWASGAMTSRAGAGCAGRWWGRTGTGS	D	585	616	GTGCAAAATGATAAATACAATAATATAGGTAA	-13.6
Pf3D7_14_v3:2381868-2382542:f	site	ATAWWWWTATATATATATATATATATATATATWTAWATWTA	D	586	626	TGCAAAATGATAAATACAATAATATAGGTAATAATAATTAT	-43.9
Pf3D7_14_v3:2381868-2382542:f	site	ATAKTKGATGRTGRWKSWTTWWKKRCTAWTGGTRRTBGTGA	D	586	626	TGCAAAATGATAAATACAATAATATAGGTAATAATAATTAT	-38.8
Pf3D7_14_v3:2381868-2382542:f	site	GGWKGYWASGAMTSRAGAGCAGRWWGRTGTGS	D	586	617	TGCAAAATGATAAATACAATAATATAGGTAAT	-17.4
Pf3D7_14_v3:2381868-2382542:f	site	ATAWWWWTATATATATATATATATATATATATWTAWATWTA	D	587	627	GCAAAATGATAAATACAATAATATAGGTAATAATAATTATA	-20.2
Pf3D7_14_v3:2381868-2382542:f	site	ATAKTKGATGRTGRWKSWTTWWKKRCTAWTGGTRRTBGTGA	D	587	627	GCAAAATGATAAATACAATAATATAGGTAATAATAATTATA	-35.7
Pf3D7_14_v3:2381868-2382542:f	site	GGWKGYWASGAMTSRAGAGCAGRWWGRTGTGS	D	587	618	GCAAAATGATAAATACAATAATATAGGTAATA	-11.1
Pf3D7_14_v3:2381868-2382542:f	site	ATAWWWWTATATATATATATATATATATATATWTAWATWTA	D	588	628	CAAAATGATAAATACAATAATATAGGTAATAATAATTATAG	-45.7
Pf3D7_14_v3:2381868-2382542:f	site	ATAKTKGATGRTGRWKSWTTWWKKRCTAWTGGTRRTBGTGA	D	588	628	CAAAATGATAAATACAATAATATAGGTAATAATAATTATAG	-12.2
Pf3D7_14_v3:2381868-2382542:f	site	GGWKGYWASGAMTSRAGAGCAGRWWGRTGTGS	D	588	619	CAAAATGATAAATACAATAATATAGGTAATAA	-18.1
Pf3D7_14_v3:2381868-2382542:f	site	ATAWWWWTATATATATATATATATATATATATWTAWATWTA	D	589	629	AAAATGATAAATACAATAATATAGGTAATAATAATTATAGT	-21.5
Pf3D7_14_v3:2381868-2382542:f	site	ATAKTKGATGRTGRWKSWTTWWKKRCTAWTGGTRRTBGTGA	D	589	629	AAAATGATAAATACAATAATATAGGTAATAATAATTATAGT	-23.2
Pf3D7_14_v3:2381868-2382542:f	site	GGWKGYWASGAMTSRAGAGCAGRWWGRTGTGS	D	589	620	AAAATGATAAATACAATAATATAGGTAATAAT	-19.4
Pf3D7_14_v3:2381868-2382542:f	site	ATAWWWWTATATATATATATATATATATATATWTAWATWTA	D	590	630	AAATGATAAATACAATAATATAGGTAATAATAATTATAGTC	-36.2
Pf3D7_14_v3:2381868-2382542:f	site	ATAKTKGATGRTGRWKSWTTWWKKRCTAWTGGTRRTBGTGA	D	590	630	AAATGATAAATACAATAATATAGGTAATAATAATTATAGTC	-33.9
Pf3D7_14_v3:2381868-2382542:f	site	GGWKGYWASGAMTSRAGAGCAGRWWGRTGTGS	D	590	621	AAATGATAAATACAATAATATAGGTAATAATA	-15.6
Pf3D7_14_v3:2381868-2382542:f	site	SGTDHGMAGWRKAWACAKKVASARWGG	D	590	616	AAATGATAAATACAATAATATAGGTAA	-18.2
Pf3D7_14_v3:2381868-2382542:f	site	ATAWWWWTATATATATATATATATATATATATWTAWATWTA	D	591	631	AATGATAAATACAATAATATAGGTAATAATAATTATAGTCA	-20.0
Pf3D7_14_v3:2381868-2382542:f	site	ATAKTKGATGRTGRWKSWTTWWKKRCTAWTGGTRRTBGTGA	D	591	631	AATGATAAATACAATAATATAGGTAATAATAATTATAGTCA	-21.8
Pf3D7_14_v3:2381868-2382542:f	site	GGWKGYWASGAMTSRAGAGCAGRWWGRTGTGS	D	591	622	AATGATAAATACAATAATATAGGTAATAATAA	-10.1
Pf3D7_14_v3:2381868-2382542:f	site	SGTDHGMAGWRKAWACAKKVASARWGG	D	591	617	AATGATAAATACAATAATATAGGTAAT	-11.0
Pf3D7_14_v3:2381868-2382542:f	site	ATAWWWWTATATATATATATATATATATATATWTAWATWTA	D	592	632	ATGATAAATACAATAATATAGGTAATAATAATTATAGTCAC	-39.6
Pf3D7_14_v3:2381868-2382542:f	site	ATAKTKGATGRTGRWKSWTTWWKKRCTAWTGGTRRTBGTGA	D	592	632	ATGATAAATACAATAATATAGGTAATAATAATTATAGTCAC	-28.0
Pf3D7_14_v3:2381868-2382542:f	site	GGWKGYWASGAMTSRAGAGCAGRWWGRTGTGS	D	592	623	ATGATAAATACAATAATATAGGTAATAATAAT	-19.4
Pf3D7_14_v3:2381868-2382542:f	site	SGTDHGMAGWRKAWACAKKVASARWGG	D	592	618	ATGATAAATACAATAATATAGGTAATA	-16.9
Pf3D7_14_v3:2381868-2382542:f	site	ATAWWWWTATATATATATATATATATATATATWTAWATWTA	D	593	633	TGATAAATACAATAATATAGGTAATAATAATTATAGTCACA	-21.6
Pf3D7_14_v3:2381868-2382542:f	site	ATAKTKGATGRTGRWKSWTTWWKKRCTAWTGGTRRTBGTGA	D	593	633	TGATAAATACAATAATATAGGTAATAATAATTATAGTCACA	-46.4
Pf3D7_14_v3:2381868-2382542:f	site	GGWKGYWASGAMTSRAGAGCAGRWWGRTGTGS	D	593	624	TGATAAATACAATAATATAGGTAATAATAATT	-15.3
Pf3D7_14_v3:2381868-2382542:f	site	SGTDHGMAGWRKAWACAKKVASARWGG	D	593	619	TGATAAATACAATAATATAGGTAATAA	-15.8
Pf3D7_14_v3:2381868-2382542:f	site	ATAWWWWTATATATATATATATATATATATATWTAWATWTA	D	594	634	GATAAATACAATAATATAGGTAATAATAATTATAGTCACAA	-45.1
Pf3D7_14_v3:2381868-2382542:f	site	ATAKTKGATGRTGRWKSWTTWWKKRCTAWTGGTRRTBGTGA	D	594	634	GATAAATACAATAATATAGGTAATAATAATTATAGTCACAA	-19.2
Pf3D7_14_v3:2381868-2382542:f	site	GGWKGYWASGAMTSRAGAGCAGRWWGRTGTGS	D	594	625	GATAAATACAATAATATAGGTAATAATAATTA	-11.7
Pf3D7_14_v3:2381868-2382542:f	site	SGTDHGMAGWRKAWACAKKVASARWGG	D	594	620	GATAAATACAATAATATAGGTAATAAT	-12.1
Pf3D7_14_v3:2381868-2382542:f	site	ATAWWWWTATATATATATATATATATATATATWTAWATWTA	D	595	635	ATAAATACAATAATATAGGTAATAATAATTATAGTCACAAA	-11.7
Pf3D7_14_v3:2381868-2382542:f	site	ATAKTKGATGRTGRWKSWTTWWKKRCTAWTGGTRRTBGTGA	D	595	635	ATAAATACAATAATATAGGTAATAATAATTATAGTCACAAA	-18.3
Pf3D7_14_v3:2381868-2382542:f	site	GGWKGYWASGAMTSRAGAGCAGRWWGRTGTGS	D	595	626	ATAAATACAATAATATAGGTAATAATAATTAT	-18.5
Pf3D7_14_v3:2381868-2382542:f	site	SGTDHGMAGWRKAWACAKKVASARWGG	D	595	621	ATAAATACAATAATATAGGTAATAATA	-13.9
Pf3D7_14_v3:2381868-2382542:f	site	ATAWWWWTATATATATATATATATATATATATWTAWATWTA	D	596	636	TAAATACAATAATATAGGTAATAATAATTATAGTCACAAAT	-38.3
Pf3D7_14_v3:2381868-2382542:f	site	TYWTTYTTTTTTTTTTYMTTT	D	596	616	TAAATACAATAATATAGGTAA	-25.1
Pf3D7_14_v3:2381868-2382542:f	site	ATAKTKGATGRTGRWKSWTTWWKKRCTAWTGGTRRTBGTGA	D	596	636	TAAATACAATAATATAGGTAATAATAATTATAGTCACAAAT	-32.6
Pf3D7_14_v3:2381868-2382542:f	site	GGWKGYWASGAMTSRAGAGCAGRWWGRTGTGS	D	596	627	TAAATACAATAATATAGGTAATAATAATTATA	-13.8
Pf3D7_14_v3:2381868-2382542:f	site	ATATATATATATATATAATAT	D	596	616	TAAATACAATAATATAGGTAA	-27.7
Pf3D7_14_v3:2381868-2382542:f	site	CWSYTGKTGTTSSTTYWGCTG	D	596	616	TAAATACAATAATATAGGTAA	-22.2
Pf3D7_14_v3:2381868-2382542:f	site	GCTKCASRTAAASTTTCAGCT	D	596	616	TAAATACAATAATATAGGTAA	-17.3
Pf3D7_14_v3:2381868-2382542:f	site	SGTDHGMAGWRKAWACAKKVASARWGG	D	596	622	TAAATACAATAATATAGGTAATAATAA	-11.6
Pf3D7_14_v3:2381868-2382542:f	site	ATAWWWWTATATATATATATATATATATATATWTAWATWTA	D	597	637	AAATACAATAATATAGGTAATAATAATTATAGTCACAAATT	-13.3
Pf3D7_14_v3:2381868-2382542:f	site	TYWTTYTTTTTTTTTTYMTTT	D	597	617	AAATACAATAATATAGGTAAT	-25.6
Pf3D7_14_v3:2381868-2382542:f	site	KAGCWYCYRSHKBTGYAGSY	D	597	616	AAATACAATAATATAGGTAA	-21.9
Pf3D7_14_v3:2381868-2382542:f	site	ATAKTKGATGRTGRWKSWTTWWKKRCTAWTGGTRRTBGTGA	D	597	637	AAATACAATAATATAGGTAATAATAATTATAGTCACAAATT	-20.6
Pf3D7_14_v3:2381868-2382542:f	site	GGWKGYWASGAMTSRAGAGCAGRWWGRTGTGS	D	597	628	AAATACAATAATATAGGTAATAATAATTATAG	-11.6
Pf3D7_14_v3:2381868-2382542:f	site	ATATATATATATATATAATAT	D	597	617	AAATACAATAATATAGGTAAT	-5.6
Pf3D7_14_v3:2381868-2382542:f	site	CWSYTGKTGTTSSTTYWGCTG	D	597	617	AAATACAATAATATAGGTAAT	-25.0
Pf3D7_14_v3:2381868-2382542:f	site	GCTKCASRTAAASTTTCAGCT	D	597	617	AAATACAATAATATAGGTAAT	-17.2
Pf3D7_14_v3:2381868-2382542:f	site	SGTDHGMAGWRKAWACAKKVASARWGG	D	597	623	AAATACAATAATATAGGTAATAATAAT	-13.8
Pf3D7_14_v3:2381868-2382542:f	site	ATAWWWWTATATATATATATATATATATATATWTAWATWTA	D	598	638	AATACAATAATATAGGTAATAATAATTATAGTCACAAATTA	-36.2
Pf3D7_14_v3:2381868-2382542:f	site	TYWTTYTTTTTTTTTTYMTTT	D	598	618	AATACAATAATATAGGTAATA	-23.9
Pf3D7_14_v3:2381868-2382542:f	site	KAGCWYCYRSHKBTGYAGSY	D	598	617	AATACAATAATATAGGTAAT	-15.0
Pf3D7_14_v3:2381868-2382542:f	site	ATAKTKGATGRTGRWKSWTTWWKKRCTAWTGGTRRTBGTGA	D	598	638	AATACAATAATATAGGTAATAATAATTATAGTCACAAATTA	-25.0
Pf3D7_14_v3:2381868-2382542:f	site	GGWKGYWASGAMTSRAGAGCAGRWWGRTGTGS	D	598	629	AATACAATAATATAGGTAATAATAATTATAGT	-18.3
Pf3D7_14_v3:2381868-2382542:f	site	ATATATATATATATATAATAT	D	598	618	AATACAATAATATAGGTAATA	-28.2
Pf3D7_14_v3:2381868-2382542:f	site	CWSYTGKTGTTSSTTYWGCTG	D	598	618	AATACAATAATATAGGTAATA	-22.7
Pf3D7_14_v3:2381868-2382542:f	site	GCTKCASRTAAASTTTCAGCT	D	598	618	AATACAATAATATAGGTAATA	-17.6
Pf3D7_14_v3:2381868-2382542:f	site	SGTDHGMAGWRKAWACAKKVASARWGG	D	598	624	AATACAATAATATAGGTAATAATAATT	-19.8
Pf3D7_14_v3:2381868-2382542:f	site	ATAWWWWTATATATATATATATATATATATATWTAWATWTA	D	599	639	ATACAATAATATAGGTAATAATAATTATAGTCACAAATTAT	-7.5
Pf3D7_14_v3:2381868-2382542:f	site	TYWTTYTTTTTTTTTTYMTTT	D	599	619	ATACAATAATATAGGTAATAA	-15.6
Pf3D7_14_v3:2381868-2382542:f	site	KAGCWYCYRSHKBTGYAGSY	D	599	618	ATACAATAATATAGGTAATA	-17.3
Pf3D7_14_v3:2381868-2382542:f	site	ATAKTKGATGRTGRWKSWTTWWKKRCTAWTGGTRRTBGTGA	D	599	639	ATACAATAATATAGGTAATAATAATTATAGTCACAAATTAT	-33.0
Pf3D7_14_v3:2381868-2382542:f	site	GGWKGYWASGAMTSRAGAGCAGRWWGRTGTGS	D	599	630	ATACAATAATATAGGTAATAATAATTATAGTC	-11.7
Pf3D7_14_v3:2381868-2382542:f	site	ATATATATATATATATAATAT	D	599	619	ATACAATAATATAGGTAATAA	-6.0
Pf3D7_14_v3:2381868-2382542:f	site	CWSYTGKTGTTSSTTYWGCTG	D	599	619	ATACAATAATATAGGTAATAA	-17.8
Pf3D7_14_v3:2381868-2382542:f	site	GCTKCASRTAAASTTTCAGCT	D	599	619	ATACAATAATATAGGTAATAA	-18.0
Pf3D7_14_v3:2381868-2382542:f	site	SGTDHGMAGWRKAWACAKKVASARWGG	D	599	625	ATACAATAATATAGGTAATAATAATTA	-15.2
Pf3D7_14_v3:2381868-2382542:f	site	ATAWWWWTATATATATATATATATATATATATWTAWATWTA	D	600	640	TACAATAATATAGGTAATAATAATTATAGTCACAAATTATC	-49.9
Pf3D7_14_v3:2381868-2382542:f	site	TYWTTYTTTTTTTTTTYMTTT	D	600	620	TACAATAATATAGGTAATAAT	-22.9
Pf3D7_14_v3:2381868-2382542:f	site	KAGCWYCYRSHKBTGYAGSY	D	600	619	TACAATAATATAGGTAATAA	-13.3
Pf3D7_14_v3:2381868-2382542:f	site	ATAKTKGATGRTGRWKSWTTWWKKRCTAWTGGTRRTBGTGA	D	600	640	TACAATAATATAGGTAATAATAATTATAGTCACAAATTATC	-25.6
Pf3D7_14_v3:2381868-2382542:f	site	GGWKGYWASGAMTSRAGAGCAGRWWGRTGTGS	D	600	631	TACAATAATATAGGTAATAATAATTATAGTCA	-16.9
Pf3D7_14_v3:2381868-2382542:f	site	ATATATATATATATATAATAT	D	600	620	TACAATAATATAGGTAATAAT	-25.3
Pf3D7_14_v3:2381868-2382542:f	site	CSAGRAWAGACACGMSC	D	600	616	TACAATAATATAGGTAA	-7.9
Pf3D7_14_v3:2381868-2382542:f	site	CWSYTGKTGTTSSTTYWGCTG	D	600	620	TACAATAATATAGGTAATAAT	-15.2
Pf3D7_14_v3:2381868-2382542:f	site	GCTKCASRTAAASTTTCAGCT	D	600	620	TACAATAATATAGGTAATAAT	-12.4
Pf3D7_14_v3:2381868-2382542:f	site	SGTDHGMAGWRKAWACAKKVASARWGG	D	600	626	TACAATAATATAGGTAATAATAATTAT	-20.3
Pf3D7_14_v3:2381868-2382542:f	site	ATAWWWWTATATATATATATATATATATATATWTAWATWTA	D	601	641	ACAATAATATAGGTAATAATAATTATAGTCACAAATTATCA	-18.3
Pf3D7_14_v3:2381868-2382542:f	site	TYWTTYTTTTTTTTTTYMTTT	D	601	621	ACAATAATATAGGTAATAATA	-17.8
Pf3D7_14_v3:2381868-2382542:f	site	KAGCWYCYRSHKBTGYAGSY	D	601	620	ACAATAATATAGGTAATAAT	-17.7
Pf3D7_14_v3:2381868-2382542:f	site	ATAKTKGATGRTGRWKSWTTWWKKRCTAWTGGTRRTBGTGA	D	601	641	ACAATAATATAGGTAATAATAATTATAGTCACAAATTATCA	-16.6
Pf3D7_14_v3:2381868-2382542:f	site	GGWKGYWASGAMTSRAGAGCAGRWWGRTGTGS	D	601	632	ACAATAATATAGGTAATAATAATTATAGTCAC	-18.1
Pf3D7_14_v3:2381868-2382542:f	site	ATATATATATATATATAATAT	D	601	621	ACAATAATATAGGTAATAATA	-15.2
Pf3D7_14_v3:2381868-2382542:f	site	CSAGRAWAGACACGMSC	D	601	617	ACAATAATATAGGTAAT	-10.3
Pf3D7_14_v3:2381868-2382542:f	site	CWSYTGKTGTTSSTTYWGCTG	D	601	621	ACAATAATATAGGTAATAATA	-12.2
Pf3D7_14_v3:2381868-2382542:f	site	GCTKCASRTAAASTTTCAGCT	D	601	621	ACAATAATATAGGTAATAATA	-14.9
Pf3D7_14_v3:2381868-2382542:f	site	SGTDHGMAGWRKAWACAKKVASARWGG	D	601	627	ACAATAATATAGGTAATAATAATTATA	-21.1
Pf3D7_14_v3:2381868-2382542:f	site	ATAWWWWTATATATATATATATATATATATATWTAWATWTA	D	602	642	CAATAATATAGGTAATAATAATTATAGTCACAAATTATCAG	-45.5
Pf3D7_14_v3:2381868-2382542:f	site	TYWTTYTTTTTTTTTTYMTTT	D	602	622	CAATAATATAGGTAATAATAA	-19.6
Pf3D7_14_v3:2381868-2382542:f	site	KAGCWYCYRSHKBTGYAGSY	D	602	621	CAATAATATAGGTAATAATA	-16.4
Pf3D7_14_v3:2381868-2382542:f	site	ATAKTKGATGRTGRWKSWTTWWKKRCTAWTGGTRRTBGTGA	D	602	642	CAATAATATAGGTAATAATAATTATAGTCACAAATTATCAG	-32.2
Pf3D7_14_v3:2381868-2382542:f	site	GGWKGYWASGAMTSRAGAGCAGRWWGRTGTGS	D	602	633	CAATAATATAGGTAATAATAATTATAGTCACA	-16.1
Pf3D7_14_v3:2381868-2382542:f	site	ATATATATATATATATAATAT	D	602	622	CAATAATATAGGTAATAATAA	-19.5
Pf3D7_14_v3:2381868-2382542:f	site	CSAGRAWAGACACGMSC	D	602	618	CAATAATATAGGTAATA	-4.7
Pf3D7_14_v3:2381868-2382542:f	site	CWSYTGKTGTTSSTTYWGCTG	D	602	622	CAATAATATAGGTAATAATAA	-14.5
Pf3D7_14_v3:2381868-2382542:f	site	GCTKCASRTAAASTTTCAGCT	D	602	622	CAATAATATAGGTAATAATAA	-16.2
Pf3D7_14_v3:2381868-2382542:f	site	SGTDHGMAGWRKAWACAKKVASARWGG	D	602	628	CAATAATATAGGTAATAATAATTATAG	-6.7
Pf3D7_14_v3:2381868-2382542:f	site	ATAWWWWTATATATATATATATATATATATATWTAWATWTA	D	603	643	AATAATATAGGTAATAATAATTATAGTCACAAATTATCAGA	-22.4
Pf3D7_14_v3:2381868-2382542:f	site	TYWTTYTTTTTTTTTTYMTTT	D	603	623	AATAATATAGGTAATAATAAT	-23.2
Pf3D7_14_v3:2381868-2382542:f	site	KAGCWYCYRSHKBTGYAGSY	D	603	622	AATAATATAGGTAATAATAA	-19.5
Pf3D7_14_v3:2381868-2382542:f	site	ATAKTKGATGRTGRWKSWTTWWKKRCTAWTGGTRRTBGTGA	D	603	643	AATAATATAGGTAATAATAATTATAGTCACAAATTATCAGA	-28.4
Pf3D7_14_v3:2381868-2382542:f	site	GAACVTTCAGCAGC	D	603	616	AATAATATAGGTAA	-7.3
Pf3D7_14_v3:2381868-2382542:f	site	GGWKGYWASGAMTSRAGAGCAGRWWGRTGTGS	D	603	634	AATAATATAGGTAATAATAATTATAGTCACAA	-19.9
Pf3D7_14_v3:2381868-2382542:f	site	ATATATATATATATATAATAT	D	603	623	AATAATATAGGTAATAATAAT	-10.9
Pf3D7_14_v3:2381868-2382542:f	site	CSAGRAWAGACACGMSC	D	603	619	AATAATATAGGTAATAA	-16.2
Pf3D7_14_v3:2381868-2382542:f	site	CWSYTGKTGTTSSTTYWGCTG	D	603	623	AATAATATAGGTAATAATAAT	-22.7
Pf3D7_14_v3:2381868-2382542:f	site	GCTKCASRTAAASTTTCAGCT	D	603	623	AATAATATAGGTAATAATAAT	-22.4
Pf3D7_14_v3:2381868-2382542:f	site	SGTDHGMAGWRKAWACAKKVASARWGG	D	603	629	AATAATATAGGTAATAATAATTATAGT	-12.5
Pf3D7_14_v3:2381868-2382542:f	site	ATAWWWWTATATATATATATATATATATATATWTAWATWTA	D	604	644	ATAATATAGGTAATAATAATTATAGTCACAAATTATCAGAA	-37.4
Pf3D7_14_v3:2381868-2382542:f	site	TYWTTYTTTTTTTTTTYMTTT	D	604	624	ATAATATAGGTAATAATAATT	-14.7
Pf3D7_14_v3:2381868-2382542:f	site	KAGCWYCYRSHKBTGYAGSY	D	604	623	ATAATATAGGTAATAATAAT	-18.7
Pf3D7_14_v3:2381868-2382542:f	site	ATAKTKGATGRTGRWKSWTTWWKKRCTAWTGGTRRTBGTGA	D	604	644	ATAATATAGGTAATAATAATTATAGTCACAAATTATCAGAA	-15.2
Pf3D7_14_v3:2381868-2382542:f	site	GAACVTTCAGCAGC	D	604	617	ATAATATAGGTAAT	-12.0
Pf3D7_14_v3:2381868-2382542:f	site	GGWKGYWASGAMTSRAGAGCAGRWWGRTGTGS	D	604	635	ATAATATAGGTAATAATAATTATAGTCACAAA	-18.4
Pf3D7_14_v3:2381868-2382542:f	site	ATATATATATATATATAATAT	D	604	624	ATAATATAGGTAATAATAATT	-20.1
Pf3D7_14_v3:2381868-2382542:f	site	CSAGRAWAGACACGMSC	D	604	620	ATAATATAGGTAATAAT	-6.1
Pf3D7_14_v3:2381868-2382542:f	site	CWSYTGKTGTTSSTTYWGCTG	D	604	624	ATAATATAGGTAATAATAATT	-16.1
Pf3D7_14_v3:2381868-2382542:f	site	GCTKCASRTAAASTTTCAGCT	D	604	624	ATAATATAGGTAATAATAATT	-15.7
Pf3D7_14_v3:2381868-2382542:f	site	SGTDHGMAGWRKAWACAKKVASARWGG	D	604	630	ATAATATAGGTAATAATAATTATAGTC	-23.3
Pf3D7_14_v3:2381868-2382542:f	site	ATAWWWWTATATATATATATATATATATATATWTAWATWTA	D	605	645	TAATATAGGTAATAATAATTATAGTCACAAATTATCAGAAC	-24.8
Pf3D7_14_v3:2381868-2382542:f	site	TYWTTYTTTTTTTTTTYMTTT	D	605	625	TAATATAGGTAATAATAATTA	-15.2
Pf3D7_14_v3:2381868-2382542:f	site	KAGCWYCYRSHKBTGYAGSY	D	605	624	TAATATAGGTAATAATAATT	-15.0
Pf3D7_14_v3:2381868-2382542:f	site	ATAKTKGATGRTGRWKSWTTWWKKRCTAWTGGTRRTBGTGA	D	605	645	TAATATAGGTAATAATAATTATAGTCACAAATTATCAGAAC	-23.4
Pf3D7_14_v3:2381868-2382542:f	site	GAACVTTCAGCAGC	D	605	618	TAATATAGGTAATA	-9.3
Pf3D7_14_v3:2381868-2382542:f	site	GGWKGYWASGAMTSRAGAGCAGRWWGRTGTGS	D	605	636	TAATATAGGTAATAATAATTATAGTCACAAAT	-14.2
Pf3D7_14_v3:2381868-2382542:f	site	ATATATATATATATATAATAT	D	605	625	TAATATAGGTAATAATAATTA	-14.0
Pf3D7_14_v3:2381868-2382542:f	site	CSAGRAWAGACACGMSC	D	605	621	TAATATAGGTAATAATA	-8.5
Pf3D7_14_v3:2381868-2382542:f	site	CWSYTGKTGTTSSTTYWGCTG	D	605	625	TAATATAGGTAATAATAATTA	-14.1
Pf3D7_14_v3:2381868-2382542:f	site	GCTKCASRTAAASTTTCAGCT	D	605	625	TAATATAGGTAATAATAATTA	-18.6
Pf3D7_14_v3:2381868-2382542:f	site	SGTDHGMAGWRKAWACAKKVASARWGG	D	605	631	TAATATAGGTAATAATAATTATAGTCA	-10.8
Pf3D7_14_v3:2381868-2382542:f	site	CAGARGWGCTGG	D	605	616	TAATATAGGTAA	-4.2
Pf3D7_14_v3:2381868-2382542:f	site	ATAWWWWTATATATATATATATATATATATATWTAWATWTA	D	606	646	AATATAGGTAATAATAATTATAGTCACAAATTATCAGAACA	-44.2
Pf3D7_14_v3:2381868-2382542:f	site	TYWTTYTTTTTTTTTTYMTTT	D	606	626	AATATAGGTAATAATAATTAT	-22.2
Pf3D7_14_v3:2381868-2382542:f	site	KAGCWYCYRSHKBTGYAGSY	D	606	625	AATATAGGTAATAATAATTA	-23.4
Pf3D7_14_v3:2381868-2382542:f	site	ATAKTKGATGRTGRWKSWTTWWKKRCTAWTGGTRRTBGTGA	D	606	646	AATATAGGTAATAATAATTATAGTCACAAATTATCAGAACA	-22.3
Pf3D7_14_v3:2381868-2382542:f	site	GAACVTTCAGCAGC	D	606	619	AATATAGGTAATAA	-19.1
Pf3D7_14_v3:2381868-2382542:f	site	GGWKGYWASGAMTSRAGAGCAGRWWGRTGTGS	D	606	637	AATATAGGTAATAATAATTATAGTCACAAATT	-26.7
Pf3D7_14_v3:2381868-2382542:f	site	ATATATATATATATATAATAT	D	606	626	AATATAGGTAATAATAATTAT	-25.0
Pf3D7_14_v3:2381868-2382542:f	site	CSAGRAWAGACACGMSC	D	606	622	AATATAGGTAATAATAA	-15.1
Pf3D7_14_v3:2381868-2382542:f	site	CWSYTGKTGTTSSTTYWGCTG	D	606	626	AATATAGGTAATAATAATTAT	-14.8
Pf3D7_14_v3:2381868-2382542:f	site	GCTKCASRTAAASTTTCAGCT	D	606	626	AATATAGGTAATAATAATTAT	-7.3
Pf3D7_14_v3:2381868-2382542:f	site	SGTDHGMAGWRKAWACAKKVASARWGG	D	606	632	AATATAGGTAATAATAATTATAGTCAC	-14.5
Pf3D7_14_v3:2381868-2382542:f	site	CAGARGWGCTGG	D	606	617	AATATAGGTAAT	-6.7
Pf3D7_14_v3:2381868-2382542:f	site	ATAWWWWTATATATATATATATATATATATATWTAWATWTA	D	607	647	ATATAGGTAATAATAATTATAGTCACAAATTATCAGAACAT	-32.3
Pf3D7_14_v3:2381868-2382542:f	site	TYWTTYTTTTTTTTTTYMTTT	D	607	627	ATATAGGTAATAATAATTATA	-29.7
Pf3D7_14_v3:2381868-2382542:f	site	KAGCWYCYRSHKBTGYAGSY	D	607	626	ATATAGGTAATAATAATTAT	-18.0
Pf3D7_14_v3:2381868-2382542:f	site	ATAKTKGATGRTGRWKSWTTWWKKRCTAWTGGTRRTBGTGA	D	607	647	ATATAGGTAATAATAATTATAGTCACAAATTATCAGAACAT	-25.7
Pf3D7_14_v3:2381868-2382542:f	site	CCAYMACCAA	D	607	616	ATATAGGTAA	-8.4
Pf3D7_14_v3:2381868-2382542:f	site	GAACVTTCAGCAGC	D	607	620	ATATAGGTAATAAT	-12.7
Pf3D7_14_v3:2381868-2382542:f	site	GGWKGYWASGAMTSRAGAGCAGRWWGRTGTGS	D	607	638	ATATAGGTAATAATAATTATAGTCACAAATTA	-19.2
Pf3D7_14_v3:2381868-2382542:f	site	ATATATATATATATATAATAT	D	607	627	ATATAGGTAATAATAATTATA	-10.2
Pf3D7_14_v3:2381868-2382542:f	site	CSAGRAWAGACACGMSC	D	607	623	ATATAGGTAATAATAAT	-10.8
Pf3D7_14_v3:2381868-2382542:f	site	CWSYTGKTGTTSSTTYWGCTG	D	607	627	ATATAGGTAATAATAATTATA	-12.4
Pf3D7_14_v3:2381868-2382542:f	site	GCTKCASRTAAASTTTCAGCT	D	607	627	ATATAGGTAATAATAATTATA	-18.8
Pf3D7_14_v3:2381868-2382542:f	site	SGTDHGMAGWRKAWACAKKVASARWGG	D	607	633	ATATAGGTAATAATAATTATAGTCACA	-17.1
Pf3D7_14_v3:2381868-2382542:f	site	CAGARGWGCTGG	D	607	618	ATATAGGTAATA	-9.1
Pf3D7_14_v3:2381868-2382542:f	site	ATAWWWWTATATATATATATATATATATATATWTAWATWTA	D	608	648	TATAGGTAATAATAATTATAGTCACAAATTATCAGAACATA	-32.7
Pf3D7_14_v3:2381868-2382542:f	site	TYWTTYTTTTTTTTTTYMTTT	D	608	628	TATAGGTAATAATAATTATAG	-25.3
Pf3D7_14_v3:2381868-2382542:f	site	KAGCWYCYRSHKBTGYAGSY	D	608	627	TATAGGTAATAATAATTATA	-24.8
Pf3D7_14_v3:2381868-2382542:f	site	ATAKTKGATGRTGRWKSWTTWWKKRCTAWTGGTRRTBGTGA	D	608	648	TATAGGTAATAATAATTATAGTCACAAATTATCAGAACATA	-26.4
Pf3D7_14_v3:2381868-2382542:f	site	CCAYMACCAA	D	608	617	TATAGGTAAT	-19.9
Pf3D7_14_v3:2381868-2382542:f	site	GAACVTTCAGCAGC	D	608	621	TATAGGTAATAATA	-9.3
Pf3D7_14_v3:2381868-2382542:f	site	GGWKGYWASGAMTSRAGAGCAGRWWGRTGTGS	D	608	639	TATAGGTAATAATAATTATAGTCACAAATTAT	-15.5
Pf3D7_14_v3:2381868-2382542:f	site	ATATATATATATATATAATAT	D	608	628	TATAGGTAATAATAATTATAG	-26.1
Pf3D7_14_v3:2381868-2382542:f	site	CSAGRAWAGACACGMSC	D	608	624	TATAGGTAATAATAATT	-10.3
Pf3D7_14_v3:2381868-2382542:f	site	CWSYTGKTGTTSSTTYWGCTG	D	608	628	TATAGGTAATAATAATTATAG	-18.4
Pf3D7_14_v3:2381868-2382542:f	site	GCTKCASRTAAASTTTCAGCT	D	608	628	TATAGGTAATAATAATTATAG	-19.0
Pf3D7_14_v3:2381868-2382542:f	site	SGTDHGMAGWRKAWACAKKVASARWGG	D	608	634	TATAGGTAATAATAATTATAGTCACAA	-19.3
Pf3D7_14_v3:2381868-2382542:f	site	CAGARGWGCTGG	D	608	619	TATAGGTAATAA	-1.3
Pf3D7_14_v3:2381868-2382542:f	site	ATAWWWWTATATATATATATATATATATATATWTAWATWTA	D	609	649	ATAGGTAATAATAATTATAGTCACAAATTATCAGAACATAT	-23.0
Pf3D7_14_v3:2381868-2382542:f	site	TYWTTYTTTTTTTTTTYMTTT	D	609	629	ATAGGTAATAATAATTATAGT	-26.8
Pf3D7_14_v3:2381868-2382542:f	site	KAGCWYCYRSHKBTGYAGSY	D	609	628	ATAGGTAATAATAATTATAG	-23.2
Pf3D7_14_v3:2381868-2382542:f	site	ATAKTKGATGRTGRWKSWTTWWKKRCTAWTGGTRRTBGTGA	D	609	649	ATAGGTAATAATAATTATAGTCACAAATTATCAGAACATAT	-22.4
Pf3D7_14_v3:2381868-2382542:f	site	CCAYMACCAA	D	609	618	ATAGGTAATA	-18.1
Pf3D7_14_v3:2381868-2382542:f	site	SCCCCACC	D	609	616	ATAGGTAA	-8.8
Pf3D7_14_v3:2381868-2382542:f	site	GAACVTTCAGCAGC	D	609	622	ATAGGTAATAATAA	-13.5
Pf3D7_14_v3:2381868-2382542:f	site	GGWKGYWASGAMTSRAGAGCAGRWWGRTGTGS	D	609	640	ATAGGTAATAATAATTATAGTCACAAATTATC	-14.8
[truncated: 754 more rows]
