# Supplementary material for: Transcriptome analysis reveals a de novo DNA element that may interact with chromatin-associated proteins in Plasmodium berghei during erythrocytic development
Source: Sci Rep. 2025 May 28;15:18621. doi: 10.1038/s41598-025-03586-4 (PMC12120095; doi:10.1038/s41598-025-03586-4)
Supplement: Supplementary file 5 — Supplementary Information 5. [file 41598_2025_3586_MOESM5_ESM.zip › Supplementary File S6/rsat_chip_seq/DynSpansBySourceId_ring_GCACTA.tab]

Pf3D7_14_v3:2089375-2089586:f	site	ATAWWWWTATATATATATATATATATATATATWTAWATWTA	R	81	121	GCACTATAATAAAAGGAGGGGATATAAAATAATATATATTA	-39.5
Pf3D7_14_v3:2089375-2089586:f	site	ATAKTKGATGRTGRWKSWTTWWKKRCTAWTGGTRRTBGTGA	R	81	121	GCACTATAATAAAAGGAGGGGATATAAAATAATATATATTA	-23.7
Pf3D7_14_v3:2089375-2089586:f	site	ATAWWWWTATATATATATATATATATATATATWTAWATWTA	R	82	122	AGCACTATAATAAAAGGAGGGGATATAAAATAATATATATT	-32.5
Pf3D7_14_v3:2089375-2089586:f	site	ATAKTKGATGRTGRWKSWTTWWKKRCTAWTGGTRRTBGTGA	R	82	122	AGCACTATAATAAAAGGAGGGGATATAAAATAATATATATT	-37.8
Pf3D7_14_v3:2089375-2089586:f	site	ATAWWWWTATATATATATATATATATATATATWTAWATWTA	R	83	123	GAGCACTATAATAAAAGGAGGGGATATAAAATAATATATAT	-49.9
Pf3D7_14_v3:2089375-2089586:f	site	ATAKTKGATGRTGRWKSWTTWWKKRCTAWTGGTRRTBGTGA	R	83	123	GAGCACTATAATAAAAGGAGGGGATATAAAATAATATATAT	-34.2
Pf3D7_14_v3:2089375-2089586:f	site	ATAWWWWTATATATATATATATATATATATATWTAWATWTA	R	84	124	AGAGCACTATAATAAAAGGAGGGGATATAAAATAATATATA	-33.6
Pf3D7_14_v3:2089375-2089586:f	site	ATAKTKGATGRTGRWKSWTTWWKKRCTAWTGGTRRTBGTGA	R	84	124	AGAGCACTATAATAAAAGGAGGGGATATAAAATAATATATA	-31.8
Pf3D7_14_v3:2089375-2089586:f	site	ATAWWWWTATATATATATATATATATATATATWTAWATWTA	R	85	125	AAGAGCACTATAATAAAAGGAGGGGATATAAAATAATATAT	-52.1
Pf3D7_14_v3:2089375-2089586:f	site	ATAKTKGATGRTGRWKSWTTWWKKRCTAWTGGTRRTBGTGA	R	85	125	AAGAGCACTATAATAAAAGGAGGGGATATAAAATAATATAT	-26.2
Pf3D7_14_v3:2089375-2089586:f	site	ATAWWWWTATATATATATATATATATATATATWTAWATWTA	R	86	126	TAAGAGCACTATAATAAAAGGAGGGGATATAAAATAATATA	-37.4
Pf3D7_14_v3:2089375-2089586:f	site	ATAKTKGATGRTGRWKSWTTWWKKRCTAWTGGTRRTBGTGA	R	86	126	TAAGAGCACTATAATAAAAGGAGGGGATATAAAATAATATA	-31.9
Pf3D7_14_v3:2089375-2089586:f	site	ATAWWWWTATATATATATATATATATATATATWTAWATWTA	R	87	127	ATAAGAGCACTATAATAAAAGGAGGGGATATAAAATAATAT	-43.4
Pf3D7_14_v3:2089375-2089586:f	site	ATAKTKGATGRTGRWKSWTTWWKKRCTAWTGGTRRTBGTGA	R	87	127	ATAAGAGCACTATAATAAAAGGAGGGGATATAAAATAATAT	-24.5
Pf3D7_14_v3:2089375-2089586:f	site	ATAWWWWTATATATATATATATATATATATATWTAWATWTA	R	88	128	TATAAGAGCACTATAATAAAAGGAGGGGATATAAAATAATA	-40.6
Pf3D7_14_v3:2089375-2089586:f	site	ATAKTKGATGRTGRWKSWTTWWKKRCTAWTGGTRRTBGTGA	R	88	128	TATAAGAGCACTATAATAAAAGGAGGGGATATAAAATAATA	-32.4
Pf3D7_14_v3:2089375-2089586:f	site	ATAWWWWTATATATATATATATATATATATATWTAWATWTA	R	89	129	ATATAAGAGCACTATAATAAAAGGAGGGGATATAAAATAAT	-44.5
Pf3D7_14_v3:2089375-2089586:f	site	ATAKTKGATGRTGRWKSWTTWWKKRCTAWTGGTRRTBGTGA	R	89	129	ATATAAGAGCACTATAATAAAAGGAGGGGATATAAAATAAT	-25.3
Pf3D7_14_v3:2089375-2089586:f	site	ATAWWWWTATATATATATATATATATATATATWTAWATWTA	R	90	130	AATATAAGAGCACTATAATAAAAGGAGGGGATATAAAATAA	-36.1
Pf3D7_14_v3:2089375-2089586:f	site	ATAKTKGATGRTGRWKSWTTWWKKRCTAWTGGTRRTBGTGA	R	90	130	AATATAAGAGCACTATAATAAAAGGAGGGGATATAAAATAA	-27.4
Pf3D7_14_v3:2089375-2089586:f	site	GGWKGYWASGAMTSRAGAGCAGRWWGRTGTGS	R	90	121	GCACTATAATAAAAGGAGGGGATATAAAATAA	-14.1
Pf3D7_14_v3:2089375-2089586:f	site	ATAWWWWTATATATATATATATATATATATATWTAWATWTA	R	91	131	GAATATAAGAGCACTATAATAAAAGGAGGGGATATAAAATA	-49.8
Pf3D7_14_v3:2089375-2089586:f	site	ATAKTKGATGRTGRWKSWTTWWKKRCTAWTGGTRRTBGTGA	R	91	131	GAATATAAGAGCACTATAATAAAAGGAGGGGATATAAAATA	-26.3
Pf3D7_14_v3:2089375-2089586:f	site	GGWKGYWASGAMTSRAGAGCAGRWWGRTGTGS	R	91	122	AGCACTATAATAAAAGGAGGGGATATAAAATA	-11.8
Pf3D7_14_v3:2089375-2089586:f	site	ATAWWWWTATATATATATATATATATATATATWTAWATWTA	R	92	132	TGAATATAAGAGCACTATAATAAAAGGAGGGGATATAAAAT	-33.2
Pf3D7_14_v3:2089375-2089586:f	site	ATAKTKGATGRTGRWKSWTTWWKKRCTAWTGGTRRTBGTGA	R	92	132	TGAATATAAGAGCACTATAATAAAAGGAGGGGATATAAAAT	-29.4
Pf3D7_14_v3:2089375-2089586:f	site	GGWKGYWASGAMTSRAGAGCAGRWWGRTGTGS	R	92	123	GAGCACTATAATAAAAGGAGGGGATATAAAAT	-11.6
Pf3D7_14_v3:2089375-2089586:f	site	ATAWWWWTATATATATATATATATATATATATWTAWATWTA	R	93	133	TTGAATATAAGAGCACTATAATAAAAGGAGGGGATATAAAA	-43.0
Pf3D7_14_v3:2089375-2089586:f	site	ATAKTKGATGRTGRWKSWTTWWKKRCTAWTGGTRRTBGTGA	R	93	133	TTGAATATAAGAGCACTATAATAAAAGGAGGGGATATAAAA	-20.7
Pf3D7_14_v3:2089375-2089586:f	site	GGWKGYWASGAMTSRAGAGCAGRWWGRTGTGS	R	93	124	AGAGCACTATAATAAAAGGAGGGGATATAAAA	-8.6
Pf3D7_14_v3:2089375-2089586:f	site	ATAWWWWTATATATATATATATATATATATATWTAWATWTA	R	94	134	TTTGAATATAAGAGCACTATAATAAAAGGAGGGGATATAAA	-38.5
Pf3D7_14_v3:2089375-2089586:f	site	ATAKTKGATGRTGRWKSWTTWWKKRCTAWTGGTRRTBGTGA	R	94	134	TTTGAATATAAGAGCACTATAATAAAAGGAGGGGATATAAA	-15.8
Pf3D7_14_v3:2089375-2089586:f	site	GGWKGYWASGAMTSRAGAGCAGRWWGRTGTGS	R	94	125	AAGAGCACTATAATAAAAGGAGGGGATATAAA	-13.0
Pf3D7_14_v3:2089375-2089586:f	site	ATAWWWWTATATATATATATATATATATATATWTAWATWTA	R	95	135	ATTTGAATATAAGAGCACTATAATAAAAGGAGGGGATATAA	-32.7
Pf3D7_14_v3:2089375-2089586:f	site	ATAKTKGATGRTGRWKSWTTWWKKRCTAWTGGTRRTBGTGA	R	95	135	ATTTGAATATAAGAGCACTATAATAAAAGGAGGGGATATAA	-11.5
Pf3D7_14_v3:2089375-2089586:f	site	GGWKGYWASGAMTSRAGAGCAGRWWGRTGTGS	R	95	126	TAAGAGCACTATAATAAAAGGAGGGGATATAA	-12.2
Pf3D7_14_v3:2089375-2089586:f	site	SGTDHGMAGWRKAWACAKKVASARWGG	R	95	121	GCACTATAATAAAAGGAGGGGATATAA	-11.1
Pf3D7_14_v3:2089375-2089586:f	site	ATAWWWWTATATATATATATATATATATATATWTAWATWTA	R	96	136	AATTTGAATATAAGAGCACTATAATAAAAGGAGGGGATATA	-38.0
Pf3D7_14_v3:2089375-2089586:f	site	ATAKTKGATGRTGRWKSWTTWWKKRCTAWTGGTRRTBGTGA	R	96	136	AATTTGAATATAAGAGCACTATAATAAAAGGAGGGGATATA	-14.4
Pf3D7_14_v3:2089375-2089586:f	site	GGWKGYWASGAMTSRAGAGCAGRWWGRTGTGS	R	96	127	ATAAGAGCACTATAATAAAAGGAGGGGATATA	-15.7
Pf3D7_14_v3:2089375-2089586:f	site	SGTDHGMAGWRKAWACAKKVASARWGG	R	96	122	AGCACTATAATAAAAGGAGGGGATATA	-6.6
Pf3D7_14_v3:2089375-2089586:f	site	ATAWWWWTATATATATATATATATATATATATWTAWATWTA	R	97	137	GAATTTGAATATAAGAGCACTATAATAAAAGGAGGGGATAT	-37.8
Pf3D7_14_v3:2089375-2089586:f	site	ATAKTKGATGRTGRWKSWTTWWKKRCTAWTGGTRRTBGTGA	R	97	137	GAATTTGAATATAAGAGCACTATAATAAAAGGAGGGGATAT	-10.0
Pf3D7_14_v3:2089375-2089586:f	site	GGWKGYWASGAMTSRAGAGCAGRWWGRTGTGS	R	97	128	TATAAGAGCACTATAATAAAAGGAGGGGATAT	-10.4
Pf3D7_14_v3:2089375-2089586:f	site	SGTDHGMAGWRKAWACAKKVASARWGG	R	97	123	GAGCACTATAATAAAAGGAGGGGATAT	-7.8
Pf3D7_14_v3:2089375-2089586:f	site	ATAWWWWTATATATATATATATATATATATATWTAWATWTA	R	98	138	AGAATTTGAATATAAGAGCACTATAATAAAAGGAGGGGATA	-38.1
Pf3D7_14_v3:2089375-2089586:f	site	ATAKTKGATGRTGRWKSWTTWWKKRCTAWTGGTRRTBGTGA	R	98	138	AGAATTTGAATATAAGAGCACTATAATAAAAGGAGGGGATA	-15.7
Pf3D7_14_v3:2089375-2089586:f	site	GGWKGYWASGAMTSRAGAGCAGRWWGRTGTGS	R	98	129	ATATAAGAGCACTATAATAAAAGGAGGGGATA	-7.7
Pf3D7_14_v3:2089375-2089586:f	site	SGTDHGMAGWRKAWACAKKVASARWGG	R	98	124	AGAGCACTATAATAAAAGGAGGGGATA	-2.9
Pf3D7_14_v3:2089375-2089586:f	site	ATAWWWWTATATATATATATATATATATATATWTAWATWTA	R	99	139	GAGAATTTGAATATAAGAGCACTATAATAAAAGGAGGGGAT	-43.4
Pf3D7_14_v3:2089375-2089586:f	site	ATAKTKGATGRTGRWKSWTTWWKKRCTAWTGGTRRTBGTGA	R	99	139	GAGAATTTGAATATAAGAGCACTATAATAAAAGGAGGGGAT	-27.7
Pf3D7_14_v3:2089375-2089586:f	site	GGWKGYWASGAMTSRAGAGCAGRWWGRTGTGS	R	99	130	AATATAAGAGCACTATAATAAAAGGAGGGGAT	-17.3
Pf3D7_14_v3:2089375-2089586:f	site	SGTDHGMAGWRKAWACAKKVASARWGG	R	99	125	AAGAGCACTATAATAAAAGGAGGGGAT	-11.6
Pf3D7_14_v3:2089375-2089586:f	site	ATAWWWWTATATATATATATATATATATATATWTAWATWTA	R	100	140	AGAGAATTTGAATATAAGAGCACTATAATAAAAGGAGGGGA	-49.0
Pf3D7_14_v3:2089375-2089586:f	site	ATAKTKGATGRTGRWKSWTTWWKKRCTAWTGGTRRTBGTGA	R	100	140	AGAGAATTTGAATATAAGAGCACTATAATAAAAGGAGGGGA	-22.7
Pf3D7_14_v3:2089375-2089586:f	site	GGWKGYWASGAMTSRAGAGCAGRWWGRTGTGS	R	100	131	GAATATAAGAGCACTATAATAAAAGGAGGGGA	-0.9
Pf3D7_14_v3:2089375-2089586:f	site	SGTDHGMAGWRKAWACAKKVASARWGG	R	100	126	TAAGAGCACTATAATAAAAGGAGGGGA	-5.9
Pf3D7_14_v3:2089375-2089586:f	site	ATAWWWWTATATATATATATATATATATATATWTAWATWTA	R	101	141	TAGAGAATTTGAATATAAGAGCACTATAATAAAAGGAGGGG	-37.5
Pf3D7_14_v3:2089375-2089586:f	site	TYWTTYTTTTTTTTTTYMTTT	R	101	121	GCACTATAATAAAAGGAGGGG	-27.7
Pf3D7_14_v3:2089375-2089586:f	site	ATAKTKGATGRTGRWKSWTTWWKKRCTAWTGGTRRTBGTGA	R	101	141	TAGAGAATTTGAATATAAGAGCACTATAATAAAAGGAGGGG	-29.7
Pf3D7_14_v3:2089375-2089586:f	site	GGWKGYWASGAMTSRAGAGCAGRWWGRTGTGS	R	101	132	TGAATATAAGAGCACTATAATAAAAGGAGGGG	-6.6
Pf3D7_14_v3:2089375-2089586:f	site	ATATATATATATATATAATAT	R	101	121	GCACTATAATAAAAGGAGGGG	-24.5
Pf3D7_14_v3:2089375-2089586:f	site	CWSYTGKTGTTSSTTYWGCTG	R	101	121	GCACTATAATAAAAGGAGGGG	-11.3
Pf3D7_14_v3:2089375-2089586:f	site	GCTKCASRTAAASTTTCAGCT	R	101	121	GCACTATAATAAAAGGAGGGG	-14.2
Pf3D7_14_v3:2089375-2089586:f	site	SGTDHGMAGWRKAWACAKKVASARWGG	R	101	127	ATAAGAGCACTATAATAAAAGGAGGGG	-16.2
Pf3D7_14_v3:2089375-2089586:f	site	ATAWWWWTATATATATATATATATATATATATWTAWATWTA	R	102	142	GTAGAGAATTTGAATATAAGAGCACTATAATAAAAGGAGGG	-50.3
Pf3D7_14_v3:2089375-2089586:f	site	TYWTTYTTTTTTTTTTYMTTT	R	102	122	AGCACTATAATAAAAGGAGGG	-36.4
Pf3D7_14_v3:2089375-2089586:f	site	KAGCWYCYRSHKBTGYAGSY	R	102	121	GCACTATAATAAAAGGAGGG	-11.8
Pf3D7_14_v3:2089375-2089586:f	site	ATAKTKGATGRTGRWKSWTTWWKKRCTAWTGGTRRTBGTGA	R	102	142	GTAGAGAATTTGAATATAAGAGCACTATAATAAAAGGAGGG	-32.2
Pf3D7_14_v3:2089375-2089586:f	site	GGWKGYWASGAMTSRAGAGCAGRWWGRTGTGS	R	102	133	TTGAATATAAGAGCACTATAATAAAAGGAGGG	-13.2
Pf3D7_14_v3:2089375-2089586:f	site	ATATATATATATATATAATAT	R	102	122	AGCACTATAATAAAAGGAGGG	-15.5
Pf3D7_14_v3:2089375-2089586:f	site	CWSYTGKTGTTSSTTYWGCTG	R	102	122	AGCACTATAATAAAAGGAGGG	-22.6
Pf3D7_14_v3:2089375-2089586:f	site	GCTKCASRTAAASTTTCAGCT	R	102	122	AGCACTATAATAAAAGGAGGG	-19.0
Pf3D7_14_v3:2089375-2089586:f	site	SGTDHGMAGWRKAWACAKKVASARWGG	R	102	128	TATAAGAGCACTATAATAAAAGGAGGG	-2.4
Pf3D7_14_v3:2089375-2089586:f	site	ATAWWWWTATATATATATATATATATATATATWTAWATWTA	R	103	143	TGTAGAGAATTTGAATATAAGAGCACTATAATAAAAGGAGG	-37.8
Pf3D7_14_v3:2089375-2089586:f	site	TYWTTYTTTTTTTTTTYMTTT	R	103	123	GAGCACTATAATAAAAGGAGG	-33.2
Pf3D7_14_v3:2089375-2089586:f	site	KAGCWYCYRSHKBTGYAGSY	R	103	122	AGCACTATAATAAAAGGAGG	-20.6
Pf3D7_14_v3:2089375-2089586:f	site	ATAKTKGATGRTGRWKSWTTWWKKRCTAWTGGTRRTBGTGA	R	103	143	TGTAGAGAATTTGAATATAAGAGCACTATAATAAAAGGAGG	-11.8
Pf3D7_14_v3:2089375-2089586:f	site	GGWKGYWASGAMTSRAGAGCAGRWWGRTGTGS	R	103	134	TTTGAATATAAGAGCACTATAATAAAAGGAGG	-9.3
Pf3D7_14_v3:2089375-2089586:f	site	ATATATATATATATATAATAT	R	103	123	GAGCACTATAATAAAAGGAGG	-24.2
Pf3D7_14_v3:2089375-2089586:f	site	CWSYTGKTGTTSSTTYWGCTG	R	103	123	GAGCACTATAATAAAAGGAGG	-17.8
Pf3D7_14_v3:2089375-2089586:f	site	GCTKCASRTAAASTTTCAGCT	R	103	123	GAGCACTATAATAAAAGGAGG	-18.9
Pf3D7_14_v3:2089375-2089586:f	site	SGTDHGMAGWRKAWACAKKVASARWGG	R	103	129	ATATAAGAGCACTATAATAAAAGGAGG	-7.0
Pf3D7_14_v3:2089375-2089586:f	site	ATAWWWWTATATATATATATATATATATATATWTAWATWTA	R	104	144	TTGTAGAGAATTTGAATATAAGAGCACTATAATAAAAGGAG	-41.1
Pf3D7_14_v3:2089375-2089586:f	site	TYWTTYTTTTTTTTTTYMTTT	R	104	124	AGAGCACTATAATAAAAGGAG	-30.7
Pf3D7_14_v3:2089375-2089586:f	site	KAGCWYCYRSHKBTGYAGSY	R	104	123	GAGCACTATAATAAAAGGAG	-6.9
Pf3D7_14_v3:2089375-2089586:f	site	ATAKTKGATGRTGRWKSWTTWWKKRCTAWTGGTRRTBGTGA	R	104	144	TTGTAGAGAATTTGAATATAAGAGCACTATAATAAAAGGAG	-26.1
Pf3D7_14_v3:2089375-2089586:f	site	GGWKGYWASGAMTSRAGAGCAGRWWGRTGTGS	R	104	135	ATTTGAATATAAGAGCACTATAATAAAAGGAG	-13.0
Pf3D7_14_v3:2089375-2089586:f	site	ATATATATATATATATAATAT	R	104	124	AGAGCACTATAATAAAAGGAG	-17.7
Pf3D7_14_v3:2089375-2089586:f	site	CWSYTGKTGTTSSTTYWGCTG	R	104	124	AGAGCACTATAATAAAAGGAG	-20.5
Pf3D7_14_v3:2089375-2089586:f	site	GCTKCASRTAAASTTTCAGCT	R	104	124	AGAGCACTATAATAAAAGGAG	-13.6
Pf3D7_14_v3:2089375-2089586:f	site	SGTDHGMAGWRKAWACAKKVASARWGG	R	104	130	AATATAAGAGCACTATAATAAAAGGAG	-12.0
Pf3D7_14_v3:2089375-2089586:f	site	ATAWWWWTATATATATATATATATATATATATWTAWATWTA	R	105	145	ATTGTAGAGAATTTGAATATAAGAGCACTATAATAAAAGGA	-34.9
Pf3D7_14_v3:2089375-2089586:f	site	TYWTTYTTTTTTTTTTYMTTT	R	105	125	AAGAGCACTATAATAAAAGGA	-28.5
Pf3D7_14_v3:2089375-2089586:f	site	KAGCWYCYRSHKBTGYAGSY	R	105	124	AGAGCACTATAATAAAAGGA	-9.5
Pf3D7_14_v3:2089375-2089586:f	site	ATAKTKGATGRTGRWKSWTTWWKKRCTAWTGGTRRTBGTGA	R	105	145	ATTGTAGAGAATTTGAATATAAGAGCACTATAATAAAAGGA	-18.0
Pf3D7_14_v3:2089375-2089586:f	site	GGWKGYWASGAMTSRAGAGCAGRWWGRTGTGS	R	105	136	AATTTGAATATAAGAGCACTATAATAAAAGGA	-13.2
Pf3D7_14_v3:2089375-2089586:f	site	ATATATATATATATATAATAT	R	105	125	AAGAGCACTATAATAAAAGGA	-23.1
Pf3D7_14_v3:2089375-2089586:f	site	CSAGRAWAGACACGMSC	R	105	121	GCACTATAATAAAAGGA	-5.7
Pf3D7_14_v3:2089375-2089586:f	site	CWSYTGKTGTTSSTTYWGCTG	R	105	125	AAGAGCACTATAATAAAAGGA	-22.3
Pf3D7_14_v3:2089375-2089586:f	site	GCTKCASRTAAASTTTCAGCT	R	105	125	AAGAGCACTATAATAAAAGGA	-18.0
Pf3D7_14_v3:2089375-2089586:f	site	SGTDHGMAGWRKAWACAKKVASARWGG	R	105	131	GAATATAAGAGCACTATAATAAAAGGA	-11.2
Pf3D7_14_v3:2089375-2089586:f	site	ATAWWWWTATATATATATATATATATATATATWTAWATWTA	R	106	146	TATTGTAGAGAATTTGAATATAAGAGCACTATAATAAAAGG	-40.9
Pf3D7_14_v3:2089375-2089586:f	site	TYWTTYTTTTTTTTTTYMTTT	R	106	126	TAAGAGCACTATAATAAAAGG	-26.5
Pf3D7_14_v3:2089375-2089586:f	site	KAGCWYCYRSHKBTGYAGSY	R	106	125	AAGAGCACTATAATAAAAGG	-13.8
Pf3D7_14_v3:2089375-2089586:f	site	ATAKTKGATGRTGRWKSWTTWWKKRCTAWTGGTRRTBGTGA	R	106	146	TATTGTAGAGAATTTGAATATAAGAGCACTATAATAAAAGG	-20.4
Pf3D7_14_v3:2089375-2089586:f	site	GGWKGYWASGAMTSRAGAGCAGRWWGRTGTGS	R	106	137	GAATTTGAATATAAGAGCACTATAATAAAAGG	-6.2
Pf3D7_14_v3:2089375-2089586:f	site	ATATATATATATATATAATAT	R	106	126	TAAGAGCACTATAATAAAAGG	-25.2
Pf3D7_14_v3:2089375-2089586:f	site	CSAGRAWAGACACGMSC	R	106	122	AGCACTATAATAAAAGG	-8.2
Pf3D7_14_v3:2089375-2089586:f	site	CWSYTGKTGTTSSTTYWGCTG	R	106	126	TAAGAGCACTATAATAAAAGG	-20.3
Pf3D7_14_v3:2089375-2089586:f	site	GCTKCASRTAAASTTTCAGCT	R	106	126	TAAGAGCACTATAATAAAAGG	-16.4
Pf3D7_14_v3:2089375-2089586:f	site	SGTDHGMAGWRKAWACAKKVASARWGG	R	106	132	TGAATATAAGAGCACTATAATAAAAGG	-8.2
Pf3D7_14_v3:2089375-2089586:f	site	ATAWWWWTATATATATATATATATATATATATWTAWATWTA	R	107	147	TTATTGTAGAGAATTTGAATATAAGAGCACTATAATAAAAG	-32.6
Pf3D7_14_v3:2089375-2089586:f	site	TYWTTYTTTTTTTTTTYMTTT	R	107	127	ATAAGAGCACTATAATAAAAG	-31.4
Pf3D7_14_v3:2089375-2089586:f	site	KAGCWYCYRSHKBTGYAGSY	R	107	126	TAAGAGCACTATAATAAAAG	-18.3
Pf3D7_14_v3:2089375-2089586:f	site	ATAKTKGATGRTGRWKSWTTWWKKRCTAWTGGTRRTBGTGA	R	107	147	TTATTGTAGAGAATTTGAATATAAGAGCACTATAATAAAAG	-14.6
Pf3D7_14_v3:2089375-2089586:f	site	GGWKGYWASGAMTSRAGAGCAGRWWGRTGTGS	R	107	138	AGAATTTGAATATAAGAGCACTATAATAAAAG	-18.0
Pf3D7_14_v3:2089375-2089586:f	site	ATATATATATATATATAATAT	R	107	127	ATAAGAGCACTATAATAAAAG	-17.2
Pf3D7_14_v3:2089375-2089586:f	site	CSAGRAWAGACACGMSC	R	107	123	GAGCACTATAATAAAAG	-11.2
Pf3D7_14_v3:2089375-2089586:f	site	CWSYTGKTGTTSSTTYWGCTG	R	107	127	ATAAGAGCACTATAATAAAAG	-20.4
Pf3D7_14_v3:2089375-2089586:f	site	GCTKCASRTAAASTTTCAGCT	R	107	127	ATAAGAGCACTATAATAAAAG	-20.7
Pf3D7_14_v3:2089375-2089586:f	site	SGTDHGMAGWRKAWACAKKVASARWGG	R	107	133	TTGAATATAAGAGCACTATAATAAAAG	-11.1
Pf3D7_14_v3:2089375-2089586:f	site	ATAWWWWTATATATATATATATATATATATATWTAWATWTA	R	108	148	ATTATTGTAGAGAATTTGAATATAAGAGCACTATAATAAAA	-35.4
Pf3D7_14_v3:2089375-2089586:f	site	TYWTTYTTTTTTTTTTYMTTT	R	108	128	TATAAGAGCACTATAATAAAA	-26.4
Pf3D7_14_v3:2089375-2089586:f	site	KAGCWYCYRSHKBTGYAGSY	R	108	127	ATAAGAGCACTATAATAAAA	-15.3
Pf3D7_14_v3:2089375-2089586:f	site	ATAKTKGATGRTGRWKSWTTWWKKRCTAWTGGTRRTBGTGA	R	108	148	ATTATTGTAGAGAATTTGAATATAAGAGCACTATAATAAAA	-22.0
Pf3D7_14_v3:2089375-2089586:f	site	GAACVTTCAGCAGC	R	108	121	GCACTATAATAAAA	-5.0
Pf3D7_14_v3:2089375-2089586:f	site	GGWKGYWASGAMTSRAGAGCAGRWWGRTGTGS	R	108	139	GAGAATTTGAATATAAGAGCACTATAATAAAA	-4.7
Pf3D7_14_v3:2089375-2089586:f	site	ATATATATATATATATAATAT	R	108	128	TATAAGAGCACTATAATAAAA	-24.1
Pf3D7_14_v3:2089375-2089586:f	site	CSAGRAWAGACACGMSC	R	108	124	AGAGCACTATAATAAAA	-7.0
Pf3D7_14_v3:2089375-2089586:f	site	CWSYTGKTGTTSSTTYWGCTG	R	108	128	TATAAGAGCACTATAATAAAA	-23.4
Pf3D7_14_v3:2089375-2089586:f	site	GCTKCASRTAAASTTTCAGCT	R	108	128	TATAAGAGCACTATAATAAAA	-17.9
Pf3D7_14_v3:2089375-2089586:f	site	SGTDHGMAGWRKAWACAKKVASARWGG	R	108	134	TTTGAATATAAGAGCACTATAATAAAA	-15.7
Pf3D7_14_v3:2089375-2089586:f	site	ATAWWWWTATATATATATATATATATATATATWTAWATWTA	R	109	149	CATTATTGTAGAGAATTTGAATATAAGAGCACTATAATAAA	-35.5
Pf3D7_14_v3:2089375-2089586:f	site	TYWTTYTTTTTTTTTTYMTTT	R	109	129	ATATAAGAGCACTATAATAAA	-32.1
Pf3D7_14_v3:2089375-2089586:f	site	KAGCWYCYRSHKBTGYAGSY	R	109	128	TATAAGAGCACTATAATAAA	-22.4
Pf3D7_14_v3:2089375-2089586:f	site	ATAKTKGATGRTGRWKSWTTWWKKRCTAWTGGTRRTBGTGA	R	109	149	CATTATTGTAGAGAATTTGAATATAAGAGCACTATAATAAA	-16.3
Pf3D7_14_v3:2089375-2089586:f	site	GAACVTTCAGCAGC	R	109	122	AGCACTATAATAAA	-9.5
Pf3D7_14_v3:2089375-2089586:f	site	GGWKGYWASGAMTSRAGAGCAGRWWGRTGTGS	R	109	140	AGAGAATTTGAATATAAGAGCACTATAATAAA	-14.1
Pf3D7_14_v3:2089375-2089586:f	site	ATATATATATATATATAATAT	R	109	129	ATATAAGAGCACTATAATAAA	-18.2
Pf3D7_14_v3:2089375-2089586:f	site	CSAGRAWAGACACGMSC	R	109	125	AAGAGCACTATAATAAA	-10.4
Pf3D7_14_v3:2089375-2089586:f	site	CWSYTGKTGTTSSTTYWGCTG	R	109	129	ATATAAGAGCACTATAATAAA	-13.8
Pf3D7_14_v3:2089375-2089586:f	site	GCTKCASRTAAASTTTCAGCT	R	109	129	ATATAAGAGCACTATAATAAA	-17.7
Pf3D7_14_v3:2089375-2089586:f	site	SGTDHGMAGWRKAWACAKKVASARWGG	R	109	135	ATTTGAATATAAGAGCACTATAATAAA	-15.1
Pf3D7_14_v3:2089375-2089586:f	site	ATAWWWWTATATATATATATATATATATATATWTAWATWTA	R	110	150	ACATTATTGTAGAGAATTTGAATATAAGAGCACTATAATAA	-34.1
Pf3D7_14_v3:2089375-2089586:f	site	TYWTTYTTTTTTTTTTYMTTT	R	110	130	AATATAAGAGCACTATAATAA	-17.0
Pf3D7_14_v3:2089375-2089586:f	site	KAGCWYCYRSHKBTGYAGSY	R	110	129	ATATAAGAGCACTATAATAA	-15.3
Pf3D7_14_v3:2089375-2089586:f	site	ATAKTKGATGRTGRWKSWTTWWKKRCTAWTGGTRRTBGTGA	R	110	150	ACATTATTGTAGAGAATTTGAATATAAGAGCACTATAATAA	-24.9
Pf3D7_14_v3:2089375-2089586:f	site	GAACVTTCAGCAGC	R	110	123	GAGCACTATAATAA	-8.8
Pf3D7_14_v3:2089375-2089586:f	site	GGWKGYWASGAMTSRAGAGCAGRWWGRTGTGS	R	110	141	TAGAGAATTTGAATATAAGAGCACTATAATAA	-19.5
Pf3D7_14_v3:2089375-2089586:f	site	ATATATATATATATATAATAT	R	110	130	AATATAAGAGCACTATAATAA	-22.8
Pf3D7_14_v3:2089375-2089586:f	site	CSAGRAWAGACACGMSC	R	110	126	TAAGAGCACTATAATAA	-11.0
Pf3D7_14_v3:2089375-2089586:f	site	CWSYTGKTGTTSSTTYWGCTG	R	110	130	AATATAAGAGCACTATAATAA	-19.2
Pf3D7_14_v3:2089375-2089586:f	site	GCTKCASRTAAASTTTCAGCT	R	110	130	AATATAAGAGCACTATAATAA	-13.4
Pf3D7_14_v3:2089375-2089586:f	site	SGTDHGMAGWRKAWACAKKVASARWGG	R	110	136	AATTTGAATATAAGAGCACTATAATAA	-14.4
Pf3D7_14_v3:2089375-2089586:f	site	CAGARGWGCTGG	R	110	121	GCACTATAATAA	-10.0
Pf3D7_14_v3:2089375-2089586:f	site	ATAWWWWTATATATATATATATATATATATATWTAWATWTA	R	111	151	AACATTATTGTAGAGAATTTGAATATAAGAGCACTATAATA	-40.8
Pf3D7_14_v3:2089375-2089586:f	site	TYWTTYTTTTTTTTTTYMTTT	R	111	131	GAATATAAGAGCACTATAATA	-15.8
Pf3D7_14_v3:2089375-2089586:f	site	KAGCWYCYRSHKBTGYAGSY	R	111	130	AATATAAGAGCACTATAATA	-15.4
Pf3D7_14_v3:2089375-2089586:f	site	ATAKTKGATGRTGRWKSWTTWWKKRCTAWTGGTRRTBGTGA	R	111	151	AACATTATTGTAGAGAATTTGAATATAAGAGCACTATAATA	-22.8
Pf3D7_14_v3:2089375-2089586:f	site	GAACVTTCAGCAGC	R	111	124	AGAGCACTATAATA	-7.3
Pf3D7_14_v3:2089375-2089586:f	site	GGWKGYWASGAMTSRAGAGCAGRWWGRTGTGS	R	111	142	GTAGAGAATTTGAATATAAGAGCACTATAATA	-13.2
Pf3D7_14_v3:2089375-2089586:f	site	ATATATATATATATATAATAT	R	111	131	GAATATAAGAGCACTATAATA	-13.2
Pf3D7_14_v3:2089375-2089586:f	site	CSAGRAWAGACACGMSC	R	111	127	ATAAGAGCACTATAATA	-9.8
Pf3D7_14_v3:2089375-2089586:f	site	CWSYTGKTGTTSSTTYWGCTG	R	111	131	GAATATAAGAGCACTATAATA	-16.4
Pf3D7_14_v3:2089375-2089586:f	site	GCTKCASRTAAASTTTCAGCT	R	111	131	GAATATAAGAGCACTATAATA	-13.4
Pf3D7_14_v3:2089375-2089586:f	site	SGTDHGMAGWRKAWACAKKVASARWGG	R	111	137	GAATTTGAATATAAGAGCACTATAATA	-13.2
Pf3D7_14_v3:2089375-2089586:f	site	CAGARGWGCTGG	R	111	122	AGCACTATAATA	-10.1
Pf3D7_14_v3:2089375-2089586:f	site	ATAWWWWTATATATATATATATATATATATATWTAWATWTA	R	112	152	AAACATTATTGTAGAGAATTTGAATATAAGAGCACTATAAT	-28.3
Pf3D7_14_v3:2089375-2089586:f	site	TYWTTYTTTTTTTTTTYMTTT	R	112	132	TGAATATAAGAGCACTATAAT	-27.1
Pf3D7_14_v3:2089375-2089586:f	site	KAGCWYCYRSHKBTGYAGSY	R	112	131	GAATATAAGAGCACTATAAT	-16.8
Pf3D7_14_v3:2089375-2089586:f	site	ATAKTKGATGRTGRWKSWTTWWKKRCTAWTGGTRRTBGTGA	R	112	152	AAACATTATTGTAGAGAATTTGAATATAAGAGCACTATAAT	-18.5
Pf3D7_14_v3:2089375-2089586:f	site	CCAYMACCAA	R	112	121	GCACTATAAT	-2.8
Pf3D7_14_v3:2089375-2089586:f	site	GAACVTTCAGCAGC	R	112	125	AAGAGCACTATAAT	-11.6
Pf3D7_14_v3:2089375-2089586:f	site	GGWKGYWASGAMTSRAGAGCAGRWWGRTGTGS	R	112	143	TGTAGAGAATTTGAATATAAGAGCACTATAAT	-21.6
Pf3D7_14_v3:2089375-2089586:f	site	ATATATATATATATATAATAT	R	112	132	TGAATATAAGAGCACTATAAT	-27.1
Pf3D7_14_v3:2089375-2089586:f	site	CSAGRAWAGACACGMSC	R	112	128	TATAAGAGCACTATAAT	-10.2
Pf3D7_14_v3:2089375-2089586:f	site	CWSYTGKTGTTSSTTYWGCTG	R	112	132	TGAATATAAGAGCACTATAAT	-18.7
Pf3D7_14_v3:2089375-2089586:f	site	GCTKCASRTAAASTTTCAGCT	R	112	132	TGAATATAAGAGCACTATAAT	-18.5
Pf3D7_14_v3:2089375-2089586:f	site	SGTDHGMAGWRKAWACAKKVASARWGG	R	112	138	AGAATTTGAATATAAGAGCACTATAAT	-14.5
Pf3D7_14_v3:2089375-2089586:f	site	CAGARGWGCTGG	R	112	123	GAGCACTATAAT	-6.0
Pf3D7_14_v3:2089375-2089586:f	site	ATAWWWWTATATATATATATATATATATATATWTAWATWTA	R	113	153	TAAACATTATTGTAGAGAATTTGAATATAAGAGCACTATAA	-38.4
Pf3D7_14_v3:2089375-2089586:f	site	TYWTTYTTTTTTTTTTYMTTT	R	113	133	TTGAATATAAGAGCACTATAA	-19.7
Pf3D7_14_v3:2089375-2089586:f	site	KAGCWYCYRSHKBTGYAGSY	R	113	132	TGAATATAAGAGCACTATAA	-14.3
Pf3D7_14_v3:2089375-2089586:f	site	ATAKTKGATGRTGRWKSWTTWWKKRCTAWTGGTRRTBGTGA	R	113	153	TAAACATTATTGTAGAGAATTTGAATATAAGAGCACTATAA	-32.0
Pf3D7_14_v3:2089375-2089586:f	site	CCAYMACCAA	R	113	122	AGCACTATAA	-12.5
Pf3D7_14_v3:2089375-2089586:f	site	GAACVTTCAGCAGC	R	113	126	TAAGAGCACTATAA	-13.2
Pf3D7_14_v3:2089375-2089586:f	site	GGWKGYWASGAMTSRAGAGCAGRWWGRTGTGS	R	113	144	TTGTAGAGAATTTGAATATAAGAGCACTATAA	-14.0
Pf3D7_14_v3:2089375-2089586:f	site	ATATATATATATATATAATAT	R	113	133	TTGAATATAAGAGCACTATAA	-8.2
Pf3D7_14_v3:2089375-2089586:f	site	CSAGRAWAGACACGMSC	R	113	129	ATATAAGAGCACTATAA	-9.2
Pf3D7_14_v3:2089375-2089586:f	site	CWSYTGKTGTTSSTTYWGCTG	R	113	133	TTGAATATAAGAGCACTATAA	-16.0
Pf3D7_14_v3:2089375-2089586:f	site	GCTKCASRTAAASTTTCAGCT	R	113	133	TTGAATATAAGAGCACTATAA	-17.8
Pf3D7_14_v3:2089375-2089586:f	site	SGTDHGMAGWRKAWACAKKVASARWGG	R	113	139	GAGAATTTGAATATAAGAGCACTATAA	-4.9
Pf3D7_14_v3:2089375-2089586:f	site	CAGARGWGCTGG	R	113	124	AGAGCACTATAA	-11.3
Pf3D7_14_v3:2089375-2089586:f	site	ATAWWWWTATATATATATATATATATATATATWTAWATWTA	R	114	154	ATAAACATTATTGTAGAGAATTTGAATATAAGAGCACTATA	-26.0
Pf3D7_14_v3:2089375-2089586:f	site	TYWTTYTTTTTTTTTTYMTTT	R	114	134	TTTGAATATAAGAGCACTATA	-20.0
Pf3D7_14_v3:2089375-2089586:f	site	KAGCWYCYRSHKBTGYAGSY	R	114	133	TTGAATATAAGAGCACTATA	-14.6
Pf3D7_14_v3:2089375-2089586:f	site	ATAKTKGATGRTGRWKSWTTWWKKRCTAWTGGTRRTBGTGA	R	114	154	ATAAACATTATTGTAGAGAATTTGAATATAAGAGCACTATA	-12.1
Pf3D7_14_v3:2089375-2089586:f	site	CCAYMACCAA	R	114	123	GAGCACTATA	-7.1
Pf3D7_14_v3:2089375-2089586:f	site	SCCCCACC	R	114	121	GCACTATA	1.0
Pf3D7_14_v3:2089375-2089586:f	site	GAACVTTCAGCAGC	R	114	127	ATAAGAGCACTATA	-7.6
Pf3D7_14_v3:2089375-2089586:f	site	GGWKGYWASGAMTSRAGAGCAGRWWGRTGTGS	R	114	145	ATTGTAGAGAATTTGAATATAAGAGCACTATA	-13.4
Pf3D7_14_v3:2089375-2089586:f	site	ATATATATATATATATAATAT	R	114	134	TTTGAATATAAGAGCACTATA	-36.5
Pf3D7_14_v3:2089375-2089586:f	site	CAGKCGCC	R	114	121	GCACTATA	-8.8
Pf3D7_14_v3:2089375-2089586:f	site	CSAGRAWAGACACGMSC	R	114	130	AATATAAGAGCACTATA	-6.7
Pf3D7_14_v3:2089375-2089586:f	site	CWSYTGKTGTTSSTTYWGCTG	R	114	134	TTTGAATATAAGAGCACTATA	-21.4
Pf3D7_14_v3:2089375-2089586:f	site	GCTKCASRTAAASTTTCAGCT	R	114	134	TTTGAATATAAGAGCACTATA	-9.2
Pf3D7_14_v3:2089375-2089586:f	site	SGTDHGMAGWRKAWACAKKVASARWGG	R	114	140	AGAGAATTTGAATATAAGAGCACTATA	-19.0
Pf3D7_14_v3:2089375-2089586:f	site	CAGARGWGCTGG	R	114	125	AAGAGCACTATA	-3.3
Pf3D7_14_v3:2089375-2089586:f	site	ATAWWWWTATATATATATATATATATATATATWTAWATWTA	R	115	155	CATAAACATTATTGTAGAGAATTTGAATATAAGAGCACTAT	-40.2
Pf3D7_14_v3:2089375-2089586:f	site	TYWTTYTTTTTTTTTTYMTTT	R	115	135	ATTTGAATATAAGAGCACTAT	-14.6
Pf3D7_14_v3:2089375-2089586:f	site	KAGCWYCYRSHKBTGYAGSY	R	115	134	TTTGAATATAAGAGCACTAT	-20.0
Pf3D7_14_v3:2089375-2089586:f	site	ATAKTKGATGRTGRWKSWTTWWKKRCTAWTGGTRRTBGTGA	R	115	155	CATAAACATTATTGTAGAGAATTTGAATATAAGAGCACTAT	-18.0
Pf3D7_14_v3:2089375-2089586:f	site	CCAYMACCAA	R	115	124	AGAGCACTAT	-7.6
Pf3D7_14_v3:2089375-2089586:f	site	SCCCCACC	R	115	122	AGCACTAT	-3.0
Pf3D7_14_v3:2089375-2089586:f	site	GAACVTTCAGCAGC	R	115	128	TATAAGAGCACTAT	-15.8
Pf3D7_14_v3:2089375-2089586:f	site	GGWKGYWASGAMTSRAGAGCAGRWWGRTGTGS	R	115	146	TATTGTAGAGAATTTGAATATAAGAGCACTAT	-10.3
Pf3D7_14_v3:2089375-2089586:f	site	ATATATATATATATATAATAT	R	115	135	ATTTGAATATAAGAGCACTAT	-12.4
Pf3D7_14_v3:2089375-2089586:f	site	CAGKCGCC	R	115	122	AGCACTAT	-5.9
Pf3D7_14_v3:2089375-2089586:f	site	CSAGRAWAGACACGMSC	R	115	131	GAATATAAGAGCACTAT	-7.9
Pf3D7_14_v3:2089375-2089586:f	site	CWSYTGKTGTTSSTTYWGCTG	R	115	135	ATTTGAATATAAGAGCACTAT	-12.3
Pf3D7_14_v3:2089375-2089586:f	site	GCTKCASRTAAASTTTCAGCT	R	115	135	ATTTGAATATAAGAGCACTAT	-16.1
Pf3D7_14_v3:2089375-2089586:f	site	SGTDHGMAGWRKAWACAKKVASARWGG	R	115	141	TAGAGAATTTGAATATAAGAGCACTAT	-13.6
Pf3D7_14_v3:2089375-2089586:f	site	CAGARGWGCTGG	R	115	126	TAAGAGCACTAT	-2.5
Pf3D7_14_v3:2089375-2089586:f	site	ATAWWWWTATATATATATATATATATATATATWTAWATWTA	R	116	156	TCATAAACATTATTGTAGAGAATTTGAATATAAGAGCACTA	-39.6
Pf3D7_14_v3:2089375-2089586:f	site	TYWTTYTTTTTTTTTTYMTTT	R	116	136	AATTTGAATATAAGAGCACTA	-18.9
Pf3D7_14_v3:2089375-2089586:f	site	KAGCWYCYRSHKBTGYAGSY	R	116	135	ATTTGAATATAAGAGCACTA	-16.0
Pf3D7_14_v3:2089375-2089586:f	site	ATAKTKGATGRTGRWKSWTTWWKKRCTAWTGGTRRTBGTGA	R	116	156	TCATAAACATTATTGTAGAGAATTTGAATATAAGAGCACTA	-32.9
Pf3D7_14_v3:2089375-2089586:f	site	CCAYMACCAA	R	116	125	AAGAGCACTA	-14.0
Pf3D7_14_v3:2089375-2089586:f	site	SCCCCACC	R	116	123	GAGCACTA	-3.7
Pf3D7_14_v3:2089375-2089586:f	site	GAACVTTCAGCAGC	R	116	129	ATATAAGAGCACTA	-16.3
Pf3D7_14_v3:2089375-2089586:f	site	GGWKGYWASGAMTSRAGAGCAGRWWGRTGTGS	R	116	147	TTATTGTAGAGAATTTGAATATAAGAGCACTA	-14.8
Pf3D7_14_v3:2089375-2089586:f	site	ATATATATATATATATAATAT	R	116	136	AATTTGAATATAAGAGCACTA	-30.3
Pf3D7_14_v3:2089375-2089586:f	site	CAGKCGCC	R	116	123	GAGCACTA	-4.2
Pf3D7_14_v3:2089375-2089586:f	site	CSAGRAWAGACACGMSC	R	116	132	TGAATATAAGAGCACTA	-4.6
Pf3D7_14_v3:2089375-2089586:f	site	CWSYTGKTGTTSSTTYWGCTG	R	116	136	AATTTGAATATAAGAGCACTA	-17.9
Pf3D7_14_v3:2089375-2089586:f	site	GCTKCASRTAAASTTTCAGCT	R	116	136	AATTTGAATATAAGAGCACTA	-9.1
Pf3D7_14_v3:2089375-2089586:f	site	SGTDHGMAGWRKAWACAKKVASARWGG	R	116	142	GTAGAGAATTTGAATATAAGAGCACTA	-9.6
Pf3D7_14_v3:2089375-2089586:f	site	CAGARGWGCTGG	R	116	127	ATAAGAGCACTA	-9.2
Pf3D7_14_v3:2140281-2140718:f	site	ATAWWWWTATATATATATATATATATATATATWTAWATWTA	R	33	73	GCACTAAAAAGTGTATAAGCAGATAAACTTCCAAGAGTCAT	-35.8
Pf3D7_14_v3:2140281-2140718:f	site	ATAKTKGATGRTGRWKSWTTWWKKRCTAWTGGTRRTBGTGA	R	33	73	GCACTAAAAAGTGTATAAGCAGATAAACTTCCAAGAGTCAT	-17.5
Pf3D7_14_v3:2140281-2140718:f	site	ATAWWWWTATATATATATATATATATATATATWTAWATWTA	R	34	74	AGCACTAAAAAGTGTATAAGCAGATAAACTTCCAAGAGTCA	-59.8
Pf3D7_14_v3:2140281-2140718:f	site	ATAKTKGATGRTGRWKSWTTWWKKRCTAWTGGTRRTBGTGA	R	34	74	AGCACTAAAAAGTGTATAAGCAGATAAACTTCCAAGAGTCA	-31.6
Pf3D7_14_v3:2140281-2140718:f	site	ATAWWWWTATATATATATATATATATATATATWTAWATWTA	R	35	75	TAGCACTAAAAAGTGTATAAGCAGATAAACTTCCAAGAGTC	-33.0
Pf3D7_14_v3:2140281-2140718:f	site	ATAKTKGATGRTGRWKSWTTWWKKRCTAWTGGTRRTBGTGA	R	35	75	TAGCACTAAAAAGTGTATAAGCAGATAAACTTCCAAGAGTC	-37.8
Pf3D7_14_v3:2140281-2140718:f	site	ATAWWWWTATATATATATATATATATATATATWTAWATWTA	R	36	76	ATAGCACTAAAAAGTGTATAAGCAGATAAACTTCCAAGAGT	-54.2
Pf3D7_14_v3:2140281-2140718:f	site	ATAKTKGATGRTGRWKSWTTWWKKRCTAWTGGTRRTBGTGA	R	36	76	ATAGCACTAAAAAGTGTATAAGCAGATAAACTTCCAAGAGT	-19.1
Pf3D7_14_v3:2140281-2140718:f	site	ATAWWWWTATATATATATATATATATATATATWTAWATWTA	R	37	77	CATAGCACTAAAAAGTGTATAAGCAGATAAACTTCCAAGAG	-30.4
Pf3D7_14_v3:2140281-2140718:f	site	ATAKTKGATGRTGRWKSWTTWWKKRCTAWTGGTRRTBGTGA	R	37	77	CATAGCACTAAAAAGTGTATAAGCAGATAAACTTCCAAGAG	-24.0
Pf3D7_14_v3:2140281-2140718:f	site	ATAWWWWTATATATATATATATATATATATATWTAWATWTA	R	38	78	CCATAGCACTAAAAAGTGTATAAGCAGATAAACTTCCAAGA	-58.0
Pf3D7_14_v3:2140281-2140718:f	site	ATAKTKGATGRTGRWKSWTTWWKKRCTAWTGGTRRTBGTGA	R	38	78	CCATAGCACTAAAAAGTGTATAAGCAGATAAACTTCCAAGA	-18.9
Pf3D7_14_v3:2140281-2140718:f	site	ATAWWWWTATATATATATATATATATATATATWTAWATWTA	R	39	79	TCCATAGCACTAAAAAGTGTATAAGCAGATAAACTTCCAAG	-40.4
Pf3D7_14_v3:2140281-2140718:f	site	ATAKTKGATGRTGRWKSWTTWWKKRCTAWTGGTRRTBGTGA	R	39	79	TCCATAGCACTAAAAAGTGTATAAGCAGATAAACTTCCAAG	-14.9
Pf3D7_14_v3:2140281-2140718:f	site	ATAWWWWTATATATATATATATATATATATATWTAWATWTA	R	40	80	ATCCATAGCACTAAAAAGTGTATAAGCAGATAAACTTCCAA	-54.0
Pf3D7_14_v3:2140281-2140718:f	site	ATAKTKGATGRTGRWKSWTTWWKKRCTAWTGGTRRTBGTGA	R	40	80	ATCCATAGCACTAAAAAGTGTATAAGCAGATAAACTTCCAA	-27.5
Pf3D7_14_v3:2140281-2140718:f	site	ATAWWWWTATATATATATATATATATATATATWTAWATWTA	R	41	81	TATCCATAGCACTAAAAAGTGTATAAGCAGATAAACTTCCA	-44.8
Pf3D7_14_v3:2140281-2140718:f	site	ATAKTKGATGRTGRWKSWTTWWKKRCTAWTGGTRRTBGTGA	R	41	81	TATCCATAGCACTAAAAAGTGTATAAGCAGATAAACTTCCA	-39.6
Pf3D7_14_v3:2140281-2140718:f	site	ATAWWWWTATATATATATATATATATATATATWTAWATWTA	R	42	82	ATATCCATAGCACTAAAAAGTGTATAAGCAGATAAACTTCC	-49.4
Pf3D7_14_v3:2140281-2140718:f	site	ATAKTKGATGRTGRWKSWTTWWKKRCTAWTGGTRRTBGTGA	R	42	82	ATATCCATAGCACTAAAAAGTGTATAAGCAGATAAACTTCC	-33.1
Pf3D7_14_v3:2140281-2140718:f	site	GGWKGYWASGAMTSRAGAGCAGRWWGRTGTGS	R	42	73	GCACTAAAAAGTGTATAAGCAGATAAACTTCC	-5.3
Pf3D7_14_v3:2140281-2140718:f	site	ATAWWWWTATATATATATATATATATATATATWTAWATWTA	R	43	83	TATATCCATAGCACTAAAAAGTGTATAAGCAGATAAACTTC	-36.9
Pf3D7_14_v3:2140281-2140718:f	site	ATAKTKGATGRTGRWKSWTTWWKKRCTAWTGGTRRTBGTGA	R	43	83	TATATCCATAGCACTAAAAAGTGTATAAGCAGATAAACTTC	-31.0
Pf3D7_14_v3:2140281-2140718:f	site	GGWKGYWASGAMTSRAGAGCAGRWWGRTGTGS	R	43	74	AGCACTAAAAAGTGTATAAGCAGATAAACTTC	-8.3
Pf3D7_14_v3:2140281-2140718:f	site	ATAWWWWTATATATATATATATATATATATATWTAWATWTA	R	44	84	TTATATCCATAGCACTAAAAAGTGTATAAGCAGATAAACTT	-43.3
Pf3D7_14_v3:2140281-2140718:f	site	ATAKTKGATGRTGRWKSWTTWWKKRCTAWTGGTRRTBGTGA	R	44	84	TTATATCCATAGCACTAAAAAGTGTATAAGCAGATAAACTT	-33.6
Pf3D7_14_v3:2140281-2140718:f	site	GGWKGYWASGAMTSRAGAGCAGRWWGRTGTGS	R	44	75	TAGCACTAAAAAGTGTATAAGCAGATAAACTT	-20.7
Pf3D7_14_v3:2140281-2140718:f	site	ATAWWWWTATATATATATATATATATATATATWTAWATWTA	R	45	85	GTTATATCCATAGCACTAAAAAGTGTATAAGCAGATAAACT	-43.2
Pf3D7_14_v3:2140281-2140718:f	site	ATAKTKGATGRTGRWKSWTTWWKKRCTAWTGGTRRTBGTGA	R	45	85	GTTATATCCATAGCACTAAAAAGTGTATAAGCAGATAAACT	-19.0
Pf3D7_14_v3:2140281-2140718:f	site	GGWKGYWASGAMTSRAGAGCAGRWWGRTGTGS	R	45	76	ATAGCACTAAAAAGTGTATAAGCAGATAAACT	-18.7
Pf3D7_14_v3:2140281-2140718:f	site	ATAWWWWTATATATATATATATATATATATATWTAWATWTA	R	46	86	TGTTATATCCATAGCACTAAAAAGTGTATAAGCAGATAAAC	-39.6
Pf3D7_14_v3:2140281-2140718:f	site	ATAKTKGATGRTGRWKSWTTWWKKRCTAWTGGTRRTBGTGA	R	46	86	TGTTATATCCATAGCACTAAAAAGTGTATAAGCAGATAAAC	-26.2
Pf3D7_14_v3:2140281-2140718:f	site	GGWKGYWASGAMTSRAGAGCAGRWWGRTGTGS	R	46	77	CATAGCACTAAAAAGTGTATAAGCAGATAAAC	-5.9
Pf3D7_14_v3:2140281-2140718:f	site	ATAWWWWTATATATATATATATATATATATATWTAWATWTA	R	47	87	GTGTTATATCCATAGCACTAAAAAGTGTATAAGCAGATAAA	-42.8
Pf3D7_14_v3:2140281-2140718:f	site	ATAKTKGATGRTGRWKSWTTWWKKRCTAWTGGTRRTBGTGA	R	47	87	GTGTTATATCCATAGCACTAAAAAGTGTATAAGCAGATAAA	-26.3
Pf3D7_14_v3:2140281-2140718:f	site	GGWKGYWASGAMTSRAGAGCAGRWWGRTGTGS	R	47	78	CCATAGCACTAAAAAGTGTATAAGCAGATAAA	-20.7
Pf3D7_14_v3:2140281-2140718:f	site	SGTDHGMAGWRKAWACAKKVASARWGG	R	47	73	GCACTAAAAAGTGTATAAGCAGATAAA	-6.9
Pf3D7_14_v3:2140281-2140718:f	site	ATAWWWWTATATATATATATATATATATATATWTAWATWTA	R	48	88	TGTGTTATATCCATAGCACTAAAAAGTGTATAAGCAGATAA	-30.9
Pf3D7_14_v3:2140281-2140718:f	site	ATAKTKGATGRTGRWKSWTTWWKKRCTAWTGGTRRTBGTGA	R	48	88	TGTGTTATATCCATAGCACTAAAAAGTGTATAAGCAGATAA	-23.3
Pf3D7_14_v3:2140281-2140718:f	site	GGWKGYWASGAMTSRAGAGCAGRWWGRTGTGS	R	48	79	TCCATAGCACTAAAAAGTGTATAAGCAGATAA	-17.7
Pf3D7_14_v3:2140281-2140718:f	site	SGTDHGMAGWRKAWACAKKVASARWGG	R	48	74	AGCACTAAAAAGTGTATAAGCAGATAA	-12.5
Pf3D7_14_v3:2140281-2140718:f	site	ATAWWWWTATATATATATATATATATATATATWTAWATWTA	R	49	89	TTGTGTTATATCCATAGCACTAAAAAGTGTATAAGCAGATA	-39.0
Pf3D7_14_v3:2140281-2140718:f	site	ATAKTKGATGRTGRWKSWTTWWKKRCTAWTGGTRRTBGTGA	R	49	89	TTGTGTTATATCCATAGCACTAAAAAGTGTATAAGCAGATA	-24.6
Pf3D7_14_v3:2140281-2140718:f	site	GGWKGYWASGAMTSRAGAGCAGRWWGRTGTGS	R	49	80	ATCCATAGCACTAAAAAGTGTATAAGCAGATA	-19.1
Pf3D7_14_v3:2140281-2140718:f	site	SGTDHGMAGWRKAWACAKKVASARWGG	R	49	75	TAGCACTAAAAAGTGTATAAGCAGATA	-14.1
Pf3D7_14_v3:2140281-2140718:f	site	ATAWWWWTATATATATATATATATATATATATWTAWATWTA	R	50	90	GTTGTGTTATATCCATAGCACTAAAAAGTGTATAAGCAGAT	-33.6
Pf3D7_14_v3:2140281-2140718:f	site	ATAKTKGATGRTGRWKSWTTWWKKRCTAWTGGTRRTBGTGA	R	50	90	GTTGTGTTATATCCATAGCACTAAAAAGTGTATAAGCAGAT	-27.0
Pf3D7_14_v3:2140281-2140718:f	site	GGWKGYWASGAMTSRAGAGCAGRWWGRTGTGS	R	50	81	TATCCATAGCACTAAAAAGTGTATAAGCAGAT	-8.8
Pf3D7_14_v3:2140281-2140718:f	site	SGTDHGMAGWRKAWACAKKVASARWGG	R	50	76	ATAGCACTAAAAAGTGTATAAGCAGAT	-16.7
Pf3D7_14_v3:2140281-2140718:f	site	ATAWWWWTATATATATATATATATATATATATWTAWATWTA	R	51	91	TGTTGTGTTATATCCATAGCACTAAAAAGTGTATAAGCAGA	-57.4
Pf3D7_14_v3:2140281-2140718:f	site	ATAKTKGATGRTGRWKSWTTWWKKRCTAWTGGTRRTBGTGA	R	51	91	TGTTGTGTTATATCCATAGCACTAAAAAGTGTATAAGCAGA	-18.1
Pf3D7_14_v3:2140281-2140718:f	site	GGWKGYWASGAMTSRAGAGCAGRWWGRTGTGS	R	51	82	ATATCCATAGCACTAAAAAGTGTATAAGCAGA	-10.6
Pf3D7_14_v3:2140281-2140718:f	site	SGTDHGMAGWRKAWACAKKVASARWGG	R	51	77	CATAGCACTAAAAAGTGTATAAGCAGA	-8.0
Pf3D7_14_v3:2140281-2140718:f	site	ATAWWWWTATATATATATATATATATATATATWTAWATWTA	R	52	92	TTGTTGTGTTATATCCATAGCACTAAAAAGTGTATAAGCAG	-32.8
Pf3D7_14_v3:2140281-2140718:f	site	ATAKTKGATGRTGRWKSWTTWWKKRCTAWTGGTRRTBGTGA	R	52	92	TTGTTGTGTTATATCCATAGCACTAAAAAGTGTATAAGCAG	-27.6
Pf3D7_14_v3:2140281-2140718:f	site	GGWKGYWASGAMTSRAGAGCAGRWWGRTGTGS	R	52	83	TATATCCATAGCACTAAAAAGTGTATAAGCAG	-10.5
Pf3D7_14_v3:2140281-2140718:f	site	SGTDHGMAGWRKAWACAKKVASARWGG	R	52	78	CCATAGCACTAAAAAGTGTATAAGCAG	-2.4
Pf3D7_14_v3:2140281-2140718:f	site	ATAWWWWTATATATATATATATATATATATATWTAWATWTA	R	53	93	CTTGTTGTGTTATATCCATAGCACTAAAAAGTGTATAAGCA	-53.9
Pf3D7_14_v3:2140281-2140718:f	site	TYWTTYTTTTTTTTTTYMTTT	R	53	73	GCACTAAAAAGTGTATAAGCA	-19.2
Pf3D7_14_v3:2140281-2140718:f	site	ATAKTKGATGRTGRWKSWTTWWKKRCTAWTGGTRRTBGTGA	R	53	93	CTTGTTGTGTTATATCCATAGCACTAAAAAGTGTATAAGCA	-19.2
Pf3D7_14_v3:2140281-2140718:f	site	GGWKGYWASGAMTSRAGAGCAGRWWGRTGTGS	R	53	84	TTATATCCATAGCACTAAAAAGTGTATAAGCA	-21.7
Pf3D7_14_v3:2140281-2140718:f	site	ATATATATATATATATAATAT	R	53	73	GCACTAAAAAGTGTATAAGCA	-9.7
Pf3D7_14_v3:2140281-2140718:f	site	CWSYTGKTGTTSSTTYWGCTG	R	53	73	GCACTAAAAAGTGTATAAGCA	-14.7
Pf3D7_14_v3:2140281-2140718:f	site	GCTKCASRTAAASTTTCAGCT	R	53	73	GCACTAAAAAGTGTATAAGCA	-2.1
Pf3D7_14_v3:2140281-2140718:f	site	SGTDHGMAGWRKAWACAKKVASARWGG	R	53	79	TCCATAGCACTAAAAAGTGTATAAGCA	-15.3
Pf3D7_14_v3:2140281-2140718:f	site	ATAWWWWTATATATATATATATATATATATATWTAWATWTA	R	54	94	GCTTGTTGTGTTATATCCATAGCACTAAAAAGTGTATAAGC	-35.9
Pf3D7_14_v3:2140281-2140718:f	site	TYWTTYTTTTTTTTTTYMTTT	R	54	74	AGCACTAAAAAGTGTATAAGC	-27.7
Pf3D7_14_v3:2140281-2140718:f	site	KAGCWYCYRSHKBTGYAGSY	R	54	73	GCACTAAAAAGTGTATAAGC	-6.7
Pf3D7_14_v3:2140281-2140718:f	site	ATAKTKGATGRTGRWKSWTTWWKKRCTAWTGGTRRTBGTGA	R	54	94	GCTTGTTGTGTTATATCCATAGCACTAAAAAGTGTATAAGC	-16.8
Pf3D7_14_v3:2140281-2140718:f	site	GGWKGYWASGAMTSRAGAGCAGRWWGRTGTGS	R	54	85	GTTATATCCATAGCACTAAAAAGTGTATAAGC	-7.3
Pf3D7_14_v3:2140281-2140718:f	site	ATATATATATATATATAATAT	R	54	74	AGCACTAAAAAGTGTATAAGC	-20.8
Pf3D7_14_v3:2140281-2140718:f	site	CWSYTGKTGTTSSTTYWGCTG	R	54	74	AGCACTAAAAAGTGTATAAGC	-23.8
Pf3D7_14_v3:2140281-2140718:f	site	GCTKCASRTAAASTTTCAGCT	R	54	74	AGCACTAAAAAGTGTATAAGC	-12.9
Pf3D7_14_v3:2140281-2140718:f	site	SGTDHGMAGWRKAWACAKKVASARWGG	R	54	80	ATCCATAGCACTAAAAAGTGTATAAGC	-7.1
Pf3D7_14_v3:2140281-2140718:f	site	ATAWWWWTATATATATATATATATATATATATWTAWATWTA	R	55	95	AGCTTGTTGTGTTATATCCATAGCACTAAAAAGTGTATAAG	-51.6
Pf3D7_14_v3:2140281-2140718:f	site	TYWTTYTTTTTTTTTTYMTTT	R	55	75	TAGCACTAAAAAGTGTATAAG	-25.1
Pf3D7_14_v3:2140281-2140718:f	site	KAGCWYCYRSHKBTGYAGSY	R	55	74	AGCACTAAAAAGTGTATAAG	-17.2
Pf3D7_14_v3:2140281-2140718:f	site	ATAKTKGATGRTGRWKSWTTWWKKRCTAWTGGTRRTBGTGA	R	55	95	AGCTTGTTGTGTTATATCCATAGCACTAAAAAGTGTATAAG	-17.8
Pf3D7_14_v3:2140281-2140718:f	site	GGWKGYWASGAMTSRAGAGCAGRWWGRTGTGS	R	55	86	TGTTATATCCATAGCACTAAAAAGTGTATAAG	-9.6
Pf3D7_14_v3:2140281-2140718:f	site	ATATATATATATATATAATAT	R	55	75	TAGCACTAAAAAGTGTATAAG	-21.8
Pf3D7_14_v3:2140281-2140718:f	site	CWSYTGKTGTTSSTTYWGCTG	R	55	75	TAGCACTAAAAAGTGTATAAG	-7.0
Pf3D7_14_v3:2140281-2140718:f	site	GCTKCASRTAAASTTTCAGCT	R	55	75	TAGCACTAAAAAGTGTATAAG	-18.1
Pf3D7_14_v3:2140281-2140718:f	site	SGTDHGMAGWRKAWACAKKVASARWGG	R	55	81	TATCCATAGCACTAAAAAGTGTATAAG	-12.0
Pf3D7_14_v3:2140281-2140718:f	site	ATAWWWWTATATATATATATATATATATATATWTAWATWTA	R	56	96	TAGCTTGTTGTGTTATATCCATAGCACTAAAAAGTGTATAA	-39.4
Pf3D7_14_v3:2140281-2140718:f	site	TYWTTYTTTTTTTTTTYMTTT	R	56	76	ATAGCACTAAAAAGTGTATAA	-14.3
Pf3D7_14_v3:2140281-2140718:f	site	KAGCWYCYRSHKBTGYAGSY	R	56	75	TAGCACTAAAAAGTGTATAA	-0.9
Pf3D7_14_v3:2140281-2140718:f	site	ATAKTKGATGRTGRWKSWTTWWKKRCTAWTGGTRRTBGTGA	R	56	96	TAGCTTGTTGTGTTATATCCATAGCACTAAAAAGTGTATAA	-26.7
Pf3D7_14_v3:2140281-2140718:f	site	GGWKGYWASGAMTSRAGAGCAGRWWGRTGTGS	R	56	87	GTGTTATATCCATAGCACTAAAAAGTGTATAA	-12.3
Pf3D7_14_v3:2140281-2140718:f	site	ATATATATATATATATAATAT	R	56	76	ATAGCACTAAAAAGTGTATAA	-13.2
Pf3D7_14_v3:2140281-2140718:f	site	CWSYTGKTGTTSSTTYWGCTG	R	56	76	ATAGCACTAAAAAGTGTATAA	-25.2
Pf3D7_14_v3:2140281-2140718:f	site	GCTKCASRTAAASTTTCAGCT	R	56	76	ATAGCACTAAAAAGTGTATAA	-5.9
Pf3D7_14_v3:2140281-2140718:f	site	SGTDHGMAGWRKAWACAKKVASARWGG	R	56	82	ATATCCATAGCACTAAAAAGTGTATAA	-20.7
Pf3D7_14_v3:2140281-2140718:f	site	ATAWWWWTATATATATATATATATATATATATWTAWATWTA	R	57	97	TTAGCTTGTTGTGTTATATCCATAGCACTAAAAAGTGTATA	-53.2
Pf3D7_14_v3:2140281-2140718:f	site	TYWTTYTTTTTTTTTTYMTTT	R	57	77	CATAGCACTAAAAAGTGTATA	-28.4
Pf3D7_14_v3:2140281-2140718:f	site	KAGCWYCYRSHKBTGYAGSY	R	57	76	ATAGCACTAAAAAGTGTATA	-22.0
Pf3D7_14_v3:2140281-2140718:f	site	ATAKTKGATGRTGRWKSWTTWWKKRCTAWTGGTRRTBGTGA	R	57	97	TTAGCTTGTTGTGTTATATCCATAGCACTAAAAAGTGTATA	-9.7
Pf3D7_14_v3:2140281-2140718:f	site	GGWKGYWASGAMTSRAGAGCAGRWWGRTGTGS	R	57	88	TGTGTTATATCCATAGCACTAAAAAGTGTATA	-12.5
Pf3D7_14_v3:2140281-2140718:f	site	ATATATATATATATATAATAT	R	57	77	CATAGCACTAAAAAGTGTATA	-28.1
Pf3D7_14_v3:2140281-2140718:f	site	CSAGRAWAGACACGMSC	R	57	73	GCACTAAAAAGTGTATA	-6.7
Pf3D7_14_v3:2140281-2140718:f	site	CWSYTGKTGTTSSTTYWGCTG	R	57	77	CATAGCACTAAAAAGTGTATA	-22.7
Pf3D7_14_v3:2140281-2140718:f	site	GCTKCASRTAAASTTTCAGCT	R	57	77	CATAGCACTAAAAAGTGTATA	-17.4
Pf3D7_14_v3:2140281-2140718:f	site	SGTDHGMAGWRKAWACAKKVASARWGG	R	57	83	TATATCCATAGCACTAAAAAGTGTATA	-14.4
Pf3D7_14_v3:2140281-2140718:f	site	ATAWWWWTATATATATATATATATATATATATWTAWATWTA	R	58	98	TTTAGCTTGTTGTGTTATATCCATAGCACTAAAAAGTGTAT	-40.2
Pf3D7_14_v3:2140281-2140718:f	site	TYWTTYTTTTTTTTTTYMTTT	R	58	78	CCATAGCACTAAAAAGTGTAT	-25.8
Pf3D7_14_v3:2140281-2140718:f	site	KAGCWYCYRSHKBTGYAGSY	R	58	77	CATAGCACTAAAAAGTGTAT	-15.5
Pf3D7_14_v3:2140281-2140718:f	site	ATAKTKGATGRTGRWKSWTTWWKKRCTAWTGGTRRTBGTGA	R	58	98	TTTAGCTTGTTGTGTTATATCCATAGCACTAAAAAGTGTAT	-26.6
Pf3D7_14_v3:2140281-2140718:f	site	GGWKGYWASGAMTSRAGAGCAGRWWGRTGTGS	R	58	89	TTGTGTTATATCCATAGCACTAAAAAGTGTAT	-4.2
Pf3D7_14_v3:2140281-2140718:f	site	ATATATATATATATATAATAT	R	58	78	CCATAGCACTAAAAAGTGTAT	-11.1
Pf3D7_14_v3:2140281-2140718:f	site	CSAGRAWAGACACGMSC	R	58	74	AGCACTAAAAAGTGTAT	-8.8
Pf3D7_14_v3:2140281-2140718:f	site	CWSYTGKTGTTSSTTYWGCTG	R	58	78	CCATAGCACTAAAAAGTGTAT	-16.3
Pf3D7_14_v3:2140281-2140718:f	site	GCTKCASRTAAASTTTCAGCT	R	58	78	CCATAGCACTAAAAAGTGTAT	-13.3
Pf3D7_14_v3:2140281-2140718:f	site	SGTDHGMAGWRKAWACAKKVASARWGG	R	58	84	TTATATCCATAGCACTAAAAAGTGTAT	-13.2
Pf3D7_14_v3:2140281-2140718:f	site	ATAWWWWTATATATATATATATATATATATATWTAWATWTA	R	59	99	CTTTAGCTTGTTGTGTTATATCCATAGCACTAAAAAGTGTA	-49.2
Pf3D7_14_v3:2140281-2140718:f	site	TYWTTYTTTTTTTTTTYMTTT	R	59	79	TCCATAGCACTAAAAAGTGTA	-35.1
Pf3D7_14_v3:2140281-2140718:f	site	KAGCWYCYRSHKBTGYAGSY	R	59	78	CCATAGCACTAAAAAGTGTA	-24.7
Pf3D7_14_v3:2140281-2140718:f	site	ATAKTKGATGRTGRWKSWTTWWKKRCTAWTGGTRRTBGTGA	R	59	99	CTTTAGCTTGTTGTGTTATATCCATAGCACTAAAAAGTGTA	-24.0
Pf3D7_14_v3:2140281-2140718:f	site	GGWKGYWASGAMTSRAGAGCAGRWWGRTGTGS	R	59	90	GTTGTGTTATATCCATAGCACTAAAAAGTGTA	-17.1
Pf3D7_14_v3:2140281-2140718:f	site	ATATATATATATATATAATAT	R	59	79	TCCATAGCACTAAAAAGTGTA	-29.4
Pf3D7_14_v3:2140281-2140718:f	site	CSAGRAWAGACACGMSC	R	59	75	TAGCACTAAAAAGTGTA	-10.7
Pf3D7_14_v3:2140281-2140718:f	site	CWSYTGKTGTTSSTTYWGCTG	R	59	79	TCCATAGCACTAAAAAGTGTA	-15.4
Pf3D7_14_v3:2140281-2140718:f	site	GCTKCASRTAAASTTTCAGCT	R	59	79	TCCATAGCACTAAAAAGTGTA	-17.6
Pf3D7_14_v3:2140281-2140718:f	site	SGTDHGMAGWRKAWACAKKVASARWGG	R	59	85	GTTATATCCATAGCACTAAAAAGTGTA	-18.3
Pf3D7_14_v3:2140281-2140718:f	site	ATAWWWWTATATATATATATATATATATATATWTAWATWTA	R	60	100	TCTTTAGCTTGTTGTGTTATATCCATAGCACTAAAAAGTGT	-42.4
Pf3D7_14_v3:2140281-2140718:f	site	TYWTTYTTTTTTTTTTYMTTT	R	60	80	ATCCATAGCACTAAAAAGTGT	-26.6
Pf3D7_14_v3:2140281-2140718:f	site	KAGCWYCYRSHKBTGYAGSY	R	60	79	TCCATAGCACTAAAAAGTGT	-13.0
Pf3D7_14_v3:2140281-2140718:f	site	ATAKTKGATGRTGRWKSWTTWWKKRCTAWTGGTRRTBGTGA	R	60	100	TCTTTAGCTTGTTGTGTTATATCCATAGCACTAAAAAGTGT	-16.7
Pf3D7_14_v3:2140281-2140718:f	site	GAACVTTCAGCAGC	R	60	73	GCACTAAAAAGTGT	-5.5
Pf3D7_14_v3:2140281-2140718:f	site	GGWKGYWASGAMTSRAGAGCAGRWWGRTGTGS	R	60	91	TGTTGTGTTATATCCATAGCACTAAAAAGTGT	2.4
Pf3D7_14_v3:2140281-2140718:f	site	ATATATATATATATATAATAT	R	60	80	ATCCATAGCACTAAAAAGTGT	-13.6
Pf3D7_14_v3:2140281-2140718:f	site	CSAGRAWAGACACGMSC	R	60	76	ATAGCACTAAAAAGTGT	-3.6
Pf3D7_14_v3:2140281-2140718:f	site	CWSYTGKTGTTSSTTYWGCTG	R	60	80	ATCCATAGCACTAAAAAGTGT	-15.6
Pf3D7_14_v3:2140281-2140718:f	site	GCTKCASRTAAASTTTCAGCT	R	60	80	ATCCATAGCACTAAAAAGTGT	-20.8
Pf3D7_14_v3:2140281-2140718:f	site	SGTDHGMAGWRKAWACAKKVASARWGG	R	60	86	TGTTATATCCATAGCACTAAAAAGTGT	-9.9
Pf3D7_14_v3:2140281-2140718:f	site	ATAWWWWTATATATATATATATATATATATATWTAWATWTA	R	61	101	ATCTTTAGCTTGTTGTGTTATATCCATAGCACTAAAAAGTG	-40.1
Pf3D7_14_v3:2140281-2140718:f	site	TYWTTYTTTTTTTTTTYMTTT	R	61	81	TATCCATAGCACTAAAAAGTG	-25.2
Pf3D7_14_v3:2140281-2140718:f	site	KAGCWYCYRSHKBTGYAGSY	R	61	80	ATCCATAGCACTAAAAAGTG	-16.6
Pf3D7_14_v3:2140281-2140718:f	site	ATAKTKGATGRTGRWKSWTTWWKKRCTAWTGGTRRTBGTGA	R	61	101	ATCTTTAGCTTGTTGTGTTATATCCATAGCACTAAAAAGTG	-21.7
Pf3D7_14_v3:2140281-2140718:f	site	GAACVTTCAGCAGC	R	61	74	AGCACTAAAAAGTG	-13.2
Pf3D7_14_v3:2140281-2140718:f	site	GGWKGYWASGAMTSRAGAGCAGRWWGRTGTGS	R	61	92	TTGTTGTGTTATATCCATAGCACTAAAAAGTG	-24.7
Pf3D7_14_v3:2140281-2140718:f	site	ATATATATATATATATAATAT	R	61	81	TATCCATAGCACTAAAAAGTG	-31.4
Pf3D7_14_v3:2140281-2140718:f	site	CSAGRAWAGACACGMSC	R	61	77	CATAGCACTAAAAAGTG	-8.7
Pf3D7_14_v3:2140281-2140718:f	site	CWSYTGKTGTTSSTTYWGCTG	R	61	81	TATCCATAGCACTAAAAAGTG	-9.2
Pf3D7_14_v3:2140281-2140718:f	site	GCTKCASRTAAASTTTCAGCT	R	61	81	TATCCATAGCACTAAAAAGTG	-14.8
Pf3D7_14_v3:2140281-2140718:f	site	SGTDHGMAGWRKAWACAKKVASARWGG	R	61	87	GTGTTATATCCATAGCACTAAAAAGTG	-10.7
Pf3D7_14_v3:2140281-2140718:f	site	ATAWWWWTATATATATATATATATATATATATWTAWATWTA	R	62	102	TATCTTTAGCTTGTTGTGTTATATCCATAGCACTAAAAAGT	-38.7
Pf3D7_14_v3:2140281-2140718:f	site	TYWTTYTTTTTTTTTTYMTTT	R	62	82	ATATCCATAGCACTAAAAAGT	-16.7
Pf3D7_14_v3:2140281-2140718:f	site	KAGCWYCYRSHKBTGYAGSY	R	62	81	TATCCATAGCACTAAAAAGT	-3.0
Pf3D7_14_v3:2140281-2140718:f	site	ATAKTKGATGRTGRWKSWTTWWKKRCTAWTGGTRRTBGTGA	R	62	102	TATCTTTAGCTTGTTGTGTTATATCCATAGCACTAAAAAGT	-23.1
Pf3D7_14_v3:2140281-2140718:f	site	GAACVTTCAGCAGC	R	62	75	TAGCACTAAAAAGT	-5.6
Pf3D7_14_v3:2140281-2140718:f	site	GGWKGYWASGAMTSRAGAGCAGRWWGRTGTGS	R	62	93	CTTGTTGTGTTATATCCATAGCACTAAAAAGT	-16.5
Pf3D7_14_v3:2140281-2140718:f	site	ATATATATATATATATAATAT	R	62	82	ATATCCATAGCACTAAAAAGT	-10.5
Pf3D7_14_v3:2140281-2140718:f	site	CSAGRAWAGACACGMSC	R	62	78	CCATAGCACTAAAAAGT	-3.4
Pf3D7_14_v3:2140281-2140718:f	site	CWSYTGKTGTTSSTTYWGCTG	R	62	82	ATATCCATAGCACTAAAAAGT	-24.1
Pf3D7_14_v3:2140281-2140718:f	site	GCTKCASRTAAASTTTCAGCT	R	62	82	ATATCCATAGCACTAAAAAGT	-14.2
Pf3D7_14_v3:2140281-2140718:f	site	SGTDHGMAGWRKAWACAKKVASARWGG	R	62	88	TGTGTTATATCCATAGCACTAAAAAGT	-10.7
Pf3D7_14_v3:2140281-2140718:f	site	CAGARGWGCTGG	R	62	73	GCACTAAAAAGT	-9.1
Pf3D7_14_v3:2140281-2140718:f	site	ATAWWWWTATATATATATATATATATATATATWTAWATWTA	R	63	103	ATATCTTTAGCTTGTTGTGTTATATCCATAGCACTAAAAAG	-42.1
Pf3D7_14_v3:2140281-2140718:f	site	TYWTTYTTTTTTTTTTYMTTT	R	63	83	TATATCCATAGCACTAAAAAG	-12.9
Pf3D7_14_v3:2140281-2140718:f	site	KAGCWYCYRSHKBTGYAGSY	R	63	82	ATATCCATAGCACTAAAAAG	-9.5
Pf3D7_14_v3:2140281-2140718:f	site	ATAKTKGATGRTGRWKSWTTWWKKRCTAWTGGTRRTBGTGA	R	63	103	ATATCTTTAGCTTGTTGTGTTATATCCATAGCACTAAAAAG	-13.2
Pf3D7_14_v3:2140281-2140718:f	site	GAACVTTCAGCAGC	R	63	76	ATAGCACTAAAAAG	-10.8
Pf3D7_14_v3:2140281-2140718:f	site	GGWKGYWASGAMTSRAGAGCAGRWWGRTGTGS	R	63	94	GCTTGTTGTGTTATATCCATAGCACTAAAAAG	-10.7
Pf3D7_14_v3:2140281-2140718:f	site	ATATATATATATATATAATAT	R	63	83	TATATCCATAGCACTAAAAAG	-31.2
Pf3D7_14_v3:2140281-2140718:f	site	CSAGRAWAGACACGMSC	R	63	79	TCCATAGCACTAAAAAG	-11.6
Pf3D7_14_v3:2140281-2140718:f	site	CWSYTGKTGTTSSTTYWGCTG	R	63	83	TATATCCATAGCACTAAAAAG	-18.5
Pf3D7_14_v3:2140281-2140718:f	site	GCTKCASRTAAASTTTCAGCT	R	63	83	TATATCCATAGCACTAAAAAG	-12.0
Pf3D7_14_v3:2140281-2140718:f	site	SGTDHGMAGWRKAWACAKKVASARWGG	R	63	89	TTGTGTTATATCCATAGCACTAAAAAG	-18.2
Pf3D7_14_v3:2140281-2140718:f	site	CAGARGWGCTGG	R	63	74	AGCACTAAAAAG	-7.3
Pf3D7_14_v3:2140281-2140718:f	site	ATAWWWWTATATATATATATATATATATATATWTAWATWTA	R	64	104	TATATCTTTAGCTTGTTGTGTTATATCCATAGCACTAAAAA	-34.5
Pf3D7_14_v3:2140281-2140718:f	site	TYWTTYTTTTTTTTTTYMTTT	R	64	84	TTATATCCATAGCACTAAAAA	-15.9
Pf3D7_14_v3:2140281-2140718:f	site	KAGCWYCYRSHKBTGYAGSY	R	64	83	TATATCCATAGCACTAAAAA	-15.5
Pf3D7_14_v3:2140281-2140718:f	site	ATAKTKGATGRTGRWKSWTTWWKKRCTAWTGGTRRTBGTGA	R	64	104	TATATCTTTAGCTTGTTGTGTTATATCCATAGCACTAAAAA	-22.6
Pf3D7_14_v3:2140281-2140718:f	site	CCAYMACCAA	R	64	73	GCACTAAAAA	0.6
Pf3D7_14_v3:2140281-2140718:f	site	GAACVTTCAGCAGC	R	64	77	CATAGCACTAAAAA	-10.3
Pf3D7_14_v3:2140281-2140718:f	site	GGWKGYWASGAMTSRAGAGCAGRWWGRTGTGS	R	64	95	AGCTTGTTGTGTTATATCCATAGCACTAAAAA	-20.3
Pf3D7_14_v3:2140281-2140718:f	site	ATATATATATATATATAATAT	R	64	84	TTATATCCATAGCACTAAAAA	-12.0
Pf3D7_14_v3:2140281-2140718:f	site	CSAGRAWAGACACGMSC	R	64	80	ATCCATAGCACTAAAAA	-10.2
Pf3D7_14_v3:2140281-2140718:f	site	CWSYTGKTGTTSSTTYWGCTG	R	64	84	TTATATCCATAGCACTAAAAA	-18.7
Pf3D7_14_v3:2140281-2140718:f	site	GCTKCASRTAAASTTTCAGCT	R	64	84	TTATATCCATAGCACTAAAAA	-16.4
Pf3D7_14_v3:2140281-2140718:f	site	SGTDHGMAGWRKAWACAKKVASARWGG	R	64	90	GTTGTGTTATATCCATAGCACTAAAAA	-10.2
Pf3D7_14_v3:2140281-2140718:f	site	CAGARGWGCTGG	R	64	75	TAGCACTAAAAA	-6.0
Pf3D7_14_v3:2140281-2140718:f	site	ATAWWWWTATATATATATATATATATATATATWTAWATWTA	R	65	105	CTATATCTTTAGCTTGTTGTGTTATATCCATAGCACTAAAA	-46.3
Pf3D7_14_v3:2140281-2140718:f	site	TYWTTYTTTTTTTTTTYMTTT	R	65	85	GTTATATCCATAGCACTAAAA	-15.6
Pf3D7_14_v3:2140281-2140718:f	site	KAGCWYCYRSHKBTGYAGSY	R	65	84	TTATATCCATAGCACTAAAA	-8.6
Pf3D7_14_v3:2140281-2140718:f	site	ATAKTKGATGRTGRWKSWTTWWKKRCTAWTGGTRRTBGTGA	R	65	105	CTATATCTTTAGCTTGTTGTGTTATATCCATAGCACTAAAA	-26.1
Pf3D7_14_v3:2140281-2140718:f	site	CCAYMACCAA	R	65	74	AGCACTAAAA	-10.7
Pf3D7_14_v3:2140281-2140718:f	site	GAACVTTCAGCAGC	R	65	78	CCATAGCACTAAAA	-11.6
Pf3D7_14_v3:2140281-2140718:f	site	GGWKGYWASGAMTSRAGAGCAGRWWGRTGTGS	R	65	96	TAGCTTGTTGTGTTATATCCATAGCACTAAAA	-20.0
Pf3D7_14_v3:2140281-2140718:f	site	ATATATATATATATATAATAT	R	65	85	GTTATATCCATAGCACTAAAA	-26.2
Pf3D7_14_v3:2140281-2140718:f	site	CSAGRAWAGACACGMSC	R	65	81	TATCCATAGCACTAAAA	-9.7
Pf3D7_14_v3:2140281-2140718:f	site	CWSYTGKTGTTSSTTYWGCTG	R	65	85	GTTATATCCATAGCACTAAAA	-20.0
Pf3D7_14_v3:2140281-2140718:f	site	GCTKCASRTAAASTTTCAGCT	R	65	85	GTTATATCCATAGCACTAAAA	-9.9
Pf3D7_14_v3:2140281-2140718:f	site	SGTDHGMAGWRKAWACAKKVASARWGG	R	65	91	TGTTGTGTTATATCCATAGCACTAAAA	-16.0
Pf3D7_14_v3:2140281-2140718:f	site	CAGARGWGCTGG	R	65	76	ATAGCACTAAAA	-13.2
Pf3D7_14_v3:2140281-2140718:f	site	ATAWWWWTATATATATATATATATATATATATWTAWATWTA	R	66	106	CCTATATCTTTAGCTTGTTGTGTTATATCCATAGCACTAAA	-37.0
Pf3D7_14_v3:2140281-2140718:f	site	TYWTTYTTTTTTTTTTYMTTT	R	66	86	TGTTATATCCATAGCACTAAA	-19.8
Pf3D7_14_v3:2140281-2140718:f	site	KAGCWYCYRSHKBTGYAGSY	R	66	85	GTTATATCCATAGCACTAAA	-13.6
Pf3D7_14_v3:2140281-2140718:f	site	ATAKTKGATGRTGRWKSWTTWWKKRCTAWTGGTRRTBGTGA	R	66	106	CCTATATCTTTAGCTTGTTGTGTTATATCCATAGCACTAAA	-17.9
Pf3D7_14_v3:2140281-2140718:f	site	CCAYMACCAA	R	66	75	TAGCACTAAA	-6.5
Pf3D7_14_v3:2140281-2140718:f	site	SCCCCACC	R	66	73	GCACTAAA	1.0
Pf3D7_14_v3:2140281-2140718:f	site	GAACVTTCAGCAGC	R	66	79	TCCATAGCACTAAA	-12.9
Pf3D7_14_v3:2140281-2140718:f	site	GGWKGYWASGAMTSRAGAGCAGRWWGRTGTGS	R	66	97	TTAGCTTGTTGTGTTATATCCATAGCACTAAA	-20.0
Pf3D7_14_v3:2140281-2140718:f	site	ATATATATATATATATAATAT	R	66	86	TGTTATATCCATAGCACTAAA	-17.4
Pf3D7_14_v3:2140281-2140718:f	site	CAGKCGCC	R	66	73	GCACTAAA	-8.8
Pf3D7_14_v3:2140281-2140718:f	site	CSAGRAWAGACACGMSC	R	66	82	ATATCCATAGCACTAAA	-6.7
Pf3D7_14_v3:2140281-2140718:f	site	CWSYTGKTGTTSSTTYWGCTG	R	66	86	TGTTATATCCATAGCACTAAA	-27.8
Pf3D7_14_v3:2140281-2140718:f	site	GCTKCASRTAAASTTTCAGCT	R	66	86	TGTTATATCCATAGCACTAAA	-17.6
Pf3D7_14_v3:2140281-2140718:f	site	SGTDHGMAGWRKAWACAKKVASARWGG	R	66	92	TTGTTGTGTTATATCCATAGCACTAAA	-11.6
Pf3D7_14_v3:2140281-2140718:f	site	CAGARGWGCTGG	R	66	77	CATAGCACTAAA	-3.2
Pf3D7_14_v3:2140281-2140718:f	site	ATAWWWWTATATATATATATATATATATATATWTAWATWTA	R	67	107	ACCTATATCTTTAGCTTGTTGTGTTATATCCATAGCACTAA	-35.0
Pf3D7_14_v3:2140281-2140718:f	site	TYWTTYTTTTTTTTTTYMTTT	R	67	87	GTGTTATATCCATAGCACTAA	-12.6
Pf3D7_14_v3:2140281-2140718:f	site	KAGCWYCYRSHKBTGYAGSY	R	67	86	TGTTATATCCATAGCACTAA	-18.7
Pf3D7_14_v3:2140281-2140718:f	site	ATAKTKGATGRTGRWKSWTTWWKKRCTAWTGGTRRTBGTGA	R	67	107	ACCTATATCTTTAGCTTGTTGTGTTATATCCATAGCACTAA	-17.5
Pf3D7_14_v3:2140281-2140718:f	site	CCAYMACCAA	R	67	76	ATAGCACTAA	-4.2
Pf3D7_14_v3:2140281-2140718:f	site	SCCCCACC	R	67	74	AGCACTAA	-3.0
Pf3D7_14_v3:2140281-2140718:f	site	GAACVTTCAGCAGC	R	67	80	ATCCATAGCACTAA	-10.9
Pf3D7_14_v3:2140281-2140718:f	site	GGWKGYWASGAMTSRAGAGCAGRWWGRTGTGS	R	67	98	TTTAGCTTGTTGTGTTATATCCATAGCACTAA	-12.6
Pf3D7_14_v3:2140281-2140718:f	site	ATATATATATATATATAATAT	R	67	87	GTGTTATATCCATAGCACTAA	-29.2
Pf3D7_14_v3:2140281-2140718:f	site	CAGKCGCC	R	67	74	AGCACTAA	-5.9
Pf3D7_14_v3:2140281-2140718:f	site	CSAGRAWAGACACGMSC	R	67	83	TATATCCATAGCACTAA	-15.1
Pf3D7_14_v3:2140281-2140718:f	site	CWSYTGKTGTTSSTTYWGCTG	R	67	87	GTGTTATATCCATAGCACTAA	-13.3
Pf3D7_14_v3:2140281-2140718:f	site	GCTKCASRTAAASTTTCAGCT	R	67	87	GTGTTATATCCATAGCACTAA	-17.5
Pf3D7_14_v3:2140281-2140718:f	site	SGTDHGMAGWRKAWACAKKVASARWGG	R	67	93	CTTGTTGTGTTATATCCATAGCACTAA	-10.9
Pf3D7_14_v3:2140281-2140718:f	site	CAGARGWGCTGG	R	67	78	CCATAGCACTAA	-1.4
Pf3D7_14_v3:2140281-2140718:f	site	ATAWWWWTATATATATATATATATATATATATWTAWATWTA	R	68	108	CACCTATATCTTTAGCTTGTTGTGTTATATCCATAGCACTA	-45.8
Pf3D7_14_v3:2140281-2140718:f	site	TYWTTYTTTTTTTTTTYMTTT	R	68	88	TGTGTTATATCCATAGCACTA	-16.2
Pf3D7_14_v3:2140281-2140718:f	site	KAGCWYCYRSHKBTGYAGSY	R	68	87	GTGTTATATCCATAGCACTA	-4.5
Pf3D7_14_v3:2140281-2140718:f	site	ATAKTKGATGRTGRWKSWTTWWKKRCTAWTGGTRRTBGTGA	R	68	108	CACCTATATCTTTAGCTTGTTGTGTTATATCCATAGCACTA	-26.1
Pf3D7_14_v3:2140281-2140718:f	site	CCAYMACCAA	R	68	77	CATAGCACTA	-10.3
Pf3D7_14_v3:2140281-2140718:f	site	SCCCCACC	R	68	75	TAGCACTA	-5.9
Pf3D7_14_v3:2140281-2140718:f	site	GAACVTTCAGCAGC	R	68	81	TATCCATAGCACTA	-11.3
Pf3D7_14_v3:2140281-2140718:f	site	GGWKGYWASGAMTSRAGAGCAGRWWGRTGTGS	R	68	99	CTTTAGCTTGTTGTGTTATATCCATAGCACTA	-20.9
Pf3D7_14_v3:2140281-2140718:f	site	ATATATATATATATATAATAT	R	68	88	TGTGTTATATCCATAGCACTA	-20.8
Pf3D7_14_v3:2140281-2140718:f	site	CAGKCGCC	R	68	75	TAGCACTA	-4.2
Pf3D7_14_v3:2140281-2140718:f	site	CSAGRAWAGACACGMSC	R	68	84	TTATATCCATAGCACTA	-10.4
Pf3D7_14_v3:2140281-2140718:f	site	CWSYTGKTGTTSSTTYWGCTG	R	68	88	TGTGTTATATCCATAGCACTA	-18.3
Pf3D7_14_v3:2140281-2140718:f	site	GCTKCASRTAAASTTTCAGCT	R	68	88	TGTGTTATATCCATAGCACTA	-16.0
Pf3D7_14_v3:2140281-2140718:f	site	SGTDHGMAGWRKAWACAKKVASARWGG	R	68	94	GCTTGTTGTGTTATATCCATAGCACTA	-17.6
Pf3D7_14_v3:2140281-2140718:f	site	CAGARGWGCTGG	R	68	79	TCCATAGCACTA	-11.4
