# Supplementary material for: Transcriptome analysis reveals a de novo DNA element that may interact with chromatin-associated proteins in Plasmodium berghei during erythrocytic development
Source: Sci Rep. 2025 May 28;15:18621. doi: 10.1038/s41598-025-03586-4 (PMC12120095; doi:10.1038/s41598-025-03586-4)
Supplement: Supplementary file 5 — Supplementary Information 5. [file 41598_2025_3586_MOESM5_ESM.zip › Supplementary File S6/rsat_chip_seq/DynSpansBySourceId_trophozoite_AGGTAA.tab]

Pf3D7_14_v3:1236693-1237081:f	site	TTGGYTAGYTDYKGATWTGNGWGCTATGWTTRGTGRHGYWACTACAWTW	D	238	286	GTGCCGCCACCAAATTCGGAATCAAATGGCTAGCCACATTTGTAGGTAA	-22.7
Pf3D7_14_v3:1236693-1237081:f	site	TTGGYTAGYTDYKGATWTGNGWGCTATGWTTRGTGRHGYWACTACAWTW	D	239	287	TGCCGCCACCAAATTCGGAATCAAATGGCTAGCCACATTTGTAGGTAAA	-34.2
Pf3D7_14_v3:1236693-1237081:f	site	TTGGYTAGYTDYKGATWTGNGWGCTATGWTTRGTGRHGYWACTACAWTW	D	240	288	GCCGCCACCAAATTCGGAATCAAATGGCTAGCCACATTTGTAGGTAAAG	-34.1
Pf3D7_14_v3:1236693-1237081:f	site	TTAGAATGGWTATGTKTAGATTTAGATTTGGTKGAAGGYWTAWTGGA	D	240	286	GCCGCCACCAAATTCGGAATCAAATGGCTAGCCACATTTGTAGGTAA	-24.7
Pf3D7_14_v3:1236693-1237081:f	site	TTGGYTAGYTDYKGATWTGNGWGCTATGWTTRGTGRHGYWACTACAWTW	D	241	289	CCGCCACCAAATTCGGAATCAAATGGCTAGCCACATTTGTAGGTAAAGG	-33.8
Pf3D7_14_v3:1236693-1237081:f	site	TTAGAATGGWTATGTKTAGATTTAGATTTGGTKGAAGGYWTAWTGGA	D	241	287	CCGCCACCAAATTCGGAATCAAATGGCTAGCCACATTTGTAGGTAAA	-28.2
Pf3D7_14_v3:1236693-1237081:f	site	TTGGYTAGYTDYKGATWTGNGWGCTATGWTTRGTGRHGYWACTACAWTW	D	242	290	CGCCACCAAATTCGGAATCAAATGGCTAGCCACATTTGTAGGTAAAGGG	-16.3
Pf3D7_14_v3:1236693-1237081:f	site	TTAGAATGGWTATGTKTAGATTTAGATTTGGTKGAAGGYWTAWTGGA	D	242	288	CGCCACCAAATTCGGAATCAAATGGCTAGCCACATTTGTAGGTAAAG	-28.7
Pf3D7_14_v3:1236693-1237081:f	site	TTGGYTAGYTDYKGATWTGNGWGCTATGWTTRGTGRHGYWACTACAWTW	D	243	291	GCCACCAAATTCGGAATCAAATGGCTAGCCACATTTGTAGGTAAAGGGG	-25.5
Pf3D7_14_v3:1236693-1237081:f	site	TTAGAATGGWTATGTKTAGATTTAGATTTGGTKGAAGGYWTAWTGGA	D	243	289	GCCACCAAATTCGGAATCAAATGGCTAGCCACATTTGTAGGTAAAGG	-33.0
Pf3D7_14_v3:1236693-1237081:f	site	TTGGYTAGYTDYKGATWTGNGWGCTATGWTTRGTGRHGYWACTACAWTW	D	244	292	CCACCAAATTCGGAATCAAATGGCTAGCCACATTTGTAGGTAAAGGGGT	-21.4
Pf3D7_14_v3:1236693-1237081:f	site	TTAGAATGGWTATGTKTAGATTTAGATTTGGTKGAAGGYWTAWTGGA	D	244	290	CCACCAAATTCGGAATCAAATGGCTAGCCACATTTGTAGGTAAAGGG	-26.3
Pf3D7_14_v3:1236693-1237081:f	site	TTGGYTAGYTDYKGATWTGNGWGCTATGWTTRGTGRHGYWACTACAWTW	D	245	293	CACCAAATTCGGAATCAAATGGCTAGCCACATTTGTAGGTAAAGGGGTA	-29.8
Pf3D7_14_v3:1236693-1237081:f	site	TTAGAATGGWTATGTKTAGATTTAGATTTGGTKGAAGGYWTAWTGGA	D	245	291	CACCAAATTCGGAATCAAATGGCTAGCCACATTTGTAGGTAAAGGGG	-28.1
Pf3D7_14_v3:1236693-1237081:f	site	ATAAWTAWAWAWATATATATATATATATATATATATATATA	D	246	286	ACCAAATTCGGAATCAAATGGCTAGCCACATTTGTAGGTAA	-79.0
Pf3D7_14_v3:1236693-1237081:f	site	TTGGYTAGYTDYKGATWTGNGWGCTATGWTTRGTGRHGYWACTACAWTW	D	246	294	ACCAAATTCGGAATCAAATGGCTAGCCACATTTGTAGGTAAAGGGGTAG	-38.5
Pf3D7_14_v3:1236693-1237081:f	site	TTAGAATGGWTATGTKTAGATTTAGATTTGGTKGAAGGYWTAWTGGA	D	246	292	ACCAAATTCGGAATCAAATGGCTAGCCACATTTGTAGGTAAAGGGGT	-11.9
Pf3D7_14_v3:1236693-1237081:f	site	ATAAWTAWAWAWATATATATATATATATATATATATATATA	D	247	287	CCAAATTCGGAATCAAATGGCTAGCCACATTTGTAGGTAAA	-39.6
Pf3D7_14_v3:1236693-1237081:f	site	TTGGYTAGYTDYKGATWTGNGWGCTATGWTTRGTGRHGYWACTACAWTW	D	247	295	CCAAATTCGGAATCAAATGGCTAGCCACATTTGTAGGTAAAGGGGTAGC	-33.8
Pf3D7_14_v3:1236693-1237081:f	site	TTAGAATGGWTATGTKTAGATTTAGATTTGGTKGAAGGYWTAWTGGA	D	247	293	CCAAATTCGGAATCAAATGGCTAGCCACATTTGTAGGTAAAGGGGTA	-19.9
Pf3D7_14_v3:1236693-1237081:f	site	ATAAWTAWAWAWATATATATATATATATATATATATATATA	D	248	288	CAAATTCGGAATCAAATGGCTAGCCACATTTGTAGGTAAAG	-82.6
Pf3D7_14_v3:1236693-1237081:f	site	TTGGYTAGYTDYKGATWTGNGWGCTATGWTTRGTGRHGYWACTACAWTW	D	248	296	CAAATTCGGAATCAAATGGCTAGCCACATTTGTAGGTAAAGGGGTAGCC	-14.5
Pf3D7_14_v3:1236693-1237081:f	site	TTAGAATGGWTATGTKTAGATTTAGATTTGGTKGAAGGYWTAWTGGA	D	248	294	CAAATTCGGAATCAAATGGCTAGCCACATTTGTAGGTAAAGGGGTAG	-29.9
Pf3D7_14_v3:1236693-1237081:f	site	ATAAWTAWAWAWATATATATATATATATATATATATATATA	D	249	289	AAATTCGGAATCAAATGGCTAGCCACATTTGTAGGTAAAGG	-38.3
Pf3D7_14_v3:1236693-1237081:f	site	TTGGYTAGYTDYKGATWTGNGWGCTATGWTTRGTGRHGYWACTACAWTW	D	249	297	AAATTCGGAATCAAATGGCTAGCCACATTTGTAGGTAAAGGGGTAGCCA	-35.5
Pf3D7_14_v3:1236693-1237081:f	site	TTAGAATGGWTATGTKTAGATTTAGATTTGGTKGAAGGYWTAWTGGA	D	249	295	AAATTCGGAATCAAATGGCTAGCCACATTTGTAGGTAAAGGGGTAGC	-26.4
Pf3D7_14_v3:1236693-1237081:f	site	ATAAWTAWAWAWATATATATATATATATATATATATATATA	D	250	290	AATTCGGAATCAAATGGCTAGCCACATTTGTAGGTAAAGGG	-88.1
Pf3D7_14_v3:1236693-1237081:f	site	TTGGYTAGYTDYKGATWTGNGWGCTATGWTTRGTGRHGYWACTACAWTW	D	250	298	AATTCGGAATCAAATGGCTAGCCACATTTGTAGGTAAAGGGGTAGCCAA	-37.8
Pf3D7_14_v3:1236693-1237081:f	site	TTAGAATGGWTATGTKTAGATTTAGATTTGGTKGAAGGYWTAWTGGA	D	250	296	AATTCGGAATCAAATGGCTAGCCACATTTGTAGGTAAAGGGGTAGCC	-19.3
Pf3D7_14_v3:1236693-1237081:f	site	ATAAWTAWAWAWATATATATATATATATATATATATATATA	D	251	291	ATTCGGAATCAAATGGCTAGCCACATTTGTAGGTAAAGGGG	-44.7
Pf3D7_14_v3:1236693-1237081:f	site	TTGGYTAGYTDYKGATWTGNGWGCTATGWTTRGTGRHGYWACTACAWTW	D	251	299	ATTCGGAATCAAATGGCTAGCCACATTTGTAGGTAAAGGGGTAGCCAAA	-21.0
Pf3D7_14_v3:1236693-1237081:f	site	TTAGAATGGWTATGTKTAGATTTAGATTTGGTKGAAGGYWTAWTGGA	D	251	297	ATTCGGAATCAAATGGCTAGCCACATTTGTAGGTAAAGGGGTAGCCA	-30.1
Pf3D7_14_v3:1236693-1237081:f	site	ATAAWTAWAWAWATATATATATATATATATATATATATATA	D	252	292	TTCGGAATCAAATGGCTAGCCACATTTGTAGGTAAAGGGGT	-81.3
Pf3D7_14_v3:1236693-1237081:f	site	TTGGYTAGYTDYKGATWTGNGWGCTATGWTTRGTGRHGYWACTACAWTW	D	252	300	TTCGGAATCAAATGGCTAGCCACATTTGTAGGTAAAGGGGTAGCCAAAC	-16.3
Pf3D7_14_v3:1236693-1237081:f	site	TTAGAATGGWTATGTKTAGATTTAGATTTGGTKGAAGGYWTAWTGGA	D	252	298	TTCGGAATCAAATGGCTAGCCACATTTGTAGGTAAAGGGGTAGCCAA	-4.3
Pf3D7_14_v3:1236693-1237081:f	site	ATAAWTAWAWAWATATATATATATATATATATATATATATA	D	253	293	TCGGAATCAAATGGCTAGCCACATTTGTAGGTAAAGGGGTA	-35.8
Pf3D7_14_v3:1236693-1237081:f	site	TTGGYTAGYTDYKGATWTGNGWGCTATGWTTRGTGRHGYWACTACAWTW	D	253	301	TCGGAATCAAATGGCTAGCCACATTTGTAGGTAAAGGGGTAGCCAAACT	-25.1
Pf3D7_14_v3:1236693-1237081:f	site	TTAGAATGGWTATGTKTAGATTTAGATTTGGTKGAAGGYWTAWTGGA	D	253	299	TCGGAATCAAATGGCTAGCCACATTTGTAGGTAAAGGGGTAGCCAAA	-15.5
Pf3D7_14_v3:1236693-1237081:f	site	ATAAWTAWAWAWATATATATATATATATATATATATATATA	D	254	294	CGGAATCAAATGGCTAGCCACATTTGTAGGTAAAGGGGTAG	-93.5
Pf3D7_14_v3:1236693-1237081:f	site	TTGGYTAGYTDYKGATWTGNGWGCTATGWTTRGTGRHGYWACTACAWTW	D	254	302	CGGAATCAAATGGCTAGCCACATTTGTAGGTAAAGGGGTAGCCAAACTA	-11.0
Pf3D7_14_v3:1236693-1237081:f	site	TTAGAATGGWTATGTKTAGATTTAGATTTGGTKGAAGGYWTAWTGGA	D	254	300	CGGAATCAAATGGCTAGCCACATTTGTAGGTAAAGGGGTAGCCAAAC	-28.1
Pf3D7_14_v3:1236693-1237081:f	site	ATAAWTAWAWAWATATATATATATATATATATATATATATA	D	255	295	GGAATCAAATGGCTAGCCACATTTGTAGGTAAAGGGGTAGC	-51.4
Pf3D7_14_v3:1236693-1237081:f	site	TTGGYTAGYTDYKGATWTGNGWGCTATGWTTRGTGRHGYWACTACAWTW	D	255	303	GGAATCAAATGGCTAGCCACATTTGTAGGTAAAGGGGTAGCCAAACTAG	-22.5
Pf3D7_14_v3:1236693-1237081:f	site	TTAGAATGGWTATGTKTAGATTTAGATTTGGTKGAAGGYWTAWTGGA	D	255	301	GGAATCAAATGGCTAGCCACATTTGTAGGTAAAGGGGTAGCCAAACT	-32.4
Pf3D7_14_v3:1236693-1237081:f	site	ATAAWTAWAWAWATATATATATATATATATATATATATATA	D	256	296	GAATCAAATGGCTAGCCACATTTGTAGGTAAAGGGGTAGCC	-95.2
Pf3D7_14_v3:1236693-1237081:f	site	TTGGYTAGYTDYKGATWTGNGWGCTATGWTTRGTGRHGYWACTACAWTW	D	256	304	GAATCAAATGGCTAGCCACATTTGTAGGTAAAGGGGTAGCCAAACTAGA	-23.3
Pf3D7_14_v3:1236693-1237081:f	site	TTAGAATGGWTATGTKTAGATTTAGATTTGGTKGAAGGYWTAWTGGA	D	256	302	GAATCAAATGGCTAGCCACATTTGTAGGTAAAGGGGTAGCCAAACTA	-23.6
Pf3D7_14_v3:1236693-1237081:f	site	ATAAWTAWAWAWATATATATATATATATATATATATATATA	D	257	297	AATCAAATGGCTAGCCACATTTGTAGGTAAAGGGGTAGCCA	-47.6
Pf3D7_14_v3:1236693-1237081:f	site	TTGGYTAGYTDYKGATWTGNGWGCTATGWTTRGTGRHGYWACTACAWTW	D	257	305	AATCAAATGGCTAGCCACATTTGTAGGTAAAGGGGTAGCCAAACTAGAT	-28.1
Pf3D7_14_v3:1236693-1237081:f	site	TTAGAATGGWTATGTKTAGATTTAGATTTGGTKGAAGGYWTAWTGGA	D	257	303	AATCAAATGGCTAGCCACATTTGTAGGTAAAGGGGTAGCCAAACTAG	-22.7
Pf3D7_14_v3:1236693-1237081:f	site	YTTTTTTTTTTTTTTTTTTTTTTTTTTTT	D	258	286	ATCAAATGGCTAGCCACATTTGTAGGTAA	-55.5
Pf3D7_14_v3:1236693-1237081:f	site	ATAAWTAWAWAWATATATATATATATATATATATATATATA	D	258	298	ATCAAATGGCTAGCCACATTTGTAGGTAAAGGGGTAGCCAA	-87.9
Pf3D7_14_v3:1236693-1237081:f	site	DBNTDTNKTTBYNYHTBYWBHTTTTKTTY	D	258	286	ATCAAATGGCTAGCCACATTTGTAGGTAA	-10.1
Pf3D7_14_v3:1236693-1237081:f	site	NVWBHWNSTWYWVWWVHABHWMHACMACM	D	258	286	ATCAAATGGCTAGCCACATTTGTAGGTAA	-2.9
Pf3D7_14_v3:1236693-1237081:f	site	AAAAAAAAAAAAAWAAAWWAWAAWAAWAA	D	258	286	ATCAAATGGCTAGCCACATTTGTAGGTAA	-27.1
Pf3D7_14_v3:1236693-1237081:f	site	TTGGYTAGYTDYKGATWTGNGWGCTATGWTTRGTGRHGYWACTACAWTW	D	258	306	ATCAAATGGCTAGCCACATTTGTAGGTAAAGGGGTAGCCAAACTAGATG	-32.1
Pf3D7_14_v3:1236693-1237081:f	site	KGTBCATCAATWTBADYAHCWCCATWAGB	D	258	286	ATCAAATGGCTAGCCACATTTGTAGGTAA	-19.6
Pf3D7_14_v3:1236693-1237081:f	site	TTAGAATGGWTATGTKTAGATTTAGATTTGGTKGAAGGYWTAWTGGA	D	258	304	ATCAAATGGCTAGCCACATTTGTAGGTAAAGGGGTAGCCAAACTAGA	2.4
Pf3D7_14_v3:1236693-1237081:f	site	YTTTTTTTTTTTTTTTTTTTTTTTTTTTT	D	259	287	TCAAATGGCTAGCCACATTTGTAGGTAAA	-32.3
Pf3D7_14_v3:1236693-1237081:f	site	ATAAWTAWAWAWATATATATATATATATATATATATATATA	D	259	299	TCAAATGGCTAGCCACATTTGTAGGTAAAGGGGTAGCCAAA	-54.7
Pf3D7_14_v3:1236693-1237081:f	site	DBNTDTNKTTBYNYHTBYWBHTTTTKTTY	D	259	287	TCAAATGGCTAGCCACATTTGTAGGTAAA	-16.0
Pf3D7_14_v3:1236693-1237081:f	site	NVWBHWNSTWYWVWWVHABHWMHACMACM	D	259	287	TCAAATGGCTAGCCACATTTGTAGGTAAA	-12.6
Pf3D7_14_v3:1236693-1237081:f	site	AAAAAAAAAAAAAWAAAWWAWAAWAAWAA	D	259	287	TCAAATGGCTAGCCACATTTGTAGGTAAA	-28.9
Pf3D7_14_v3:1236693-1237081:f	site	KYTSKAWCSTCTGRMHWRCCAAARGRGG	D	259	286	TCAAATGGCTAGCCACATTTGTAGGTAA	-13.7
Pf3D7_14_v3:1236693-1237081:f	site	TTGGYTAGYTDYKGATWTGNGWGCTATGWTTRGTGRHGYWACTACAWTW	D	259	307	TCAAATGGCTAGCCACATTTGTAGGTAAAGGGGTAGCCAAACTAGATGC	-12.2
Pf3D7_14_v3:1236693-1237081:f	site	KGTBCATCAATWTBADYAHCWCCATWAGB	D	259	287	TCAAATGGCTAGCCACATTTGTAGGTAAA	-33.3
Pf3D7_14_v3:1236693-1237081:f	site	TTAGAATGGWTATGTKTAGATTTAGATTTGGTKGAAGGYWTAWTGGA	D	259	305	TCAAATGGCTAGCCACATTTGTAGGTAAAGGGGTAGCCAAACTAGAT	-21.5
Pf3D7_14_v3:1236693-1237081:f	site	YTTTTTTTTTTTTTTTTTTTTTTTTTTTT	D	260	288	CAAATGGCTAGCCACATTTGTAGGTAAAG	-36.9
Pf3D7_14_v3:1236693-1237081:f	site	ATAAWTAWAWAWATATATATATATATATATATATATATATA	D	260	300	CAAATGGCTAGCCACATTTGTAGGTAAAGGGGTAGCCAAAC	-86.8
Pf3D7_14_v3:1236693-1237081:f	site	DBNTDTNKTTBYNYHTBYWBHTTTTKTTY	D	260	288	CAAATGGCTAGCCACATTTGTAGGTAAAG	-7.4
Pf3D7_14_v3:1236693-1237081:f	site	NVWBHWNSTWYWVWWVHABHWMHACMACM	D	260	288	CAAATGGCTAGCCACATTTGTAGGTAAAG	-15.7
Pf3D7_14_v3:1236693-1237081:f	site	AAAAAAAAAAAAAWAAAWWAWAAWAAWAA	D	260	288	CAAATGGCTAGCCACATTTGTAGGTAAAG	-28.8
Pf3D7_14_v3:1236693-1237081:f	site	KYTSKAWCSTCTGRMHWRCCAAARGRGG	D	260	287	CAAATGGCTAGCCACATTTGTAGGTAAA	-18.1
Pf3D7_14_v3:1236693-1237081:f	site	TTGGYTAGYTDYKGATWTGNGWGCTATGWTTRGTGRHGYWACTACAWTW	D	260	308	CAAATGGCTAGCCACATTTGTAGGTAAAGGGGTAGCCAAACTAGATGCT	-29.5
Pf3D7_14_v3:1236693-1237081:f	site	ATATATATATATWTATATATAYATATA	D	260	286	CAAATGGCTAGCCACATTTGTAGGTAA	-59.2
Pf3D7_14_v3:1236693-1237081:f	site	KGTBCATCAATWTBADYAHCWCCATWAGB	D	260	288	CAAATGGCTAGCCACATTTGTAGGTAAAG	-29.4
Pf3D7_14_v3:1236693-1237081:f	site	TTAGAATGGWTATGTKTAGATTTAGATTTGGTKGAAGGYWTAWTGGA	D	260	306	CAAATGGCTAGCCACATTTGTAGGTAAAGGGGTAGCCAAACTAGATG	-33.5
Pf3D7_14_v3:1236693-1237081:f	site	YTTTTTTTTTTTTTTTTTTTTTTTTTTTT	D	261	289	AAATGGCTAGCCACATTTGTAGGTAAAGG	-41.6
Pf3D7_14_v3:1236693-1237081:f	site	ATAAWTAWAWAWATATATATATATATATATATATATATATA	D	261	301	AAATGGCTAGCCACATTTGTAGGTAAAGGGGTAGCCAAACT	-56.8
Pf3D7_14_v3:1236693-1237081:f	site	DBNTDTNKTTBYNYHTBYWBHTTTTKTTY	D	261	289	AAATGGCTAGCCACATTTGTAGGTAAAGG	-8.4
Pf3D7_14_v3:1236693-1237081:f	site	NVWBHWNSTWYWVWWVHABHWMHACMACM	D	261	289	AAATGGCTAGCCACATTTGTAGGTAAAGG	-19.4
Pf3D7_14_v3:1236693-1237081:f	site	AAAAAAAAAAAAAWAAAWWAWAAWAAWAA	D	261	289	AAATGGCTAGCCACATTTGTAGGTAAAGG	-28.0
Pf3D7_14_v3:1236693-1237081:f	site	KYTSKAWCSTCTGRMHWRCCAAARGRGG	D	261	288	AAATGGCTAGCCACATTTGTAGGTAAAG	-15.9
Pf3D7_14_v3:1236693-1237081:f	site	TTGGYTAGYTDYKGATWTGNGWGCTATGWTTRGTGRHGYWACTACAWTW	D	261	309	AAATGGCTAGCCACATTTGTAGGTAAAGGGGTAGCCAAACTAGATGCTA	-42.6
Pf3D7_14_v3:1236693-1237081:f	site	ATATATATATATWTATATATAYATATA	D	261	287	AAATGGCTAGCCACATTTGTAGGTAAA	-19.5
Pf3D7_14_v3:1236693-1237081:f	site	KGTBCATCAATWTBADYAHCWCCATWAGB	D	261	289	AAATGGCTAGCCACATTTGTAGGTAAAGG	-18.5
Pf3D7_14_v3:1236693-1237081:f	site	TTAGAATGGWTATGTKTAGATTTAGATTTGGTKGAAGGYWTAWTGGA	D	261	307	AAATGGCTAGCCACATTTGTAGGTAAAGGGGTAGCCAAACTAGATGC	-24.6
Pf3D7_14_v3:1236693-1237081:f	site	YTTTTTTTTTTTTTTTTTTTTTTTTTTTT	D	262	290	AATGGCTAGCCACATTTGTAGGTAAAGGG	-27.1
Pf3D7_14_v3:1236693-1237081:f	site	ATAAWTAWAWAWATATATATATATATATATATATATATATA	D	262	302	AATGGCTAGCCACATTTGTAGGTAAAGGGGTAGCCAAACTA	-92.6
Pf3D7_14_v3:1236693-1237081:f	site	DBNTDTNKTTBYNYHTBYWBHTTTTKTTY	D	262	290	AATGGCTAGCCACATTTGTAGGTAAAGGG	-17.7
Pf3D7_14_v3:1236693-1237081:f	site	NVWBHWNSTWYWVWWVHABHWMHACMACM	D	262	290	AATGGCTAGCCACATTTGTAGGTAAAGGG	-13.8
Pf3D7_14_v3:1236693-1237081:f	site	AAAAAAAAAAAAAWAAAWWAWAAWAAWAA	D	262	290	AATGGCTAGCCACATTTGTAGGTAAAGGG	-27.9
Pf3D7_14_v3:1236693-1237081:f	site	KYTSKAWCSTCTGRMHWRCCAAARGRGG	D	262	289	AATGGCTAGCCACATTTGTAGGTAAAGG	-5.0
Pf3D7_14_v3:1236693-1237081:f	site	TTGGYTAGYTDYKGATWTGNGWGCTATGWTTRGTGRHGYWACTACAWTW	D	262	310	AATGGCTAGCCACATTTGTAGGTAAAGGGGTAGCCAAACTAGATGCTAA	-31.2
Pf3D7_14_v3:1236693-1237081:f	site	ATATATATATATWTATATATAYATATA	D	262	288	AATGGCTAGCCACATTTGTAGGTAAAG	-44.8
Pf3D7_14_v3:1236693-1237081:f	site	KGTBCATCAATWTBADYAHCWCCATWAGB	D	262	290	AATGGCTAGCCACATTTGTAGGTAAAGGG	-18.2
Pf3D7_14_v3:1236693-1237081:f	site	TTAGAATGGWTATGTKTAGATTTAGATTTGGTKGAAGGYWTAWTGGA	D	262	308	AATGGCTAGCCACATTTGTAGGTAAAGGGGTAGCCAAACTAGATGCT	-13.1
Pf3D7_14_v3:1236693-1237081:f	site	YTTTTTTTTTTTTTTTTTTTTTTTTTTTT	D	263	291	ATGGCTAGCCACATTTGTAGGTAAAGGGG	-38.9
Pf3D7_14_v3:1236693-1237081:f	site	ATAAWTAWAWAWATATATATATATATATATATATATATATA	D	263	303	ATGGCTAGCCACATTTGTAGGTAAAGGGGTAGCCAAACTAG	-50.2
Pf3D7_14_v3:1236693-1237081:f	site	DBNTDTNKTTBYNYHTBYWBHTTTTKTTY	D	263	291	ATGGCTAGCCACATTTGTAGGTAAAGGGG	-4.2
Pf3D7_14_v3:1236693-1237081:f	site	NVWBHWNSTWYWVWWVHABHWMHACMACM	D	263	291	ATGGCTAGCCACATTTGTAGGTAAAGGGG	-31.4
Pf3D7_14_v3:1236693-1237081:f	site	AAAAAAAAAAAAAWAAAWWAWAAWAAWAA	D	263	291	ATGGCTAGCCACATTTGTAGGTAAAGGGG	-21.9
Pf3D7_14_v3:1236693-1237081:f	site	KYTSKAWCSTCTGRMHWRCCAAARGRGG	D	263	290	ATGGCTAGCCACATTTGTAGGTAAAGGG	-20.3
Pf3D7_14_v3:1236693-1237081:f	site	TTGGYTAGYTDYKGATWTGNGWGCTATGWTTRGTGRHGYWACTACAWTW	D	263	311	ATGGCTAGCCACATTTGTAGGTAAAGGGGTAGCCAAACTAGATGCTAAA	6.5
Pf3D7_14_v3:1236693-1237081:f	site	ATATATATATATWTATATATAYATATA	D	263	289	ATGGCTAGCCACATTTGTAGGTAAAGG	-18.1
Pf3D7_14_v3:1236693-1237081:f	site	KGTBCATCAATWTBADYAHCWCCATWAGB	D	263	291	ATGGCTAGCCACATTTGTAGGTAAAGGGG	-16.6
Pf3D7_14_v3:1236693-1237081:f	site	TTAGAATGGWTATGTKTAGATTTAGATTTGGTKGAAGGYWTAWTGGA	D	263	309	ATGGCTAGCCACATTTGTAGGTAAAGGGGTAGCCAAACTAGATGCTA	-26.3
Pf3D7_14_v3:1236693-1237081:f	site	YTTTTTTTTTTTTTTTTTTTTTTTTTTTT	D	264	292	TGGCTAGCCACATTTGTAGGTAAAGGGGT	-51.4
Pf3D7_14_v3:1236693-1237081:f	site	ATAAWTAWAWAWATATATATATATATATATATATATATATA	D	264	304	TGGCTAGCCACATTTGTAGGTAAAGGGGTAGCCAAACTAGA	-74.7
Pf3D7_14_v3:1236693-1237081:f	site	DBNTDTNKTTBYNYHTBYWBHTTTTKTTY	D	264	292	TGGCTAGCCACATTTGTAGGTAAAGGGGT	-19.0
Pf3D7_14_v3:1236693-1237081:f	site	NVWBHWNSTWYWVWWVHABHWMHACMACM	D	264	292	TGGCTAGCCACATTTGTAGGTAAAGGGGT	-7.6
Pf3D7_14_v3:1236693-1237081:f	site	AAAAAAAAAAAAAWAAAWWAWAAWAAWAA	D	264	292	TGGCTAGCCACATTTGTAGGTAAAGGGGT	-26.8
Pf3D7_14_v3:1236693-1237081:f	site	KYTSKAWCSTCTGRMHWRCCAAARGRGG	D	264	291	TGGCTAGCCACATTTGTAGGTAAAGGGG	-4.8
Pf3D7_14_v3:1236693-1237081:f	site	TTGGYTAGYTDYKGATWTGNGWGCTATGWTTRGTGRHGYWACTACAWTW	D	264	312	TGGCTAGCCACATTTGTAGGTAAAGGGGTAGCCAAACTAGATGCTAAAT	-26.6
Pf3D7_14_v3:1236693-1237081:f	site	ATATATATATATWTATATATAYATATA	D	264	290	TGGCTAGCCACATTTGTAGGTAAAGGG	-36.2
Pf3D7_14_v3:1236693-1237081:f	site	KGTBCATCAATWTBADYAHCWCCATWAGB	D	264	292	TGGCTAGCCACATTTGTAGGTAAAGGGGT	-2.4
Pf3D7_14_v3:1236693-1237081:f	site	TTAGAATGGWTATGTKTAGATTTAGATTTGGTKGAAGGYWTAWTGGA	D	264	310	TGGCTAGCCACATTTGTAGGTAAAGGGGTAGCCAAACTAGATGCTAA	-15.8
Pf3D7_14_v3:1236693-1237081:f	site	YTTTTTTTTTTTTTTTTTTTTTTTTTTTT	D	265	293	GGCTAGCCACATTTGTAGGTAAAGGGGTA	-39.2
Pf3D7_14_v3:1236693-1237081:f	site	ATAAWTAWAWAWATATATATATATATATATATATATATATA	D	265	305	GGCTAGCCACATTTGTAGGTAAAGGGGTAGCCAAACTAGAT	-59.2
Pf3D7_14_v3:1236693-1237081:f	site	DBNTDTNKTTBYNYHTBYWBHTTTTKTTY	D	265	293	GGCTAGCCACATTTGTAGGTAAAGGGGTA	-15.5
Pf3D7_14_v3:1236693-1237081:f	site	NVWBHWNSTWYWVWWVHABHWMHACMACM	D	265	293	GGCTAGCCACATTTGTAGGTAAAGGGGTA	-14.2
Pf3D7_14_v3:1236693-1237081:f	site	AAAAAAAAAAAAAWAAAWWAWAAWAAWAA	D	265	293	GGCTAGCCACATTTGTAGGTAAAGGGGTA	-26.1
Pf3D7_14_v3:1236693-1237081:f	site	KYTSKAWCSTCTGRMHWRCCAAARGRGG	D	265	292	GGCTAGCCACATTTGTAGGTAAAGGGGT	-11.5
Pf3D7_14_v3:1236693-1237081:f	site	TTGGYTAGYTDYKGATWTGNGWGCTATGWTTRGTGRHGYWACTACAWTW	D	265	313	GGCTAGCCACATTTGTAGGTAAAGGGGTAGCCAAACTAGATGCTAAATT	-29.3
Pf3D7_14_v3:1236693-1237081:f	site	ATATATATATATWTATATATAYATATA	D	265	291	GGCTAGCCACATTTGTAGGTAAAGGGG	-20.3
Pf3D7_14_v3:1236693-1237081:f	site	KGTBCATCAATWTBADYAHCWCCATWAGB	D	265	293	GGCTAGCCACATTTGTAGGTAAAGGGGTA	-14.8
Pf3D7_14_v3:1236693-1237081:f	site	TTAGAATGGWTATGTKTAGATTTAGATTTGGTKGAAGGYWTAWTGGA	D	265	311	GGCTAGCCACATTTGTAGGTAAAGGGGTAGCCAAACTAGATGCTAAA	-27.6
Pf3D7_14_v3:1236693-1237081:f	site	YTTTTTTTTTTTTTTTTTTTTTTTTTTTT	D	266	294	GCTAGCCACATTTGTAGGTAAAGGGGTAG	-40.6
Pf3D7_14_v3:1236693-1237081:f	site	ATAAWTAWAWAWATATATATATATATATATATATATATATA	D	266	306	GCTAGCCACATTTGTAGGTAAAGGGGTAGCCAAACTAGATG	-78.5
Pf3D7_14_v3:1236693-1237081:f	site	DBNTDTNKTTBYNYHTBYWBHTTTTKTTY	D	266	294	GCTAGCCACATTTGTAGGTAAAGGGGTAG	-0.9
Pf3D7_14_v3:1236693-1237081:f	site	NVWBHWNSTWYWVWWVHABHWMHACMACM	D	266	294	GCTAGCCACATTTGTAGGTAAAGGGGTAG	-19.1
Pf3D7_14_v3:1236693-1237081:f	site	AAAAAAAAAAAAAWAAAWWAWAAWAAWAA	D	266	294	GCTAGCCACATTTGTAGGTAAAGGGGTAG	-20.1
Pf3D7_14_v3:1236693-1237081:f	site	RTGAWWMKKAWRAAGMTVMWG	D	266	286	GCTAGCCACATTTGTAGGTAA	-18.0
Pf3D7_14_v3:1236693-1237081:f	site	KYTSKAWCSTCTGRMHWRCCAAARGRGG	D	266	293	GCTAGCCACATTTGTAGGTAAAGGGGTA	-4.4
Pf3D7_14_v3:1236693-1237081:f	site	TTGGYTAGYTDYKGATWTGNGWGCTATGWTTRGTGRHGYWACTACAWTW	D	266	314	GCTAGCCACATTTGTAGGTAAAGGGGTAGCCAAACTAGATGCTAAATTT	-14.3
Pf3D7_14_v3:1236693-1237081:f	site	ATATATATATATWTATATATAYATATA	D	266	292	GCTAGCCACATTTGTAGGTAAAGGGGT	-51.4
Pf3D7_14_v3:1236693-1237081:f	site	KGTBCATCAATWTBADYAHCWCCATWAGB	D	266	294	GCTAGCCACATTTGTAGGTAAAGGGGTAG	-3.1
Pf3D7_14_v3:1236693-1237081:f	site	TTAGAATGGWTATGTKTAGATTTAGATTTGGTKGAAGGYWTAWTGGA	D	266	312	GCTAGCCACATTTGTAGGTAAAGGGGTAGCCAAACTAGATGCTAAAT	-29.9
Pf3D7_14_v3:1236693-1237081:f	site	YTTTTTTTTTTTTTTTTTTTTTTTTTTTT	D	267	295	CTAGCCACATTTGTAGGTAAAGGGGTAGC	-47.9
Pf3D7_14_v3:1236693-1237081:f	site	ATAAWTAWAWAWATATATATATATATATATATATATATATA	D	267	307	CTAGCCACATTTGTAGGTAAAGGGGTAGCCAAACTAGATGC	-62.8
Pf3D7_14_v3:1236693-1237081:f	site	DBNTDTNKTTBYNYHTBYWBHTTTTKTTY	D	267	295	CTAGCCACATTTGTAGGTAAAGGGGTAGC	-6.0
Pf3D7_14_v3:1236693-1237081:f	site	NVWBHWNSTWYWVWWVHABHWMHACMACM	D	267	295	CTAGCCACATTTGTAGGTAAAGGGGTAGC	-6.4
Pf3D7_14_v3:1236693-1237081:f	site	AAAAAAAAAAAAAWAAAWWAWAAWAAWAA	D	267	295	CTAGCCACATTTGTAGGTAAAGGGGTAGC	-20.2
Pf3D7_14_v3:1236693-1237081:f	site	RTGAWWMKKAWRAAGMTVMWG	D	267	287	CTAGCCACATTTGTAGGTAAA	-18.6
Pf3D7_14_v3:1236693-1237081:f	site	KYTSKAWCSTCTGRMHWRCCAAARGRGG	D	267	294	CTAGCCACATTTGTAGGTAAAGGGGTAG	-8.8
Pf3D7_14_v3:1236693-1237081:f	site	TTGGYTAGYTDYKGATWTGNGWGCTATGWTTRGTGRHGYWACTACAWTW	D	267	315	CTAGCCACATTTGTAGGTAAAGGGGTAGCCAAACTAGATGCTAAATTTG	-21.2
Pf3D7_14_v3:1236693-1237081:f	site	ATATATATATATWTATATATAYATATA	D	267	293	CTAGCCACATTTGTAGGTAAAGGGGTA	-14.8
Pf3D7_14_v3:1236693-1237081:f	site	KGTBCATCAATWTBADYAHCWCCATWAGB	D	267	295	CTAGCCACATTTGTAGGTAAAGGGGTAGC	-6.3
Pf3D7_14_v3:1236693-1237081:f	site	DSGWDDTSCACMASAAGSDS	D	267	286	CTAGCCACATTTGTAGGTAA	-15.8
Pf3D7_14_v3:1236693-1237081:f	site	TTAGAATGGWTATGTKTAGATTTAGATTTGGTKGAAGGYWTAWTGGA	D	267	313	CTAGCCACATTTGTAGGTAAAGGGGTAGCCAAACTAGATGCTAAATT	-27.6
Pf3D7_14_v3:1236693-1237081:f	site	YTTTTTTTTTTTTTTTTTTTTTTTTTTTT	D	268	296	TAGCCACATTTGTAGGTAAAGGGGTAGCC	-30.1
Pf3D7_14_v3:1236693-1237081:f	site	ATAAWTAWAWAWATATATATATATATATATATATATATATA	D	268	308	TAGCCACATTTGTAGGTAAAGGGGTAGCCAAACTAGATGCT	-76.6
Pf3D7_14_v3:1236693-1237081:f	site	DBNTDTNKTTBYNYHTBYWBHTTTTKTTY	D	268	296	TAGCCACATTTGTAGGTAAAGGGGTAGCC	-12.2
Pf3D7_14_v3:1236693-1237081:f	site	NVWBHWNSTWYWVWWVHABHWMHACMACM	D	268	296	TAGCCACATTTGTAGGTAAAGGGGTAGCC	-14.6
Pf3D7_14_v3:1236693-1237081:f	site	AAAAAAAAAAAAAWAAAWWAWAAWAAWAA	D	268	296	TAGCCACATTTGTAGGTAAAGGGGTAGCC	-31.7
Pf3D7_14_v3:1236693-1237081:f	site	RTGAWWMKKAWRAAGMTVMWG	D	268	288	TAGCCACATTTGTAGGTAAAG	2.4
Pf3D7_14_v3:1236693-1237081:f	site	KYTSKAWCSTCTGRMHWRCCAAARGRGG	D	268	295	TAGCCACATTTGTAGGTAAAGGGGTAGC	-23.3
Pf3D7_14_v3:1236693-1237081:f	site	TTGGYTAGYTDYKGATWTGNGWGCTATGWTTRGTGRHGYWACTACAWTW	D	268	316	TAGCCACATTTGTAGGTAAAGGGGTAGCCAAACTAGATGCTAAATTTGT	-21.7
Pf3D7_14_v3:1236693-1237081:f	site	ATATATATATATWTATATATAYATATA	D	268	294	TAGCCACATTTGTAGGTAAAGGGGTAG	-49.6
Pf3D7_14_v3:1236693-1237081:f	site	KGTBCATCAATWTBADYAHCWCCATWAGB	D	268	296	TAGCCACATTTGTAGGTAAAGGGGTAGCC	-14.9
Pf3D7_14_v3:1236693-1237081:f	site	DSGWDDTSCACMASAAGSDS	D	268	287	TAGCCACATTTGTAGGTAAA	-18.2
Pf3D7_14_v3:1236693-1237081:f	site	TTAGAATGGWTATGTKTAGATTTAGATTTGGTKGAAGGYWTAWTGGA	D	268	314	TAGCCACATTTGTAGGTAAAGGGGTAGCCAAACTAGATGCTAAATTT	-27.1
Pf3D7_14_v3:1236693-1237081:f	site	YTTTTTTTTTTTTTTTTTTTTTTTTTTTT	D	269	297	AGCCACATTTGTAGGTAAAGGGGTAGCCA	-41.6
Pf3D7_14_v3:1236693-1237081:f	site	ATAAWTAWAWAWATATATATATATATATATATATATATATA	D	269	309	AGCCACATTTGTAGGTAAAGGGGTAGCCAAACTAGATGCTA	-53.8
Pf3D7_14_v3:1236693-1237081:f	site	DBNTDTNKTTBYNYHTBYWBHTTTTKTTY	D	269	297	AGCCACATTTGTAGGTAAAGGGGTAGCCA	-4.0
Pf3D7_14_v3:1236693-1237081:f	site	NVWBHWNSTWYWVWWVHABHWMHACMACM	D	269	297	AGCCACATTTGTAGGTAAAGGGGTAGCCA	-16.7
Pf3D7_14_v3:1236693-1237081:f	site	AAAAAAAAAAAAAWAAAWWAWAAWAAWAA	D	269	297	AGCCACATTTGTAGGTAAAGGGGTAGCCA	-12.8
Pf3D7_14_v3:1236693-1237081:f	site	RTGAWWMKKAWRAAGMTVMWG	D	269	289	AGCCACATTTGTAGGTAAAGG	-9.9
Pf3D7_14_v3:1236693-1237081:f	site	KYTSKAWCSTCTGRMHWRCCAAARGRGG	D	269	296	AGCCACATTTGTAGGTAAAGGGGTAGCC	-20.0
Pf3D7_14_v3:1236693-1237081:f	site	TTGGYTAGYTDYKGATWTGNGWGCTATGWTTRGTGRHGYWACTACAWTW	D	269	317	AGCCACATTTGTAGGTAAAGGGGTAGCCAAACTAGATGCTAAATTTGTA	-9.6
Pf3D7_14_v3:1236693-1237081:f	site	ATATATATATATWTATATATAYATATA	D	269	295	AGCCACATTTGTAGGTAAAGGGGTAGC	-26.2
Pf3D7_14_v3:1236693-1237081:f	site	KGTBCATCAATWTBADYAHCWCCATWAGB	D	269	297	AGCCACATTTGTAGGTAAAGGGGTAGCCA	-33.5
Pf3D7_14_v3:1236693-1237081:f	site	DSGWDDTSCACMASAAGSDS	D	269	288	AGCCACATTTGTAGGTAAAG	-12.8
Pf3D7_14_v3:1236693-1237081:f	site	TTAGAATGGWTATGTKTAGATTTAGATTTGGTKGAAGGYWTAWTGGA	D	269	315	AGCCACATTTGTAGGTAAAGGGGTAGCCAAACTAGATGCTAAATTTG	-27.9
Pf3D7_14_v3:1236693-1237081:f	site	YTTTTTTTTTTTTTTTTTTTTTTTTTTTT	D	270	298	GCCACATTTGTAGGTAAAGGGGTAGCCAA	-57.5
Pf3D7_14_v3:1236693-1237081:f	site	ATAAWTAWAWAWATATATATATATATATATATATATATATA	D	270	310	GCCACATTTGTAGGTAAAGGGGTAGCCAAACTAGATGCTAA	-70.2
Pf3D7_14_v3:1236693-1237081:f	site	DBNTDTNKTTBYNYHTBYWBHTTTTKTTY	D	270	298	GCCACATTTGTAGGTAAAGGGGTAGCCAA	-26.7
Pf3D7_14_v3:1236693-1237081:f	site	NVWBHWNSTWYWVWWVHABHWMHACMACM	D	270	298	GCCACATTTGTAGGTAAAGGGGTAGCCAA	7.7
Pf3D7_14_v3:1236693-1237081:f	site	AAAAAAAAAAAAAWAAAWWAWAAWAAWAA	D	270	298	GCCACATTTGTAGGTAAAGGGGTAGCCAA	-18.7
Pf3D7_14_v3:1236693-1237081:f	site	RTGAWWMKKAWRAAGMTVMWG	D	270	290	GCCACATTTGTAGGTAAAGGG	-3.8
Pf3D7_14_v3:1236693-1237081:f	site	KYTSKAWCSTCTGRMHWRCCAAARGRGG	D	270	297	GCCACATTTGTAGGTAAAGGGGTAGCCA	-10.2
Pf3D7_14_v3:1236693-1237081:f	site	TTGGYTAGYTDYKGATWTGNGWGCTATGWTTRGTGRHGYWACTACAWTW	D	270	318	GCCACATTTGTAGGTAAAGGGGTAGCCAAACTAGATGCTAAATTTGTAG	-32.3
Pf3D7_14_v3:1236693-1237081:f	site	ATATATATATATWTATATATAYATATA	D	270	296	GCCACATTTGTAGGTAAAGGGGTAGCC	-39.6
Pf3D7_14_v3:1236693-1237081:f	site	KGTBCATCAATWTBADYAHCWCCATWAGB	D	270	298	GCCACATTTGTAGGTAAAGGGGTAGCCAA	-16.6
Pf3D7_14_v3:1236693-1237081:f	site	DSGWDDTSCACMASAAGSDS	D	270	289	GCCACATTTGTAGGTAAAGG	-6.8
Pf3D7_14_v3:1236693-1237081:f	site	TTAGAATGGWTATGTKTAGATTTAGATTTGGTKGAAGGYWTAWTGGA	D	270	316	GCCACATTTGTAGGTAAAGGGGTAGCCAAACTAGATGCTAAATTTGT	-8.4
Pf3D7_14_v3:1236693-1237081:f	site	YTTTTTTTTTTTTTTTTTTTTTTTTTTTT	D	271	299	CCACATTTGTAGGTAAAGGGGTAGCCAAA	-38.5
Pf3D7_14_v3:1236693-1237081:f	site	ATAAWTAWAWAWATATATATATATATATATATATATATATA	D	271	311	CCACATTTGTAGGTAAAGGGGTAGCCAAACTAGATGCTAAA	-64.5
Pf3D7_14_v3:1236693-1237081:f	site	DBNTDTNKTTBYNYHTBYWBHTTTTKTTY	D	271	299	CCACATTTGTAGGTAAAGGGGTAGCCAAA	-29.8
Pf3D7_14_v3:1236693-1237081:f	site	NVWBHWNSTWYWVWWVHABHWMHACMACM	D	271	299	CCACATTTGTAGGTAAAGGGGTAGCCAAA	-2.1
Pf3D7_14_v3:1236693-1237081:f	site	AAAAAAAAAAAAAWAAAWWAWAAWAAWAA	D	271	299	CCACATTTGTAGGTAAAGGGGTAGCCAAA	-31.1
Pf3D7_14_v3:1236693-1237081:f	site	RTGAWWMKKAWRAAGMTVMWG	D	271	291	CCACATTTGTAGGTAAAGGGG	-0.4
Pf3D7_14_v3:1236693-1237081:f	site	KYTSKAWCSTCTGRMHWRCCAAARGRGG	D	271	298	CCACATTTGTAGGTAAAGGGGTAGCCAA	-13.7
Pf3D7_14_v3:1236693-1237081:f	site	TTGGYTAGYTDYKGATWTGNGWGCTATGWTTRGTGRHGYWACTACAWTW	D	271	319	CCACATTTGTAGGTAAAGGGGTAGCCAAACTAGATGCTAAATTTGTAGC	-24.0
Pf3D7_14_v3:1236693-1237081:f	site	ATATATATATATWTATATATAYATATA	D	271	297	CCACATTTGTAGGTAAAGGGGTAGCCA	-16.8
Pf3D7_14_v3:1236693-1237081:f	site	KGTBCATCAATWTBADYAHCWCCATWAGB	D	271	299	CCACATTTGTAGGTAAAGGGGTAGCCAAA	-26.4
Pf3D7_14_v3:1236693-1237081:f	site	DSGWDDTSCACMASAAGSDS	D	271	290	CCACATTTGTAGGTAAAGGG	-8.6
Pf3D7_14_v3:1236693-1237081:f	site	TTAGAATGGWTATGTKTAGATTTAGATTTGGTKGAAGGYWTAWTGGA	D	271	317	CCACATTTGTAGGTAAAGGGGTAGCCAAACTAGATGCTAAATTTGTA	-25.8
Pf3D7_14_v3:1236693-1237081:f	site	YTTTTTTTTTTTTTTTTTTTTTTTTTTTT	D	272	300	CACATTTGTAGGTAAAGGGGTAGCCAAAC	-40.7
Pf3D7_14_v3:1236693-1237081:f	site	ATAAWTAWAWAWATATATATATATATATATATATATATATA	D	272	312	CACATTTGTAGGTAAAGGGGTAGCCAAACTAGATGCTAAAT	-58.3
Pf3D7_14_v3:1236693-1237081:f	site	DBNTDTNKTTBYNYHTBYWBHTTTTKTTY	D	272	300	CACATTTGTAGGTAAAGGGGTAGCCAAAC	-18.6
Pf3D7_14_v3:1236693-1237081:f	site	ATATATATATATATA	D	272	286	CACATTTGTAGGTAA	-42.2
Pf3D7_14_v3:1236693-1237081:f	site	NVWBHWNSTWYWVWWVHABHWMHACMACM	D	272	300	CACATTTGTAGGTAAAGGGGTAGCCAAAC	0.9
Pf3D7_14_v3:1236693-1237081:f	site	AAAAAAAAAAAAAWAAAWWAWAAWAAWAA	D	272	300	CACATTTGTAGGTAAAGGGGTAGCCAAAC	-33.4
Pf3D7_14_v3:1236693-1237081:f	site	RTGAWWMKKAWRAAGMTVMWG	D	272	292	CACATTTGTAGGTAAAGGGGT	-7.4
Pf3D7_14_v3:1236693-1237081:f	site	KYTSKAWCSTCTGRMHWRCCAAARGRGG	D	272	299	CACATTTGTAGGTAAAGGGGTAGCCAAA	-27.8
Pf3D7_14_v3:1236693-1237081:f	site	TTGGYTAGYTDYKGATWTGNGWGCTATGWTTRGTGRHGYWACTACAWTW	D	272	320	CACATTTGTAGGTAAAGGGGTAGCCAAACTAGATGCTAAATTTGTAGCA	-8.3
Pf3D7_14_v3:1236693-1237081:f	site	ATATATATATATWTATATATAYATATA	D	272	298	CACATTTGTAGGTAAAGGGGTAGCCAA	-49.9
Pf3D7_14_v3:1236693-1237081:f	site	KGTBCATCAATWTBADYAHCWCCATWAGB	D	272	300	CACATTTGTAGGTAAAGGGGTAGCCAAAC	-28.5
Pf3D7_14_v3:1236693-1237081:f	site	DSGWDDTSCACMASAAGSDS	D	272	291	CACATTTGTAGGTAAAGGGG	-2.0
Pf3D7_14_v3:1236693-1237081:f	site	TTAGAATGGWTATGTKTAGATTTAGATTTGGTKGAAGGYWTAWTGGA	D	272	318	CACATTTGTAGGTAAAGGGGTAGCCAAACTAGATGCTAAATTTGTAG	-33.0
Pf3D7_14_v3:1236693-1237081:f	site	YTTTTTTTTTTTTTTTTTTTTTTTTTTTT	D	273	301	ACATTTGTAGGTAAAGGGGTAGCCAAACT	-38.7
Pf3D7_14_v3:1236693-1237081:f	site	ATAAWTAWAWAWATATATATATATATATATATATATATATA	D	273	313	ACATTTGTAGGTAAAGGGGTAGCCAAACTAGATGCTAAATT	-58.2
Pf3D7_14_v3:1236693-1237081:f	site	DBNTDTNKTTBYNYHTBYWBHTTTTKTTY	D	273	301	ACATTTGTAGGTAAAGGGGTAGCCAAACT	-13.1
Pf3D7_14_v3:1236693-1237081:f	site	ATATATATATATATA	D	273	287	ACATTTGTAGGTAAA	-12.7
Pf3D7_14_v3:1236693-1237081:f	site	NVWBHWNSTWYWVWWVHABHWMHACMACM	D	273	301	ACATTTGTAGGTAAAGGGGTAGCCAAACT	-2.8
Pf3D7_14_v3:1236693-1237081:f	site	AAAAAAAAAAAAAWAAAWWAWAAWAAWAA	D	273	301	ACATTTGTAGGTAAAGGGGTAGCCAAACT	-33.6
Pf3D7_14_v3:1236693-1237081:f	site	RTGAWWMKKAWRAAGMTVMWG	D	273	293	ACATTTGTAGGTAAAGGGGTA	-16.6
Pf3D7_14_v3:1236693-1237081:f	site	KYTSKAWCSTCTGRMHWRCCAAARGRGG	D	273	300	ACATTTGTAGGTAAAGGGGTAGCCAAAC	-16.7
Pf3D7_14_v3:1236693-1237081:f	site	TTGGYTAGYTDYKGATWTGNGWGCTATGWTTRGTGRHGYWACTACAWTW	D	273	321	ACATTTGTAGGTAAAGGGGTAGCCAAACTAGATGCTAAATTTGTAGCAA	-42.7
Pf3D7_14_v3:1236693-1237081:f	site	ATATATATATATWTATATATAYATATA	D	273	299	ACATTTGTAGGTAAAGGGGTAGCCAAA	-18.9
Pf3D7_14_v3:1236693-1237081:f	site	KGTBCATCAATWTBADYAHCWCCATWAGB	D	273	301	ACATTTGTAGGTAAAGGGGTAGCCAAACT	-19.9
Pf3D7_14_v3:1236693-1237081:f	site	DSGWDDTSCACMASAAGSDS	D	273	292	ACATTTGTAGGTAAAGGGGT	-4.6
Pf3D7_14_v3:1236693-1237081:f	site	TTAGAATGGWTATGTKTAGATTTAGATTTGGTKGAAGGYWTAWTGGA	D	273	319	ACATTTGTAGGTAAAGGGGTAGCCAAACTAGATGCTAAATTTGTAGC	-25.8
Pf3D7_14_v3:1236693-1237081:f	site	YTTTTTTTTTTTTTTTTTTTTTTTTTTTT	D	274	302	CATTTGTAGGTAAAGGGGTAGCCAAACTA	-27.8
Pf3D7_14_v3:1236693-1237081:f	site	ATAAWTAWAWAWATATATATATATATATATATATATATATA	D	274	314	CATTTGTAGGTAAAGGGGTAGCCAAACTAGATGCTAAATTT	-73.8
Pf3D7_14_v3:1236693-1237081:f	site	DBNTDTNKTTBYNYHTBYWBHTTTTKTTY	D	274	302	CATTTGTAGGTAAAGGGGTAGCCAAACTA	-25.0
Pf3D7_14_v3:1236693-1237081:f	site	ATATATATATATATA	D	274	288	CATTTGTAGGTAAAG	-37.5
Pf3D7_14_v3:1236693-1237081:f	site	NVWBHWNSTWYWVWWVHABHWMHACMACM	D	274	302	CATTTGTAGGTAAAGGGGTAGCCAAACTA	-13.5
Pf3D7_14_v3:1236693-1237081:f	site	AAAAAAAAAAAAAWAAAWWAWAAWAAWAA	D	274	302	CATTTGTAGGTAAAGGGGTAGCCAAACTA	-41.7
Pf3D7_14_v3:1236693-1237081:f	site	RTGAWWMKKAWRAAGMTVMWG	D	274	294	CATTTGTAGGTAAAGGGGTAG	-1.8
Pf3D7_14_v3:1236693-1237081:f	site	KYTSKAWCSTCTGRMHWRCCAAARGRGG	D	274	301	CATTTGTAGGTAAAGGGGTAGCCAAACT	-17.6
Pf3D7_14_v3:1236693-1237081:f	site	TTGGYTAGYTDYKGATWTGNGWGCTATGWTTRGTGRHGYWACTACAWTW	D	274	322	CATTTGTAGGTAAAGGGGTAGCCAAACTAGATGCTAAATTTGTAGCAAT	-42.5
Pf3D7_14_v3:1236693-1237081:f	site	ATATATATATATWTATATATAYATATA	D	274	300	CATTTGTAGGTAAAGGGGTAGCCAAAC	-45.9
Pf3D7_14_v3:1236693-1237081:f	site	WWGCAMARKRKGA	D	274	286	CATTTGTAGGTAA	-7.3
Pf3D7_14_v3:1236693-1237081:f	site	KGTBCATCAATWTBADYAHCWCCATWAGB	D	274	302	CATTTGTAGGTAAAGGGGTAGCCAAACTA	-19.9
Pf3D7_14_v3:1236693-1237081:f	site	DSGWDDTSCACMASAAGSDS	D	274	293	CATTTGTAGGTAAAGGGGTA	-6.8
Pf3D7_14_v3:1236693-1237081:f	site	TTAGAATGGWTATGTKTAGATTTAGATTTGGTKGAAGGYWTAWTGGA	D	274	320	CATTTGTAGGTAAAGGGGTAGCCAAACTAGATGCTAAATTTGTAGCA	-14.5
Pf3D7_14_v3:1236693-1237081:f	site	YTTTTTTTTTTTTTTTTTTTTTTTTTTTT	D	275	303	ATTTGTAGGTAAAGGGGTAGCCAAACTAG	-45.8
Pf3D7_14_v3:1236693-1237081:f	site	ATAAWTAWAWAWATATATATATATATATATATATATATATA	D	275	315	ATTTGTAGGTAAAGGGGTAGCCAAACTAGATGCTAAATTTG	-57.8
Pf3D7_14_v3:1236693-1237081:f	site	DBNTDTNKTTBYNYHTBYWBHTTTTKTTY	D	275	303	ATTTGTAGGTAAAGGGGTAGCCAAACTAG	-12.1
Pf3D7_14_v3:1236693-1237081:f	site	ATATATATATATATA	D	275	289	ATTTGTAGGTAAAGG	-19.9
Pf3D7_14_v3:1236693-1237081:f	site	NVWBHWNSTWYWVWWVHABHWMHACMACM	D	275	303	ATTTGTAGGTAAAGGGGTAGCCAAACTAG	-21.2
Pf3D7_14_v3:1236693-1237081:f	site	AAAAAAAAAAAAAWAAAWWAWAAWAAWAA	D	275	303	ATTTGTAGGTAAAGGGGTAGCCAAACTAG	-21.5
Pf3D7_14_v3:1236693-1237081:f	site	RTGAWWMKKAWRAAGMTVMWG	D	275	295	ATTTGTAGGTAAAGGGGTAGC	-17.7
Pf3D7_14_v3:1236693-1237081:f	site	KYTSKAWCSTCTGRMHWRCCAAARGRGG	D	275	302	ATTTGTAGGTAAAGGGGTAGCCAAACTA	-25.0
Pf3D7_14_v3:1236693-1237081:f	site	TTGGYTAGYTDYKGATWTGNGWGCTATGWTTRGTGRHGYWACTACAWTW	D	275	323	ATTTGTAGGTAAAGGGGTAGCCAAACTAGATGCTAAATTTGTAGCAATA	-8.4
Pf3D7_14_v3:1236693-1237081:f	site	ATATATATATATWTATATATAYATATA	D	275	301	ATTTGTAGGTAAAGGGGTAGCCAAACT	-18.0
Pf3D7_14_v3:1236693-1237081:f	site	WWGCAMARKRKGA	D	275	287	ATTTGTAGGTAAA	-10.6
Pf3D7_14_v3:1236693-1237081:f	site	KGTBCATCAATWTBADYAHCWCCATWAGB	D	275	303	ATTTGTAGGTAAAGGGGTAGCCAAACTAG	-14.1
Pf3D7_14_v3:1236693-1237081:f	site	DSGWDDTSCACMASAAGSDS	D	275	294	ATTTGTAGGTAAAGGGGTAG	-2.3
Pf3D7_14_v3:1236693-1237081:f	site	TTAGAATGGWTATGTKTAGATTTAGATTTGGTKGAAGGYWTAWTGGA	D	275	321	ATTTGTAGGTAAAGGGGTAGCCAAACTAGATGCTAAATTTGTAGCAA	-22.7
Pf3D7_14_v3:1236693-1237081:f	site	YTTTTTTTTTTTTTTTTTTTTTTTTTTTT	D	276	304	TTTGTAGGTAAAGGGGTAGCCAAACTAGA	-52.4
Pf3D7_14_v3:1236693-1237081:f	site	ATAAWTAWAWAWATATATATATATATATATATATATATATA	D	276	316	TTTGTAGGTAAAGGGGTAGCCAAACTAGATGCTAAATTTGT	-56.9
Pf3D7_14_v3:1236693-1237081:f	site	DBNTDTNKTTBYNYHTBYWBHTTTTKTTY	D	276	304	TTTGTAGGTAAAGGGGTAGCCAAACTAGA	-26.8
Pf3D7_14_v3:1236693-1237081:f	site	ATATATATATATATA	D	276	290	TTTGTAGGTAAAGGG	-42.5
Pf3D7_14_v3:1236693-1237081:f	site	NVWBHWNSTWYWVWWVHABHWMHACMACM	D	276	304	TTTGTAGGTAAAGGGGTAGCCAAACTAGA	-4.5
Pf3D7_14_v3:1236693-1237081:f	site	AAAAAAAAAAAAAWAAAWWAWAAWAAWAA	D	276	304	TTTGTAGGTAAAGGGGTAGCCAAACTAGA	-22.9
Pf3D7_14_v3:1236693-1237081:f	site	RTGAWWMKKAWRAAGMTVMWG	D	276	296	TTTGTAGGTAAAGGGGTAGCC	-4.9
Pf3D7_14_v3:1236693-1237081:f	site	KYTSKAWCSTCTGRMHWRCCAAARGRGG	D	276	303	TTTGTAGGTAAAGGGGTAGCCAAACTAG	-10.2
Pf3D7_14_v3:1236693-1237081:f	site	TTGGYTAGYTDYKGATWTGNGWGCTATGWTTRGTGRHGYWACTACAWTW	D	276	324	TTTGTAGGTAAAGGGGTAGCCAAACTAGATGCTAAATTTGTAGCAATAT	-20.3
Pf3D7_14_v3:1236693-1237081:f	site	ATATATATATATWTATATATAYATATA	D	276	302	TTTGTAGGTAAAGGGGTAGCCAAACTA	-40.2
Pf3D7_14_v3:1236693-1237081:f	site	WWGCAMARKRKGA	D	276	288	TTTGTAGGTAAAG	-17.9
Pf3D7_14_v3:1236693-1237081:f	site	KGTBCATCAATWTBADYAHCWCCATWAGB	D	276	304	TTTGTAGGTAAAGGGGTAGCCAAACTAGA	-3.1
Pf3D7_14_v3:1236693-1237081:f	site	DSGWDDTSCACMASAAGSDS	D	276	295	TTTGTAGGTAAAGGGGTAGC	-8.0
Pf3D7_14_v3:1236693-1237081:f	site	TTAGAATGGWTATGTKTAGATTTAGATTTGGTKGAAGGYWTAWTGGA	D	276	322	TTTGTAGGTAAAGGGGTAGCCAAACTAGATGCTAAATTTGTAGCAAT	-10.8
Pf3D7_14_v3:1236693-1237081:f	site	YTTTTTTTTTTTTTTTTTTTTTTTTTTTT	D	277	305	TTGTAGGTAAAGGGGTAGCCAAACTAGAT	-29.2
Pf3D7_14_v3:1236693-1237081:f	site	ATAAWTAWAWAWATATATATATATATATATATATATATATA	D	277	317	TTGTAGGTAAAGGGGTAGCCAAACTAGATGCTAAATTTGTA	-45.2
Pf3D7_14_v3:1236693-1237081:f	site	DBNTDTNKTTBYNYHTBYWBHTTTTKTTY	D	277	305	TTGTAGGTAAAGGGGTAGCCAAACTAGAT	-18.6
Pf3D7_14_v3:1236693-1237081:f	site	ATATATATATATATA	D	277	291	TTGTAGGTAAAGGGG	-17.6
Pf3D7_14_v3:1236693-1237081:f	site	NVWBHWNSTWYWVWWVHABHWMHACMACM	D	277	305	TTGTAGGTAAAGGGGTAGCCAAACTAGAT	-24.8
Pf3D7_14_v3:1236693-1237081:f	site	AAAAAAAAAAAAAWAAAWWAWAAWAAWAA	D	277	305	TTGTAGGTAAAGGGGTAGCCAAACTAGAT	-25.5
Pf3D7_14_v3:1236693-1237081:f	site	RTGAWWMKKAWRAAGMTVMWG	D	277	297	TTGTAGGTAAAGGGGTAGCCA	-9.9
Pf3D7_14_v3:1236693-1237081:f	site	KYTSKAWCSTCTGRMHWRCCAAARGRGG	D	277	304	TTGTAGGTAAAGGGGTAGCCAAACTAGA	-6.8
Pf3D7_14_v3:1236693-1237081:f	site	TTGGYTAGYTDYKGATWTGNGWGCTATGWTTRGTGRHGYWACTACAWTW	D	277	325	TTGTAGGTAAAGGGGTAGCCAAACTAGATGCTAAATTTGTAGCAATATT	-16.5
Pf3D7_14_v3:1236693-1237081:f	site	ATATATATATATWTATATATAYATATA	D	277	303	TTGTAGGTAAAGGGGTAGCCAAACTAG	-28.5
Pf3D7_14_v3:1236693-1237081:f	site	WWGCAMARKRKGA	D	277	289	TTGTAGGTAAAGG	-9.7
Pf3D7_14_v3:1236693-1237081:f	site	KGTBCATCAATWTBADYAHCWCCATWAGB	D	277	305	TTGTAGGTAAAGGGGTAGCCAAACTAGAT	-17.6
Pf3D7_14_v3:1236693-1237081:f	site	DSGWDDTSCACMASAAGSDS	D	277	296	TTGTAGGTAAAGGGGTAGCC	-7.0
Pf3D7_14_v3:1236693-1237081:f	site	TTAGAATGGWTATGTKTAGATTTAGATTTGGTKGAAGGYWTAWTGGA	D	277	323	TTGTAGGTAAAGGGGTAGCCAAACTAGATGCTAAATTTGTAGCAATA	-27.6
Pf3D7_14_v3:1236693-1237081:f	site	YTTTTTTTTTTTTTTTTTTTTTTTTTTTT	D	278	306	TGTAGGTAAAGGGGTAGCCAAACTAGATG	-45.2
Pf3D7_14_v3:1236693-1237081:f	site	ATAAWTAWAWAWATATATATATATATATATATATATATATA	D	278	318	TGTAGGTAAAGGGGTAGCCAAACTAGATGCTAAATTTGTAG	-63.5
Pf3D7_14_v3:1236693-1237081:f	site	DBNTDTNKTTBYNYHTBYWBHTTTTKTTY	D	278	306	TGTAGGTAAAGGGGTAGCCAAACTAGATG	-7.2
Pf3D7_14_v3:1236693-1237081:f	site	ATATATATATATATA	D	278	292	TGTAGGTAAAGGGGT	-41.7
Pf3D7_14_v3:1236693-1237081:f	site	NVWBHWNSTWYWVWWVHABHWMHACMACM	D	278	306	TGTAGGTAAAGGGGTAGCCAAACTAGATG	-13.3
Pf3D7_14_v3:1236693-1237081:f	site	AAAAAAAAAAAAAWAAAWWAWAAWAAWAA	D	278	306	TGTAGGTAAAGGGGTAGCCAAACTAGATG	-26.1
Pf3D7_14_v3:1236693-1237081:f	site	RTGAWWMKKAWRAAGMTVMWG	D	278	298	TGTAGGTAAAGGGGTAGCCAA	-20.3
Pf3D7_14_v3:1236693-1237081:f	site	KYTSKAWCSTCTGRMHWRCCAAARGRGG	D	278	305	TGTAGGTAAAGGGGTAGCCAAACTAGAT	-8.2
Pf3D7_14_v3:1236693-1237081:f	site	TTGGYTAGYTDYKGATWTGNGWGCTATGWTTRGTGRHGYWACTACAWTW	D	278	326	TGTAGGTAAAGGGGTAGCCAAACTAGATGCTAAATTTGTAGCAATATTA	-13.7
Pf3D7_14_v3:1236693-1237081:f	site	ATATATATATATWTATATATAYATATA	D	278	304	TGTAGGTAAAGGGGTAGCCAAACTAGA	-51.8
Pf3D7_14_v3:1236693-1237081:f	site	WWGCAMARKRKGA	D	278	290	TGTAGGTAAAGGG	-8.1
Pf3D7_14_v3:1236693-1237081:f	site	KGTBCATCAATWTBADYAHCWCCATWAGB	D	278	306	TGTAGGTAAAGGGGTAGCCAAACTAGATG	-10.3
Pf3D7_14_v3:1236693-1237081:f	site	DSGWDDTSCACMASAAGSDS	D	278	297	TGTAGGTAAAGGGGTAGCCA	-2.5
Pf3D7_14_v3:1236693-1237081:f	site	TTAGAATGGWTATGTKTAGATTTAGATTTGGTKGAAGGYWTAWTGGA	D	278	324	TGTAGGTAAAGGGGTAGCCAAACTAGATGCTAAATTTGTAGCAATAT	-31.7
Pf3D7_14_v3:1236693-1237081:f	site	YTTTTTTTTTTTTTTTTTTTTTTTTTTTT	D	279	307	GTAGGTAAAGGGGTAGCCAAACTAGATGC	-43.4
Pf3D7_14_v3:1236693-1237081:f	site	ATAAWTAWAWAWATATATATATATATATATATATATATATA	D	279	319	GTAGGTAAAGGGGTAGCCAAACTAGATGCTAAATTTGTAGC	-51.9
Pf3D7_14_v3:1236693-1237081:f	site	DBNTDTNKTTBYNYHTBYWBHTTTTKTTY	D	279	307	GTAGGTAAAGGGGTAGCCAAACTAGATGC	-4.6
Pf3D7_14_v3:1236693-1237081:f	site	ATATATATATATATA	D	279	293	GTAGGTAAAGGGGTA	-14.4
Pf3D7_14_v3:1236693-1237081:f	site	NVWBHWNSTWYWVWWVHABHWMHACMACM	D	279	307	GTAGGTAAAGGGGTAGCCAAACTAGATGC	3.5
Pf3D7_14_v3:1236693-1237081:f	site	AAAAAAAAAAAAAWAAAWWAWAAWAAWAA	D	279	307	GTAGGTAAAGGGGTAGCCAAACTAGATGC	-9.3
Pf3D7_14_v3:1236693-1237081:f	site	RTGAWWMKKAWRAAGMTVMWG	D	279	299	GTAGGTAAAGGGGTAGCCAAA	-13.1
Pf3D7_14_v3:1236693-1237081:f	site	KYTSKAWCSTCTGRMHWRCCAAARGRGG	D	279	306	GTAGGTAAAGGGGTAGCCAAACTAGATG	-7.4
Pf3D7_14_v3:1236693-1237081:f	site	TTGGYTAGYTDYKGATWTGNGWGCTATGWTTRGTGRHGYWACTACAWTW	D	279	327	GTAGGTAAAGGGGTAGCCAAACTAGATGCTAAATTTGTAGCAATATTAC	-30.5
Pf3D7_14_v3:1236693-1237081:f	site	ATATATATATATWTATATATAYATATA	D	279	305	GTAGGTAAAGGGGTAGCCAAACTAGAT	-24.1
Pf3D7_14_v3:1236693-1237081:f	site	WWGCAMARKRKGA	D	279	291	GTAGGTAAAGGGG	-6.9
Pf3D7_14_v3:1236693-1237081:f	site	KGTBCATCAATWTBADYAHCWCCATWAGB	D	279	307	GTAGGTAAAGGGGTAGCCAAACTAGATGC	-4.1
Pf3D7_14_v3:1236693-1237081:f	site	DSGWDDTSCACMASAAGSDS	D	279	298	GTAGGTAAAGGGGTAGCCAA	-13.8
Pf3D7_14_v3:1236693-1237081:f	site	TTAGAATGGWTATGTKTAGATTTAGATTTGGTKGAAGGYWTAWTGGA	D	279	325	GTAGGTAAAGGGGTAGCCAAACTAGATGCTAAATTTGTAGCAATATT	-22.9
Pf3D7_14_v3:1236693-1237081:f	site	YTTTTTTTTTTTTTTTTTTTTTTTTTTTT	D	280	308	TAGGTAAAGGGGTAGCCAAACTAGATGCT	-21.9
Pf3D7_14_v3:1236693-1237081:f	site	ATAAWTAWAWAWATATATATATATATATATATATATATATA	D	280	320	TAGGTAAAGGGGTAGCCAAACTAGATGCTAAATTTGTAGCA	-74.1
Pf3D7_14_v3:1236693-1237081:f	site	DBNTDTNKTTBYNYHTBYWBHTTTTKTTY	D	280	308	TAGGTAAAGGGGTAGCCAAACTAGATGCT	-23.6
Pf3D7_14_v3:1236693-1237081:f	site	ATATATATATATATA	D	280	294	TAGGTAAAGGGGTAG	-46.1
Pf3D7_14_v3:1236693-1237081:f	site	NVWBHWNSTWYWVWWVHABHWMHACMACM	D	280	308	TAGGTAAAGGGGTAGCCAAACTAGATGCT	-21.2
Pf3D7_14_v3:1236693-1237081:f	site	AAAAAAAAAAAAAWAAAWWAWAAWAAWAA	D	280	308	TAGGTAAAGGGGTAGCCAAACTAGATGCT	-37.3
Pf3D7_14_v3:1236693-1237081:f	site	RTGAWWMKKAWRAAGMTVMWG	D	280	300	TAGGTAAAGGGGTAGCCAAAC	-5.9
Pf3D7_14_v3:1236693-1237081:f	site	KYTSKAWCSTCTGRMHWRCCAAARGRGG	D	280	307	TAGGTAAAGGGGTAGCCAAACTAGATGC	-12.1
Pf3D7_14_v3:1236693-1237081:f	site	TTGGYTAGYTDYKGATWTGNGWGCTATGWTTRGTGRHGYWACTACAWTW	D	280	328	TAGGTAAAGGGGTAGCCAAACTAGATGCTAAATTTGTAGCAATATTACT	-26.9
Pf3D7_14_v3:1236693-1237081:f	site	ATATATATATATWTATATATAYATATA	D	280	306	TAGGTAAAGGGGTAGCCAAACTAGATG	-38.2
Pf3D7_14_v3:1236693-1237081:f	site	WWGCAMARKRKGA	D	280	292	TAGGTAAAGGGGT	5.9
Pf3D7_14_v3:1236693-1237081:f	site	KGTBCATCAATWTBADYAHCWCCATWAGB	D	280	308	TAGGTAAAGGGGTAGCCAAACTAGATGCT	-22.7
Pf3D7_14_v3:1236693-1237081:f	site	DSGWDDTSCACMASAAGSDS	D	280	299	TAGGTAAAGGGGTAGCCAAA	-19.3
Pf3D7_14_v3:1236693-1237081:f	site	TTAGAATGGWTATGTKTAGATTTAGATTTGGTKGAAGGYWTAWTGGA	D	280	326	TAGGTAAAGGGGTAGCCAAACTAGATGCTAAATTTGTAGCAATATTA	-27.1
Pf3D7_14_v3:1236693-1237081:f	site	YTTTTTTTTTTTTTTTTTTTTTTTTTTTT	D	281	309	AGGTAAAGGGGTAGCCAAACTAGATGCTA	-50.0
Pf3D7_14_v3:1236693-1237081:f	site	ATAAWTAWAWAWATATATATATATATATATATATATATATA	D	281	321	AGGTAAAGGGGTAGCCAAACTAGATGCTAAATTTGTAGCAA	-55.8
Pf3D7_14_v3:1236693-1237081:f	site	DBNTDTNKTTBYNYHTBYWBHTTTTKTTY	D	281	309	AGGTAAAGGGGTAGCCAAACTAGATGCTA	-10.4
Pf3D7_14_v3:1236693-1237081:f	site	ATATATATATATATA	D	281	295	AGGTAAAGGGGTAGC	-29.5
Pf3D7_14_v3:1236693-1237081:f	site	NVWBHWNSTWYWVWWVHABHWMHACMACM	D	281	309	AGGTAAAGGGGTAGCCAAACTAGATGCTA	-16.1
Pf3D7_14_v3:1236693-1237081:f	site	AAAAAAAAAAAAAWAAAWWAWAAWAAWAA	D	281	309	AGGTAAAGGGGTAGCCAAACTAGATGCTA	-27.2
Pf3D7_14_v3:1236693-1237081:f	site	RTGAWWMKKAWRAAGMTVMWG	D	281	301	AGGTAAAGGGGTAGCCAAACT	-12.5
Pf3D7_14_v3:1236693-1237081:f	site	KYTSKAWCSTCTGRMHWRCCAAARGRGG	D	281	308	AGGTAAAGGGGTAGCCAAACTAGATGCT	-10.2
Pf3D7_14_v3:1236693-1237081:f	site	TTGGYTAGYTDYKGATWTGNGWGCTATGWTTRGTGRHGYWACTACAWTW	D	281	329	AGGTAAAGGGGTAGCCAAACTAGATGCTAAATTTGTAGCAATATTACTT	-15.9
Pf3D7_14_v3:1236693-1237081:f	site	ATATATATATATWTATATATAYATATA	D	281	307	AGGTAAAGGGGTAGCCAAACTAGATGC	-37.8
Pf3D7_14_v3:1236693-1237081:f	site	WWGCAMARKRKGA	D	281	293	AGGTAAAGGGGTA	7.6
Pf3D7_14_v3:1236693-1237081:f	site	KGTBCATCAATWTBADYAHCWCCATWAGB	D	281	309	AGGTAAAGGGGTAGCCAAACTAGATGCTA	-22.1
Pf3D7_14_v3:1236693-1237081:f	site	DSGWDDTSCACMASAAGSDS	D	281	300	AGGTAAAGGGGTAGCCAAAC	-2.0
Pf3D7_14_v3:1236693-1237081:f	site	TTAGAATGGWTATGTKTAGATTTAGATTTGGTKGAAGGYWTAWTGGA	D	281	327	AGGTAAAGGGGTAGCCAAACTAGATGCTAAATTTGTAGCAATATTAC	-19.1
Pf3D7_14_v3:1236693-1237081:f	site	GGGGGG	D	281	286	AGGTAA	-0.6
Pf3D7_14_v3:1264283-1265075:f	site	YTTTTTTTTTTTTTTTTTTTTTTTTTTTT	R	1	29	TAAGGTAACAGAGGAAGCATAAGAAAATG	-62.0
Pf3D7_14_v3:1264283-1265075:f	site	ATAAWTAWAWAWATATATATATATATATATATATATATATA	R	1	41	CTTACGAGAAGATAAGGTAACAGAGGAAGCATAAGAAAATG	-55.6
Pf3D7_14_v3:1264283-1265075:f	site	DBNTDTNKTTBYNYHTBYWBHTTTTKTTY	R	1	29	TAAGGTAACAGAGGAAGCATAAGAAAATG	-11.0
Pf3D7_14_v3:1264283-1265075:f	site	NVWBHWNSTWYWVWWVHABHWMHACMACM	R	1	29	TAAGGTAACAGAGGAAGCATAAGAAAATG	-22.7
Pf3D7_14_v3:1264283-1265075:f	site	AAAAAAAAAAAAAWAAAWWAWAAWAAWAA	R	1	29	TAAGGTAACAGAGGAAGCATAAGAAAATG	-20.3
Pf3D7_14_v3:1264283-1265075:f	site	KYTSKAWCSTCTGRMHWRCCAAARGRGG	R	1	28	AAGGTAACAGAGGAAGCATAAGAAAATG	-5.5
Pf3D7_14_v3:1264283-1265075:f	site	TTGGYTAGYTDYKGATWTGNGWGCTATGWTTRGTGRHGYWACTACAWTW	R	1	49	TTTCTTTCCTTACGAGAAGATAAGGTAACAGAGGAAGCATAAGAAAATG	-20.3
Pf3D7_14_v3:1264283-1265075:f	site	ATATATATATATWTATATATAYATATA	R	1	27	AGGTAACAGAGGAAGCATAAGAAAATG	-23.1
Pf3D7_14_v3:1264283-1265075:f	site	KGTBCATCAATWTBADYAHCWCCATWAGB	R	1	29	TAAGGTAACAGAGGAAGCATAAGAAAATG	-11.5
Pf3D7_14_v3:1264283-1265075:f	site	TTAGAATGGWTATGTKTAGATTTAGATTTGGTKGAAGGYWTAWTGGA	R	1	47	TCTTTCCTTACGAGAAGATAAGGTAACAGAGGAAGCATAAGAAAATG	-32.9
Pf3D7_14_v3:1264283-1265075:f	site	YTTTTTTTTTTTTTTTTTTTTTTTTTTTT	R	2	30	ATAAGGTAACAGAGGAAGCATAAGAAAAT	-35.6
Pf3D7_14_v3:1264283-1265075:f	site	ATAAWTAWAWAWATATATATATATATATATATATATATATA	R	2	42	CCTTACGAGAAGATAAGGTAACAGAGGAAGCATAAGAAAAT	-72.5
Pf3D7_14_v3:1264283-1265075:f	site	DBNTDTNKTTBYNYHTBYWBHTTTTKTTY	R	2	30	ATAAGGTAACAGAGGAAGCATAAGAAAAT	-30.1
Pf3D7_14_v3:1264283-1265075:f	site	NVWBHWNSTWYWVWWVHABHWMHACMACM	R	2	30	ATAAGGTAACAGAGGAAGCATAAGAAAAT	-23.2
Pf3D7_14_v3:1264283-1265075:f	site	AAAAAAAAAAAAAWAAAWWAWAAWAAWAA	R	2	30	ATAAGGTAACAGAGGAAGCATAAGAAAAT	-3.8
Pf3D7_14_v3:1264283-1265075:f	site	KYTSKAWCSTCTGRMHWRCCAAARGRGG	R	2	29	TAAGGTAACAGAGGAAGCATAAGAAAAT	-11.2
Pf3D7_14_v3:1264283-1265075:f	site	TTGGYTAGYTDYKGATWTGNGWGCTATGWTTRGTGRHGYWACTACAWTW	R	2	50	TTTTCTTTCCTTACGAGAAGATAAGGTAACAGAGGAAGCATAAGAAAAT	-11.9
Pf3D7_14_v3:1264283-1265075:f	site	ATATATATATATWTATATATAYATATA	R	2	28	AAGGTAACAGAGGAAGCATAAGAAAAT	-39.2
Pf3D7_14_v3:1264283-1265075:f	site	KGTBCATCAATWTBADYAHCWCCATWAGB	R	2	30	ATAAGGTAACAGAGGAAGCATAAGAAAAT	-22.8
Pf3D7_14_v3:1264283-1265075:f	site	TTAGAATGGWTATGTKTAGATTTAGATTTGGTKGAAGGYWTAWTGGA	R	2	48	TTCTTTCCTTACGAGAAGATAAGGTAACAGAGGAAGCATAAGAAAAT	-34.1
Pf3D7_14_v3:1264283-1265075:f	site	YTTTTTTTTTTTTTTTTTTTTTTTTTTTT	R	3	31	GATAAGGTAACAGAGGAAGCATAAGAAAA	-59.3
Pf3D7_14_v3:1264283-1265075:f	site	ATAAWTAWAWAWATATATATATATATATATATATATATATA	R	3	43	TCCTTACGAGAAGATAAGGTAACAGAGGAAGCATAAGAAAA	-53.6
Pf3D7_14_v3:1264283-1265075:f	site	DBNTDTNKTTBYNYHTBYWBHTTTTKTTY	R	3	31	GATAAGGTAACAGAGGAAGCATAAGAAAA	-34.6
Pf3D7_14_v3:1264283-1265075:f	site	NVWBHWNSTWYWVWWVHABHWMHACMACM	R	3	31	GATAAGGTAACAGAGGAAGCATAAGAAAA	-0.8
Pf3D7_14_v3:1264283-1265075:f	site	AAAAAAAAAAAAAWAAAWWAWAAWAAWAA	R	3	31	GATAAGGTAACAGAGGAAGCATAAGAAAA	-6.6
Pf3D7_14_v3:1264283-1265075:f	site	KYTSKAWCSTCTGRMHWRCCAAARGRGG	R	3	30	ATAAGGTAACAGAGGAAGCATAAGAAAA	-13.3
Pf3D7_14_v3:1264283-1265075:f	site	TTGGYTAGYTDYKGATWTGNGWGCTATGWTTRGTGRHGYWACTACAWTW	R	3	51	TTTTTCTTTCCTTACGAGAAGATAAGGTAACAGAGGAAGCATAAGAAAA	-21.9
Pf3D7_14_v3:1264283-1265075:f	site	ATATATATATATWTATATATAYATATA	R	3	29	TAAGGTAACAGAGGAAGCATAAGAAAA	-29.4
Pf3D7_14_v3:1264283-1265075:f	site	KGTBCATCAATWTBADYAHCWCCATWAGB	R	3	31	GATAAGGTAACAGAGGAAGCATAAGAAAA	-13.2
Pf3D7_14_v3:1264283-1265075:f	site	TTAGAATGGWTATGTKTAGATTTAGATTTGGTKGAAGGYWTAWTGGA	R	3	49	TTTCTTTCCTTACGAGAAGATAAGGTAACAGAGGAAGCATAAGAAAA	-4.9
Pf3D7_14_v3:1264283-1265075:f	site	YTTTTTTTTTTTTTTTTTTTTTTTTTTTT	R	4	32	AGATAAGGTAACAGAGGAAGCATAAGAAA	-60.8
Pf3D7_14_v3:1264283-1265075:f	site	ATAAWTAWAWAWATATATATATATATATATATATATATATA	R	4	44	TTCCTTACGAGAAGATAAGGTAACAGAGGAAGCATAAGAAA	-52.0
Pf3D7_14_v3:1264283-1265075:f	site	DBNTDTNKTTBYNYHTBYWBHTTTTKTTY	R	4	32	AGATAAGGTAACAGAGGAAGCATAAGAAA	-9.2
Pf3D7_14_v3:1264283-1265075:f	site	NVWBHWNSTWYWVWWVHABHWMHACMACM	R	4	32	AGATAAGGTAACAGAGGAAGCATAAGAAA	-11.3
Pf3D7_14_v3:1264283-1265075:f	site	AAAAAAAAAAAAAWAAAWWAWAAWAAWAA	R	4	32	AGATAAGGTAACAGAGGAAGCATAAGAAA	-6.0
Pf3D7_14_v3:1264283-1265075:f	site	KYTSKAWCSTCTGRMHWRCCAAARGRGG	R	4	31	GATAAGGTAACAGAGGAAGCATAAGAAA	-7.2
Pf3D7_14_v3:1264283-1265075:f	site	TTGGYTAGYTDYKGATWTGNGWGCTATGWTTRGTGRHGYWACTACAWTW	R	4	52	TTTTTTCTTTCCTTACGAGAAGATAAGGTAACAGAGGAAGCATAAGAAA	-29.5
Pf3D7_14_v3:1264283-1265075:f	site	ATATATATATATWTATATATAYATATA	R	4	30	ATAAGGTAACAGAGGAAGCATAAGAAA	-39.0
Pf3D7_14_v3:1264283-1265075:f	site	KGTBCATCAATWTBADYAHCWCCATWAGB	R	4	32	AGATAAGGTAACAGAGGAAGCATAAGAAA	-17.5
Pf3D7_14_v3:1264283-1265075:f	site	TTAGAATGGWTATGTKTAGATTTAGATTTGGTKGAAGGYWTAWTGGA	R	4	50	TTTTCTTTCCTTACGAGAAGATAAGGTAACAGAGGAAGCATAAGAAA	-16.2
Pf3D7_14_v3:1264283-1265075:f	site	YTTTTTTTTTTTTTTTTTTTTTTTTTTTT	R	5	33	AAGATAAGGTAACAGAGGAAGCATAAGAA	-45.0
Pf3D7_14_v3:1264283-1265075:f	site	ATAAWTAWAWAWATATATATATATATATATATATATATATA	R	5	45	TTTCCTTACGAGAAGATAAGGTAACAGAGGAAGCATAAGAA	-62.9
Pf3D7_14_v3:1264283-1265075:f	site	DBNTDTNKTTBYNYHTBYWBHTTTTKTTY	R	5	33	AAGATAAGGTAACAGAGGAAGCATAAGAA	-22.6
Pf3D7_14_v3:1264283-1265075:f	site	NVWBHWNSTWYWVWWVHABHWMHACMACM	R	5	33	AAGATAAGGTAACAGAGGAAGCATAAGAA	-23.6
Pf3D7_14_v3:1264283-1265075:f	site	AAAAAAAAAAAAAWAAAWWAWAAWAAWAA	R	5	33	AAGATAAGGTAACAGAGGAAGCATAAGAA	-19.2
Pf3D7_14_v3:1264283-1265075:f	site	KYTSKAWCSTCTGRMHWRCCAAARGRGG	R	5	32	AGATAAGGTAACAGAGGAAGCATAAGAA	-30.0
Pf3D7_14_v3:1264283-1265075:f	site	TTGGYTAGYTDYKGATWTGNGWGCTATGWTTRGTGRHGYWACTACAWTW	R	5	53	TTTTTTTCTTTCCTTACGAGAAGATAAGGTAACAGAGGAAGCATAAGAA	-9.8
Pf3D7_14_v3:1264283-1265075:f	site	ATATATATATATWTATATATAYATATA	R	5	31	GATAAGGTAACAGAGGAAGCATAAGAA	-25.5
Pf3D7_14_v3:1264283-1265075:f	site	KGTBCATCAATWTBADYAHCWCCATWAGB	R	5	33	AAGATAAGGTAACAGAGGAAGCATAAGAA	-29.1
Pf3D7_14_v3:1264283-1265075:f	site	TTAGAATGGWTATGTKTAGATTTAGATTTGGTKGAAGGYWTAWTGGA	R	5	51	TTTTTCTTTCCTTACGAGAAGATAAGGTAACAGAGGAAGCATAAGAA	-26.6
Pf3D7_14_v3:1264283-1265075:f	site	YTTTTTTTTTTTTTTTTTTTTTTTTTTTT	R	6	34	GAAGATAAGGTAACAGAGGAAGCATAAGA	-55.1
Pf3D7_14_v3:1264283-1265075:f	site	ATAAWTAWAWAWATATATATATATATATATATATATATATA	R	6	46	CTTTCCTTACGAGAAGATAAGGTAACAGAGGAAGCATAAGA	-68.7
Pf3D7_14_v3:1264283-1265075:f	site	DBNTDTNKTTBYNYHTBYWBHTTTTKTTY	R	6	34	GAAGATAAGGTAACAGAGGAAGCATAAGA	-31.3
Pf3D7_14_v3:1264283-1265075:f	site	NVWBHWNSTWYWVWWVHABHWMHACMACM	R	6	34	GAAGATAAGGTAACAGAGGAAGCATAAGA	-3.5
Pf3D7_14_v3:1264283-1265075:f	site	AAAAAAAAAAAAAWAAAWWAWAAWAAWAA	R	6	34	GAAGATAAGGTAACAGAGGAAGCATAAGA	-12.9
Pf3D7_14_v3:1264283-1265075:f	site	KYTSKAWCSTCTGRMHWRCCAAARGRGG	R	6	33	AAGATAAGGTAACAGAGGAAGCATAAGA	-21.3
Pf3D7_14_v3:1264283-1265075:f	site	TTGGYTAGYTDYKGATWTGNGWGCTATGWTTRGTGRHGYWACTACAWTW	R	6	54	ATTTTTTTCTTTCCTTACGAGAAGATAAGGTAACAGAGGAAGCATAAGA	-12.0
Pf3D7_14_v3:1264283-1265075:f	site	ATATATATATATWTATATATAYATATA	R	6	32	AGATAAGGTAACAGAGGAAGCATAAGA	-35.3
Pf3D7_14_v3:1264283-1265075:f	site	KGTBCATCAATWTBADYAHCWCCATWAGB	R	6	34	GAAGATAAGGTAACAGAGGAAGCATAAGA	-8.8
Pf3D7_14_v3:1264283-1265075:f	site	TTAGAATGGWTATGTKTAGATTTAGATTTGGTKGAAGGYWTAWTGGA	R	6	52	TTTTTTCTTTCCTTACGAGAAGATAAGGTAACAGAGGAAGCATAAGA	-19.2
Pf3D7_14_v3:1264283-1265075:f	site	YTTTTTTTTTTTTTTTTTTTTTTTTTTTT	R	7	35	AGAAGATAAGGTAACAGAGGAAGCATAAG	-68.7
Pf3D7_14_v3:1264283-1265075:f	site	ATAAWTAWAWAWATATATATATATATATATATATATATATA	R	7	47	TCTTTCCTTACGAGAAGATAAGGTAACAGAGGAAGCATAAG	-66.7
Pf3D7_14_v3:1264283-1265075:f	site	DBNTDTNKTTBYNYHTBYWBHTTTTKTTY	R	7	35	AGAAGATAAGGTAACAGAGGAAGCATAAG	-14.8
Pf3D7_14_v3:1264283-1265075:f	site	NVWBHWNSTWYWVWWVHABHWMHACMACM	R	7	35	AGAAGATAAGGTAACAGAGGAAGCATAAG	-16.8
Pf3D7_14_v3:1264283-1265075:f	site	AAAAAAAAAAAAAWAAAWWAWAAWAAWAA	R	7	35	AGAAGATAAGGTAACAGAGGAAGCATAAG	-16.7
Pf3D7_14_v3:1264283-1265075:f	site	RTGAWWMKKAWRAAGMTVMWG	R	7	27	AGGTAACAGAGGAAGCATAAG	2.4
Pf3D7_14_v3:1264283-1265075:f	site	KYTSKAWCSTCTGRMHWRCCAAARGRGG	R	7	34	GAAGATAAGGTAACAGAGGAAGCATAAG	-6.9
Pf3D7_14_v3:1264283-1265075:f	site	TTGGYTAGYTDYKGATWTGNGWGCTATGWTTRGTGRHGYWACTACAWTW	R	7	55	CATTTTTTTCTTTCCTTACGAGAAGATAAGGTAACAGAGGAAGCATAAG	-42.9
Pf3D7_14_v3:1264283-1265075:f	site	ATATATATATATWTATATATAYATATA	R	7	33	AAGATAAGGTAACAGAGGAAGCATAAG	-31.9
Pf3D7_14_v3:1264283-1265075:f	site	KGTBCATCAATWTBADYAHCWCCATWAGB	R	7	35	AGAAGATAAGGTAACAGAGGAAGCATAAG	-17.4
Pf3D7_14_v3:1264283-1265075:f	site	TTAGAATGGWTATGTKTAGATTTAGATTTGGTKGAAGGYWTAWTGGA	R	7	53	TTTTTTTCTTTCCTTACGAGAAGATAAGGTAACAGAGGAAGCATAAG	-25.8
Pf3D7_14_v3:1264283-1265075:f	site	YTTTTTTTTTTTTTTTTTTTTTTTTTTTT	R	8	36	GAGAAGATAAGGTAACAGAGGAAGCATAA	-34.5
Pf3D7_14_v3:1264283-1265075:f	site	ATAAWTAWAWAWATATATATATATATATATATATATATATA	R	8	48	TTCTTTCCTTACGAGAAGATAAGGTAACAGAGGAAGCATAA	-64.2
Pf3D7_14_v3:1264283-1265075:f	site	DBNTDTNKTTBYNYHTBYWBHTTTTKTTY	R	8	36	GAGAAGATAAGGTAACAGAGGAAGCATAA	-28.7
Pf3D7_14_v3:1264283-1265075:f	site	NVWBHWNSTWYWVWWVHABHWMHACMACM	R	8	36	GAGAAGATAAGGTAACAGAGGAAGCATAA	-12.2
Pf3D7_14_v3:1264283-1265075:f	site	AAAAAAAAAAAAAWAAAWWAWAAWAAWAA	R	8	36	GAGAAGATAAGGTAACAGAGGAAGCATAA	-16.8
Pf3D7_14_v3:1264283-1265075:f	site	RTGAWWMKKAWRAAGMTVMWG	R	8	28	AAGGTAACAGAGGAAGCATAA	-7.0
Pf3D7_14_v3:1264283-1265075:f	site	KYTSKAWCSTCTGRMHWRCCAAARGRGG	R	8	35	AGAAGATAAGGTAACAGAGGAAGCATAA	-18.1
Pf3D7_14_v3:1264283-1265075:f	site	TTGGYTAGYTDYKGATWTGNGWGCTATGWTTRGTGRHGYWACTACAWTW	R	8	56	CCATTTTTTTCTTTCCTTACGAGAAGATAAGGTAACAGAGGAAGCATAA	-22.7
Pf3D7_14_v3:1264283-1265075:f	site	ATATATATATATWTATATATAYATATA	R	8	34	GAAGATAAGGTAACAGAGGAAGCATAA	-25.1
Pf3D7_14_v3:1264283-1265075:f	site	KGTBCATCAATWTBADYAHCWCCATWAGB	R	8	36	GAGAAGATAAGGTAACAGAGGAAGCATAA	-28.9
Pf3D7_14_v3:1264283-1265075:f	site	DSGWDDTSCACMASAAGSDS	R	8	27	AGGTAACAGAGGAAGCATAA	-10.2
Pf3D7_14_v3:1264283-1265075:f	site	TTAGAATGGWTATGTKTAGATTTAGATTTGGTKGAAGGYWTAWTGGA	R	8	54	ATTTTTTTCTTTCCTTACGAGAAGATAAGGTAACAGAGGAAGCATAA	-26.4
Pf3D7_14_v3:1264283-1265075:f	site	YTTTTTTTTTTTTTTTTTTTTTTTTTTTT	R	9	37	CGAGAAGATAAGGTAACAGAGGAAGCATA	-57.1
Pf3D7_14_v3:1264283-1265075:f	site	ATAAWTAWAWAWATATATATATATATATATATATATATATA	R	9	49	TTTCTTTCCTTACGAGAAGATAAGGTAACAGAGGAAGCATA	-56.5
Pf3D7_14_v3:1264283-1265075:f	site	DBNTDTNKTTBYNYHTBYWBHTTTTKTTY	R	9	37	CGAGAAGATAAGGTAACAGAGGAAGCATA	-37.3
Pf3D7_14_v3:1264283-1265075:f	site	NVWBHWNSTWYWVWWVHABHWMHACMACM	R	9	37	CGAGAAGATAAGGTAACAGAGGAAGCATA	-0.5
Pf3D7_14_v3:1264283-1265075:f	site	AAAAAAAAAAAAAWAAAWWAWAAWAAWAA	R	9	37	CGAGAAGATAAGGTAACAGAGGAAGCATA	-11.2
Pf3D7_14_v3:1264283-1265075:f	site	RTGAWWMKKAWRAAGMTVMWG	R	9	29	TAAGGTAACAGAGGAAGCATA	-22.3
Pf3D7_14_v3:1264283-1265075:f	site	KYTSKAWCSTCTGRMHWRCCAAARGRGG	R	9	36	GAGAAGATAAGGTAACAGAGGAAGCATA	-17.8
Pf3D7_14_v3:1264283-1265075:f	site	TTGGYTAGYTDYKGATWTGNGWGCTATGWTTRGTGRHGYWACTACAWTW	R	9	57	CCCATTTTTTTCTTTCCTTACGAGAAGATAAGGTAACAGAGGAAGCATA	-24.2
Pf3D7_14_v3:1264283-1265075:f	site	ATATATATATATWTATATATAYATATA	R	9	35	AGAAGATAAGGTAACAGAGGAAGCATA	-26.2
Pf3D7_14_v3:1264283-1265075:f	site	KGTBCATCAATWTBADYAHCWCCATWAGB	R	9	37	CGAGAAGATAAGGTAACAGAGGAAGCATA	-17.3
Pf3D7_14_v3:1264283-1265075:f	site	DSGWDDTSCACMASAAGSDS	R	9	28	AAGGTAACAGAGGAAGCATA	-12.0
Pf3D7_14_v3:1264283-1265075:f	site	TTAGAATGGWTATGTKTAGATTTAGATTTGGTKGAAGGYWTAWTGGA	R	9	55	CATTTTTTTCTTTCCTTACGAGAAGATAAGGTAACAGAGGAAGCATA	-16.9
Pf3D7_14_v3:1264283-1265075:f	site	YTTTTTTTTTTTTTTTTTTTTTTTTTTTT	R	10	38	ACGAGAAGATAAGGTAACAGAGGAAGCAT	-69.3
Pf3D7_14_v3:1264283-1265075:f	site	ATAAWTAWAWAWATATATATATATATATATATATATATATA	R	10	50	TTTTCTTTCCTTACGAGAAGATAAGGTAACAGAGGAAGCAT	-59.5
Pf3D7_14_v3:1264283-1265075:f	site	DBNTDTNKTTBYNYHTBYWBHTTTTKTTY	R	10	38	ACGAGAAGATAAGGTAACAGAGGAAGCAT	-14.7
Pf3D7_14_v3:1264283-1265075:f	site	NVWBHWNSTWYWVWWVHABHWMHACMACM	R	10	38	ACGAGAAGATAAGGTAACAGAGGAAGCAT	-20.8
Pf3D7_14_v3:1264283-1265075:f	site	AAAAAAAAAAAAAWAAAWWAWAAWAAWAA	R	10	38	ACGAGAAGATAAGGTAACAGAGGAAGCAT	-3.6
Pf3D7_14_v3:1264283-1265075:f	site	RTGAWWMKKAWRAAGMTVMWG	R	10	30	ATAAGGTAACAGAGGAAGCAT	-9.9
Pf3D7_14_v3:1264283-1265075:f	site	KYTSKAWCSTCTGRMHWRCCAAARGRGG	R	10	37	CGAGAAGATAAGGTAACAGAGGAAGCAT	-19.0
Pf3D7_14_v3:1264283-1265075:f	site	TTGGYTAGYTDYKGATWTGNGWGCTATGWTTRGTGRHGYWACTACAWTW	R	10	58	TCCCATTTTTTTCTTTCCTTACGAGAAGATAAGGTAACAGAGGAAGCAT	-27.5
Pf3D7_14_v3:1264283-1265075:f	site	ATATATATATATWTATATATAYATATA	R	10	36	GAGAAGATAAGGTAACAGAGGAAGCAT	-35.5
Pf3D7_14_v3:1264283-1265075:f	site	KGTBCATCAATWTBADYAHCWCCATWAGB	R	10	38	ACGAGAAGATAAGGTAACAGAGGAAGCAT	-23.5
Pf3D7_14_v3:1264283-1265075:f	site	DSGWDDTSCACMASAAGSDS	R	10	29	TAAGGTAACAGAGGAAGCAT	-2.2
Pf3D7_14_v3:1264283-1265075:f	site	TTAGAATGGWTATGTKTAGATTTAGATTTGGTKGAAGGYWTAWTGGA	R	10	56	CCATTTTTTTCTTTCCTTACGAGAAGATAAGGTAACAGAGGAAGCAT	-27.6
Pf3D7_14_v3:1264283-1265075:f	site	YTTTTTTTTTTTTTTTTTTTTTTTTTTTT	R	11	39	TACGAGAAGATAAGGTAACAGAGGAAGCA	-41.2
Pf3D7_14_v3:1264283-1265075:f	site	ATAAWTAWAWAWATATATATATATATATATATATATATATA	R	11	51	TTTTTCTTTCCTTACGAGAAGATAAGGTAACAGAGGAAGCA	-75.6
Pf3D7_14_v3:1264283-1265075:f	site	DBNTDTNKTTBYNYHTBYWBHTTTTKTTY	R	11	39	TACGAGAAGATAAGGTAACAGAGGAAGCA	-26.3
Pf3D7_14_v3:1264283-1265075:f	site	NVWBHWNSTWYWVWWVHABHWMHACMACM	R	11	39	TACGAGAAGATAAGGTAACAGAGGAAGCA	-18.2
Pf3D7_14_v3:1264283-1265075:f	site	AAAAAAAAAAAAAWAAAWWAWAAWAAWAA	R	11	39	TACGAGAAGATAAGGTAACAGAGGAAGCA	-8.4
Pf3D7_14_v3:1264283-1265075:f	site	RTGAWWMKKAWRAAGMTVMWG	R	11	31	GATAAGGTAACAGAGGAAGCA	-8.2
Pf3D7_14_v3:1264283-1265075:f	site	KYTSKAWCSTCTGRMHWRCCAAARGRGG	R	11	38	ACGAGAAGATAAGGTAACAGAGGAAGCA	-6.9
Pf3D7_14_v3:1264283-1265075:f	site	TTGGYTAGYTDYKGATWTGNGWGCTATGWTTRGTGRHGYWACTACAWTW	R	11	59	ATCCCATTTTTTTCTTTCCTTACGAGAAGATAAGGTAACAGAGGAAGCA	-24.2
Pf3D7_14_v3:1264283-1265075:f	site	ATATATATATATWTATATATAYATATA	R	11	37	CGAGAAGATAAGGTAACAGAGGAAGCA	-28.6
Pf3D7_14_v3:1264283-1265075:f	site	KGTBCATCAATWTBADYAHCWCCATWAGB	R	11	39	TACGAGAAGATAAGGTAACAGAGGAAGCA	-27.5
Pf3D7_14_v3:1264283-1265075:f	site	DSGWDDTSCACMASAAGSDS	R	11	30	ATAAGGTAACAGAGGAAGCA	-8.4
Pf3D7_14_v3:1264283-1265075:f	site	TTAGAATGGWTATGTKTAGATTTAGATTTGGTKGAAGGYWTAWTGGA	R	11	57	CCCATTTTTTTCTTTCCTTACGAGAAGATAAGGTAACAGAGGAAGCA	-24.7
Pf3D7_14_v3:1264283-1265075:f	site	YTTTTTTTTTTTTTTTTTTTTTTTTTTTT	R	12	40	TTACGAGAAGATAAGGTAACAGAGGAAGC	-49.8
Pf3D7_14_v3:1264283-1265075:f	site	ATAAWTAWAWAWATATATATATATATATATATATATATATA	R	12	52	TTTTTTCTTTCCTTACGAGAAGATAAGGTAACAGAGGAAGC	-54.1
Pf3D7_14_v3:1264283-1265075:f	site	DBNTDTNKTTBYNYHTBYWBHTTTTKTTY	R	12	40	TTACGAGAAGATAAGGTAACAGAGGAAGC	-17.2
Pf3D7_14_v3:1264283-1265075:f	site	NVWBHWNSTWYWVWWVHABHWMHACMACM	R	12	40	TTACGAGAAGATAAGGTAACAGAGGAAGC	-8.2
Pf3D7_14_v3:1264283-1265075:f	site	AAAAAAAAAAAAAWAAAWWAWAAWAAWAA	R	12	40	TTACGAGAAGATAAGGTAACAGAGGAAGC	-7.6
Pf3D7_14_v3:1264283-1265075:f	site	RTGAWWMKKAWRAAGMTVMWG	R	12	32	AGATAAGGTAACAGAGGAAGC	-13.9
Pf3D7_14_v3:1264283-1265075:f	site	KYTSKAWCSTCTGRMHWRCCAAARGRGG	R	12	39	TACGAGAAGATAAGGTAACAGAGGAAGC	-8.1
Pf3D7_14_v3:1264283-1265075:f	site	TTGGYTAGYTDYKGATWTGNGWGCTATGWTTRGTGRHGYWACTACAWTW	R	12	60	TATCCCATTTTTTTCTTTCCTTACGAGAAGATAAGGTAACAGAGGAAGC	-17.8
Pf3D7_14_v3:1264283-1265075:f	site	ATATATATATATWTATATATAYATATA	R	12	38	ACGAGAAGATAAGGTAACAGAGGAAGC	-28.9
Pf3D7_14_v3:1264283-1265075:f	site	KGTBCATCAATWTBADYAHCWCCATWAGB	R	12	40	TTACGAGAAGATAAGGTAACAGAGGAAGC	-8.4
Pf3D7_14_v3:1264283-1265075:f	site	DSGWDDTSCACMASAAGSDS	R	12	31	GATAAGGTAACAGAGGAAGC	-6.3
Pf3D7_14_v3:1264283-1265075:f	site	TTAGAATGGWTATGTKTAGATTTAGATTTGGTKGAAGGYWTAWTGGA	R	12	58	TCCCATTTTTTTCTTTCCTTACGAGAAGATAAGGTAACAGAGGAAGC	-23.5
Pf3D7_14_v3:1264283-1265075:f	site	YTTTTTTTTTTTTTTTTTTTTTTTTTTTT	R	13	41	CTTACGAGAAGATAAGGTAACAGAGGAAG	-53.3
Pf3D7_14_v3:1264283-1265075:f	site	ATAAWTAWAWAWATATATATATATATATATATATATATATA	R	13	53	TTTTTTTCTTTCCTTACGAGAAGATAAGGTAACAGAGGAAG	-61.8
Pf3D7_14_v3:1264283-1265075:f	site	DBNTDTNKTTBYNYHTBYWBHTTTTKTTY	R	13	41	CTTACGAGAAGATAAGGTAACAGAGGAAG	-16.9
Pf3D7_14_v3:1264283-1265075:f	site	ATATATATATATATA	R	13	27	AGGTAACAGAGGAAG	-33.2
Pf3D7_14_v3:1264283-1265075:f	site	NVWBHWNSTWYWVWWVHABHWMHACMACM	R	13	41	CTTACGAGAAGATAAGGTAACAGAGGAAG	-13.6
Pf3D7_14_v3:1264283-1265075:f	site	AAAAAAAAAAAAAWAAAWWAWAAWAAWAA	R	13	41	CTTACGAGAAGATAAGGTAACAGAGGAAG	-26.3
Pf3D7_14_v3:1264283-1265075:f	site	RTGAWWMKKAWRAAGMTVMWG	R	13	33	AAGATAAGGTAACAGAGGAAG	2.7
Pf3D7_14_v3:1264283-1265075:f	site	KYTSKAWCSTCTGRMHWRCCAAARGRGG	R	13	40	TTACGAGAAGATAAGGTAACAGAGGAAG	-3.4
Pf3D7_14_v3:1264283-1265075:f	site	TTGGYTAGYTDYKGATWTGNGWGCTATGWTTRGTGRHGYWACTACAWTW	R	13	61	ATATCCCATTTTTTTCTTTCCTTACGAGAAGATAAGGTAACAGAGGAAG	-33.9
Pf3D7_14_v3:1264283-1265075:f	site	ATATATATATATWTATATATAYATATA	R	13	39	TACGAGAAGATAAGGTAACAGAGGAAG	-47.0
Pf3D7_14_v3:1264283-1265075:f	site	KGTBCATCAATWTBADYAHCWCCATWAGB	R	13	41	CTTACGAGAAGATAAGGTAACAGAGGAAG	-13.0
Pf3D7_14_v3:1264283-1265075:f	site	DSGWDDTSCACMASAAGSDS	R	13	32	AGATAAGGTAACAGAGGAAG	5.5
Pf3D7_14_v3:1264283-1265075:f	site	TTAGAATGGWTATGTKTAGATTTAGATTTGGTKGAAGGYWTAWTGGA	R	13	59	ATCCCATTTTTTTCTTTCCTTACGAGAAGATAAGGTAACAGAGGAAG	-26.4
Pf3D7_14_v3:1264283-1265075:f	site	YTTTTTTTTTTTTTTTTTTTTTTTTTTTT	R	14	42	CCTTACGAGAAGATAAGGTAACAGAGGAA	-38.5
Pf3D7_14_v3:1264283-1265075:f	site	ATAAWTAWAWAWATATATATATATATATATATATATATATA	R	14	54	ATTTTTTTCTTTCCTTACGAGAAGATAAGGTAACAGAGGAA	-51.0
Pf3D7_14_v3:1264283-1265075:f	site	DBNTDTNKTTBYNYHTBYWBHTTTTKTTY	R	14	42	CCTTACGAGAAGATAAGGTAACAGAGGAA	-21.4
Pf3D7_14_v3:1264283-1265075:f	site	ATATATATATATATA	R	14	28	AAGGTAACAGAGGAA	-26.8
Pf3D7_14_v3:1264283-1265075:f	site	NVWBHWNSTWYWVWWVHABHWMHACMACM	R	14	42	CCTTACGAGAAGATAAGGTAACAGAGGAA	-12.8
Pf3D7_14_v3:1264283-1265075:f	site	AAAAAAAAAAAAAWAAAWWAWAAWAAWAA	R	14	42	CCTTACGAGAAGATAAGGTAACAGAGGAA	-17.1
Pf3D7_14_v3:1264283-1265075:f	site	RTGAWWMKKAWRAAGMTVMWG	R	14	34	GAAGATAAGGTAACAGAGGAA	-2.2
Pf3D7_14_v3:1264283-1265075:f	site	KYTSKAWCSTCTGRMHWRCCAAARGRGG	R	14	41	CTTACGAGAAGATAAGGTAACAGAGGAA	-21.7
Pf3D7_14_v3:1264283-1265075:f	site	TTGGYTAGYTDYKGATWTGNGWGCTATGWTTRGTGRHGYWACTACAWTW	R	14	62	TATATCCCATTTTTTTCTTTCCTTACGAGAAGATAAGGTAACAGAGGAA	-23.7
Pf3D7_14_v3:1264283-1265075:f	site	ATATATATATATWTATATATAYATATA	R	14	40	TTACGAGAAGATAAGGTAACAGAGGAA	-16.3
Pf3D7_14_v3:1264283-1265075:f	site	KGTBCATCAATWTBADYAHCWCCATWAGB	R	14	42	CCTTACGAGAAGATAAGGTAACAGAGGAA	-23.8
Pf3D7_14_v3:1264283-1265075:f	site	DSGWDDTSCACMASAAGSDS	R	14	33	AAGATAAGGTAACAGAGGAA	-6.2
Pf3D7_14_v3:1264283-1265075:f	site	TTAGAATGGWTATGTKTAGATTTAGATTTGGTKGAAGGYWTAWTGGA	R	14	60	TATCCCATTTTTTTCTTTCCTTACGAGAAGATAAGGTAACAGAGGAA	-22.8
Pf3D7_14_v3:1264283-1265075:f	site	YTTTTTTTTTTTTTTTTTTTTTTTTTTTT	R	15	43	TCCTTACGAGAAGATAAGGTAACAGAGGA	-59.0
Pf3D7_14_v3:1264283-1265075:f	site	ATAAWTAWAWAWATATATATATATATATATATATATATATA	R	15	55	CATTTTTTTCTTTCCTTACGAGAAGATAAGGTAACAGAGGA	-62.2
Pf3D7_14_v3:1264283-1265075:f	site	DBNTDTNKTTBYNYHTBYWBHTTTTKTTY	R	15	43	TCCTTACGAGAAGATAAGGTAACAGAGGA	-25.7
Pf3D7_14_v3:1264283-1265075:f	site	ATATATATATATATA	R	15	29	TAAGGTAACAGAGGA	-34.5
Pf3D7_14_v3:1264283-1265075:f	site	NVWBHWNSTWYWVWWVHABHWMHACMACM	R	15	43	TCCTTACGAGAAGATAAGGTAACAGAGGA	3.0
Pf3D7_14_v3:1264283-1265075:f	site	AAAAAAAAAAAAAWAAAWWAWAAWAAWAA	R	15	43	TCCTTACGAGAAGATAAGGTAACAGAGGA	-23.2
Pf3D7_14_v3:1264283-1265075:f	site	RTGAWWMKKAWRAAGMTVMWG	R	15	35	AGAAGATAAGGTAACAGAGGA	-23.7
Pf3D7_14_v3:1264283-1265075:f	site	KYTSKAWCSTCTGRMHWRCCAAARGRGG	R	15	42	CCTTACGAGAAGATAAGGTAACAGAGGA	-15.0
Pf3D7_14_v3:1264283-1265075:f	site	TTGGYTAGYTDYKGATWTGNGWGCTATGWTTRGTGRHGYWACTACAWTW	R	15	63	TTATATCCCATTTTTTTCTTTCCTTACGAGAAGATAAGGTAACAGAGGA	-15.7
Pf3D7_14_v3:1264283-1265075:f	site	ATATATATATATWTATATATAYATATA	R	15	41	CTTACGAGAAGATAAGGTAACAGAGGA	-41.4
Pf3D7_14_v3:1264283-1265075:f	site	WWGCAMARKRKGA	R	15	27	AGGTAACAGAGGA	8.2
Pf3D7_14_v3:1264283-1265075:f	site	KGTBCATCAATWTBADYAHCWCCATWAGB	R	15	43	TCCTTACGAGAAGATAAGGTAACAGAGGA	-12.9
Pf3D7_14_v3:1264283-1265075:f	site	DSGWDDTSCACMASAAGSDS	R	15	34	GAAGATAAGGTAACAGAGGA	-7.4
Pf3D7_14_v3:1264283-1265075:f	site	TTAGAATGGWTATGTKTAGATTTAGATTTGGTKGAAGGYWTAWTGGA	R	15	61	ATATCCCATTTTTTTCTTTCCTTACGAGAAGATAAGGTAACAGAGGA	-14.4
Pf3D7_14_v3:1264283-1265075:f	site	YTTTTTTTTTTTTTTTTTTTTTTTTTTTT	R	16	44	TTCCTTACGAGAAGATAAGGTAACAGAGG	-54.9
Pf3D7_14_v3:1264283-1265075:f	site	ATAAWTAWAWAWATATATATATATATATATATATATATATA	R	16	56	CCATTTTTTTCTTTCCTTACGAGAAGATAAGGTAACAGAGG	-48.6
Pf3D7_14_v3:1264283-1265075:f	site	DBNTDTNKTTBYNYHTBYWBHTTTTKTTY	R	16	44	TTCCTTACGAGAAGATAAGGTAACAGAGG	-23.3
Pf3D7_14_v3:1264283-1265075:f	site	ATATATATATATATA	R	16	30	ATAAGGTAACAGAGG	-15.3
Pf3D7_14_v3:1264283-1265075:f	site	NVWBHWNSTWYWVWWVHABHWMHACMACM	R	16	44	TTCCTTACGAGAAGATAAGGTAACAGAGG	-9.4
Pf3D7_14_v3:1264283-1265075:f	site	AAAAAAAAAAAAAWAAAWWAWAAWAAWAA	R	16	44	TTCCTTACGAGAAGATAAGGTAACAGAGG	-24.3
Pf3D7_14_v3:1264283-1265075:f	site	RTGAWWMKKAWRAAGMTVMWG	R	16	36	GAGAAGATAAGGTAACAGAGG	0.1
Pf3D7_14_v3:1264283-1265075:f	site	KYTSKAWCSTCTGRMHWRCCAAARGRGG	R	16	43	TCCTTACGAGAAGATAAGGTAACAGAGG	-3.1
Pf3D7_14_v3:1264283-1265075:f	site	TTGGYTAGYTDYKGATWTGNGWGCTATGWTTRGTGRHGYWACTACAWTW	R	16	64	CTTATATCCCATTTTTTTCTTTCCTTACGAGAAGATAAGGTAACAGAGG	-40.5
Pf3D7_14_v3:1264283-1265075:f	site	ATATATATATATWTATATATAYATATA	R	16	42	CCTTACGAGAAGATAAGGTAACAGAGG	-25.4
Pf3D7_14_v3:1264283-1265075:f	site	WWGCAMARKRKGA	R	16	28	AAGGTAACAGAGG	-9.0
Pf3D7_14_v3:1264283-1265075:f	site	KGTBCATCAATWTBADYAHCWCCATWAGB	R	16	44	TTCCTTACGAGAAGATAAGGTAACAGAGG	-18.9
Pf3D7_14_v3:1264283-1265075:f	site	DSGWDDTSCACMASAAGSDS	R	16	35	AGAAGATAAGGTAACAGAGG	-1.2
Pf3D7_14_v3:1264283-1265075:f	site	TTAGAATGGWTATGTKTAGATTTAGATTTGGTKGAAGGYWTAWTGGA	R	16	62	TATATCCCATTTTTTTCTTTCCTTACGAGAAGATAAGGTAACAGAGG	-23.9
Pf3D7_14_v3:1264283-1265075:f	site	YTTTTTTTTTTTTTTTTTTTTTTTTTTTT	R	17	45	TTTCCTTACGAGAAGATAAGGTAACAGAG	-36.7
Pf3D7_14_v3:1264283-1265075:f	site	ATAAWTAWAWAWATATATATATATATATATATATATATATA	R	17	57	CCCATTTTTTTCTTTCCTTACGAGAAGATAAGGTAACAGAG	-74.2
Pf3D7_14_v3:1264283-1265075:f	site	DBNTDTNKTTBYNYHTBYWBHTTTTKTTY	R	17	45	TTTCCTTACGAGAAGATAAGGTAACAGAG	-20.3
Pf3D7_14_v3:1264283-1265075:f	site	ATATATATATATATA	R	17	31	GATAAGGTAACAGAG	-26.0
Pf3D7_14_v3:1264283-1265075:f	site	NVWBHWNSTWYWVWWVHABHWMHACMACM	R	17	45	TTTCCTTACGAGAAGATAAGGTAACAGAG	-19.6
Pf3D7_14_v3:1264283-1265075:f	site	AAAAAAAAAAAAAWAAAWWAWAAWAAWAA	R	17	45	TTTCCTTACGAGAAGATAAGGTAACAGAG	-31.7
Pf3D7_14_v3:1264283-1265075:f	site	RTGAWWMKKAWRAAGMTVMWG	R	17	37	CGAGAAGATAAGGTAACAGAG	-1.7
Pf3D7_14_v3:1264283-1265075:f	site	KYTSKAWCSTCTGRMHWRCCAAARGRGG	R	17	44	TTCCTTACGAGAAGATAAGGTAACAGAG	-3.5
Pf3D7_14_v3:1264283-1265075:f	site	TTGGYTAGYTDYKGATWTGNGWGCTATGWTTRGTGRHGYWACTACAWTW	R	17	65	TCTTATATCCCATTTTTTTCTTTCCTTACGAGAAGATAAGGTAACAGAG	-21.8
Pf3D7_14_v3:1264283-1265075:f	site	ATATATATATATWTATATATAYATATA	R	17	43	TCCTTACGAGAAGATAAGGTAACAGAG	-36.2
Pf3D7_14_v3:1264283-1265075:f	site	WWGCAMARKRKGA	R	17	29	TAAGGTAACAGAG	-14.6
Pf3D7_14_v3:1264283-1265075:f	site	KGTBCATCAATWTBADYAHCWCCATWAGB	R	17	45	TTTCCTTACGAGAAGATAAGGTAACAGAG	-15.5
Pf3D7_14_v3:1264283-1265075:f	site	DSGWDDTSCACMASAAGSDS	R	17	36	GAGAAGATAAGGTAACAGAG	-5.9
Pf3D7_14_v3:1264283-1265075:f	site	TTAGAATGGWTATGTKTAGATTTAGATTTGGTKGAAGGYWTAWTGGA	R	17	63	TTATATCCCATTTTTTTCTTTCCTTACGAGAAGATAAGGTAACAGAG	-15.1
Pf3D7_14_v3:1264283-1265075:f	site	YTTTTTTTTTTTTTTTTTTTTTTTTTTTT	R	18	46	CTTTCCTTACGAGAAGATAAGGTAACAGA	-41.6
Pf3D7_14_v3:1264283-1265075:f	site	ATAAWTAWAWAWATATATATATATATATATATATATATATA	R	18	58	TCCCATTTTTTTCTTTCCTTACGAGAAGATAAGGTAACAGA	-48.8
Pf3D7_14_v3:1264283-1265075:f	site	DBNTDTNKTTBYNYHTBYWBHTTTTKTTY	R	18	46	CTTTCCTTACGAGAAGATAAGGTAACAGA	-27.3
Pf3D7_14_v3:1264283-1265075:f	site	ATATATATATATATA	R	18	32	AGATAAGGTAACAGA	-21.4
Pf3D7_14_v3:1264283-1265075:f	site	NVWBHWNSTWYWVWWVHABHWMHACMACM	R	18	46	CTTTCCTTACGAGAAGATAAGGTAACAGA	-4.3
Pf3D7_14_v3:1264283-1265075:f	site	AAAAAAAAAAAAAWAAAWWAWAAWAAWAA	R	18	46	CTTTCCTTACGAGAAGATAAGGTAACAGA	-25.4
Pf3D7_14_v3:1264283-1265075:f	site	RTGAWWMKKAWRAAGMTVMWG	R	18	38	ACGAGAAGATAAGGTAACAGA	-15.7
Pf3D7_14_v3:1264283-1265075:f	site	KYTSKAWCSTCTGRMHWRCCAAARGRGG	R	18	45	TTTCCTTACGAGAAGATAAGGTAACAGA	-17.8
Pf3D7_14_v3:1264283-1265075:f	site	TTGGYTAGYTDYKGATWTGNGWGCTATGWTTRGTGRHGYWACTACAWTW	R	18	66	TTCTTATATCCCATTTTTTTCTTTCCTTACGAGAAGATAAGGTAACAGA	-27.4
Pf3D7_14_v3:1264283-1265075:f	site	ATATATATATATWTATATATAYATATA	R	18	44	TTCCTTACGAGAAGATAAGGTAACAGA	-28.5
Pf3D7_14_v3:1264283-1265075:f	site	WWGCAMARKRKGA	R	18	30	ATAAGGTAACAGA	-9.6
Pf3D7_14_v3:1264283-1265075:f	site	KGTBCATCAATWTBADYAHCWCCATWAGB	R	18	46	CTTTCCTTACGAGAAGATAAGGTAACAGA	-14.1
Pf3D7_14_v3:1264283-1265075:f	site	DSGWDDTSCACMASAAGSDS	R	18	37	CGAGAAGATAAGGTAACAGA	-14.1
Pf3D7_14_v3:1264283-1265075:f	site	TTAGAATGGWTATGTKTAGATTTAGATTTGGTKGAAGGYWTAWTGGA	R	18	64	CTTATATCCCATTTTTTTCTTTCCTTACGAGAAGATAAGGTAACAGA	-18.7
Pf3D7_14_v3:1264283-1265075:f	site	YTTTTTTTTTTTTTTTTTTTTTTTTTTTT	R	19	47	TCTTTCCTTACGAGAAGATAAGGTAACAG	-44.5
Pf3D7_14_v3:1264283-1265075:f	site	ATAAWTAWAWAWATATATATATATATATATATATATATATA	R	19	59	ATCCCATTTTTTTCTTTCCTTACGAGAAGATAAGGTAACAG	-60.5
Pf3D7_14_v3:1264283-1265075:f	site	DBNTDTNKTTBYNYHTBYWBHTTTTKTTY	R	19	47	TCTTTCCTTACGAGAAGATAAGGTAACAG	-10.2
Pf3D7_14_v3:1264283-1265075:f	site	ATATATATATATATA	R	19	33	AAGATAAGGTAACAG	-35.1
Pf3D7_14_v3:1264283-1265075:f	site	NVWBHWNSTWYWVWWVHABHWMHACMACM	R	19	47	TCTTTCCTTACGAGAAGATAAGGTAACAG	-10.7
Pf3D7_14_v3:1264283-1265075:f	site	AAAAAAAAAAAAAWAAAWWAWAAWAAWAA	R	19	47	TCTTTCCTTACGAGAAGATAAGGTAACAG	-30.1
Pf3D7_14_v3:1264283-1265075:f	site	RTGAWWMKKAWRAAGMTVMWG	R	19	39	TACGAGAAGATAAGGTAACAG	-1.9
Pf3D7_14_v3:1264283-1265075:f	site	KYTSKAWCSTCTGRMHWRCCAAARGRGG	R	19	46	CTTTCCTTACGAGAAGATAAGGTAACAG	-21.0
Pf3D7_14_v3:1264283-1265075:f	site	TTGGYTAGYTDYKGATWTGNGWGCTATGWTTRGTGRHGYWACTACAWTW	R	19	67	GTTCTTATATCCCATTTTTTTCTTTCCTTACGAGAAGATAAGGTAACAG	-32.5
Pf3D7_14_v3:1264283-1265075:f	site	ATATATATATATWTATATATAYATATA	R	19	45	TTTCCTTACGAGAAGATAAGGTAACAG	-27.9
Pf3D7_14_v3:1264283-1265075:f	site	WWGCAMARKRKGA	R	19	31	GATAAGGTAACAG	-20.4
Pf3D7_14_v3:1264283-1265075:f	site	KGTBCATCAATWTBADYAHCWCCATWAGB	R	19	47	TCTTTCCTTACGAGAAGATAAGGTAACAG	-19.9
Pf3D7_14_v3:1264283-1265075:f	site	DSGWDDTSCACMASAAGSDS	R	19	38	ACGAGAAGATAAGGTAACAG	-0.5
Pf3D7_14_v3:1264283-1265075:f	site	TTAGAATGGWTATGTKTAGATTTAGATTTGGTKGAAGGYWTAWTGGA	R	19	65	TCTTATATCCCATTTTTTTCTTTCCTTACGAGAAGATAAGGTAACAG	-26.5
Pf3D7_14_v3:1264283-1265075:f	site	YTTTTTTTTTTTTTTTTTTTTTTTTTTTT	R	20	48	TTCTTTCCTTACGAGAAGATAAGGTAACA	-38.6
Pf3D7_14_v3:1264283-1265075:f	site	ATAAWTAWAWAWATATATATATATATATATATATATATATA	R	20	60	TATCCCATTTTTTTCTTTCCTTACGAGAAGATAAGGTAACA	-41.5
Pf3D7_14_v3:1264283-1265075:f	site	DBNTDTNKTTBYNYHTBYWBHTTTTKTTY	R	20	48	TTCTTTCCTTACGAGAAGATAAGGTAACA	-7.8
Pf3D7_14_v3:1264283-1265075:f	site	ATATATATATATATA	R	20	34	GAAGATAAGGTAACA	-19.2
Pf3D7_14_v3:1264283-1265075:f	site	NVWBHWNSTWYWVWWVHABHWMHACMACM	R	20	48	TTCTTTCCTTACGAGAAGATAAGGTAACA	-19.7
Pf3D7_14_v3:1264283-1265075:f	site	AAAAAAAAAAAAAWAAAWWAWAAWAAWAA	R	20	48	TTCTTTCCTTACGAGAAGATAAGGTAACA	-35.2
Pf3D7_14_v3:1264283-1265075:f	site	RTGAWWMKKAWRAAGMTVMWG	R	20	40	TTACGAGAAGATAAGGTAACA	-13.2
Pf3D7_14_v3:1264283-1265075:f	site	KYTSKAWCSTCTGRMHWRCCAAARGRGG	R	20	47	TCTTTCCTTACGAGAAGATAAGGTAACA	-17.8
Pf3D7_14_v3:1264283-1265075:f	site	TTGGYTAGYTDYKGATWTGNGWGCTATGWTTRGTGRHGYWACTACAWTW	R	20	68	CGTTCTTATATCCCATTTTTTTCTTTCCTTACGAGAAGATAAGGTAACA	-22.9
Pf3D7_14_v3:1264283-1265075:f	site	ATATATATATATWTATATATAYATATA	R	20	46	CTTTCCTTACGAGAAGATAAGGTAACA	-29.0
Pf3D7_14_v3:1264283-1265075:f	site	WWGCAMARKRKGA	R	20	32	AGATAAGGTAACA	-7.8
Pf3D7_14_v3:1264283-1265075:f	site	KGTBCATCAATWTBADYAHCWCCATWAGB	R	20	48	TTCTTTCCTTACGAGAAGATAAGGTAACA	-19.7
Pf3D7_14_v3:1264283-1265075:f	site	DSGWDDTSCACMASAAGSDS	R	20	39	TACGAGAAGATAAGGTAACA	-14.3
Pf3D7_14_v3:1264283-1265075:f	site	TTAGAATGGWTATGTKTAGATTTAGATTTGGTKGAAGGYWTAWTGGA	R	20	66	TTCTTATATCCCATTTTTTTCTTTCCTTACGAGAAGATAAGGTAACA	-21.1
Pf3D7_14_v3:1264283-1265075:f	site	YTTTTTTTTTTTTTTTTTTTTTTTTTTTT	R	21	49	TTTCTTTCCTTACGAGAAGATAAGGTAAC	-43.2
Pf3D7_14_v3:1264283-1265075:f	site	ATAAWTAWAWAWATATATATATATATATATATATATATATA	R	21	61	ATATCCCATTTTTTTCTTTCCTTACGAGAAGATAAGGTAAC	-71.2
Pf3D7_14_v3:1264283-1265075:f	site	DBNTDTNKTTBYNYHTBYWBHTTTTKTTY	R	21	49	TTTCTTTCCTTACGAGAAGATAAGGTAAC	-25.6
Pf3D7_14_v3:1264283-1265075:f	site	ATATATATATATATA	R	21	35	AGAAGATAAGGTAAC	-30.1
Pf3D7_14_v3:1264283-1265075:f	site	NVWBHWNSTWYWVWWVHABHWMHACMACM	R	21	49	TTTCTTTCCTTACGAGAAGATAAGGTAAC	-4.1
Pf3D7_14_v3:1264283-1265075:f	site	AAAAAAAAAAAAAWAAAWWAWAAWAAWAA	R	21	49	TTTCTTTCCTTACGAGAAGATAAGGTAAC	-23.7
Pf3D7_14_v3:1264283-1265075:f	site	RTGAWWMKKAWRAAGMTVMWG	R	21	41	CTTACGAGAAGATAAGGTAAC	-16.0
Pf3D7_14_v3:1264283-1265075:f	site	KYTSKAWCSTCTGRMHWRCCAAARGRGG	R	21	48	TTCTTTCCTTACGAGAAGATAAGGTAAC	-12.6
Pf3D7_14_v3:1264283-1265075:f	site	TTGGYTAGYTDYKGATWTGNGWGCTATGWTTRGTGRHGYWACTACAWTW	R	21	69	GCGTTCTTATATCCCATTTTTTTCTTTCCTTACGAGAAGATAAGGTAAC	-25.3
Pf3D7_14_v3:1264283-1265075:f	site	ATATATATATATWTATATATAYATATA	R	21	47	TCTTTCCTTACGAGAAGATAAGGTAAC	-42.3
Pf3D7_14_v3:1264283-1265075:f	site	WWGCAMARKRKGA	R	21	33	AAGATAAGGTAAC	-8.9
Pf3D7_14_v3:1264283-1265075:f	site	KGTBCATCAATWTBADYAHCWCCATWAGB	R	21	49	TTTCTTTCCTTACGAGAAGATAAGGTAAC	-8.6
Pf3D7_14_v3:1264283-1265075:f	site	DSGWDDTSCACMASAAGSDS	R	21	40	TTACGAGAAGATAAGGTAAC	-14.6
Pf3D7_14_v3:1264283-1265075:f	site	TTAGAATGGWTATGTKTAGATTTAGATTTGGTKGAAGGYWTAWTGGA	R	21	67	GTTCTTATATCCCATTTTTTTCTTTCCTTACGAGAAGATAAGGTAAC	-22.8
Pf3D7_14_v3:1264283-1265075:f	site	YTTTTTTTTTTTTTTTTTTTTTTTTTTTT	R	22	50	TTTTCTTTCCTTACGAGAAGATAAGGTAA	-45.1
Pf3D7_14_v3:1264283-1265075:f	site	ATAAWTAWAWAWATATATATATATATATATATATATATATA	R	22	62	TATATCCCATTTTTTTCTTTCCTTACGAGAAGATAAGGTAA	-58.8
Pf3D7_14_v3:1264283-1265075:f	site	DBNTDTNKTTBYNYHTBYWBHTTTTKTTY	R	22	50	TTTTCTTTCCTTACGAGAAGATAAGGTAA	-7.6
Pf3D7_14_v3:1264283-1265075:f	site	ATATATATATATATA	R	22	36	GAGAAGATAAGGTAA	-23.6
Pf3D7_14_v3:1264283-1265075:f	site	NVWBHWNSTWYWVWWVHABHWMHACMACM	R	22	50	TTTTCTTTCCTTACGAGAAGATAAGGTAA	-14.5
Pf3D7_14_v3:1264283-1265075:f	site	AAAAAAAAAAAAAWAAAWWAWAAWAAWAA	R	22	50	TTTTCTTTCCTTACGAGAAGATAAGGTAA	-35.9
Pf3D7_14_v3:1264283-1265075:f	site	RTGAWWMKKAWRAAGMTVMWG	R	22	42	CCTTACGAGAAGATAAGGTAA	-8.0
Pf3D7_14_v3:1264283-1265075:f	site	KYTSKAWCSTCTGRMHWRCCAAARGRGG	R	22	49	TTTCTTTCCTTACGAGAAGATAAGGTAA	0.0
Pf3D7_14_v3:1264283-1265075:f	site	TTGGYTAGYTDYKGATWTGNGWGCTATGWTTRGTGRHGYWACTACAWTW	R	22	70	TGCGTTCTTATATCCCATTTTTTTCTTTCCTTACGAGAAGATAAGGTAA	-30.6
Pf3D7_14_v3:1264283-1265075:f	site	ATATATATATATWTATATATAYATATA	R	22	48	TTCTTTCCTTACGAGAAGATAAGGTAA	-36.0
Pf3D7_14_v3:1264283-1265075:f	site	WWGCAMARKRKGA	R	22	34	GAAGATAAGGTAA	-4.2
Pf3D7_14_v3:1264283-1265075:f	site	KGTBCATCAATWTBADYAHCWCCATWAGB	R	22	50	TTTTCTTTCCTTACGAGAAGATAAGGTAA	-7.4
Pf3D7_14_v3:1264283-1265075:f	site	DSGWDDTSCACMASAAGSDS	R	22	41	CTTACGAGAAGATAAGGTAA	-9.5
Pf3D7_14_v3:1264283-1265075:f	site	TTAGAATGGWTATGTKTAGATTTAGATTTGGTKGAAGGYWTAWTGGA	R	22	68	CGTTCTTATATCCCATTTTTTTCTTTCCTTACGAGAAGATAAGGTAA	-26.5
Pf3D7_14_v3:1264283-1265075:f	site	GGGGGG	R	22	27	AGGTAA	-0.6
Pf3D7_14_v3:1409044-1409510:f	site	TTGGYTAGYTDYKGATWTGNGWGCTATGWTTRGTGRHGYWACTACAWTW	R	4	52	AGGTAAAATTATTATACCCACAGGAATTTAATATAAATATTTTGATCAT	-33.2
Pf3D7_14_v3:1409044-1409510:f	site	TTGGYTAGYTDYKGATWTGNGWGCTATGWTTRGTGRHGYWACTACAWTW	R	5	53	TAGGTAAAATTATTATACCCACAGGAATTTAATATAAATATTTTGATCA	-17.0
Pf3D7_14_v3:1409044-1409510:f	site	TTGGYTAGYTDYKGATWTGNGWGCTATGWTTRGTGRHGYWACTACAWTW	R	6	54	ATAGGTAAAATTATTATACCCACAGGAATTTAATATAAATATTTTGATC	-29.9
Pf3D7_14_v3:1409044-1409510:f	site	TTAGAATGGWTATGTKTAGATTTAGATTTGGTKGAAGGYWTAWTGGA	R	6	52	AGGTAAAATTATTATACCCACAGGAATTTAATATAAATATTTTGATC	-24.7
Pf3D7_14_v3:1409044-1409510:f	site	TTGGYTAGYTDYKGATWTGNGWGCTATGWTTRGTGRHGYWACTACAWTW	R	7	55	TATAGGTAAAATTATTATACCCACAGGAATTTAATATAAATATTTTGAT	-32.1
Pf3D7_14_v3:1409044-1409510:f	site	TTAGAATGGWTATGTKTAGATTTAGATTTGGTKGAAGGYWTAWTGGA	R	7	53	TAGGTAAAATTATTATACCCACAGGAATTTAATATAAATATTTTGAT	-15.5
Pf3D7_14_v3:1409044-1409510:f	site	TTGGYTAGYTDYKGATWTGNGWGCTATGWTTRGTGRHGYWACTACAWTW	R	8	56	ATATAGGTAAAATTATTATACCCACAGGAATTTAATATAAATATTTTGA	-45.2
Pf3D7_14_v3:1409044-1409510:f	site	TTAGAATGGWTATGTKTAGATTTAGATTTGGTKGAAGGYWTAWTGGA	R	8	54	ATAGGTAAAATTATTATACCCACAGGAATTTAATATAAATATTTTGA	-19.2
Pf3D7_14_v3:1409044-1409510:f	site	TTGGYTAGYTDYKGATWTGNGWGCTATGWTTRGTGRHGYWACTACAWTW	R	9	57	TATATAGGTAAAATTATTATACCCACAGGAATTTAATATAAATATTTTG	-26.2
Pf3D7_14_v3:1409044-1409510:f	site	TTAGAATGGWTATGTKTAGATTTAGATTTGGTKGAAGGYWTAWTGGA	R	9	55	TATAGGTAAAATTATTATACCCACAGGAATTTAATATAAATATTTTG	-30.6
Pf3D7_14_v3:1409044-1409510:f	site	TTGGYTAGYTDYKGATWTGNGWGCTATGWTTRGTGRHGYWACTACAWTW	R	10	58	ATATATAGGTAAAATTATTATACCCACAGGAATTTAATATAAATATTTT	-26.9
Pf3D7_14_v3:1409044-1409510:f	site	TTAGAATGGWTATGTKTAGATTTAGATTTGGTKGAAGGYWTAWTGGA	R	10	56	ATATAGGTAAAATTATTATACCCACAGGAATTTAATATAAATATTTT	-22.2
Pf3D7_14_v3:1409044-1409510:f	site	TTGGYTAGYTDYKGATWTGNGWGCTATGWTTRGTGRHGYWACTACAWTW	R	11	59	TATATATAGGTAAAATTATTATACCCACAGGAATTTAATATAAATATTT	-32.4
Pf3D7_14_v3:1409044-1409510:f	site	TTAGAATGGWTATGTKTAGATTTAGATTTGGTKGAAGGYWTAWTGGA	R	11	57	TATATAGGTAAAATTATTATACCCACAGGAATTTAATATAAATATTT	-26.3
Pf3D7_14_v3:1409044-1409510:f	site	ATAAWTAWAWAWATATATATATATATATATATATATATATA	R	12	52	AGGTAAAATTATTATACCCACAGGAATTTAATATAAATATT	-40.9
Pf3D7_14_v3:1409044-1409510:f	site	TTGGYTAGYTDYKGATWTGNGWGCTATGWTTRGTGRHGYWACTACAWTW	R	12	60	TTATATATAGGTAAAATTATTATACCCACAGGAATTTAATATAAATATT	-31.4
Pf3D7_14_v3:1409044-1409510:f	site	TTAGAATGGWTATGTKTAGATTTAGATTTGGTKGAAGGYWTAWTGGA	R	12	58	ATATATAGGTAAAATTATTATACCCACAGGAATTTAATATAAATATT	-16.7
Pf3D7_14_v3:1409044-1409510:f	site	ATAAWTAWAWAWATATATATATATATATATATATATATATA	R	13	53	TAGGTAAAATTATTATACCCACAGGAATTTAATATAAATAT	-50.4
Pf3D7_14_v3:1409044-1409510:f	site	TTGGYTAGYTDYKGATWTGNGWGCTATGWTTRGTGRHGYWACTACAWTW	R	13	61	TTTATATATAGGTAAAATTATTATACCCACAGGAATTTAATATAAATAT	-21.3
Pf3D7_14_v3:1409044-1409510:f	site	TTAGAATGGWTATGTKTAGATTTAGATTTGGTKGAAGGYWTAWTGGA	R	13	59	TATATATAGGTAAAATTATTATACCCACAGGAATTTAATATAAATAT	-19.8
Pf3D7_14_v3:1409044-1409510:f	site	ATAAWTAWAWAWATATATATATATATATATATATATATATA	R	14	54	ATAGGTAAAATTATTATACCCACAGGAATTTAATATAAATA	-34.5
Pf3D7_14_v3:1409044-1409510:f	site	TTGGYTAGYTDYKGATWTGNGWGCTATGWTTRGTGRHGYWACTACAWTW	R	14	62	ATTTATATATAGGTAAAATTATTATACCCACAGGAATTTAATATAAATA	-22.5
Pf3D7_14_v3:1409044-1409510:f	site	TTAGAATGGWTATGTKTAGATTTAGATTTGGTKGAAGGYWTAWTGGA	R	14	60	TTATATATAGGTAAAATTATTATACCCACAGGAATTTAATATAAATA	-30.1
Pf3D7_14_v3:1409044-1409510:f	site	ATAAWTAWAWAWATATATATATATATATATATATATATATA	R	15	55	TATAGGTAAAATTATTATACCCACAGGAATTTAATATAAAT	-41.7
Pf3D7_14_v3:1409044-1409510:f	site	TTGGYTAGYTDYKGATWTGNGWGCTATGWTTRGTGRHGYWACTACAWTW	R	15	63	TATTTATATATAGGTAAAATTATTATACCCACAGGAATTTAATATAAAT	-27.2
Pf3D7_14_v3:1409044-1409510:f	site	TTAGAATGGWTATGTKTAGATTTAGATTTGGTKGAAGGYWTAWTGGA	R	15	61	TTTATATATAGGTAAAATTATTATACCCACAGGAATTTAATATAAAT	-25.9
Pf3D7_14_v3:1409044-1409510:f	site	ATAAWTAWAWAWATATATATATATATATATATATATATATA	R	16	56	ATATAGGTAAAATTATTATACCCACAGGAATTTAATATAAA	-41.1
Pf3D7_14_v3:1409044-1409510:f	site	TTGGYTAGYTDYKGATWTGNGWGCTATGWTTRGTGRHGYWACTACAWTW	R	16	64	ATATTTATATATAGGTAAAATTATTATACCCACAGGAATTTAATATAAA	-8.3
Pf3D7_14_v3:1409044-1409510:f	site	TTAGAATGGWTATGTKTAGATTTAGATTTGGTKGAAGGYWTAWTGGA	R	16	62	ATTTATATATAGGTAAAATTATTATACCCACAGGAATTTAATATAAA	-21.6
Pf3D7_14_v3:1409044-1409510:f	site	ATAAWTAWAWAWATATATATATATATATATATATATATATA	R	17	57	TATATAGGTAAAATTATTATACCCACAGGAATTTAATATAA	-44.5
Pf3D7_14_v3:1409044-1409510:f	site	TTGGYTAGYTDYKGATWTGNGWGCTATGWTTRGTGRHGYWACTACAWTW	R	17	65	TATATTTATATATAGGTAAAATTATTATACCCACAGGAATTTAATATAA	-29.9
Pf3D7_14_v3:1409044-1409510:f	site	TTAGAATGGWTATGTKTAGATTTAGATTTGGTKGAAGGYWTAWTGGA	R	17	63	TATTTATATATAGGTAAAATTATTATACCCACAGGAATTTAATATAA	-19.2
Pf3D7_14_v3:1409044-1409510:f	site	ATAAWTAWAWAWATATATATATATATATATATATATATATA	R	18	58	ATATATAGGTAAAATTATTATACCCACAGGAATTTAATATA	-46.4
Pf3D7_14_v3:1409044-1409510:f	site	TTGGYTAGYTDYKGATWTGNGWGCTATGWTTRGTGRHGYWACTACAWTW	R	18	66	ATATATTTATATATAGGTAAAATTATTATACCCACAGGAATTTAATATA	-29.9
Pf3D7_14_v3:1409044-1409510:f	site	TTAGAATGGWTATGTKTAGATTTAGATTTGGTKGAAGGYWTAWTGGA	R	18	64	ATATTTATATATAGGTAAAATTATTATACCCACAGGAATTTAATATA	-21.0
Pf3D7_14_v3:1409044-1409510:f	site	ATAAWTAWAWAWATATATATATATATATATATATATATATA	R	19	59	TATATATAGGTAAAATTATTATACCCACAGGAATTTAATAT	-52.9
Pf3D7_14_v3:1409044-1409510:f	site	TTGGYTAGYTDYKGATWTGNGWGCTATGWTTRGTGRHGYWACTACAWTW	R	19	67	TATATATTTATATATAGGTAAAATTATTATACCCACAGGAATTTAATAT	-28.0
Pf3D7_14_v3:1409044-1409510:f	site	TTAGAATGGWTATGTKTAGATTTAGATTTGGTKGAAGGYWTAWTGGA	R	19	65	TATATTTATATATAGGTAAAATTATTATACCCACAGGAATTTAATAT	-17.5
Pf3D7_14_v3:1409044-1409510:f	site	ATAAWTAWAWAWATATATATATATATATATATATATATATA	R	20	60	TTATATATAGGTAAAATTATTATACCCACAGGAATTTAATA	-52.6
Pf3D7_14_v3:1409044-1409510:f	site	TTGGYTAGYTDYKGATWTGNGWGCTATGWTTRGTGRHGYWACTACAWTW	R	20	68	GTATATATTTATATATAGGTAAAATTATTATACCCACAGGAATTTAATA	-22.5
Pf3D7_14_v3:1409044-1409510:f	site	TTAGAATGGWTATGTKTAGATTTAGATTTGGTKGAAGGYWTAWTGGA	R	20	66	ATATATTTATATATAGGTAAAATTATTATACCCACAGGAATTTAATA	-19.9
Pf3D7_14_v3:1409044-1409510:f	site	ATAAWTAWAWAWATATATATATATATATATATATATATATA	R	21	61	TTTATATATAGGTAAAATTATTATACCCACAGGAATTTAAT	-40.6
Pf3D7_14_v3:1409044-1409510:f	site	TTGGYTAGYTDYKGATWTGNGWGCTATGWTTRGTGRHGYWACTACAWTW	R	21	69	TGTATATATTTATATATAGGTAAAATTATTATACCCACAGGAATTTAAT	-34.0
Pf3D7_14_v3:1409044-1409510:f	site	TTAGAATGGWTATGTKTAGATTTAGATTTGGTKGAAGGYWTAWTGGA	R	21	67	TATATATTTATATATAGGTAAAATTATTATACCCACAGGAATTTAAT	-21.7
Pf3D7_14_v3:1409044-1409510:f	site	ATAAWTAWAWAWATATATATATATATATATATATATATATA	R	22	62	ATTTATATATAGGTAAAATTATTATACCCACAGGAATTTAA	-56.8
Pf3D7_14_v3:1409044-1409510:f	site	TTGGYTAGYTDYKGATWTGNGWGCTATGWTTRGTGRHGYWACTACAWTW	R	22	70	GTGTATATATTTATATATAGGTAAAATTATTATACCCACAGGAATTTAA	-11.6
Pf3D7_14_v3:1409044-1409510:f	site	TTAGAATGGWTATGTKTAGATTTAGATTTGGTKGAAGGYWTAWTGGA	R	22	68	GTATATATTTATATATAGGTAAAATTATTATACCCACAGGAATTTAA	-27.0
Pf3D7_14_v3:1409044-1409510:f	site	ATAAWTAWAWAWATATATATATATATATATATATATATATA	R	23	63	TATTTATATATAGGTAAAATTATTATACCCACAGGAATTTA	-28.3
Pf3D7_14_v3:1409044-1409510:f	site	TTGGYTAGYTDYKGATWTGNGWGCTATGWTTRGTGRHGYWACTACAWTW	R	23	71	GGTGTATATATTTATATATAGGTAAAATTATTATACCCACAGGAATTTA	-31.7
Pf3D7_14_v3:1409044-1409510:f	site	TTAGAATGGWTATGTKTAGATTTAGATTTGGTKGAAGGYWTAWTGGA	R	23	69	TGTATATATTTATATATAGGTAAAATTATTATACCCACAGGAATTTA	-15.8
Pf3D7_14_v3:1409044-1409510:f	site	YTTTTTTTTTTTTTTTTTTTTTTTTTTTT	R	24	52	AGGTAAAATTATTATACCCACAGGAATTT	-29.8
Pf3D7_14_v3:1409044-1409510:f	site	ATAAWTAWAWAWATATATATATATATATATATATATATATA	R	24	64	ATATTTATATATAGGTAAAATTATTATACCCACAGGAATTT	-44.7
Pf3D7_14_v3:1409044-1409510:f	site	DBNTDTNKTTBYNYHTBYWBHTTTTKTTY	R	24	52	AGGTAAAATTATTATACCCACAGGAATTT	-8.2
Pf3D7_14_v3:1409044-1409510:f	site	NVWBHWNSTWYWVWWVHABHWMHACMACM	R	24	52	AGGTAAAATTATTATACCCACAGGAATTT	-25.9
Pf3D7_14_v3:1409044-1409510:f	site	AAAAAAAAAAAAAWAAAWWAWAAWAAWAA	R	24	52	AGGTAAAATTATTATACCCACAGGAATTT	-21.0
Pf3D7_14_v3:1409044-1409510:f	site	TTGGYTAGYTDYKGATWTGNGWGCTATGWTTRGTGRHGYWACTACAWTW	R	24	72	AGGTGTATATATTTATATATAGGTAAAATTATTATACCCACAGGAATTT	-12.7
Pf3D7_14_v3:1409044-1409510:f	site	KGTBCATCAATWTBADYAHCWCCATWAGB	R	24	52	AGGTAAAATTATTATACCCACAGGAATTT	-20.0
Pf3D7_14_v3:1409044-1409510:f	site	TTAGAATGGWTATGTKTAGATTTAGATTTGGTKGAAGGYWTAWTGGA	R	24	70	GTGTATATATTTATATATAGGTAAAATTATTATACCCACAGGAATTT	-28.7
Pf3D7_14_v3:1409044-1409510:f	site	YTTTTTTTTTTTTTTTTTTTTTTTTTTTT	R	25	53	TAGGTAAAATTATTATACCCACAGGAATT	-32.9
Pf3D7_14_v3:1409044-1409510:f	site	ATAAWTAWAWAWATATATATATATATATATATATATATATA	R	25	65	TATATTTATATATAGGTAAAATTATTATACCCACAGGAATT	-36.0
Pf3D7_14_v3:1409044-1409510:f	site	DBNTDTNKTTBYNYHTBYWBHTTTTKTTY	R	25	53	TAGGTAAAATTATTATACCCACAGGAATT	-21.4
Pf3D7_14_v3:1409044-1409510:f	site	NVWBHWNSTWYWVWWVHABHWMHACMACM	R	25	53	TAGGTAAAATTATTATACCCACAGGAATT	-14.8
Pf3D7_14_v3:1409044-1409510:f	site	AAAAAAAAAAAAAWAAAWWAWAAWAAWAA	R	25	53	TAGGTAAAATTATTATACCCACAGGAATT	-25.0
Pf3D7_14_v3:1409044-1409510:f	site	KYTSKAWCSTCTGRMHWRCCAAARGRGG	R	25	52	AGGTAAAATTATTATACCCACAGGAATT	-18.5
Pf3D7_14_v3:1409044-1409510:f	site	TTGGYTAGYTDYKGATWTGNGWGCTATGWTTRGTGRHGYWACTACAWTW	R	25	73	AAGGTGTATATATTTATATATAGGTAAAATTATTATACCCACAGGAATT	-13.7
Pf3D7_14_v3:1409044-1409510:f	site	KGTBCATCAATWTBADYAHCWCCATWAGB	R	25	53	TAGGTAAAATTATTATACCCACAGGAATT	-8.7
Pf3D7_14_v3:1409044-1409510:f	site	TTAGAATGGWTATGTKTAGATTTAGATTTGGTKGAAGGYWTAWTGGA	R	25	71	GGTGTATATATTTATATATAGGTAAAATTATTATACCCACAGGAATT	-20.6
Pf3D7_14_v3:1409044-1409510:f	site	YTTTTTTTTTTTTTTTTTTTTTTTTTTTT	R	26	54	ATAGGTAAAATTATTATACCCACAGGAAT	-31.8
Pf3D7_14_v3:1409044-1409510:f	site	ATAAWTAWAWAWATATATATATATATATATATATATATATA	R	26	66	ATATATTTATATATAGGTAAAATTATTATACCCACAGGAAT	-51.4
Pf3D7_14_v3:1409044-1409510:f	site	DBNTDTNKTTBYNYHTBYWBHTTTTKTTY	R	26	54	ATAGGTAAAATTATTATACCCACAGGAAT	-12.1
Pf3D7_14_v3:1409044-1409510:f	site	NVWBHWNSTWYWVWWVHABHWMHACMACM	R	26	54	ATAGGTAAAATTATTATACCCACAGGAAT	-6.4
Pf3D7_14_v3:1409044-1409510:f	site	AAAAAAAAAAAAAWAAAWWAWAAWAAWAA	R	26	54	ATAGGTAAAATTATTATACCCACAGGAAT	-13.1
Pf3D7_14_v3:1409044-1409510:f	site	KYTSKAWCSTCTGRMHWRCCAAARGRGG	R	26	53	TAGGTAAAATTATTATACCCACAGGAAT	-3.2
Pf3D7_14_v3:1409044-1409510:f	site	TTGGYTAGYTDYKGATWTGNGWGCTATGWTTRGTGRHGYWACTACAWTW	R	26	74	TAAGGTGTATATATTTATATATAGGTAAAATTATTATACCCACAGGAAT	-30.8
Pf3D7_14_v3:1409044-1409510:f	site	ATATATATATATWTATATATAYATATA	R	26	52	AGGTAAAATTATTATACCCACAGGAAT	-30.9
Pf3D7_14_v3:1409044-1409510:f	site	KGTBCATCAATWTBADYAHCWCCATWAGB	R	26	54	ATAGGTAAAATTATTATACCCACAGGAAT	-4.5
Pf3D7_14_v3:1409044-1409510:f	site	TTAGAATGGWTATGTKTAGATTTAGATTTGGTKGAAGGYWTAWTGGA	R	26	72	AGGTGTATATATTTATATATAGGTAAAATTATTATACCCACAGGAAT	-33.5
Pf3D7_14_v3:1409044-1409510:f	site	YTTTTTTTTTTTTTTTTTTTTTTTTTTTT	R	27	55	TATAGGTAAAATTATTATACCCACAGGAA	-24.0
Pf3D7_14_v3:1409044-1409510:f	site	ATAAWTAWAWAWATATATATATATATATATATATATATATA	R	27	67	TATATATTTATATATAGGTAAAATTATTATACCCACAGGAA	-45.8
Pf3D7_14_v3:1409044-1409510:f	site	DBNTDTNKTTBYNYHTBYWBHTTTTKTTY	R	27	55	TATAGGTAAAATTATTATACCCACAGGAA	-20.1
Pf3D7_14_v3:1409044-1409510:f	site	NVWBHWNSTWYWVWWVHABHWMHACMACM	R	27	55	TATAGGTAAAATTATTATACCCACAGGAA	-15.5
Pf3D7_14_v3:1409044-1409510:f	site	AAAAAAAAAAAAAWAAAWWAWAAWAAWAA	R	27	55	TATAGGTAAAATTATTATACCCACAGGAA	-24.1
Pf3D7_14_v3:1409044-1409510:f	site	KYTSKAWCSTCTGRMHWRCCAAARGRGG	R	27	54	ATAGGTAAAATTATTATACCCACAGGAA	-5.1
Pf3D7_14_v3:1409044-1409510:f	site	TTGGYTAGYTDYKGATWTGNGWGCTATGWTTRGTGRHGYWACTACAWTW	R	27	75	ATAAGGTGTATATATTTATATATAGGTAAAATTATTATACCCACAGGAA	-33.3
Pf3D7_14_v3:1409044-1409510:f	site	ATATATATATATWTATATATAYATATA	R	27	53	TAGGTAAAATTATTATACCCACAGGAA	-13.2
Pf3D7_14_v3:1409044-1409510:f	site	KGTBCATCAATWTBADYAHCWCCATWAGB	R	27	55	TATAGGTAAAATTATTATACCCACAGGAA	-16.3
Pf3D7_14_v3:1409044-1409510:f	site	TTAGAATGGWTATGTKTAGATTTAGATTTGGTKGAAGGYWTAWTGGA	R	27	73	AAGGTGTATATATTTATATATAGGTAAAATTATTATACCCACAGGAA	-17.9
Pf3D7_14_v3:1409044-1409510:f	site	YTTTTTTTTTTTTTTTTTTTTTTTTTTTT	R	28	56	ATATAGGTAAAATTATTATACCCACAGGA	-30.9
Pf3D7_14_v3:1409044-1409510:f	site	ATAAWTAWAWAWATATATATATATATATATATATATATATA	R	28	68	GTATATATTTATATATAGGTAAAATTATTATACCCACAGGA	-44.8
Pf3D7_14_v3:1409044-1409510:f	site	DBNTDTNKTTBYNYHTBYWBHTTTTKTTY	R	28	56	ATATAGGTAAAATTATTATACCCACAGGA	-21.0
Pf3D7_14_v3:1409044-1409510:f	site	NVWBHWNSTWYWVWWVHABHWMHACMACM	R	28	56	ATATAGGTAAAATTATTATACCCACAGGA	-7.5
Pf3D7_14_v3:1409044-1409510:f	site	AAAAAAAAAAAAAWAAAWWAWAAWAAWAA	R	28	56	ATATAGGTAAAATTATTATACCCACAGGA	-20.1
Pf3D7_14_v3:1409044-1409510:f	site	KYTSKAWCSTCTGRMHWRCCAAARGRGG	R	28	55	TATAGGTAAAATTATTATACCCACAGGA	-11.9
Pf3D7_14_v3:1409044-1409510:f	site	TTGGYTAGYTDYKGATWTGNGWGCTATGWTTRGTGRHGYWACTACAWTW	R	28	76	TATAAGGTGTATATATTTATATATAGGTAAAATTATTATACCCACAGGA	-22.0
Pf3D7_14_v3:1409044-1409510:f	site	ATATATATATATWTATATATAYATATA	R	28	54	ATAGGTAAAATTATTATACCCACAGGA	-24.9
Pf3D7_14_v3:1409044-1409510:f	site	KGTBCATCAATWTBADYAHCWCCATWAGB	R	28	56	ATATAGGTAAAATTATTATACCCACAGGA	-10.3
Pf3D7_14_v3:1409044-1409510:f	site	TTAGAATGGWTATGTKTAGATTTAGATTTGGTKGAAGGYWTAWTGGA	R	28	74	TAAGGTGTATATATTTATATATAGGTAAAATTATTATACCCACAGGA	-20.3
Pf3D7_14_v3:1409044-1409510:f	site	YTTTTTTTTTTTTTTTTTTTTTTTTTTTT	R	29	57	TATATAGGTAAAATTATTATACCCACAGG	-38.7
Pf3D7_14_v3:1409044-1409510:f	site	ATAAWTAWAWAWATATATATATATATATATATATATATATA	R	29	69	TGTATATATTTATATATAGGTAAAATTATTATACCCACAGG	-36.4
Pf3D7_14_v3:1409044-1409510:f	site	DBNTDTNKTTBYNYHTBYWBHTTTTKTTY	R	29	57	TATATAGGTAAAATTATTATACCCACAGG	-16.1
Pf3D7_14_v3:1409044-1409510:f	site	NVWBHWNSTWYWVWWVHABHWMHACMACM	R	29	57	TATATAGGTAAAATTATTATACCCACAGG	-8.3
Pf3D7_14_v3:1409044-1409510:f	site	AAAAAAAAAAAAAWAAAWWAWAAWAAWAA	R	29	57	TATATAGGTAAAATTATTATACCCACAGG	-26.7
Pf3D7_14_v3:1409044-1409510:f	site	KYTSKAWCSTCTGRMHWRCCAAARGRGG	R	29	56	ATATAGGTAAAATTATTATACCCACAGG	-22.5
Pf3D7_14_v3:1409044-1409510:f	site	TTGGYTAGYTDYKGATWTGNGWGCTATGWTTRGTGRHGYWACTACAWTW	R	29	77	ATATAAGGTGTATATATTTATATATAGGTAAAATTATTATACCCACAGG	-32.7
Pf3D7_14_v3:1409044-1409510:f	site	ATATATATATATWTATATATAYATATA	R	29	55	TATAGGTAAAATTATTATACCCACAGG	-22.9
Pf3D7_14_v3:1409044-1409510:f	site	KGTBCATCAATWTBADYAHCWCCATWAGB	R	29	57	TATATAGGTAAAATTATTATACCCACAGG	-16.7
Pf3D7_14_v3:1409044-1409510:f	site	TTAGAATGGWTATGTKTAGATTTAGATTTGGTKGAAGGYWTAWTGGA	R	29	75	ATAAGGTGTATATATTTATATATAGGTAAAATTATTATACCCACAGG	-10.9
Pf3D7_14_v3:1409044-1409510:f	site	YTTTTTTTTTTTTTTTTTTTTTTTTTTTT	R	30	58	ATATATAGGTAAAATTATTATACCCACAG	-31.6
Pf3D7_14_v3:1409044-1409510:f	site	ATAAWTAWAWAWATATATATATATATATATATATATATATA	R	30	70	GTGTATATATTTATATATAGGTAAAATTATTATACCCACAG	-42.9
Pf3D7_14_v3:1409044-1409510:f	site	DBNTDTNKTTBYNYHTBYWBHTTTTKTTY	R	30	58	ATATATAGGTAAAATTATTATACCCACAG	-14.2
Pf3D7_14_v3:1409044-1409510:f	site	NVWBHWNSTWYWVWWVHABHWMHACMACM	R	30	58	ATATATAGGTAAAATTATTATACCCACAG	-11.9
Pf3D7_14_v3:1409044-1409510:f	site	AAAAAAAAAAAAAWAAAWWAWAAWAAWAA	R	30	58	ATATATAGGTAAAATTATTATACCCACAG	-15.3
Pf3D7_14_v3:1409044-1409510:f	site	KYTSKAWCSTCTGRMHWRCCAAARGRGG	R	30	57	TATATAGGTAAAATTATTATACCCACAG	-24.5
Pf3D7_14_v3:1409044-1409510:f	site	TTGGYTAGYTDYKGATWTGNGWGCTATGWTTRGTGRHGYWACTACAWTW	R	30	78	TATATAAGGTGTATATATTTATATATAGGTAAAATTATTATACCCACAG	-19.4
Pf3D7_14_v3:1409044-1409510:f	site	ATATATATATATWTATATATAYATATA	R	30	56	ATATAGGTAAAATTATTATACCCACAG	-22.4
Pf3D7_14_v3:1409044-1409510:f	site	KGTBCATCAATWTBADYAHCWCCATWAGB	R	30	58	ATATATAGGTAAAATTATTATACCCACAG	-30.3
Pf3D7_14_v3:1409044-1409510:f	site	TTAGAATGGWTATGTKTAGATTTAGATTTGGTKGAAGGYWTAWTGGA	R	30	76	TATAAGGTGTATATATTTATATATAGGTAAAATTATTATACCCACAG	-31.7
Pf3D7_14_v3:1409044-1409510:f	site	YTTTTTTTTTTTTTTTTTTTTTTTTTTTT	R	31	59	TATATATAGGTAAAATTATTATACCCACA	-31.0
Pf3D7_14_v3:1409044-1409510:f	site	ATAAWTAWAWAWATATATATATATATATATATATATATATA	R	31	71	GGTGTATATATTTATATATAGGTAAAATTATTATACCCACA	-54.9
Pf3D7_14_v3:1409044-1409510:f	site	DBNTDTNKTTBYNYHTBYWBHTTTTKTTY	R	31	59	TATATATAGGTAAAATTATTATACCCACA	-26.8
Pf3D7_14_v3:1409044-1409510:f	site	NVWBHWNSTWYWVWWVHABHWMHACMACM	R	31	59	TATATATAGGTAAAATTATTATACCCACA	-1.1
Pf3D7_14_v3:1409044-1409510:f	site	AAAAAAAAAAAAAWAAAWWAWAAWAAWAA	R	31	59	TATATATAGGTAAAATTATTATACCCACA	-36.2
Pf3D7_14_v3:1409044-1409510:f	site	KYTSKAWCSTCTGRMHWRCCAAARGRGG	R	31	58	ATATATAGGTAAAATTATTATACCCACA	-19.3
Pf3D7_14_v3:1409044-1409510:f	site	TTGGYTAGYTDYKGATWTGNGWGCTATGWTTRGTGRHGYWACTACAWTW	R	31	79	TTATATAAGGTGTATATATTTATATATAGGTAAAATTATTATACCCACA	-27.6
Pf3D7_14_v3:1409044-1409510:f	site	ATATATATATATWTATATATAYATATA	R	31	57	TATATAGGTAAAATTATTATACCCACA	-25.9
Pf3D7_14_v3:1409044-1409510:f	site	KGTBCATCAATWTBADYAHCWCCATWAGB	R	31	59	TATATATAGGTAAAATTATTATACCCACA	-18.6
Pf3D7_14_v3:1409044-1409510:f	site	TTAGAATGGWTATGTKTAGATTTAGATTTGGTKGAAGGYWTAWTGGA	R	31	77	ATATAAGGTGTATATATTTATATATAGGTAAAATTATTATACCCACA	-17.0
Pf3D7_14_v3:1409044-1409510:f	site	YTTTTTTTTTTTTTTTTTTTTTTTTTTTT	R	32	60	TTATATATAGGTAAAATTATTATACCCAC	-19.3
Pf3D7_14_v3:1409044-1409510:f	site	ATAAWTAWAWAWATATATATATATATATATATATATATATA	R	32	72	AGGTGTATATATTTATATATAGGTAAAATTATTATACCCAC	-48.5
Pf3D7_14_v3:1409044-1409510:f	site	DBNTDTNKTTBYNYHTBYWBHTTTTKTTY	R	32	60	TTATATATAGGTAAAATTATTATACCCAC	-7.3
Pf3D7_14_v3:1409044-1409510:f	site	NVWBHWNSTWYWVWWVHABHWMHACMACM	R	32	60	TTATATATAGGTAAAATTATTATACCCAC	-1.6
Pf3D7_14_v3:1409044-1409510:f	site	AAAAAAAAAAAAAWAAAWWAWAAWAAWAA	R	32	60	TTATATATAGGTAAAATTATTATACCCAC	-23.3
Pf3D7_14_v3:1409044-1409510:f	site	RTGAWWMKKAWRAAGMTVMWG	R	32	52	AGGTAAAATTATTATACCCAC	-16.0
Pf3D7_14_v3:1409044-1409510:f	site	KYTSKAWCSTCTGRMHWRCCAAARGRGG	R	32	59	TATATATAGGTAAAATTATTATACCCAC	-10.9
Pf3D7_14_v3:1409044-1409510:f	site	TTGGYTAGYTDYKGATWTGNGWGCTATGWTTRGTGRHGYWACTACAWTW	R	32	80	ATTATATAAGGTGTATATATTTATATATAGGTAAAATTATTATACCCAC	-32.8
Pf3D7_14_v3:1409044-1409510:f	site	ATATATATATATWTATATATAYATATA	R	32	58	ATATATAGGTAAAATTATTATACCCAC	-20.7
Pf3D7_14_v3:1409044-1409510:f	site	KGTBCATCAATWTBADYAHCWCCATWAGB	R	32	60	TTATATATAGGTAAAATTATTATACCCAC	-20.9
Pf3D7_14_v3:1409044-1409510:f	site	TTAGAATGGWTATGTKTAGATTTAGATTTGGTKGAAGGYWTAWTGGA	R	32	78	TATATAAGGTGTATATATTTATATATAGGTAAAATTATTATACCCAC	-31.7
Pf3D7_14_v3:1409044-1409510:f	site	YTTTTTTTTTTTTTTTTTTTTTTTTTTTT	R	33	61	TTTATATATAGGTAAAATTATTATACCCA	-26.5
Pf3D7_14_v3:1409044-1409510:f	site	ATAAWTAWAWAWATATATATATATATATATATATATATATA	R	33	73	AAGGTGTATATATTTATATATAGGTAAAATTATTATACCCA	-51.0
Pf3D7_14_v3:1409044-1409510:f	site	DBNTDTNKTTBYNYHTBYWBHTTTTKTTY	R	33	61	TTTATATATAGGTAAAATTATTATACCCA	-25.8
Pf3D7_14_v3:1409044-1409510:f	site	NVWBHWNSTWYWVWWVHABHWMHACMACM	R	33	61	TTTATATATAGGTAAAATTATTATACCCA	-6.4
Pf3D7_14_v3:1409044-1409510:f	site	AAAAAAAAAAAAAWAAAWWAWAAWAAWAA	R	33	61	TTTATATATAGGTAAAATTATTATACCCA	-22.3
Pf3D7_14_v3:1409044-1409510:f	site	RTGAWWMKKAWRAAGMTVMWG	R	33	53	TAGGTAAAATTATTATACCCA	-16.7
Pf3D7_14_v3:1409044-1409510:f	site	KYTSKAWCSTCTGRMHWRCCAAARGRGG	R	33	60	TTATATATAGGTAAAATTATTATACCCA	-22.8
Pf3D7_14_v3:1409044-1409510:f	site	TTGGYTAGYTDYKGATWTGNGWGCTATGWTTRGTGRHGYWACTACAWTW	R	33	81	TATTATATAAGGTGTATATATTTATATATAGGTAAAATTATTATACCCA	-30.8
Pf3D7_14_v3:1409044-1409510:f	site	ATATATATATATWTATATATAYATATA	R	33	59	TATATATAGGTAAAATTATTATACCCA	-29.4
Pf3D7_14_v3:1409044-1409510:f	site	KGTBCATCAATWTBADYAHCWCCATWAGB	R	33	61	TTTATATATAGGTAAAATTATTATACCCA	-28.4
Pf3D7_14_v3:1409044-1409510:f	site	DSGWDDTSCACMASAAGSDS	R	33	52	AGGTAAAATTATTATACCCA	-11.5
Pf3D7_14_v3:1409044-1409510:f	site	TTAGAATGGWTATGTKTAGATTTAGATTTGGTKGAAGGYWTAWTGGA	R	33	79	TTATATAAGGTGTATATATTTATATATAGGTAAAATTATTATACCCA	-13.3
Pf3D7_14_v3:1409044-1409510:f	site	YTTTTTTTTTTTTTTTTTTTTTTTTTTTT	R	34	62	ATTTATATATAGGTAAAATTATTATACCC	-30.6
Pf3D7_14_v3:1409044-1409510:f	site	ATAAWTAWAWAWATATATATATATATATATATATATATATA	R	34	74	TAAGGTGTATATATTTATATATAGGTAAAATTATTATACCC	-39.0
Pf3D7_14_v3:1409044-1409510:f	site	DBNTDTNKTTBYNYHTBYWBHTTTTKTTY	R	34	62	ATTTATATATAGGTAAAATTATTATACCC	-15.8
Pf3D7_14_v3:1409044-1409510:f	site	NVWBHWNSTWYWVWWVHABHWMHACMACM	R	34	62	ATTTATATATAGGTAAAATTATTATACCC	-9.1
Pf3D7_14_v3:1409044-1409510:f	site	AAAAAAAAAAAAAWAAAWWAWAAWAAWAA	R	34	62	ATTTATATATAGGTAAAATTATTATACCC	-18.5
Pf3D7_14_v3:1409044-1409510:f	site	RTGAWWMKKAWRAAGMTVMWG	R	34	54	ATAGGTAAAATTATTATACCC	-17.6
Pf3D7_14_v3:1409044-1409510:f	site	KYTSKAWCSTCTGRMHWRCCAAARGRGG	R	34	61	TTTATATATAGGTAAAATTATTATACCC	-20.5
Pf3D7_14_v3:1409044-1409510:f	site	TTGGYTAGYTDYKGATWTGNGWGCTATGWTTRGTGRHGYWACTACAWTW	R	34	82	TTATTATATAAGGTGTATATATTTATATATAGGTAAAATTATTATACCC	-19.2
Pf3D7_14_v3:1409044-1409510:f	site	ATATATATATATWTATATATAYATATA	R	34	60	TTATATATAGGTAAAATTATTATACCC	-15.3
Pf3D7_14_v3:1409044-1409510:f	site	KGTBCATCAATWTBADYAHCWCCATWAGB	R	34	62	ATTTATATATAGGTAAAATTATTATACCC	-20.3
Pf3D7_14_v3:1409044-1409510:f	site	DSGWDDTSCACMASAAGSDS	R	34	53	TAGGTAAAATTATTATACCC	-12.6
Pf3D7_14_v3:1409044-1409510:f	site	TTAGAATGGWTATGTKTAGATTTAGATTTGGTKGAAGGYWTAWTGGA	R	34	80	ATTATATAAGGTGTATATATTTATATATAGGTAAAATTATTATACCC	-22.3
Pf3D7_14_v3:1409044-1409510:f	site	YTTTTTTTTTTTTTTTTTTTTTTTTTTTT	R	35	63	TATTTATATATAGGTAAAATTATTATACC	-33.3
Pf3D7_14_v3:1409044-1409510:f	site	ATAAWTAWAWAWATATATATATATATATATATATATATATA	R	35	75	ATAAGGTGTATATATTTATATATAGGTAAAATTATTATACC	-64.0
Pf3D7_14_v3:1409044-1409510:f	site	DBNTDTNKTTBYNYHTBYWBHTTTTKTTY	R	35	63	TATTTATATATAGGTAAAATTATTATACC	-21.0
Pf3D7_14_v3:1409044-1409510:f	site	NVWBHWNSTWYWVWWVHABHWMHACMACM	R	35	63	TATTTATATATAGGTAAAATTATTATACC	-6.3
Pf3D7_14_v3:1409044-1409510:f	site	AAAAAAAAAAAAAWAAAWWAWAAWAAWAA	R	35	63	TATTTATATATAGGTAAAATTATTATACC	-18.3
Pf3D7_14_v3:1409044-1409510:f	site	RTGAWWMKKAWRAAGMTVMWG	R	35	55	TATAGGTAAAATTATTATACC	-33.5
Pf3D7_14_v3:1409044-1409510:f	site	KYTSKAWCSTCTGRMHWRCCAAARGRGG	R	35	62	ATTTATATATAGGTAAAATTATTATACC	-15.1
Pf3D7_14_v3:1409044-1409510:f	site	TTGGYTAGYTDYKGATWTGNGWGCTATGWTTRGTGRHGYWACTACAWTW	R	35	83	TTTATTATATAAGGTGTATATATTTATATATAGGTAAAATTATTATACC	-23.1
Pf3D7_14_v3:1409044-1409510:f	site	ATATATATATATWTATATATAYATATA	R	35	61	TTTATATATAGGTAAAATTATTATACC	-34.8
Pf3D7_14_v3:1409044-1409510:f	site	KGTBCATCAATWTBADYAHCWCCATWAGB	R	35	63	TATTTATATATAGGTAAAATTATTATACC	-15.1
Pf3D7_14_v3:1409044-1409510:f	site	DSGWDDTSCACMASAAGSDS	R	35	54	ATAGGTAAAATTATTATACC	-14.3
Pf3D7_14_v3:1409044-1409510:f	site	TTAGAATGGWTATGTKTAGATTTAGATTTGGTKGAAGGYWTAWTGGA	R	35	81	TATTATATAAGGTGTATATATTTATATATAGGTAAAATTATTATACC	-7.3
Pf3D7_14_v3:1409044-1409510:f	site	YTTTTTTTTTTTTTTTTTTTTTTTTTTTT	R	36	64	ATATTTATATATAGGTAAAATTATTATAC	-22.4
Pf3D7_14_v3:1409044-1409510:f	site	ATAAWTAWAWAWATATATATATATATATATATATATATATA	R	36	76	TATAAGGTGTATATATTTATATATAGGTAAAATTATTATAC	-32.3
Pf3D7_14_v3:1409044-1409510:f	site	DBNTDTNKTTBYNYHTBYWBHTTTTKTTY	R	36	64	ATATTTATATATAGGTAAAATTATTATAC	-17.7
Pf3D7_14_v3:1409044-1409510:f	site	NVWBHWNSTWYWVWWVHABHWMHACMACM	R	36	64	ATATTTATATATAGGTAAAATTATTATAC	-22.8
Pf3D7_14_v3:1409044-1409510:f	site	AAAAAAAAAAAAAWAAAWWAWAAWAAWAA	R	36	64	ATATTTATATATAGGTAAAATTATTATAC	-16.6
Pf3D7_14_v3:1409044-1409510:f	site	RTGAWWMKKAWRAAGMTVMWG	R	36	56	ATATAGGTAAAATTATTATAC	-18.1
Pf3D7_14_v3:1409044-1409510:f	site	KYTSKAWCSTCTGRMHWRCCAAARGRGG	R	36	63	TATTTATATATAGGTAAAATTATTATAC	-15.6
Pf3D7_14_v3:1409044-1409510:f	site	TTGGYTAGYTDYKGATWTGNGWGCTATGWTTRGTGRHGYWACTACAWTW	R	36	84	ATTTATTATATAAGGTGTATATATTTATATATAGGTAAAATTATTATAC	-29.7
Pf3D7_14_v3:1409044-1409510:f	site	ATATATATATATWTATATATAYATATA	R	36	62	ATTTATATATAGGTAAAATTATTATAC	-20.1
Pf3D7_14_v3:1409044-1409510:f	site	KGTBCATCAATWTBADYAHCWCCATWAGB	R	36	64	ATATTTATATATAGGTAAAATTATTATAC	-23.0
Pf3D7_14_v3:1409044-1409510:f	site	DSGWDDTSCACMASAAGSDS	R	36	55	TATAGGTAAAATTATTATAC	-12.5
Pf3D7_14_v3:1409044-1409510:f	site	TTAGAATGGWTATGTKTAGATTTAGATTTGGTKGAAGGYWTAWTGGA	R	36	82	TTATTATATAAGGTGTATATATTTATATATAGGTAAAATTATTATAC	-25.2
Pf3D7_14_v3:1409044-1409510:f	site	YTTTTTTTTTTTTTTTTTTTTTTTTTTTT	R	37	65	TATATTTATATATAGGTAAAATTATTATA	-29.6
Pf3D7_14_v3:1409044-1409510:f	site	ATAAWTAWAWAWATATATATATATATATATATATATATATA	R	37	77	ATATAAGGTGTATATATTTATATATAGGTAAAATTATTATA	-58.5
Pf3D7_14_v3:1409044-1409510:f	site	DBNTDTNKTTBYNYHTBYWBHTTTTKTTY	R	37	65	TATATTTATATATAGGTAAAATTATTATA	-22.3
Pf3D7_14_v3:1409044-1409510:f	site	NVWBHWNSTWYWVWWVHABHWMHACMACM	R	37	65	TATATTTATATATAGGTAAAATTATTATA	-21.4
Pf3D7_14_v3:1409044-1409510:f	site	AAAAAAAAAAAAAWAAAWWAWAAWAAWAA	R	37	65	TATATTTATATATAGGTAAAATTATTATA	-36.3
Pf3D7_14_v3:1409044-1409510:f	site	RTGAWWMKKAWRAAGMTVMWG	R	37	57	TATATAGGTAAAATTATTATA	-14.5
Pf3D7_14_v3:1409044-1409510:f	site	KYTSKAWCSTCTGRMHWRCCAAARGRGG	R	37	64	ATATTTATATATAGGTAAAATTATTATA	-23.5
Pf3D7_14_v3:1409044-1409510:f	site	TTGGYTAGYTDYKGATWTGNGWGCTATGWTTRGTGRHGYWACTACAWTW	R	37	85	AATTTATTATATAAGGTGTATATATTTATATATAGGTAAAATTATTATA	-30.9
Pf3D7_14_v3:1409044-1409510:f	site	ATATATATATATWTATATATAYATATA	R	37	63	TATTTATATATAGGTAAAATTATTATA	-40.0
Pf3D7_14_v3:1409044-1409510:f	site	KGTBCATCAATWTBADYAHCWCCATWAGB	R	37	65	TATATTTATATATAGGTAAAATTATTATA	-13.0
Pf3D7_14_v3:1409044-1409510:f	site	DSGWDDTSCACMASAAGSDS	R	37	56	ATATAGGTAAAATTATTATA	-14.7
Pf3D7_14_v3:1409044-1409510:f	site	TTAGAATGGWTATGTKTAGATTTAGATTTGGTKGAAGGYWTAWTGGA	R	37	83	TTTATTATATAAGGTGTATATATTTATATATAGGTAAAATTATTATA	-6.8
Pf3D7_14_v3:1409044-1409510:f	site	YTTTTTTTTTTTTTTTTTTTTTTTTTTTT	R	38	66	ATATATTTATATATAGGTAAAATTATTAT	-26.9
Pf3D7_14_v3:1409044-1409510:f	site	ATAAWTAWAWAWATATATATATATATATATATATATATATA	R	38	78	TATATAAGGTGTATATATTTATATATAGGTAAAATTATTAT	-26.4
Pf3D7_14_v3:1409044-1409510:f	site	DBNTDTNKTTBYNYHTBYWBHTTTTKTTY	R	38	66	ATATATTTATATATAGGTAAAATTATTAT	-6.1
Pf3D7_14_v3:1409044-1409510:f	site	ATATATATATATATA	R	38	52	AGGTAAAATTATTAT	-24.6
Pf3D7_14_v3:1409044-1409510:f	site	NVWBHWNSTWYWVWWVHABHWMHACMACM	R	38	66	ATATATTTATATATAGGTAAAATTATTAT	-27.3
Pf3D7_14_v3:1409044-1409510:f	site	AAAAAAAAAAAAAWAAAWWAWAAWAAWAA	R	38	66	ATATATTTATATATAGGTAAAATTATTAT	-16.4
Pf3D7_14_v3:1409044-1409510:f	site	RTGAWWMKKAWRAAGMTVMWG	R	38	58	ATATATAGGTAAAATTATTAT	-18.5
Pf3D7_14_v3:1409044-1409510:f	site	KYTSKAWCSTCTGRMHWRCCAAARGRGG	R	38	65	TATATTTATATATAGGTAAAATTATTAT	-27.2
Pf3D7_14_v3:1409044-1409510:f	site	TTGGYTAGYTDYKGATWTGNGWGCTATGWTTRGTGRHGYWACTACAWTW	R	38	86	AAATTTATTATATAAGGTGTATATATTTATATATAGGTAAAATTATTAT	-27.0
Pf3D7_14_v3:1409044-1409510:f	site	ATATATATATATWTATATATAYATATA	R	38	64	ATATTTATATATAGGTAAAATTATTAT	-14.0
Pf3D7_14_v3:1409044-1409510:f	site	KGTBCATCAATWTBADYAHCWCCATWAGB	R	38	66	ATATATTTATATATAGGTAAAATTATTAT	-22.8
Pf3D7_14_v3:1409044-1409510:f	site	DSGWDDTSCACMASAAGSDS	R	38	57	TATATAGGTAAAATTATTAT	-11.8
Pf3D7_14_v3:1409044-1409510:f	site	TTAGAATGGWTATGTKTAGATTTAGATTTGGTKGAAGGYWTAWTGGA	R	38	84	ATTTATTATATAAGGTGTATATATTTATATATAGGTAAAATTATTAT	-22.8
Pf3D7_14_v3:1409044-1409510:f	site	YTTTTTTTTTTTTTTTTTTTTTTTTTTTT	R	39	67	TATATATTTATATATAGGTAAAATTATTA	-32.3
Pf3D7_14_v3:1409044-1409510:f	site	ATAAWTAWAWAWATATATATATATATATATATATATATATA	R	39	79	TTATATAAGGTGTATATATTTATATATAGGTAAAATTATTA	-72.9
Pf3D7_14_v3:1409044-1409510:f	site	DBNTDTNKTTBYNYHTBYWBHTTTTKTTY	R	39	67	TATATATTTATATATAGGTAAAATTATTA	-24.6
Pf3D7_14_v3:1409044-1409510:f	site	ATATATATATATATA	R	39	53	TAGGTAAAATTATTA	-36.7
Pf3D7_14_v3:1409044-1409510:f	site	NVWBHWNSTWYWVWWVHABHWMHACMACM	R	39	67	TATATATTTATATATAGGTAAAATTATTA	-16.9
Pf3D7_14_v3:1409044-1409510:f	site	AAAAAAAAAAAAAWAAAWWAWAAWAAWAA	R	39	67	TATATATTTATATATAGGTAAAATTATTA	-38.1
Pf3D7_14_v3:1409044-1409510:f	site	RTGAWWMKKAWRAAGMTVMWG	R	39	59	TATATATAGGTAAAATTATTA	-10.1
Pf3D7_14_v3:1409044-1409510:f	site	KYTSKAWCSTCTGRMHWRCCAAARGRGG	R	39	66	ATATATTTATATATAGGTAAAATTATTA	-29.9
Pf3D7_14_v3:1409044-1409510:f	site	TTGGYTAGYTDYKGATWTGNGWGCTATGWTTRGTGRHGYWACTACAWTW	R	39	87	TAAATTTATTATATAAGGTGTATATATTTATATATAGGTAAAATTATTA	-21.9
Pf3D7_14_v3:1409044-1409510:f	site	ATATATATATATWTATATATAYATATA	R	39	65	TATATTTATATATAGGTAAAATTATTA	-40.3
Pf3D7_14_v3:1409044-1409510:f	site	KGTBCATCAATWTBADYAHCWCCATWAGB	R	39	67	TATATATTTATATATAGGTAAAATTATTA	-15.5
Pf3D7_14_v3:1409044-1409510:f	site	DSGWDDTSCACMASAAGSDS	R	39	58	ATATATAGGTAAAATTATTA	-15.2
Pf3D7_14_v3:1409044-1409510:f	site	TTAGAATGGWTATGTKTAGATTTAGATTTGGTKGAAGGYWTAWTGGA	R	39	85	AATTTATTATATAAGGTGTATATATTTATATATAGGTAAAATTATTA	-26.5
Pf3D7_14_v3:1409044-1409510:f	site	YTTTTTTTTTTTTTTTTTTTTTTTTTTTT	R	40	68	GTATATATTTATATATAGGTAAAATTATT	-25.0
Pf3D7_14_v3:1409044-1409510:f	site	ATAAWTAWAWAWATATATATATATATATATATATATATATA	R	40	80	ATTATATAAGGTGTATATATTTATATATAGGTAAAATTATT	-11.2
Pf3D7_14_v3:1409044-1409510:f	site	DBNTDTNKTTBYNYHTBYWBHTTTTKTTY	R	40	68	GTATATATTTATATATAGGTAAAATTATT	-20.7
Pf3D7_14_v3:1409044-1409510:f	site	ATATATATATATATA	R	40	54	ATAGGTAAAATTATT	-13.1
Pf3D7_14_v3:1409044-1409510:f	site	NVWBHWNSTWYWVWWVHABHWMHACMACM	R	40	68	GTATATATTTATATATAGGTAAAATTATT	-25.8
Pf3D7_14_v3:1409044-1409510:f	site	AAAAAAAAAAAAAWAAAWWAWAAWAAWAA	R	40	68	GTATATATTTATATATAGGTAAAATTATT	-26.4
Pf3D7_14_v3:1409044-1409510:f	site	RTGAWWMKKAWRAAGMTVMWG	R	40	60	TTATATATAGGTAAAATTATT	-21.5
Pf3D7_14_v3:1409044-1409510:f	site	KYTSKAWCSTCTGRMHWRCCAAARGRGG	R	40	67	TATATATTTATATATAGGTAAAATTATT	-19.1
Pf3D7_14_v3:1409044-1409510:f	site	TTGGYTAGYTDYKGATWTGNGWGCTATGWTTRGTGRHGYWACTACAWTW	R	40	88	ATAAATTTATTATATAAGGTGTATATATTTATATATAGGTAAAATTATT	-28.2
Pf3D7_14_v3:1409044-1409510:f	site	ATATATATATATWTATATATAYATATA	R	40	66	ATATATTTATATATAGGTAAAATTATT	-6.8
Pf3D7_14_v3:1409044-1409510:f	site	WWGCAMARKRKGA	R	40	52	AGGTAAAATTATT	-5.3
Pf3D7_14_v3:1409044-1409510:f	site	KGTBCATCAATWTBADYAHCWCCATWAGB	R	40	68	GTATATATTTATATATAGGTAAAATTATT	-20.0
Pf3D7_14_v3:1409044-1409510:f	site	DSGWDDTSCACMASAAGSDS	R	40	59	TATATATAGGTAAAATTATT	-14.2
Pf3D7_14_v3:1409044-1409510:f	site	TTAGAATGGWTATGTKTAGATTTAGATTTGGTKGAAGGYWTAWTGGA	R	40	86	AAATTTATTATATAAGGTGTATATATTTATATATAGGTAAAATTATT	-19.9
Pf3D7_14_v3:1409044-1409510:f	site	YTTTTTTTTTTTTTTTTTTTTTTTTTTTT	R	41	69	TGTATATATTTATATATAGGTAAAATTAT	-32.0
Pf3D7_14_v3:1409044-1409510:f	site	ATAAWTAWAWAWATATATATATATATATATATATATATATA	R	41	81	TATTATATAAGGTGTATATATTTATATATAGGTAAAATTAT	-75.4
Pf3D7_14_v3:1409044-1409510:f	site	DBNTDTNKTTBYNYHTBYWBHTTTTKTTY	R	41	69	TGTATATATTTATATATAGGTAAAATTAT	-31.1
Pf3D7_14_v3:1409044-1409510:f	site	ATATATATATATATA	R	41	55	TATAGGTAAAATTAT	-34.1
Pf3D7_14_v3:1409044-1409510:f	site	NVWBHWNSTWYWVWWVHABHWMHACMACM	R	41	69	TGTATATATTTATATATAGGTAAAATTAT	-15.0
Pf3D7_14_v3:1409044-1409510:f	site	AAAAAAAAAAAAAWAAAWWAWAAWAAWAA	R	41	69	TGTATATATTTATATATAGGTAAAATTAT	-24.6
Pf3D7_14_v3:1409044-1409510:f	site	RTGAWWMKKAWRAAGMTVMWG	R	41	61	TTTATATATAGGTAAAATTAT	-15.7
Pf3D7_14_v3:1409044-1409510:f	site	KYTSKAWCSTCTGRMHWRCCAAARGRGG	R	41	68	GTATATATTTATATATAGGTAAAATTAT	-16.7
Pf3D7_14_v3:1409044-1409510:f	site	TTGGYTAGYTDYKGATWTGNGWGCTATGWTTRGTGRHGYWACTACAWTW	R	41	89	AATAAATTTATTATATAAGGTGTATATATTTATATATAGGTAAAATTAT	-25.3
Pf3D7_14_v3:1409044-1409510:f	site	ATATATATATATWTATATATAYATATA	R	41	67	TATATATTTATATATAGGTAAAATTAT	-44.7
Pf3D7_14_v3:1409044-1409510:f	site	WWGCAMARKRKGA	R	41	53	TAGGTAAAATTAT	-9.4
Pf3D7_14_v3:1409044-1409510:f	site	KGTBCATCAATWTBADYAHCWCCATWAGB	R	41	69	TGTATATATTTATATATAGGTAAAATTAT	-13.9
Pf3D7_14_v3:1409044-1409510:f	site	DSGWDDTSCACMASAAGSDS	R	41	60	TTATATATAGGTAAAATTAT	-15.2
Pf3D7_14_v3:1409044-1409510:f	site	TTAGAATGGWTATGTKTAGATTTAGATTTGGTKGAAGGYWTAWTGGA	R	41	87	TAAATTTATTATATAAGGTGTATATATTTATATATAGGTAAAATTAT	-16.2
Pf3D7_14_v3:1409044-1409510:f	site	YTTTTTTTTTTTTTTTTTTTTTTTTTTTT	R	42	70	GTGTATATATTTATATATAGGTAAAATTA	-24.9
Pf3D7_14_v3:1409044-1409510:f	site	ATAAWTAWAWAWATATATATATATATATATATATATATATA	R	42	82	TTATTATATAAGGTGTATATATTTATATATAGGTAAAATTA	-18.9
Pf3D7_14_v3:1409044-1409510:f	site	DBNTDTNKTTBYNYHTBYWBHTTTTKTTY	R	42	70	GTGTATATATTTATATATAGGTAAAATTA	-12.8
Pf3D7_14_v3:1409044-1409510:f	site	ATATATATATATATA	R	42	56	ATATAGGTAAAATTA	-4.3
Pf3D7_14_v3:1409044-1409510:f	site	NVWBHWNSTWYWVWWVHABHWMHACMACM	R	42	70	GTGTATATATTTATATATAGGTAAAATTA	-23.3
Pf3D7_14_v3:1409044-1409510:f	site	AAAAAAAAAAAAAWAAAWWAWAAWAAWAA	R	42	70	GTGTATATATTTATATATAGGTAAAATTA	-16.2
Pf3D7_14_v3:1409044-1409510:f	site	RTGAWWMKKAWRAAGMTVMWG	R	42	62	ATTTATATATAGGTAAAATTA	-15.5
Pf3D7_14_v3:1409044-1409510:f	site	KYTSKAWCSTCTGRMHWRCCAAARGRGG	R	42	69	TGTATATATTTATATATAGGTAAAATTA	-15.4
Pf3D7_14_v3:1409044-1409510:f	site	TTGGYTAGYTDYKGATWTGNGWGCTATGWTTRGTGRHGYWACTACAWTW	R	42	90	TAATAAATTTATTATATAAGGTGTATATATTTATATATAGGTAAAATTA	-28.0
Pf3D7_14_v3:1409044-1409510:f	site	ATATATATATATWTATATATAYATATA	R	42	68	GTATATATTTATATATAGGTAAAATTA	2.8
Pf3D7_14_v3:1409044-1409510:f	site	WWGCAMARKRKGA	R	42	54	ATAGGTAAAATTA	-11.8
Pf3D7_14_v3:1409044-1409510:f	site	KGTBCATCAATWTBADYAHCWCCATWAGB	R	42	70	GTGTATATATTTATATATAGGTAAAATTA	-23.9
Pf3D7_14_v3:1409044-1409510:f	site	DSGWDDTSCACMASAAGSDS	R	42	61	TTTATATATAGGTAAAATTA	-13.7
Pf3D7_14_v3:1409044-1409510:f	site	TTAGAATGGWTATGTKTAGATTTAGATTTGGTKGAAGGYWTAWTGGA	R	42	88	ATAAATTTATTATATAAGGTGTATATATTTATATATAGGTAAAATTA	-15.1
Pf3D7_14_v3:1409044-1409510:f	site	YTTTTTTTTTTTTTTTTTTTTTTTTTTTT	R	43	71	GGTGTATATATTTATATATAGGTAAAATT	-22.7
Pf3D7_14_v3:1409044-1409510:f	site	ATAAWTAWAWAWATATATATATATATATATATATATATATA	R	43	83	TTTATTATATAAGGTGTATATATTTATATATAGGTAAAATT	-69.4
Pf3D7_14_v3:1409044-1409510:f	site	DBNTDTNKTTBYNYHTBYWBHTTTTKTTY	R	43	71	GGTGTATATATTTATATATAGGTAAAATT	-22.2
Pf3D7_14_v3:1409044-1409510:f	site	ATATATATATATATA	R	43	57	TATATAGGTAAAATT	-35.5
Pf3D7_14_v3:1409044-1409510:f	site	NVWBHWNSTWYWVWWVHABHWMHACMACM	R	43	71	GGTGTATATATTTATATATAGGTAAAATT	-12.5
Pf3D7_14_v3:1409044-1409510:f	site	AAAAAAAAAAAAAWAAAWWAWAAWAAWAA	R	43	71	GGTGTATATATTTATATATAGGTAAAATT	-27.0
Pf3D7_14_v3:1409044-1409510:f	site	RTGAWWMKKAWRAAGMTVMWG	R	43	63	TATTTATATATAGGTAAAATT	-19.4
Pf3D7_14_v3:1409044-1409510:f	site	KYTSKAWCSTCTGRMHWRCCAAARGRGG	R	43	70	GTGTATATATTTATATATAGGTAAAATT	-20.6
Pf3D7_14_v3:1409044-1409510:f	site	TTGGYTAGYTDYKGATWTGNGWGCTATGWTTRGTGRHGYWACTACAWTW	R	43	91	ATAATAAATTTATTATATAAGGTGTATATATTTATATATAGGTAAAATT	-13.1
Pf3D7_14_v3:1409044-1409510:f	site	ATATATATATATWTATATATAYATATA	R	43	69	TGTATATATTTATATATAGGTAAAATT	-36.8
Pf3D7_14_v3:1409044-1409510:f	site	WWGCAMARKRKGA	R	43	55	TATAGGTAAAATT	-16.7
Pf3D7_14_v3:1409044-1409510:f	site	KGTBCATCAATWTBADYAHCWCCATWAGB	R	43	71	GGTGTATATATTTATATATAGGTAAAATT	-10.0
Pf3D7_14_v3:1409044-1409510:f	site	DSGWDDTSCACMASAAGSDS	R	43	62	ATTTATATATAGGTAAAATT	-17.4
Pf3D7_14_v3:1409044-1409510:f	site	TTAGAATGGWTATGTKTAGATTTAGATTTGGTKGAAGGYWTAWTGGA	R	43	89	AATAAATTTATTATATAAGGTGTATATATTTATATATAGGTAAAATT	-18.7
Pf3D7_14_v3:1409044-1409510:f	site	YTTTTTTTTTTTTTTTTTTTTTTTTTTTT	R	44	72	AGGTGTATATATTTATATATAGGTAAAAT	-28.6
Pf3D7_14_v3:1409044-1409510:f	site	ATAAWTAWAWAWATATATATATATATATATATATATATATA	R	44	84	ATTTATTATATAAGGTGTATATATTTATATATAGGTAAAAT	-13.4
Pf3D7_14_v3:1409044-1409510:f	site	DBNTDTNKTTBYNYHTBYWBHTTTTKTTY	R	44	72	AGGTGTATATATTTATATATAGGTAAAAT	-10.0
Pf3D7_14_v3:1409044-1409510:f	site	ATATATATATATATA	R	44	58	ATATATAGGTAAAAT	-9.8
Pf3D7_14_v3:1409044-1409510:f	site	NVWBHWNSTWYWVWWVHABHWMHACMACM	R	44	72	AGGTGTATATATTTATATATAGGTAAAAT	-30.5
Pf3D7_14_v3:1409044-1409510:f	site	AAAAAAAAAAAAAWAAAWWAWAAWAAWAA	R	44	72	AGGTGTATATATTTATATATAGGTAAAAT	-13.9
Pf3D7_14_v3:1409044-1409510:f	site	RTGAWWMKKAWRAAGMTVMWG	R	44	64	ATATTTATATATAGGTAAAAT	-19.5
Pf3D7_14_v3:1409044-1409510:f	site	KYTSKAWCSTCTGRMHWRCCAAARGRGG	R	44	71	GGTGTATATATTTATATATAGGTAAAAT	-15.3
Pf3D7_14_v3:1409044-1409510:f	site	TTGGYTAGYTDYKGATWTGNGWGCTATGWTTRGTGRHGYWACTACAWTW	R	44	92	TATAATAAATTTATTATATAAGGTGTATATATTTATATATAGGTAAAAT	-32.6
Pf3D7_14_v3:1409044-1409510:f	site	ATATATATATATWTATATATAYATATA	R	44	70	GTGTATATATTTATATATAGGTAAAAT	2.7
Pf3D7_14_v3:1409044-1409510:f	site	WWGCAMARKRKGA	R	44	56	ATATAGGTAAAAT	-17.1
Pf3D7_14_v3:1409044-1409510:f	site	KGTBCATCAATWTBADYAHCWCCATWAGB	R	44	72	AGGTGTATATATTTATATATAGGTAAAAT	-18.8
Pf3D7_14_v3:1409044-1409510:f	site	DSGWDDTSCACMASAAGSDS	R	44	63	TATTTATATATAGGTAAAAT	-10.6
Pf3D7_14_v3:1409044-1409510:f	site	TTAGAATGGWTATGTKTAGATTTAGATTTGGTKGAAGGYWTAWTGGA	R	44	90	TAATAAATTTATTATATAAGGTGTATATATTTATATATAGGTAAAAT	-27.7
Pf3D7_14_v3:1409044-1409510:f	site	YTTTTTTTTTTTTTTTTTTTTTTTTTTTT	R	45	73	AAGGTGTATATATTTATATATAGGTAAAA	-32.3
Pf3D7_14_v3:1409044-1409510:f	site	ATAAWTAWAWAWATATATATATATATATATATATATATATA	R	45	85	AATTTATTATATAAGGTGTATATATTTATATATAGGTAAAA	-79.9
Pf3D7_14_v3:1409044-1409510:f	site	DBNTDTNKTTBYNYHTBYWBHTTTTKTTY	R	45	73	AAGGTGTATATATTTATATATAGGTAAAA	-24.8
Pf3D7_14_v3:1409044-1409510:f	site	ATATATATATATATA	R	45	59	TATATATAGGTAAAA	-39.4
Pf3D7_14_v3:1409044-1409510:f	site	NVWBHWNSTWYWVWWVHABHWMHACMACM	R	45	73	AAGGTGTATATATTTATATATAGGTAAAA	-18.3
Pf3D7_14_v3:1409044-1409510:f	site	AAAAAAAAAAAAAWAAAWWAWAAWAAWAA	R	45	73	AAGGTGTATATATTTATATATAGGTAAAA	-17.0
Pf3D7_14_v3:1409044-1409510:f	site	RTGAWWMKKAWRAAGMTVMWG	R	45	65	TATATTTATATATAGGTAAAA	-5.8
Pf3D7_14_v3:1409044-1409510:f	site	KYTSKAWCSTCTGRMHWRCCAAARGRGG	R	45	72	AGGTGTATATATTTATATATAGGTAAAA	-24.7
Pf3D7_14_v3:1409044-1409510:f	site	TTGGYTAGYTDYKGATWTGNGWGCTATGWTTRGTGRHGYWACTACAWTW	R	45	93	ATATAATAAATTTATTATATAAGGTGTATATATTTATATATAGGTAAAA	-23.1
Pf3D7_14_v3:1409044-1409510:f	site	ATATATATATATWTATATATAYATATA	R	45	71	GGTGTATATATTTATATATAGGTAAAA	-40.5
Pf3D7_14_v3:1409044-1409510:f	site	WWGCAMARKRKGA	R	45	57	TATATAGGTAAAA	-15.7
Pf3D7_14_v3:1409044-1409510:f	site	KGTBCATCAATWTBADYAHCWCCATWAGB	R	45	73	AAGGTGTATATATTTATATATAGGTAAAA	-20.1
Pf3D7_14_v3:1409044-1409510:f	site	DSGWDDTSCACMASAAGSDS	R	45	64	ATATTTATATATAGGTAAAA	-15.8
Pf3D7_14_v3:1409044-1409510:f	site	TTAGAATGGWTATGTKTAGATTTAGATTTGGTKGAAGGYWTAWTGGA	R	45	91	ATAATAAATTTATTATATAAGGTGTATATATTTATATATAGGTAAAA	-19.2
Pf3D7_14_v3:1409044-1409510:f	site	YTTTTTTTTTTTTTTTTTTTTTTTTTTTT	R	46	74	TAAGGTGTATATATTTATATATAGGTAAA	-27.8
Pf3D7_14_v3:1409044-1409510:f	site	ATAAWTAWAWAWATATATATATATATATATATATATATATA	R	46	86	AAATTTATTATATAAGGTGTATATATTTATATATAGGTAAA	-11.1
Pf3D7_14_v3:1409044-1409510:f	site	DBNTDTNKTTBYNYHTBYWBHTTTTKTTY	R	46	74	TAAGGTGTATATATTTATATATAGGTAAA	-15.0
Pf3D7_14_v3:1409044-1409510:f	site	ATATATATATATATA	R	46	60	TTATATATAGGTAAA	-6.0
Pf3D7_14_v3:1409044-1409510:f	site	NVWBHWNSTWYWVWWVHABHWMHACMACM	R	46	74	TAAGGTGTATATATTTATATATAGGTAAA	-16.1
Pf3D7_14_v3:1409044-1409510:f	site	AAAAAAAAAAAAAWAAAWWAWAAWAAWAA	R	46	74	TAAGGTGTATATATTTATATATAGGTAAA	-16.7
Pf3D7_14_v3:1409044-1409510:f	site	RTGAWWMKKAWRAAGMTVMWG	R	46	66	ATATATTTATATATAGGTAAA	-24.8
Pf3D7_14_v3:1409044-1409510:f	site	KYTSKAWCSTCTGRMHWRCCAAARGRGG	R	46	73	AAGGTGTATATATTTATATATAGGTAAA	-23.3
Pf3D7_14_v3:1409044-1409510:f	site	TTGGYTAGYTDYKGATWTGNGWGCTATGWTTRGTGRHGYWACTACAWTW	R	46	94	TATATAATAAATTTATTATATAAGGTGTATATATTTATATATAGGTAAA	-33.4
Pf3D7_14_v3:1409044-1409510:f	site	ATATATATATATWTATATATAYATATA	R	46	72	AGGTGTATATATTTATATATAGGTAAA	2.9
Pf3D7_14_v3:1409044-1409510:f	site	WWGCAMARKRKGA	R	46	58	ATATATAGGTAAA	-9.0
Pf3D7_14_v3:1409044-1409510:f	site	KGTBCATCAATWTBADYAHCWCCATWAGB	R	46	74	TAAGGTGTATATATTTATATATAGGTAAA	-25.8
Pf3D7_14_v3:1409044-1409510:f	site	DSGWDDTSCACMASAAGSDS	R	46	65	TATATTTATATATAGGTAAA	-13.6
Pf3D7_14_v3:1409044-1409510:f	site	TTAGAATGGWTATGTKTAGATTTAGATTTGGTKGAAGGYWTAWTGGA	R	46	92	TATAATAAATTTATTATATAAGGTGTATATATTTATATATAGGTAAA	-23.5
Pf3D7_14_v3:1409044-1409510:f	site	YTTTTTTTTTTTTTTTTTTTTTTTTTTTT	R	47	75	ATAAGGTGTATATATTTATATATAGGTAA	-35.2
Pf3D7_14_v3:1409044-1409510:f	site	ATAAWTAWAWAWATATATATATATATATATATATATATATA	R	47	87	TAAATTTATTATATAAGGTGTATATATTTATATATAGGTAA	-78.6
Pf3D7_14_v3:1409044-1409510:f	site	DBNTDTNKTTBYNYHTBYWBHTTTTKTTY	R	47	75	ATAAGGTGTATATATTTATATATAGGTAA	-18.6
Pf3D7_14_v3:1409044-1409510:f	site	ATATATATATATATA	R	47	61	TTTATATATAGGTAA	-42.2
Pf3D7_14_v3:1409044-1409510:f	site	NVWBHWNSTWYWVWWVHABHWMHACMACM	R	47	75	ATAAGGTGTATATATTTATATATAGGTAA	-8.4
Pf3D7_14_v3:1409044-1409510:f	site	AAAAAAAAAAAAAWAAAWWAWAAWAAWAA	R	47	75	ATAAGGTGTATATATTTATATATAGGTAA	-13.8
Pf3D7_14_v3:1409044-1409510:f	site	RTGAWWMKKAWRAAGMTVMWG	R	47	67	TATATATTTATATATAGGTAA	-14.5
Pf3D7_14_v3:1409044-1409510:f	site	KYTSKAWCSTCTGRMHWRCCAAARGRGG	R	47	74	TAAGGTGTATATATTTATATATAGGTAA	-17.4
Pf3D7_14_v3:1409044-1409510:f	site	TTGGYTAGYTDYKGATWTGNGWGCTATGWTTRGTGRHGYWACTACAWTW	R	47	95	ATATATAATAAATTTATTATATAAGGTGTATATATTTATATATAGGTAA	-24.8
Pf3D7_14_v3:1409044-1409510:f	site	ATATATATATATWTATATATAYATATA	R	47	73	AAGGTGTATATATTTATATATAGGTAA	-50.9
Pf3D7_14_v3:1409044-1409510:f	site	WWGCAMARKRKGA	R	47	59	TATATATAGGTAA	-8.5
Pf3D7_14_v3:1409044-1409510:f	site	KGTBCATCAATWTBADYAHCWCCATWAGB	R	47	75	ATAAGGTGTATATATTTATATATAGGTAA	-20.7
Pf3D7_14_v3:1409044-1409510:f	site	DSGWDDTSCACMASAAGSDS	R	47	66	ATATATTTATATATAGGTAA	-9.1
Pf3D7_14_v3:1409044-1409510:f	site	TTAGAATGGWTATGTKTAGATTTAGATTTGGTKGAAGGYWTAWTGGA	R	47	93	ATATAATAAATTTATTATATAAGGTGTATATATTTATATATAGGTAA	-20.4
Pf3D7_14_v3:1409044-1409510:f	site	GGGGGG	R	47	52	AGGTAA	-0.6
Pf3D7_14_v3:1437748-1438033:f	site	YTTTTTTTTTTTTTTTTTTTTTTTTTTTT	R	1	29	AGGTAAGCTCTTCAGTTAATTCTTCAAAA	-24.1
Pf3D7_14_v3:1437748-1438033:f	site	ATAAWTAWAWAWATATATATATATATATATATATATATATA	R	1	41	AACATTCAAGACAGGTAAGCTCTTCAGTTAATTCTTCAAAA	-54.3
Pf3D7_14_v3:1437748-1438033:f	site	DBNTDTNKTTBYNYHTBYWBHTTTTKTTY	R	1	29	AGGTAAGCTCTTCAGTTAATTCTTCAAAA	-5.7
Pf3D7_14_v3:1437748-1438033:f	site	NVWBHWNSTWYWVWWVHABHWMHACMACM	R	1	29	AGGTAAGCTCTTCAGTTAATTCTTCAAAA	-4.4
Pf3D7_14_v3:1437748-1438033:f	site	AAAAAAAAAAAAAWAAAWWAWAAWAAWAA	R	1	29	AGGTAAGCTCTTCAGTTAATTCTTCAAAA	-15.9
Pf3D7_14_v3:1437748-1438033:f	site	TTGGYTAGYTDYKGATWTGNGWGCTATGWTTRGTGRHGYWACTACAWTW	R	1	49	TTTAATAAAACATTCAAGACAGGTAAGCTCTTCAGTTAATTCTTCAAAA	-20.2
Pf3D7_14_v3:1437748-1438033:f	site	KGTBCATCAATWTBADYAHCWCCATWAGB	R	1	29	AGGTAAGCTCTTCAGTTAATTCTTCAAAA	-14.3
Pf3D7_14_v3:1437748-1438033:f	site	TTAGAATGGWTATGTKTAGATTTAGATTTGGTKGAAGGYWTAWTGGA	R	1	47	TAATAAAACATTCAAGACAGGTAAGCTCTTCAGTTAATTCTTCAAAA	-20.0
Pf3D7_14_v3:1437748-1438033:f	site	YTTTTTTTTTTTTTTTTTTTTTTTTTTTT	R	2	30	CAGGTAAGCTCTTCAGTTAATTCTTCAAA	-23.6
Pf3D7_14_v3:1437748-1438033:f	site	ATAAWTAWAWAWATATATATATATATATATATATATATATA	R	2	42	AAACATTCAAGACAGGTAAGCTCTTCAGTTAATTCTTCAAA	-52.4
Pf3D7_14_v3:1437748-1438033:f	site	DBNTDTNKTTBYNYHTBYWBHTTTTKTTY	R	2	30	CAGGTAAGCTCTTCAGTTAATTCTTCAAA	-12.3
Pf3D7_14_v3:1437748-1438033:f	site	NVWBHWNSTWYWVWWVHABHWMHACMACM	R	2	30	CAGGTAAGCTCTTCAGTTAATTCTTCAAA	-11.4
Pf3D7_14_v3:1437748-1438033:f	site	AAAAAAAAAAAAAWAAAWWAWAAWAAWAA	R	2	30	CAGGTAAGCTCTTCAGTTAATTCTTCAAA	-37.2
Pf3D7_14_v3:1437748-1438033:f	site	KYTSKAWCSTCTGRMHWRCCAAARGRGG	R	2	29	AGGTAAGCTCTTCAGTTAATTCTTCAAA	-29.1
Pf3D7_14_v3:1437748-1438033:f	site	TTGGYTAGYTDYKGATWTGNGWGCTATGWTTRGTGRHGYWACTACAWTW	R	2	50	ATTTAATAAAACATTCAAGACAGGTAAGCTCTTCAGTTAATTCTTCAAA	-28.8
Pf3D7_14_v3:1437748-1438033:f	site	KGTBCATCAATWTBADYAHCWCCATWAGB	R	2	30	CAGGTAAGCTCTTCAGTTAATTCTTCAAA	-11.8
Pf3D7_14_v3:1437748-1438033:f	site	TTAGAATGGWTATGTKTAGATTTAGATTTGGTKGAAGGYWTAWTGGA	R	2	48	TTAATAAAACATTCAAGACAGGTAAGCTCTTCAGTTAATTCTTCAAA	-25.3
Pf3D7_14_v3:1437748-1438033:f	site	YTTTTTTTTTTTTTTTTTTTTTTTTTTTT	R	3	31	ACAGGTAAGCTCTTCAGTTAATTCTTCAA	-29.8
Pf3D7_14_v3:1437748-1438033:f	site	ATAAWTAWAWAWATATATATATATATATATATATATATATA	R	3	43	AAAACATTCAAGACAGGTAAGCTCTTCAGTTAATTCTTCAA	-62.1
Pf3D7_14_v3:1437748-1438033:f	site	DBNTDTNKTTBYNYHTBYWBHTTTTKTTY	R	3	31	ACAGGTAAGCTCTTCAGTTAATTCTTCAA	1.0
Pf3D7_14_v3:1437748-1438033:f	site	NVWBHWNSTWYWVWWVHABHWMHACMACM	R	3	31	ACAGGTAAGCTCTTCAGTTAATTCTTCAA	-17.9
Pf3D7_14_v3:1437748-1438033:f	site	AAAAAAAAAAAAAWAAAWWAWAAWAAWAA	R	3	31	ACAGGTAAGCTCTTCAGTTAATTCTTCAA	-32.3
Pf3D7_14_v3:1437748-1438033:f	site	KYTSKAWCSTCTGRMHWRCCAAARGRGG	R	3	30	CAGGTAAGCTCTTCAGTTAATTCTTCAA	-18.5
Pf3D7_14_v3:1437748-1438033:f	site	TTGGYTAGYTDYKGATWTGNGWGCTATGWTTRGTGRHGYWACTACAWTW	R	3	51	AATTTAATAAAACATTCAAGACAGGTAAGCTCTTCAGTTAATTCTTCAA	-40.2
Pf3D7_14_v3:1437748-1438033:f	site	ATATATATATATWTATATATAYATATA	R	3	29	AGGTAAGCTCTTCAGTTAATTCTTCAA	-17.4
Pf3D7_14_v3:1437748-1438033:f	site	KGTBCATCAATWTBADYAHCWCCATWAGB	R	3	31	ACAGGTAAGCTCTTCAGTTAATTCTTCAA	-15.6
Pf3D7_14_v3:1437748-1438033:f	site	TTAGAATGGWTATGTKTAGATTTAGATTTGGTKGAAGGYWTAWTGGA	R	3	49	TTTAATAAAACATTCAAGACAGGTAAGCTCTTCAGTTAATTCTTCAA	-28.3
Pf3D7_14_v3:1437748-1438033:f	site	YTTTTTTTTTTTTTTTTTTTTTTTTTTTT	R	4	32	GACAGGTAAGCTCTTCAGTTAATTCTTCA	-17.1
Pf3D7_14_v3:1437748-1438033:f	site	ATAAWTAWAWAWATATATATATATATATATATATATATATA	R	4	44	TAAAACATTCAAGACAGGTAAGCTCTTCAGTTAATTCTTCA	-53.8
Pf3D7_14_v3:1437748-1438033:f	site	DBNTDTNKTTBYNYHTBYWBHTTTTKTTY	R	4	32	GACAGGTAAGCTCTTCAGTTAATTCTTCA	-15.5
Pf3D7_14_v3:1437748-1438033:f	site	NVWBHWNSTWYWVWWVHABHWMHACMACM	R	4	32	GACAGGTAAGCTCTTCAGTTAATTCTTCA	-4.0
Pf3D7_14_v3:1437748-1438033:f	site	AAAAAAAAAAAAAWAAAWWAWAAWAAWAA	R	4	32	GACAGGTAAGCTCTTCAGTTAATTCTTCA	-23.2
Pf3D7_14_v3:1437748-1438033:f	site	KYTSKAWCSTCTGRMHWRCCAAARGRGG	R	4	31	ACAGGTAAGCTCTTCAGTTAATTCTTCA	-16.8
Pf3D7_14_v3:1437748-1438033:f	site	TTGGYTAGYTDYKGATWTGNGWGCTATGWTTRGTGRHGYWACTACAWTW	R	4	52	CAATTTAATAAAACATTCAAGACAGGTAAGCTCTTCAGTTAATTCTTCA	-18.3
Pf3D7_14_v3:1437748-1438033:f	site	ATATATATATATWTATATATAYATATA	R	4	30	CAGGTAAGCTCTTCAGTTAATTCTTCA	-32.9
Pf3D7_14_v3:1437748-1438033:f	site	KGTBCATCAATWTBADYAHCWCCATWAGB	R	4	32	GACAGGTAAGCTCTTCAGTTAATTCTTCA	-24.1
Pf3D7_14_v3:1437748-1438033:f	site	TTAGAATGGWTATGTKTAGATTTAGATTTGGTKGAAGGYWTAWTGGA	R	4	50	ATTTAATAAAACATTCAAGACAGGTAAGCTCTTCAGTTAATTCTTCA	-21.7
Pf3D7_14_v3:1437748-1438033:f	site	YTTTTTTTTTTTTTTTTTTTTTTTTTTTT	R	5	33	AGACAGGTAAGCTCTTCAGTTAATTCTTC	-22.6
Pf3D7_14_v3:1437748-1438033:f	site	ATAAWTAWAWAWATATATATATATATATATATATATATATA	R	5	45	ATAAAACATTCAAGACAGGTAAGCTCTTCAGTTAATTCTTC	-56.8
Pf3D7_14_v3:1437748-1438033:f	site	DBNTDTNKTTBYNYHTBYWBHTTTTKTTY	R	5	33	AGACAGGTAAGCTCTTCAGTTAATTCTTC	-14.0
Pf3D7_14_v3:1437748-1438033:f	site	NVWBHWNSTWYWVWWVHABHWMHACMACM	R	5	33	AGACAGGTAAGCTCTTCAGTTAATTCTTC	-13.2
Pf3D7_14_v3:1437748-1438033:f	site	AAAAAAAAAAAAAWAAAWWAWAAWAAWAA	R	5	33	AGACAGGTAAGCTCTTCAGTTAATTCTTC	-33.7
Pf3D7_14_v3:1437748-1438033:f	site	KYTSKAWCSTCTGRMHWRCCAAARGRGG	R	5	32	GACAGGTAAGCTCTTCAGTTAATTCTTC	-7.5
Pf3D7_14_v3:1437748-1438033:f	site	TTGGYTAGYTDYKGATWTGNGWGCTATGWTTRGTGRHGYWACTACAWTW	R	5	53	CCAATTTAATAAAACATTCAAGACAGGTAAGCTCTTCAGTTAATTCTTC	-42.2
Pf3D7_14_v3:1437748-1438033:f	site	ATATATATATATWTATATATAYATATA	R	5	31	ACAGGTAAGCTCTTCAGTTAATTCTTC	-24.0
Pf3D7_14_v3:1437748-1438033:f	site	KGTBCATCAATWTBADYAHCWCCATWAGB	R	5	33	AGACAGGTAAGCTCTTCAGTTAATTCTTC	-13.9
Pf3D7_14_v3:1437748-1438033:f	site	TTAGAATGGWTATGTKTAGATTTAGATTTGGTKGAAGGYWTAWTGGA	R	5	51	AATTTAATAAAACATTCAAGACAGGTAAGCTCTTCAGTTAATTCTTC	-29.2
Pf3D7_14_v3:1437748-1438033:f	site	YTTTTTTTTTTTTTTTTTTTTTTTTTTTT	R	6	34	AAGACAGGTAAGCTCTTCAGTTAATTCTT	-33.3
Pf3D7_14_v3:1437748-1438033:f	site	ATAAWTAWAWAWATATATATATATATATATATATATATATA	R	6	46	AATAAAACATTCAAGACAGGTAAGCTCTTCAGTTAATTCTT	-50.5
Pf3D7_14_v3:1437748-1438033:f	site	DBNTDTNKTTBYNYHTBYWBHTTTTKTTY	R	6	34	AAGACAGGTAAGCTCTTCAGTTAATTCTT	-6.7
Pf3D7_14_v3:1437748-1438033:f	site	NVWBHWNSTWYWVWWVHABHWMHACMACM	R	6	34	AAGACAGGTAAGCTCTTCAGTTAATTCTT	-22.7
Pf3D7_14_v3:1437748-1438033:f	site	AAAAAAAAAAAAAWAAAWWAWAAWAAWAA	R	6	34	AAGACAGGTAAGCTCTTCAGTTAATTCTT	-34.2
Pf3D7_14_v3:1437748-1438033:f	site	KYTSKAWCSTCTGRMHWRCCAAARGRGG	R	6	33	AGACAGGTAAGCTCTTCAGTTAATTCTT	-24.9
Pf3D7_14_v3:1437748-1438033:f	site	TTGGYTAGYTDYKGATWTGNGWGCTATGWTTRGTGRHGYWACTACAWTW	R	6	54	ACCAATTTAATAAAACATTCAAGACAGGTAAGCTCTTCAGTTAATTCTT	-35.0
Pf3D7_14_v3:1437748-1438033:f	site	ATATATATATATWTATATATAYATATA	R	6	32	GACAGGTAAGCTCTTCAGTTAATTCTT	-36.8
Pf3D7_14_v3:1437748-1438033:f	site	KGTBCATCAATWTBADYAHCWCCATWAGB	R	6	34	AAGACAGGTAAGCTCTTCAGTTAATTCTT	-27.8
Pf3D7_14_v3:1437748-1438033:f	site	TTAGAATGGWTATGTKTAGATTTAGATTTGGTKGAAGGYWTAWTGGA	R	6	52	CAATTTAATAAAACATTCAAGACAGGTAAGCTCTTCAGTTAATTCTT	-20.3
Pf3D7_14_v3:1437748-1438033:f	site	YTTTTTTTTTTTTTTTTTTTTTTTTTTTT	R	7	35	CAAGACAGGTAAGCTCTTCAGTTAATTCT	-16.8
Pf3D7_14_v3:1437748-1438033:f	site	ATAAWTAWAWAWATATATATATATATATATATATATATATA	R	7	47	TAATAAAACATTCAAGACAGGTAAGCTCTTCAGTTAATTCT	-62.5
Pf3D7_14_v3:1437748-1438033:f	site	DBNTDTNKTTBYNYHTBYWBHTTTTKTTY	R	7	35	CAAGACAGGTAAGCTCTTCAGTTAATTCT	-22.2
Pf3D7_14_v3:1437748-1438033:f	site	NVWBHWNSTWYWVWWVHABHWMHACMACM	R	7	35	CAAGACAGGTAAGCTCTTCAGTTAATTCT	-16.8
Pf3D7_14_v3:1437748-1438033:f	site	AAAAAAAAAAAAAWAAAWWAWAAWAAWAA	R	7	35	CAAGACAGGTAAGCTCTTCAGTTAATTCT	-32.9
Pf3D7_14_v3:1437748-1438033:f	site	KYTSKAWCSTCTGRMHWRCCAAARGRGG	R	7	34	AAGACAGGTAAGCTCTTCAGTTAATTCT	-29.4
Pf3D7_14_v3:1437748-1438033:f	site	TTGGYTAGYTDYKGATWTGNGWGCTATGWTTRGTGRHGYWACTACAWTW	R	7	55	TACCAATTTAATAAAACATTCAAGACAGGTAAGCTCTTCAGTTAATTCT	-32.7
Pf3D7_14_v3:1437748-1438033:f	site	ATATATATATATWTATATATAYATATA	R	7	33	AGACAGGTAAGCTCTTCAGTTAATTCT	-28.1
Pf3D7_14_v3:1437748-1438033:f	site	KGTBCATCAATWTBADYAHCWCCATWAGB	R	7	35	CAAGACAGGTAAGCTCTTCAGTTAATTCT	-24.4
Pf3D7_14_v3:1437748-1438033:f	site	TTAGAATGGWTATGTKTAGATTTAGATTTGGTKGAAGGYWTAWTGGA	R	7	53	CCAATTTAATAAAACATTCAAGACAGGTAAGCTCTTCAGTTAATTCT	-27.6
Pf3D7_14_v3:1437748-1438033:f	site	YTTTTTTTTTTTTTTTTTTTTTTTTTTTT	R	8	36	TCAAGACAGGTAAGCTCTTCAGTTAATTC	-31.5
Pf3D7_14_v3:1437748-1438033:f	site	ATAAWTAWAWAWATATATATATATATATATATATATATATA	R	8	48	TTAATAAAACATTCAAGACAGGTAAGCTCTTCAGTTAATTC	-51.3
Pf3D7_14_v3:1437748-1438033:f	site	DBNTDTNKTTBYNYHTBYWBHTTTTKTTY	R	8	36	TCAAGACAGGTAAGCTCTTCAGTTAATTC	-4.4
Pf3D7_14_v3:1437748-1438033:f	site	NVWBHWNSTWYWVWWVHABHWMHACMACM	R	8	36	TCAAGACAGGTAAGCTCTTCAGTTAATTC	-9.9
Pf3D7_14_v3:1437748-1438033:f	site	AAAAAAAAAAAAAWAAAWWAWAAWAAWAA	R	8	36	TCAAGACAGGTAAGCTCTTCAGTTAATTC	-28.4
Pf3D7_14_v3:1437748-1438033:f	site	KYTSKAWCSTCTGRMHWRCCAAARGRGG	R	8	35	CAAGACAGGTAAGCTCTTCAGTTAATTC	-12.7
Pf3D7_14_v3:1437748-1438033:f	site	TTGGYTAGYTDYKGATWTGNGWGCTATGWTTRGTGRHGYWACTACAWTW	R	8	56	CTACCAATTTAATAAAACATTCAAGACAGGTAAGCTCTTCAGTTAATTC	-28.5
Pf3D7_14_v3:1437748-1438033:f	site	ATATATATATATWTATATATAYATATA	R	8	34	AAGACAGGTAAGCTCTTCAGTTAATTC	-32.4
Pf3D7_14_v3:1437748-1438033:f	site	KGTBCATCAATWTBADYAHCWCCATWAGB	R	8	36	TCAAGACAGGTAAGCTCTTCAGTTAATTC	-9.4
Pf3D7_14_v3:1437748-1438033:f	site	TTAGAATGGWTATGTKTAGATTTAGATTTGGTKGAAGGYWTAWTGGA	R	8	54	ACCAATTTAATAAAACATTCAAGACAGGTAAGCTCTTCAGTTAATTC	-34.9
Pf3D7_14_v3:1437748-1438033:f	site	YTTTTTTTTTTTTTTTTTTTTTTTTTTTT	R	9	37	TTCAAGACAGGTAAGCTCTTCAGTTAATT	-25.0
Pf3D7_14_v3:1437748-1438033:f	site	ATAAWTAWAWAWATATATATATATATATATATATATATATA	R	9	49	TTTAATAAAACATTCAAGACAGGTAAGCTCTTCAGTTAATT	-35.3
Pf3D7_14_v3:1437748-1438033:f	site	DBNTDTNKTTBYNYHTBYWBHTTTTKTTY	R	9	37	TTCAAGACAGGTAAGCTCTTCAGTTAATT	-6.7
Pf3D7_14_v3:1437748-1438033:f	site	NVWBHWNSTWYWVWWVHABHWMHACMACM	R	9	37	TTCAAGACAGGTAAGCTCTTCAGTTAATT	-23.6
Pf3D7_14_v3:1437748-1438033:f	site	AAAAAAAAAAAAAWAAAWWAWAAWAAWAA	R	9	37	TTCAAGACAGGTAAGCTCTTCAGTTAATT	-45.1
Pf3D7_14_v3:1437748-1438033:f	site	RTGAWWMKKAWRAAGMTVMWG	R	9	29	AGGTAAGCTCTTCAGTTAATT	-11.5
Pf3D7_14_v3:1437748-1438033:f	site	KYTSKAWCSTCTGRMHWRCCAAARGRGG	R	9	36	TCAAGACAGGTAAGCTCTTCAGTTAATT	-6.8
Pf3D7_14_v3:1437748-1438033:f	site	TTGGYTAGYTDYKGATWTGNGWGCTATGWTTRGTGRHGYWACTACAWTW	R	9	57	TCTACCAATTTAATAAAACATTCAAGACAGGTAAGCTCTTCAGTTAATT	-31.0
Pf3D7_14_v3:1437748-1438033:f	site	ATATATATATATWTATATATAYATATA	R	9	35	CAAGACAGGTAAGCTCTTCAGTTAATT	-28.5
Pf3D7_14_v3:1437748-1438033:f	site	KGTBCATCAATWTBADYAHCWCCATWAGB	R	9	37	TTCAAGACAGGTAAGCTCTTCAGTTAATT	-28.9
Pf3D7_14_v3:1437748-1438033:f	site	TTAGAATGGWTATGTKTAGATTTAGATTTGGTKGAAGGYWTAWTGGA	R	9	55	TACCAATTTAATAAAACATTCAAGACAGGTAAGCTCTTCAGTTAATT	-34.1
Pf3D7_14_v3:1437748-1438033:f	site	YTTTTTTTTTTTTTTTTTTTTTTTTTTTT	R	10	38	ATTCAAGACAGGTAAGCTCTTCAGTTAAT	-21.5
Pf3D7_14_v3:1437748-1438033:f	site	ATAAWTAWAWAWATATATATATATATATATATATATATATA	R	10	50	ATTTAATAAAACATTCAAGACAGGTAAGCTCTTCAGTTAAT	-45.0
Pf3D7_14_v3:1437748-1438033:f	site	DBNTDTNKTTBYNYHTBYWBHTTTTKTTY	R	10	38	ATTCAAGACAGGTAAGCTCTTCAGTTAAT	-13.5
Pf3D7_14_v3:1437748-1438033:f	site	NVWBHWNSTWYWVWWVHABHWMHACMACM	R	10	38	ATTCAAGACAGGTAAGCTCTTCAGTTAAT	-18.1
Pf3D7_14_v3:1437748-1438033:f	site	AAAAAAAAAAAAAWAAAWWAWAAWAAWAA	R	10	38	ATTCAAGACAGGTAAGCTCTTCAGTTAAT	-25.9
Pf3D7_14_v3:1437748-1438033:f	site	RTGAWWMKKAWRAAGMTVMWG	R	10	30	CAGGTAAGCTCTTCAGTTAAT	-20.0
Pf3D7_14_v3:1437748-1438033:f	site	KYTSKAWCSTCTGRMHWRCCAAARGRGG	R	10	37	TTCAAGACAGGTAAGCTCTTCAGTTAAT	-17.7
Pf3D7_14_v3:1437748-1438033:f	site	TTGGYTAGYTDYKGATWTGNGWGCTATGWTTRGTGRHGYWACTACAWTW	R	10	58	ATCTACCAATTTAATAAAACATTCAAGACAGGTAAGCTCTTCAGTTAAT	-21.6
Pf3D7_14_v3:1437748-1438033:f	site	ATATATATATATWTATATATAYATATA	R	10	36	TCAAGACAGGTAAGCTCTTCAGTTAAT	-36.9
Pf3D7_14_v3:1437748-1438033:f	site	KGTBCATCAATWTBADYAHCWCCATWAGB	R	10	38	ATTCAAGACAGGTAAGCTCTTCAGTTAAT	-16.0
Pf3D7_14_v3:1437748-1438033:f	site	DSGWDDTSCACMASAAGSDS	R	10	29	AGGTAAGCTCTTCAGTTAAT	-11.4
Pf3D7_14_v3:1437748-1438033:f	site	TTAGAATGGWTATGTKTAGATTTAGATTTGGTKGAAGGYWTAWTGGA	R	10	56	CTACCAATTTAATAAAACATTCAAGACAGGTAAGCTCTTCAGTTAAT	-22.8
Pf3D7_14_v3:1437748-1438033:f	site	YTTTTTTTTTTTTTTTTTTTTTTTTTTTT	R	11	39	CATTCAAGACAGGTAAGCTCTTCAGTTAA	-42.2
Pf3D7_14_v3:1437748-1438033:f	site	ATAAWTAWAWAWATATATATATATATATATATATATATATA	R	11	51	AATTTAATAAAACATTCAAGACAGGTAAGCTCTTCAGTTAA	-52.2
Pf3D7_14_v3:1437748-1438033:f	site	DBNTDTNKTTBYNYHTBYWBHTTTTKTTY	R	11	39	CATTCAAGACAGGTAAGCTCTTCAGTTAA	-10.7
Pf3D7_14_v3:1437748-1438033:f	site	NVWBHWNSTWYWVWWVHABHWMHACMACM	R	11	39	CATTCAAGACAGGTAAGCTCTTCAGTTAA	-2.4
Pf3D7_14_v3:1437748-1438033:f	site	AAAAAAAAAAAAAWAAAWWAWAAWAAWAA	R	11	39	CATTCAAGACAGGTAAGCTCTTCAGTTAA	-27.0
Pf3D7_14_v3:1437748-1438033:f	site	RTGAWWMKKAWRAAGMTVMWG	R	11	31	ACAGGTAAGCTCTTCAGTTAA	-23.3
Pf3D7_14_v3:1437748-1438033:f	site	KYTSKAWCSTCTGRMHWRCCAAARGRGG	R	11	38	ATTCAAGACAGGTAAGCTCTTCAGTTAA	-18.9
Pf3D7_14_v3:1437748-1438033:f	site	TTGGYTAGYTDYKGATWTGNGWGCTATGWTTRGTGRHGYWACTACAWTW	R	11	59	TATCTACCAATTTAATAAAACATTCAAGACAGGTAAGCTCTTCAGTTAA	-21.4
Pf3D7_14_v3:1437748-1438033:f	site	ATATATATATATWTATATATAYATATA	R	11	37	TTCAAGACAGGTAAGCTCTTCAGTTAA	-33.8
Pf3D7_14_v3:1437748-1438033:f	site	KGTBCATCAATWTBADYAHCWCCATWAGB	R	11	39	CATTCAAGACAGGTAAGCTCTTCAGTTAA	-10.9
Pf3D7_14_v3:1437748-1438033:f	site	DSGWDDTSCACMASAAGSDS	R	11	30	CAGGTAAGCTCTTCAGTTAA	-4.5
Pf3D7_14_v3:1437748-1438033:f	site	TTAGAATGGWTATGTKTAGATTTAGATTTGGTKGAAGGYWTAWTGGA	R	11	57	TCTACCAATTTAATAAAACATTCAAGACAGGTAAGCTCTTCAGTTAA	-20.5
Pf3D7_14_v3:1437748-1438033:f	site	YTTTTTTTTTTTTTTTTTTTTTTTTTTTT	R	12	40	ACATTCAAGACAGGTAAGCTCTTCAGTTA	-35.1
Pf3D7_14_v3:1437748-1438033:f	site	ATAAWTAWAWAWATATATATATATATATATATATATATATA	R	12	52	CAATTTAATAAAACATTCAAGACAGGTAAGCTCTTCAGTTA	-48.3
Pf3D7_14_v3:1437748-1438033:f	site	DBNTDTNKTTBYNYHTBYWBHTTTTKTTY	R	12	40	ACATTCAAGACAGGTAAGCTCTTCAGTTA	-12.7
Pf3D7_14_v3:1437748-1438033:f	site	NVWBHWNSTWYWVWWVHABHWMHACMACM	R	12	40	ACATTCAAGACAGGTAAGCTCTTCAGTTA	-11.4
Pf3D7_14_v3:1437748-1438033:f	site	AAAAAAAAAAAAAWAAAWWAWAAWAAWAA	R	12	40	ACATTCAAGACAGGTAAGCTCTTCAGTTA	-37.4
Pf3D7_14_v3:1437748-1438033:f	site	RTGAWWMKKAWRAAGMTVMWG	R	12	32	GACAGGTAAGCTCTTCAGTTA	-21.1
Pf3D7_14_v3:1437748-1438033:f	site	KYTSKAWCSTCTGRMHWRCCAAARGRGG	R	12	39	CATTCAAGACAGGTAAGCTCTTCAGTTA	-15.1
Pf3D7_14_v3:1437748-1438033:f	site	TTGGYTAGYTDYKGATWTGNGWGCTATGWTTRGTGRHGYWACTACAWTW	R	12	60	TTATCTACCAATTTAATAAAACATTCAAGACAGGTAAGCTCTTCAGTTA	-14.4
Pf3D7_14_v3:1437748-1438033:f	site	ATATATATATATWTATATATAYATATA	R	12	38	ATTCAAGACAGGTAAGCTCTTCAGTTA	-32.6
Pf3D7_14_v3:1437748-1438033:f	site	KGTBCATCAATWTBADYAHCWCCATWAGB	R	12	40	ACATTCAAGACAGGTAAGCTCTTCAGTTA	-23.6
Pf3D7_14_v3:1437748-1438033:f	site	DSGWDDTSCACMASAAGSDS	R	12	31	ACAGGTAAGCTCTTCAGTTA	-8.3
Pf3D7_14_v3:1437748-1438033:f	site	TTAGAATGGWTATGTKTAGATTTAGATTTGGTKGAAGGYWTAWTGGA	R	12	58	ATCTACCAATTTAATAAAACATTCAAGACAGGTAAGCTCTTCAGTTA	-21.5
Pf3D7_14_v3:1437748-1438033:f	site	YTTTTTTTTTTTTTTTTTTTTTTTTTTTT	R	13	41	AACATTCAAGACAGGTAAGCTCTTCAGTT	-23.7
Pf3D7_14_v3:1437748-1438033:f	site	ATAAWTAWAWAWATATATATATATATATATATATATATATA	R	13	53	CCAATTTAATAAAACATTCAAGACAGGTAAGCTCTTCAGTT	-44.0
Pf3D7_14_v3:1437748-1438033:f	site	DBNTDTNKTTBYNYHTBYWBHTTTTKTTY	R	13	41	AACATTCAAGACAGGTAAGCTCTTCAGTT	-16.8
Pf3D7_14_v3:1437748-1438033:f	site	NVWBHWNSTWYWVWWVHABHWMHACMACM	R	13	41	AACATTCAAGACAGGTAAGCTCTTCAGTT	-19.8
Pf3D7_14_v3:1437748-1438033:f	site	AAAAAAAAAAAAAWAAAWWAWAAWAAWAA	R	13	41	AACATTCAAGACAGGTAAGCTCTTCAGTT	-20.6
Pf3D7_14_v3:1437748-1438033:f	site	RTGAWWMKKAWRAAGMTVMWG	R	13	33	AGACAGGTAAGCTCTTCAGTT	-23.1
Pf3D7_14_v3:1437748-1438033:f	site	KYTSKAWCSTCTGRMHWRCCAAARGRGG	R	13	40	ACATTCAAGACAGGTAAGCTCTTCAGTT	-8.6
Pf3D7_14_v3:1437748-1438033:f	site	TTGGYTAGYTDYKGATWTGNGWGCTATGWTTRGTGRHGYWACTACAWTW	R	13	61	ATTATCTACCAATTTAATAAAACATTCAAGACAGGTAAGCTCTTCAGTT	-25.3
Pf3D7_14_v3:1437748-1438033:f	site	ATATATATATATWTATATATAYATATA	R	13	39	CATTCAAGACAGGTAAGCTCTTCAGTT	-33.1
Pf3D7_14_v3:1437748-1438033:f	site	KGTBCATCAATWTBADYAHCWCCATWAGB	R	13	41	AACATTCAAGACAGGTAAGCTCTTCAGTT	-19.7
Pf3D7_14_v3:1437748-1438033:f	site	DSGWDDTSCACMASAAGSDS	R	13	32	GACAGGTAAGCTCTTCAGTT	-9.4
Pf3D7_14_v3:1437748-1438033:f	site	TTAGAATGGWTATGTKTAGATTTAGATTTGGTKGAAGGYWTAWTGGA	R	13	59	TATCTACCAATTTAATAAAACATTCAAGACAGGTAAGCTCTTCAGTT	-19.9
Pf3D7_14_v3:1437748-1438033:f	site	YTTTTTTTTTTTTTTTTTTTTTTTTTTTT	R	14	42	AAACATTCAAGACAGGTAAGCTCTTCAGT	-38.5
Pf3D7_14_v3:1437748-1438033:f	site	ATAAWTAWAWAWATATATATATATATATATATATATATATA	R	14	54	ACCAATTTAATAAAACATTCAAGACAGGTAAGCTCTTCAGT	-43.7
Pf3D7_14_v3:1437748-1438033:f	site	DBNTDTNKTTBYNYHTBYWBHTTTTKTTY	R	14	42	AAACATTCAAGACAGGTAAGCTCTTCAGT	-13.3
Pf3D7_14_v3:1437748-1438033:f	site	NVWBHWNSTWYWVWWVHABHWMHACMACM	R	14	42	AAACATTCAAGACAGGTAAGCTCTTCAGT	-8.6
Pf3D7_14_v3:1437748-1438033:f	site	AAAAAAAAAAAAAWAAAWWAWAAWAAWAA	R	14	42	AAACATTCAAGACAGGTAAGCTCTTCAGT	-30.4
Pf3D7_14_v3:1437748-1438033:f	site	RTGAWWMKKAWRAAGMTVMWG	R	14	34	AAGACAGGTAAGCTCTTCAGT	-8.8
Pf3D7_14_v3:1437748-1438033:f	site	KYTSKAWCSTCTGRMHWRCCAAARGRGG	R	14	41	AACATTCAAGACAGGTAAGCTCTTCAGT	-22.7
Pf3D7_14_v3:1437748-1438033:f	site	TTGGYTAGYTDYKGATWTGNGWGCTATGWTTRGTGRHGYWACTACAWTW	R	14	62	AATTATCTACCAATTTAATAAAACATTCAAGACAGGTAAGCTCTTCAGT	-40.4
Pf3D7_14_v3:1437748-1438033:f	site	ATATATATATATWTATATATAYATATA	R	14	40	ACATTCAAGACAGGTAAGCTCTTCAGT	-33.4
Pf3D7_14_v3:1437748-1438033:f	site	KGTBCATCAATWTBADYAHCWCCATWAGB	R	14	42	AAACATTCAAGACAGGTAAGCTCTTCAGT	-11.5
Pf3D7_14_v3:1437748-1438033:f	site	DSGWDDTSCACMASAAGSDS	R	14	33	AGACAGGTAAGCTCTTCAGT	-9.7
Pf3D7_14_v3:1437748-1438033:f	site	TTAGAATGGWTATGTKTAGATTTAGATTTGGTKGAAGGYWTAWTGGA	R	14	60	TTATCTACCAATTTAATAAAACATTCAAGACAGGTAAGCTCTTCAGT	-19.7
Pf3D7_14_v3:1437748-1438033:f	site	YTTTTTTTTTTTTTTTTTTTTTTTTTTTT	R	15	43	AAAACATTCAAGACAGGTAAGCTCTTCAG	-37.3
Pf3D7_14_v3:1437748-1438033:f	site	ATAAWTAWAWAWATATATATATATATATATATATATATATA	R	15	55	TACCAATTTAATAAAACATTCAAGACAGGTAAGCTCTTCAG	-57.5
Pf3D7_14_v3:1437748-1438033:f	site	DBNTDTNKTTBYNYHTBYWBHTTTTKTTY	R	15	43	AAAACATTCAAGACAGGTAAGCTCTTCAG	-6.7
Pf3D7_14_v3:1437748-1438033:f	site	ATATATATATATATA	R	15	29	AGGTAAGCTCTTCAG	-31.5
Pf3D7_14_v3:1437748-1438033:f	site	NVWBHWNSTWYWVWWVHABHWMHACMACM	R	15	43	AAAACATTCAAGACAGGTAAGCTCTTCAG	-23.7
Pf3D7_14_v3:1437748-1438033:f	site	AAAAAAAAAAAAAWAAAWWAWAAWAAWAA	R	15	43	AAAACATTCAAGACAGGTAAGCTCTTCAG	-37.6
Pf3D7_14_v3:1437748-1438033:f	site	RTGAWWMKKAWRAAGMTVMWG	R	15	35	CAAGACAGGTAAGCTCTTCAG	-5.0
Pf3D7_14_v3:1437748-1438033:f	site	KYTSKAWCSTCTGRMHWRCCAAARGRGG	R	15	42	AAACATTCAAGACAGGTAAGCTCTTCAG	-24.9
Pf3D7_14_v3:1437748-1438033:f	site	TTGGYTAGYTDYKGATWTGNGWGCTATGWTTRGTGRHGYWACTACAWTW	R	15	63	AAATTATCTACCAATTTAATAAAACATTCAAGACAGGTAAGCTCTTCAG	-38.2
Pf3D7_14_v3:1437748-1438033:f	site	ATATATATATATWTATATATAYATATA	R	15	41	AACATTCAAGACAGGTAAGCTCTTCAG	-37.6
Pf3D7_14_v3:1437748-1438033:f	site	KGTBCATCAATWTBADYAHCWCCATWAGB	R	15	43	AAAACATTCAAGACAGGTAAGCTCTTCAG	-15.3
Pf3D7_14_v3:1437748-1438033:f	site	DSGWDDTSCACMASAAGSDS	R	15	34	AAGACAGGTAAGCTCTTCAG	-6.8
Pf3D7_14_v3:1437748-1438033:f	site	TTAGAATGGWTATGTKTAGATTTAGATTTGGTKGAAGGYWTAWTGGA	R	15	61	ATTATCTACCAATTTAATAAAACATTCAAGACAGGTAAGCTCTTCAG	-28.3
Pf3D7_14_v3:1437748-1438033:f	site	YTTTTTTTTTTTTTTTTTTTTTTTTTTTT	R	16	44	TAAAACATTCAAGACAGGTAAGCTCTTCA	-43.4
Pf3D7_14_v3:1437748-1438033:f	site	ATAAWTAWAWAWATATATATATATATATATATATATATATA	R	16	56	CTACCAATTTAATAAAACATTCAAGACAGGTAAGCTCTTCA	-60.4
Pf3D7_14_v3:1437748-1438033:f	site	DBNTDTNKTTBYNYHTBYWBHTTTTKTTY	R	16	44	TAAAACATTCAAGACAGGTAAGCTCTTCA	-13.8
Pf3D7_14_v3:1437748-1438033:f	site	ATATATATATATATA	R	16	30	CAGGTAAGCTCTTCA	-45.4
Pf3D7_14_v3:1437748-1438033:f	site	NVWBHWNSTWYWVWWVHABHWMHACMACM	R	16	44	TAAAACATTCAAGACAGGTAAGCTCTTCA	-8.5
Pf3D7_14_v3:1437748-1438033:f	site	AAAAAAAAAAAAAWAAAWWAWAAWAAWAA	R	16	44	TAAAACATTCAAGACAGGTAAGCTCTTCA	-21.9
Pf3D7_14_v3:1437748-1438033:f	site	RTGAWWMKKAWRAAGMTVMWG	R	16	36	TCAAGACAGGTAAGCTCTTCA	-23.4
Pf3D7_14_v3:1437748-1438033:f	site	KYTSKAWCSTCTGRMHWRCCAAARGRGG	R	16	43	AAAACATTCAAGACAGGTAAGCTCTTCA	-33.8
Pf3D7_14_v3:1437748-1438033:f	site	TTGGYTAGYTDYKGATWTGNGWGCTATGWTTRGTGRHGYWACTACAWTW	R	16	64	AAAATTATCTACCAATTTAATAAAACATTCAAGACAGGTAAGCTCTTCA	-10.1
Pf3D7_14_v3:1437748-1438033:f	site	ATATATATATATWTATATATAYATATA	R	16	42	AAACATTCAAGACAGGTAAGCTCTTCA	-30.4
Pf3D7_14_v3:1437748-1438033:f	site	KGTBCATCAATWTBADYAHCWCCATWAGB	R	16	44	TAAAACATTCAAGACAGGTAAGCTCTTCA	-14.6
Pf3D7_14_v3:1437748-1438033:f	site	DSGWDDTSCACMASAAGSDS	R	16	35	CAAGACAGGTAAGCTCTTCA	-20.4
Pf3D7_14_v3:1437748-1438033:f	site	TTAGAATGGWTATGTKTAGATTTAGATTTGGTKGAAGGYWTAWTGGA	R	16	62	AATTATCTACCAATTTAATAAAACATTCAAGACAGGTAAGCTCTTCA	-33.1
Pf3D7_14_v3:1437748-1438033:f	site	YTTTTTTTTTTTTTTTTTTTTTTTTTTTT	R	17	45	ATAAAACATTCAAGACAGGTAAGCTCTTC	-42.5
Pf3D7_14_v3:1437748-1438033:f	site	ATAAWTAWAWAWATATATATATATATATATATATATATATA	R	17	57	TCTACCAATTTAATAAAACATTCAAGACAGGTAAGCTCTTC	-40.1
Pf3D7_14_v3:1437748-1438033:f	site	DBNTDTNKTTBYNYHTBYWBHTTTTKTTY	R	17	45	ATAAAACATTCAAGACAGGTAAGCTCTTC	-25.2
Pf3D7_14_v3:1437748-1438033:f	site	ATATATATATATATA	R	17	31	ACAGGTAAGCTCTTC	-30.4
Pf3D7_14_v3:1437748-1438033:f	site	NVWBHWNSTWYWVWWVHABHWMHACMACM	R	17	45	ATAAAACATTCAAGACAGGTAAGCTCTTC	-11.8
Pf3D7_14_v3:1437748-1438033:f	site	AAAAAAAAAAAAAWAAAWWAWAAWAAWAA	R	17	45	ATAAAACATTCAAGACAGGTAAGCTCTTC	-33.4
Pf3D7_14_v3:1437748-1438033:f	site	RTGAWWMKKAWRAAGMTVMWG	R	17	37	TTCAAGACAGGTAAGCTCTTC	-10.1
Pf3D7_14_v3:1437748-1438033:f	site	KYTSKAWCSTCTGRMHWRCCAAARGRGG	R	17	44	TAAAACATTCAAGACAGGTAAGCTCTTC	-18.0
Pf3D7_14_v3:1437748-1438033:f	site	TTGGYTAGYTDYKGATWTGNGWGCTATGWTTRGTGRHGYWACTACAWTW	R	17	65	CAAAATTATCTACCAATTTAATAAAACATTCAAGACAGGTAAGCTCTTC	-39.2
Pf3D7_14_v3:1437748-1438033:f	site	ATATATATATATWTATATATAYATATA	R	17	43	AAAACATTCAAGACAGGTAAGCTCTTC	-31.5
Pf3D7_14_v3:1437748-1438033:f	site	WWGCAMARKRKGA	R	17	29	AGGTAAGCTCTTC	-11.0
Pf3D7_14_v3:1437748-1438033:f	site	KGTBCATCAATWTBADYAHCWCCATWAGB	R	17	45	ATAAAACATTCAAGACAGGTAAGCTCTTC	-27.9
Pf3D7_14_v3:1437748-1438033:f	site	DSGWDDTSCACMASAAGSDS	R	17	36	TCAAGACAGGTAAGCTCTTC	-6.5
Pf3D7_14_v3:1437748-1438033:f	site	TTAGAATGGWTATGTKTAGATTTAGATTTGGTKGAAGGYWTAWTGGA	R	17	63	AAATTATCTACCAATTTAATAAAACATTCAAGACAGGTAAGCTCTTC	-24.0
Pf3D7_14_v3:1437748-1438033:f	site	YTTTTTTTTTTTTTTTTTTTTTTTTTTTT	R	18	46	AATAAAACATTCAAGACAGGTAAGCTCTT	-41.2
Pf3D7_14_v3:1437748-1438033:f	site	ATAAWTAWAWAWATATATATATATATATATATATATATATA	R	18	58	ATCTACCAATTTAATAAAACATTCAAGACAGGTAAGCTCTT	-51.2
Pf3D7_14_v3:1437748-1438033:f	site	DBNTDTNKTTBYNYHTBYWBHTTTTKTTY	R	18	46	AATAAAACATTCAAGACAGGTAAGCTCTT	-17.5
Pf3D7_14_v3:1437748-1438033:f	site	ATATATATATATATA	R	18	32	GACAGGTAAGCTCTT	-29.8
Pf3D7_14_v3:1437748-1438033:f	site	NVWBHWNSTWYWVWWVHABHWMHACMACM	R	18	46	AATAAAACATTCAAGACAGGTAAGCTCTT	-17.9
Pf3D7_14_v3:1437748-1438033:f	site	AAAAAAAAAAAAAWAAAWWAWAAWAAWAA	R	18	46	AATAAAACATTCAAGACAGGTAAGCTCTT	-18.0
Pf3D7_14_v3:1437748-1438033:f	site	RTGAWWMKKAWRAAGMTVMWG	R	18	38	ATTCAAGACAGGTAAGCTCTT	-13.0
Pf3D7_14_v3:1437748-1438033:f	site	KYTSKAWCSTCTGRMHWRCCAAARGRGG	R	18	45	ATAAAACATTCAAGACAGGTAAGCTCTT	-15.9
Pf3D7_14_v3:1437748-1438033:f	site	TTGGYTAGYTDYKGATWTGNGWGCTATGWTTRGTGRHGYWACTACAWTW	R	18	66	ACAAAATTATCTACCAATTTAATAAAACATTCAAGACAGGTAAGCTCTT	-34.1
Pf3D7_14_v3:1437748-1438033:f	site	ATATATATATATWTATATATAYATATA	R	18	44	TAAAACATTCAAGACAGGTAAGCTCTT	-38.9
Pf3D7_14_v3:1437748-1438033:f	site	WWGCAMARKRKGA	R	18	30	CAGGTAAGCTCTT	-9.9
Pf3D7_14_v3:1437748-1438033:f	site	KGTBCATCAATWTBADYAHCWCCATWAGB	R	18	46	AATAAAACATTCAAGACAGGTAAGCTCTT	-18.7
Pf3D7_14_v3:1437748-1438033:f	site	DSGWDDTSCACMASAAGSDS	R	18	37	TTCAAGACAGGTAAGCTCTT	-12.6
Pf3D7_14_v3:1437748-1438033:f	site	TTAGAATGGWTATGTKTAGATTTAGATTTGGTKGAAGGYWTAWTGGA	R	18	64	AAAATTATCTACCAATTTAATAAAACATTCAAGACAGGTAAGCTCTT	-22.2
Pf3D7_14_v3:1437748-1438033:f	site	YTTTTTTTTTTTTTTTTTTTTTTTTTTTT	R	19	47	TAATAAAACATTCAAGACAGGTAAGCTCT	-43.3
Pf3D7_14_v3:1437748-1438033:f	site	ATAAWTAWAWAWATATATATATATATATATATATATATATA	R	19	59	TATCTACCAATTTAATAAAACATTCAAGACAGGTAAGCTCT	-53.2
Pf3D7_14_v3:1437748-1438033:f	site	DBNTDTNKTTBYNYHTBYWBHTTTTKTTY	R	19	47	TAATAAAACATTCAAGACAGGTAAGCTCT	-16.0
Pf3D7_14_v3:1437748-1438033:f	site	ATATATATATATATA	R	19	33	AGACAGGTAAGCTCT	-26.4
Pf3D7_14_v3:1437748-1438033:f	site	NVWBHWNSTWYWVWWVHABHWMHACMACM	R	19	47	TAATAAAACATTCAAGACAGGTAAGCTCT	-8.4
Pf3D7_14_v3:1437748-1438033:f	site	AAAAAAAAAAAAAWAAAWWAWAAWAAWAA	R	19	47	TAATAAAACATTCAAGACAGGTAAGCTCT	-16.1
Pf3D7_14_v3:1437748-1438033:f	site	RTGAWWMKKAWRAAGMTVMWG	R	19	39	CATTCAAGACAGGTAAGCTCT	-20.6
Pf3D7_14_v3:1437748-1438033:f	site	KYTSKAWCSTCTGRMHWRCCAAARGRGG	R	19	46	AATAAAACATTCAAGACAGGTAAGCTCT	-11.6
Pf3D7_14_v3:1437748-1438033:f	site	TTGGYTAGYTDYKGATWTGNGWGCTATGWTTRGTGRHGYWACTACAWTW	R	19	67	AACAAAATTATCTACCAATTTAATAAAACATTCAAGACAGGTAAGCTCT	-30.5
Pf3D7_14_v3:1437748-1438033:f	site	ATATATATATATWTATATATAYATATA	R	19	45	ATAAAACATTCAAGACAGGTAAGCTCT	-25.8
Pf3D7_14_v3:1437748-1438033:f	site	WWGCAMARKRKGA	R	19	31	ACAGGTAAGCTCT	-6.2
Pf3D7_14_v3:1437748-1438033:f	site	KGTBCATCAATWTBADYAHCWCCATWAGB	R	19	47	TAATAAAACATTCAAGACAGGTAAGCTCT	-21.4
Pf3D7_14_v3:1437748-1438033:f	site	DSGWDDTSCACMASAAGSDS	R	19	38	ATTCAAGACAGGTAAGCTCT	-14.1
Pf3D7_14_v3:1437748-1438033:f	site	TTAGAATGGWTATGTKTAGATTTAGATTTGGTKGAAGGYWTAWTGGA	R	19	65	CAAAATTATCTACCAATTTAATAAAACATTCAAGACAGGTAAGCTCT	-21.1
Pf3D7_14_v3:1437748-1438033:f	site	YTTTTTTTTTTTTTTTTTTTTTTTTTTTT	R	20	48	TTAATAAAACATTCAAGACAGGTAAGCTC	-38.7
Pf3D7_14_v3:1437748-1438033:f	site	ATAAWTAWAWAWATATATATATATATATATATATATATATA	R	20	60	TTATCTACCAATTTAATAAAACATTCAAGACAGGTAAGCTC	-62.8
Pf3D7_14_v3:1437748-1438033:f	site	DBNTDTNKTTBYNYHTBYWBHTTTTKTTY	R	20	48	TTAATAAAACATTCAAGACAGGTAAGCTC	-17.0
Pf3D7_14_v3:1437748-1438033:f	site	ATATATATATATATA	R	20	34	AAGACAGGTAAGCTC	-34.4
Pf3D7_14_v3:1437748-1438033:f	site	NVWBHWNSTWYWVWWVHABHWMHACMACM	R	20	48	TTAATAAAACATTCAAGACAGGTAAGCTC	-17.1
Pf3D7_14_v3:1437748-1438033:f	site	AAAAAAAAAAAAAWAAAWWAWAAWAAWAA	R	20	48	TTAATAAAACATTCAAGACAGGTAAGCTC	-29.0
Pf3D7_14_v3:1437748-1438033:f	site	RTGAWWMKKAWRAAGMTVMWG	R	20	40	ACATTCAAGACAGGTAAGCTC	-12.6
Pf3D7_14_v3:1437748-1438033:f	site	KYTSKAWCSTCTGRMHWRCCAAARGRGG	R	20	47	TAATAAAACATTCAAGACAGGTAAGCTC	-15.2
Pf3D7_14_v3:1437748-1438033:f	site	TTGGYTAGYTDYKGATWTGNGWGCTATGWTTRGTGRHGYWACTACAWTW	R	20	68	CAACAAAATTATCTACCAATTTAATAAAACATTCAAGACAGGTAAGCTC	-33.4
Pf3D7_14_v3:1437748-1438033:f	site	ATATATATATATWTATATATAYATATA	R	20	46	AATAAAACATTCAAGACAGGTAAGCTC	-36.3
Pf3D7_14_v3:1437748-1438033:f	site	WWGCAMARKRKGA	R	20	32	GACAGGTAAGCTC	-14.1
Pf3D7_14_v3:1437748-1438033:f	site	KGTBCATCAATWTBADYAHCWCCATWAGB	R	20	48	TTAATAAAACATTCAAGACAGGTAAGCTC	-14.7
Pf3D7_14_v3:1437748-1438033:f	site	DSGWDDTSCACMASAAGSDS	R	20	39	CATTCAAGACAGGTAAGCTC	-9.1
Pf3D7_14_v3:1437748-1438033:f	site	TTAGAATGGWTATGTKTAGATTTAGATTTGGTKGAAGGYWTAWTGGA	R	20	66	ACAAAATTATCTACCAATTTAATAAAACATTCAAGACAGGTAAGCTC	-31.3
Pf3D7_14_v3:1437748-1438033:f	site	YTTTTTTTTTTTTTTTTTTTTTTTTTTTT	R	21	49	TTTAATAAAACATTCAAGACAGGTAAGCT	-43.8
Pf3D7_14_v3:1437748-1438033:f	site	ATAAWTAWAWAWATATATATATATATATATATATATATATA	R	21	61	ATTATCTACCAATTTAATAAAACATTCAAGACAGGTAAGCT	-38.0
Pf3D7_14_v3:1437748-1438033:f	site	DBNTDTNKTTBYNYHTBYWBHTTTTKTTY	R	21	49	TTTAATAAAACATTCAAGACAGGTAAGCT	-18.3
Pf3D7_14_v3:1437748-1438033:f	site	ATATATATATATATA	R	21	35	CAAGACAGGTAAGCT	-29.9
Pf3D7_14_v3:1437748-1438033:f	site	NVWBHWNSTWYWVWWVHABHWMHACMACM	R	21	49	TTTAATAAAACATTCAAGACAGGTAAGCT	-19.1
Pf3D7_14_v3:1437748-1438033:f	site	AAAAAAAAAAAAAWAAAWWAWAAWAAWAA	R	21	49	TTTAATAAAACATTCAAGACAGGTAAGCT	-25.6
Pf3D7_14_v3:1437748-1438033:f	site	RTGAWWMKKAWRAAGMTVMWG	R	21	41	AACATTCAAGACAGGTAAGCT	-10.8
Pf3D7_14_v3:1437748-1438033:f	site	KYTSKAWCSTCTGRMHWRCCAAARGRGG	R	21	48	TTAATAAAACATTCAAGACAGGTAAGCT	-14.0
Pf3D7_14_v3:1437748-1438033:f	site	TTGGYTAGYTDYKGATWTGNGWGCTATGWTTRGTGRHGYWACTACAWTW	R	21	69	CCAACAAAATTATCTACCAATTTAATAAAACATTCAAGACAGGTAAGCT	-32.5
Pf3D7_14_v3:1437748-1438033:f	site	ATATATATATATWTATATATAYATATA	R	21	47	TAATAAAACATTCAAGACAGGTAAGCT	-21.8
Pf3D7_14_v3:1437748-1438033:f	site	WWGCAMARKRKGA	R	21	33	AGACAGGTAAGCT	-6.8
Pf3D7_14_v3:1437748-1438033:f	site	KGTBCATCAATWTBADYAHCWCCATWAGB	R	21	49	TTTAATAAAACATTCAAGACAGGTAAGCT	-16.8
Pf3D7_14_v3:1437748-1438033:f	site	DSGWDDTSCACMASAAGSDS	R	21	40	ACATTCAAGACAGGTAAGCT	-6.2
Pf3D7_14_v3:1437748-1438033:f	site	TTAGAATGGWTATGTKTAGATTTAGATTTGGTKGAAGGYWTAWTGGA	R	21	67	AACAAAATTATCTACCAATTTAATAAAACATTCAAGACAGGTAAGCT	-30.1
Pf3D7_14_v3:1437748-1438033:f	site	YTTTTTTTTTTTTTTTTTTTTTTTTTTTT	R	22	50	ATTTAATAAAACATTCAAGACAGGTAAGC	-42.1
Pf3D7_14_v3:1437748-1438033:f	site	ATAAWTAWAWAWATATATATATATATATATATATATATATA	R	22	62	AATTATCTACCAATTTAATAAAACATTCAAGACAGGTAAGC	-54.9
Pf3D7_14_v3:1437748-1438033:f	site	DBNTDTNKTTBYNYHTBYWBHTTTTKTTY	R	22	50	ATTTAATAAAACATTCAAGACAGGTAAGC	-27.9
Pf3D7_14_v3:1437748-1438033:f	site	ATATATATATATATA	R	22	36	TCAAGACAGGTAAGC	-44.7
Pf3D7_14_v3:1437748-1438033:f	site	NVWBHWNSTWYWVWWVHABHWMHACMACM	R	22	50	ATTTAATAAAACATTCAAGACAGGTAAGC	-18.0
Pf3D7_14_v3:1437748-1438033:f	site	AAAAAAAAAAAAAWAAAWWAWAAWAAWAA	R	22	50	ATTTAATAAAACATTCAAGACAGGTAAGC	-15.6
Pf3D7_14_v3:1437748-1438033:f	site	RTGAWWMKKAWRAAGMTVMWG	R	22	42	AAACATTCAAGACAGGTAAGC	-11.3
Pf3D7_14_v3:1437748-1438033:f	site	KYTSKAWCSTCTGRMHWRCCAAARGRGG	R	22	49	TTTAATAAAACATTCAAGACAGGTAAGC	-6.0
Pf3D7_14_v3:1437748-1438033:f	site	TTGGYTAGYTDYKGATWTGNGWGCTATGWTTRGTGRHGYWACTACAWTW	R	22	70	ACCAACAAAATTATCTACCAATTTAATAAAACATTCAAGACAGGTAAGC	-34.6
Pf3D7_14_v3:1437748-1438033:f	site	ATATATATATATWTATATATAYATATA	R	22	48	TTAATAAAACATTCAAGACAGGTAAGC	-38.7
Pf3D7_14_v3:1437748-1438033:f	site	WWGCAMARKRKGA	R	22	34	AAGACAGGTAAGC	-5.6
Pf3D7_14_v3:1437748-1438033:f	site	KGTBCATCAATWTBADYAHCWCCATWAGB	R	22	50	ATTTAATAAAACATTCAAGACAGGTAAGC	-17.2
Pf3D7_14_v3:1437748-1438033:f	site	DSGWDDTSCACMASAAGSDS	R	22	41	AACATTCAAGACAGGTAAGC	-9.6
Pf3D7_14_v3:1437748-1438033:f	site	TTAGAATGGWTATGTKTAGATTTAGATTTGGTKGAAGGYWTAWTGGA	R	22	68	CAACAAAATTATCTACCAATTTAATAAAACATTCAAGACAGGTAAGC	-18.5
Pf3D7_14_v3:1437748-1438033:f	site	YTTTTTTTTTTTTTTTTTTTTTTTTTTTT	R	23	51	AATTTAATAAAACATTCAAGACAGGTAAG	-44.8
Pf3D7_14_v3:1437748-1438033:f	site	ATAAWTAWAWAWATATATATATATATATATATATATATATA	R	23	63	AAATTATCTACCAATTTAATAAAACATTCAAGACAGGTAAG	-40.5
Pf3D7_14_v3:1437748-1438033:f	site	DBNTDTNKTTBYNYHTBYWBHTTTTKTTY	R	23	51	AATTTAATAAAACATTCAAGACAGGTAAG	-21.5
Pf3D7_14_v3:1437748-1438033:f	site	ATATATATATATATA	R	23	37	TTCAAGACAGGTAAG	-21.8
Pf3D7_14_v3:1437748-1438033:f	site	NVWBHWNSTWYWVWWVHABHWMHACMACM	R	23	51	AATTTAATAAAACATTCAAGACAGGTAAG	-14.8
Pf3D7_14_v3:1437748-1438033:f	site	AAAAAAAAAAAAAWAAAWWAWAAWAAWAA	R	23	51	AATTTAATAAAACATTCAAGACAGGTAAG	-17.1
Pf3D7_14_v3:1437748-1438033:f	site	RTGAWWMKKAWRAAGMTVMWG	R	23	43	AAAACATTCAAGACAGGTAAG	-13.4
Pf3D7_14_v3:1437748-1438033:f	site	KYTSKAWCSTCTGRMHWRCCAAARGRGG	R	23	50	ATTTAATAAAACATTCAAGACAGGTAAG	-18.3
Pf3D7_14_v3:1437748-1438033:f	site	TTGGYTAGYTDYKGATWTGNGWGCTATGWTTRGTGRHGYWACTACAWTW	R	23	71	TACCAACAAAATTATCTACCAATTTAATAAAACATTCAAGACAGGTAAG	-34.9
Pf3D7_14_v3:1437748-1438033:f	site	ATATATATATATWTATATATAYATATA	R	23	49	TTTAATAAAACATTCAAGACAGGTAAG	-24.4
Pf3D7_14_v3:1437748-1438033:f	site	WWGCAMARKRKGA	R	23	35	CAAGACAGGTAAG	-6.8
Pf3D7_14_v3:1437748-1438033:f	site	KGTBCATCAATWTBADYAHCWCCATWAGB	R	23	51	AATTTAATAAAACATTCAAGACAGGTAAG	-14.9
Pf3D7_14_v3:1437748-1438033:f	site	DSGWDDTSCACMASAAGSDS	R	23	42	AAACATTCAAGACAGGTAAG	-8.7
Pf3D7_14_v3:1437748-1438033:f	site	TTAGAATGGWTATGTKTAGATTTAGATTTGGTKGAAGGYWTAWTGGA	R	23	69	CCAACAAAATTATCTACCAATTTAATAAAACATTCAAGACAGGTAAG	-22.9
Pf3D7_14_v3:1437748-1438033:f	site	YTTTTTTTTTTTTTTTTTTTTTTTTTTTT	R	24	52	CAATTTAATAAAACATTCAAGACAGGTAA	-39.4
Pf3D7_14_v3:1437748-1438033:f	site	ATAAWTAWAWAWATATATATATATATATATATATATATATA	R	24	64	AAAATTATCTACCAATTTAATAAAACATTCAAGACAGGTAA	-53.9
Pf3D7_14_v3:1437748-1438033:f	site	DBNTDTNKTTBYNYHTBYWBHTTTTKTTY	R	24	52	CAATTTAATAAAACATTCAAGACAGGTAA	-16.7
Pf3D7_14_v3:1437748-1438033:f	site	ATATATATATATATA	R	24	38	ATTCAAGACAGGTAA	-30.9
Pf3D7_14_v3:1437748-1438033:f	site	NVWBHWNSTWYWVWWVHABHWMHACMACM	R	24	52	CAATTTAATAAAACATTCAAGACAGGTAA	-10.9
Pf3D7_14_v3:1437748-1438033:f	site	AAAAAAAAAAAAAWAAAWWAWAAWAAWAA	R	24	52	CAATTTAATAAAACATTCAAGACAGGTAA	-25.6
Pf3D7_14_v3:1437748-1438033:f	site	RTGAWWMKKAWRAAGMTVMWG	R	24	44	TAAAACATTCAAGACAGGTAA	-17.4
Pf3D7_14_v3:1437748-1438033:f	site	KYTSKAWCSTCTGRMHWRCCAAARGRGG	R	24	51	AATTTAATAAAACATTCAAGACAGGTAA	-14.9
Pf3D7_14_v3:1437748-1438033:f	site	TTGGYTAGYTDYKGATWTGNGWGCTATGWTTRGTGRHGYWACTACAWTW	R	24	72	GTACCAACAAAATTATCTACCAATTTAATAAAACATTCAAGACAGGTAA	-30.8
Pf3D7_14_v3:1437748-1438033:f	site	ATATATATATATWTATATATAYATATA	R	24	50	ATTTAATAAAACATTCAAGACAGGTAA	-33.5
Pf3D7_14_v3:1437748-1438033:f	site	WWGCAMARKRKGA	R	24	36	TCAAGACAGGTAA	-5.6
Pf3D7_14_v3:1437748-1438033:f	site	KGTBCATCAATWTBADYAHCWCCATWAGB	R	24	52	CAATTTAATAAAACATTCAAGACAGGTAA	-21.8
Pf3D7_14_v3:1437748-1438033:f	site	DSGWDDTSCACMASAAGSDS	R	24	43	AAAACATTCAAGACAGGTAA	-2.7
Pf3D7_14_v3:1437748-1438033:f	site	TTAGAATGGWTATGTKTAGATTTAGATTTGGTKGAAGGYWTAWTGGA	R	24	70	ACCAACAAAATTATCTACCAATTTAATAAAACATTCAAGACAGGTAA	-31.8
Pf3D7_14_v3:1437748-1438033:f	site	GGGGGG	R	24	29	AGGTAA	-0.6
Pf3D7_14_v3:1474969-1477999:f	site	TTGGYTAGYTDYKGATWTGNGWGCTATGWTTRGTGRHGYWACTACAWTW	D	1700	1748	TTAAACATAGAAAAAATATTTTTTTTATAAGTGGAGAAAAAGAAGGTAA	-32.7
Pf3D7_14_v3:1474969-1477999:f	site	TTGGYTAGYTDYKGATWTGNGWGCTATGWTTRGTGRHGYWACTACAWTW	D	1701	1749	TAAACATAGAAAAAATATTTTTTTTATAAGTGGAGAAAAAGAAGGTAAA	-22.7
Pf3D7_14_v3:1474969-1477999:f	site	TTGGYTAGYTDYKGATWTGNGWGCTATGWTTRGTGRHGYWACTACAWTW	D	1702	1750	AAACATAGAAAAAATATTTTTTTTATAAGTGGAGAAAAAGAAGGTAAAT	-35.5
Pf3D7_14_v3:1474969-1477999:f	site	TTAGAATGGWTATGTKTAGATTTAGATTTGGTKGAAGGYWTAWTGGA	D	1702	1748	AAACATAGAAAAAATATTTTTTTTATAAGTGGAGAAAAAGAAGGTAA	-19.9
Pf3D7_14_v3:1474969-1477999:f	site	TTGGYTAGYTDYKGATWTGNGWGCTATGWTTRGTGRHGYWACTACAWTW	D	1703	1751	AACATAGAAAAAATATTTTTTTTATAAGTGGAGAAAAAGAAGGTAAATA	-24.7
Pf3D7_14_v3:1474969-1477999:f	site	TTAGAATGGWTATGTKTAGATTTAGATTTGGTKGAAGGYWTAWTGGA	D	1703	1749	AACATAGAAAAAATATTTTTTTTATAAGTGGAGAAAAAGAAGGTAAA	-16.3
Pf3D7_14_v3:1474969-1477999:f	site	TTGGYTAGYTDYKGATWTGNGWGCTATGWTTRGTGRHGYWACTACAWTW	D	1704	1752	ACATAGAAAAAATATTTTTTTTATAAGTGGAGAAAAAGAAGGTAAATAT	-28.9
Pf3D7_14_v3:1474969-1477999:f	site	TTAGAATGGWTATGTKTAGATTTAGATTTGGTKGAAGGYWTAWTGGA	D	1704	1750	ACATAGAAAAAATATTTTTTTTATAAGTGGAGAAAAAGAAGGTAAAT	-19.2
Pf3D7_14_v3:1474969-1477999:f	site	TTGGYTAGYTDYKGATWTGNGWGCTATGWTTRGTGRHGYWACTACAWTW	D	1705	1753	CATAGAAAAAATATTTTTTTTATAAGTGGAGAAAAAGAAGGTAAATATT	-35.8
Pf3D7_14_v3:1474969-1477999:f	site	TTAGAATGGWTATGTKTAGATTTAGATTTGGTKGAAGGYWTAWTGGA	D	1705	1751	CATAGAAAAAATATTTTTTTTATAAGTGGAGAAAAAGAAGGTAAATA	-24.0
Pf3D7_14_v3:1474969-1477999:f	site	TTGGYTAGYTDYKGATWTGNGWGCTATGWTTRGTGRHGYWACTACAWTW	D	1706	1754	ATAGAAAAAATATTTTTTTTATAAGTGGAGAAAAAGAAGGTAAATATTT	-25.5
Pf3D7_14_v3:1474969-1477999:f	site	TTAGAATGGWTATGTKTAGATTTAGATTTGGTKGAAGGYWTAWTGGA	D	1706	1752	ATAGAAAAAATATTTTTTTTATAAGTGGAGAAAAAGAAGGTAAATAT	-13.9
Pf3D7_14_v3:1474969-1477999:f	site	TTGGYTAGYTDYKGATWTGNGWGCTATGWTTRGTGRHGYWACTACAWTW	D	1707	1755	TAGAAAAAATATTTTTTTTATAAGTGGAGAAAAAGAAGGTAAATATTTG	-21.8
Pf3D7_14_v3:1474969-1477999:f	site	TTAGAATGGWTATGTKTAGATTTAGATTTGGTKGAAGGYWTAWTGGA	D	1707	1753	TAGAAAAAATATTTTTTTTATAAGTGGAGAAAAAGAAGGTAAATATT	-24.0
Pf3D7_14_v3:1474969-1477999:f	site	ATAAWTAWAWAWATATATATATATATATATATATATATATA	D	1708	1748	AGAAAAAATATTTTTTTTATAAGTGGAGAAAAAGAAGGTAA	-46.6
Pf3D7_14_v3:1474969-1477999:f	site	TTGGYTAGYTDYKGATWTGNGWGCTATGWTTRGTGRHGYWACTACAWTW	D	1708	1756	AGAAAAAATATTTTTTTTATAAGTGGAGAAAAAGAAGGTAAATATTTGC	-21.5
Pf3D7_14_v3:1474969-1477999:f	site	TTAGAATGGWTATGTKTAGATTTAGATTTGGTKGAAGGYWTAWTGGA	D	1708	1754	AGAAAAAATATTTTTTTTATAAGTGGAGAAAAAGAAGGTAAATATTT	-15.5
Pf3D7_14_v3:1474969-1477999:f	site	ATAAWTAWAWAWATATATATATATATATATATATATATATA	D	1709	1749	GAAAAAATATTTTTTTTATAAGTGGAGAAAAAGAAGGTAAA	-53.4
Pf3D7_14_v3:1474969-1477999:f	site	TTGGYTAGYTDYKGATWTGNGWGCTATGWTTRGTGRHGYWACTACAWTW	D	1709	1757	GAAAAAATATTTTTTTTATAAGTGGAGAAAAAGAAGGTAAATATTTGCA	-35.3
Pf3D7_14_v3:1474969-1477999:f	site	TTAGAATGGWTATGTKTAGATTTAGATTTGGTKGAAGGYWTAWTGGA	D	1709	1755	GAAAAAATATTTTTTTTATAAGTGGAGAAAAAGAAGGTAAATATTTG	-15.0
Pf3D7_14_v3:1474969-1477999:f	site	ATAAWTAWAWAWATATATATATATATATATATATATATATA	D	1710	1750	AAAAAATATTTTTTTTATAAGTGGAGAAAAAGAAGGTAAAT	-42.8
Pf3D7_14_v3:1474969-1477999:f	site	TTGGYTAGYTDYKGATWTGNGWGCTATGWTTRGTGRHGYWACTACAWTW	D	1710	1758	AAAAAATATTTTTTTTATAAGTGGAGAAAAAGAAGGTAAATATTTGCAT	-25.1
Pf3D7_14_v3:1474969-1477999:f	site	TTAGAATGGWTATGTKTAGATTTAGATTTGGTKGAAGGYWTAWTGGA	D	1710	1756	AAAAAATATTTTTTTTATAAGTGGAGAAAAAGAAGGTAAATATTTGC	-22.2
Pf3D7_14_v3:1474969-1477999:f	site	ATAAWTAWAWAWATATATATATATATATATATATATATATA	D	1711	1751	AAAAATATTTTTTTTATAAGTGGAGAAAAAGAAGGTAAATA	-38.9
Pf3D7_14_v3:1474969-1477999:f	site	TTGGYTAGYTDYKGATWTGNGWGCTATGWTTRGTGRHGYWACTACAWTW	D	1711	1759	AAAAATATTTTTTTTATAAGTGGAGAAAAAGAAGGTAAATATTTGCATG	-29.9
Pf3D7_14_v3:1474969-1477999:f	site	TTAGAATGGWTATGTKTAGATTTAGATTTGGTKGAAGGYWTAWTGGA	D	1711	1757	AAAAATATTTTTTTTATAAGTGGAGAAAAAGAAGGTAAATATTTGCA	-14.4
Pf3D7_14_v3:1474969-1477999:f	site	ATAAWTAWAWAWATATATATATATATATATATATATATATA	D	1712	1752	AAAATATTTTTTTTATAAGTGGAGAAAAAGAAGGTAAATAT	-54.0
Pf3D7_14_v3:1474969-1477999:f	site	TTGGYTAGYTDYKGATWTGNGWGCTATGWTTRGTGRHGYWACTACAWTW	D	1712	1760	AAAATATTTTTTTTATAAGTGGAGAAAAAGAAGGTAAATATTTGCATGT	-16.2
Pf3D7_14_v3:1474969-1477999:f	site	TTAGAATGGWTATGTKTAGATTTAGATTTGGTKGAAGGYWTAWTGGA	D	1712	1758	AAAATATTTTTTTTATAAGTGGAGAAAAAGAAGGTAAATATTTGCAT	-17.9
Pf3D7_14_v3:1474969-1477999:f	site	ATAAWTAWAWAWATATATATATATATATATATATATATATA	D	1713	1753	AAATATTTTTTTTATAAGTGGAGAAAAAGAAGGTAAATATT	-42.9
Pf3D7_14_v3:1474969-1477999:f	site	TTGGYTAGYTDYKGATWTGNGWGCTATGWTTRGTGRHGYWACTACAWTW	D	1713	1761	AAATATTTTTTTTATAAGTGGAGAAAAAGAAGGTAAATATTTGCATGTT	-28.0
Pf3D7_14_v3:1474969-1477999:f	site	TTAGAATGGWTATGTKTAGATTTAGATTTGGTKGAAGGYWTAWTGGA	D	1713	1759	AAATATTTTTTTTATAAGTGGAGAAAAAGAAGGTAAATATTTGCATG	-27.1
Pf3D7_14_v3:1474969-1477999:f	site	ATAAWTAWAWAWATATATATATATATATATATATATATATA	D	1714	1754	AATATTTTTTTTATAAGTGGAGAAAAAGAAGGTAAATATTT	-50.1
Pf3D7_14_v3:1474969-1477999:f	site	TTGGYTAGYTDYKGATWTGNGWGCTATGWTTRGTGRHGYWACTACAWTW	D	1714	1762	AATATTTTTTTTATAAGTGGAGAAAAAGAAGGTAAATATTTGCATGTTT	-17.2
Pf3D7_14_v3:1474969-1477999:f	site	TTAGAATGGWTATGTKTAGATTTAGATTTGGTKGAAGGYWTAWTGGA	D	1714	1760	AATATTTTTTTTATAAGTGGAGAAAAAGAAGGTAAATATTTGCATGT	-25.1
Pf3D7_14_v3:1474969-1477999:f	site	ATAAWTAWAWAWATATATATATATATATATATATATATATA	D	1715	1755	ATATTTTTTTTATAAGTGGAGAAAAAGAAGGTAAATATTTG	-37.8
Pf3D7_14_v3:1474969-1477999:f	site	TTGGYTAGYTDYKGATWTGNGWGCTATGWTTRGTGRHGYWACTACAWTW	D	1715	1763	ATATTTTTTTTATAAGTGGAGAAAAAGAAGGTAAATATTTGCATGTTTA	-26.6
Pf3D7_14_v3:1474969-1477999:f	site	TTAGAATGGWTATGTKTAGATTTAGATTTGGTKGAAGGYWTAWTGGA	D	1715	1761	ATATTTTTTTTATAAGTGGAGAAAAAGAAGGTAAATATTTGCATGTT	-9.0
Pf3D7_14_v3:1474969-1477999:f	site	ATAAWTAWAWAWATATATATATATATATATATATATATATA	D	1716	1756	TATTTTTTTTATAAGTGGAGAAAAAGAAGGTAAATATTTGC	-58.7
Pf3D7_14_v3:1474969-1477999:f	site	TTGGYTAGYTDYKGATWTGNGWGCTATGWTTRGTGRHGYWACTACAWTW	D	1716	1764	TATTTTTTTTATAAGTGGAGAAAAAGAAGGTAAATATTTGCATGTTTAT	-27.6
Pf3D7_14_v3:1474969-1477999:f	site	TTAGAATGGWTATGTKTAGATTTAGATTTGGTKGAAGGYWTAWTGGA	D	1716	1762	TATTTTTTTTATAAGTGGAGAAAAAGAAGGTAAATATTTGCATGTTT	-34.7
Pf3D7_14_v3:1474969-1477999:f	site	ATAAWTAWAWAWATATATATATATATATATATATATATATA	D	1717	1757	ATTTTTTTTATAAGTGGAGAAAAAGAAGGTAAATATTTGCA	-40.9
Pf3D7_14_v3:1474969-1477999:f	site	TTGGYTAGYTDYKGATWTGNGWGCTATGWTTRGTGRHGYWACTACAWTW	D	1717	1765	ATTTTTTTTATAAGTGGAGAAAAAGAAGGTAAATATTTGCATGTTTATT	-23.0
Pf3D7_14_v3:1474969-1477999:f	site	TTAGAATGGWTATGTKTAGATTTAGATTTGGTKGAAGGYWTAWTGGA	D	1717	1763	ATTTTTTTTATAAGTGGAGAAAAAGAAGGTAAATATTTGCATGTTTA	-17.5
Pf3D7_14_v3:1474969-1477999:f	site	ATAAWTAWAWAWATATATATATATATATATATATATATATA	D	1718	1758	TTTTTTTTATAAGTGGAGAAAAAGAAGGTAAATATTTGCAT	-61.1
Pf3D7_14_v3:1474969-1477999:f	site	TTGGYTAGYTDYKGATWTGNGWGCTATGWTTRGTGRHGYWACTACAWTW	D	1718	1766	TTTTTTTTATAAGTGGAGAAAAAGAAGGTAAATATTTGCATGTTTATTT	-19.5
Pf3D7_14_v3:1474969-1477999:f	site	TTAGAATGGWTATGTKTAGATTTAGATTTGGTKGAAGGYWTAWTGGA	D	1718	1764	TTTTTTTTATAAGTGGAGAAAAAGAAGGTAAATATTTGCATGTTTAT	-22.7
Pf3D7_14_v3:1474969-1477999:f	site	ATAAWTAWAWAWATATATATATATATATATATATATATATA	D	1719	1759	TTTTTTTATAAGTGGAGAAAAAGAAGGTAAATATTTGCATG	-29.4
Pf3D7_14_v3:1474969-1477999:f	site	TTGGYTAGYTDYKGATWTGNGWGCTATGWTTRGTGRHGYWACTACAWTW	D	1719	1767	TTTTTTTATAAGTGGAGAAAAAGAAGGTAAATATTTGCATGTTTATTTT	-24.0
Pf3D7_14_v3:1474969-1477999:f	site	TTAGAATGGWTATGTKTAGATTTAGATTTGGTKGAAGGYWTAWTGGA	D	1719	1765	TTTTTTTATAAGTGGAGAAAAAGAAGGTAAATATTTGCATGTTTATT	-24.0
Pf3D7_14_v3:1474969-1477999:f	site	YTTTTTTTTTTTTTTTTTTTTTTTTTTTT	D	1720	1748	TTTTTTATAAGTGGAGAAAAAGAAGGTAA	-54.1
Pf3D7_14_v3:1474969-1477999:f	site	ATAAWTAWAWAWATATATATATATATATATATATATATATA	D	1720	1760	TTTTTTATAAGTGGAGAAAAAGAAGGTAAATATTTGCATGT	-62.5
Pf3D7_14_v3:1474969-1477999:f	site	DBNTDTNKTTBYNYHTBYWBHTTTTKTTY	D	1720	1748	TTTTTTATAAGTGGAGAAAAAGAAGGTAA	-21.6
Pf3D7_14_v3:1474969-1477999:f	site	NVWBHWNSTWYWVWWVHABHWMHACMACM	D	1720	1748	TTTTTTATAAGTGGAGAAAAAGAAGGTAA	-6.0
Pf3D7_14_v3:1474969-1477999:f	site	AAAAAAAAAAAAAWAAAWWAWAAWAAWAA	D	1720	1748	TTTTTTATAAGTGGAGAAAAAGAAGGTAA	-16.5
Pf3D7_14_v3:1474969-1477999:f	site	TTGGYTAGYTDYKGATWTGNGWGCTATGWTTRGTGRHGYWACTACAWTW	D	1720	1768	TTTTTTATAAGTGGAGAAAAAGAAGGTAAATATTTGCATGTTTATTTTT	-12.2
Pf3D7_14_v3:1474969-1477999:f	site	KGTBCATCAATWTBADYAHCWCCATWAGB	D	1720	1748	TTTTTTATAAGTGGAGAAAAAGAAGGTAA	-14.8
Pf3D7_14_v3:1474969-1477999:f	site	TTAGAATGGWTATGTKTAGATTTAGATTTGGTKGAAGGYWTAWTGGA	D	1720	1766	TTTTTTATAAGTGGAGAAAAAGAAGGTAAATATTTGCATGTTTATTT	-25.8
Pf3D7_14_v3:1474969-1477999:f	site	YTTTTTTTTTTTTTTTTTTTTTTTTTTTT	D	1721	1749	TTTTTATAAGTGGAGAAAAAGAAGGTAAA	-47.9
Pf3D7_14_v3:1474969-1477999:f	site	ATAAWTAWAWAWATATATATATATATATATATATATATATA	D	1721	1761	TTTTTATAAGTGGAGAAAAAGAAGGTAAATATTTGCATGTT	-36.9
Pf3D7_14_v3:1474969-1477999:f	site	DBNTDTNKTTBYNYHTBYWBHTTTTKTTY	D	1721	1749	TTTTTATAAGTGGAGAAAAAGAAGGTAAA	-26.5
Pf3D7_14_v3:1474969-1477999:f	site	NVWBHWNSTWYWVWWVHABHWMHACMACM	D	1721	1749	TTTTTATAAGTGGAGAAAAAGAAGGTAAA	-13.3
Pf3D7_14_v3:1474969-1477999:f	site	AAAAAAAAAAAAAWAAAWWAWAAWAAWAA	D	1721	1749	TTTTTATAAGTGGAGAAAAAGAAGGTAAA	-19.9
Pf3D7_14_v3:1474969-1477999:f	site	KYTSKAWCSTCTGRMHWRCCAAARGRGG	D	1721	1748	TTTTTATAAGTGGAGAAAAAGAAGGTAA	-9.7
Pf3D7_14_v3:1474969-1477999:f	site	TTGGYTAGYTDYKGATWTGNGWGCTATGWTTRGTGRHGYWACTACAWTW	D	1721	1769	TTTTTATAAGTGGAGAAAAAGAAGGTAAATATTTGCATGTTTATTTTTA	-25.9
Pf3D7_14_v3:1474969-1477999:f	site	KGTBCATCAATWTBADYAHCWCCATWAGB	D	1721	1749	TTTTTATAAGTGGAGAAAAAGAAGGTAAA	-19.6
Pf3D7_14_v3:1474969-1477999:f	site	TTAGAATGGWTATGTKTAGATTTAGATTTGGTKGAAGGYWTAWTGGA	D	1721	1767	TTTTTATAAGTGGAGAAAAAGAAGGTAAATATTTGCATGTTTATTTT	-27.1
Pf3D7_14_v3:1474969-1477999:f	site	YTTTTTTTTTTTTTTTTTTTTTTTTTTTT	D	1722	1750	TTTTATAAGTGGAGAAAAAGAAGGTAAAT	-45.0
Pf3D7_14_v3:1474969-1477999:f	site	ATAAWTAWAWAWATATATATATATATATATATATATATATA	D	1722	1762	TTTTATAAGTGGAGAAAAAGAAGGTAAATATTTGCATGTTT	-62.9
Pf3D7_14_v3:1474969-1477999:f	site	DBNTDTNKTTBYNYHTBYWBHTTTTKTTY	D	1722	1750	TTTTATAAGTGGAGAAAAAGAAGGTAAAT	-13.9
Pf3D7_14_v3:1474969-1477999:f	site	NVWBHWNSTWYWVWWVHABHWMHACMACM	D	1722	1750	TTTTATAAGTGGAGAAAAAGAAGGTAAAT	-21.6
Pf3D7_14_v3:1474969-1477999:f	site	AAAAAAAAAAAAAWAAAWWAWAAWAAWAA	D	1722	1750	TTTTATAAGTGGAGAAAAAGAAGGTAAAT	-18.5
Pf3D7_14_v3:1474969-1477999:f	site	KYTSKAWCSTCTGRMHWRCCAAARGRGG	D	1722	1749	TTTTATAAGTGGAGAAAAAGAAGGTAAA	-13.2
Pf3D7_14_v3:1474969-1477999:f	site	TTGGYTAGYTDYKGATWTGNGWGCTATGWTTRGTGRHGYWACTACAWTW	D	1722	1770	TTTTATAAGTGGAGAAAAAGAAGGTAAATATTTGCATGTTTATTTTTAA	-17.8
Pf3D7_14_v3:1474969-1477999:f	site	ATATATATATATWTATATATAYATATA	D	1722	1748	TTTTATAAGTGGAGAAAAAGAAGGTAA	-33.1
Pf3D7_14_v3:1474969-1477999:f	site	KGTBCATCAATWTBADYAHCWCCATWAGB	D	1722	1750	TTTTATAAGTGGAGAAAAAGAAGGTAAAT	-28.7
Pf3D7_14_v3:1474969-1477999:f	site	TTAGAATGGWTATGTKTAGATTTAGATTTGGTKGAAGGYWTAWTGGA	D	1722	1768	TTTTATAAGTGGAGAAAAAGAAGGTAAATATTTGCATGTTTATTTTT	-13.7
Pf3D7_14_v3:1474969-1477999:f	site	YTTTTTTTTTTTTTTTTTTTTTTTTTTTT	D	1723	1751	TTTATAAGTGGAGAAAAAGAAGGTAAATA	-67.9
Pf3D7_14_v3:1474969-1477999:f	site	ATAAWTAWAWAWATATATATATATATATATATATATATATA	D	1723	1763	TTTATAAGTGGAGAAAAAGAAGGTAAATATTTGCATGTTTA	-22.5
Pf3D7_14_v3:1474969-1477999:f	site	DBNTDTNKTTBYNYHTBYWBHTTTTKTTY	D	1723	1751	TTTATAAGTGGAGAAAAAGAAGGTAAATA	-32.4
Pf3D7_14_v3:1474969-1477999:f	site	NVWBHWNSTWYWVWWVHABHWMHACMACM	D	1723	1751	TTTATAAGTGGAGAAAAAGAAGGTAAATA	-10.9
Pf3D7_14_v3:1474969-1477999:f	site	AAAAAAAAAAAAAWAAAWWAWAAWAAWAA	D	1723	1751	TTTATAAGTGGAGAAAAAGAAGGTAAATA	-14.3
Pf3D7_14_v3:1474969-1477999:f	site	KYTSKAWCSTCTGRMHWRCCAAARGRGG	D	1723	1750	TTTATAAGTGGAGAAAAAGAAGGTAAAT	-13.6
Pf3D7_14_v3:1474969-1477999:f	site	TTGGYTAGYTDYKGATWTGNGWGCTATGWTTRGTGRHGYWACTACAWTW	D	1723	1771	TTTATAAGTGGAGAAAAAGAAGGTAAATATTTGCATGTTTATTTTTAAG	-21.0
Pf3D7_14_v3:1474969-1477999:f	site	ATATATATATATWTATATATAYATATA	D	1723	1749	TTTATAAGTGGAGAAAAAGAAGGTAAA	-41.1
Pf3D7_14_v3:1474969-1477999:f	site	KGTBCATCAATWTBADYAHCWCCATWAGB	D	1723	1751	TTTATAAGTGGAGAAAAAGAAGGTAAATA	-28.2
Pf3D7_14_v3:1474969-1477999:f	site	TTAGAATGGWTATGTKTAGATTTAGATTTGGTKGAAGGYWTAWTGGA	D	1723	1769	TTTATAAGTGGAGAAAAAGAAGGTAAATATTTGCATGTTTATTTTTA	-15.1
Pf3D7_14_v3:1474969-1477999:f	site	YTTTTTTTTTTTTTTTTTTTTTTTTTTTT	D	1724	1752	TTATAAGTGGAGAAAAAGAAGGTAAATAT	-37.3
Pf3D7_14_v3:1474969-1477999:f	site	ATAAWTAWAWAWATATATATATATATATATATATATATATA	D	1724	1764	TTATAAGTGGAGAAAAAGAAGGTAAATATTTGCATGTTTAT	-77.1
Pf3D7_14_v3:1474969-1477999:f	site	DBNTDTNKTTBYNYHTBYWBHTTTTKTTY	D	1724	1752	TTATAAGTGGAGAAAAAGAAGGTAAATAT	-25.1
Pf3D7_14_v3:1474969-1477999:f	site	NVWBHWNSTWYWVWWVHABHWMHACMACM	D	1724	1752	TTATAAGTGGAGAAAAAGAAGGTAAATAT	-20.6
Pf3D7_14_v3:1474969-1477999:f	site	AAAAAAAAAAAAAWAAAWWAWAAWAAWAA	D	1724	1752	TTATAAGTGGAGAAAAAGAAGGTAAATAT	-20.6
Pf3D7_14_v3:1474969-1477999:f	site	KYTSKAWCSTCTGRMHWRCCAAARGRGG	D	1724	1751	TTATAAGTGGAGAAAAAGAAGGTAAATA	-20.6
Pf3D7_14_v3:1474969-1477999:f	site	TTGGYTAGYTDYKGATWTGNGWGCTATGWTTRGTGRHGYWACTACAWTW	D	1724	1772	TTATAAGTGGAGAAAAAGAAGGTAAATATTTGCATGTTTATTTTTAAGA	-27.4
Pf3D7_14_v3:1474969-1477999:f	site	ATATATATATATWTATATATAYATATA	D	1724	1750	TTATAAGTGGAGAAAAAGAAGGTAAAT	-26.1
Pf3D7_14_v3:1474969-1477999:f	site	KGTBCATCAATWTBADYAHCWCCATWAGB	D	1724	1752	TTATAAGTGGAGAAAAAGAAGGTAAATAT	-31.4
Pf3D7_14_v3:1474969-1477999:f	site	TTAGAATGGWTATGTKTAGATTTAGATTTGGTKGAAGGYWTAWTGGA	D	1724	1770	TTATAAGTGGAGAAAAAGAAGGTAAATATTTGCATGTTTATTTTTAA	-19.9
Pf3D7_14_v3:1474969-1477999:f	site	YTTTTTTTTTTTTTTTTTTTTTTTTTTTT	D	1725	1753	TATAAGTGGAGAAAAAGAAGGTAAATATT	-46.1
Pf3D7_14_v3:1474969-1477999:f	site	ATAAWTAWAWAWATATATATATATATATATATATATATATA	D	1725	1765	TATAAGTGGAGAAAAAGAAGGTAAATATTTGCATGTTTATT	-23.4
Pf3D7_14_v3:1474969-1477999:f	site	DBNTDTNKTTBYNYHTBYWBHTTTTKTTY	D	1725	1753	TATAAGTGGAGAAAAAGAAGGTAAATATT	-23.5
Pf3D7_14_v3:1474969-1477999:f	site	NVWBHWNSTWYWVWWVHABHWMHACMACM	D	1725	1753	TATAAGTGGAGAAAAAGAAGGTAAATATT	-23.1
Pf3D7_14_v3:1474969-1477999:f	site	AAAAAAAAAAAAAWAAAWWAWAAWAAWAA	D	1725	1753	TATAAGTGGAGAAAAAGAAGGTAAATATT	-33.4
Pf3D7_14_v3:1474969-1477999:f	site	KYTSKAWCSTCTGRMHWRCCAAARGRGG	D	1725	1752	TATAAGTGGAGAAAAAGAAGGTAAATAT	-22.3
Pf3D7_14_v3:1474969-1477999:f	site	TTGGYTAGYTDYKGATWTGNGWGCTATGWTTRGTGRHGYWACTACAWTW	D	1725	1773	TATAAGTGGAGAAAAAGAAGGTAAATATTTGCATGTTTATTTTTAAGAG	-32.6
Pf3D7_14_v3:1474969-1477999:f	site	ATATATATATATWTATATATAYATATA	D	1725	1751	TATAAGTGGAGAAAAAGAAGGTAAATA	-35.3
Pf3D7_14_v3:1474969-1477999:f	site	KGTBCATCAATWTBADYAHCWCCATWAGB	D	1725	1753	TATAAGTGGAGAAAAAGAAGGTAAATATT	-28.4
Pf3D7_14_v3:1474969-1477999:f	site	TTAGAATGGWTATGTKTAGATTTAGATTTGGTKGAAGGYWTAWTGGA	D	1725	1771	TATAAGTGGAGAAAAAGAAGGTAAATATTTGCATGTTTATTTTTAAG	-19.2
Pf3D7_14_v3:1474969-1477999:f	site	YTTTTTTTTTTTTTTTTTTTTTTTTTTTT	D	1726	1754	ATAAGTGGAGAAAAAGAAGGTAAATATTT	-54.7
Pf3D7_14_v3:1474969-1477999:f	site	ATAAWTAWAWAWATATATATATATATATATATATATATATA	D	1726	1766	ATAAGTGGAGAAAAAGAAGGTAAATATTTGCATGTTTATTT	-70.7
Pf3D7_14_v3:1474969-1477999:f	site	DBNTDTNKTTBYNYHTBYWBHTTTTKTTY	D	1726	1754	ATAAGTGGAGAAAAAGAAGGTAAATATTT	-33.2
Pf3D7_14_v3:1474969-1477999:f	site	NVWBHWNSTWYWVWWVHABHWMHACMACM	D	1726	1754	ATAAGTGGAGAAAAAGAAGGTAAATATTT	-18.5
Pf3D7_14_v3:1474969-1477999:f	site	AAAAAAAAAAAAAWAAAWWAWAAWAAWAA	D	1726	1754	ATAAGTGGAGAAAAAGAAGGTAAATATTT	-7.2
Pf3D7_14_v3:1474969-1477999:f	site	KYTSKAWCSTCTGRMHWRCCAAARGRGG	D	1726	1753	ATAAGTGGAGAAAAAGAAGGTAAATATT	-22.1
Pf3D7_14_v3:1474969-1477999:f	site	TTGGYTAGYTDYKGATWTGNGWGCTATGWTTRGTGRHGYWACTACAWTW	D	1726	1774	ATAAGTGGAGAAAAAGAAGGTAAATATTTGCATGTTTATTTTTAAGAGT	-27.6
Pf3D7_14_v3:1474969-1477999:f	site	ATATATATATATWTATATATAYATATA	D	1726	1752	ATAAGTGGAGAAAAAGAAGGTAAATAT	-27.7
Pf3D7_14_v3:1474969-1477999:f	site	KGTBCATCAATWTBADYAHCWCCATWAGB	D	1726	1754	ATAAGTGGAGAAAAAGAAGGTAAATATTT	-23.0
Pf3D7_14_v3:1474969-1477999:f	site	TTAGAATGGWTATGTKTAGATTTAGATTTGGTKGAAGGYWTAWTGGA	D	1726	1772	ATAAGTGGAGAAAAAGAAGGTAAATATTTGCATGTTTATTTTTAAGA	-7.8
Pf3D7_14_v3:1474969-1477999:f	site	YTTTTTTTTTTTTTTTTTTTTTTTTTTTT	D	1727	1755	TAAGTGGAGAAAAAGAAGGTAAATATTTG	-44.5
Pf3D7_14_v3:1474969-1477999:f	site	ATAAWTAWAWAWATATATATATATATATATATATATATATA	D	1727	1767	TAAGTGGAGAAAAAGAAGGTAAATATTTGCATGTTTATTTT	-29.4
Pf3D7_14_v3:1474969-1477999:f	site	DBNTDTNKTTBYNYHTBYWBHTTTTKTTY	D	1727	1755	TAAGTGGAGAAAAAGAAGGTAAATATTTG	-35.1
Pf3D7_14_v3:1474969-1477999:f	site	NVWBHWNSTWYWVWWVHABHWMHACMACM	D	1727	1755	TAAGTGGAGAAAAAGAAGGTAAATATTTG	-30.7
Pf3D7_14_v3:1474969-1477999:f	site	AAAAAAAAAAAAAWAAAWWAWAAWAAWAA	D	1727	1755	TAAGTGGAGAAAAAGAAGGTAAATATTTG	-21.5
Pf3D7_14_v3:1474969-1477999:f	site	KYTSKAWCSTCTGRMHWRCCAAARGRGG	D	1727	1754	TAAGTGGAGAAAAAGAAGGTAAATATTT	-19.0
Pf3D7_14_v3:1474969-1477999:f	site	TTGGYTAGYTDYKGATWTGNGWGCTATGWTTRGTGRHGYWACTACAWTW	D	1727	1775	TAAGTGGAGAAAAAGAAGGTAAATATTTGCATGTTTATTTTTAAGAGTT	-26.4
Pf3D7_14_v3:1474969-1477999:f	site	ATATATATATATWTATATATAYATATA	D	1727	1753	TAAGTGGAGAAAAAGAAGGTAAATATT	-21.0
Pf3D7_14_v3:1474969-1477999:f	site	KGTBCATCAATWTBADYAHCWCCATWAGB	D	1727	1755	TAAGTGGAGAAAAAGAAGGTAAATATTTG	-28.3
Pf3D7_14_v3:1474969-1477999:f	site	TTAGAATGGWTATGTKTAGATTTAGATTTGGTKGAAGGYWTAWTGGA	D	1727	1773	TAAGTGGAGAAAAAGAAGGTAAATATTTGCATGTTTATTTTTAAGAG	-19.7
Pf3D7_14_v3:1474969-1477999:f	site	YTTTTTTTTTTTTTTTTTTTTTTTTTTTT	D	1728	1756	AAGTGGAGAAAAAGAAGGTAAATATTTGC	-46.9
Pf3D7_14_v3:1474969-1477999:f	site	ATAAWTAWAWAWATATATATATATATATATATATATATATA	D	1728	1768	AAGTGGAGAAAAAGAAGGTAAATATTTGCATGTTTATTTTT	-70.2
Pf3D7_14_v3:1474969-1477999:f	site	DBNTDTNKTTBYNYHTBYWBHTTTTKTTY	D	1728	1756	AAGTGGAGAAAAAGAAGGTAAATATTTGC	-15.0
Pf3D7_14_v3:1474969-1477999:f	site	NVWBHWNSTWYWVWWVHABHWMHACMACM	D	1728	1756	AAGTGGAGAAAAAGAAGGTAAATATTTGC	-21.0
Pf3D7_14_v3:1474969-1477999:f	site	AAAAAAAAAAAAAWAAAWWAWAAWAAWAA	D	1728	1756	AAGTGGAGAAAAAGAAGGTAAATATTTGC	-8.4
Pf3D7_14_v3:1474969-1477999:f	site	RTGAWWMKKAWRAAGMTVMWG	D	1728	1748	AAGTGGAGAAAAAGAAGGTAA	-15.7
Pf3D7_14_v3:1474969-1477999:f	site	KYTSKAWCSTCTGRMHWRCCAAARGRGG	D	1728	1755	AAGTGGAGAAAAAGAAGGTAAATATTTG	-18.5
Pf3D7_14_v3:1474969-1477999:f	site	TTGGYTAGYTDYKGATWTGNGWGCTATGWTTRGTGRHGYWACTACAWTW	D	1728	1776	AAGTGGAGAAAAAGAAGGTAAATATTTGCATGTTTATTTTTAAGAGTTA	-19.7
Pf3D7_14_v3:1474969-1477999:f	site	ATATATATATATWTATATATAYATATA	D	1728	1754	AAGTGGAGAAAAAGAAGGTAAATATTT	-39.3
Pf3D7_14_v3:1474969-1477999:f	site	KGTBCATCAATWTBADYAHCWCCATWAGB	D	1728	1756	AAGTGGAGAAAAAGAAGGTAAATATTTGC	-8.9
Pf3D7_14_v3:1474969-1477999:f	site	TTAGAATGGWTATGTKTAGATTTAGATTTGGTKGAAGGYWTAWTGGA	D	1728	1774	AAGTGGAGAAAAAGAAGGTAAATATTTGCATGTTTATTTTTAAGAGT	-22.1
Pf3D7_14_v3:1474969-1477999:f	site	YTTTTTTTTTTTTTTTTTTTTTTTTTTTT	D	1729	1757	AGTGGAGAAAAAGAAGGTAAATATTTGCA	-49.6
Pf3D7_14_v3:1474969-1477999:f	site	ATAAWTAWAWAWATATATATATATATATATATATATATATA	D	1729	1769	AGTGGAGAAAAAGAAGGTAAATATTTGCATGTTTATTTTTA	-30.4
Pf3D7_14_v3:1474969-1477999:f	site	DBNTDTNKTTBYNYHTBYWBHTTTTKTTY	D	1729	1757	AGTGGAGAAAAAGAAGGTAAATATTTGCA	-18.2
Pf3D7_14_v3:1474969-1477999:f	site	NVWBHWNSTWYWVWWVHABHWMHACMACM	D	1729	1757	AGTGGAGAAAAAGAAGGTAAATATTTGCA	-15.8
Pf3D7_14_v3:1474969-1477999:f	site	AAAAAAAAAAAAAWAAAWWAWAAWAAWAA	D	1729	1757	AGTGGAGAAAAAGAAGGTAAATATTTGCA	-7.2
Pf3D7_14_v3:1474969-1477999:f	site	RTGAWWMKKAWRAAGMTVMWG	D	1729	1749	AGTGGAGAAAAAGAAGGTAAA	-15.5
Pf3D7_14_v3:1474969-1477999:f	site	KYTSKAWCSTCTGRMHWRCCAAARGRGG	D	1729	1756	AGTGGAGAAAAAGAAGGTAAATATTTGC	-18.6
Pf3D7_14_v3:1474969-1477999:f	site	TTGGYTAGYTDYKGATWTGNGWGCTATGWTTRGTGRHGYWACTACAWTW	D	1729	1777	AGTGGAGAAAAAGAAGGTAAATATTTGCATGTTTATTTTTAAGAGTTAT	-34.1
Pf3D7_14_v3:1474969-1477999:f	site	ATATATATATATWTATATATAYATATA	D	1729	1755	AGTGGAGAAAAAGAAGGTAAATATTTG	-17.9
Pf3D7_14_v3:1474969-1477999:f	site	KGTBCATCAATWTBADYAHCWCCATWAGB	D	1729	1757	AGTGGAGAAAAAGAAGGTAAATATTTGCA	-10.4
Pf3D7_14_v3:1474969-1477999:f	site	DSGWDDTSCACMASAAGSDS	D	1729	1748	AGTGGAGAAAAAGAAGGTAA	-7.6
Pf3D7_14_v3:1474969-1477999:f	site	TTAGAATGGWTATGTKTAGATTTAGATTTGGTKGAAGGYWTAWTGGA	D	1729	1775	AGTGGAGAAAAAGAAGGTAAATATTTGCATGTTTATTTTTAAGAGTT	-22.7
Pf3D7_14_v3:1474969-1477999:f	site	YTTTTTTTTTTTTTTTTTTTTTTTTTTTT	D	1730	1758	GTGGAGAAAAAGAAGGTAAATATTTGCAT	-27.8
Pf3D7_14_v3:1474969-1477999:f	site	ATAAWTAWAWAWATATATATATATATATATATATATATATA	D	1730	1770	GTGGAGAAAAAGAAGGTAAATATTTGCATGTTTATTTTTAA	-70.7
Pf3D7_14_v3:1474969-1477999:f	site	DBNTDTNKTTBYNYHTBYWBHTTTTKTTY	D	1730	1758	GTGGAGAAAAAGAAGGTAAATATTTGCAT	-17.0
Pf3D7_14_v3:1474969-1477999:f	site	NVWBHWNSTWYWVWWVHABHWMHACMACM	D	1730	1758	GTGGAGAAAAAGAAGGTAAATATTTGCAT	-27.4
Pf3D7_14_v3:1474969-1477999:f	site	AAAAAAAAAAAAAWAAAWWAWAAWAAWAA	D	1730	1758	GTGGAGAAAAAGAAGGTAAATATTTGCAT	-5.2
Pf3D7_14_v3:1474969-1477999:f	site	RTGAWWMKKAWRAAGMTVMWG	D	1730	1750	GTGGAGAAAAAGAAGGTAAAT	4.3
Pf3D7_14_v3:1474969-1477999:f	site	KYTSKAWCSTCTGRMHWRCCAAARGRGG	D	1730	1757	GTGGAGAAAAAGAAGGTAAATATTTGCA	-21.9
Pf3D7_14_v3:1474969-1477999:f	site	TTGGYTAGYTDYKGATWTGNGWGCTATGWTTRGTGRHGYWACTACAWTW	D	1730	1778	GTGGAGAAAAAGAAGGTAAATATTTGCATGTTTATTTTTAAGAGTTATT	-24.3
Pf3D7_14_v3:1474969-1477999:f	site	ATATATATATATWTATATATAYATATA	D	1730	1756	GTGGAGAAAAAGAAGGTAAATATTTGC	-36.7
Pf3D7_14_v3:1474969-1477999:f	site	KGTBCATCAATWTBADYAHCWCCATWAGB	D	1730	1758	GTGGAGAAAAAGAAGGTAAATATTTGCAT	-19.8
Pf3D7_14_v3:1474969-1477999:f	site	DSGWDDTSCACMASAAGSDS	D	1730	1749	GTGGAGAAAAAGAAGGTAAA	-10.4
Pf3D7_14_v3:1474969-1477999:f	site	TTAGAATGGWTATGTKTAGATTTAGATTTGGTKGAAGGYWTAWTGGA	D	1730	1776	GTGGAGAAAAAGAAGGTAAATATTTGCATGTTTATTTTTAAGAGTTA	-19.2
Pf3D7_14_v3:1474969-1477999:f	site	YTTTTTTTTTTTTTTTTTTTTTTTTTTTT	D	1731	1759	TGGAGAAAAAGAAGGTAAATATTTGCATG	-47.6
Pf3D7_14_v3:1474969-1477999:f	site	ATAAWTAWAWAWATATATATATATATATATATATATATATA	D	1731	1771	TGGAGAAAAAGAAGGTAAATATTTGCATGTTTATTTTTAAG	-32.1
Pf3D7_14_v3:1474969-1477999:f	site	DBNTDTNKTTBYNYHTBYWBHTTTTKTTY	D	1731	1759	TGGAGAAAAAGAAGGTAAATATTTGCATG	-16.4
Pf3D7_14_v3:1474969-1477999:f	site	NVWBHWNSTWYWVWWVHABHWMHACMACM	D	1731	1759	TGGAGAAAAAGAAGGTAAATATTTGCATG	-23.2
Pf3D7_14_v3:1474969-1477999:f	site	AAAAAAAAAAAAAWAAAWWAWAAWAAWAA	D	1731	1759	TGGAGAAAAAGAAGGTAAATATTTGCATG	-15.1
Pf3D7_14_v3:1474969-1477999:f	site	RTGAWWMKKAWRAAGMTVMWG	D	1731	1751	TGGAGAAAAAGAAGGTAAATA	-17.7
Pf3D7_14_v3:1474969-1477999:f	site	KYTSKAWCSTCTGRMHWRCCAAARGRGG	D	1731	1758	TGGAGAAAAAGAAGGTAAATATTTGCAT	-22.3
Pf3D7_14_v3:1474969-1477999:f	site	TTGGYTAGYTDYKGATWTGNGWGCTATGWTTRGTGRHGYWACTACAWTW	D	1731	1779	TGGAGAAAAAGAAGGTAAATATTTGCATGTTTATTTTTAAGAGTTATTA	-18.4
Pf3D7_14_v3:1474969-1477999:f	site	ATATATATATATWTATATATAYATATA	D	1731	1757	TGGAGAAAAAGAAGGTAAATATTTGCA	-18.6
Pf3D7_14_v3:1474969-1477999:f	site	KGTBCATCAATWTBADYAHCWCCATWAGB	D	1731	1759	TGGAGAAAAAGAAGGTAAATATTTGCATG	-13.0
Pf3D7_14_v3:1474969-1477999:f	site	DSGWDDTSCACMASAAGSDS	D	1731	1750	TGGAGAAAAAGAAGGTAAAT	-5.4
Pf3D7_14_v3:1474969-1477999:f	site	TTAGAATGGWTATGTKTAGATTTAGATTTGGTKGAAGGYWTAWTGGA	D	1731	1777	TGGAGAAAAAGAAGGTAAATATTTGCATGTTTATTTTTAAGAGTTAT	-24.0
Pf3D7_14_v3:1474969-1477999:f	site	YTTTTTTTTTTTTTTTTTTTTTTTTTTTT	D	1732	1760	GGAGAAAAAGAAGGTAAATATTTGCATGT	-39.7
Pf3D7_14_v3:1474969-1477999:f	site	ATAAWTAWAWAWATATATATATATATATATATATATATATA	D	1732	1772	GGAGAAAAAGAAGGTAAATATTTGCATGTTTATTTTTAAGA	-65.4
Pf3D7_14_v3:1474969-1477999:f	site	DBNTDTNKTTBYNYHTBYWBHTTTTKTTY	D	1732	1760	GGAGAAAAAGAAGGTAAATATTTGCATGT	-24.6
Pf3D7_14_v3:1474969-1477999:f	site	NVWBHWNSTWYWVWWVHABHWMHACMACM	D	1732	1760	GGAGAAAAAGAAGGTAAATATTTGCATGT	-7.6
Pf3D7_14_v3:1474969-1477999:f	site	AAAAAAAAAAAAAWAAAWWAWAAWAAWAA	D	1732	1760	GGAGAAAAAGAAGGTAAATATTTGCATGT	2.4
Pf3D7_14_v3:1474969-1477999:f	site	RTGAWWMKKAWRAAGMTVMWG	D	1732	1752	GGAGAAAAAGAAGGTAAATAT	-12.1
Pf3D7_14_v3:1474969-1477999:f	site	KYTSKAWCSTCTGRMHWRCCAAARGRGG	D	1732	1759	GGAGAAAAAGAAGGTAAATATTTGCATG	-8.5
Pf3D7_14_v3:1474969-1477999:f	site	TTGGYTAGYTDYKGATWTGNGWGCTATGWTTRGTGRHGYWACTACAWTW	D	1732	1780	GGAGAAAAAGAAGGTAAATATTTGCATGTTTATTTTTAAGAGTTATTAA	-25.4
Pf3D7_14_v3:1474969-1477999:f	site	ATATATATATATWTATATATAYATATA	D	1732	1758	GGAGAAAAAGAAGGTAAATATTTGCAT	-35.6
Pf3D7_14_v3:1474969-1477999:f	site	KGTBCATCAATWTBADYAHCWCCATWAGB	D	1732	1760	GGAGAAAAAGAAGGTAAATATTTGCATGT	-8.9
Pf3D7_14_v3:1474969-1477999:f	site	DSGWDDTSCACMASAAGSDS	D	1732	1751	GGAGAAAAAGAAGGTAAATA	-12.5
Pf3D7_14_v3:1474969-1477999:f	site	TTAGAATGGWTATGTKTAGATTTAGATTTGGTKGAAGGYWTAWTGGA	D	1732	1778	GGAGAAAAAGAAGGTAAATATTTGCATGTTTATTTTTAAGAGTTATT	-18.1
Pf3D7_14_v3:1474969-1477999:f	site	YTTTTTTTTTTTTTTTTTTTTTTTTTTTT	D	1733	1761	GAGAAAAAGAAGGTAAATATTTGCATGTT	-35.1
Pf3D7_14_v3:1474969-1477999:f	site	ATAAWTAWAWAWATATATATATATATATATATATATATATA	D	1733	1773	GAGAAAAAGAAGGTAAATATTTGCATGTTTATTTTTAAGAG	-31.4
Pf3D7_14_v3:1474969-1477999:f	site	DBNTDTNKTTBYNYHTBYWBHTTTTKTTY	D	1733	1761	GAGAAAAAGAAGGTAAATATTTGCATGTT	-13.1
Pf3D7_14_v3:1474969-1477999:f	site	NVWBHWNSTWYWVWWVHABHWMHACMACM	D	1733	1761	GAGAAAAAGAAGGTAAATATTTGCATGTT	-33.5
Pf3D7_14_v3:1474969-1477999:f	site	AAAAAAAAAAAAAWAAAWWAWAAWAAWAA	D	1733	1761	GAGAAAAAGAAGGTAAATATTTGCATGTT	-15.9
Pf3D7_14_v3:1474969-1477999:f	site	RTGAWWMKKAWRAAGMTVMWG	D	1733	1753	GAGAAAAAGAAGGTAAATATT	-4.7
Pf3D7_14_v3:1474969-1477999:f	site	KYTSKAWCSTCTGRMHWRCCAAARGRGG	D	1733	1760	GAGAAAAAGAAGGTAAATATTTGCATGT	-19.5
Pf3D7_14_v3:1474969-1477999:f	site	TTGGYTAGYTDYKGATWTGNGWGCTATGWTTRGTGRHGYWACTACAWTW	D	1733	1781	GAGAAAAAGAAGGTAAATATTTGCATGTTTATTTTTAAGAGTTATTAAA	-23.6
Pf3D7_14_v3:1474969-1477999:f	site	ATATATATATATWTATATATAYATATA	D	1733	1759	GAGAAAAAGAAGGTAAATATTTGCATG	-19.9
Pf3D7_14_v3:1474969-1477999:f	site	KGTBCATCAATWTBADYAHCWCCATWAGB	D	1733	1761	GAGAAAAAGAAGGTAAATATTTGCATGTT	-30.7
Pf3D7_14_v3:1474969-1477999:f	site	DSGWDDTSCACMASAAGSDS	D	1733	1752	GAGAAAAAGAAGGTAAATAT	-11.2
Pf3D7_14_v3:1474969-1477999:f	site	TTAGAATGGWTATGTKTAGATTTAGATTTGGTKGAAGGYWTAWTGGA	D	1733	1779	GAGAAAAAGAAGGTAAATATTTGCATGTTTATTTTTAAGAGTTATTA	-29.4
Pf3D7_14_v3:1474969-1477999:f	site	YTTTTTTTTTTTTTTTTTTTTTTTTTTTT	D	1734	1762	AGAAAAAGAAGGTAAATATTTGCATGTTT	-36.5
Pf3D7_14_v3:1474969-1477999:f	site	ATAAWTAWAWAWATATATATATATATATATATATATATATA	D	1734	1774	AGAAAAAGAAGGTAAATATTTGCATGTTTATTTTTAAGAGT	-66.7
Pf3D7_14_v3:1474969-1477999:f	site	DBNTDTNKTTBYNYHTBYWBHTTTTKTTY	D	1734	1762	AGAAAAAGAAGGTAAATATTTGCATGTTT	-14.8
Pf3D7_14_v3:1474969-1477999:f	site	ATATATATATATATA	D	1734	1748	AGAAAAAGAAGGTAA	-28.2
Pf3D7_14_v3:1474969-1477999:f	site	NVWBHWNSTWYWVWWVHABHWMHACMACM	D	1734	1762	AGAAAAAGAAGGTAAATATTTGCATGTTT	-15.4
Pf3D7_14_v3:1474969-1477999:f	site	AAAAAAAAAAAAAWAAAWWAWAAWAAWAA	D	1734	1762	AGAAAAAGAAGGTAAATATTTGCATGTTT	-24.6
Pf3D7_14_v3:1474969-1477999:f	site	RTGAWWMKKAWRAAGMTVMWG	D	1734	1754	AGAAAAAGAAGGTAAATATTT	-7.9
Pf3D7_14_v3:1474969-1477999:f	site	KYTSKAWCSTCTGRMHWRCCAAARGRGG	D	1734	1761	AGAAAAAGAAGGTAAATATTTGCATGTT	-22.2
Pf3D7_14_v3:1474969-1477999:f	site	TTGGYTAGYTDYKGATWTGNGWGCTATGWTTRGTGRHGYWACTACAWTW	D	1734	1782	AGAAAAAGAAGGTAAATATTTGCATGTTTATTTTTAAGAGTTATTAAAA	-26.7
Pf3D7_14_v3:1474969-1477999:f	site	ATATATATATATWTATATATAYATATA	D	1734	1760	AGAAAAAGAAGGTAAATATTTGCATGT	-45.1
Pf3D7_14_v3:1474969-1477999:f	site	KGTBCATCAATWTBADYAHCWCCATWAGB	D	1734	1762	AGAAAAAGAAGGTAAATATTTGCATGTTT	-17.4
Pf3D7_14_v3:1474969-1477999:f	site	DSGWDDTSCACMASAAGSDS	D	1734	1753	AGAAAAAGAAGGTAAATATT	-10.4
Pf3D7_14_v3:1474969-1477999:f	site	TTAGAATGGWTATGTKTAGATTTAGATTTGGTKGAAGGYWTAWTGGA	D	1734	1780	AGAAAAAGAAGGTAAATATTTGCATGTTTATTTTTAAGAGTTATTAA	-13.3
Pf3D7_14_v3:1474969-1477999:f	site	YTTTTTTTTTTTTTTTTTTTTTTTTTTTT	D	1735	1763	GAAAAAGAAGGTAAATATTTGCATGTTTA	-30.1
Pf3D7_14_v3:1474969-1477999:f	site	ATAAWTAWAWAWATATATATATATATATATATATATATATA	D	1735	1775	GAAAAAGAAGGTAAATATTTGCATGTTTATTTTTAAGAGTT	-36.7
Pf3D7_14_v3:1474969-1477999:f	site	DBNTDTNKTTBYNYHTBYWBHTTTTKTTY	D	1735	1763	GAAAAAGAAGGTAAATATTTGCATGTTTA	-15.1
Pf3D7_14_v3:1474969-1477999:f	site	ATATATATATATATA	D	1735	1749	GAAAAAGAAGGTAAA	-15.4
Pf3D7_14_v3:1474969-1477999:f	site	NVWBHWNSTWYWVWWVHABHWMHACMACM	D	1735	1763	GAAAAAGAAGGTAAATATTTGCATGTTTA	-14.8
Pf3D7_14_v3:1474969-1477999:f	site	AAAAAAAAAAAAAWAAAWWAWAAWAAWAA	D	1735	1763	GAAAAAGAAGGTAAATATTTGCATGTTTA	-13.4
Pf3D7_14_v3:1474969-1477999:f	site	RTGAWWMKKAWRAAGMTVMWG	D	1735	1755	GAAAAAGAAGGTAAATATTTG	-18.8
Pf3D7_14_v3:1474969-1477999:f	site	KYTSKAWCSTCTGRMHWRCCAAARGRGG	D	1735	1762	GAAAAAGAAGGTAAATATTTGCATGTTT	-20.8
Pf3D7_14_v3:1474969-1477999:f	site	TTGGYTAGYTDYKGATWTGNGWGCTATGWTTRGTGRHGYWACTACAWTW	D	1735	1783	GAAAAAGAAGGTAAATATTTGCATGTTTATTTTTAAGAGTTATTAAAAT	-30.2
Pf3D7_14_v3:1474969-1477999:f	site	ATATATATATATWTATATATAYATATA	D	1735	1761	GAAAAAGAAGGTAAATATTTGCATGTT	-12.9
Pf3D7_14_v3:1474969-1477999:f	site	KGTBCATCAATWTBADYAHCWCCATWAGB	D	1735	1763	GAAAAAGAAGGTAAATATTTGCATGTTTA	-29.0
Pf3D7_14_v3:1474969-1477999:f	site	DSGWDDTSCACMASAAGSDS	D	1735	1754	GAAAAAGAAGGTAAATATTT	-16.4
Pf3D7_14_v3:1474969-1477999:f	site	TTAGAATGGWTATGTKTAGATTTAGATTTGGTKGAAGGYWTAWTGGA	D	1735	1781	GAAAAAGAAGGTAAATATTTGCATGTTTATTTTTAAGAGTTATTAAA	-19.2
Pf3D7_14_v3:1474969-1477999:f	site	YTTTTTTTTTTTTTTTTTTTTTTTTTTTT	D	1736	1764	AAAAAGAAGGTAAATATTTGCATGTTTAT	-25.9
Pf3D7_14_v3:1474969-1477999:f	site	ATAAWTAWAWAWATATATATATATATATATATATATATATA	D	1736	1776	AAAAAGAAGGTAAATATTTGCATGTTTATTTTTAAGAGTTA	-65.6
Pf3D7_14_v3:1474969-1477999:f	site	DBNTDTNKTTBYNYHTBYWBHTTTTKTTY	D	1736	1764	AAAAAGAAGGTAAATATTTGCATGTTTAT	-12.0
Pf3D7_14_v3:1474969-1477999:f	site	ATATATATATATATA	D	1736	1750	AAAAAGAAGGTAAAT	-20.1
Pf3D7_14_v3:1474969-1477999:f	site	NVWBHWNSTWYWVWWVHABHWMHACMACM	D	1736	1764	AAAAAGAAGGTAAATATTTGCATGTTTAT	-22.9
Pf3D7_14_v3:1474969-1477999:f	site	AAAAAAAAAAAAAWAAAWWAWAAWAAWAA	D	1736	1764	AAAAAGAAGGTAAATATTTGCATGTTTAT	-17.4
Pf3D7_14_v3:1474969-1477999:f	site	RTGAWWMKKAWRAAGMTVMWG	D	1736	1756	AAAAAGAAGGTAAATATTTGC	-11.3
Pf3D7_14_v3:1474969-1477999:f	site	KYTSKAWCSTCTGRMHWRCCAAARGRGG	D	1736	1763	AAAAAGAAGGTAAATATTTGCATGTTTA	-21.8
Pf3D7_14_v3:1474969-1477999:f	site	TTGGYTAGYTDYKGATWTGNGWGCTATGWTTRGTGRHGYWACTACAWTW	D	1736	1784	AAAAAGAAGGTAAATATTTGCATGTTTATTTTTAAGAGTTATTAAAATA	-28.1
Pf3D7_14_v3:1474969-1477999:f	site	ATATATATATATWTATATATAYATATA	D	1736	1762	AAAAAGAAGGTAAATATTTGCATGTTT	-41.5
Pf3D7_14_v3:1474969-1477999:f	site	WWGCAMARKRKGA	D	1736	1748	AAAAAGAAGGTAA	-1.7
Pf3D7_14_v3:1474969-1477999:f	site	KGTBCATCAATWTBADYAHCWCCATWAGB	D	1736	1764	AAAAAGAAGGTAAATATTTGCATGTTTAT	-30.8
Pf3D7_14_v3:1474969-1477999:f	site	DSGWDDTSCACMASAAGSDS	D	1736	1755	AAAAAGAAGGTAAATATTTG	-12.2
Pf3D7_14_v3:1474969-1477999:f	site	TTAGAATGGWTATGTKTAGATTTAGATTTGGTKGAAGGYWTAWTGGA	D	1736	1782	AAAAAGAAGGTAAATATTTGCATGTTTATTTTTAAGAGTTATTAAAA	-19.2
Pf3D7_14_v3:1474969-1477999:f	site	YTTTTTTTTTTTTTTTTTTTTTTTTTTTT	D	1737	1765	AAAAGAAGGTAAATATTTGCATGTTTATT	-35.8
Pf3D7_14_v3:1474969-1477999:f	site	ATAAWTAWAWAWATATATATATATATATATATATATATATA	D	1737	1777	AAAAGAAGGTAAATATTTGCATGTTTATTTTTAAGAGTTAT	-34.6
Pf3D7_14_v3:1474969-1477999:f	site	DBNTDTNKTTBYNYHTBYWBHTTTTKTTY	D	1737	1765	AAAAGAAGGTAAATATTTGCATGTTTATT	-10.7
Pf3D7_14_v3:1474969-1477999:f	site	ATATATATATATATA	D	1737	1751	AAAAGAAGGTAAATA	-15.2
Pf3D7_14_v3:1474969-1477999:f	site	NVWBHWNSTWYWVWWVHABHWMHACMACM	D	1737	1765	AAAAGAAGGTAAATATTTGCATGTTTATT	-31.7
Pf3D7_14_v3:1474969-1477999:f	site	AAAAAAAAAAAAAWAAAWWAWAAWAAWAA	D	1737	1765	AAAAGAAGGTAAATATTTGCATGTTTATT	-24.4
Pf3D7_14_v3:1474969-1477999:f	site	RTGAWWMKKAWRAAGMTVMWG	D	1737	1757	AAAAGAAGGTAAATATTTGCA	-16.1
Pf3D7_14_v3:1474969-1477999:f	site	KYTSKAWCSTCTGRMHWRCCAAARGRGG	D	1737	1764	AAAAGAAGGTAAATATTTGCATGTTTAT	-22.8
Pf3D7_14_v3:1474969-1477999:f	site	TTGGYTAGYTDYKGATWTGNGWGCTATGWTTRGTGRHGYWACTACAWTW	D	1737	1785	AAAAGAAGGTAAATATTTGCATGTTTATTTTTAAGAGTTATTAAAATAT	-21.2
Pf3D7_14_v3:1474969-1477999:f	site	ATATATATATATWTATATATAYATATA	D	1737	1763	AAAAGAAGGTAAATATTTGCATGTTTA	-13.1
Pf3D7_14_v3:1474969-1477999:f	site	WWGCAMARKRKGA	D	1737	1749	AAAAGAAGGTAAA	-8.0
Pf3D7_14_v3:1474969-1477999:f	site	KGTBCATCAATWTBADYAHCWCCATWAGB	D	1737	1765	AAAAGAAGGTAAATATTTGCATGTTTATT	-23.9
Pf3D7_14_v3:1474969-1477999:f	site	DSGWDDTSCACMASAAGSDS	D	1737	1756	AAAAGAAGGTAAATATTTGC	-9.2
Pf3D7_14_v3:1474969-1477999:f	site	TTAGAATGGWTATGTKTAGATTTAGATTTGGTKGAAGGYWTAWTGGA	D	1737	1783	AAAAGAAGGTAAATATTTGCATGTTTATTTTTAAGAGTTATTAAAAT	-15.5
Pf3D7_14_v3:1474969-1477999:f	site	YTTTTTTTTTTTTTTTTTTTTTTTTTTTT	D	1738	1766	AAAGAAGGTAAATATTTGCATGTTTATTT	-23.6
Pf3D7_14_v3:1474969-1477999:f	site	ATAAWTAWAWAWATATATATATATATATATATATATATATA	D	1738	1778	AAAGAAGGTAAATATTTGCATGTTTATTTTTAAGAGTTATT	-54.8
Pf3D7_14_v3:1474969-1477999:f	site	DBNTDTNKTTBYNYHTBYWBHTTTTKTTY	D	1738	1766	AAAGAAGGTAAATATTTGCATGTTTATTT	-21.8
Pf3D7_14_v3:1474969-1477999:f	site	ATATATATATATATA	D	1738	1752	AAAGAAGGTAAATAT	-33.5
Pf3D7_14_v3:1474969-1477999:f	site	NVWBHWNSTWYWVWWVHABHWMHACMACM	D	1738	1766	AAAGAAGGTAAATATTTGCATGTTTATTT	-20.5
Pf3D7_14_v3:1474969-1477999:f	site	AAAAAAAAAAAAAWAAAWWAWAAWAAWAA	D	1738	1766	AAAGAAGGTAAATATTTGCATGTTTATTT	-22.7
Pf3D7_14_v3:1474969-1477999:f	site	RTGAWWMKKAWRAAGMTVMWG	D	1738	1758	AAAGAAGGTAAATATTTGCAT	-6.5
Pf3D7_14_v3:1474969-1477999:f	site	KYTSKAWCSTCTGRMHWRCCAAARGRGG	D	1738	1765	AAAGAAGGTAAATATTTGCATGTTTATT	-25.9
Pf3D7_14_v3:1474969-1477999:f	site	TTGGYTAGYTDYKGATWTGNGWGCTATGWTTRGTGRHGYWACTACAWTW	D	1738	1786	AAAGAAGGTAAATATTTGCATGTTTATTTTTAAGAGTTATTAAAATATA	-29.2
Pf3D7_14_v3:1474969-1477999:f	site	ATATATATATATWTATATATAYATATA	D	1738	1764	AAAGAAGGTAAATATTTGCATGTTTAT	-39.8
Pf3D7_14_v3:1474969-1477999:f	site	WWGCAMARKRKGA	D	1738	1750	AAAGAAGGTAAAT	-11.0
Pf3D7_14_v3:1474969-1477999:f	site	KGTBCATCAATWTBADYAHCWCCATWAGB	D	1738	1766	AAAGAAGGTAAATATTTGCATGTTTATTT	-24.5
Pf3D7_14_v3:1474969-1477999:f	site	DSGWDDTSCACMASAAGSDS	D	1738	1757	AAAGAAGGTAAATATTTGCA	-15.2
Pf3D7_14_v3:1474969-1477999:f	site	TTAGAATGGWTATGTKTAGATTTAGATTTGGTKGAAGGYWTAWTGGA	D	1738	1784	AAAGAAGGTAAATATTTGCATGTTTATTTTTAAGAGTTATTAAAATA	-5.5
Pf3D7_14_v3:1474969-1477999:f	site	YTTTTTTTTTTTTTTTTTTTTTTTTTTTT	D	1739	1767	AAGAAGGTAAATATTTGCATGTTTATTTT	-18.5
Pf3D7_14_v3:1474969-1477999:f	site	ATAAWTAWAWAWATATATATATATATATATATATATATATA	D	1739	1779	AAGAAGGTAAATATTTGCATGTTTATTTTTAAGAGTTATTA	-40.1
Pf3D7_14_v3:1474969-1477999:f	site	DBNTDTNKTTBYNYHTBYWBHTTTTKTTY	D	1739	1767	AAGAAGGTAAATATTTGCATGTTTATTTT	-3.7
Pf3D7_14_v3:1474969-1477999:f	site	ATATATATATATATA	D	1739	1753	AAGAAGGTAAATATT	-7.2
Pf3D7_14_v3:1474969-1477999:f	site	NVWBHWNSTWYWVWWVHABHWMHACMACM	D	1739	1767	AAGAAGGTAAATATTTGCATGTTTATTTT	-36.6
Pf3D7_14_v3:1474969-1477999:f	site	AAAAAAAAAAAAAWAAAWWAWAAWAAWAA	D	1739	1767	AAGAAGGTAAATATTTGCATGTTTATTTT	-30.6
Pf3D7_14_v3:1474969-1477999:f	site	RTGAWWMKKAWRAAGMTVMWG	D	1739	1759	AAGAAGGTAAATATTTGCATG	-15.1
Pf3D7_14_v3:1474969-1477999:f	site	KYTSKAWCSTCTGRMHWRCCAAARGRGG	D	1739	1766	AAGAAGGTAAATATTTGCATGTTTATTT	-35.5
Pf3D7_14_v3:1474969-1477999:f	site	TTGGYTAGYTDYKGATWTGNGWGCTATGWTTRGTGRHGYWACTACAWTW	D	1739	1787	AAGAAGGTAAATATTTGCATGTTTATTTTTAAGAGTTATTAAAATATAT	-20.9
Pf3D7_14_v3:1474969-1477999:f	site	ATATATATATATWTATATATAYATATA	D	1739	1765	AAGAAGGTAAATATTTGCATGTTTATT	-15.2
Pf3D7_14_v3:1474969-1477999:f	site	WWGCAMARKRKGA	D	1739	1751	AAGAAGGTAAATA	-10.9
Pf3D7_14_v3:1474969-1477999:f	site	KGTBCATCAATWTBADYAHCWCCATWAGB	D	1739	1767	AAGAAGGTAAATATTTGCATGTTTATTTT	-36.0
Pf3D7_14_v3:1474969-1477999:f	site	DSGWDDTSCACMASAAGSDS	D	1739	1758	AAGAAGGTAAATATTTGCAT	-6.8
Pf3D7_14_v3:1474969-1477999:f	site	TTAGAATGGWTATGTKTAGATTTAGATTTGGTKGAAGGYWTAWTGGA	D	1739	1785	AAGAAGGTAAATATTTGCATGTTTATTTTTAAGAGTTATTAAAATAT	-28.8
Pf3D7_14_v3:1474969-1477999:f	site	YTTTTTTTTTTTTTTTTTTTTTTTTTTTT	D	1740	1768	AGAAGGTAAATATTTGCATGTTTATTTTT	-24.4
Pf3D7_14_v3:1474969-1477999:f	site	ATAAWTAWAWAWATATATATATATATATATATATATATATA	D	1740	1780	AGAAGGTAAATATTTGCATGTTTATTTTTAAGAGTTATTAA	-65.5
Pf3D7_14_v3:1474969-1477999:f	site	DBNTDTNKTTBYNYHTBYWBHTTTTKTTY	D	1740	1768	AGAAGGTAAATATTTGCATGTTTATTTTT	-14.4
Pf3D7_14_v3:1474969-1477999:f	site	ATATATATATATATA	D	1740	1754	AGAAGGTAAATATTT	-31.6
Pf3D7_14_v3:1474969-1477999:f	site	NVWBHWNSTWYWVWWVHABHWMHACMACM	D	1740	1768	AGAAGGTAAATATTTGCATGTTTATTTTT	-22.3
Pf3D7_14_v3:1474969-1477999:f	site	AAAAAAAAAAAAAWAAAWWAWAAWAAWAA	D	1740	1768	AGAAGGTAAATATTTGCATGTTTATTTTT	-26.5
Pf3D7_14_v3:1474969-1477999:f	site	RTGAWWMKKAWRAAGMTVMWG	D	1740	1760	AGAAGGTAAATATTTGCATGT	-22.2
Pf3D7_14_v3:1474969-1477999:f	site	KYTSKAWCSTCTGRMHWRCCAAARGRGG	D	1740	1767	AGAAGGTAAATATTTGCATGTTTATTTT	-27.7
Pf3D7_14_v3:1474969-1477999:f	site	TTGGYTAGYTDYKGATWTGNGWGCTATGWTTRGTGRHGYWACTACAWTW	D	1740	1788	AGAAGGTAAATATTTGCATGTTTATTTTTAAGAGTTATTAAAATATATA	-42.2
Pf3D7_14_v3:1474969-1477999:f	site	ATATATATATATWTATATATAYATATA	D	1740	1766	AGAAGGTAAATATTTGCATGTTTATTT	-41.2
Pf3D7_14_v3:1474969-1477999:f	site	WWGCAMARKRKGA	D	1740	1752	AGAAGGTAAATAT	-12.2
Pf3D7_14_v3:1474969-1477999:f	site	KGTBCATCAATWTBADYAHCWCCATWAGB	D	1740	1768	AGAAGGTAAATATTTGCATGTTTATTTTT	-11.2
Pf3D7_14_v3:1474969-1477999:f	site	DSGWDDTSCACMASAAGSDS	D	1740	1759	AGAAGGTAAATATTTGCATG	-5.3
Pf3D7_14_v3:1474969-1477999:f	site	TTAGAATGGWTATGTKTAGATTTAGATTTGGTKGAAGGYWTAWTGGA	D	1740	1786	AGAAGGTAAATATTTGCATGTTTATTTTTAAGAGTTATTAAAATATA	-10.9
Pf3D7_14_v3:1474969-1477999:f	site	YTTTTTTTTTTTTTTTTTTTTTTTTTTTT	D	1741	1769	GAAGGTAAATATTTGCATGTTTATTTTTA	-16.4
Pf3D7_14_v3:1474969-1477999:f	site	ATAAWTAWAWAWATATATATATATATATATATATATATATA	D	1741	1781	GAAGGTAAATATTTGCATGTTTATTTTTAAGAGTTATTAAA	-38.5
Pf3D7_14_v3:1474969-1477999:f	site	DBNTDTNKTTBYNYHTBYWBHTTTTKTTY	D	1741	1769	GAAGGTAAATATTTGCATGTTTATTTTTA	-24.3
Pf3D7_14_v3:1474969-1477999:f	site	ATATATATATATATA	D	1741	1755	GAAGGTAAATATTTG	-13.8
Pf3D7_14_v3:1474969-1477999:f	site	NVWBHWNSTWYWVWWVHABHWMHACMACM	D	1741	1769	GAAGGTAAATATTTGCATGTTTATTTTTA	-26.7
Pf3D7_14_v3:1474969-1477999:f	site	AAAAAAAAAAAAAWAAAWWAWAAWAAWAA	D	1741	1769	GAAGGTAAATATTTGCATGTTTATTTTTA	-23.5
Pf3D7_14_v3:1474969-1477999:f	site	RTGAWWMKKAWRAAGMTVMWG	D	1741	1761	GAAGGTAAATATTTGCATGTT	-19.0
Pf3D7_14_v3:1474969-1477999:f	site	KYTSKAWCSTCTGRMHWRCCAAARGRGG	D	1741	1768	GAAGGTAAATATTTGCATGTTTATTTTT	-21.5
Pf3D7_14_v3:1474969-1477999:f	site	TTGGYTAGYTDYKGATWTGNGWGCTATGWTTRGTGRHGYWACTACAWTW	D	1741	1789	GAAGGTAAATATTTGCATGTTTATTTTTAAGAGTTATTAAAATATATAT	-20.2
Pf3D7_14_v3:1474969-1477999:f	site	ATATATATATATWTATATATAYATATA	D	1741	1767	GAAGGTAAATATTTGCATGTTTATTTT	-3.0
Pf3D7_14_v3:1474969-1477999:f	site	WWGCAMARKRKGA	D	1741	1753	GAAGGTAAATATT	-18.0
Pf3D7_14_v3:1474969-1477999:f	site	KGTBCATCAATWTBADYAHCWCCATWAGB	D	1741	1769	GAAGGTAAATATTTGCATGTTTATTTTTA	-21.2
Pf3D7_14_v3:1474969-1477999:f	site	DSGWDDTSCACMASAAGSDS	D	1741	1760	GAAGGTAAATATTTGCATGT	-19.4
Pf3D7_14_v3:1474969-1477999:f	site	TTAGAATGGWTATGTKTAGATTTAGATTTGGTKGAAGGYWTAWTGGA	D	1741	1787	GAAGGTAAATATTTGCATGTTTATTTTTAAGAGTTATTAAAATATAT	-22.2
Pf3D7_14_v3:1474969-1477999:f	site	YTTTTTTTTTTTTTTTTTTTTTTTTTTTT	D	1742	1770	AAGGTAAATATTTGCATGTTTATTTTTAA	-22.1
Pf3D7_14_v3:1474969-1477999:f	site	ATAAWTAWAWAWATATATATATATATATATATATATATATA	D	1742	1782	AAGGTAAATATTTGCATGTTTATTTTTAAGAGTTATTAAAA	-53.1
Pf3D7_14_v3:1474969-1477999:f	site	DBNTDTNKTTBYNYHTBYWBHTTTTKTTY	D	1742	1770	AAGGTAAATATTTGCATGTTTATTTTTAA	-10.1
Pf3D7_14_v3:1474969-1477999:f	site	ATATATATATATATA	D	1742	1756	AAGGTAAATATTTGC	-41.6
Pf3D7_14_v3:1474969-1477999:f	site	NVWBHWNSTWYWVWWVHABHWMHACMACM	D	1742	1770	AAGGTAAATATTTGCATGTTTATTTTTAA	-20.1
Pf3D7_14_v3:1474969-1477999:f	site	AAAAAAAAAAAAAWAAAWWAWAAWAAWAA	D	1742	1770	AAGGTAAATATTTGCATGTTTATTTTTAA	-29.0
Pf3D7_14_v3:1474969-1477999:f	site	RTGAWWMKKAWRAAGMTVMWG	D	1742	1762	AAGGTAAATATTTGCATGTTT	-9.4
Pf3D7_14_v3:1474969-1477999:f	site	KYTSKAWCSTCTGRMHWRCCAAARGRGG	D	1742	1769	AAGGTAAATATTTGCATGTTTATTTTTA	-18.9
Pf3D7_14_v3:1474969-1477999:f	site	TTGGYTAGYTDYKGATWTGNGWGCTATGWTTRGTGRHGYWACTACAWTW	D	1742	1790	AAGGTAAATATTTGCATGTTTATTTTTAAGAGTTATTAAAATATATATT	-20.6
Pf3D7_14_v3:1474969-1477999:f	site	ATATATATATATWTATATATAYATATA	D	1742	1768	AAGGTAAATATTTGCATGTTTATTTTT	-43.3
Pf3D7_14_v3:1474969-1477999:f	site	WWGCAMARKRKGA	D	1742	1754	AAGGTAAATATTT	-4.4
Pf3D7_14_v3:1474969-1477999:f	site	KGTBCATCAATWTBADYAHCWCCATWAGB	D	1742	1770	AAGGTAAATATTTGCATGTTTATTTTTAA	-16.5
Pf3D7_14_v3:1474969-1477999:f	site	DSGWDDTSCACMASAAGSDS	D	1742	1761	AAGGTAAATATTTGCATGTT	-6.9
Pf3D7_14_v3:1474969-1477999:f	site	TTAGAATGGWTATGTKTAGATTTAGATTTGGTKGAAGGYWTAWTGGA	D	1742	1788	AAGGTAAATATTTGCATGTTTATTTTTAAGAGTTATTAAAATATATA	-19.8
Pf3D7_14_v3:1474969-1477999:f	site	YTTTTTTTTTTTTTTTTTTTTTTTTTTTT	D	1743	1771	AGGTAAATATTTGCATGTTTATTTTTAAG	-27.3
Pf3D7_14_v3:1474969-1477999:f	site	ATAAWTAWAWAWATATATATATATATATATATATATATATA	D	1743	1783	AGGTAAATATTTGCATGTTTATTTTTAAGAGTTATTAAAAT	-51.0
Pf3D7_14_v3:1474969-1477999:f	site	DBNTDTNKTTBYNYHTBYWBHTTTTKTTY	D	1743	1771	AGGTAAATATTTGCATGTTTATTTTTAAG	4.1
Pf3D7_14_v3:1474969-1477999:f	site	ATATATATATATATA	D	1743	1757	AGGTAAATATTTGCA	-16.6
Pf3D7_14_v3:1474969-1477999:f	site	NVWBHWNSTWYWVWWVHABHWMHACMACM	D	1743	1771	AGGTAAATATTTGCATGTTTATTTTTAAG	-24.1
Pf3D7_14_v3:1474969-1477999:f	site	AAAAAAAAAAAAAWAAAWWAWAAWAAWAA	D	1743	1771	AGGTAAATATTTGCATGTTTATTTTTAAG	-28.5
Pf3D7_14_v3:1474969-1477999:f	site	RTGAWWMKKAWRAAGMTVMWG	D	1743	1763	AGGTAAATATTTGCATGTTTA	-27.9
Pf3D7_14_v3:1474969-1477999:f	site	KYTSKAWCSTCTGRMHWRCCAAARGRGG	D	1743	1770	AGGTAAATATTTGCATGTTTATTTTTAA	-23.1
Pf3D7_14_v3:1474969-1477999:f	site	TTGGYTAGYTDYKGATWTGNGWGCTATGWTTRGTGRHGYWACTACAWTW	D	1743	1791	AGGTAAATATTTGCATGTTTATTTTTAAGAGTTATTAAAATATATATTA	-23.0
Pf3D7_14_v3:1474969-1477999:f	site	ATATATATATATWTATATATAYATATA	D	1743	1769	AGGTAAATATTTGCATGTTTATTTTTA	-7.2
Pf3D7_14_v3:1474969-1477999:f	site	WWGCAMARKRKGA	D	1743	1755	AGGTAAATATTTG	-8.8
Pf3D7_14_v3:1474969-1477999:f	site	KGTBCATCAATWTBADYAHCWCCATWAGB	D	1743	1771	AGGTAAATATTTGCATGTTTATTTTTAAG	-11.3
Pf3D7_14_v3:1474969-1477999:f	site	DSGWDDTSCACMASAAGSDS	D	1743	1762	AGGTAAATATTTGCATGTTT	-6.8
Pf3D7_14_v3:1474969-1477999:f	site	TTAGAATGGWTATGTKTAGATTTAGATTTGGTKGAAGGYWTAWTGGA	D	1743	1789	AGGTAAATATTTGCATGTTTATTTTTAAGAGTTATTAAAATATATAT	-28.1
Pf3D7_14_v3:1474969-1477999:f	site	GGGGGG	D	1743	1748	AGGTAA	-0.6
Pf3D7_14_v3:1527983-1528356:f	site	TTGGYTAGYTDYKGATWTGNGWGCTATGWTTRGTGRHGYWACTACAWTW	R	1	49	ATATAGGTAAAACTAATAATATGAGAATAATAGGACCGAATTGCTTAGG	-39.5
Pf3D7_14_v3:1527983-1528356:f	site	TTAGAATGGWTATGTKTAGATTTAGATTTGGTKGAAGGYWTAWTGGA	R	1	47	ATAGGTAAAACTAATAATATGAGAATAATAGGACCGAATTGCTTAGG	-26.9
Pf3D7_14_v3:1527983-1528356:f	site	TTGGYTAGYTDYKGATWTGNGWGCTATGWTTRGTGRHGYWACTACAWTW	R	2	50	AATATAGGTAAAACTAATAATATGAGAATAATAGGACCGAATTGCTTAG	-26.6
Pf3D7_14_v3:1527983-1528356:f	site	TTAGAATGGWTATGTKTAGATTTAGATTTGGTKGAAGGYWTAWTGGA	R	2	48	TATAGGTAAAACTAATAATATGAGAATAATAGGACCGAATTGCTTAG	-24.7
Pf3D7_14_v3:1527983-1528356:f	site	TTGGYTAGYTDYKGATWTGNGWGCTATGWTTRGTGRHGYWACTACAWTW	R	3	51	TAATATAGGTAAAACTAATAATATGAGAATAATAGGACCGAATTGCTTA	-19.2
Pf3D7_14_v3:1527983-1528356:f	site	TTAGAATGGWTATGTKTAGATTTAGATTTGGTKGAAGGYWTAWTGGA	R	3	49	ATATAGGTAAAACTAATAATATGAGAATAATAGGACCGAATTGCTTA	-14.5
Pf3D7_14_v3:1527983-1528356:f	site	TTGGYTAGYTDYKGATWTGNGWGCTATGWTTRGTGRHGYWACTACAWTW	R	4	52	TTAATATAGGTAAAACTAATAATATGAGAATAATAGGACCGAATTGCTT	-29.4
Pf3D7_14_v3:1527983-1528356:f	site	TTAGAATGGWTATGTKTAGATTTAGATTTGGTKGAAGGYWTAWTGGA	R	4	50	AATATAGGTAAAACTAATAATATGAGAATAATAGGACCGAATTGCTT	-25.8
Pf3D7_14_v3:1527983-1528356:f	site	ATAAWTAWAWAWATATATATATATATATATATATATATATA	R	5	45	AGGTAAAACTAATAATATGAGAATAATAGGACCGAATTGCT	-49.9
Pf3D7_14_v3:1527983-1528356:f	site	TTGGYTAGYTDYKGATWTGNGWGCTATGWTTRGTGRHGYWACTACAWTW	R	5	53	ATTAATATAGGTAAAACTAATAATATGAGAATAATAGGACCGAATTGCT	-36.5
Pf3D7_14_v3:1527983-1528356:f	site	TTAGAATGGWTATGTKTAGATTTAGATTTGGTKGAAGGYWTAWTGGA	R	5	51	TAATATAGGTAAAACTAATAATATGAGAATAATAGGACCGAATTGCT	-14.2
Pf3D7_14_v3:1527983-1528356:f	site	ATAAWTAWAWAWATATATATATATATATATATATATATATA	R	6	46	TAGGTAAAACTAATAATATGAGAATAATAGGACCGAATTGC	-49.4
Pf3D7_14_v3:1527983-1528356:f	site	TTGGYTAGYTDYKGATWTGNGWGCTATGWTTRGTGRHGYWACTACAWTW	R	6	54	AATTAATATAGGTAAAACTAATAATATGAGAATAATAGGACCGAATTGC	-28.0
Pf3D7_14_v3:1527983-1528356:f	site	TTAGAATGGWTATGTKTAGATTTAGATTTGGTKGAAGGYWTAWTGGA	R	6	52	TTAATATAGGTAAAACTAATAATATGAGAATAATAGGACCGAATTGC	-13.9
Pf3D7_14_v3:1527983-1528356:f	site	ATAAWTAWAWAWATATATATATATATATATATATATATATA	R	7	47	ATAGGTAAAACTAATAATATGAGAATAATAGGACCGAATTG	-47.9
Pf3D7_14_v3:1527983-1528356:f	site	TTGGYTAGYTDYKGATWTGNGWGCTATGWTTRGTGRHGYWACTACAWTW	R	7	55	TAATTAATATAGGTAAAACTAATAATATGAGAATAATAGGACCGAATTG	-24.9
Pf3D7_14_v3:1527983-1528356:f	site	TTAGAATGGWTATGTKTAGATTTAGATTTGGTKGAAGGYWTAWTGGA	R	7	53	ATTAATATAGGTAAAACTAATAATATGAGAATAATAGGACCGAATTG	-33.6
Pf3D7_14_v3:1527983-1528356:f	site	ATAAWTAWAWAWATATATATATATATATATATATATATATA	R	8	48	TATAGGTAAAACTAATAATATGAGAATAATAGGACCGAATT	-52.7
Pf3D7_14_v3:1527983-1528356:f	site	TTGGYTAGYTDYKGATWTGNGWGCTATGWTTRGTGRHGYWACTACAWTW	R	8	56	ATAATTAATATAGGTAAAACTAATAATATGAGAATAATAGGACCGAATT	-19.9
Pf3D7_14_v3:1527983-1528356:f	site	TTAGAATGGWTATGTKTAGATTTAGATTTGGTKGAAGGYWTAWTGGA	R	8	54	AATTAATATAGGTAAAACTAATAATATGAGAATAATAGGACCGAATT	-24.0
Pf3D7_14_v3:1527983-1528356:f	site	ATAAWTAWAWAWATATATATATATATATATATATATATATA	R	9	49	ATATAGGTAAAACTAATAATATGAGAATAATAGGACCGAAT	-43.5
Pf3D7_14_v3:1527983-1528356:f	site	TTGGYTAGYTDYKGATWTGNGWGCTATGWTTRGTGRHGYWACTACAWTW	R	9	57	AATAATTAATATAGGTAAAACTAATAATATGAGAATAATAGGACCGAAT	-21.4
Pf3D7_14_v3:1527983-1528356:f	site	TTAGAATGGWTATGTKTAGATTTAGATTTGGTKGAAGGYWTAWTGGA	R	9	55	TAATTAATATAGGTAAAACTAATAATATGAGAATAATAGGACCGAAT	-31.3
Pf3D7_14_v3:1527983-1528356:f	site	ATAAWTAWAWAWATATATATATATATATATATATATATATA	R	10	50	AATATAGGTAAAACTAATAATATGAGAATAATAGGACCGAA	-54.5
Pf3D7_14_v3:1527983-1528356:f	site	TTGGYTAGYTDYKGATWTGNGWGCTATGWTTRGTGRHGYWACTACAWTW	R	10	58	AAATAATTAATATAGGTAAAACTAATAATATGAGAATAATAGGACCGAA	-36.2
Pf3D7_14_v3:1527983-1528356:f	site	TTAGAATGGWTATGTKTAGATTTAGATTTGGTKGAAGGYWTAWTGGA	R	10	56	ATAATTAATATAGGTAAAACTAATAATATGAGAATAATAGGACCGAA	-18.1
Pf3D7_14_v3:1527983-1528356:f	site	ATAAWTAWAWAWATATATATATATATATATATATATATATA	R	11	51	TAATATAGGTAAAACTAATAATATGAGAATAATAGGACCGA	-40.0
Pf3D7_14_v3:1527983-1528356:f	site	TTGGYTAGYTDYKGATWTGNGWGCTATGWTTRGTGRHGYWACTACAWTW	R	11	59	GAAATAATTAATATAGGTAAAACTAATAATATGAGAATAATAGGACCGA	-30.6
Pf3D7_14_v3:1527983-1528356:f	site	TTAGAATGGWTATGTKTAGATTTAGATTTGGTKGAAGGYWTAWTGGA	R	11	57	AATAATTAATATAGGTAAAACTAATAATATGAGAATAATAGGACCGA	-16.1
Pf3D7_14_v3:1527983-1528356:f	site	ATAAWTAWAWAWATATATATATATATATATATATATATATA	R	12	52	TTAATATAGGTAAAACTAATAATATGAGAATAATAGGACCG	-58.6
Pf3D7_14_v3:1527983-1528356:f	site	TTGGYTAGYTDYKGATWTGNGWGCTATGWTTRGTGRHGYWACTACAWTW	R	12	60	TGAAATAATTAATATAGGTAAAACTAATAATATGAGAATAATAGGACCG	-25.3
Pf3D7_14_v3:1527983-1528356:f	site	TTAGAATGGWTATGTKTAGATTTAGATTTGGTKGAAGGYWTAWTGGA	R	12	58	AAATAATTAATATAGGTAAAACTAATAATATGAGAATAATAGGACCG	-17.0
Pf3D7_14_v3:1527983-1528356:f	site	ATAAWTAWAWAWATATATATATATATATATATATATATATA	R	13	53	ATTAATATAGGTAAAACTAATAATATGAGAATAATAGGACC	-42.1
Pf3D7_14_v3:1527983-1528356:f	site	TTGGYTAGYTDYKGATWTGNGWGCTATGWTTRGTGRHGYWACTACAWTW	R	13	61	ATGAAATAATTAATATAGGTAAAACTAATAATATGAGAATAATAGGACC	-34.4
Pf3D7_14_v3:1527983-1528356:f	site	TTAGAATGGWTATGTKTAGATTTAGATTTGGTKGAAGGYWTAWTGGA	R	13	59	GAAATAATTAATATAGGTAAAACTAATAATATGAGAATAATAGGACC	-28.3
Pf3D7_14_v3:1527983-1528356:f	site	ATAAWTAWAWAWATATATATATATATATATATATATATATA	R	14	54	AATTAATATAGGTAAAACTAATAATATGAGAATAATAGGAC	-60.6
Pf3D7_14_v3:1527983-1528356:f	site	TTGGYTAGYTDYKGATWTGNGWGCTATGWTTRGTGRHGYWACTACAWTW	R	14	62	AATGAAATAATTAATATAGGTAAAACTAATAATATGAGAATAATAGGAC	-25.2
Pf3D7_14_v3:1527983-1528356:f	site	TTAGAATGGWTATGTKTAGATTTAGATTTGGTKGAAGGYWTAWTGGA	R	14	60	TGAAATAATTAATATAGGTAAAACTAATAATATGAGAATAATAGGAC	-21.5
Pf3D7_14_v3:1527983-1528356:f	site	ATAAWTAWAWAWATATATATATATATATATATATATATATA	R	15	55	TAATTAATATAGGTAAAACTAATAATATGAGAATAATAGGA	-38.7
Pf3D7_14_v3:1527983-1528356:f	site	TTGGYTAGYTDYKGATWTGNGWGCTATGWTTRGTGRHGYWACTACAWTW	R	15	63	AAATGAAATAATTAATATAGGTAAAACTAATAATATGAGAATAATAGGA	-25.0
Pf3D7_14_v3:1527983-1528356:f	site	TTAGAATGGWTATGTKTAGATTTAGATTTGGTKGAAGGYWTAWTGGA	R	15	61	ATGAAATAATTAATATAGGTAAAACTAATAATATGAGAATAATAGGA	-13.2
Pf3D7_14_v3:1527983-1528356:f	site	ATAAWTAWAWAWATATATATATATATATATATATATATATA	R	16	56	ATAATTAATATAGGTAAAACTAATAATATGAGAATAATAGG	-35.4
Pf3D7_14_v3:1527983-1528356:f	site	TTGGYTAGYTDYKGATWTGNGWGCTATGWTTRGTGRHGYWACTACAWTW	R	16	64	AAAATGAAATAATTAATATAGGTAAAACTAATAATATGAGAATAATAGG	-38.7
Pf3D7_14_v3:1527983-1528356:f	site	TTAGAATGGWTATGTKTAGATTTAGATTTGGTKGAAGGYWTAWTGGA	R	16	62	AATGAAATAATTAATATAGGTAAAACTAATAATATGAGAATAATAGG	-13.2
Pf3D7_14_v3:1527983-1528356:f	site	YTTTTTTTTTTTTTTTTTTTTTTTTTTTT	R	17	45	AGGTAAAACTAATAATATGAGAATAATAG	-42.4
Pf3D7_14_v3:1527983-1528356:f	site	ATAAWTAWAWAWATATATATATATATATATATATATATATA	R	17	57	AATAATTAATATAGGTAAAACTAATAATATGAGAATAATAG	-35.9
Pf3D7_14_v3:1527983-1528356:f	site	DBNTDTNKTTBYNYHTBYWBHTTTTKTTY	R	17	45	AGGTAAAACTAATAATATGAGAATAATAG	-29.4
Pf3D7_14_v3:1527983-1528356:f	site	NVWBHWNSTWYWVWWVHABHWMHACMACM	R	17	45	AGGTAAAACTAATAATATGAGAATAATAG	-30.6
Pf3D7_14_v3:1527983-1528356:f	site	AAAAAAAAAAAAAWAAAWWAWAAWAAWAA	R	17	45	AGGTAAAACTAATAATATGAGAATAATAG	-3.0
Pf3D7_14_v3:1527983-1528356:f	site	TTGGYTAGYTDYKGATWTGNGWGCTATGWTTRGTGRHGYWACTACAWTW	R	17	65	GAAAATGAAATAATTAATATAGGTAAAACTAATAATATGAGAATAATAG	-35.0
Pf3D7_14_v3:1527983-1528356:f	site	KGTBCATCAATWTBADYAHCWCCATWAGB	R	17	45	AGGTAAAACTAATAATATGAGAATAATAG	-18.0
Pf3D7_14_v3:1527983-1528356:f	site	TTAGAATGGWTATGTKTAGATTTAGATTTGGTKGAAGGYWTAWTGGA	R	17	63	AAATGAAATAATTAATATAGGTAAAACTAATAATATGAGAATAATAG	-29.3
Pf3D7_14_v3:1527983-1528356:f	site	YTTTTTTTTTTTTTTTTTTTTTTTTTTTT	R	18	46	TAGGTAAAACTAATAATATGAGAATAATA	-50.1
Pf3D7_14_v3:1527983-1528356:f	site	ATAAWTAWAWAWATATATATATATATATATATATATATATA	R	18	58	AAATAATTAATATAGGTAAAACTAATAATATGAGAATAATA	-46.3
Pf3D7_14_v3:1527983-1528356:f	site	DBNTDTNKTTBYNYHTBYWBHTTTTKTTY	R	18	46	TAGGTAAAACTAATAATATGAGAATAATA	-29.8
Pf3D7_14_v3:1527983-1528356:f	site	NVWBHWNSTWYWVWWVHABHWMHACMACM	R	18	46	TAGGTAAAACTAATAATATGAGAATAATA	-15.4
Pf3D7_14_v3:1527983-1528356:f	site	AAAAAAAAAAAAAWAAAWWAWAAWAAWAA	R	18	46	TAGGTAAAACTAATAATATGAGAATAATA	-14.9
Pf3D7_14_v3:1527983-1528356:f	site	KYTSKAWCSTCTGRMHWRCCAAARGRGG	R	18	45	AGGTAAAACTAATAATATGAGAATAATA	-22.9
Pf3D7_14_v3:1527983-1528356:f	site	TTGGYTAGYTDYKGATWTGNGWGCTATGWTTRGTGRHGYWACTACAWTW	R	18	66	AGAAAATGAAATAATTAATATAGGTAAAACTAATAATATGAGAATAATA	-18.7
Pf3D7_14_v3:1527983-1528356:f	site	KGTBCATCAATWTBADYAHCWCCATWAGB	R	18	46	TAGGTAAAACTAATAATATGAGAATAATA	-11.9
Pf3D7_14_v3:1527983-1528356:f	site	TTAGAATGGWTATGTKTAGATTTAGATTTGGTKGAAGGYWTAWTGGA	R	18	64	AAAATGAAATAATTAATATAGGTAAAACTAATAATATGAGAATAATA	-21.1
Pf3D7_14_v3:1527983-1528356:f	site	YTTTTTTTTTTTTTTTTTTTTTTTTTTTT	R	19	47	ATAGGTAAAACTAATAATATGAGAATAAT	-35.3
Pf3D7_14_v3:1527983-1528356:f	site	ATAAWTAWAWAWATATATATATATATATATATATATATATA	R	19	59	GAAATAATTAATATAGGTAAAACTAATAATATGAGAATAAT	-30.4
Pf3D7_14_v3:1527983-1528356:f	site	DBNTDTNKTTBYNYHTBYWBHTTTTKTTY	R	19	47	ATAGGTAAAACTAATAATATGAGAATAAT	-16.5
Pf3D7_14_v3:1527983-1528356:f	site	NVWBHWNSTWYWVWWVHABHWMHACMACM	R	19	47	ATAGGTAAAACTAATAATATGAGAATAAT	-23.8
Pf3D7_14_v3:1527983-1528356:f	site	AAAAAAAAAAAAAWAAAWWAWAAWAAWAA	R	19	47	ATAGGTAAAACTAATAATATGAGAATAAT	-11.8
Pf3D7_14_v3:1527983-1528356:f	site	KYTSKAWCSTCTGRMHWRCCAAARGRGG	R	19	46	TAGGTAAAACTAATAATATGAGAATAAT	-15.9
Pf3D7_14_v3:1527983-1528356:f	site	TTGGYTAGYTDYKGATWTGNGWGCTATGWTTRGTGRHGYWACTACAWTW	R	19	67	TAGAAAATGAAATAATTAATATAGGTAAAACTAATAATATGAGAATAAT	-32.1
Pf3D7_14_v3:1527983-1528356:f	site	ATATATATATATWTATATATAYATATA	R	19	45	AGGTAAAACTAATAATATGAGAATAAT	-13.3
Pf3D7_14_v3:1527983-1528356:f	site	KGTBCATCAATWTBADYAHCWCCATWAGB	R	19	47	ATAGGTAAAACTAATAATATGAGAATAAT	-24.9
Pf3D7_14_v3:1527983-1528356:f	site	TTAGAATGGWTATGTKTAGATTTAGATTTGGTKGAAGGYWTAWTGGA	R	19	65	GAAAATGAAATAATTAATATAGGTAAAACTAATAATATGAGAATAAT	-30.6
Pf3D7_14_v3:1527983-1528356:f	site	YTTTTTTTTTTTTTTTTTTTTTTTTTTTT	R	20	48	TATAGGTAAAACTAATAATATGAGAATAA	-33.4
Pf3D7_14_v3:1527983-1528356:f	site	ATAAWTAWAWAWATATATATATATATATATATATATATATA	R	20	60	TGAAATAATTAATATAGGTAAAACTAATAATATGAGAATAA	-61.1
Pf3D7_14_v3:1527983-1528356:f	site	DBNTDTNKTTBYNYHTBYWBHTTTTKTTY	R	20	48	TATAGGTAAAACTAATAATATGAGAATAA	-33.6
Pf3D7_14_v3:1527983-1528356:f	site	NVWBHWNSTWYWVWWVHABHWMHACMACM	R	20	48	TATAGGTAAAACTAATAATATGAGAATAA	-21.8
Pf3D7_14_v3:1527983-1528356:f	site	AAAAAAAAAAAAAWAAAWWAWAAWAAWAA	R	20	48	TATAGGTAAAACTAATAATATGAGAATAA	-8.8
Pf3D7_14_v3:1527983-1528356:f	site	KYTSKAWCSTCTGRMHWRCCAAARGRGG	R	20	47	ATAGGTAAAACTAATAATATGAGAATAA	-17.9
Pf3D7_14_v3:1527983-1528356:f	site	TTGGYTAGYTDYKGATWTGNGWGCTATGWTTRGTGRHGYWACTACAWTW	R	20	68	CTAGAAAATGAAATAATTAATATAGGTAAAACTAATAATATGAGAATAA	-26.4
Pf3D7_14_v3:1527983-1528356:f	site	ATATATATATATWTATATATAYATATA	R	20	46	TAGGTAAAACTAATAATATGAGAATAA	-30.4
Pf3D7_14_v3:1527983-1528356:f	site	KGTBCATCAATWTBADYAHCWCCATWAGB	R	20	48	TATAGGTAAAACTAATAATATGAGAATAA	-19.4
Pf3D7_14_v3:1527983-1528356:f	site	TTAGAATGGWTATGTKTAGATTTAGATTTGGTKGAAGGYWTAWTGGA	R	20	66	AGAAAATGAAATAATTAATATAGGTAAAACTAATAATATGAGAATAA	-22.2
Pf3D7_14_v3:1527983-1528356:f	site	YTTTTTTTTTTTTTTTTTTTTTTTTTTTT	R	21	49	ATATAGGTAAAACTAATAATATGAGAATA	-49.4
Pf3D7_14_v3:1527983-1528356:f	site	ATAAWTAWAWAWATATATATATATATATATATATATATATA	R	21	61	ATGAAATAATTAATATAGGTAAAACTAATAATATGAGAATA	-22.9
Pf3D7_14_v3:1527983-1528356:f	site	DBNTDTNKTTBYNYHTBYWBHTTTTKTTY	R	21	49	ATATAGGTAAAACTAATAATATGAGAATA	-19.8
Pf3D7_14_v3:1527983-1528356:f	site	NVWBHWNSTWYWVWWVHABHWMHACMACM	R	21	49	ATATAGGTAAAACTAATAATATGAGAATA	-18.8
Pf3D7_14_v3:1527983-1528356:f	site	AAAAAAAAAAAAAWAAAWWAWAAWAAWAA	R	21	49	ATATAGGTAAAACTAATAATATGAGAATA	-17.3
Pf3D7_14_v3:1527983-1528356:f	site	KYTSKAWCSTCTGRMHWRCCAAARGRGG	R	21	48	TATAGGTAAAACTAATAATATGAGAATA	-11.4
Pf3D7_14_v3:1527983-1528356:f	site	TTGGYTAGYTDYKGATWTGNGWGCTATGWTTRGTGRHGYWACTACAWTW	R	21	69	TCTAGAAAATGAAATAATTAATATAGGTAAAACTAATAATATGAGAATA	-30.4
Pf3D7_14_v3:1527983-1528356:f	site	ATATATATATATWTATATATAYATATA	R	21	47	ATAGGTAAAACTAATAATATGAGAATA	-8.0
Pf3D7_14_v3:1527983-1528356:f	site	KGTBCATCAATWTBADYAHCWCCATWAGB	R	21	49	ATATAGGTAAAACTAATAATATGAGAATA	-26.1
Pf3D7_14_v3:1527983-1528356:f	site	TTAGAATGGWTATGTKTAGATTTAGATTTGGTKGAAGGYWTAWTGGA	R	21	67	TAGAAAATGAAATAATTAATATAGGTAAAACTAATAATATGAGAATA	-20.4
Pf3D7_14_v3:1527983-1528356:f	site	YTTTTTTTTTTTTTTTTTTTTTTTTTTTT	R	22	50	AATATAGGTAAAACTAATAATATGAGAAT	-43.2
Pf3D7_14_v3:1527983-1528356:f	site	ATAAWTAWAWAWATATATATATATATATATATATATATATA	R	22	62	AATGAAATAATTAATATAGGTAAAACTAATAATATGAGAAT	-49.8
Pf3D7_14_v3:1527983-1528356:f	site	DBNTDTNKTTBYNYHTBYWBHTTTTKTTY	R	22	50	AATATAGGTAAAACTAATAATATGAGAAT	-20.0
Pf3D7_14_v3:1527983-1528356:f	site	NVWBHWNSTWYWVWWVHABHWMHACMACM	R	22	50	AATATAGGTAAAACTAATAATATGAGAAT	-16.2
Pf3D7_14_v3:1527983-1528356:f	site	AAAAAAAAAAAAAWAAAWWAWAAWAAWAA	R	22	50	AATATAGGTAAAACTAATAATATGAGAAT	-6.5
Pf3D7_14_v3:1527983-1528356:f	site	KYTSKAWCSTCTGRMHWRCCAAARGRGG	R	22	49	ATATAGGTAAAACTAATAATATGAGAAT	-23.3
Pf3D7_14_v3:1527983-1528356:f	site	TTGGYTAGYTDYKGATWTGNGWGCTATGWTTRGTGRHGYWACTACAWTW	R	22	70	GTCTAGAAAATGAAATAATTAATATAGGTAAAACTAATAATATGAGAAT	-34.3
Pf3D7_14_v3:1527983-1528356:f	site	ATATATATATATWTATATATAYATATA	R	22	48	TATAGGTAAAACTAATAATATGAGAAT	-46.3
Pf3D7_14_v3:1527983-1528356:f	site	KGTBCATCAATWTBADYAHCWCCATWAGB	R	22	50	AATATAGGTAAAACTAATAATATGAGAAT	-29.7
Pf3D7_14_v3:1527983-1528356:f	site	TTAGAATGGWTATGTKTAGATTTAGATTTGGTKGAAGGYWTAWTGGA	R	22	68	CTAGAAAATGAAATAATTAATATAGGTAAAACTAATAATATGAGAAT	-17.4
Pf3D7_14_v3:1527983-1528356:f	site	YTTTTTTTTTTTTTTTTTTTTTTTTTTTT	R	23	51	TAATATAGGTAAAACTAATAATATGAGAA	-51.1
Pf3D7_14_v3:1527983-1528356:f	site	ATAAWTAWAWAWATATATATATATATATATATATATATATA	R	23	63	AAATGAAATAATTAATATAGGTAAAACTAATAATATGAGAA	-33.2
Pf3D7_14_v3:1527983-1528356:f	site	DBNTDTNKTTBYNYHTBYWBHTTTTKTTY	R	23	51	TAATATAGGTAAAACTAATAATATGAGAA	-25.2
Pf3D7_14_v3:1527983-1528356:f	site	NVWBHWNSTWYWVWWVHABHWMHACMACM	R	23	51	TAATATAGGTAAAACTAATAATATGAGAA	-10.7
Pf3D7_14_v3:1527983-1528356:f	site	AAAAAAAAAAAAAWAAAWWAWAAWAAWAA	R	23	51	TAATATAGGTAAAACTAATAATATGAGAA	-14.8
Pf3D7_14_v3:1527983-1528356:f	site	KYTSKAWCSTCTGRMHWRCCAAARGRGG	R	23	50	AATATAGGTAAAACTAATAATATGAGAA	-24.6
Pf3D7_14_v3:1527983-1528356:f	site	TTGGYTAGYTDYKGATWTGNGWGCTATGWTTRGTGRHGYWACTACAWTW	R	23	71	CGTCTAGAAAATGAAATAATTAATATAGGTAAAACTAATAATATGAGAA	-27.6
Pf3D7_14_v3:1527983-1528356:f	site	ATATATATATATWTATATATAYATATA	R	23	49	ATATAGGTAAAACTAATAATATGAGAA	-12.4
Pf3D7_14_v3:1527983-1528356:f	site	KGTBCATCAATWTBADYAHCWCCATWAGB	R	23	51	TAATATAGGTAAAACTAATAATATGAGAA	-31.4
Pf3D7_14_v3:1527983-1528356:f	site	TTAGAATGGWTATGTKTAGATTTAGATTTGGTKGAAGGYWTAWTGGA	R	23	69	TCTAGAAAATGAAATAATTAATATAGGTAAAACTAATAATATGAGAA	-28.3
Pf3D7_14_v3:1527983-1528356:f	site	YTTTTTTTTTTTTTTTTTTTTTTTTTTTT	R	24	52	TTAATATAGGTAAAACTAATAATATGAGA	-40.2
Pf3D7_14_v3:1527983-1528356:f	site	ATAAWTAWAWAWATATATATATATATATATATATATATATA	R	24	64	AAAATGAAATAATTAATATAGGTAAAACTAATAATATGAGA	-44.3
Pf3D7_14_v3:1527983-1528356:f	site	DBNTDTNKTTBYNYHTBYWBHTTTTKTTY	R	24	52	TTAATATAGGTAAAACTAATAATATGAGA	-25.0
Pf3D7_14_v3:1527983-1528356:f	site	NVWBHWNSTWYWVWWVHABHWMHACMACM	R	24	52	TTAATATAGGTAAAACTAATAATATGAGA	-11.5
Pf3D7_14_v3:1527983-1528356:f	site	AAAAAAAAAAAAAWAAAWWAWAAWAAWAA	R	24	52	TTAATATAGGTAAAACTAATAATATGAGA	-33.6
Pf3D7_14_v3:1527983-1528356:f	site	KYTSKAWCSTCTGRMHWRCCAAARGRGG	R	24	51	TAATATAGGTAAAACTAATAATATGAGA	-14.0
Pf3D7_14_v3:1527983-1528356:f	site	TTGGYTAGYTDYKGATWTGNGWGCTATGWTTRGTGRHGYWACTACAWTW	R	24	72	ACGTCTAGAAAATGAAATAATTAATATAGGTAAAACTAATAATATGAGA	-16.5
Pf3D7_14_v3:1527983-1528356:f	site	ATATATATATATWTATATATAYATATA	R	24	50	AATATAGGTAAAACTAATAATATGAGA	-44.2
Pf3D7_14_v3:1527983-1528356:f	site	KGTBCATCAATWTBADYAHCWCCATWAGB	R	24	52	TTAATATAGGTAAAACTAATAATATGAGA	-18.3
Pf3D7_14_v3:1527983-1528356:f	site	TTAGAATGGWTATGTKTAGATTTAGATTTGGTKGAAGGYWTAWTGGA	R	24	70	GTCTAGAAAATGAAATAATTAATATAGGTAAAACTAATAATATGAGA	-22.2
Pf3D7_14_v3:1527983-1528356:f	site	YTTTTTTTTTTTTTTTTTTTTTTTTTTTT	R	25	53	ATTAATATAGGTAAAACTAATAATATGAG	-31.4
Pf3D7_14_v3:1527983-1528356:f	site	ATAAWTAWAWAWATATATATATATATATATATATATATATA	R	25	65	GAAAATGAAATAATTAATATAGGTAAAACTAATAATATGAG	-24.8
Pf3D7_14_v3:1527983-1528356:f	site	DBNTDTNKTTBYNYHTBYWBHTTTTKTTY	R	25	53	ATTAATATAGGTAAAACTAATAATATGAG	-13.0
Pf3D7_14_v3:1527983-1528356:f	site	NVWBHWNSTWYWVWWVHABHWMHACMACM	R	25	53	ATTAATATAGGTAAAACTAATAATATGAG	-20.8
Pf3D7_14_v3:1527983-1528356:f	site	AAAAAAAAAAAAAWAAAWWAWAAWAAWAA	R	25	53	ATTAATATAGGTAAAACTAATAATATGAG	-13.2
Pf3D7_14_v3:1527983-1528356:f	site	RTGAWWMKKAWRAAGMTVMWG	R	25	45	AGGTAAAACTAATAATATGAG	-13.9
Pf3D7_14_v3:1527983-1528356:f	site	KYTSKAWCSTCTGRMHWRCCAAARGRGG	R	25	52	TTAATATAGGTAAAACTAATAATATGAG	-7.3
Pf3D7_14_v3:1527983-1528356:f	site	TTGGYTAGYTDYKGATWTGNGWGCTATGWTTRGTGRHGYWACTACAWTW	R	25	73	TACGTCTAGAAAATGAAATAATTAATATAGGTAAAACTAATAATATGAG	-42.8
Pf3D7_14_v3:1527983-1528356:f	site	ATATATATATATWTATATATAYATATA	R	25	51	TAATATAGGTAAAACTAATAATATGAG	-19.4
Pf3D7_14_v3:1527983-1528356:f	site	KGTBCATCAATWTBADYAHCWCCATWAGB	R	25	53	ATTAATATAGGTAAAACTAATAATATGAG	-25.4
Pf3D7_14_v3:1527983-1528356:f	site	TTAGAATGGWTATGTKTAGATTTAGATTTGGTKGAAGGYWTAWTGGA	R	25	71	CGTCTAGAAAATGAAATAATTAATATAGGTAAAACTAATAATATGAG	-34.7
Pf3D7_14_v3:1527983-1528356:f	site	YTTTTTTTTTTTTTTTTTTTTTTTTTTTT	R	26	54	AATTAATATAGGTAAAACTAATAATATGA	-46.0
Pf3D7_14_v3:1527983-1528356:f	site	ATAAWTAWAWAWATATATATATATATATATATATATATATA	R	26	66	AGAAAATGAAATAATTAATATAGGTAAAACTAATAATATGA	-51.9
Pf3D7_14_v3:1527983-1528356:f	site	DBNTDTNKTTBYNYHTBYWBHTTTTKTTY	R	26	54	AATTAATATAGGTAAAACTAATAATATGA	-25.2
Pf3D7_14_v3:1527983-1528356:f	site	NVWBHWNSTWYWVWWVHABHWMHACMACM	R	26	54	AATTAATATAGGTAAAACTAATAATATGA	-8.7
Pf3D7_14_v3:1527983-1528356:f	site	AAAAAAAAAAAAAWAAAWWAWAAWAAWAA	R	26	54	AATTAATATAGGTAAAACTAATAATATGA	-17.2
Pf3D7_14_v3:1527983-1528356:f	site	RTGAWWMKKAWRAAGMTVMWG	R	26	46	TAGGTAAAACTAATAATATGA	-16.2
Pf3D7_14_v3:1527983-1528356:f	site	KYTSKAWCSTCTGRMHWRCCAAARGRGG	R	26	53	ATTAATATAGGTAAAACTAATAATATGA	-16.0
Pf3D7_14_v3:1527983-1528356:f	site	TTGGYTAGYTDYKGATWTGNGWGCTATGWTTRGTGRHGYWACTACAWTW	R	26	74	TTACGTCTAGAAAATGAAATAATTAATATAGGTAAAACTAATAATATGA	-31.8
Pf3D7_14_v3:1527983-1528356:f	site	ATATATATATATWTATATATAYATATA	R	26	52	TTAATATAGGTAAAACTAATAATATGA	-31.7
Pf3D7_14_v3:1527983-1528356:f	site	KGTBCATCAATWTBADYAHCWCCATWAGB	R	26	54	AATTAATATAGGTAAAACTAATAATATGA	-23.8
Pf3D7_14_v3:1527983-1528356:f	site	DSGWDDTSCACMASAAGSDS	R	26	45	AGGTAAAACTAATAATATGA	-6.8
Pf3D7_14_v3:1527983-1528356:f	site	TTAGAATGGWTATGTKTAGATTTAGATTTGGTKGAAGGYWTAWTGGA	R	26	72	ACGTCTAGAAAATGAAATAATTAATATAGGTAAAACTAATAATATGA	-16.2
Pf3D7_14_v3:1527983-1528356:f	site	YTTTTTTTTTTTTTTTTTTTTTTTTTTTT	R	27	55	TAATTAATATAGGTAAAACTAATAATATG	-43.3
Pf3D7_14_v3:1527983-1528356:f	site	ATAAWTAWAWAWATATATATATATATATATATATATATATA	R	27	67	TAGAAAATGAAATAATTAATATAGGTAAAACTAATAATATG	-31.6
Pf3D7_14_v3:1527983-1528356:f	site	DBNTDTNKTTBYNYHTBYWBHTTTTKTTY	R	27	55	TAATTAATATAGGTAAAACTAATAATATG	-24.0
Pf3D7_14_v3:1527983-1528356:f	site	NVWBHWNSTWYWVWWVHABHWMHACMACM	R	27	55	TAATTAATATAGGTAAAACTAATAATATG	-19.9
Pf3D7_14_v3:1527983-1528356:f	site	AAAAAAAAAAAAAWAAAWWAWAAWAAWAA	R	27	55	TAATTAATATAGGTAAAACTAATAATATG	-21.5
Pf3D7_14_v3:1527983-1528356:f	site	RTGAWWMKKAWRAAGMTVMWG	R	27	47	ATAGGTAAAACTAATAATATG	-19.1
Pf3D7_14_v3:1527983-1528356:f	site	KYTSKAWCSTCTGRMHWRCCAAARGRGG	R	27	54	AATTAATATAGGTAAAACTAATAATATG	-19.2
Pf3D7_14_v3:1527983-1528356:f	site	TTGGYTAGYTDYKGATWTGNGWGCTATGWTTRGTGRHGYWACTACAWTW	R	27	75	ATTACGTCTAGAAAATGAAATAATTAATATAGGTAAAACTAATAATATG	-15.6
Pf3D7_14_v3:1527983-1528356:f	site	ATATATATATATWTATATATAYATATA	R	27	53	ATTAATATAGGTAAAACTAATAATATG	-20.6
Pf3D7_14_v3:1527983-1528356:f	site	KGTBCATCAATWTBADYAHCWCCATWAGB	R	27	55	TAATTAATATAGGTAAAACTAATAATATG	-17.1
Pf3D7_14_v3:1527983-1528356:f	site	DSGWDDTSCACMASAAGSDS	R	27	46	TAGGTAAAACTAATAATATG	-9.4
Pf3D7_14_v3:1527983-1528356:f	site	TTAGAATGGWTATGTKTAGATTTAGATTTGGTKGAAGGYWTAWTGGA	R	27	73	TACGTCTAGAAAATGAAATAATTAATATAGGTAAAACTAATAATATG	-9.1
Pf3D7_14_v3:1527983-1528356:f	site	YTTTTTTTTTTTTTTTTTTTTTTTTTTTT	R	28	56	ATAATTAATATAGGTAAAACTAATAATAT	-40.2
Pf3D7_14_v3:1527983-1528356:f	site	ATAAWTAWAWAWATATATATATATATATATATATATATATA	R	28	68	CTAGAAAATGAAATAATTAATATAGGTAAAACTAATAATAT	-57.1
Pf3D7_14_v3:1527983-1528356:f	site	DBNTDTNKTTBYNYHTBYWBHTTTTKTTY	R	28	56	ATAATTAATATAGGTAAAACTAATAATAT	-26.4
Pf3D7_14_v3:1527983-1528356:f	site	NVWBHWNSTWYWVWWVHABHWMHACMACM	R	28	56	ATAATTAATATAGGTAAAACTAATAATAT	-14.4
Pf3D7_14_v3:1527983-1528356:f	site	AAAAAAAAAAAAAWAAAWWAWAAWAAWAA	R	28	56	ATAATTAATATAGGTAAAACTAATAATAT	-3.6
Pf3D7_14_v3:1527983-1528356:f	site	RTGAWWMKKAWRAAGMTVMWG	R	28	48	TATAGGTAAAACTAATAATAT	-24.1
Pf3D7_14_v3:1527983-1528356:f	site	KYTSKAWCSTCTGRMHWRCCAAARGRGG	R	28	55	TAATTAATATAGGTAAAACTAATAATAT	-13.8
Pf3D7_14_v3:1527983-1528356:f	site	TTGGYTAGYTDYKGATWTGNGWGCTATGWTTRGTGRHGYWACTACAWTW	R	28	76	GATTACGTCTAGAAAATGAAATAATTAATATAGGTAAAACTAATAATAT	-34.6
Pf3D7_14_v3:1527983-1528356:f	site	ATATATATATATWTATATATAYATATA	R	28	54	AATTAATATAGGTAAAACTAATAATAT	-30.2
Pf3D7_14_v3:1527983-1528356:f	site	KGTBCATCAATWTBADYAHCWCCATWAGB	R	28	56	ATAATTAATATAGGTAAAACTAATAATAT	-21.9
Pf3D7_14_v3:1527983-1528356:f	site	DSGWDDTSCACMASAAGSDS	R	28	47	ATAGGTAAAACTAATAATAT	-12.0
Pf3D7_14_v3:1527983-1528356:f	site	TTAGAATGGWTATGTKTAGATTTAGATTTGGTKGAAGGYWTAWTGGA	R	28	74	TTACGTCTAGAAAATGAAATAATTAATATAGGTAAAACTAATAATAT	-19.8
Pf3D7_14_v3:1527983-1528356:f	site	YTTTTTTTTTTTTTTTTTTTTTTTTTTTT	R	29	57	AATAATTAATATAGGTAAAACTAATAATA	-33.9
Pf3D7_14_v3:1527983-1528356:f	site	ATAAWTAWAWAWATATATATATATATATATATATATATATA	R	29	69	TCTAGAAAATGAAATAATTAATATAGGTAAAACTAATAATA	-27.1
Pf3D7_14_v3:1527983-1528356:f	site	DBNTDTNKTTBYNYHTBYWBHTTTTKTTY	R	29	57	AATAATTAATATAGGTAAAACTAATAATA	-26.1
Pf3D7_14_v3:1527983-1528356:f	site	NVWBHWNSTWYWVWWVHABHWMHACMACM	R	29	57	AATAATTAATATAGGTAAAACTAATAATA	-24.2
Pf3D7_14_v3:1527983-1528356:f	site	AAAAAAAAAAAAAWAAAWWAWAAWAAWAA	R	29	57	AATAATTAATATAGGTAAAACTAATAATA	-19.2
Pf3D7_14_v3:1527983-1528356:f	site	RTGAWWMKKAWRAAGMTVMWG	R	29	49	ATATAGGTAAAACTAATAATA	-11.2
Pf3D7_14_v3:1527983-1528356:f	site	KYTSKAWCSTCTGRMHWRCCAAARGRGG	R	29	56	ATAATTAATATAGGTAAAACTAATAATA	-12.7
Pf3D7_14_v3:1527983-1528356:f	site	TTGGYTAGYTDYKGATWTGNGWGCTATGWTTRGTGRHGYWACTACAWTW	R	29	77	GGATTACGTCTAGAAAATGAAATAATTAATATAGGTAAAACTAATAATA	-26.6
Pf3D7_14_v3:1527983-1528356:f	site	ATATATATATATWTATATATAYATATA	R	29	55	TAATTAATATAGGTAAAACTAATAATA	-25.8
Pf3D7_14_v3:1527983-1528356:f	site	KGTBCATCAATWTBADYAHCWCCATWAGB	R	29	57	AATAATTAATATAGGTAAAACTAATAATA	-18.6
Pf3D7_14_v3:1527983-1528356:f	site	DSGWDDTSCACMASAAGSDS	R	29	48	TATAGGTAAAACTAATAATA	-10.0
Pf3D7_14_v3:1527983-1528356:f	site	TTAGAATGGWTATGTKTAGATTTAGATTTGGTKGAAGGYWTAWTGGA	R	29	75	ATTACGTCTAGAAAATGAAATAATTAATATAGGTAAAACTAATAATA	-20.4
Pf3D7_14_v3:1527983-1528356:f	site	YTTTTTTTTTTTTTTTTTTTTTTTTTTTT	R	30	58	AAATAATTAATATAGGTAAAACTAATAAT	-37.0
Pf3D7_14_v3:1527983-1528356:f	site	ATAAWTAWAWAWATATATATATATATATATATATATATATA	R	30	70	GTCTAGAAAATGAAATAATTAATATAGGTAAAACTAATAAT	-51.2
Pf3D7_14_v3:1527983-1528356:f	site	DBNTDTNKTTBYNYHTBYWBHTTTTKTTY	R	30	58	AAATAATTAATATAGGTAAAACTAATAAT	-25.4
Pf3D7_14_v3:1527983-1528356:f	site	NVWBHWNSTWYWVWWVHABHWMHACMACM	R	30	58	AAATAATTAATATAGGTAAAACTAATAAT	-19.3
Pf3D7_14_v3:1527983-1528356:f	site	AAAAAAAAAAAAAWAAAWWAWAAWAAWAA	R	30	58	AAATAATTAATATAGGTAAAACTAATAAT	-17.8
Pf3D7_14_v3:1527983-1528356:f	site	RTGAWWMKKAWRAAGMTVMWG	R	30	50	AATATAGGTAAAACTAATAAT	-15.5
Pf3D7_14_v3:1527983-1528356:f	site	KYTSKAWCSTCTGRMHWRCCAAARGRGG	R	30	57	AATAATTAATATAGGTAAAACTAATAAT	-21.5
Pf3D7_14_v3:1527983-1528356:f	site	TTGGYTAGYTDYKGATWTGNGWGCTATGWTTRGTGRHGYWACTACAWTW	R	30	78	AGGATTACGTCTAGAAAATGAAATAATTAATATAGGTAAAACTAATAAT	-8.5
Pf3D7_14_v3:1527983-1528356:f	site	ATATATATATATWTATATATAYATATA	R	30	56	ATAATTAATATAGGTAAAACTAATAAT	-30.1
Pf3D7_14_v3:1527983-1528356:f	site	KGTBCATCAATWTBADYAHCWCCATWAGB	R	30	58	AAATAATTAATATAGGTAAAACTAATAAT	-8.4
Pf3D7_14_v3:1527983-1528356:f	site	DSGWDDTSCACMASAAGSDS	R	30	49	ATATAGGTAAAACTAATAAT	-12.9
Pf3D7_14_v3:1527983-1528356:f	site	TTAGAATGGWTATGTKTAGATTTAGATTTGGTKGAAGGYWTAWTGGA	R	30	76	GATTACGTCTAGAAAATGAAATAATTAATATAGGTAAAACTAATAAT	-25.9
Pf3D7_14_v3:1527983-1528356:f	site	YTTTTTTTTTTTTTTTTTTTTTTTTTTTT	R	31	59	GAAATAATTAATATAGGTAAAACTAATAA	-39.4
Pf3D7_14_v3:1527983-1528356:f	site	ATAAWTAWAWAWATATATATATATATATATATATATATATA	R	31	71	CGTCTAGAAAATGAAATAATTAATATAGGTAAAACTAATAA	-44.1
Pf3D7_14_v3:1527983-1528356:f	site	DBNTDTNKTTBYNYHTBYWBHTTTTKTTY	R	31	59	GAAATAATTAATATAGGTAAAACTAATAA	-12.4
Pf3D7_14_v3:1527983-1528356:f	site	ATATATATATATATA	R	31	45	AGGTAAAACTAATAA	-28.7
Pf3D7_14_v3:1527983-1528356:f	site	NVWBHWNSTWYWVWWVHABHWMHACMACM	R	31	59	GAAATAATTAATATAGGTAAAACTAATAA	-13.2
Pf3D7_14_v3:1527983-1528356:f	site	AAAAAAAAAAAAAWAAAWWAWAAWAAWAA	R	31	59	GAAATAATTAATATAGGTAAAACTAATAA	-6.1
Pf3D7_14_v3:1527983-1528356:f	site	RTGAWWMKKAWRAAGMTVMWG	R	31	51	TAATATAGGTAAAACTAATAA	-20.5
Pf3D7_14_v3:1527983-1528356:f	site	KYTSKAWCSTCTGRMHWRCCAAARGRGG	R	31	58	AAATAATTAATATAGGTAAAACTAATAA	-29.9
Pf3D7_14_v3:1527983-1528356:f	site	TTGGYTAGYTDYKGATWTGNGWGCTATGWTTRGTGRHGYWACTACAWTW	R	31	79	AAGGATTACGTCTAGAAAATGAAATAATTAATATAGGTAAAACTAATAA	-20.8
Pf3D7_14_v3:1527983-1528356:f	site	ATATATATATATWTATATATAYATATA	R	31	57	AATAATTAATATAGGTAAAACTAATAA	-25.3
Pf3D7_14_v3:1527983-1528356:f	site	KGTBCATCAATWTBADYAHCWCCATWAGB	R	31	59	GAAATAATTAATATAGGTAAAACTAATAA	-17.8
Pf3D7_14_v3:1527983-1528356:f	site	DSGWDDTSCACMASAAGSDS	R	31	50	AATATAGGTAAAACTAATAA	-9.3
Pf3D7_14_v3:1527983-1528356:f	site	TTAGAATGGWTATGTKTAGATTTAGATTTGGTKGAAGGYWTAWTGGA	R	31	77	GGATTACGTCTAGAAAATGAAATAATTAATATAGGTAAAACTAATAA	-22.2
Pf3D7_14_v3:1527983-1528356:f	site	YTTTTTTTTTTTTTTTTTTTTTTTTTTTT	R	32	60	TGAAATAATTAATATAGGTAAAACTAATA	-38.5
Pf3D7_14_v3:1527983-1528356:f	site	ATAAWTAWAWAWATATATATATATATATATATATATATATA	R	32	72	ACGTCTAGAAAATGAAATAATTAATATAGGTAAAACTAATA	-43.9
Pf3D7_14_v3:1527983-1528356:f	site	DBNTDTNKTTBYNYHTBYWBHTTTTKTTY	R	32	60	TGAAATAATTAATATAGGTAAAACTAATA	-23.1
Pf3D7_14_v3:1527983-1528356:f	site	ATATATATATATATA	R	32	46	TAGGTAAAACTAATA	-31.7
Pf3D7_14_v3:1527983-1528356:f	site	NVWBHWNSTWYWVWWVHABHWMHACMACM	R	32	60	TGAAATAATTAATATAGGTAAAACTAATA	-18.3
Pf3D7_14_v3:1527983-1528356:f	site	AAAAAAAAAAAAAWAAAWWAWAAWAAWAA	R	32	60	TGAAATAATTAATATAGGTAAAACTAATA	-26.8
Pf3D7_14_v3:1527983-1528356:f	site	RTGAWWMKKAWRAAGMTVMWG	R	32	52	TTAATATAGGTAAAACTAATA	-1.3
Pf3D7_14_v3:1527983-1528356:f	site	KYTSKAWCSTCTGRMHWRCCAAARGRGG	R	32	59	GAAATAATTAATATAGGTAAAACTAATA	-25.5
Pf3D7_14_v3:1527983-1528356:f	site	TTGGYTAGYTDYKGATWTGNGWGCTATGWTTRGTGRHGYWACTACAWTW	R	32	80	GAAGGATTACGTCTAGAAAATGAAATAATTAATATAGGTAAAACTAATA	-33.3
Pf3D7_14_v3:1527983-1528356:f	site	ATATATATATATWTATATATAYATATA	R	32	58	AAATAATTAATATAGGTAAAACTAATA	-18.4
Pf3D7_14_v3:1527983-1528356:f	site	KGTBCATCAATWTBADYAHCWCCATWAGB	R	32	60	TGAAATAATTAATATAGGTAAAACTAATA	-16.8
Pf3D7_14_v3:1527983-1528356:f	site	DSGWDDTSCACMASAAGSDS	R	32	51	TAATATAGGTAAAACTAATA	-12.7
Pf3D7_14_v3:1527983-1528356:f	site	TTAGAATGGWTATGTKTAGATTTAGATTTGGTKGAAGGYWTAWTGGA	R	32	78	AGGATTACGTCTAGAAAATGAAATAATTAATATAGGTAAAACTAATA	-31.7
Pf3D7_14_v3:1527983-1528356:f	site	YTTTTTTTTTTTTTTTTTTTTTTTTTTTT	R	33	61	ATGAAATAATTAATATAGGTAAAACTAAT	-39.9
Pf3D7_14_v3:1527983-1528356:f	site	ATAAWTAWAWAWATATATATATATATATATATATATATATA	R	33	73	TACGTCTAGAAAATGAAATAATTAATATAGGTAAAACTAAT	-38.7
Pf3D7_14_v3:1527983-1528356:f	site	DBNTDTNKTTBYNYHTBYWBHTTTTKTTY	R	33	61	ATGAAATAATTAATATAGGTAAAACTAAT	-31.9
Pf3D7_14_v3:1527983-1528356:f	site	ATATATATATATATA	R	33	47	ATAGGTAAAACTAAT	-18.7
Pf3D7_14_v3:1527983-1528356:f	site	NVWBHWNSTWYWVWWVHABHWMHACMACM	R	33	61	ATGAAATAATTAATATAGGTAAAACTAAT	-20.1
Pf3D7_14_v3:1527983-1528356:f	site	AAAAAAAAAAAAAWAAAWWAWAAWAAWAA	R	33	61	ATGAAATAATTAATATAGGTAAAACTAAT	-13.3
Pf3D7_14_v3:1527983-1528356:f	site	RTGAWWMKKAWRAAGMTVMWG	R	33	53	ATTAATATAGGTAAAACTAAT	-18.4
Pf3D7_14_v3:1527983-1528356:f	site	KYTSKAWCSTCTGRMHWRCCAAARGRGG	R	33	60	TGAAATAATTAATATAGGTAAAACTAAT	-19.1
Pf3D7_14_v3:1527983-1528356:f	site	TTGGYTAGYTDYKGATWTGNGWGCTATGWTTRGTGRHGYWACTACAWTW	R	33	81	AGAAGGATTACGTCTAGAAAATGAAATAATTAATATAGGTAAAACTAAT	-17.6
Pf3D7_14_v3:1527983-1528356:f	site	ATATATATATATWTATATATAYATATA	R	33	59	GAAATAATTAATATAGGTAAAACTAAT	-23.9
Pf3D7_14_v3:1527983-1528356:f	site	WWGCAMARKRKGA	R	33	45	AGGTAAAACTAAT	-8.3
Pf3D7_14_v3:1527983-1528356:f	site	KGTBCATCAATWTBADYAHCWCCATWAGB	R	33	61	ATGAAATAATTAATATAGGTAAAACTAAT	-17.8
Pf3D7_14_v3:1527983-1528356:f	site	DSGWDDTSCACMASAAGSDS	R	33	52	TTAATATAGGTAAAACTAAT	-14.2
Pf3D7_14_v3:1527983-1528356:f	site	TTAGAATGGWTATGTKTAGATTTAGATTTGGTKGAAGGYWTAWTGGA	R	33	79	AAGGATTACGTCTAGAAAATGAAATAATTAATATAGGTAAAACTAAT	-21.2
Pf3D7_14_v3:1527983-1528356:f	site	YTTTTTTTTTTTTTTTTTTTTTTTTTTTT	R	34	62	AATGAAATAATTAATATAGGTAAAACTAA	-45.0
Pf3D7_14_v3:1527983-1528356:f	site	ATAAWTAWAWAWATATATATATATATATATATATATATATA	R	34	74	TTACGTCTAGAAAATGAAATAATTAATATAGGTAAAACTAA	-68.1
Pf3D7_14_v3:1527983-1528356:f	site	DBNTDTNKTTBYNYHTBYWBHTTTTKTTY	R	34	62	AATGAAATAATTAATATAGGTAAAACTAA	-35.1
Pf3D7_14_v3:1527983-1528356:f	site	ATATATATATATATA	R	34	48	TATAGGTAAAACTAA	-35.3
Pf3D7_14_v3:1527983-1528356:f	site	NVWBHWNSTWYWVWWVHABHWMHACMACM	R	34	62	AATGAAATAATTAATATAGGTAAAACTAA	-4.4
Pf3D7_14_v3:1527983-1528356:f	site	AAAAAAAAAAAAAWAAAWWAWAAWAAWAA	R	34	62	AATGAAATAATTAATATAGGTAAAACTAA	-3.4
Pf3D7_14_v3:1527983-1528356:f	site	RTGAWWMKKAWRAAGMTVMWG	R	34	54	AATTAATATAGGTAAAACTAA	-13.3
Pf3D7_14_v3:1527983-1528356:f	site	KYTSKAWCSTCTGRMHWRCCAAARGRGG	R	34	61	ATGAAATAATTAATATAGGTAAAACTAA	-16.9
Pf3D7_14_v3:1527983-1528356:f	site	TTGGYTAGYTDYKGATWTGNGWGCTATGWTTRGTGRHGYWACTACAWTW	R	34	82	CAGAAGGATTACGTCTAGAAAATGAAATAATTAATATAGGTAAAACTAA	-31.5
Pf3D7_14_v3:1527983-1528356:f	site	ATATATATATATWTATATATAYATATA	R	34	60	TGAAATAATTAATATAGGTAAAACTAA	-25.3
Pf3D7_14_v3:1527983-1528356:f	site	WWGCAMARKRKGA	R	34	46	TAGGTAAAACTAA	-7.4
Pf3D7_14_v3:1527983-1528356:f	site	KGTBCATCAATWTBADYAHCWCCATWAGB	R	34	62	AATGAAATAATTAATATAGGTAAAACTAA	-17.5
Pf3D7_14_v3:1527983-1528356:f	site	DSGWDDTSCACMASAAGSDS	R	34	53	ATTAATATAGGTAAAACTAA	-15.8
Pf3D7_14_v3:1527983-1528356:f	site	TTAGAATGGWTATGTKTAGATTTAGATTTGGTKGAAGGYWTAWTGGA	R	34	80	GAAGGATTACGTCTAGAAAATGAAATAATTAATATAGGTAAAACTAA	-15.6
Pf3D7_14_v3:1527983-1528356:f	site	YTTTTTTTTTTTTTTTTTTTTTTTTTTTT	R	35	63	AAATGAAATAATTAATATAGGTAAAACTA	-38.1
Pf3D7_14_v3:1527983-1528356:f	site	ATAAWTAWAWAWATATATATATATATATATATATATATATA	R	35	75	ATTACGTCTAGAAAATGAAATAATTAATATAGGTAAAACTA	-35.8
Pf3D7_14_v3:1527983-1528356:f	site	DBNTDTNKTTBYNYHTBYWBHTTTTKTTY	R	35	63	AAATGAAATAATTAATATAGGTAAAACTA	-21.9
Pf3D7_14_v3:1527983-1528356:f	site	ATATATATATATATA	R	35	49	ATATAGGTAAAACTA	-4.3
Pf3D7_14_v3:1527983-1528356:f	site	NVWBHWNSTWYWVWWVHABHWMHACMACM	R	35	63	AAATGAAATAATTAATATAGGTAAAACTA	-20.5
Pf3D7_14_v3:1527983-1528356:f	site	AAAAAAAAAAAAAWAAAWWAWAAWAAWAA	R	35	63	AAATGAAATAATTAATATAGGTAAAACTA	-10.8
Pf3D7_14_v3:1527983-1528356:f	site	RTGAWWMKKAWRAAGMTVMWG	R	35	55	TAATTAATATAGGTAAAACTA	-17.8
Pf3D7_14_v3:1527983-1528356:f	site	KYTSKAWCSTCTGRMHWRCCAAARGRGG	R	35	62	AATGAAATAATTAATATAGGTAAAACTA	-16.3
Pf3D7_14_v3:1527983-1528356:f	site	TTGGYTAGYTDYKGATWTGNGWGCTATGWTTRGTGRHGYWACTACAWTW	R	35	83	GCAGAAGGATTACGTCTAGAAAATGAAATAATTAATATAGGTAAAACTA	-30.9
Pf3D7_14_v3:1527983-1528356:f	site	ATATATATATATWTATATATAYATATA	R	35	61	ATGAAATAATTAATATAGGTAAAACTA	-7.8
Pf3D7_14_v3:1527983-1528356:f	site	WWGCAMARKRKGA	R	35	47	ATAGGTAAAACTA	-14.8
Pf3D7_14_v3:1527983-1528356:f	site	KGTBCATCAATWTBADYAHCWCCATWAGB	R	35	63	AAATGAAATAATTAATATAGGTAAAACTA	-28.4
Pf3D7_14_v3:1527983-1528356:f	site	DSGWDDTSCACMASAAGSDS	R	35	54	AATTAATATAGGTAAAACTA	-10.6
Pf3D7_14_v3:1527983-1528356:f	site	TTAGAATGGWTATGTKTAGATTTAGATTTGGTKGAAGGYWTAWTGGA	R	35	81	AGAAGGATTACGTCTAGAAAATGAAATAATTAATATAGGTAAAACTA	-23.4
Pf3D7_14_v3:1527983-1528356:f	site	YTTTTTTTTTTTTTTTTTTTTTTTTTTTT	R	36	64	AAAATGAAATAATTAATATAGGTAAAACT	-34.3
Pf3D7_14_v3:1527983-1528356:f	site	ATAAWTAWAWAWATATATATATATATATATATATATATATA	R	36	76	GATTACGTCTAGAAAATGAAATAATTAATATAGGTAAAACT	-61.1
Pf3D7_14_v3:1527983-1528356:f	site	DBNTDTNKTTBYNYHTBYWBHTTTTKTTY	R	36	64	AAAATGAAATAATTAATATAGGTAAAACT	-29.5
Pf3D7_14_v3:1527983-1528356:f	site	ATATATATATATATA	R	36	50	AATATAGGTAAAACT	-35.5
Pf3D7_14_v3:1527983-1528356:f	site	NVWBHWNSTWYWVWWVHABHWMHACMACM	R	36	64	AAAATGAAATAATTAATATAGGTAAAACT	-18.9
Pf3D7_14_v3:1527983-1528356:f	site	AAAAAAAAAAAAAWAAAWWAWAAWAAWAA	R	36	64	AAAATGAAATAATTAATATAGGTAAAACT	-13.1
Pf3D7_14_v3:1527983-1528356:f	site	RTGAWWMKKAWRAAGMTVMWG	R	36	56	ATAATTAATATAGGTAAAACT	-10.3
Pf3D7_14_v3:1527983-1528356:f	site	KYTSKAWCSTCTGRMHWRCCAAARGRGG	R	36	63	AAATGAAATAATTAATATAGGTAAAACT	-24.5
Pf3D7_14_v3:1527983-1528356:f	site	TTGGYTAGYTDYKGATWTGNGWGCTATGWTTRGTGRHGYWACTACAWTW	R	36	84	GGCAGAAGGATTACGTCTAGAAAATGAAATAATTAATATAGGTAAAACT	-13.9
Pf3D7_14_v3:1527983-1528356:f	site	ATATATATATATWTATATATAYATATA	R	36	62	AATGAAATAATTAATATAGGTAAAACT	-25.1
Pf3D7_14_v3:1527983-1528356:f	site	WWGCAMARKRKGA	R	36	48	TATAGGTAAAACT	-14.2
Pf3D7_14_v3:1527983-1528356:f	site	KGTBCATCAATWTBADYAHCWCCATWAGB	R	36	64	AAAATGAAATAATTAATATAGGTAAAACT	-21.6
Pf3D7_14_v3:1527983-1528356:f	site	DSGWDDTSCACMASAAGSDS	R	36	55	TAATTAATATAGGTAAAACT	-18.6
Pf3D7_14_v3:1527983-1528356:f	site	TTAGAATGGWTATGTKTAGATTTAGATTTGGTKGAAGGYWTAWTGGA	R	36	82	CAGAAGGATTACGTCTAGAAAATGAAATAATTAATATAGGTAAAACT	-31.8
Pf3D7_14_v3:1527983-1528356:f	site	YTTTTTTTTTTTTTTTTTTTTTTTTTTTT	R	37	65	GAAAATGAAATAATTAATATAGGTAAAAC	-45.4
Pf3D7_14_v3:1527983-1528356:f	site	ATAAWTAWAWAWATATATATATATATATATATATATATATA	R	37	77	GGATTACGTCTAGAAAATGAAATAATTAATATAGGTAAAAC	-40.7
Pf3D7_14_v3:1527983-1528356:f	site	DBNTDTNKTTBYNYHTBYWBHTTTTKTTY	R	37	65	GAAAATGAAATAATTAATATAGGTAAAAC	-20.8
Pf3D7_14_v3:1527983-1528356:f	site	ATATATATATATATA	R	37	51	TAATATAGGTAAAAC	-19.0
Pf3D7_14_v3:1527983-1528356:f	site	NVWBHWNSTWYWVWWVHABHWMHACMACM	R	37	65	GAAAATGAAATAATTAATATAGGTAAAAC	-12.6
Pf3D7_14_v3:1527983-1528356:f	site	AAAAAAAAAAAAAWAAAWWAWAAWAAWAA	R	37	65	GAAAATGAAATAATTAATATAGGTAAAAC	3.8
Pf3D7_14_v3:1527983-1528356:f	site	RTGAWWMKKAWRAAGMTVMWG	R	37	57	AATAATTAATATAGGTAAAAC	-21.2
Pf3D7_14_v3:1527983-1528356:f	site	KYTSKAWCSTCTGRMHWRCCAAARGRGG	R	37	64	AAAATGAAATAATTAATATAGGTAAAAC	-20.0
Pf3D7_14_v3:1527983-1528356:f	site	TTGGYTAGYTDYKGATWTGNGWGCTATGWTTRGTGRHGYWACTACAWTW	R	37	85	GGGCAGAAGGATTACGTCTAGAAAATGAAATAATTAATATAGGTAAAAC	-32.7
Pf3D7_14_v3:1527983-1528356:f	site	ATATATATATATWTATATATAYATATA	R	37	63	AAATGAAATAATTAATATAGGTAAAAC	-6.6
Pf3D7_14_v3:1527983-1528356:f	site	WWGCAMARKRKGA	R	37	49	ATATAGGTAAAAC	-19.7
Pf3D7_14_v3:1527983-1528356:f	site	KGTBCATCAATWTBADYAHCWCCATWAGB	R	37	65	GAAAATGAAATAATTAATATAGGTAAAAC	-27.4
Pf3D7_14_v3:1527983-1528356:f	site	DSGWDDTSCACMASAAGSDS	R	37	56	ATAATTAATATAGGTAAAAC	-10.8
Pf3D7_14_v3:1527983-1528356:f	site	TTAGAATGGWTATGTKTAGATTTAGATTTGGTKGAAGGYWTAWTGGA	R	37	83	GCAGAAGGATTACGTCTAGAAAATGAAATAATTAATATAGGTAAAAC	-9.6
Pf3D7_14_v3:1527983-1528356:f	site	YTTTTTTTTTTTTTTTTTTTTTTTTTTTT	R	38	66	AGAAAATGAAATAATTAATATAGGTAAAA	-45.6
Pf3D7_14_v3:1527983-1528356:f	site	ATAAWTAWAWAWATATATATATATATATATATATATATATA	R	38	78	AGGATTACGTCTAGAAAATGAAATAATTAATATAGGTAAAA	-57.6
Pf3D7_14_v3:1527983-1528356:f	site	DBNTDTNKTTBYNYHTBYWBHTTTTKTTY	R	38	66	AGAAAATGAAATAATTAATATAGGTAAAA	-22.9
Pf3D7_14_v3:1527983-1528356:f	site	ATATATATATATATA	R	38	52	TTAATATAGGTAAAA	-31.4
Pf3D7_14_v3:1527983-1528356:f	site	NVWBHWNSTWYWVWWVHABHWMHACMACM	R	38	66	AGAAAATGAAATAATTAATATAGGTAAAA	-15.7
Pf3D7_14_v3:1527983-1528356:f	site	AAAAAAAAAAAAAWAAAWWAWAAWAAWAA	R	38	66	AGAAAATGAAATAATTAATATAGGTAAAA	-3.0
Pf3D7_14_v3:1527983-1528356:f	site	RTGAWWMKKAWRAAGMTVMWG	R	38	58	AAATAATTAATATAGGTAAAA	-8.9
Pf3D7_14_v3:1527983-1528356:f	site	KYTSKAWCSTCTGRMHWRCCAAARGRGG	R	38	65	GAAAATGAAATAATTAATATAGGTAAAA	-27.9
Pf3D7_14_v3:1527983-1528356:f	site	TTGGYTAGYTDYKGATWTGNGWGCTATGWTTRGTGRHGYWACTACAWTW	R	38	86	GGGGCAGAAGGATTACGTCTAGAAAATGAAATAATTAATATAGGTAAAA	-26.4
Pf3D7_14_v3:1527983-1528356:f	site	ATATATATATATWTATATATAYATATA	R	38	64	AAAATGAAATAATTAATATAGGTAAAA	-39.5
Pf3D7_14_v3:1527983-1528356:f	site	WWGCAMARKRKGA	R	38	50	AATATAGGTAAAA	-15.0
Pf3D7_14_v3:1527983-1528356:f	site	KGTBCATCAATWTBADYAHCWCCATWAGB	R	38	66	AGAAAATGAAATAATTAATATAGGTAAAA	-23.0
Pf3D7_14_v3:1527983-1528356:f	site	DSGWDDTSCACMASAAGSDS	R	38	57	AATAATTAATATAGGTAAAA	-14.2
Pf3D7_14_v3:1527983-1528356:f	site	TTAGAATGGWTATGTKTAGATTTAGATTTGGTKGAAGGYWTAWTGGA	R	38	84	GGCAGAAGGATTACGTCTAGAAAATGAAATAATTAATATAGGTAAAA	-27.4
Pf3D7_14_v3:1527983-1528356:f	site	YTTTTTTTTTTTTTTTTTTTTTTTTTTTT	R	39	67	TAGAAAATGAAATAATTAATATAGGTAAA	-39.4
Pf3D7_14_v3:1527983-1528356:f	site	ATAAWTAWAWAWATATATATATATATATATATATATATATA	R	39	79	AAGGATTACGTCTAGAAAATGAAATAATTAATATAGGTAAA	-37.8
Pf3D7_14_v3:1527983-1528356:f	site	DBNTDTNKTTBYNYHTBYWBHTTTTKTTY	R	39	67	TAGAAAATGAAATAATTAATATAGGTAAA	-25.2
Pf3D7_14_v3:1527983-1528356:f	site	ATATATATATATATA	R	39	53	ATTAATATAGGTAAA	-7.8
Pf3D7_14_v3:1527983-1528356:f	site	NVWBHWNSTWYWVWWVHABHWMHACMACM	R	39	67	TAGAAAATGAAATAATTAATATAGGTAAA	-24.0
Pf3D7_14_v3:1527983-1528356:f	site	AAAAAAAAAAAAAWAAAWWAWAAWAAWAA	R	39	67	TAGAAAATGAAATAATTAATATAGGTAAA	-24.8
Pf3D7_14_v3:1527983-1528356:f	site	RTGAWWMKKAWRAAGMTVMWG	R	39	59	GAAATAATTAATATAGGTAAA	-14.1
Pf3D7_14_v3:1527983-1528356:f	site	KYTSKAWCSTCTGRMHWRCCAAARGRGG	R	39	66	AGAAAATGAAATAATTAATATAGGTAAA	-23.9
Pf3D7_14_v3:1527983-1528356:f	site	TTGGYTAGYTDYKGATWTGNGWGCTATGWTTRGTGRHGYWACTACAWTW	R	39	87	AGGGGCAGAAGGATTACGTCTAGAAAATGAAATAATTAATATAGGTAAA	-21.4
Pf3D7_14_v3:1527983-1528356:f	site	ATATATATATATWTATATATAYATATA	R	39	65	GAAAATGAAATAATTAATATAGGTAAA	-12.6
Pf3D7_14_v3:1527983-1528356:f	site	WWGCAMARKRKGA	R	39	51	TAATATAGGTAAA	-10.0
Pf3D7_14_v3:1527983-1528356:f	site	KGTBCATCAATWTBADYAHCWCCATWAGB	R	39	67	TAGAAAATGAAATAATTAATATAGGTAAA	-19.8
Pf3D7_14_v3:1527983-1528356:f	site	DSGWDDTSCACMASAAGSDS	R	39	58	AAATAATTAATATAGGTAAA	-13.1
Pf3D7_14_v3:1527983-1528356:f	site	TTAGAATGGWTATGTKTAGATTTAGATTTGGTKGAAGGYWTAWTGGA	R	39	85	GGGCAGAAGGATTACGTCTAGAAAATGAAATAATTAATATAGGTAAA	-30.7
Pf3D7_14_v3:1527983-1528356:f	site	YTTTTTTTTTTTTTTTTTTTTTTTTTTTT	R	40	68	CTAGAAAATGAAATAATTAATATAGGTAA	-40.1
Pf3D7_14_v3:1527983-1528356:f	site	ATAAWTAWAWAWATATATATATATATATATATATATATATA	R	40	80	GAAGGATTACGTCTAGAAAATGAAATAATTAATATAGGTAA	-60.4
Pf3D7_14_v3:1527983-1528356:f	site	DBNTDTNKTTBYNYHTBYWBHTTTTKTTY	R	40	68	CTAGAAAATGAAATAATTAATATAGGTAA	-23.2
Pf3D7_14_v3:1527983-1528356:f	site	ATATATATATATATA	R	40	54	AATTAATATAGGTAA	-31.6
Pf3D7_14_v3:1527983-1528356:f	site	NVWBHWNSTWYWVWWVHABHWMHACMACM	R	40	68	CTAGAAAATGAAATAATTAATATAGGTAA	-11.9
Pf3D7_14_v3:1527983-1528356:f	site	AAAAAAAAAAAAAWAAAWWAWAAWAAWAA	R	40	68	CTAGAAAATGAAATAATTAATATAGGTAA	-3.4
Pf3D7_14_v3:1527983-1528356:f	site	RTGAWWMKKAWRAAGMTVMWG	R	40	60	TGAAATAATTAATATAGGTAA	-15.7
Pf3D7_14_v3:1527983-1528356:f	site	KYTSKAWCSTCTGRMHWRCCAAARGRGG	R	40	67	TAGAAAATGAAATAATTAATATAGGTAA	-15.3
Pf3D7_14_v3:1527983-1528356:f	site	TTGGYTAGYTDYKGATWTGNGWGCTATGWTTRGTGRHGYWACTACAWTW	R	40	88	CAGGGGCAGAAGGATTACGTCTAGAAAATGAAATAATTAATATAGGTAA	-27.3
Pf3D7_14_v3:1527983-1528356:f	site	ATATATATATATWTATATATAYATATA	R	40	66	AGAAAATGAAATAATTAATATAGGTAA	-37.0
Pf3D7_14_v3:1527983-1528356:f	site	WWGCAMARKRKGA	R	40	52	TTAATATAGGTAA	-8.2
Pf3D7_14_v3:1527983-1528356:f	site	KGTBCATCAATWTBADYAHCWCCATWAGB	R	40	68	CTAGAAAATGAAATAATTAATATAGGTAA	-21.4
Pf3D7_14_v3:1527983-1528356:f	site	DSGWDDTSCACMASAAGSDS	R	40	59	GAAATAATTAATATAGGTAA	-8.5
Pf3D7_14_v3:1527983-1528356:f	site	TTAGAATGGWTATGTKTAGATTTAGATTTGGTKGAAGGYWTAWTGGA	R	40	86	GGGGCAGAAGGATTACGTCTAGAAAATGAAATAATTAATATAGGTAA	-28.3
Pf3D7_14_v3:1527983-1528356:f	site	GGGGGG	R	40	45	AGGTAA	-0.6
Pf3D7_14_v3:1532421-1532858:f	site	TTGGYTAGYTDYKGATWTGNGWGCTATGWTTRGTGRHGYWACTACAWTW	R	73	121	AGGTAATATTTTATATTTATTATATATATTATTATATTTTTAATTTTTG	-24.7
Pf3D7_14_v3:1532421-1532858:f	site	TTGGYTAGYTDYKGATWTGNGWGCTATGWTTRGTGRHGYWACTACAWTW	R	74	122	TAGGTAATATTTTATATTTATTATATATATTATTATATTTTTAATTTTT	-22.8
Pf3D7_14_v3:1532421-1532858:f	site	TTGGYTAGYTDYKGATWTGNGWGCTATGWTTRGTGRHGYWACTACAWTW	R	75	123	ATAGGTAATATTTTATATTTATTATATATATTATTATATTTTTAATTTT	-17.3
Pf3D7_14_v3:1532421-1532858:f	site	TTAGAATGGWTATGTKTAGATTTAGATTTGGTKGAAGGYWTAWTGGA	R	75	121	AGGTAATATTTTATATTTATTATATATATTATTATATTTTTAATTTT	-15.7
Pf3D7_14_v3:1532421-1532858:f	site	TTGGYTAGYTDYKGATWTGNGWGCTATGWTTRGTGRHGYWACTACAWTW	R	76	124	TATAGGTAATATTTTATATTTATTATATATATTATTATATTTTTAATTT	-38.3
Pf3D7_14_v3:1532421-1532858:f	site	TTAGAATGGWTATGTKTAGATTTAGATTTGGTKGAAGGYWTAWTGGA	R	76	122	TAGGTAATATTTTATATTTATTATATATATTATTATATTTTTAATTT	-21.0
Pf3D7_14_v3:1532421-1532858:f	site	TTGGYTAGYTDYKGATWTGNGWGCTATGWTTRGTGRHGYWACTACAWTW	R	77	125	ATATAGGTAATATTTTATATTTATTATATATATTATTATATTTTTAATT	-26.5
Pf3D7_14_v3:1532421-1532858:f	site	TTAGAATGGWTATGTKTAGATTTAGATTTGGTKGAAGGYWTAWTGGA	R	77	123	ATAGGTAATATTTTATATTTATTATATATATTATTATATTTTTAATT	-19.2
Pf3D7_14_v3:1532421-1532858:f	site	TTGGYTAGYTDYKGATWTGNGWGCTATGWTTRGTGRHGYWACTACAWTW	R	78	126	AATATAGGTAATATTTTATATTTATTATATATATTATTATATTTTTAAT	-33.6
Pf3D7_14_v3:1532421-1532858:f	site	TTAGAATGGWTATGTKTAGATTTAGATTTGGTKGAAGGYWTAWTGGA	R	78	124	TATAGGTAATATTTTATATTTATTATATATATTATTATATTTTTAAT	-25.3
Pf3D7_14_v3:1532421-1532858:f	site	TTGGYTAGYTDYKGATWTGNGWGCTATGWTTRGTGRHGYWACTACAWTW	R	79	127	TAATATAGGTAATATTTTATATTTATTATATATATTATTATATTTTTAA	-27.5
Pf3D7_14_v3:1532421-1532858:f	site	TTAGAATGGWTATGTKTAGATTTAGATTTGGTKGAAGGYWTAWTGGA	R	79	125	ATATAGGTAATATTTTATATTTATTATATATATTATTATATTTTTAA	-15.6
Pf3D7_14_v3:1532421-1532858:f	site	TTGGYTAGYTDYKGATWTGNGWGCTATGWTTRGTGRHGYWACTACAWTW	R	80	128	ATAATATAGGTAATATTTTATATTTATTATATATATTATTATATTTTTA	-29.4
Pf3D7_14_v3:1532421-1532858:f	site	TTAGAATGGWTATGTKTAGATTTAGATTTGGTKGAAGGYWTAWTGGA	R	80	126	AATATAGGTAATATTTTATATTTATTATATATATTATTATATTTTTA	-18.7
Pf3D7_14_v3:1532421-1532858:f	site	ATAAWTAWAWAWATATATATATATATATATATATATATATA	R	81	121	AGGTAATATTTTATATTTATTATATATATTATTATATTTTT	-51.8
Pf3D7_14_v3:1532421-1532858:f	site	TTGGYTAGYTDYKGATWTGNGWGCTATGWTTRGTGRHGYWACTACAWTW	R	81	129	TATAATATAGGTAATATTTTATATTTATTATATATATTATTATATTTTT	-34.0
Pf3D7_14_v3:1532421-1532858:f	site	TTAGAATGGWTATGTKTAGATTTAGATTTGGTKGAAGGYWTAWTGGA	R	81	127	TAATATAGGTAATATTTTATATTTATTATATATATTATTATATTTTT	-13.2
Pf3D7_14_v3:1532421-1532858:f	site	ATAAWTAWAWAWATATATATATATATATATATATATATATA	R	82	122	TAGGTAATATTTTATATTTATTATATATATTATTATATTTT	-20.9
Pf3D7_14_v3:1532421-1532858:f	site	TTGGYTAGYTDYKGATWTGNGWGCTATGWTTRGTGRHGYWACTACAWTW	R	82	130	ATATAATATAGGTAATATTTTATATTTATTATATATATTATTATATTTT	-30.1
Pf3D7_14_v3:1532421-1532858:f	site	TTAGAATGGWTATGTKTAGATTTAGATTTGGTKGAAGGYWTAWTGGA	R	82	128	ATAATATAGGTAATATTTTATATTTATTATATATATTATTATATTTT	-15.1
Pf3D7_14_v3:1532421-1532858:f	site	ATAAWTAWAWAWATATATATATATATATATATATATATATA	R	83	123	ATAGGTAATATTTTATATTTATTATATATATTATTATATTT	-49.1
Pf3D7_14_v3:1532421-1532858:f	site	TTGGYTAGYTDYKGATWTGNGWGCTATGWTTRGTGRHGYWACTACAWTW	R	83	131	TATATAATATAGGTAATATTTTATATTTATTATATATATTATTATATTT	-18.8
Pf3D7_14_v3:1532421-1532858:f	site	TTAGAATGGWTATGTKTAGATTTAGATTTGGTKGAAGGYWTAWTGGA	R	83	129	TATAATATAGGTAATATTTTATATTTATTATATATATTATTATATTT	-30.1
Pf3D7_14_v3:1532421-1532858:f	site	ATAAWTAWAWAWATATATATATATATATATATATATATATA	R	84	124	TATAGGTAATATTTTATATTTATTATATATATTATTATATT	-23.1
Pf3D7_14_v3:1532421-1532858:f	site	TTGGYTAGYTDYKGATWTGNGWGCTATGWTTRGTGRHGYWACTACAWTW	R	84	132	ATATATAATATAGGTAATATTTTATATTTATTATATATATTATTATATT	-29.2
Pf3D7_14_v3:1532421-1532858:f	site	TTAGAATGGWTATGTKTAGATTTAGATTTGGTKGAAGGYWTAWTGGA	R	84	130	ATATAATATAGGTAATATTTTATATTTATTATATATATTATTATATT	-18.7
Pf3D7_14_v3:1532421-1532858:f	site	ATAAWTAWAWAWATATATATATATATATATATATATATATA	R	85	125	ATATAGGTAATATTTTATATTTATTATATATATTATTATAT	-45.9
Pf3D7_14_v3:1532421-1532858:f	site	TTGGYTAGYTDYKGATWTGNGWGCTATGWTTRGTGRHGYWACTACAWTW	R	85	133	TATATATAATATAGGTAATATTTTATATTTATTATATATATTATTATAT	-27.3
Pf3D7_14_v3:1532421-1532858:f	site	TTAGAATGGWTATGTKTAGATTTAGATTTGGTKGAAGGYWTAWTGGA	R	85	131	TATATAATATAGGTAATATTTTATATTTATTATATATATTATTATAT	-29.4
Pf3D7_14_v3:1532421-1532858:f	site	ATAAWTAWAWAWATATATATATATATATATATATATATATA	R	86	126	AATATAGGTAATATTTTATATTTATTATATATATTATTATA	-23.1
Pf3D7_14_v3:1532421-1532858:f	site	TTGGYTAGYTDYKGATWTGNGWGCTATGWTTRGTGRHGYWACTACAWTW	R	86	134	ATATATATAATATAGGTAATATTTTATATTTATTATATATATTATTATA	-23.9
Pf3D7_14_v3:1532421-1532858:f	site	TTAGAATGGWTATGTKTAGATTTAGATTTGGTKGAAGGYWTAWTGGA	R	86	132	ATATATAATATAGGTAATATTTTATATTTATTATATATATTATTATA	-9.2
Pf3D7_14_v3:1532421-1532858:f	site	ATAAWTAWAWAWATATATATATATATATATATATATATATA	R	87	127	TAATATAGGTAATATTTTATATTTATTATATATATTATTAT	-48.8
Pf3D7_14_v3:1532421-1532858:f	site	TTGGYTAGYTDYKGATWTGNGWGCTATGWTTRGTGRHGYWACTACAWTW	R	87	135	TATATATATAATATAGGTAATATTTTATATTTATTATATATATTATTAT	-29.6
Pf3D7_14_v3:1532421-1532858:f	site	TTAGAATGGWTATGTKTAGATTTAGATTTGGTKGAAGGYWTAWTGGA	R	87	133	TATATATAATATAGGTAATATTTTATATTTATTATATATATTATTAT	-16.2
Pf3D7_14_v3:1532421-1532858:f	site	ATAAWTAWAWAWATATATATATATATATATATATATATATA	R	88	128	ATAATATAGGTAATATTTTATATTTATTATATATATTATTA	-33.4
Pf3D7_14_v3:1532421-1532858:f	site	TTGGYTAGYTDYKGATWTGNGWGCTATGWTTRGTGRHGYWACTACAWTW	R	88	136	ATATATATATAATATAGGTAATATTTTATATTTATTATATATATTATTA	-34.5
Pf3D7_14_v3:1532421-1532858:f	site	TTAGAATGGWTATGTKTAGATTTAGATTTGGTKGAAGGYWTAWTGGA	R	88	134	ATATATATAATATAGGTAATATTTTATATTTATTATATATATTATTA	-17.5
Pf3D7_14_v3:1532421-1532858:f	site	ATAAWTAWAWAWATATATATATATATATATATATATATATA	R	89	129	TATAATATAGGTAATATTTTATATTTATTATATATATTATT	-41.9
Pf3D7_14_v3:1532421-1532858:f	site	TTGGYTAGYTDYKGATWTGNGWGCTATGWTTRGTGRHGYWACTACAWTW	R	89	137	AATATATATATAATATAGGTAATATTTTATATTTATTATATATATTATT	-29.2
Pf3D7_14_v3:1532421-1532858:f	site	TTAGAATGGWTATGTKTAGATTTAGATTTGGTKGAAGGYWTAWTGGA	R	89	135	TATATATATAATATAGGTAATATTTTATATTTATTATATATATTATT	-22.9
Pf3D7_14_v3:1532421-1532858:f	site	ATAAWTAWAWAWATATATATATATATATATATATATATATA	R	90	130	ATATAATATAGGTAATATTTTATATTTATTATATATATTAT	-36.5
Pf3D7_14_v3:1532421-1532858:f	site	TTGGYTAGYTDYKGATWTGNGWGCTATGWTTRGTGRHGYWACTACAWTW	R	90	138	TAATATATATATAATATAGGTAATATTTTATATTTATTATATATATTAT	-30.3
Pf3D7_14_v3:1532421-1532858:f	site	TTAGAATGGWTATGTKTAGATTTAGATTTGGTKGAAGGYWTAWTGGA	R	90	136	ATATATATATAATATAGGTAATATTTTATATTTATTATATATATTAT	-25.3
Pf3D7_14_v3:1532421-1532858:f	site	ATAAWTAWAWAWATATATATATATATATATATATATATATA	R	91	131	TATATAATATAGGTAATATTTTATATTTATTATATATATTA	-43.6
Pf3D7_14_v3:1532421-1532858:f	site	TTGGYTAGYTDYKGATWTGNGWGCTATGWTTRGTGRHGYWACTACAWTW	R	91	139	ATAATATATATATAATATAGGTAATATTTTATATTTATTATATATATTA	-19.9
Pf3D7_14_v3:1532421-1532858:f	site	TTAGAATGGWTATGTKTAGATTTAGATTTGGTKGAAGGYWTAWTGGA	R	91	137	AATATATATATAATATAGGTAATATTTTATATTTATTATATATATTA	-18.0
Pf3D7_14_v3:1532421-1532858:f	site	ATAAWTAWAWAWATATATATATATATATATATATATATATA	R	92	132	ATATATAATATAGGTAATATTTTATATTTATTATATATATT	-20.6
Pf3D7_14_v3:1532421-1532858:f	site	TTGGYTAGYTDYKGATWTGNGWGCTATGWTTRGTGRHGYWACTACAWTW	R	92	140	AATAATATATATATAATATAGGTAATATTTTATATTTATTATATATATT	-31.9
Pf3D7_14_v3:1532421-1532858:f	site	TTAGAATGGWTATGTKTAGATTTAGATTTGGTKGAAGGYWTAWTGGA	R	92	138	TAATATATATATAATATAGGTAATATTTTATATTTATTATATATATT	-22.3
Pf3D7_14_v3:1532421-1532858:f	site	YTTTTTTTTTTTTTTTTTTTTTTTTTTTT	R	93	121	AGGTAATATTTTATATTTATTATATATAT	-11.6
Pf3D7_14_v3:1532421-1532858:f	site	ATAAWTAWAWAWATATATATATATATATATATATATATATA	R	93	133	TATATATAATATAGGTAATATTTTATATTTATTATATATAT	-45.6
Pf3D7_14_v3:1532421-1532858:f	site	DBNTDTNKTTBYNYHTBYWBHTTTTKTTY	R	93	121	AGGTAATATTTTATATTTATTATATATAT	-3.0
Pf3D7_14_v3:1532421-1532858:f	site	NVWBHWNSTWYWVWWVHABHWMHACMACM	R	93	121	AGGTAATATTTTATATTTATTATATATAT	-21.2
Pf3D7_14_v3:1532421-1532858:f	site	AAAAAAAAAAAAAWAAAWWAWAAWAAWAA	R	93	121	AGGTAATATTTTATATTTATTATATATAT	-18.9
Pf3D7_14_v3:1532421-1532858:f	site	TTGGYTAGYTDYKGATWTGNGWGCTATGWTTRGTGRHGYWACTACAWTW	R	93	141	TAATAATATATATATAATATAGGTAATATTTTATATTTATTATATATAT	-32.9
Pf3D7_14_v3:1532421-1532858:f	site	KGTBCATCAATWTBADYAHCWCCATWAGB	R	93	121	AGGTAATATTTTATATTTATTATATATAT	-16.6
Pf3D7_14_v3:1532421-1532858:f	site	TTAGAATGGWTATGTKTAGATTTAGATTTGGTKGAAGGYWTAWTGGA	R	93	139	ATAATATATATATAATATAGGTAATATTTTATATTTATTATATATAT	-16.9
Pf3D7_14_v3:1532421-1532858:f	site	YTTTTTTTTTTTTTTTTTTTTTTTTTTTT	R	94	122	TAGGTAATATTTTATATTTATTATATATA	-14.0
Pf3D7_14_v3:1532421-1532858:f	site	ATAAWTAWAWAWATATATATATATATATATATATATATATA	R	94	134	ATATATATAATATAGGTAATATTTTATATTTATTATATATA	-31.4
Pf3D7_14_v3:1532421-1532858:f	site	DBNTDTNKTTBYNYHTBYWBHTTTTKTTY	R	94	122	TAGGTAATATTTTATATTTATTATATATA	-18.6
Pf3D7_14_v3:1532421-1532858:f	site	NVWBHWNSTWYWVWWVHABHWMHACMACM	R	94	122	TAGGTAATATTTTATATTTATTATATATA	-21.9
Pf3D7_14_v3:1532421-1532858:f	site	AAAAAAAAAAAAAWAAAWWAWAAWAAWAA	R	94	122	TAGGTAATATTTTATATTTATTATATATA	-28.4
Pf3D7_14_v3:1532421-1532858:f	site	KYTSKAWCSTCTGRMHWRCCAAARGRGG	R	94	121	AGGTAATATTTTATATTTATTATATATA	-26.9
Pf3D7_14_v3:1532421-1532858:f	site	TTGGYTAGYTDYKGATWTGNGWGCTATGWTTRGTGRHGYWACTACAWTW	R	94	142	ATAATAATATATATATAATATAGGTAATATTTTATATTTATTATATATA	-24.0
Pf3D7_14_v3:1532421-1532858:f	site	KGTBCATCAATWTBADYAHCWCCATWAGB	R	94	122	TAGGTAATATTTTATATTTATTATATATA	-18.4
Pf3D7_14_v3:1532421-1532858:f	site	TTAGAATGGWTATGTKTAGATTTAGATTTGGTKGAAGGYWTAWTGGA	R	94	140	AATAATATATATATAATATAGGTAATATTTTATATTTATTATATATA	-27.6
Pf3D7_14_v3:1532421-1532858:f	site	YTTTTTTTTTTTTTTTTTTTTTTTTTTTT	R	95	123	ATAGGTAATATTTTATATTTATTATATAT	-15.3
Pf3D7_14_v3:1532421-1532858:f	site	ATAAWTAWAWAWATATATATATATATATATATATATATATA	R	95	135	TATATATATAATATAGGTAATATTTTATATTTATTATATAT	-41.8
Pf3D7_14_v3:1532421-1532858:f	site	DBNTDTNKTTBYNYHTBYWBHTTTTKTTY	R	95	123	ATAGGTAATATTTTATATTTATTATATAT	-11.2
Pf3D7_14_v3:1532421-1532858:f	site	NVWBHWNSTWYWVWWVHABHWMHACMACM	R	95	123	ATAGGTAATATTTTATATTTATTATATAT	-19.6
Pf3D7_14_v3:1532421-1532858:f	site	AAAAAAAAAAAAAWAAAWWAWAAWAAWAA	R	95	123	ATAGGTAATATTTTATATTTATTATATAT	-17.3
Pf3D7_14_v3:1532421-1532858:f	site	KYTSKAWCSTCTGRMHWRCCAAARGRGG	R	95	122	TAGGTAATATTTTATATTTATTATATAT	-18.6
Pf3D7_14_v3:1532421-1532858:f	site	TTGGYTAGYTDYKGATWTGNGWGCTATGWTTRGTGRHGYWACTACAWTW	R	95	143	TATAATAATATATATATAATATAGGTAATATTTTATATTTATTATATAT	-30.4
Pf3D7_14_v3:1532421-1532858:f	site	ATATATATATATWTATATATAYATATA	R	95	121	AGGTAATATTTTATATTTATTATATAT	-17.8
Pf3D7_14_v3:1532421-1532858:f	site	KGTBCATCAATWTBADYAHCWCCATWAGB	R	95	123	ATAGGTAATATTTTATATTTATTATATAT	-18.8
Pf3D7_14_v3:1532421-1532858:f	site	TTAGAATGGWTATGTKTAGATTTAGATTTGGTKGAAGGYWTAWTGGA	R	95	141	TAATAATATATATATAATATAGGTAATATTTTATATTTATTATATAT	-19.4
Pf3D7_14_v3:1532421-1532858:f	site	YTTTTTTTTTTTTTTTTTTTTTTTTTTTT	R	96	124	TATAGGTAATATTTTATATTTATTATATA	-16.4
Pf3D7_14_v3:1532421-1532858:f	site	ATAAWTAWAWAWATATATATATATATATATATATATATATA	R	96	136	ATATATATATAATATAGGTAATATTTTATATTTATTATATA	-38.7
Pf3D7_14_v3:1532421-1532858:f	site	DBNTDTNKTTBYNYHTBYWBHTTTTKTTY	R	96	124	TATAGGTAATATTTTATATTTATTATATA	-17.5
Pf3D7_14_v3:1532421-1532858:f	site	NVWBHWNSTWYWVWWVHABHWMHACMACM	R	96	124	TATAGGTAATATTTTATATTTATTATATA	-24.3
Pf3D7_14_v3:1532421-1532858:f	site	AAAAAAAAAAAAAWAAAWWAWAAWAAWAA	R	96	124	TATAGGTAATATTTTATATTTATTATATA	-28.2
Pf3D7_14_v3:1532421-1532858:f	site	KYTSKAWCSTCTGRMHWRCCAAARGRGG	R	96	123	ATAGGTAATATTTTATATTTATTATATA	-22.3
Pf3D7_14_v3:1532421-1532858:f	site	TTGGYTAGYTDYKGATWTGNGWGCTATGWTTRGTGRHGYWACTACAWTW	R	96	144	ATATAATAATATATATATAATATAGGTAATATTTTATATTTATTATATA	-24.4
Pf3D7_14_v3:1532421-1532858:f	site	ATATATATATATWTATATATAYATATA	R	96	122	TAGGTAATATTTTATATTTATTATATA	-20.1
Pf3D7_14_v3:1532421-1532858:f	site	KGTBCATCAATWTBADYAHCWCCATWAGB	R	96	124	TATAGGTAATATTTTATATTTATTATATA	-19.6
Pf3D7_14_v3:1532421-1532858:f	site	TTAGAATGGWTATGTKTAGATTTAGATTTGGTKGAAGGYWTAWTGGA	R	96	142	ATAATAATATATATATAATATAGGTAATATTTTATATTTATTATATA	-21.0
Pf3D7_14_v3:1532421-1532858:f	site	YTTTTTTTTTTTTTTTTTTTTTTTTTTTT	R	97	125	ATATAGGTAATATTTTATATTTATTATAT	-15.7
Pf3D7_14_v3:1532421-1532858:f	site	ATAAWTAWAWAWATATATATATATATATATATATATATATA	R	97	137	AATATATATATAATATAGGTAATATTTTATATTTATTATAT	-33.8
Pf3D7_14_v3:1532421-1532858:f	site	DBNTDTNKTTBYNYHTBYWBHTTTTKTTY	R	97	125	ATATAGGTAATATTTTATATTTATTATAT	-18.6
Pf3D7_14_v3:1532421-1532858:f	site	NVWBHWNSTWYWVWWVHABHWMHACMACM	R	97	125	ATATAGGTAATATTTTATATTTATTATAT	-23.7
Pf3D7_14_v3:1532421-1532858:f	site	AAAAAAAAAAAAAWAAAWWAWAAWAAWAA	R	97	125	ATATAGGTAATATTTTATATTTATTATAT	-22.3
Pf3D7_14_v3:1532421-1532858:f	site	KYTSKAWCSTCTGRMHWRCCAAARGRGG	R	97	124	TATAGGTAATATTTTATATTTATTATAT	-17.9
Pf3D7_14_v3:1532421-1532858:f	site	TTGGYTAGYTDYKGATWTGNGWGCTATGWTTRGTGRHGYWACTACAWTW	R	97	145	TATATAATAATATATATATAATATAGGTAATATTTTATATTTATTATAT	-35.4
Pf3D7_14_v3:1532421-1532858:f	site	ATATATATATATWTATATATAYATATA	R	97	123	ATAGGTAATATTTTATATTTATTATAT	-8.6
Pf3D7_14_v3:1532421-1532858:f	site	KGTBCATCAATWTBADYAHCWCCATWAGB	R	97	125	ATATAGGTAATATTTTATATTTATTATAT	-28.9
Pf3D7_14_v3:1532421-1532858:f	site	TTAGAATGGWTATGTKTAGATTTAGATTTGGTKGAAGGYWTAWTGGA	R	97	143	TATAATAATATATATATAATATAGGTAATATTTTATATTTATTATAT	-21.0
Pf3D7_14_v3:1532421-1532858:f	site	YTTTTTTTTTTTTTTTTTTTTTTTTTTTT	R	98	126	AATATAGGTAATATTTTATATTTATTATA	-24.8
Pf3D7_14_v3:1532421-1532858:f	site	ATAAWTAWAWAWATATATATATATATATATATATATATATA	R	98	138	TAATATATATATAATATAGGTAATATTTTATATTTATTATA	-35.3
Pf3D7_14_v3:1532421-1532858:f	site	DBNTDTNKTTBYNYHTBYWBHTTTTKTTY	R	98	126	AATATAGGTAATATTTTATATTTATTATA	-15.6
Pf3D7_14_v3:1532421-1532858:f	site	NVWBHWNSTWYWVWWVHABHWMHACMACM	R	98	126	AATATAGGTAATATTTTATATTTATTATA	-18.1
[truncated: 23,012 more rows]
