# Supplementary material for: Transcriptome analysis reveals a de novo DNA element that may interact with chromatin-associated proteins in Plasmodium berghei during erythrocytic development
Source: Sci Rep. 2025 May 28;15:18621. doi: 10.1038/s41598-025-03586-4 (PMC12120095; doi:10.1038/s41598-025-03586-4)
Supplement: Supplementary file 5 — Supplementary Information 5. [file 41598_2025_3586_MOESM5_ESM.zip › Supplementary File S6/rsat_chip_seq/DynSpansBySourceId_trophozoite_GCACTA.tab]

Pf3D7_14_v3:1319108-1319742:f	site	TTGGYTAGYTDYKGATWTGNGWGCTATGWTTRGTGRHGYWACTACAWTW	R	50	98	GCACTACACCAAGAGGAGAGATGAATTTTCTGGAAGATACAGATGATGA	-26.4
Pf3D7_14_v3:1319108-1319742:f	site	TTGGYTAGYTDYKGATWTGNGWGCTATGWTTRGTGRHGYWACTACAWTW	R	51	99	GGCACTACACCAAGAGGAGAGATGAATTTTCTGGAAGATACAGATGATG	-24.9
Pf3D7_14_v3:1319108-1319742:f	site	TTGGYTAGYTDYKGATWTGNGWGCTATGWTTRGTGRHGYWACTACAWTW	R	52	100	AGGCACTACACCAAGAGGAGAGATGAATTTTCTGGAAGATACAGATGAT	-17.4
Pf3D7_14_v3:1319108-1319742:f	site	TTAGAATGGWTATGTKTAGATTTAGATTTGGTKGAAGGYWTAWTGGA	R	52	98	GCACTACACCAAGAGGAGAGATGAATTTTCTGGAAGATACAGATGAT	-24.8
Pf3D7_14_v3:1319108-1319742:f	site	TTGGYTAGYTDYKGATWTGNGWGCTATGWTTRGTGRHGYWACTACAWTW	R	53	101	AAGGCACTACACCAAGAGGAGAGATGAATTTTCTGGAAGATACAGATGA	-9.8
Pf3D7_14_v3:1319108-1319742:f	site	TTAGAATGGWTATGTKTAGATTTAGATTTGGTKGAAGGYWTAWTGGA	R	53	99	GGCACTACACCAAGAGGAGAGATGAATTTTCTGGAAGATACAGATGA	-6.1
Pf3D7_14_v3:1319108-1319742:f	site	TTGGYTAGYTDYKGATWTGNGWGCTATGWTTRGTGRHGYWACTACAWTW	R	54	102	CAAGGCACTACACCAAGAGGAGAGATGAATTTTCTGGAAGATACAGATG	-37.3
Pf3D7_14_v3:1319108-1319742:f	site	TTAGAATGGWTATGTKTAGATTTAGATTTGGTKGAAGGYWTAWTGGA	R	54	100	AGGCACTACACCAAGAGGAGAGATGAATTTTCTGGAAGATACAGATG	-26.9
Pf3D7_14_v3:1319108-1319742:f	site	TTGGYTAGYTDYKGATWTGNGWGCTATGWTTRGTGRHGYWACTACAWTW	R	55	103	ACAAGGCACTACACCAAGAGGAGAGATGAATTTTCTGGAAGATACAGAT	-18.0
Pf3D7_14_v3:1319108-1319742:f	site	TTAGAATGGWTATGTKTAGATTTAGATTTGGTKGAAGGYWTAWTGGA	R	55	101	AAGGCACTACACCAAGAGGAGAGATGAATTTTCTGGAAGATACAGAT	-26.5
Pf3D7_14_v3:1319108-1319742:f	site	TTGGYTAGYTDYKGATWTGNGWGCTATGWTTRGTGRHGYWACTACAWTW	R	56	104	CACAAGGCACTACACCAAGAGGAGAGATGAATTTTCTGGAAGATACAGA	-38.5
Pf3D7_14_v3:1319108-1319742:f	site	TTAGAATGGWTATGTKTAGATTTAGATTTGGTKGAAGGYWTAWTGGA	R	56	102	CAAGGCACTACACCAAGAGGAGAGATGAATTTTCTGGAAGATACAGA	-26.9
Pf3D7_14_v3:1319108-1319742:f	site	TTGGYTAGYTDYKGATWTGNGWGCTATGWTTRGTGRHGYWACTACAWTW	R	57	105	TCACAAGGCACTACACCAAGAGGAGAGATGAATTTTCTGGAAGATACAG	-33.5
Pf3D7_14_v3:1319108-1319742:f	site	TTAGAATGGWTATGTKTAGATTTAGATTTGGTKGAAGGYWTAWTGGA	R	57	103	ACAAGGCACTACACCAAGAGGAGAGATGAATTTTCTGGAAGATACAG	-26.9
Pf3D7_14_v3:1319108-1319742:f	site	ATAAWTAWAWAWATATATATATATATATATATATATATATA	R	58	98	GCACTACACCAAGAGGAGAGATGAATTTTCTGGAAGATACA	-50.0
Pf3D7_14_v3:1319108-1319742:f	site	TTGGYTAGYTDYKGATWTGNGWGCTATGWTTRGTGRHGYWACTACAWTW	R	58	106	ATCACAAGGCACTACACCAAGAGGAGAGATGAATTTTCTGGAAGATACA	-18.3
Pf3D7_14_v3:1319108-1319742:f	site	TTAGAATGGWTATGTKTAGATTTAGATTTGGTKGAAGGYWTAWTGGA	R	58	104	CACAAGGCACTACACCAAGAGGAGAGATGAATTTTCTGGAAGATACA	-25.8
Pf3D7_14_v3:1319108-1319742:f	site	ATAAWTAWAWAWATATATATATATATATATATATATATATA	R	59	99	GGCACTACACCAAGAGGAGAGATGAATTTTCTGGAAGATAC	-84.6
Pf3D7_14_v3:1319108-1319742:f	site	TTGGYTAGYTDYKGATWTGNGWGCTATGWTTRGTGRHGYWACTACAWTW	R	59	107	CATCACAAGGCACTACACCAAGAGGAGAGATGAATTTTCTGGAAGATAC	-35.7
Pf3D7_14_v3:1319108-1319742:f	site	TTAGAATGGWTATGTKTAGATTTAGATTTGGTKGAAGGYWTAWTGGA	R	59	105	TCACAAGGCACTACACCAAGAGGAGAGATGAATTTTCTGGAAGATAC	-24.0
Pf3D7_14_v3:1319108-1319742:f	site	ATAAWTAWAWAWATATATATATATATATATATATATATATA	R	60	100	AGGCACTACACCAAGAGGAGAGATGAATTTTCTGGAAGATA	-55.8
Pf3D7_14_v3:1319108-1319742:f	site	TTGGYTAGYTDYKGATWTGNGWGCTATGWTTRGTGRHGYWACTACAWTW	R	60	108	TCATCACAAGGCACTACACCAAGAGGAGAGATGAATTTTCTGGAAGATA	-31.3
Pf3D7_14_v3:1319108-1319742:f	site	TTAGAATGGWTATGTKTAGATTTAGATTTGGTKGAAGGYWTAWTGGA	R	60	106	ATCACAAGGCACTACACCAAGAGGAGAGATGAATTTTCTGGAAGATA	-29.4
Pf3D7_14_v3:1319108-1319742:f	site	ATAAWTAWAWAWATATATATATATATATATATATATATATA	R	61	101	AAGGCACTACACCAAGAGGAGAGATGAATTTTCTGGAAGAT	-74.3
Pf3D7_14_v3:1319108-1319742:f	site	TTGGYTAGYTDYKGATWTGNGWGCTATGWTTRGTGRHGYWACTACAWTW	R	61	109	TTCATCACAAGGCACTACACCAAGAGGAGAGATGAATTTTCTGGAAGAT	-24.2
Pf3D7_14_v3:1319108-1319742:f	site	TTAGAATGGWTATGTKTAGATTTAGATTTGGTKGAAGGYWTAWTGGA	R	61	107	CATCACAAGGCACTACACCAAGAGGAGAGATGAATTTTCTGGAAGAT	-30.4
Pf3D7_14_v3:1319108-1319742:f	site	ATAAWTAWAWAWATATATATATATATATATATATATATATA	R	62	102	CAAGGCACTACACCAAGAGGAGAGATGAATTTTCTGGAAGA	-54.8
Pf3D7_14_v3:1319108-1319742:f	site	TTGGYTAGYTDYKGATWTGNGWGCTATGWTTRGTGRHGYWACTACAWTW	R	62	110	GTTCATCACAAGGCACTACACCAAGAGGAGAGATGAATTTTCTGGAAGA	-20.6
Pf3D7_14_v3:1319108-1319742:f	site	TTAGAATGGWTATGTKTAGATTTAGATTTGGTKGAAGGYWTAWTGGA	R	62	108	TCATCACAAGGCACTACACCAAGAGGAGAGATGAATTTTCTGGAAGA	-21.1
Pf3D7_14_v3:1319108-1319742:f	site	ATAAWTAWAWAWATATATATATATATATATATATATATATA	R	63	103	ACAAGGCACTACACCAAGAGGAGAGATGAATTTTCTGGAAG	-59.6
Pf3D7_14_v3:1319108-1319742:f	site	TTGGYTAGYTDYKGATWTGNGWGCTATGWTTRGTGRHGYWACTACAWTW	R	63	111	TGTTCATCACAAGGCACTACACCAAGAGGAGAGATGAATTTTCTGGAAG	-27.8
Pf3D7_14_v3:1319108-1319742:f	site	TTAGAATGGWTATGTKTAGATTTAGATTTGGTKGAAGGYWTAWTGGA	R	63	109	TTCATCACAAGGCACTACACCAAGAGGAGAGATGAATTTTCTGGAAG	-32.2
Pf3D7_14_v3:1319108-1319742:f	site	ATAAWTAWAWAWATATATATATATATATATATATATATATA	R	64	104	CACAAGGCACTACACCAAGAGGAGAGATGAATTTTCTGGAA	-61.7
Pf3D7_14_v3:1319108-1319742:f	site	TTGGYTAGYTDYKGATWTGNGWGCTATGWTTRGTGRHGYWACTACAWTW	R	64	112	TTGTTCATCACAAGGCACTACACCAAGAGGAGAGATGAATTTTCTGGAA	-24.3
Pf3D7_14_v3:1319108-1319742:f	site	TTAGAATGGWTATGTKTAGATTTAGATTTGGTKGAAGGYWTAWTGGA	R	64	110	GTTCATCACAAGGCACTACACCAAGAGGAGAGATGAATTTTCTGGAA	-19.7
Pf3D7_14_v3:1319108-1319742:f	site	ATAAWTAWAWAWATATATATATATATATATATATATATATA	R	65	105	TCACAAGGCACTACACCAAGAGGAGAGATGAATTTTCTGGA	-58.2
Pf3D7_14_v3:1319108-1319742:f	site	TTGGYTAGYTDYKGATWTGNGWGCTATGWTTRGTGRHGYWACTACAWTW	R	65	113	ATTGTTCATCACAAGGCACTACACCAAGAGGAGAGATGAATTTTCTGGA	-17.6
Pf3D7_14_v3:1319108-1319742:f	site	TTAGAATGGWTATGTKTAGATTTAGATTTGGTKGAAGGYWTAWTGGA	R	65	111	TGTTCATCACAAGGCACTACACCAAGAGGAGAGATGAATTTTCTGGA	-20.4
Pf3D7_14_v3:1319108-1319742:f	site	ATAAWTAWAWAWATATATATATATATATATATATATATATA	R	66	106	ATCACAAGGCACTACACCAAGAGGAGAGATGAATTTTCTGG	-58.4
Pf3D7_14_v3:1319108-1319742:f	site	TTGGYTAGYTDYKGATWTGNGWGCTATGWTTRGTGRHGYWACTACAWTW	R	66	114	TATTGTTCATCACAAGGCACTACACCAAGAGGAGAGATGAATTTTCTGG	-38.5
Pf3D7_14_v3:1319108-1319742:f	site	TTAGAATGGWTATGTKTAGATTTAGATTTGGTKGAAGGYWTAWTGGA	R	66	112	TTGTTCATCACAAGGCACTACACCAAGAGGAGAGATGAATTTTCTGG	-20.3
Pf3D7_14_v3:1319108-1319742:f	site	ATAAWTAWAWAWATATATATATATATATATATATATATATA	R	67	107	CATCACAAGGCACTACACCAAGAGGAGAGATGAATTTTCTG	-66.3
Pf3D7_14_v3:1319108-1319742:f	site	TTGGYTAGYTDYKGATWTGNGWGCTATGWTTRGTGRHGYWACTACAWTW	R	67	115	ATATTGTTCATCACAAGGCACTACACCAAGAGGAGAGATGAATTTTCTG	-27.6
Pf3D7_14_v3:1319108-1319742:f	site	TTAGAATGGWTATGTKTAGATTTAGATTTGGTKGAAGGYWTAWTGGA	R	67	113	ATTGTTCATCACAAGGCACTACACCAAGAGGAGAGATGAATTTTCTG	-21.6
Pf3D7_14_v3:1319108-1319742:f	site	ATAAWTAWAWAWATATATATATATATATATATATATATATA	R	68	108	TCATCACAAGGCACTACACCAAGAGGAGAGATGAATTTTCT	-61.0
Pf3D7_14_v3:1319108-1319742:f	site	TTGGYTAGYTDYKGATWTGNGWGCTATGWTTRGTGRHGYWACTACAWTW	R	68	116	GATATTGTTCATCACAAGGCACTACACCAAGAGGAGAGATGAATTTTCT	-37.4
Pf3D7_14_v3:1319108-1319742:f	site	TTAGAATGGWTATGTKTAGATTTAGATTTGGTKGAAGGYWTAWTGGA	R	68	114	TATTGTTCATCACAAGGCACTACACCAAGAGGAGAGATGAATTTTCT	-27.0
Pf3D7_14_v3:1319108-1319742:f	site	ATAAWTAWAWAWATATATATATATATATATATATATATATA	R	69	109	TTCATCACAAGGCACTACACCAAGAGGAGAGATGAATTTTC	-68.0
Pf3D7_14_v3:1319108-1319742:f	site	TTGGYTAGYTDYKGATWTGNGWGCTATGWTTRGTGRHGYWACTACAWTW	R	69	117	AGATATTGTTCATCACAAGGCACTACACCAAGAGGAGAGATGAATTTTC	-22.5
Pf3D7_14_v3:1319108-1319742:f	site	TTAGAATGGWTATGTKTAGATTTAGATTTGGTKGAAGGYWTAWTGGA	R	69	115	ATATTGTTCATCACAAGGCACTACACCAAGAGGAGAGATGAATTTTC	-23.4
Pf3D7_14_v3:1319108-1319742:f	site	YTTTTTTTTTTTTTTTTTTTTTTTTTTTT	R	70	98	GCACTACACCAAGAGGAGAGATGAATTTT	-48.1
Pf3D7_14_v3:1319108-1319742:f	site	ATAAWTAWAWAWATATATATATATATATATATATATATATA	R	70	110	GTTCATCACAAGGCACTACACCAAGAGGAGAGATGAATTTT	-47.3
Pf3D7_14_v3:1319108-1319742:f	site	DBNTDTNKTTBYNYHTBYWBHTTTTKTTY	R	70	98	GCACTACACCAAGAGGAGAGATGAATTTT	-16.9
Pf3D7_14_v3:1319108-1319742:f	site	NVWBHWNSTWYWVWWVHABHWMHACMACM	R	70	98	GCACTACACCAAGAGGAGAGATGAATTTT	-29.5
Pf3D7_14_v3:1319108-1319742:f	site	AAAAAAAAAAAAAWAAAWWAWAAWAAWAA	R	70	98	GCACTACACCAAGAGGAGAGATGAATTTT	-20.8
Pf3D7_14_v3:1319108-1319742:f	site	TTGGYTAGYTDYKGATWTGNGWGCTATGWTTRGTGRHGYWACTACAWTW	R	70	118	AAGATATTGTTCATCACAAGGCACTACACCAAGAGGAGAGATGAATTTT	-17.7
Pf3D7_14_v3:1319108-1319742:f	site	KGTBCATCAATWTBADYAHCWCCATWAGB	R	70	98	GCACTACACCAAGAGGAGAGATGAATTTT	-11.1
Pf3D7_14_v3:1319108-1319742:f	site	TTAGAATGGWTATGTKTAGATTTAGATTTGGTKGAAGGYWTAWTGGA	R	70	116	GATATTGTTCATCACAAGGCACTACACCAAGAGGAGAGATGAATTTT	-24.0
Pf3D7_14_v3:1319108-1319742:f	site	YTTTTTTTTTTTTTTTTTTTTTTTTTTTT	R	71	99	GGCACTACACCAAGAGGAGAGATGAATTT	-44.9
Pf3D7_14_v3:1319108-1319742:f	site	ATAAWTAWAWAWATATATATATATATATATATATATATATA	R	71	111	TGTTCATCACAAGGCACTACACCAAGAGGAGAGATGAATTT	-70.4
Pf3D7_14_v3:1319108-1319742:f	site	DBNTDTNKTTBYNYHTBYWBHTTTTKTTY	R	71	99	GGCACTACACCAAGAGGAGAGATGAATTT	-16.1
Pf3D7_14_v3:1319108-1319742:f	site	NVWBHWNSTWYWVWWVHABHWMHACMACM	R	71	99	GGCACTACACCAAGAGGAGAGATGAATTT	-9.4
Pf3D7_14_v3:1319108-1319742:f	site	AAAAAAAAAAAAAWAAAWWAWAAWAAWAA	R	71	99	GGCACTACACCAAGAGGAGAGATGAATTT	-23.4
Pf3D7_14_v3:1319108-1319742:f	site	KYTSKAWCSTCTGRMHWRCCAAARGRGG	R	71	98	GCACTACACCAAGAGGAGAGATGAATTT	-15.0
Pf3D7_14_v3:1319108-1319742:f	site	TTGGYTAGYTDYKGATWTGNGWGCTATGWTTRGTGRHGYWACTACAWTW	R	71	119	AAAGATATTGTTCATCACAAGGCACTACACCAAGAGGAGAGATGAATTT	-26.7
Pf3D7_14_v3:1319108-1319742:f	site	KGTBCATCAATWTBADYAHCWCCATWAGB	R	71	99	GGCACTACACCAAGAGGAGAGATGAATTT	-6.8
Pf3D7_14_v3:1319108-1319742:f	site	TTAGAATGGWTATGTKTAGATTTAGATTTGGTKGAAGGYWTAWTGGA	R	71	117	AGATATTGTTCATCACAAGGCACTACACCAAGAGGAGAGATGAATTT	-21.5
Pf3D7_14_v3:1319108-1319742:f	site	YTTTTTTTTTTTTTTTTTTTTTTTTTTTT	R	72	100	AGGCACTACACCAAGAGGAGAGATGAATT	-48.1
Pf3D7_14_v3:1319108-1319742:f	site	ATAAWTAWAWAWATATATATATATATATATATATATATATA	R	72	112	TTGTTCATCACAAGGCACTACACCAAGAGGAGAGATGAATT	-49.1
Pf3D7_14_v3:1319108-1319742:f	site	DBNTDTNKTTBYNYHTBYWBHTTTTKTTY	R	72	100	AGGCACTACACCAAGAGGAGAGATGAATT	-7.0
Pf3D7_14_v3:1319108-1319742:f	site	NVWBHWNSTWYWVWWVHABHWMHACMACM	R	72	100	AGGCACTACACCAAGAGGAGAGATGAATT	-29.2
Pf3D7_14_v3:1319108-1319742:f	site	AAAAAAAAAAAAAWAAAWWAWAAWAAWAA	R	72	100	AGGCACTACACCAAGAGGAGAGATGAATT	-21.5
Pf3D7_14_v3:1319108-1319742:f	site	KYTSKAWCSTCTGRMHWRCCAAARGRGG	R	72	99	GGCACTACACCAAGAGGAGAGATGAATT	-18.2
Pf3D7_14_v3:1319108-1319742:f	site	TTGGYTAGYTDYKGATWTGNGWGCTATGWTTRGTGRHGYWACTACAWTW	R	72	120	AAAAGATATTGTTCATCACAAGGCACTACACCAAGAGGAGAGATGAATT	-20.5
Pf3D7_14_v3:1319108-1319742:f	site	ATATATATATATWTATATATAYATATA	R	72	98	GCACTACACCAAGAGGAGAGATGAATT	-28.9
Pf3D7_14_v3:1319108-1319742:f	site	KGTBCATCAATWTBADYAHCWCCATWAGB	R	72	100	AGGCACTACACCAAGAGGAGAGATGAATT	-13.0
Pf3D7_14_v3:1319108-1319742:f	site	TTAGAATGGWTATGTKTAGATTTAGATTTGGTKGAAGGYWTAWTGGA	R	72	118	AAGATATTGTTCATCACAAGGCACTACACCAAGAGGAGAGATGAATT	-33.1
Pf3D7_14_v3:1319108-1319742:f	site	YTTTTTTTTTTTTTTTTTTTTTTTTTTTT	R	73	101	AAGGCACTACACCAAGAGGAGAGATGAAT	-40.3
Pf3D7_14_v3:1319108-1319742:f	site	ATAAWTAWAWAWATATATATATATATATATATATATATATA	R	73	113	ATTGTTCATCACAAGGCACTACACCAAGAGGAGAGATGAAT	-69.0
Pf3D7_14_v3:1319108-1319742:f	site	DBNTDTNKTTBYNYHTBYWBHTTTTKTTY	R	73	101	AAGGCACTACACCAAGAGGAGAGATGAAT	-23.8
Pf3D7_14_v3:1319108-1319742:f	site	NVWBHWNSTWYWVWWVHABHWMHACMACM	R	73	101	AAGGCACTACACCAAGAGGAGAGATGAAT	-23.9
Pf3D7_14_v3:1319108-1319742:f	site	AAAAAAAAAAAAAWAAAWWAWAAWAAWAA	R	73	101	AAGGCACTACACCAAGAGGAGAGATGAAT	-23.3
Pf3D7_14_v3:1319108-1319742:f	site	KYTSKAWCSTCTGRMHWRCCAAARGRGG	R	73	100	AGGCACTACACCAAGAGGAGAGATGAAT	-16.3
Pf3D7_14_v3:1319108-1319742:f	site	TTGGYTAGYTDYKGATWTGNGWGCTATGWTTRGTGRHGYWACTACAWTW	R	73	121	AAAAAGATATTGTTCATCACAAGGCACTACACCAAGAGGAGAGATGAAT	-25.0
Pf3D7_14_v3:1319108-1319742:f	site	ATATATATATATWTATATATAYATATA	R	73	99	GGCACTACACCAAGAGGAGAGATGAAT	-41.2
Pf3D7_14_v3:1319108-1319742:f	site	KGTBCATCAATWTBADYAHCWCCATWAGB	R	73	101	AAGGCACTACACCAAGAGGAGAGATGAAT	-11.2
Pf3D7_14_v3:1319108-1319742:f	site	TTAGAATGGWTATGTKTAGATTTAGATTTGGTKGAAGGYWTAWTGGA	R	73	119	AAAGATATTGTTCATCACAAGGCACTACACCAAGAGGAGAGATGAAT	-25.8
Pf3D7_14_v3:1319108-1319742:f	site	YTTTTTTTTTTTTTTTTTTTTTTTTTTTT	R	74	102	CAAGGCACTACACCAAGAGGAGAGATGAA	-63.5
Pf3D7_14_v3:1319108-1319742:f	site	ATAAWTAWAWAWATATATATATATATATATATATATATATA	R	74	114	TATTGTTCATCACAAGGCACTACACCAAGAGGAGAGATGAA	-74.4
Pf3D7_14_v3:1319108-1319742:f	site	DBNTDTNKTTBYNYHTBYWBHTTTTKTTY	R	74	102	CAAGGCACTACACCAAGAGGAGAGATGAA	-29.0
Pf3D7_14_v3:1319108-1319742:f	site	NVWBHWNSTWYWVWWVHABHWMHACMACM	R	74	102	CAAGGCACTACACCAAGAGGAGAGATGAA	-5.1
Pf3D7_14_v3:1319108-1319742:f	site	AAAAAAAAAAAAAWAAAWWAWAAWAAWAA	R	74	102	CAAGGCACTACACCAAGAGGAGAGATGAA	-18.6
Pf3D7_14_v3:1319108-1319742:f	site	KYTSKAWCSTCTGRMHWRCCAAARGRGG	R	74	101	AAGGCACTACACCAAGAGGAGAGATGAA	-22.7
Pf3D7_14_v3:1319108-1319742:f	site	TTGGYTAGYTDYKGATWTGNGWGCTATGWTTRGTGRHGYWACTACAWTW	R	74	122	CAAAAAGATATTGTTCATCACAAGGCACTACACCAAGAGGAGAGATGAA	-33.3
Pf3D7_14_v3:1319108-1319742:f	site	ATATATATATATWTATATATAYATATA	R	74	100	AGGCACTACACCAAGAGGAGAGATGAA	-18.1
Pf3D7_14_v3:1319108-1319742:f	site	KGTBCATCAATWTBADYAHCWCCATWAGB	R	74	102	CAAGGCACTACACCAAGAGGAGAGATGAA	-20.3
Pf3D7_14_v3:1319108-1319742:f	site	TTAGAATGGWTATGTKTAGATTTAGATTTGGTKGAAGGYWTAWTGGA	R	74	120	AAAAGATATTGTTCATCACAAGGCACTACACCAAGAGGAGAGATGAA	-21.0
Pf3D7_14_v3:1319108-1319742:f	site	YTTTTTTTTTTTTTTTTTTTTTTTTTTTT	R	75	103	ACAAGGCACTACACCAAGAGGAGAGATGA	-58.8
Pf3D7_14_v3:1319108-1319742:f	site	ATAAWTAWAWAWATATATATATATATATATATATATATATA	R	75	115	ATATTGTTCATCACAAGGCACTACACCAAGAGGAGAGATGA	-61.1
Pf3D7_14_v3:1319108-1319742:f	site	DBNTDTNKTTBYNYHTBYWBHTTTTKTTY	R	75	103	ACAAGGCACTACACCAAGAGGAGAGATGA	-8.9
Pf3D7_14_v3:1319108-1319742:f	site	NVWBHWNSTWYWVWWVHABHWMHACMACM	R	75	103	ACAAGGCACTACACCAAGAGGAGAGATGA	-22.6
Pf3D7_14_v3:1319108-1319742:f	site	AAAAAAAAAAAAAWAAAWWAWAAWAAWAA	R	75	103	ACAAGGCACTACACCAAGAGGAGAGATGA	-19.6
Pf3D7_14_v3:1319108-1319742:f	site	KYTSKAWCSTCTGRMHWRCCAAARGRGG	R	75	102	CAAGGCACTACACCAAGAGGAGAGATGA	-6.1
Pf3D7_14_v3:1319108-1319742:f	site	TTGGYTAGYTDYKGATWTGNGWGCTATGWTTRGTGRHGYWACTACAWTW	R	75	123	ACAAAAAGATATTGTTCATCACAAGGCACTACACCAAGAGGAGAGATGA	-28.9
Pf3D7_14_v3:1319108-1319742:f	site	ATATATATATATWTATATATAYATATA	R	75	101	AAGGCACTACACCAAGAGGAGAGATGA	-44.5
Pf3D7_14_v3:1319108-1319742:f	site	KGTBCATCAATWTBADYAHCWCCATWAGB	R	75	103	ACAAGGCACTACACCAAGAGGAGAGATGA	-17.0
Pf3D7_14_v3:1319108-1319742:f	site	TTAGAATGGWTATGTKTAGATTTAGATTTGGTKGAAGGYWTAWTGGA	R	75	121	AAAAAGATATTGTTCATCACAAGGCACTACACCAAGAGGAGAGATGA	-25.3
Pf3D7_14_v3:1319108-1319742:f	site	YTTTTTTTTTTTTTTTTTTTTTTTTTTTT	R	76	104	CACAAGGCACTACACCAAGAGGAGAGATG	-53.1
Pf3D7_14_v3:1319108-1319742:f	site	ATAAWTAWAWAWATATATATATATATATATATATATATATA	R	76	116	GATATTGTTCATCACAAGGCACTACACCAAGAGGAGAGATG	-61.3
Pf3D7_14_v3:1319108-1319742:f	site	DBNTDTNKTTBYNYHTBYWBHTTTTKTTY	R	76	104	CACAAGGCACTACACCAAGAGGAGAGATG	-41.7
Pf3D7_14_v3:1319108-1319742:f	site	NVWBHWNSTWYWVWWVHABHWMHACMACM	R	76	104	CACAAGGCACTACACCAAGAGGAGAGATG	-9.1
Pf3D7_14_v3:1319108-1319742:f	site	AAAAAAAAAAAAAWAAAWWAWAAWAAWAA	R	76	104	CACAAGGCACTACACCAAGAGGAGAGATG	-23.7
Pf3D7_14_v3:1319108-1319742:f	site	KYTSKAWCSTCTGRMHWRCCAAARGRGG	R	76	103	ACAAGGCACTACACCAAGAGGAGAGATG	-6.0
Pf3D7_14_v3:1319108-1319742:f	site	TTGGYTAGYTDYKGATWTGNGWGCTATGWTTRGTGRHGYWACTACAWTW	R	76	124	TACAAAAAGATATTGTTCATCACAAGGCACTACACCAAGAGGAGAGATG	-27.4
Pf3D7_14_v3:1319108-1319742:f	site	ATATATATATATWTATATATAYATATA	R	76	102	CAAGGCACTACACCAAGAGGAGAGATG	-21.7
Pf3D7_14_v3:1319108-1319742:f	site	KGTBCATCAATWTBADYAHCWCCATWAGB	R	76	104	CACAAGGCACTACACCAAGAGGAGAGATG	-31.3
Pf3D7_14_v3:1319108-1319742:f	site	TTAGAATGGWTATGTKTAGATTTAGATTTGGTKGAAGGYWTAWTGGA	R	76	122	CAAAAAGATATTGTTCATCACAAGGCACTACACCAAGAGGAGAGATG	-27.0
Pf3D7_14_v3:1319108-1319742:f	site	YTTTTTTTTTTTTTTTTTTTTTTTTTTTT	R	77	105	TCACAAGGCACTACACCAAGAGGAGAGAT	-58.2
Pf3D7_14_v3:1319108-1319742:f	site	ATAAWTAWAWAWATATATATATATATATATATATATATATA	R	77	117	AGATATTGTTCATCACAAGGCACTACACCAAGAGGAGAGAT	-58.5
Pf3D7_14_v3:1319108-1319742:f	site	DBNTDTNKTTBYNYHTBYWBHTTTTKTTY	R	77	105	TCACAAGGCACTACACCAAGAGGAGAGAT	-10.4
Pf3D7_14_v3:1319108-1319742:f	site	NVWBHWNSTWYWVWWVHABHWMHACMACM	R	77	105	TCACAAGGCACTACACCAAGAGGAGAGAT	-5.8
Pf3D7_14_v3:1319108-1319742:f	site	AAAAAAAAAAAAAWAAAWWAWAAWAAWAA	R	77	105	TCACAAGGCACTACACCAAGAGGAGAGAT	-24.4
Pf3D7_14_v3:1319108-1319742:f	site	KYTSKAWCSTCTGRMHWRCCAAARGRGG	R	77	104	CACAAGGCACTACACCAAGAGGAGAGAT	-10.8
Pf3D7_14_v3:1319108-1319742:f	site	TTGGYTAGYTDYKGATWTGNGWGCTATGWTTRGTGRHGYWACTACAWTW	R	77	125	ATACAAAAAGATATTGTTCATCACAAGGCACTACACCAAGAGGAGAGAT	-34.7
Pf3D7_14_v3:1319108-1319742:f	site	ATATATATATATWTATATATAYATATA	R	77	103	ACAAGGCACTACACCAAGAGGAGAGAT	-42.6
Pf3D7_14_v3:1319108-1319742:f	site	KGTBCATCAATWTBADYAHCWCCATWAGB	R	77	105	TCACAAGGCACTACACCAAGAGGAGAGAT	-17.8
Pf3D7_14_v3:1319108-1319742:f	site	TTAGAATGGWTATGTKTAGATTTAGATTTGGTKGAAGGYWTAWTGGA	R	77	123	ACAAAAAGATATTGTTCATCACAAGGCACTACACCAAGAGGAGAGAT	-18.0
Pf3D7_14_v3:1319108-1319742:f	site	YTTTTTTTTTTTTTTTTTTTTTTTTTTTT	R	78	106	ATCACAAGGCACTACACCAAGAGGAGAGA	-54.4
Pf3D7_14_v3:1319108-1319742:f	site	ATAAWTAWAWAWATATATATATATATATATATATATATATA	R	78	118	AAGATATTGTTCATCACAAGGCACTACACCAAGAGGAGAGA	-59.3
Pf3D7_14_v3:1319108-1319742:f	site	DBNTDTNKTTBYNYHTBYWBHTTTTKTTY	R	78	106	ATCACAAGGCACTACACCAAGAGGAGAGA	-3.9
Pf3D7_14_v3:1319108-1319742:f	site	NVWBHWNSTWYWVWWVHABHWMHACMACM	R	78	106	ATCACAAGGCACTACACCAAGAGGAGAGA	-20.7
Pf3D7_14_v3:1319108-1319742:f	site	AAAAAAAAAAAAAWAAAWWAWAAWAAWAA	R	78	106	ATCACAAGGCACTACACCAAGAGGAGAGA	-30.1
Pf3D7_14_v3:1319108-1319742:f	site	RTGAWWMKKAWRAAGMTVMWG	R	78	98	GCACTACACCAAGAGGAGAGA	-5.0
Pf3D7_14_v3:1319108-1319742:f	site	KYTSKAWCSTCTGRMHWRCCAAARGRGG	R	78	105	TCACAAGGCACTACACCAAGAGGAGAGA	-3.9
Pf3D7_14_v3:1319108-1319742:f	site	TTGGYTAGYTDYKGATWTGNGWGCTATGWTTRGTGRHGYWACTACAWTW	R	78	126	AATACAAAAAGATATTGTTCATCACAAGGCACTACACCAAGAGGAGAGA	-27.0
Pf3D7_14_v3:1319108-1319742:f	site	ATATATATATATWTATATATAYATATA	R	78	104	CACAAGGCACTACACCAAGAGGAGAGA	-46.7
Pf3D7_14_v3:1319108-1319742:f	site	KGTBCATCAATWTBADYAHCWCCATWAGB	R	78	106	ATCACAAGGCACTACACCAAGAGGAGAGA	-21.7
Pf3D7_14_v3:1319108-1319742:f	site	TTAGAATGGWTATGTKTAGATTTAGATTTGGTKGAAGGYWTAWTGGA	R	78	124	TACAAAAAGATATTGTTCATCACAAGGCACTACACCAAGAGGAGAGA	-24.5
Pf3D7_14_v3:1319108-1319742:f	site	YTTTTTTTTTTTTTTTTTTTTTTTTTTTT	R	79	107	CATCACAAGGCACTACACCAAGAGGAGAG	-45.7
Pf3D7_14_v3:1319108-1319742:f	site	ATAAWTAWAWAWATATATATATATATATATATATATATATA	R	79	119	AAAGATATTGTTCATCACAAGGCACTACACCAAGAGGAGAG	-58.2
Pf3D7_14_v3:1319108-1319742:f	site	DBNTDTNKTTBYNYHTBYWBHTTTTKTTY	R	79	107	CATCACAAGGCACTACACCAAGAGGAGAG	-30.0
Pf3D7_14_v3:1319108-1319742:f	site	NVWBHWNSTWYWVWWVHABHWMHACMACM	R	79	107	CATCACAAGGCACTACACCAAGAGGAGAG	-4.6
Pf3D7_14_v3:1319108-1319742:f	site	AAAAAAAAAAAAAWAAAWWAWAAWAAWAA	R	79	107	CATCACAAGGCACTACACCAAGAGGAGAG	-23.1
Pf3D7_14_v3:1319108-1319742:f	site	RTGAWWMKKAWRAAGMTVMWG	R	79	99	GGCACTACACCAAGAGGAGAG	-10.4
Pf3D7_14_v3:1319108-1319742:f	site	KYTSKAWCSTCTGRMHWRCCAAARGRGG	R	79	106	ATCACAAGGCACTACACCAAGAGGAGAG	-13.6
Pf3D7_14_v3:1319108-1319742:f	site	TTGGYTAGYTDYKGATWTGNGWGCTATGWTTRGTGRHGYWACTACAWTW	R	79	127	GAATACAAAAAGATATTGTTCATCACAAGGCACTACACCAAGAGGAGAG	-20.2
Pf3D7_14_v3:1319108-1319742:f	site	ATATATATATATWTATATATAYATATA	R	79	105	TCACAAGGCACTACACCAAGAGGAGAG	-27.1
Pf3D7_14_v3:1319108-1319742:f	site	KGTBCATCAATWTBADYAHCWCCATWAGB	R	79	107	CATCACAAGGCACTACACCAAGAGGAGAG	-29.8
Pf3D7_14_v3:1319108-1319742:f	site	DSGWDDTSCACMASAAGSDS	R	79	98	GCACTACACCAAGAGGAGAG	-5.9
Pf3D7_14_v3:1319108-1319742:f	site	TTAGAATGGWTATGTKTAGATTTAGATTTGGTKGAAGGYWTAWTGGA	R	79	125	ATACAAAAAGATATTGTTCATCACAAGGCACTACACCAAGAGGAGAG	-26.6
Pf3D7_14_v3:1319108-1319742:f	site	YTTTTTTTTTTTTTTTTTTTTTTTTTTTT	R	80	108	TCATCACAAGGCACTACACCAAGAGGAGA	-53.2
Pf3D7_14_v3:1319108-1319742:f	site	ATAAWTAWAWAWATATATATATATATATATATATATATATA	R	80	120	AAAAGATATTGTTCATCACAAGGCACTACACCAAGAGGAGA	-56.5
Pf3D7_14_v3:1319108-1319742:f	site	DBNTDTNKTTBYNYHTBYWBHTTTTKTTY	R	80	108	TCATCACAAGGCACTACACCAAGAGGAGA	-7.3
Pf3D7_14_v3:1319108-1319742:f	site	NVWBHWNSTWYWVWWVHABHWMHACMACM	R	80	108	TCATCACAAGGCACTACACCAAGAGGAGA	-2.0
Pf3D7_14_v3:1319108-1319742:f	site	AAAAAAAAAAAAAWAAAWWAWAAWAAWAA	R	80	108	TCATCACAAGGCACTACACCAAGAGGAGA	-27.4
Pf3D7_14_v3:1319108-1319742:f	site	RTGAWWMKKAWRAAGMTVMWG	R	80	100	AGGCACTACACCAAGAGGAGA	-7.3
Pf3D7_14_v3:1319108-1319742:f	site	KYTSKAWCSTCTGRMHWRCCAAARGRGG	R	80	107	CATCACAAGGCACTACACCAAGAGGAGA	6.0
Pf3D7_14_v3:1319108-1319742:f	site	TTGGYTAGYTDYKGATWTGNGWGCTATGWTTRGTGRHGYWACTACAWTW	R	80	128	TGAATACAAAAAGATATTGTTCATCACAAGGCACTACACCAAGAGGAGA	-37.6
Pf3D7_14_v3:1319108-1319742:f	site	ATATATATATATWTATATATAYATATA	R	80	106	ATCACAAGGCACTACACCAAGAGGAGA	-46.3
Pf3D7_14_v3:1319108-1319742:f	site	KGTBCATCAATWTBADYAHCWCCATWAGB	R	80	108	TCATCACAAGGCACTACACCAAGAGGAGA	0.6
Pf3D7_14_v3:1319108-1319742:f	site	DSGWDDTSCACMASAAGSDS	R	80	99	GGCACTACACCAAGAGGAGA	3.2
Pf3D7_14_v3:1319108-1319742:f	site	TTAGAATGGWTATGTKTAGATTTAGATTTGGTKGAAGGYWTAWTGGA	R	80	126	AATACAAAAAGATATTGTTCATCACAAGGCACTACACCAAGAGGAGA	-25.8
Pf3D7_14_v3:1319108-1319742:f	site	YTTTTTTTTTTTTTTTTTTTTTTTTTTTT	R	81	109	TTCATCACAAGGCACTACACCAAGAGGAG	-43.8
Pf3D7_14_v3:1319108-1319742:f	site	ATAAWTAWAWAWATATATATATATATATATATATATATATA	R	81	121	AAAAAGATATTGTTCATCACAAGGCACTACACCAAGAGGAG	-46.2
Pf3D7_14_v3:1319108-1319742:f	site	DBNTDTNKTTBYNYHTBYWBHTTTTKTTY	R	81	109	TTCATCACAAGGCACTACACCAAGAGGAG	-7.7
Pf3D7_14_v3:1319108-1319742:f	site	NVWBHWNSTWYWVWWVHABHWMHACMACM	R	81	109	TTCATCACAAGGCACTACACCAAGAGGAG	-12.0
Pf3D7_14_v3:1319108-1319742:f	site	AAAAAAAAAAAAAWAAAWWAWAAWAAWAA	R	81	109	TTCATCACAAGGCACTACACCAAGAGGAG	-31.8
Pf3D7_14_v3:1319108-1319742:f	site	RTGAWWMKKAWRAAGMTVMWG	R	81	101	AAGGCACTACACCAAGAGGAG	-3.0
Pf3D7_14_v3:1319108-1319742:f	site	KYTSKAWCSTCTGRMHWRCCAAARGRGG	R	81	108	TCATCACAAGGCACTACACCAAGAGGAG	-0.9
Pf3D7_14_v3:1319108-1319742:f	site	TTGGYTAGYTDYKGATWTGNGWGCTATGWTTRGTGRHGYWACTACAWTW	R	81	129	GTGAATACAAAAAGATATTGTTCATCACAAGGCACTACACCAAGAGGAG	-28.5
Pf3D7_14_v3:1319108-1319742:f	site	ATATATATATATWTATATATAYATATA	R	81	107	CATCACAAGGCACTACACCAAGAGGAG	-26.7
Pf3D7_14_v3:1319108-1319742:f	site	KGTBCATCAATWTBADYAHCWCCATWAGB	R	81	109	TTCATCACAAGGCACTACACCAAGAGGAG	-25.0
Pf3D7_14_v3:1319108-1319742:f	site	DSGWDDTSCACMASAAGSDS	R	81	100	AGGCACTACACCAAGAGGAG	10.3
Pf3D7_14_v3:1319108-1319742:f	site	TTAGAATGGWTATGTKTAGATTTAGATTTGGTKGAAGGYWTAWTGGA	R	81	127	GAATACAAAAAGATATTGTTCATCACAAGGCACTACACCAAGAGGAG	-29.2
Pf3D7_14_v3:1319108-1319742:f	site	YTTTTTTTTTTTTTTTTTTTTTTTTTTTT	R	82	110	GTTCATCACAAGGCACTACACCAAGAGGA	-39.2
Pf3D7_14_v3:1319108-1319742:f	site	ATAAWTAWAWAWATATATATATATATATATATATATATATA	R	82	122	CAAAAAGATATTGTTCATCACAAGGCACTACACCAAGAGGA	-62.0
Pf3D7_14_v3:1319108-1319742:f	site	DBNTDTNKTTBYNYHTBYWBHTTTTKTTY	R	82	110	GTTCATCACAAGGCACTACACCAAGAGGA	-23.9
Pf3D7_14_v3:1319108-1319742:f	site	NVWBHWNSTWYWVWWVHABHWMHACMACM	R	82	110	GTTCATCACAAGGCACTACACCAAGAGGA	-2.2
Pf3D7_14_v3:1319108-1319742:f	site	AAAAAAAAAAAAAWAAAWWAWAAWAAWAA	R	82	110	GTTCATCACAAGGCACTACACCAAGAGGA	-24.1
Pf3D7_14_v3:1319108-1319742:f	site	RTGAWWMKKAWRAAGMTVMWG	R	82	102	CAAGGCACTACACCAAGAGGA	-18.3
Pf3D7_14_v3:1319108-1319742:f	site	KYTSKAWCSTCTGRMHWRCCAAARGRGG	R	82	109	TTCATCACAAGGCACTACACCAAGAGGA	-6.1
Pf3D7_14_v3:1319108-1319742:f	site	TTGGYTAGYTDYKGATWTGNGWGCTATGWTTRGTGRHGYWACTACAWTW	R	82	130	AGTGAATACAAAAAGATATTGTTCATCACAAGGCACTACACCAAGAGGA	-21.3
Pf3D7_14_v3:1319108-1319742:f	site	ATATATATATATWTATATATAYATATA	R	82	108	TCATCACAAGGCACTACACCAAGAGGA	-38.7
Pf3D7_14_v3:1319108-1319742:f	site	KGTBCATCAATWTBADYAHCWCCATWAGB	R	82	110	GTTCATCACAAGGCACTACACCAAGAGGA	-3.3
Pf3D7_14_v3:1319108-1319742:f	site	DSGWDDTSCACMASAAGSDS	R	82	101	AAGGCACTACACCAAGAGGA	-9.1
Pf3D7_14_v3:1319108-1319742:f	site	TTAGAATGGWTATGTKTAGATTTAGATTTGGTKGAAGGYWTAWTGGA	R	82	128	TGAATACAAAAAGATATTGTTCATCACAAGGCACTACACCAAGAGGA	-13.2
Pf3D7_14_v3:1319108-1319742:f	site	YTTTTTTTTTTTTTTTTTTTTTTTTTTTT	R	83	111	TGTTCATCACAAGGCACTACACCAAGAGG	-50.7
Pf3D7_14_v3:1319108-1319742:f	site	ATAAWTAWAWAWATATATATATATATATATATATATATATA	R	83	123	ACAAAAAGATATTGTTCATCACAAGGCACTACACCAAGAGG	-41.4
Pf3D7_14_v3:1319108-1319742:f	site	DBNTDTNKTTBYNYHTBYWBHTTTTKTTY	R	83	111	TGTTCATCACAAGGCACTACACCAAGAGG	-6.8
Pf3D7_14_v3:1319108-1319742:f	site	NVWBHWNSTWYWVWWVHABHWMHACMACM	R	83	111	TGTTCATCACAAGGCACTACACCAAGAGG	-3.0
Pf3D7_14_v3:1319108-1319742:f	site	AAAAAAAAAAAAAWAAAWWAWAAWAAWAA	R	83	111	TGTTCATCACAAGGCACTACACCAAGAGG	-33.1
Pf3D7_14_v3:1319108-1319742:f	site	RTGAWWMKKAWRAAGMTVMWG	R	83	103	ACAAGGCACTACACCAAGAGG	-15.9
Pf3D7_14_v3:1319108-1319742:f	site	KYTSKAWCSTCTGRMHWRCCAAARGRGG	R	83	110	GTTCATCACAAGGCACTACACCAAGAGG	0.9
Pf3D7_14_v3:1319108-1319742:f	site	TTGGYTAGYTDYKGATWTGNGWGCTATGWTTRGTGRHGYWACTACAWTW	R	83	131	AAGTGAATACAAAAAGATATTGTTCATCACAAGGCACTACACCAAGAGG	-33.3
Pf3D7_14_v3:1319108-1319742:f	site	ATATATATATATWTATATATAYATATA	R	83	109	TTCATCACAAGGCACTACACCAAGAGG	-39.5
Pf3D7_14_v3:1319108-1319742:f	site	KGTBCATCAATWTBADYAHCWCCATWAGB	R	83	111	TGTTCATCACAAGGCACTACACCAAGAGG	19.5
Pf3D7_14_v3:1319108-1319742:f	site	DSGWDDTSCACMASAAGSDS	R	83	102	CAAGGCACTACACCAAGAGG	-0.4
Pf3D7_14_v3:1319108-1319742:f	site	TTAGAATGGWTATGTKTAGATTTAGATTTGGTKGAAGGYWTAWTGGA	R	83	129	GTGAATACAAAAAGATATTGTTCATCACAAGGCACTACACCAAGAGG	-26.3
Pf3D7_14_v3:1319108-1319742:f	site	YTTTTTTTTTTTTTTTTTTTTTTTTTTTT	R	84	112	TTGTTCATCACAAGGCACTACACCAAGAG	-35.7
Pf3D7_14_v3:1319108-1319742:f	site	ATAAWTAWAWAWATATATATATATATATATATATATATATA	R	84	124	TACAAAAAGATATTGTTCATCACAAGGCACTACACCAAGAG	-56.7
Pf3D7_14_v3:1319108-1319742:f	site	DBNTDTNKTTBYNYHTBYWBHTTTTKTTY	R	84	112	TTGTTCATCACAAGGCACTACACCAAGAG	-14.1
Pf3D7_14_v3:1319108-1319742:f	site	ATATATATATATATA	R	84	98	GCACTACACCAAGAG	-36.5
Pf3D7_14_v3:1319108-1319742:f	site	NVWBHWNSTWYWVWWVHABHWMHACMACM	R	84	112	TTGTTCATCACAAGGCACTACACCAAGAG	-21.5
Pf3D7_14_v3:1319108-1319742:f	site	AAAAAAAAAAAAAWAAAWWAWAAWAAWAA	R	84	112	TTGTTCATCACAAGGCACTACACCAAGAG	-37.9
Pf3D7_14_v3:1319108-1319742:f	site	RTGAWWMKKAWRAAGMTVMWG	R	84	104	CACAAGGCACTACACCAAGAG	-7.8
Pf3D7_14_v3:1319108-1319742:f	site	KYTSKAWCSTCTGRMHWRCCAAARGRGG	R	84	111	TGTTCATCACAAGGCACTACACCAAGAG	-3.4
Pf3D7_14_v3:1319108-1319742:f	site	TTGGYTAGYTDYKGATWTGNGWGCTATGWTTRGTGRHGYWACTACAWTW	R	84	132	AAAGTGAATACAAAAAGATATTGTTCATCACAAGGCACTACACCAAGAG	-27.7
Pf3D7_14_v3:1319108-1319742:f	site	ATATATATATATWTATATATAYATATA	R	84	110	GTTCATCACAAGGCACTACACCAAGAG	-34.3
Pf3D7_14_v3:1319108-1319742:f	site	KGTBCATCAATWTBADYAHCWCCATWAGB	R	84	112	TTGTTCATCACAAGGCACTACACCAAGAG	-18.7
Pf3D7_14_v3:1319108-1319742:f	site	DSGWDDTSCACMASAAGSDS	R	84	103	ACAAGGCACTACACCAAGAG	4.9
Pf3D7_14_v3:1319108-1319742:f	site	TTAGAATGGWTATGTKTAGATTTAGATTTGGTKGAAGGYWTAWTGGA	R	84	130	AGTGAATACAAAAAGATATTGTTCATCACAAGGCACTACACCAAGAG	-20.9
Pf3D7_14_v3:1319108-1319742:f	site	YTTTTTTTTTTTTTTTTTTTTTTTTTTTT	R	85	113	ATTGTTCATCACAAGGCACTACACCAAGA	-32.4
Pf3D7_14_v3:1319108-1319742:f	site	ATAAWTAWAWAWATATATATATATATATATATATATATATA	R	85	125	ATACAAAAAGATATTGTTCATCACAAGGCACTACACCAAGA	-36.2
Pf3D7_14_v3:1319108-1319742:f	site	DBNTDTNKTTBYNYHTBYWBHTTTTKTTY	R	85	113	ATTGTTCATCACAAGGCACTACACCAAGA	-18.7
Pf3D7_14_v3:1319108-1319742:f	site	ATATATATATATATA	R	85	99	GGCACTACACCAAGA	-28.3
Pf3D7_14_v3:1319108-1319742:f	site	NVWBHWNSTWYWVWWVHABHWMHACMACM	R	85	113	ATTGTTCATCACAAGGCACTACACCAAGA	-6.6
Pf3D7_14_v3:1319108-1319742:f	site	AAAAAAAAAAAAAWAAAWWAWAAWAAWAA	R	85	113	ATTGTTCATCACAAGGCACTACACCAAGA	-27.0
Pf3D7_14_v3:1319108-1319742:f	site	RTGAWWMKKAWRAAGMTVMWG	R	85	105	TCACAAGGCACTACACCAAGA	-22.1
Pf3D7_14_v3:1319108-1319742:f	site	KYTSKAWCSTCTGRMHWRCCAAARGRGG	R	85	112	TTGTTCATCACAAGGCACTACACCAAGA	-10.6
Pf3D7_14_v3:1319108-1319742:f	site	TTGGYTAGYTDYKGATWTGNGWGCTATGWTTRGTGRHGYWACTACAWTW	R	85	133	TAAAGTGAATACAAAAAGATATTGTTCATCACAAGGCACTACACCAAGA	-20.2
Pf3D7_14_v3:1319108-1319742:f	site	ATATATATATATWTATATATAYATATA	R	85	111	TGTTCATCACAAGGCACTACACCAAGA	-28.4
Pf3D7_14_v3:1319108-1319742:f	site	KGTBCATCAATWTBADYAHCWCCATWAGB	R	85	113	ATTGTTCATCACAAGGCACTACACCAAGA	-10.5
Pf3D7_14_v3:1319108-1319742:f	site	DSGWDDTSCACMASAAGSDS	R	85	104	CACAAGGCACTACACCAAGA	-13.6
Pf3D7_14_v3:1319108-1319742:f	site	TTAGAATGGWTATGTKTAGATTTAGATTTGGTKGAAGGYWTAWTGGA	R	85	131	AAGTGAATACAAAAAGATATTGTTCATCACAAGGCACTACACCAAGA	-26.6
Pf3D7_14_v3:1319108-1319742:f	site	YTTTTTTTTTTTTTTTTTTTTTTTTTTTT	R	86	114	TATTGTTCATCACAAGGCACTACACCAAG	-40.6
Pf3D7_14_v3:1319108-1319742:f	site	ATAAWTAWAWAWATATATATATATATATATATATATATATA	R	86	126	AATACAAAAAGATATTGTTCATCACAAGGCACTACACCAAG	-61.2
Pf3D7_14_v3:1319108-1319742:f	site	DBNTDTNKTTBYNYHTBYWBHTTTTKTTY	R	86	114	TATTGTTCATCACAAGGCACTACACCAAG	-8.0
Pf3D7_14_v3:1319108-1319742:f	site	ATATATATATATATA	R	86	100	AGGCACTACACCAAG	-38.7
Pf3D7_14_v3:1319108-1319742:f	site	NVWBHWNSTWYWVWWVHABHWMHACMACM	R	86	114	TATTGTTCATCACAAGGCACTACACCAAG	3.7
Pf3D7_14_v3:1319108-1319742:f	site	AAAAAAAAAAAAAWAAAWWAWAAWAAWAA	R	86	114	TATTGTTCATCACAAGGCACTACACCAAG	-37.0
Pf3D7_14_v3:1319108-1319742:f	site	RTGAWWMKKAWRAAGMTVMWG	R	86	106	ATCACAAGGCACTACACCAAG	-5.4
Pf3D7_14_v3:1319108-1319742:f	site	KYTSKAWCSTCTGRMHWRCCAAARGRGG	R	86	113	ATTGTTCATCACAAGGCACTACACCAAG	-14.7
Pf3D7_14_v3:1319108-1319742:f	site	TTGGYTAGYTDYKGATWTGNGWGCTATGWTTRGTGRHGYWACTACAWTW	R	86	134	ATAAAGTGAATACAAAAAGATATTGTTCATCACAAGGCACTACACCAAG	-22.3
Pf3D7_14_v3:1319108-1319742:f	site	ATATATATATATWTATATATAYATATA	R	86	112	TTGTTCATCACAAGGCACTACACCAAG	-33.0
Pf3D7_14_v3:1319108-1319742:f	site	WWGCAMARKRKGA	R	86	98	GCACTACACCAAG	-19.4
Pf3D7_14_v3:1319108-1319742:f	site	KGTBCATCAATWTBADYAHCWCCATWAGB	R	86	114	TATTGTTCATCACAAGGCACTACACCAAG	-0.3
Pf3D7_14_v3:1319108-1319742:f	site	DSGWDDTSCACMASAAGSDS	R	86	105	TCACAAGGCACTACACCAAG	0.8
Pf3D7_14_v3:1319108-1319742:f	site	TTAGAATGGWTATGTKTAGATTTAGATTTGGTKGAAGGYWTAWTGGA	R	86	132	AAAGTGAATACAAAAAGATATTGTTCATCACAAGGCACTACACCAAG	-27.6
Pf3D7_14_v3:1319108-1319742:f	site	YTTTTTTTTTTTTTTTTTTTTTTTTTTTT	R	87	115	ATATTGTTCATCACAAGGCACTACACCAA	-33.9
Pf3D7_14_v3:1319108-1319742:f	site	ATAAWTAWAWAWATATATATATATATATATATATATATATA	R	87	127	GAATACAAAAAGATATTGTTCATCACAAGGCACTACACCAA	-55.4
Pf3D7_14_v3:1319108-1319742:f	site	DBNTDTNKTTBYNYHTBYWBHTTTTKTTY	R	87	115	ATATTGTTCATCACAAGGCACTACACCAA	-15.0
Pf3D7_14_v3:1319108-1319742:f	site	ATATATATATATATA	R	87	101	AAGGCACTACACCAA	-34.9
Pf3D7_14_v3:1319108-1319742:f	site	NVWBHWNSTWYWVWWVHABHWMHACMACM	R	87	115	ATATTGTTCATCACAAGGCACTACACCAA	-15.0
Pf3D7_14_v3:1319108-1319742:f	site	AAAAAAAAAAAAAWAAAWWAWAAWAAWAA	R	87	115	ATATTGTTCATCACAAGGCACTACACCAA	-42.1
Pf3D7_14_v3:1319108-1319742:f	site	RTGAWWMKKAWRAAGMTVMWG	R	87	107	CATCACAAGGCACTACACCAA	-3.5
Pf3D7_14_v3:1319108-1319742:f	site	KYTSKAWCSTCTGRMHWRCCAAARGRGG	R	87	114	TATTGTTCATCACAAGGCACTACACCAA	-7.7
Pf3D7_14_v3:1319108-1319742:f	site	TTGGYTAGYTDYKGATWTGNGWGCTATGWTTRGTGRHGYWACTACAWTW	R	87	135	AATAAAGTGAATACAAAAAGATATTGTTCATCACAAGGCACTACACCAA	-38.3
Pf3D7_14_v3:1319108-1319742:f	site	ATATATATATATWTATATATAYATATA	R	87	113	ATTGTTCATCACAAGGCACTACACCAA	-29.5
Pf3D7_14_v3:1319108-1319742:f	site	WWGCAMARKRKGA	R	87	99	GGCACTACACCAA	-16.4
Pf3D7_14_v3:1319108-1319742:f	site	KGTBCATCAATWTBADYAHCWCCATWAGB	R	87	115	ATATTGTTCATCACAAGGCACTACACCAA	-20.5
Pf3D7_14_v3:1319108-1319742:f	site	DSGWDDTSCACMASAAGSDS	R	87	106	ATCACAAGGCACTACACCAA	-10.4
Pf3D7_14_v3:1319108-1319742:f	site	TTAGAATGGWTATGTKTAGATTTAGATTTGGTKGAAGGYWTAWTGGA	R	87	133	TAAAGTGAATACAAAAAGATATTGTTCATCACAAGGCACTACACCAA	-34.7
Pf3D7_14_v3:1319108-1319742:f	site	YTTTTTTTTTTTTTTTTTTTTTTTTTTTT	R	88	116	GATATTGTTCATCACAAGGCACTACACCA	-31.4
Pf3D7_14_v3:1319108-1319742:f	site	ATAAWTAWAWAWATATATATATATATATATATATATATATA	R	88	128	TGAATACAAAAAGATATTGTTCATCACAAGGCACTACACCA	-60.7
Pf3D7_14_v3:1319108-1319742:f	site	DBNTDTNKTTBYNYHTBYWBHTTTTKTTY	R	88	116	GATATTGTTCATCACAAGGCACTACACCA	-17.7
Pf3D7_14_v3:1319108-1319742:f	site	ATATATATATATATA	R	88	102	CAAGGCACTACACCA	-42.3
Pf3D7_14_v3:1319108-1319742:f	site	NVWBHWNSTWYWVWWVHABHWMHACMACM	R	88	116	GATATTGTTCATCACAAGGCACTACACCA	6.3
Pf3D7_14_v3:1319108-1319742:f	site	AAAAAAAAAAAAAWAAAWWAWAAWAAWAA	R	88	116	GATATTGTTCATCACAAGGCACTACACCA	-22.4
Pf3D7_14_v3:1319108-1319742:f	site	RTGAWWMKKAWRAAGMTVMWG	R	88	108	TCATCACAAGGCACTACACCA	-26.9
Pf3D7_14_v3:1319108-1319742:f	site	KYTSKAWCSTCTGRMHWRCCAAARGRGG	R	88	115	ATATTGTTCATCACAAGGCACTACACCA	-16.3
Pf3D7_14_v3:1319108-1319742:f	site	TTGGYTAGYTDYKGATWTGNGWGCTATGWTTRGTGRHGYWACTACAWTW	R	88	136	TAATAAAGTGAATACAAAAAGATATTGTTCATCACAAGGCACTACACCA	-22.7
Pf3D7_14_v3:1319108-1319742:f	site	ATATATATATATWTATATATAYATATA	R	88	114	TATTGTTCATCACAAGGCACTACACCA	-30.6
Pf3D7_14_v3:1319108-1319742:f	site	WWGCAMARKRKGA	R	88	100	AGGCACTACACCA	-0.6
Pf3D7_14_v3:1319108-1319742:f	site	KGTBCATCAATWTBADYAHCWCCATWAGB	R	88	116	GATATTGTTCATCACAAGGCACTACACCA	-14.3
Pf3D7_14_v3:1319108-1319742:f	site	DSGWDDTSCACMASAAGSDS	R	88	107	CATCACAAGGCACTACACCA	-17.4
Pf3D7_14_v3:1319108-1319742:f	site	TTAGAATGGWTATGTKTAGATTTAGATTTGGTKGAAGGYWTAWTGGA	R	88	134	ATAAAGTGAATACAAAAAGATATTGTTCATCACAAGGCACTACACCA	-11.5
Pf3D7_14_v3:1319108-1319742:f	site	YTTTTTTTTTTTTTTTTTTTTTTTTTTTT	R	89	117	AGATATTGTTCATCACAAGGCACTACACC	-41.9
Pf3D7_14_v3:1319108-1319742:f	site	ATAAWTAWAWAWATATATATATATATATATATATATATATA	R	89	129	GTGAATACAAAAAGATATTGTTCATCACAAGGCACTACACC	-47.6
Pf3D7_14_v3:1319108-1319742:f	site	DBNTDTNKTTBYNYHTBYWBHTTTTKTTY	R	89	117	AGATATTGTTCATCACAAGGCACTACACC	-23.3
Pf3D7_14_v3:1319108-1319742:f	site	ATATATATATATATA	R	89	103	ACAAGGCACTACACC	-32.6
Pf3D7_14_v3:1319108-1319742:f	site	NVWBHWNSTWYWVWWVHABHWMHACMACM	R	89	117	AGATATTGTTCATCACAAGGCACTACACC	6.9
Pf3D7_14_v3:1319108-1319742:f	site	AAAAAAAAAAAAAWAAAWWAWAAWAAWAA	R	89	117	AGATATTGTTCATCACAAGGCACTACACC	-30.2
Pf3D7_14_v3:1319108-1319742:f	site	RTGAWWMKKAWRAAGMTVMWG	R	89	109	TTCATCACAAGGCACTACACC	-17.9
Pf3D7_14_v3:1319108-1319742:f	site	KYTSKAWCSTCTGRMHWRCCAAARGRGG	R	89	116	GATATTGTTCATCACAAGGCACTACACC	-10.3
Pf3D7_14_v3:1319108-1319742:f	site	TTGGYTAGYTDYKGATWTGNGWGCTATGWTTRGTGRHGYWACTACAWTW	R	89	137	ATAATAAAGTGAATACAAAAAGATATTGTTCATCACAAGGCACTACACC	-32.6
Pf3D7_14_v3:1319108-1319742:f	site	ATATATATATATWTATATATAYATATA	R	89	115	ATATTGTTCATCACAAGGCACTACACC	-31.9
Pf3D7_14_v3:1319108-1319742:f	site	WWGCAMARKRKGA	R	89	101	AAGGCACTACACC	-10.9
Pf3D7_14_v3:1319108-1319742:f	site	KGTBCATCAATWTBADYAHCWCCATWAGB	R	89	117	AGATATTGTTCATCACAAGGCACTACACC	-14.1
Pf3D7_14_v3:1319108-1319742:f	site	DSGWDDTSCACMASAAGSDS	R	89	108	TCATCACAAGGCACTACACC	-8.9
Pf3D7_14_v3:1319108-1319742:f	site	TTAGAATGGWTATGTKTAGATTTAGATTTGGTKGAAGGYWTAWTGGA	R	89	135	AATAAAGTGAATACAAAAAGATATTGTTCATCACAAGGCACTACACC	-22.0
Pf3D7_14_v3:1319108-1319742:f	site	YTTTTTTTTTTTTTTTTTTTTTTTTTTTT	R	90	118	AAGATATTGTTCATCACAAGGCACTACAC	-32.6
Pf3D7_14_v3:1319108-1319742:f	site	ATAAWTAWAWAWATATATATATATATATATATATATATATA	R	90	130	AGTGAATACAAAAAGATATTGTTCATCACAAGGCACTACAC	-66.4
Pf3D7_14_v3:1319108-1319742:f	site	DBNTDTNKTTBYNYHTBYWBHTTTTKTTY	R	90	118	AAGATATTGTTCATCACAAGGCACTACAC	-7.6
Pf3D7_14_v3:1319108-1319742:f	site	ATATATATATATATA	R	90	104	CACAAGGCACTACAC	-37.7
Pf3D7_14_v3:1319108-1319742:f	site	NVWBHWNSTWYWVWWVHABHWMHACMACM	R	90	118	AAGATATTGTTCATCACAAGGCACTACAC	-15.4
Pf3D7_14_v3:1319108-1319742:f	site	AAAAAAAAAAAAAWAAAWWAWAAWAAWAA	R	90	118	AAGATATTGTTCATCACAAGGCACTACAC	-41.5
Pf3D7_14_v3:1319108-1319742:f	site	RTGAWWMKKAWRAAGMTVMWG	R	90	110	GTTCATCACAAGGCACTACAC	-2.1
Pf3D7_14_v3:1319108-1319742:f	site	KYTSKAWCSTCTGRMHWRCCAAARGRGG	R	90	117	AGATATTGTTCATCACAAGGCACTACAC	-20.2
Pf3D7_14_v3:1319108-1319742:f	site	TTGGYTAGYTDYKGATWTGNGWGCTATGWTTRGTGRHGYWACTACAWTW	R	90	138	AATAATAAAGTGAATACAAAAAGATATTGTTCATCACAAGGCACTACAC	-32.2
Pf3D7_14_v3:1319108-1319742:f	site	ATATATATATATWTATATATAYATATA	R	90	116	GATATTGTTCATCACAAGGCACTACAC	-32.4
Pf3D7_14_v3:1319108-1319742:f	site	WWGCAMARKRKGA	R	90	102	CAAGGCACTACAC	-13.9
Pf3D7_14_v3:1319108-1319742:f	site	KGTBCATCAATWTBADYAHCWCCATWAGB	R	90	118	AAGATATTGTTCATCACAAGGCACTACAC	-20.1
Pf3D7_14_v3:1319108-1319742:f	site	DSGWDDTSCACMASAAGSDS	R	90	109	TTCATCACAAGGCACTACAC	-10.0
Pf3D7_14_v3:1319108-1319742:f	site	TTAGAATGGWTATGTKTAGATTTAGATTTGGTKGAAGGYWTAWTGGA	R	90	136	TAATAAAGTGAATACAAAAAGATATTGTTCATCACAAGGCACTACAC	-19.4
Pf3D7_14_v3:1319108-1319742:f	site	YTTTTTTTTTTTTTTTTTTTTTTTTTTTT	R	91	119	AAAGATATTGTTCATCACAAGGCACTACA	-30.0
Pf3D7_14_v3:1319108-1319742:f	site	ATAAWTAWAWAWATATATATATATATATATATATATATATA	R	91	131	AAGTGAATACAAAAAGATATTGTTCATCACAAGGCACTACA	-59.1
Pf3D7_14_v3:1319108-1319742:f	site	DBNTDTNKTTBYNYHTBYWBHTTTTKTTY	R	91	119	AAAGATATTGTTCATCACAAGGCACTACA	-20.7
Pf3D7_14_v3:1319108-1319742:f	site	ATATATATATATATA	R	91	105	TCACAAGGCACTACA	-30.9
Pf3D7_14_v3:1319108-1319742:f	site	NVWBHWNSTWYWVWWVHABHWMHACMACM	R	91	119	AAAGATATTGTTCATCACAAGGCACTACA	1.5
Pf3D7_14_v3:1319108-1319742:f	site	AAAAAAAAAAAAAWAAAWWAWAAWAAWAA	R	91	119	AAAGATATTGTTCATCACAAGGCACTACA	-22.7
Pf3D7_14_v3:1319108-1319742:f	site	RTGAWWMKKAWRAAGMTVMWG	R	91	111	TGTTCATCACAAGGCACTACA	-30.6
Pf3D7_14_v3:1319108-1319742:f	site	KYTSKAWCSTCTGRMHWRCCAAARGRGG	R	91	118	AAGATATTGTTCATCACAAGGCACTACA	-17.4
Pf3D7_14_v3:1319108-1319742:f	site	TTGGYTAGYTDYKGATWTGNGWGCTATGWTTRGTGRHGYWACTACAWTW	R	91	139	AAATAATAAAGTGAATACAAAAAGATATTGTTCATCACAAGGCACTACA	-27.3
Pf3D7_14_v3:1319108-1319742:f	site	ATATATATATATWTATATATAYATATA	R	91	117	AGATATTGTTCATCACAAGGCACTACA	-19.0
Pf3D7_14_v3:1319108-1319742:f	site	WWGCAMARKRKGA	R	91	103	ACAAGGCACTACA	-12.9
Pf3D7_14_v3:1319108-1319742:f	site	KGTBCATCAATWTBADYAHCWCCATWAGB	R	91	119	AAAGATATTGTTCATCACAAGGCACTACA	-27.2
Pf3D7_14_v3:1319108-1319742:f	site	DSGWDDTSCACMASAAGSDS	R	91	110	GTTCATCACAAGGCACTACA	-12.9
Pf3D7_14_v3:1319108-1319742:f	site	TTAGAATGGWTATGTKTAGATTTAGATTTGGTKGAAGGYWTAWTGGA	R	91	137	ATAATAAAGTGAATACAAAAAGATATTGTTCATCACAAGGCACTACA	-24.7
Pf3D7_14_v3:1319108-1319742:f	site	YTTTTTTTTTTTTTTTTTTTTTTTTTTTT	R	92	120	AAAAGATATTGTTCATCACAAGGCACTAC	-38.0
Pf3D7_14_v3:1319108-1319742:f	site	ATAAWTAWAWAWATATATATATATATATATATATATATATA	R	92	132	AAAGTGAATACAAAAAGATATTGTTCATCACAAGGCACTAC	-63.1
Pf3D7_14_v3:1319108-1319742:f	site	DBNTDTNKTTBYNYHTBYWBHTTTTKTTY	R	92	120	AAAAGATATTGTTCATCACAAGGCACTAC	-14.6
Pf3D7_14_v3:1319108-1319742:f	site	ATATATATATATATA	R	92	106	ATCACAAGGCACTAC	-35.7
Pf3D7_14_v3:1319108-1319742:f	site	NVWBHWNSTWYWVWWVHABHWMHACMACM	R	92	120	AAAAGATATTGTTCATCACAAGGCACTAC	-8.5
Pf3D7_14_v3:1319108-1319742:f	site	AAAAAAAAAAAAAWAAAWWAWAAWAAWAA	R	92	120	AAAAGATATTGTTCATCACAAGGCACTAC	-22.8
Pf3D7_14_v3:1319108-1319742:f	site	RTGAWWMKKAWRAAGMTVMWG	R	92	112	TTGTTCATCACAAGGCACTAC	-13.0
Pf3D7_14_v3:1319108-1319742:f	site	KYTSKAWCSTCTGRMHWRCCAAARGRGG	R	92	119	AAAGATATTGTTCATCACAAGGCACTAC	-13.6
Pf3D7_14_v3:1319108-1319742:f	site	TTGGYTAGYTDYKGATWTGNGWGCTATGWTTRGTGRHGYWACTACAWTW	R	92	140	GAAATAATAAAGTGAATACAAAAAGATATTGTTCATCACAAGGCACTAC	-28.5
Pf3D7_14_v3:1319108-1319742:f	site	ATATATATATATWTATATATAYATATA	R	92	118	AAGATATTGTTCATCACAAGGCACTAC	-37.1
Pf3D7_14_v3:1319108-1319742:f	site	WWGCAMARKRKGA	R	92	104	CACAAGGCACTAC	-16.4
Pf3D7_14_v3:1319108-1319742:f	site	KGTBCATCAATWTBADYAHCWCCATWAGB	R	92	120	AAAAGATATTGTTCATCACAAGGCACTAC	-18.4
Pf3D7_14_v3:1319108-1319742:f	site	DSGWDDTSCACMASAAGSDS	R	92	111	TGTTCATCACAAGGCACTAC	-2.9
Pf3D7_14_v3:1319108-1319742:f	site	TTAGAATGGWTATGTKTAGATTTAGATTTGGTKGAAGGYWTAWTGGA	R	92	138	AATAATAAAGTGAATACAAAAAGATATTGTTCATCACAAGGCACTAC	-32.5
Pf3D7_14_v3:1319108-1319742:f	site	YTTTTTTTTTTTTTTTTTTTTTTTTTTTT	R	93	121	AAAAAGATATTGTTCATCACAAGGCACTA	-41.7
Pf3D7_14_v3:1319108-1319742:f	site	ATAAWTAWAWAWATATATATATATATATATATATATATATA	R	93	133	TAAAGTGAATACAAAAAGATATTGTTCATCACAAGGCACTA	-52.6
Pf3D7_14_v3:1319108-1319742:f	site	DBNTDTNKTTBYNYHTBYWBHTTTTKTTY	R	93	121	AAAAAGATATTGTTCATCACAAGGCACTA	-5.4
Pf3D7_14_v3:1319108-1319742:f	site	ATATATATATATATA	R	93	107	CATCACAAGGCACTA	-29.6
Pf3D7_14_v3:1319108-1319742:f	site	NVWBHWNSTWYWVWWVHABHWMHACMACM	R	93	121	AAAAAGATATTGTTCATCACAAGGCACTA	-12.8
Pf3D7_14_v3:1319108-1319742:f	site	AAAAAAAAAAAAAWAAAWWAWAAWAAWAA	R	93	121	AAAAAGATATTGTTCATCACAAGGCACTA	-28.3
Pf3D7_14_v3:1319108-1319742:f	site	RTGAWWMKKAWRAAGMTVMWG	R	93	113	ATTGTTCATCACAAGGCACTA	-4.0
Pf3D7_14_v3:1319108-1319742:f	site	KYTSKAWCSTCTGRMHWRCCAAARGRGG	R	93	120	AAAAGATATTGTTCATCACAAGGCACTA	-14.4
Pf3D7_14_v3:1319108-1319742:f	site	TTGGYTAGYTDYKGATWTGNGWGCTATGWTTRGTGRHGYWACTACAWTW	R	93	141	GGAAATAATAAAGTGAATACAAAAAGATATTGTTCATCACAAGGCACTA	-17.7
Pf3D7_14_v3:1319108-1319742:f	site	ATATATATATATWTATATATAYATATA	R	93	119	AAAGATATTGTTCATCACAAGGCACTA	-21.8
Pf3D7_14_v3:1319108-1319742:f	site	WWGCAMARKRKGA	R	93	105	TCACAAGGCACTA	-12.1
Pf3D7_14_v3:1319108-1319742:f	site	KGTBCATCAATWTBADYAHCWCCATWAGB	R	93	121	AAAAAGATATTGTTCATCACAAGGCACTA	-26.5
Pf3D7_14_v3:1319108-1319742:f	site	DSGWDDTSCACMASAAGSDS	R	93	112	TTGTTCATCACAAGGCACTA	-0.7
Pf3D7_14_v3:1319108-1319742:f	site	TTAGAATGGWTATGTKTAGATTTAGATTTGGTKGAAGGYWTAWTGGA	R	93	139	AAATAATAAAGTGAATACAAAAAGATATTGTTCATCACAAGGCACTA	-28.8
Pf3D7_14_v3:1319108-1319742:f	site	GGGGGG	R	93	98	GCACTA	-3.6
Pf3D7_14_v3:1636721-1637055:f	site	TTGGYTAGYTDYKGATWTGNGWGCTATGWTTRGTGRHGYWACTACAWTW	R	127	175	GCACTATATATAATCGTATTATTATTTTTGCATAATTATGATGTATTTA	-43.7
Pf3D7_14_v3:1636721-1637055:f	site	TTGGYTAGYTDYKGATWTGNGWGCTATGWTTRGTGRHGYWACTACAWTW	R	128	176	GGCACTATATATAATCGTATTATTATTTTTGCATAATTATGATGTATTT	-25.8
Pf3D7_14_v3:1636721-1637055:f	site	TTGGYTAGYTDYKGATWTGNGWGCTATGWTTRGTGRHGYWACTACAWTW	R	129	177	TGGCACTATATATAATCGTATTATTATTTTTGCATAATTATGATGTATT	-18.9
Pf3D7_14_v3:1636721-1637055:f	site	TTAGAATGGWTATGTKTAGATTTAGATTTGGTKGAAGGYWTAWTGGA	R	129	175	GCACTATATATAATCGTATTATTATTTTTGCATAATTATGATGTATT	-15.8
Pf3D7_14_v3:1636721-1637055:f	site	TTGGYTAGYTDYKGATWTGNGWGCTATGWTTRGTGRHGYWACTACAWTW	R	130	178	TTGGCACTATATATAATCGTATTATTATTTTTGCATAATTATGATGTAT	-21.7
Pf3D7_14_v3:1636721-1637055:f	site	TTAGAATGGWTATGTKTAGATTTAGATTTGGTKGAAGGYWTAWTGGA	R	130	176	GGCACTATATATAATCGTATTATTATTTTTGCATAATTATGATGTAT	-28.9
Pf3D7_14_v3:1636721-1637055:f	site	TTGGYTAGYTDYKGATWTGNGWGCTATGWTTRGTGRHGYWACTACAWTW	R	131	179	TTTGGCACTATATATAATCGTATTATTATTTTTGCATAATTATGATGTA	-23.1
Pf3D7_14_v3:1636721-1637055:f	site	TTAGAATGGWTATGTKTAGATTTAGATTTGGTKGAAGGYWTAWTGGA	R	131	177	TGGCACTATATATAATCGTATTATTATTTTTGCATAATTATGATGTA	-12.1
Pf3D7_14_v3:1636721-1637055:f	site	TTGGYTAGYTDYKGATWTGNGWGCTATGWTTRGTGRHGYWACTACAWTW	R	132	180	TTTTGGCACTATATATAATCGTATTATTATTTTTGCATAATTATGATGT	-23.0
Pf3D7_14_v3:1636721-1637055:f	site	TTAGAATGGWTATGTKTAGATTTAGATTTGGTKGAAGGYWTAWTGGA	R	132	178	TTGGCACTATATATAATCGTATTATTATTTTTGCATAATTATGATGT	-16.9
Pf3D7_14_v3:1636721-1637055:f	site	TTGGYTAGYTDYKGATWTGNGWGCTATGWTTRGTGRHGYWACTACAWTW	R	133	181	ATTTTGGCACTATATATAATCGTATTATTATTTTTGCATAATTATGATG	-37.8
Pf3D7_14_v3:1636721-1637055:f	site	TTAGAATGGWTATGTKTAGATTTAGATTTGGTKGAAGGYWTAWTGGA	R	133	179	TTTGGCACTATATATAATCGTATTATTATTTTTGCATAATTATGATG	-15.7
Pf3D7_14_v3:1636721-1637055:f	site	TTGGYTAGYTDYKGATWTGNGWGCTATGWTTRGTGRHGYWACTACAWTW	R	134	182	TATTTTGGCACTATATATAATCGTATTATTATTTTTGCATAATTATGAT	-23.0
Pf3D7_14_v3:1636721-1637055:f	site	TTAGAATGGWTATGTKTAGATTTAGATTTGGTKGAAGGYWTAWTGGA	R	134	180	TTTTGGCACTATATATAATCGTATTATTATTTTTGCATAATTATGAT	-24.6
Pf3D7_14_v3:1636721-1637055:f	site	ATAAWTAWAWAWATATATATATATATATATATATATATATA	R	135	175	GCACTATATATAATCGTATTATTATTTTTGCATAATTATGA	-61.5
Pf3D7_14_v3:1636721-1637055:f	site	TTGGYTAGYTDYKGATWTGNGWGCTATGWTTRGTGRHGYWACTACAWTW	R	135	183	TTATTTTGGCACTATATATAATCGTATTATTATTTTTGCATAATTATGA	-20.5
Pf3D7_14_v3:1636721-1637055:f	site	TTAGAATGGWTATGTKTAGATTTAGATTTGGTKGAAGGYWTAWTGGA	R	135	181	ATTTTGGCACTATATATAATCGTATTATTATTTTTGCATAATTATGA	-20.5
Pf3D7_14_v3:1636721-1637055:f	site	ATAAWTAWAWAWATATATATATATATATATATATATATATA	R	136	176	GGCACTATATATAATCGTATTATTATTTTTGCATAATTATG	-32.3
Pf3D7_14_v3:1636721-1637055:f	site	TTGGYTAGYTDYKGATWTGNGWGCTATGWTTRGTGRHGYWACTACAWTW	R	136	184	TTTATTTTGGCACTATATATAATCGTATTATTATTTTTGCATAATTATG	-33.0
Pf3D7_14_v3:1636721-1637055:f	site	TTAGAATGGWTATGTKTAGATTTAGATTTGGTKGAAGGYWTAWTGGA	R	136	182	TATTTTGGCACTATATATAATCGTATTATTATTTTTGCATAATTATG	-25.1
Pf3D7_14_v3:1636721-1637055:f	site	ATAAWTAWAWAWATATATATATATATATATATATATATATA	R	137	177	TGGCACTATATATAATCGTATTATTATTTTTGCATAATTAT	-68.4
Pf3D7_14_v3:1636721-1637055:f	site	TTGGYTAGYTDYKGATWTGNGWGCTATGWTTRGTGRHGYWACTACAWTW	R	137	185	TTTTATTTTGGCACTATATATAATCGTATTATTATTTTTGCATAATTAT	-35.3
Pf3D7_14_v3:1636721-1637055:f	site	TTAGAATGGWTATGTKTAGATTTAGATTTGGTKGAAGGYWTAWTGGA	R	137	183	TTATTTTGGCACTATATATAATCGTATTATTATTTTTGCATAATTAT	-7.8
Pf3D7_14_v3:1636721-1637055:f	site	ATAAWTAWAWAWATATATATATATATATATATATATATATA	R	138	178	TTGGCACTATATATAATCGTATTATTATTTTTGCATAATTA	-33.0
Pf3D7_14_v3:1636721-1637055:f	site	TTGGYTAGYTDYKGATWTGNGWGCTATGWTTRGTGRHGYWACTACAWTW	R	138	186	TTTTTATTTTGGCACTATATATAATCGTATTATTATTTTTGCATAATTA	-16.9
Pf3D7_14_v3:1636721-1637055:f	site	TTAGAATGGWTATGTKTAGATTTAGATTTGGTKGAAGGYWTAWTGGA	R	138	184	TTTATTTTGGCACTATATATAATCGTATTATTATTTTTGCATAATTA	-27.1
Pf3D7_14_v3:1636721-1637055:f	site	ATAAWTAWAWAWATATATATATATATATATATATATATATA	R	139	179	TTTGGCACTATATATAATCGTATTATTATTTTTGCATAATT	-55.1
Pf3D7_14_v3:1636721-1637055:f	site	TTGGYTAGYTDYKGATWTGNGWGCTATGWTTRGTGRHGYWACTACAWTW	R	139	187	CTTTTTATTTTGGCACTATATATAATCGTATTATTATTTTTGCATAATT	-19.5
Pf3D7_14_v3:1636721-1637055:f	site	TTAGAATGGWTATGTKTAGATTTAGATTTGGTKGAAGGYWTAWTGGA	R	139	185	TTTTATTTTGGCACTATATATAATCGTATTATTATTTTTGCATAATT	-24.7
Pf3D7_14_v3:1636721-1637055:f	site	ATAAWTAWAWAWATATATATATATATATATATATATATATA	R	140	180	TTTTGGCACTATATATAATCGTATTATTATTTTTGCATAAT	-34.4
Pf3D7_14_v3:1636721-1637055:f	site	TTGGYTAGYTDYKGATWTGNGWGCTATGWTTRGTGRHGYWACTACAWTW	R	140	188	CCTTTTTATTTTGGCACTATATATAATCGTATTATTATTTTTGCATAAT	-31.8
Pf3D7_14_v3:1636721-1637055:f	site	TTAGAATGGWTATGTKTAGATTTAGATTTGGTKGAAGGYWTAWTGGA	R	140	186	TTTTTATTTTGGCACTATATATAATCGTATTATTATTTTTGCATAAT	-28.1
Pf3D7_14_v3:1636721-1637055:f	site	ATAAWTAWAWAWATATATATATATATATATATATATATATA	R	141	181	ATTTTGGCACTATATATAATCGTATTATTATTTTTGCATAA	-65.1
Pf3D7_14_v3:1636721-1637055:f	site	TTGGYTAGYTDYKGATWTGNGWGCTATGWTTRGTGRHGYWACTACAWTW	R	141	189	ACCTTTTTATTTTGGCACTATATATAATCGTATTATTATTTTTGCATAA	-15.9
Pf3D7_14_v3:1636721-1637055:f	site	TTAGAATGGWTATGTKTAGATTTAGATTTGGTKGAAGGYWTAWTGGA	R	141	187	CTTTTTATTTTGGCACTATATATAATCGTATTATTATTTTTGCATAA	-24.7
Pf3D7_14_v3:1636721-1637055:f	site	ATAAWTAWAWAWATATATATATATATATATATATATATATA	R	142	182	TATTTTGGCACTATATATAATCGTATTATTATTTTTGCATA	-25.6
Pf3D7_14_v3:1636721-1637055:f	site	TTGGYTAGYTDYKGATWTGNGWGCTATGWTTRGTGRHGYWACTACAWTW	R	142	190	CACCTTTTTATTTTGGCACTATATATAATCGTATTATTATTTTTGCATA	-36.5
Pf3D7_14_v3:1636721-1637055:f	site	TTAGAATGGWTATGTKTAGATTTAGATTTGGTKGAAGGYWTAWTGGA	R	142	188	CCTTTTTATTTTGGCACTATATATAATCGTATTATTATTTTTGCATA	-29.4
Pf3D7_14_v3:1636721-1637055:f	site	ATAAWTAWAWAWATATATATATATATATATATATATATATA	R	143	183	TTATTTTGGCACTATATATAATCGTATTATTATTTTTGCAT	-62.2
Pf3D7_14_v3:1636721-1637055:f	site	TTGGYTAGYTDYKGATWTGNGWGCTATGWTTRGTGRHGYWACTACAWTW	R	143	191	ACACCTTTTTATTTTGGCACTATATATAATCGTATTATTATTTTTGCAT	-24.7
Pf3D7_14_v3:1636721-1637055:f	site	TTAGAATGGWTATGTKTAGATTTAGATTTGGTKGAAGGYWTAWTGGA	R	143	189	ACCTTTTTATTTTGGCACTATATATAATCGTATTATTATTTTTGCAT	-19.8
Pf3D7_14_v3:1636721-1637055:f	site	ATAAWTAWAWAWATATATATATATATATATATATATATATA	R	144	184	TTTATTTTGGCACTATATATAATCGTATTATTATTTTTGCA	-43.0
Pf3D7_14_v3:1636721-1637055:f	site	TTGGYTAGYTDYKGATWTGNGWGCTATGWTTRGTGRHGYWACTACAWTW	R	144	192	AACACCTTTTTATTTTGGCACTATATATAATCGTATTATTATTTTTGCA	-30.7
Pf3D7_14_v3:1636721-1637055:f	site	TTAGAATGGWTATGTKTAGATTTAGATTTGGTKGAAGGYWTAWTGGA	R	144	190	CACCTTTTTATTTTGGCACTATATATAATCGTATTATTATTTTTGCA	-19.9
Pf3D7_14_v3:1636721-1637055:f	site	ATAAWTAWAWAWATATATATATATATATATATATATATATA	R	145	185	TTTTATTTTGGCACTATATATAATCGTATTATTATTTTTGC	-61.0
Pf3D7_14_v3:1636721-1637055:f	site	TTGGYTAGYTDYKGATWTGNGWGCTATGWTTRGTGRHGYWACTACAWTW	R	145	193	AAACACCTTTTTATTTTGGCACTATATATAATCGTATTATTATTTTTGC	-37.1
Pf3D7_14_v3:1636721-1637055:f	site	TTAGAATGGWTATGTKTAGATTTAGATTTGGTKGAAGGYWTAWTGGA	R	145	191	ACACCTTTTTATTTTGGCACTATATATAATCGTATTATTATTTTTGC	-20.4
Pf3D7_14_v3:1636721-1637055:f	site	ATAAWTAWAWAWATATATATATATATATATATATATATATA	R	146	186	TTTTTATTTTGGCACTATATATAATCGTATTATTATTTTTG	-31.9
Pf3D7_14_v3:1636721-1637055:f	site	TTGGYTAGYTDYKGATWTGNGWGCTATGWTTRGTGRHGYWACTACAWTW	R	146	194	TAAACACCTTTTTATTTTGGCACTATATATAATCGTATTATTATTTTTG	-27.2
Pf3D7_14_v3:1636721-1637055:f	site	TTAGAATGGWTATGTKTAGATTTAGATTTGGTKGAAGGYWTAWTGGA	R	146	192	AACACCTTTTTATTTTGGCACTATATATAATCGTATTATTATTTTTG	-25.2
Pf3D7_14_v3:1636721-1637055:f	site	YTTTTTTTTTTTTTTTTTTTTTTTTTTTT	R	147	175	GCACTATATATAATCGTATTATTATTTTT	-28.9
Pf3D7_14_v3:1636721-1637055:f	site	ATAAWTAWAWAWATATATATATATATATATATATATATATA	R	147	187	CTTTTTATTTTGGCACTATATATAATCGTATTATTATTTTT	-58.1
Pf3D7_14_v3:1636721-1637055:f	site	DBNTDTNKTTBYNYHTBYWBHTTTTKTTY	R	147	175	GCACTATATATAATCGTATTATTATTTTT	-12.1
Pf3D7_14_v3:1636721-1637055:f	site	NVWBHWNSTWYWVWWVHABHWMHACMACM	R	147	175	GCACTATATATAATCGTATTATTATTTTT	-16.6
Pf3D7_14_v3:1636721-1637055:f	site	AAAAAAAAAAAAAWAAAWWAWAAWAAWAA	R	147	175	GCACTATATATAATCGTATTATTATTTTT	-36.4
Pf3D7_14_v3:1636721-1637055:f	site	TTGGYTAGYTDYKGATWTGNGWGCTATGWTTRGTGRHGYWACTACAWTW	R	147	195	TTAAACACCTTTTTATTTTGGCACTATATATAATCGTATTATTATTTTT	-6.2
Pf3D7_14_v3:1636721-1637055:f	site	KGTBCATCAATWTBADYAHCWCCATWAGB	R	147	175	GCACTATATATAATCGTATTATTATTTTT	-10.3
Pf3D7_14_v3:1636721-1637055:f	site	TTAGAATGGWTATGTKTAGATTTAGATTTGGTKGAAGGYWTAWTGGA	R	147	193	AAACACCTTTTTATTTTGGCACTATATATAATCGTATTATTATTTTT	-13.9
Pf3D7_14_v3:1636721-1637055:f	site	YTTTTTTTTTTTTTTTTTTTTTTTTTTTT	R	148	176	GGCACTATATATAATCGTATTATTATTTT	-9.2
Pf3D7_14_v3:1636721-1637055:f	site	ATAAWTAWAWAWATATATATATATATATATATATATATATA	R	148	188	CCTTTTTATTTTGGCACTATATATAATCGTATTATTATTTT	-29.4
Pf3D7_14_v3:1636721-1637055:f	site	DBNTDTNKTTBYNYHTBYWBHTTTTKTTY	R	148	176	GGCACTATATATAATCGTATTATTATTTT	-6.7
Pf3D7_14_v3:1636721-1637055:f	site	NVWBHWNSTWYWVWWVHABHWMHACMACM	R	148	176	GGCACTATATATAATCGTATTATTATTTT	-24.2
Pf3D7_14_v3:1636721-1637055:f	site	AAAAAAAAAAAAAWAAAWWAWAAWAAWAA	R	148	176	GGCACTATATATAATCGTATTATTATTTT	-29.3
Pf3D7_14_v3:1636721-1637055:f	site	KYTSKAWCSTCTGRMHWRCCAAARGRGG	R	148	175	GCACTATATATAATCGTATTATTATTTT	-18.9
Pf3D7_14_v3:1636721-1637055:f	site	TTGGYTAGYTDYKGATWTGNGWGCTATGWTTRGTGRHGYWACTACAWTW	R	148	196	ATTAAACACCTTTTTATTTTGGCACTATATATAATCGTATTATTATTTT	-43.3
Pf3D7_14_v3:1636721-1637055:f	site	KGTBCATCAATWTBADYAHCWCCATWAGB	R	148	176	GGCACTATATATAATCGTATTATTATTTT	-20.5
Pf3D7_14_v3:1636721-1637055:f	site	TTAGAATGGWTATGTKTAGATTTAGATTTGGTKGAAGGYWTAWTGGA	R	148	194	TAAACACCTTTTTATTTTGGCACTATATATAATCGTATTATTATTTT	-23.3
Pf3D7_14_v3:1636721-1637055:f	site	YTTTTTTTTTTTTTTTTTTTTTTTTTTTT	R	149	177	TGGCACTATATATAATCGTATTATTATTT	-9.9
Pf3D7_14_v3:1636721-1637055:f	site	ATAAWTAWAWAWATATATATATATATATATATATATATATA	R	149	189	ACCTTTTTATTTTGGCACTATATATAATCGTATTATTATTT	-51.8
Pf3D7_14_v3:1636721-1637055:f	site	DBNTDTNKTTBYNYHTBYWBHTTTTKTTY	R	149	177	TGGCACTATATATAATCGTATTATTATTT	-15.3
Pf3D7_14_v3:1636721-1637055:f	site	NVWBHWNSTWYWVWWVHABHWMHACMACM	R	149	177	TGGCACTATATATAATCGTATTATTATTT	-23.7
Pf3D7_14_v3:1636721-1637055:f	site	AAAAAAAAAAAAAWAAAWWAWAAWAAWAA	R	149	177	TGGCACTATATATAATCGTATTATTATTT	-33.7
Pf3D7_14_v3:1636721-1637055:f	site	KYTSKAWCSTCTGRMHWRCCAAARGRGG	R	149	176	GGCACTATATATAATCGTATTATTATTT	-25.0
Pf3D7_14_v3:1636721-1637055:f	site	TTGGYTAGYTDYKGATWTGNGWGCTATGWTTRGTGRHGYWACTACAWTW	R	149	197	AATTAAACACCTTTTTATTTTGGCACTATATATAATCGTATTATTATTT	-24.8
Pf3D7_14_v3:1636721-1637055:f	site	ATATATATATATWTATATATAYATATA	R	149	175	GCACTATATATAATCGTATTATTATTT	-30.7
Pf3D7_14_v3:1636721-1637055:f	site	KGTBCATCAATWTBADYAHCWCCATWAGB	R	149	177	TGGCACTATATATAATCGTATTATTATTT	-9.1
Pf3D7_14_v3:1636721-1637055:f	site	TTAGAATGGWTATGTKTAGATTTAGATTTGGTKGAAGGYWTAWTGGA	R	149	195	TTAAACACCTTTTTATTTTGGCACTATATATAATCGTATTATTATTT	-27.6
Pf3D7_14_v3:1636721-1637055:f	site	YTTTTTTTTTTTTTTTTTTTTTTTTTTTT	R	150	178	TTGGCACTATATATAATCGTATTATTATT	-24.4
Pf3D7_14_v3:1636721-1637055:f	site	ATAAWTAWAWAWATATATATATATATATATATATATATATA	R	150	190	CACCTTTTTATTTTGGCACTATATATAATCGTATTATTATT	-33.9
Pf3D7_14_v3:1636721-1637055:f	site	DBNTDTNKTTBYNYHTBYWBHTTTTKTTY	R	150	178	TTGGCACTATATATAATCGTATTATTATT	-11.5
Pf3D7_14_v3:1636721-1637055:f	site	NVWBHWNSTWYWVWWVHABHWMHACMACM	R	150	178	TTGGCACTATATATAATCGTATTATTATT	-25.8
Pf3D7_14_v3:1636721-1637055:f	site	AAAAAAAAAAAAAWAAAWWAWAAWAAWAA	R	150	178	TTGGCACTATATATAATCGTATTATTATT	-46.4
Pf3D7_14_v3:1636721-1637055:f	site	KYTSKAWCSTCTGRMHWRCCAAARGRGG	R	150	177	TGGCACTATATATAATCGTATTATTATT	-23.5
Pf3D7_14_v3:1636721-1637055:f	site	TTGGYTAGYTDYKGATWTGNGWGCTATGWTTRGTGRHGYWACTACAWTW	R	150	198	TAATTAAACACCTTTTTATTTTGGCACTATATATAATCGTATTATTATT	-23.2
Pf3D7_14_v3:1636721-1637055:f	site	ATATATATATATWTATATATAYATATA	R	150	176	GGCACTATATATAATCGTATTATTATT	-14.6
Pf3D7_14_v3:1636721-1637055:f	site	KGTBCATCAATWTBADYAHCWCCATWAGB	R	150	178	TTGGCACTATATATAATCGTATTATTATT	-11.7
Pf3D7_14_v3:1636721-1637055:f	site	TTAGAATGGWTATGTKTAGATTTAGATTTGGTKGAAGGYWTAWTGGA	R	150	196	ATTAAACACCTTTTTATTTTGGCACTATATATAATCGTATTATTATT	-23.0
Pf3D7_14_v3:1636721-1637055:f	site	YTTTTTTTTTTTTTTTTTTTTTTTTTTTT	R	151	179	TTTGGCACTATATATAATCGTATTATTAT	-24.6
Pf3D7_14_v3:1636721-1637055:f	site	ATAAWTAWAWAWATATATATATATATATATATATATATATA	R	151	191	ACACCTTTTTATTTTGGCACTATATATAATCGTATTATTAT	-63.7
Pf3D7_14_v3:1636721-1637055:f	site	DBNTDTNKTTBYNYHTBYWBHTTTTKTTY	R	151	179	TTTGGCACTATATATAATCGTATTATTAT	-17.1
Pf3D7_14_v3:1636721-1637055:f	site	NVWBHWNSTWYWVWWVHABHWMHACMACM	R	151	179	TTTGGCACTATATATAATCGTATTATTAT	-17.4
Pf3D7_14_v3:1636721-1637055:f	site	AAAAAAAAAAAAAWAAAWWAWAAWAAWAA	R	151	179	TTTGGCACTATATATAATCGTATTATTAT	-17.1
Pf3D7_14_v3:1636721-1637055:f	site	KYTSKAWCSTCTGRMHWRCCAAARGRGG	R	151	178	TTGGCACTATATATAATCGTATTATTAT	-22.2
Pf3D7_14_v3:1636721-1637055:f	site	TTGGYTAGYTDYKGATWTGNGWGCTATGWTTRGTGRHGYWACTACAWTW	R	151	199	TTAATTAAACACCTTTTTATTTTGGCACTATATATAATCGTATTATTAT	-26.1
Pf3D7_14_v3:1636721-1637055:f	site	ATATATATATATWTATATATAYATATA	R	151	177	TGGCACTATATATAATCGTATTATTAT	-28.0
Pf3D7_14_v3:1636721-1637055:f	site	KGTBCATCAATWTBADYAHCWCCATWAGB	R	151	179	TTTGGCACTATATATAATCGTATTATTAT	-15.5
Pf3D7_14_v3:1636721-1637055:f	site	TTAGAATGGWTATGTKTAGATTTAGATTTGGTKGAAGGYWTAWTGGA	R	151	197	AATTAAACACCTTTTTATTTTGGCACTATATATAATCGTATTATTAT	-24.6
Pf3D7_14_v3:1636721-1637055:f	site	YTTTTTTTTTTTTTTTTTTTTTTTTTTTT	R	152	180	TTTTGGCACTATATATAATCGTATTATTA	-20.2
Pf3D7_14_v3:1636721-1637055:f	site	ATAAWTAWAWAWATATATATATATATATATATATATATATA	R	152	192	AACACCTTTTTATTTTGGCACTATATATAATCGTATTATTA	-37.4
Pf3D7_14_v3:1636721-1637055:f	site	DBNTDTNKTTBYNYHTBYWBHTTTTKTTY	R	152	180	TTTTGGCACTATATATAATCGTATTATTA	-15.4
Pf3D7_14_v3:1636721-1637055:f	site	NVWBHWNSTWYWVWWVHABHWMHACMACM	R	152	180	TTTTGGCACTATATATAATCGTATTATTA	-27.2
Pf3D7_14_v3:1636721-1637055:f	site	AAAAAAAAAAAAAWAAAWWAWAAWAAWAA	R	152	180	TTTTGGCACTATATATAATCGTATTATTA	-31.3
Pf3D7_14_v3:1636721-1637055:f	site	KYTSKAWCSTCTGRMHWRCCAAARGRGG	R	152	179	TTTGGCACTATATATAATCGTATTATTA	-14.1
Pf3D7_14_v3:1636721-1637055:f	site	TTGGYTAGYTDYKGATWTGNGWGCTATGWTTRGTGRHGYWACTACAWTW	R	152	200	ATTAATTAAACACCTTTTTATTTTGGCACTATATATAATCGTATTATTA	-32.2
Pf3D7_14_v3:1636721-1637055:f	site	ATATATATATATWTATATATAYATATA	R	152	178	TTGGCACTATATATAATCGTATTATTA	-7.6
Pf3D7_14_v3:1636721-1637055:f	site	KGTBCATCAATWTBADYAHCWCCATWAGB	R	152	180	TTTTGGCACTATATATAATCGTATTATTA	-19.9
Pf3D7_14_v3:1636721-1637055:f	site	TTAGAATGGWTATGTKTAGATTTAGATTTGGTKGAAGGYWTAWTGGA	R	152	198	TAATTAAACACCTTTTTATTTTGGCACTATATATAATCGTATTATTA	-19.9
Pf3D7_14_v3:1636721-1637055:f	site	YTTTTTTTTTTTTTTTTTTTTTTTTTTTT	R	153	181	ATTTTGGCACTATATATAATCGTATTATT	-28.2
Pf3D7_14_v3:1636721-1637055:f	site	ATAAWTAWAWAWATATATATATATATATATATATATATATA	R	153	193	AAACACCTTTTTATTTTGGCACTATATATAATCGTATTATT	-51.8
Pf3D7_14_v3:1636721-1637055:f	site	DBNTDTNKTTBYNYHTBYWBHTTTTKTTY	R	153	181	ATTTTGGCACTATATATAATCGTATTATT	-17.5
Pf3D7_14_v3:1636721-1637055:f	site	NVWBHWNSTWYWVWWVHABHWMHACMACM	R	153	181	ATTTTGGCACTATATATAATCGTATTATT	-20.0
Pf3D7_14_v3:1636721-1637055:f	site	AAAAAAAAAAAAAWAAAWWAWAAWAAWAA	R	153	181	ATTTTGGCACTATATATAATCGTATTATT	-43.9
Pf3D7_14_v3:1636721-1637055:f	site	KYTSKAWCSTCTGRMHWRCCAAARGRGG	R	153	180	TTTTGGCACTATATATAATCGTATTATT	-13.7
Pf3D7_14_v3:1636721-1637055:f	site	TTGGYTAGYTDYKGATWTGNGWGCTATGWTTRGTGRHGYWACTACAWTW	R	153	201	TATTAATTAAACACCTTTTTATTTTGGCACTATATATAATCGTATTATT	-30.2
Pf3D7_14_v3:1636721-1637055:f	site	ATATATATATATWTATATATAYATATA	R	153	179	TTTGGCACTATATATAATCGTATTATT	-25.1
Pf3D7_14_v3:1636721-1637055:f	site	KGTBCATCAATWTBADYAHCWCCATWAGB	R	153	181	ATTTTGGCACTATATATAATCGTATTATT	-16.2
Pf3D7_14_v3:1636721-1637055:f	site	TTAGAATGGWTATGTKTAGATTTAGATTTGGTKGAAGGYWTAWTGGA	R	153	199	TTAATTAAACACCTTTTTATTTTGGCACTATATATAATCGTATTATT	-19.2
Pf3D7_14_v3:1636721-1637055:f	site	YTTTTTTTTTTTTTTTTTTTTTTTTTTTT	R	154	182	TATTTTGGCACTATATATAATCGTATTAT	-21.6
Pf3D7_14_v3:1636721-1637055:f	site	ATAAWTAWAWAWATATATATATATATATATATATATATATA	R	154	194	TAAACACCTTTTTATTTTGGCACTATATATAATCGTATTAT	-36.6
Pf3D7_14_v3:1636721-1637055:f	site	DBNTDTNKTTBYNYHTBYWBHTTTTKTTY	R	154	182	TATTTTGGCACTATATATAATCGTATTAT	-6.2
Pf3D7_14_v3:1636721-1637055:f	site	NVWBHWNSTWYWVWWVHABHWMHACMACM	R	154	182	TATTTTGGCACTATATATAATCGTATTAT	-22.4
Pf3D7_14_v3:1636721-1637055:f	site	AAAAAAAAAAAAAWAAAWWAWAAWAAWAA	R	154	182	TATTTTGGCACTATATATAATCGTATTAT	-22.4
Pf3D7_14_v3:1636721-1637055:f	site	KYTSKAWCSTCTGRMHWRCCAAARGRGG	R	154	181	ATTTTGGCACTATATATAATCGTATTAT	-22.5
Pf3D7_14_v3:1636721-1637055:f	site	TTGGYTAGYTDYKGATWTGNGWGCTATGWTTRGTGRHGYWACTACAWTW	R	154	202	ATATTAATTAAACACCTTTTTATTTTGGCACTATATATAATCGTATTAT	-35.6
Pf3D7_14_v3:1636721-1637055:f	site	ATATATATATATWTATATATAYATATA	R	154	180	TTTTGGCACTATATATAATCGTATTAT	-28.0
Pf3D7_14_v3:1636721-1637055:f	site	KGTBCATCAATWTBADYAHCWCCATWAGB	R	154	182	TATTTTGGCACTATATATAATCGTATTAT	-23.3
Pf3D7_14_v3:1636721-1637055:f	site	TTAGAATGGWTATGTKTAGATTTAGATTTGGTKGAAGGYWTAWTGGA	R	154	200	ATTAATTAAACACCTTTTTATTTTGGCACTATATATAATCGTATTAT	-20.5
Pf3D7_14_v3:1636721-1637055:f	site	YTTTTTTTTTTTTTTTTTTTTTTTTTTTT	R	155	183	TTATTTTGGCACTATATATAATCGTATTA	-22.0
Pf3D7_14_v3:1636721-1637055:f	site	ATAAWTAWAWAWATATATATATATATATATATATATATATA	R	155	195	TTAAACACCTTTTTATTTTGGCACTATATATAATCGTATTA	-57.1
Pf3D7_14_v3:1636721-1637055:f	site	DBNTDTNKTTBYNYHTBYWBHTTTTKTTY	R	155	183	TTATTTTGGCACTATATATAATCGTATTA	-10.8
Pf3D7_14_v3:1636721-1637055:f	site	NVWBHWNSTWYWVWWVHABHWMHACMACM	R	155	183	TTATTTTGGCACTATATATAATCGTATTA	-22.1
Pf3D7_14_v3:1636721-1637055:f	site	AAAAAAAAAAAAAWAAAWWAWAAWAAWAA	R	155	183	TTATTTTGGCACTATATATAATCGTATTA	-45.5
Pf3D7_14_v3:1636721-1637055:f	site	RTGAWWMKKAWRAAGMTVMWG	R	155	175	GCACTATATATAATCGTATTA	-7.2
Pf3D7_14_v3:1636721-1637055:f	site	KYTSKAWCSTCTGRMHWRCCAAARGRGG	R	155	182	TATTTTGGCACTATATATAATCGTATTA	-26.3
Pf3D7_14_v3:1636721-1637055:f	site	TTGGYTAGYTDYKGATWTGNGWGCTATGWTTRGTGRHGYWACTACAWTW	R	155	203	TATATTAATTAAACACCTTTTTATTTTGGCACTATATATAATCGTATTA	-18.0
Pf3D7_14_v3:1636721-1637055:f	site	ATATATATATATWTATATATAYATATA	R	155	181	ATTTTGGCACTATATATAATCGTATTA	-33.4
Pf3D7_14_v3:1636721-1637055:f	site	KGTBCATCAATWTBADYAHCWCCATWAGB	R	155	183	TTATTTTGGCACTATATATAATCGTATTA	-19.4
Pf3D7_14_v3:1636721-1637055:f	site	TTAGAATGGWTATGTKTAGATTTAGATTTGGTKGAAGGYWTAWTGGA	R	155	201	TATTAATTAAACACCTTTTTATTTTGGCACTATATATAATCGTATTA	-29.4
Pf3D7_14_v3:1636721-1637055:f	site	YTTTTTTTTTTTTTTTTTTTTTTTTTTTT	R	156	184	TTTATTTTGGCACTATATATAATCGTATT	-20.9
Pf3D7_14_v3:1636721-1637055:f	site	ATAAWTAWAWAWATATATATATATATATATATATATATATA	R	156	196	ATTAAACACCTTTTTATTTTGGCACTATATATAATCGTATT	-29.9
Pf3D7_14_v3:1636721-1637055:f	site	DBNTDTNKTTBYNYHTBYWBHTTTTKTTY	R	156	184	TTTATTTTGGCACTATATATAATCGTATT	-7.7
Pf3D7_14_v3:1636721-1637055:f	site	NVWBHWNSTWYWVWWVHABHWMHACMACM	R	156	184	TTTATTTTGGCACTATATATAATCGTATT	-19.5
Pf3D7_14_v3:1636721-1637055:f	site	AAAAAAAAAAAAAWAAAWWAWAAWAAWAA	R	156	184	TTTATTTTGGCACTATATATAATCGTATT	-50.2
Pf3D7_14_v3:1636721-1637055:f	site	RTGAWWMKKAWRAAGMTVMWG	R	156	176	GGCACTATATATAATCGTATT	-16.8
Pf3D7_14_v3:1636721-1637055:f	site	KYTSKAWCSTCTGRMHWRCCAAARGRGG	R	156	183	TTATTTTGGCACTATATATAATCGTATT	-19.1
Pf3D7_14_v3:1636721-1637055:f	site	TTGGYTAGYTDYKGATWTGNGWGCTATGWTTRGTGRHGYWACTACAWTW	R	156	204	ATATATTAATTAAACACCTTTTTATTTTGGCACTATATATAATCGTATT	-38.4
Pf3D7_14_v3:1636721-1637055:f	site	ATATATATATATWTATATATAYATATA	R	156	182	TATTTTGGCACTATATATAATCGTATT	-27.1
Pf3D7_14_v3:1636721-1637055:f	site	KGTBCATCAATWTBADYAHCWCCATWAGB	R	156	184	TTTATTTTGGCACTATATATAATCGTATT	-23.9
Pf3D7_14_v3:1636721-1637055:f	site	DSGWDDTSCACMASAAGSDS	R	156	175	GCACTATATATAATCGTATT	-6.6
Pf3D7_14_v3:1636721-1637055:f	site	TTAGAATGGWTATGTKTAGATTTAGATTTGGTKGAAGGYWTAWTGGA	R	156	202	ATATTAATTAAACACCTTTTTATTTTGGCACTATATATAATCGTATT	-29.5
Pf3D7_14_v3:1636721-1637055:f	site	YTTTTTTTTTTTTTTTTTTTTTTTTTTTT	R	157	185	TTTTATTTTGGCACTATATATAATCGTAT	-18.0
Pf3D7_14_v3:1636721-1637055:f	site	ATAAWTAWAWAWATATATATATATATATATATATATATATA	R	157	197	AATTAAACACCTTTTTATTTTGGCACTATATATAATCGTAT	-70.3
Pf3D7_14_v3:1636721-1637055:f	site	DBNTDTNKTTBYNYHTBYWBHTTTTKTTY	R	157	185	TTTTATTTTGGCACTATATATAATCGTAT	-10.2
Pf3D7_14_v3:1636721-1637055:f	site	NVWBHWNSTWYWVWWVHABHWMHACMACM	R	157	185	TTTTATTTTGGCACTATATATAATCGTAT	-14.7
Pf3D7_14_v3:1636721-1637055:f	site	AAAAAAAAAAAAAWAAAWWAWAAWAAWAA	R	157	185	TTTTATTTTGGCACTATATATAATCGTAT	-33.7
Pf3D7_14_v3:1636721-1637055:f	site	RTGAWWMKKAWRAAGMTVMWG	R	157	177	TGGCACTATATATAATCGTAT	-10.2
Pf3D7_14_v3:1636721-1637055:f	site	KYTSKAWCSTCTGRMHWRCCAAARGRGG	R	157	184	TTTATTTTGGCACTATATATAATCGTAT	-7.2
Pf3D7_14_v3:1636721-1637055:f	site	TTGGYTAGYTDYKGATWTGNGWGCTATGWTTRGTGRHGYWACTACAWTW	R	157	205	GATATATTAATTAAACACCTTTTTATTTTGGCACTATATATAATCGTAT	-39.1
Pf3D7_14_v3:1636721-1637055:f	site	ATATATATATATWTATATATAYATATA	R	157	183	TTATTTTGGCACTATATATAATCGTAT	-41.7
Pf3D7_14_v3:1636721-1637055:f	site	KGTBCATCAATWTBADYAHCWCCATWAGB	R	157	185	TTTTATTTTGGCACTATATATAATCGTAT	-19.6
Pf3D7_14_v3:1636721-1637055:f	site	DSGWDDTSCACMASAAGSDS	R	157	176	GGCACTATATATAATCGTAT	-13.0
Pf3D7_14_v3:1636721-1637055:f	site	TTAGAATGGWTATGTKTAGATTTAGATTTGGTKGAAGGYWTAWTGGA	R	157	203	TATATTAATTAAACACCTTTTTATTTTGGCACTATATATAATCGTAT	-36.0
Pf3D7_14_v3:1636721-1637055:f	site	YTTTTTTTTTTTTTTTTTTTTTTTTTTTT	R	158	186	TTTTTATTTTGGCACTATATATAATCGTA	-25.4
Pf3D7_14_v3:1636721-1637055:f	site	ATAAWTAWAWAWATATATATATATATATATATATATATATA	R	158	198	TAATTAAACACCTTTTTATTTTGGCACTATATATAATCGTA	-39.6
Pf3D7_14_v3:1636721-1637055:f	site	DBNTDTNKTTBYNYHTBYWBHTTTTKTTY	R	158	186	TTTTTATTTTGGCACTATATATAATCGTA	-15.1
Pf3D7_14_v3:1636721-1637055:f	site	NVWBHWNSTWYWVWWVHABHWMHACMACM	R	158	186	TTTTTATTTTGGCACTATATATAATCGTA	-12.7
Pf3D7_14_v3:1636721-1637055:f	site	AAAAAAAAAAAAAWAAAWWAWAAWAAWAA	R	158	186	TTTTTATTTTGGCACTATATATAATCGTA	-48.6
Pf3D7_14_v3:1636721-1637055:f	site	RTGAWWMKKAWRAAGMTVMWG	R	158	178	TTGGCACTATATATAATCGTA	-9.8
Pf3D7_14_v3:1636721-1637055:f	site	KYTSKAWCSTCTGRMHWRCCAAARGRGG	R	158	185	TTTTATTTTGGCACTATATATAATCGTA	-16.0
Pf3D7_14_v3:1636721-1637055:f	site	TTGGYTAGYTDYKGATWTGNGWGCTATGWTTRGTGRHGYWACTACAWTW	R	158	206	CGATATATTAATTAAACACCTTTTTATTTTGGCACTATATATAATCGTA	-27.8
Pf3D7_14_v3:1636721-1637055:f	site	ATATATATATATWTATATATAYATATA	R	158	184	TTTATTTTGGCACTATATATAATCGTA	-20.1
Pf3D7_14_v3:1636721-1637055:f	site	KGTBCATCAATWTBADYAHCWCCATWAGB	R	158	186	TTTTTATTTTGGCACTATATATAATCGTA	-29.3
Pf3D7_14_v3:1636721-1637055:f	site	DSGWDDTSCACMASAAGSDS	R	158	177	TGGCACTATATATAATCGTA	-7.2
Pf3D7_14_v3:1636721-1637055:f	site	TTAGAATGGWTATGTKTAGATTTAGATTTGGTKGAAGGYWTAWTGGA	R	158	204	ATATATTAATTAAACACCTTTTTATTTTGGCACTATATATAATCGTA	-15.1
Pf3D7_14_v3:1636721-1637055:f	site	YTTTTTTTTTTTTTTTTTTTTTTTTTTTT	R	159	187	CTTTTTATTTTGGCACTATATATAATCGT	-15.5
Pf3D7_14_v3:1636721-1637055:f	site	ATAAWTAWAWAWATATATATATATATATATATATATATATA	R	159	199	TTAATTAAACACCTTTTTATTTTGGCACTATATATAATCGT	-59.5
Pf3D7_14_v3:1636721-1637055:f	site	DBNTDTNKTTBYNYHTBYWBHTTTTKTTY	R	159	187	CTTTTTATTTTGGCACTATATATAATCGT	-19.8
Pf3D7_14_v3:1636721-1637055:f	site	NVWBHWNSTWYWVWWVHABHWMHACMACM	R	159	187	CTTTTTATTTTGGCACTATATATAATCGT	-9.3
Pf3D7_14_v3:1636721-1637055:f	site	AAAAAAAAAAAAAWAAAWWAWAAWAAWAA	R	159	187	CTTTTTATTTTGGCACTATATATAATCGT	-36.7
Pf3D7_14_v3:1636721-1637055:f	site	RTGAWWMKKAWRAAGMTVMWG	R	159	179	TTTGGCACTATATATAATCGT	-15.3
Pf3D7_14_v3:1636721-1637055:f	site	KYTSKAWCSTCTGRMHWRCCAAARGRGG	R	159	186	TTTTTATTTTGGCACTATATATAATCGT	-16.3
Pf3D7_14_v3:1636721-1637055:f	site	TTGGYTAGYTDYKGATWTGNGWGCTATGWTTRGTGRHGYWACTACAWTW	R	159	207	ACGATATATTAATTAAACACCTTTTTATTTTGGCACTATATATAATCGT	-26.4
Pf3D7_14_v3:1636721-1637055:f	site	ATATATATATATWTATATATAYATATA	R	159	185	TTTTATTTTGGCACTATATATAATCGT	-42.0
Pf3D7_14_v3:1636721-1637055:f	site	KGTBCATCAATWTBADYAHCWCCATWAGB	R	159	187	CTTTTTATTTTGGCACTATATATAATCGT	-20.2
Pf3D7_14_v3:1636721-1637055:f	site	DSGWDDTSCACMASAAGSDS	R	159	178	TTGGCACTATATATAATCGT	-11.2
Pf3D7_14_v3:1636721-1637055:f	site	TTAGAATGGWTATGTKTAGATTTAGATTTGGTKGAAGGYWTAWTGGA	R	159	205	GATATATTAATTAAACACCTTTTTATTTTGGCACTATATATAATCGT	-14.4
Pf3D7_14_v3:1636721-1637055:f	site	YTTTTTTTTTTTTTTTTTTTTTTTTTTTT	R	160	188	CCTTTTTATTTTGGCACTATATATAATCG	-24.4
Pf3D7_14_v3:1636721-1637055:f	site	ATAAWTAWAWAWATATATATATATATATATATATATATATA	R	160	200	ATTAATTAAACACCTTTTTATTTTGGCACTATATATAATCG	-44.4
Pf3D7_14_v3:1636721-1637055:f	site	DBNTDTNKTTBYNYHTBYWBHTTTTKTTY	R	160	188	CCTTTTTATTTTGGCACTATATATAATCG	-7.7
Pf3D7_14_v3:1636721-1637055:f	site	NVWBHWNSTWYWVWWVHABHWMHACMACM	R	160	188	CCTTTTTATTTTGGCACTATATATAATCG	-7.6
Pf3D7_14_v3:1636721-1637055:f	site	AAAAAAAAAAAAAWAAAWWAWAAWAAWAA	R	160	188	CCTTTTTATTTTGGCACTATATATAATCG	-36.7
Pf3D7_14_v3:1636721-1637055:f	site	RTGAWWMKKAWRAAGMTVMWG	R	160	180	TTTTGGCACTATATATAATCG	-26.5
Pf3D7_14_v3:1636721-1637055:f	site	KYTSKAWCSTCTGRMHWRCCAAARGRGG	R	160	187	CTTTTTATTTTGGCACTATATATAATCG	-5.3
Pf3D7_14_v3:1636721-1637055:f	site	TTGGYTAGYTDYKGATWTGNGWGCTATGWTTRGTGRHGYWACTACAWTW	R	160	208	TACGATATATTAATTAAACACCTTTTTATTTTGGCACTATATATAATCG	-34.8
Pf3D7_14_v3:1636721-1637055:f	site	ATATATATATATWTATATATAYATATA	R	160	186	TTTTTATTTTGGCACTATATATAATCG	-24.7
Pf3D7_14_v3:1636721-1637055:f	site	KGTBCATCAATWTBADYAHCWCCATWAGB	R	160	188	CCTTTTTATTTTGGCACTATATATAATCG	-14.6
Pf3D7_14_v3:1636721-1637055:f	site	DSGWDDTSCACMASAAGSDS	R	160	179	TTTGGCACTATATATAATCG	-12.8
Pf3D7_14_v3:1636721-1637055:f	site	TTAGAATGGWTATGTKTAGATTTAGATTTGGTKGAAGGYWTAWTGGA	R	160	206	CGATATATTAATTAAACACCTTTTTATTTTGGCACTATATATAATCG	-25.3
Pf3D7_14_v3:1636721-1637055:f	site	YTTTTTTTTTTTTTTTTTTTTTTTTTTTT	R	161	189	ACCTTTTTATTTTGGCACTATATATAATC	-16.1
Pf3D7_14_v3:1636721-1637055:f	site	ATAAWTAWAWAWATATATATATATATATATATATATATATA	R	161	201	TATTAATTAAACACCTTTTTATTTTGGCACTATATATAATC	-54.3
Pf3D7_14_v3:1636721-1637055:f	site	DBNTDTNKTTBYNYHTBYWBHTTTTKTTY	R	161	189	ACCTTTTTATTTTGGCACTATATATAATC	-11.5
Pf3D7_14_v3:1636721-1637055:f	site	ATATATATATATATA	R	161	175	GCACTATATATAATC	-34.5
Pf3D7_14_v3:1636721-1637055:f	site	NVWBHWNSTWYWVWWVHABHWMHACMACM	R	161	189	ACCTTTTTATTTTGGCACTATATATAATC	-11.2
Pf3D7_14_v3:1636721-1637055:f	site	AAAAAAAAAAAAAWAAAWWAWAAWAAWAA	R	161	189	ACCTTTTTATTTTGGCACTATATATAATC	-39.0
Pf3D7_14_v3:1636721-1637055:f	site	RTGAWWMKKAWRAAGMTVMWG	R	161	181	ATTTTGGCACTATATATAATC	-16.9
Pf3D7_14_v3:1636721-1637055:f	site	KYTSKAWCSTCTGRMHWRCCAAARGRGG	R	161	188	CCTTTTTATTTTGGCACTATATATAATC	-6.4
Pf3D7_14_v3:1636721-1637055:f	site	TTGGYTAGYTDYKGATWTGNGWGCTATGWTTRGTGRHGYWACTACAWTW	R	161	209	TTACGATATATTAATTAAACACCTTTTTATTTTGGCACTATATATAATC	-29.5
Pf3D7_14_v3:1636721-1637055:f	site	ATATATATATATWTATATATAYATATA	R	161	187	CTTTTTATTTTGGCACTATATATAATC	-39.8
Pf3D7_14_v3:1636721-1637055:f	site	KGTBCATCAATWTBADYAHCWCCATWAGB	R	161	189	ACCTTTTTATTTTGGCACTATATATAATC	-15.4
Pf3D7_14_v3:1636721-1637055:f	site	DSGWDDTSCACMASAAGSDS	R	161	180	TTTTGGCACTATATATAATC	-8.8
Pf3D7_14_v3:1636721-1637055:f	site	TTAGAATGGWTATGTKTAGATTTAGATTTGGTKGAAGGYWTAWTGGA	R	161	207	ACGATATATTAATTAAACACCTTTTTATTTTGGCACTATATATAATC	-24.7
Pf3D7_14_v3:1636721-1637055:f	site	YTTTTTTTTTTTTTTTTTTTTTTTTTTTT	R	162	190	CACCTTTTTATTTTGGCACTATATATAAT	-14.2
Pf3D7_14_v3:1636721-1637055:f	site	ATAAWTAWAWAWATATATATATATATATATATATATATATA	R	162	202	ATATTAATTAAACACCTTTTTATTTTGGCACTATATATAAT	-38.1
Pf3D7_14_v3:1636721-1637055:f	site	DBNTDTNKTTBYNYHTBYWBHTTTTKTTY	R	162	190	CACCTTTTTATTTTGGCACTATATATAAT	-20.2
Pf3D7_14_v3:1636721-1637055:f	site	ATATATATATATATA	R	162	176	GGCACTATATATAAT	-17.9
Pf3D7_14_v3:1636721-1637055:f	site	NVWBHWNSTWYWVWWVHABHWMHACMACM	R	162	190	CACCTTTTTATTTTGGCACTATATATAAT	-15.5
Pf3D7_14_v3:1636721-1637055:f	site	AAAAAAAAAAAAAWAAAWWAWAAWAAWAA	R	162	190	CACCTTTTTATTTTGGCACTATATATAAT	-39.8
Pf3D7_14_v3:1636721-1637055:f	site	RTGAWWMKKAWRAAGMTVMWG	R	162	182	TATTTTGGCACTATATATAAT	-31.2
Pf3D7_14_v3:1636721-1637055:f	site	KYTSKAWCSTCTGRMHWRCCAAARGRGG	R	162	189	ACCTTTTTATTTTGGCACTATATATAAT	-15.7
Pf3D7_14_v3:1636721-1637055:f	site	TTGGYTAGYTDYKGATWTGNGWGCTATGWTTRGTGRHGYWACTACAWTW	R	162	210	TTTACGATATATTAATTAAACACCTTTTTATTTTGGCACTATATATAAT	-14.6
Pf3D7_14_v3:1636721-1637055:f	site	ATATATATATATWTATATATAYATATA	R	162	188	CCTTTTTATTTTGGCACTATATATAAT	-23.9
Pf3D7_14_v3:1636721-1637055:f	site	KGTBCATCAATWTBADYAHCWCCATWAGB	R	162	190	CACCTTTTTATTTTGGCACTATATATAAT	-18.4
Pf3D7_14_v3:1636721-1637055:f	site	DSGWDDTSCACMASAAGSDS	R	162	181	ATTTTGGCACTATATATAAT	-13.6
Pf3D7_14_v3:1636721-1637055:f	site	TTAGAATGGWTATGTKTAGATTTAGATTTGGTKGAAGGYWTAWTGGA	R	162	208	TACGATATATTAATTAAACACCTTTTTATTTTGGCACTATATATAAT	-16.3
Pf3D7_14_v3:1636721-1637055:f	site	YTTTTTTTTTTTTTTTTTTTTTTTTTTTT	R	163	191	ACACCTTTTTATTTTGGCACTATATATAA	-25.2
Pf3D7_14_v3:1636721-1637055:f	site	ATAAWTAWAWAWATATATATATATATATATATATATATATA	R	163	203	TATATTAATTAAACACCTTTTTATTTTGGCACTATATATAA	-56.5
Pf3D7_14_v3:1636721-1637055:f	site	DBNTDTNKTTBYNYHTBYWBHTTTTKTTY	R	163	191	ACACCTTTTTATTTTGGCACTATATATAA	-2.7
Pf3D7_14_v3:1636721-1637055:f	site	ATATATATATATATA	R	163	177	TGGCACTATATATAA	-43.7
Pf3D7_14_v3:1636721-1637055:f	site	NVWBHWNSTWYWVWWVHABHWMHACMACM	R	163	191	ACACCTTTTTATTTTGGCACTATATATAA	-8.9
Pf3D7_14_v3:1636721-1637055:f	site	AAAAAAAAAAAAAWAAAWWAWAAWAAWAA	R	163	191	ACACCTTTTTATTTTGGCACTATATATAA	-36.2
Pf3D7_14_v3:1636721-1637055:f	site	RTGAWWMKKAWRAAGMTVMWG	R	163	183	TTATTTTGGCACTATATATAA	-16.8
Pf3D7_14_v3:1636721-1637055:f	site	KYTSKAWCSTCTGRMHWRCCAAARGRGG	R	163	190	CACCTTTTTATTTTGGCACTATATATAA	-21.6
Pf3D7_14_v3:1636721-1637055:f	site	TTGGYTAGYTDYKGATWTGNGWGCTATGWTTRGTGRHGYWACTACAWTW	R	163	211	ATTTACGATATATTAATTAAACACCTTTTTATTTTGGCACTATATATAA	-28.3
Pf3D7_14_v3:1636721-1637055:f	site	ATATATATATATWTATATATAYATATA	R	163	189	ACCTTTTTATTTTGGCACTATATATAA	-33.0
Pf3D7_14_v3:1636721-1637055:f	site	WWGCAMARKRKGA	R	163	175	GCACTATATATAA	-9.3
Pf3D7_14_v3:1636721-1637055:f	site	KGTBCATCAATWTBADYAHCWCCATWAGB	R	163	191	ACACCTTTTTATTTTGGCACTATATATAA	-9.4
Pf3D7_14_v3:1636721-1637055:f	site	DSGWDDTSCACMASAAGSDS	R	163	182	TATTTTGGCACTATATATAA	-5.5
Pf3D7_14_v3:1636721-1637055:f	site	TTAGAATGGWTATGTKTAGATTTAGATTTGGTKGAAGGYWTAWTGGA	R	163	209	TTACGATATATTAATTAAACACCTTTTTATTTTGGCACTATATATAA	-16.2
Pf3D7_14_v3:1636721-1637055:f	site	YTTTTTTTTTTTTTTTTTTTTTTTTTTTT	R	164	192	AACACCTTTTTATTTTGGCACTATATATA	-18.7
Pf3D7_14_v3:1636721-1637055:f	site	ATAAWTAWAWAWATATATATATATATATATATATATATATA	R	164	204	ATATATTAATTAAACACCTTTTTATTTTGGCACTATATATA	-36.6
Pf3D7_14_v3:1636721-1637055:f	site	DBNTDTNKTTBYNYHTBYWBHTTTTKTTY	R	164	192	AACACCTTTTTATTTTGGCACTATATATA	-17.4
Pf3D7_14_v3:1636721-1637055:f	site	ATATATATATATATA	R	164	178	TTGGCACTATATATA	-20.8
Pf3D7_14_v3:1636721-1637055:f	site	NVWBHWNSTWYWVWWVHABHWMHACMACM	R	164	192	AACACCTTTTTATTTTGGCACTATATATA	-18.6
Pf3D7_14_v3:1636721-1637055:f	site	AAAAAAAAAAAAAWAAAWWAWAAWAAWAA	R	164	192	AACACCTTTTTATTTTGGCACTATATATA	-42.2
Pf3D7_14_v3:1636721-1637055:f	site	RTGAWWMKKAWRAAGMTVMWG	R	164	184	TTTATTTTGGCACTATATATA	-18.0
Pf3D7_14_v3:1636721-1637055:f	site	KYTSKAWCSTCTGRMHWRCCAAARGRGG	R	164	191	ACACCTTTTTATTTTGGCACTATATATA	-21.3
Pf3D7_14_v3:1636721-1637055:f	site	TTGGYTAGYTDYKGATWTGNGWGCTATGWTTRGTGRHGYWACTACAWTW	R	164	212	TATTTACGATATATTAATTAAACACCTTTTTATTTTGGCACTATATATA	-30.6
Pf3D7_14_v3:1636721-1637055:f	site	ATATATATATATWTATATATAYATATA	R	164	190	CACCTTTTTATTTTGGCACTATATATA	-23.0
Pf3D7_14_v3:1636721-1637055:f	site	WWGCAMARKRKGA	R	164	176	GGCACTATATATA	-15.0
Pf3D7_14_v3:1636721-1637055:f	site	KGTBCATCAATWTBADYAHCWCCATWAGB	R	164	192	AACACCTTTTTATTTTGGCACTATATATA	-19.0
Pf3D7_14_v3:1636721-1637055:f	site	DSGWDDTSCACMASAAGSDS	R	164	183	TTATTTTGGCACTATATATA	-11.5
Pf3D7_14_v3:1636721-1637055:f	site	TTAGAATGGWTATGTKTAGATTTAGATTTGGTKGAAGGYWTAWTGGA	R	164	210	TTTACGATATATTAATTAAACACCTTTTTATTTTGGCACTATATATA	-21.5
Pf3D7_14_v3:1636721-1637055:f	site	YTTTTTTTTTTTTTTTTTTTTTTTTTTTT	R	165	193	AAACACCTTTTTATTTTGGCACTATATAT	-11.7
Pf3D7_14_v3:1636721-1637055:f	site	ATAAWTAWAWAWATATATATATATATATATATATATATATA	R	165	205	GATATATTAATTAAACACCTTTTTATTTTGGCACTATATAT	-50.0
Pf3D7_14_v3:1636721-1637055:f	site	DBNTDTNKTTBYNYHTBYWBHTTTTKTTY	R	165	193	AAACACCTTTTTATTTTGGCACTATATAT	-8.8
Pf3D7_14_v3:1636721-1637055:f	site	ATATATATATATATA	R	165	179	TTTGGCACTATATAT	-49.9
Pf3D7_14_v3:1636721-1637055:f	site	NVWBHWNSTWYWVWWVHABHWMHACMACM	R	165	193	AAACACCTTTTTATTTTGGCACTATATAT	-10.0
Pf3D7_14_v3:1636721-1637055:f	site	AAAAAAAAAAAAAWAAAWWAWAAWAAWAA	R	165	193	AAACACCTTTTTATTTTGGCACTATATAT	-29.3
Pf3D7_14_v3:1636721-1637055:f	site	RTGAWWMKKAWRAAGMTVMWG	R	165	185	TTTTATTTTGGCACTATATAT	-22.4
Pf3D7_14_v3:1636721-1637055:f	site	KYTSKAWCSTCTGRMHWRCCAAARGRGG	R	165	192	AACACCTTTTTATTTTGGCACTATATAT	-28.7
Pf3D7_14_v3:1636721-1637055:f	site	TTGGYTAGYTDYKGATWTGNGWGCTATGWTTRGTGRHGYWACTACAWTW	R	165	213	ATATTTACGATATATTAATTAAACACCTTTTTATTTTGGCACTATATAT	-18.3
Pf3D7_14_v3:1636721-1637055:f	site	ATATATATATATWTATATATAYATATA	R	165	191	ACACCTTTTTATTTTGGCACTATATAT	-19.4
Pf3D7_14_v3:1636721-1637055:f	site	WWGCAMARKRKGA	R	165	177	TGGCACTATATAT	1.1
Pf3D7_14_v3:1636721-1637055:f	site	KGTBCATCAATWTBADYAHCWCCATWAGB	R	165	193	AAACACCTTTTTATTTTGGCACTATATAT	-13.7
Pf3D7_14_v3:1636721-1637055:f	site	DSGWDDTSCACMASAAGSDS	R	165	184	TTTATTTTGGCACTATATAT	-12.8
Pf3D7_14_v3:1636721-1637055:f	site	TTAGAATGGWTATGTKTAGATTTAGATTTGGTKGAAGGYWTAWTGGA	R	165	211	ATTTACGATATATTAATTAAACACCTTTTTATTTTGGCACTATATAT	-21.7
Pf3D7_14_v3:1636721-1637055:f	site	YTTTTTTTTTTTTTTTTTTTTTTTTTTTT	R	166	194	TAAACACCTTTTTATTTTGGCACTATATA	-24.6
Pf3D7_14_v3:1636721-1637055:f	site	ATAAWTAWAWAWATATATATATATATATATATATATATATA	R	166	206	CGATATATTAATTAAACACCTTTTTATTTTGGCACTATATA	-51.7
Pf3D7_14_v3:1636721-1637055:f	site	DBNTDTNKTTBYNYHTBYWBHTTTTKTTY	R	166	194	TAAACACCTTTTTATTTTGGCACTATATA	-10.2
Pf3D7_14_v3:1636721-1637055:f	site	ATATATATATATATA	R	166	180	TTTTGGCACTATATA	-19.7
Pf3D7_14_v3:1636721-1637055:f	site	NVWBHWNSTWYWVWWVHABHWMHACMACM	R	166	194	TAAACACCTTTTTATTTTGGCACTATATA	-8.6
Pf3D7_14_v3:1636721-1637055:f	site	AAAAAAAAAAAAAWAAAWWAWAAWAAWAA	R	166	194	TAAACACCTTTTTATTTTGGCACTATATA	-40.7
Pf3D7_14_v3:1636721-1637055:f	site	RTGAWWMKKAWRAAGMTVMWG	R	166	186	TTTTTATTTTGGCACTATATA	-25.4
Pf3D7_14_v3:1636721-1637055:f	site	KYTSKAWCSTCTGRMHWRCCAAARGRGG	R	166	193	AAACACCTTTTTATTTTGGCACTATATA	-22.8
Pf3D7_14_v3:1636721-1637055:f	site	TTGGYTAGYTDYKGATWTGNGWGCTATGWTTRGTGRHGYWACTACAWTW	R	166	214	TATATTTACGATATATTAATTAAACACCTTTTTATTTTGGCACTATATA	-32.1
Pf3D7_14_v3:1636721-1637055:f	site	ATATATATATATWTATATATAYATATA	R	166	192	AACACCTTTTTATTTTGGCACTATATA	-25.5
Pf3D7_14_v3:1636721-1637055:f	site	WWGCAMARKRKGA	R	166	178	TTGGCACTATATA	-10.7
Pf3D7_14_v3:1636721-1637055:f	site	KGTBCATCAATWTBADYAHCWCCATWAGB	R	166	194	TAAACACCTTTTTATTTTGGCACTATATA	-12.5
Pf3D7_14_v3:1636721-1637055:f	site	DSGWDDTSCACMASAAGSDS	R	166	185	TTTTATTTTGGCACTATATA	-9.3
Pf3D7_14_v3:1636721-1637055:f	site	TTAGAATGGWTATGTKTAGATTTAGATTTGGTKGAAGGYWTAWTGGA	R	166	212	TATTTACGATATATTAATTAAACACCTTTTTATTTTGGCACTATATA	-17.3
Pf3D7_14_v3:1636721-1637055:f	site	YTTTTTTTTTTTTTTTTTTTTTTTTTTTT	R	167	195	TTAAACACCTTTTTATTTTGGCACTATAT	-12.9
Pf3D7_14_v3:1636721-1637055:f	site	ATAAWTAWAWAWATATATATATATATATATATATATATATA	R	167	207	ACGATATATTAATTAAACACCTTTTTATTTTGGCACTATAT	-44.3
Pf3D7_14_v3:1636721-1637055:f	site	DBNTDTNKTTBYNYHTBYWBHTTTTKTTY	R	167	195	TTAAACACCTTTTTATTTTGGCACTATAT	-3.3
Pf3D7_14_v3:1636721-1637055:f	site	ATATATATATATATA	R	167	181	ATTTTGGCACTATAT	-32.4
Pf3D7_14_v3:1636721-1637055:f	site	NVWBHWNSTWYWVWWVHABHWMHACMACM	R	167	195	TTAAACACCTTTTTATTTTGGCACTATAT	-22.5
Pf3D7_14_v3:1636721-1637055:f	site	AAAAAAAAAAAAAWAAAWWAWAAWAAWAA	R	167	195	TTAAACACCTTTTTATTTTGGCACTATAT	-37.9
Pf3D7_14_v3:1636721-1637055:f	site	RTGAWWMKKAWRAAGMTVMWG	R	167	187	CTTTTTATTTTGGCACTATAT	-9.2
Pf3D7_14_v3:1636721-1637055:f	site	KYTSKAWCSTCTGRMHWRCCAAARGRGG	R	167	194	TAAACACCTTTTTATTTTGGCACTATAT	-23.6
Pf3D7_14_v3:1636721-1637055:f	site	TTGGYTAGYTDYKGATWTGNGWGCTATGWTTRGTGRHGYWACTACAWTW	R	167	215	TTATATTTACGATATATTAATTAAACACCTTTTTATTTTGGCACTATAT	-29.5
Pf3D7_14_v3:1636721-1637055:f	site	ATATATATATATWTATATATAYATATA	R	167	193	AAACACCTTTTTATTTTGGCACTATAT	-17.2
Pf3D7_14_v3:1636721-1637055:f	site	WWGCAMARKRKGA	R	167	179	TTTGGCACTATAT	-8.7
Pf3D7_14_v3:1636721-1637055:f	site	KGTBCATCAATWTBADYAHCWCCATWAGB	R	167	195	TTAAACACCTTTTTATTTTGGCACTATAT	-14.6
Pf3D7_14_v3:1636721-1637055:f	site	DSGWDDTSCACMASAAGSDS	R	167	186	TTTTTATTTTGGCACTATAT	-16.3
Pf3D7_14_v3:1636721-1637055:f	site	TTAGAATGGWTATGTKTAGATTTAGATTTGGTKGAAGGYWTAWTGGA	R	167	213	ATATTTACGATATATTAATTAAACACCTTTTTATTTTGGCACTATAT	-24.0
Pf3D7_14_v3:1636721-1637055:f	site	YTTTTTTTTTTTTTTTTTTTTTTTTTTTT	R	168	196	ATTAAACACCTTTTTATTTTGGCACTATA	-21.3
Pf3D7_14_v3:1636721-1637055:f	site	ATAAWTAWAWAWATATATATATATATATATATATATATATA	R	168	208	TACGATATATTAATTAAACACCTTTTTATTTTGGCACTATA	-48.2
Pf3D7_14_v3:1636721-1637055:f	site	DBNTDTNKTTBYNYHTBYWBHTTTTKTTY	R	168	196	ATTAAACACCTTTTTATTTTGGCACTATA	-9.0
Pf3D7_14_v3:1636721-1637055:f	site	ATATATATATATATA	R	168	182	TATTTTGGCACTATA	-26.8
Pf3D7_14_v3:1636721-1637055:f	site	NVWBHWNSTWYWVWWVHABHWMHACMACM	R	168	196	ATTAAACACCTTTTTATTTTGGCACTATA	-17.1
Pf3D7_14_v3:1636721-1637055:f	site	AAAAAAAAAAAAAWAAAWWAWAAWAAWAA	R	168	196	ATTAAACACCTTTTTATTTTGGCACTATA	-34.9
Pf3D7_14_v3:1636721-1637055:f	site	RTGAWWMKKAWRAAGMTVMWG	R	168	188	CCTTTTTATTTTGGCACTATA	-25.0
Pf3D7_14_v3:1636721-1637055:f	site	KYTSKAWCSTCTGRMHWRCCAAARGRGG	R	168	195	TTAAACACCTTTTTATTTTGGCACTATA	-17.8
Pf3D7_14_v3:1636721-1637055:f	site	TTGGYTAGYTDYKGATWTGNGWGCTATGWTTRGTGRHGYWACTACAWTW	R	168	216	ATTATATTTACGATATATTAATTAAACACCTTTTTATTTTGGCACTATA	-17.1
Pf3D7_14_v3:1636721-1637055:f	site	ATATATATATATWTATATATAYATATA	R	168	194	TAAACACCTTTTTATTTTGGCACTATA	-25.5
Pf3D7_14_v3:1636721-1637055:f	site	WWGCAMARKRKGA	R	168	180	TTTTGGCACTATA	-16.0
Pf3D7_14_v3:1636721-1637055:f	site	KGTBCATCAATWTBADYAHCWCCATWAGB	R	168	196	ATTAAACACCTTTTTATTTTGGCACTATA	-15.2
Pf3D7_14_v3:1636721-1637055:f	site	DSGWDDTSCACMASAAGSDS	R	168	187	CTTTTTATTTTGGCACTATA	-17.9
Pf3D7_14_v3:1636721-1637055:f	site	TTAGAATGGWTATGTKTAGATTTAGATTTGGTKGAAGGYWTAWTGGA	R	168	214	TATATTTACGATATATTAATTAAACACCTTTTTATTTTGGCACTATA	-27.8
Pf3D7_14_v3:1636721-1637055:f	site	YTTTTTTTTTTTTTTTTTTTTTTTTTTTT	R	169	197	AATTAAACACCTTTTTATTTTGGCACTAT	-26.2
Pf3D7_14_v3:1636721-1637055:f	site	ATAAWTAWAWAWATATATATATATATATATATATATATATA	R	169	209	TTACGATATATTAATTAAACACCTTTTTATTTTGGCACTAT	-39.7
Pf3D7_14_v3:1636721-1637055:f	site	DBNTDTNKTTBYNYHTBYWBHTTTTKTTY	R	169	197	AATTAAACACCTTTTTATTTTGGCACTAT	-12.8
Pf3D7_14_v3:1636721-1637055:f	site	ATATATATATATATA	R	169	183	TTATTTTGGCACTAT	-30.5
Pf3D7_14_v3:1636721-1637055:f	site	NVWBHWNSTWYWVWWVHABHWMHACMACM	R	169	197	AATTAAACACCTTTTTATTTTGGCACTAT	-13.6
Pf3D7_14_v3:1636721-1637055:f	site	AAAAAAAAAAAAAWAAAWWAWAAWAAWAA	R	169	197	AATTAAACACCTTTTTATTTTGGCACTAT	-26.2
Pf3D7_14_v3:1636721-1637055:f	site	RTGAWWMKKAWRAAGMTVMWG	R	169	189	ACCTTTTTATTTTGGCACTAT	-15.4
Pf3D7_14_v3:1636721-1637055:f	site	KYTSKAWCSTCTGRMHWRCCAAARGRGG	R	169	196	ATTAAACACCTTTTTATTTTGGCACTAT	-21.5
Pf3D7_14_v3:1636721-1637055:f	site	TTGGYTAGYTDYKGATWTGNGWGCTATGWTTRGTGRHGYWACTACAWTW	R	169	217	CATTATATTTACGATATATTAATTAAACACCTTTTTATTTTGGCACTAT	-31.2
Pf3D7_14_v3:1636721-1637055:f	site	ATATATATATATWTATATATAYATATA	R	169	195	TTAAACACCTTTTTATTTTGGCACTAT	-17.1
Pf3D7_14_v3:1636721-1637055:f	site	WWGCAMARKRKGA	R	169	181	ATTTTGGCACTAT	-20.7
Pf3D7_14_v3:1636721-1637055:f	site	KGTBCATCAATWTBADYAHCWCCATWAGB	R	169	197	AATTAAACACCTTTTTATTTTGGCACTAT	-22.9
Pf3D7_14_v3:1636721-1637055:f	site	DSGWDDTSCACMASAAGSDS	R	169	188	CCTTTTTATTTTGGCACTAT	-10.3
Pf3D7_14_v3:1636721-1637055:f	site	TTAGAATGGWTATGTKTAGATTTAGATTTGGTKGAAGGYWTAWTGGA	R	169	215	TTATATTTACGATATATTAATTAAACACCTTTTTATTTTGGCACTAT	-21.2
Pf3D7_14_v3:1636721-1637055:f	site	YTTTTTTTTTTTTTTTTTTTTTTTTTTTT	R	170	198	TAATTAAACACCTTTTTATTTTGGCACTA	-20.5
Pf3D7_14_v3:1636721-1637055:f	site	ATAAWTAWAWAWATATATATATATATATATATATATATATA	R	170	210	TTTACGATATATTAATTAAACACCTTTTTATTTTGGCACTA	-54.7
Pf3D7_14_v3:1636721-1637055:f	site	DBNTDTNKTTBYNYHTBYWBHTTTTKTTY	R	170	198	TAATTAAACACCTTTTTATTTTGGCACTA	-7.4
Pf3D7_14_v3:1636721-1637055:f	site	ATATATATATATATA	R	170	184	TTTATTTTGGCACTA	-29.1
Pf3D7_14_v3:1636721-1637055:f	site	NVWBHWNSTWYWVWWVHABHWMHACMACM	R	170	198	TAATTAAACACCTTTTTATTTTGGCACTA	-20.1
Pf3D7_14_v3:1636721-1637055:f	site	AAAAAAAAAAAAAWAAAWWAWAAWAAWAA	R	170	198	TAATTAAACACCTTTTTATTTTGGCACTA	-38.4
Pf3D7_14_v3:1636721-1637055:f	site	RTGAWWMKKAWRAAGMTVMWG	R	170	190	CACCTTTTTATTTTGGCACTA	-7.8
Pf3D7_14_v3:1636721-1637055:f	site	KYTSKAWCSTCTGRMHWRCCAAARGRGG	R	170	197	AATTAAACACCTTTTTATTTTGGCACTA	-19.2
Pf3D7_14_v3:1636721-1637055:f	site	TTGGYTAGYTDYKGATWTGNGWGCTATGWTTRGTGRHGYWACTACAWTW	R	170	218	ACATTATATTTACGATATATTAATTAAACACCTTTTTATTTTGGCACTA	-19.0
Pf3D7_14_v3:1636721-1637055:f	site	ATATATATATATWTATATATAYATATA	R	170	196	ATTAAACACCTTTTTATTTTGGCACTA	-35.0
Pf3D7_14_v3:1636721-1637055:f	site	WWGCAMARKRKGA	R	170	182	TATTTTGGCACTA	-21.6
Pf3D7_14_v3:1636721-1637055:f	site	KGTBCATCAATWTBADYAHCWCCATWAGB	R	170	198	TAATTAAACACCTTTTTATTTTGGCACTA	-21.9
Pf3D7_14_v3:1636721-1637055:f	site	DSGWDDTSCACMASAAGSDS	R	170	189	ACCTTTTTATTTTGGCACTA	-10.8
Pf3D7_14_v3:1636721-1637055:f	site	TTAGAATGGWTATGTKTAGATTTAGATTTGGTKGAAGGYWTAWTGGA	R	170	216	ATTATATTTACGATATATTAATTAAACACCTTTTTATTTTGGCACTA	-25.8
Pf3D7_14_v3:1636721-1637055:f	site	GGGGGG	R	170	175	GCACTA	-3.6
Pf3D7_14_v3:1636721-1637055:f	site	TTGGYTAGYTDYKGATWTGNGWGCTATGWTTRGTGRHGYWACTACAWTW	R	251	299	GCACTAAAATACAAATGGTAATTTACATATACGTGTATATTAGTATGTC	-31.9
Pf3D7_14_v3:1636721-1637055:f	site	TTGGYTAGYTDYKGATWTGNGWGCTATGWTTRGTGRHGYWACTACAWTW	R	252	300	GGCACTAAAATACAAATGGTAATTTACATATACGTGTATATTAGTATGT	-22.3
Pf3D7_14_v3:1636721-1637055:f	site	TTGGYTAGYTDYKGATWTGNGWGCTATGWTTRGTGRHGYWACTACAWTW	R	253	301	TGGCACTAAAATACAAATGGTAATTTACATATACGTGTATATTAGTATG	-28.6
Pf3D7_14_v3:1636721-1637055:f	site	TTAGAATGGWTATGTKTAGATTTAGATTTGGTKGAAGGYWTAWTGGA	R	253	299	GCACTAAAATACAAATGGTAATTTACATATACGTGTATATTAGTATG	-29.5
Pf3D7_14_v3:1636721-1637055:f	site	TTGGYTAGYTDYKGATWTGNGWGCTATGWTTRGTGRHGYWACTACAWTW	R	254	302	ATGGCACTAAAATACAAATGGTAATTTACATATACGTGTATATTAGTAT	-19.7
Pf3D7_14_v3:1636721-1637055:f	site	TTAGAATGGWTATGTKTAGATTTAGATTTGGTKGAAGGYWTAWTGGA	R	254	300	GGCACTAAAATACAAATGGTAATTTACATATACGTGTATATTAGTAT	-28.1
Pf3D7_14_v3:1636721-1637055:f	site	TTGGYTAGYTDYKGATWTGNGWGCTATGWTTRGTGRHGYWACTACAWTW	R	255	303	CATGGCACTAAAATACAAATGGTAATTTACATATACGTGTATATTAGTA	-30.7
Pf3D7_14_v3:1636721-1637055:f	site	TTAGAATGGWTATGTKTAGATTTAGATTTGGTKGAAGGYWTAWTGGA	R	255	301	TGGCACTAAAATACAAATGGTAATTTACATATACGTGTATATTAGTA	-28.2
Pf3D7_14_v3:1636721-1637055:f	site	TTGGYTAGYTDYKGATWTGNGWGCTATGWTTRGTGRHGYWACTACAWTW	R	256	304	TCATGGCACTAAAATACAAATGGTAATTTACATATACGTGTATATTAGT	-34.0
Pf3D7_14_v3:1636721-1637055:f	site	TTAGAATGGWTATGTKTAGATTTAGATTTGGTKGAAGGYWTAWTGGA	R	256	302	ATGGCACTAAAATACAAATGGTAATTTACATATACGTGTATATTAGT	-16.7
Pf3D7_14_v3:1636721-1637055:f	site	TTGGYTAGYTDYKGATWTGNGWGCTATGWTTRGTGRHGYWACTACAWTW	R	257	305	CTCATGGCACTAAAATACAAATGGTAATTTACATATACGTGTATATTAG	-31.9
Pf3D7_14_v3:1636721-1637055:f	site	TTAGAATGGWTATGTKTAGATTTAGATTTGGTKGAAGGYWTAWTGGA	R	257	303	CATGGCACTAAAATACAAATGGTAATTTACATATACGTGTATATTAG	-25.8
Pf3D7_14_v3:1636721-1637055:f	site	TTGGYTAGYTDYKGATWTGNGWGCTATGWTTRGTGRHGYWACTACAWTW	R	258	306	ACTCATGGCACTAAAATACAAATGGTAATTTACATATACGTGTATATTA	-19.9
Pf3D7_14_v3:1636721-1637055:f	site	TTAGAATGGWTATGTKTAGATTTAGATTTGGTKGAAGGYWTAWTGGA	R	258	304	TCATGGCACTAAAATACAAATGGTAATTTACATATACGTGTATATTA	-16.9
Pf3D7_14_v3:1636721-1637055:f	site	ATAAWTAWAWAWATATATATATATATATATATATATATATA	R	259	299	GCACTAAAATACAAATGGTAATTTACATATACGTGTATATT	-17.0
Pf3D7_14_v3:1636721-1637055:f	site	TTGGYTAGYTDYKGATWTGNGWGCTATGWTTRGTGRHGYWACTACAWTW	R	259	307	AACTCATGGCACTAAAATACAAATGGTAATTTACATATACGTGTATATT	-30.3
Pf3D7_14_v3:1636721-1637055:f	site	TTAGAATGGWTATGTKTAGATTTAGATTTGGTKGAAGGYWTAWTGGA	R	259	305	CTCATGGCACTAAAATACAAATGGTAATTTACATATACGTGTATATT	-30.1
Pf3D7_14_v3:1636721-1637055:f	site	ATAAWTAWAWAWATATATATATATATATATATATATATATA	R	260	300	GGCACTAAAATACAAATGGTAATTTACATATACGTGTATAT	-85.3
Pf3D7_14_v3:1636721-1637055:f	site	TTGGYTAGYTDYKGATWTGNGWGCTATGWTTRGTGRHGYWACTACAWTW	R	260	308	TAACTCATGGCACTAAAATACAAATGGTAATTTACATATACGTGTATAT	-34.5
Pf3D7_14_v3:1636721-1637055:f	site	TTAGAATGGWTATGTKTAGATTTAGATTTGGTKGAAGGYWTAWTGGA	R	260	306	ACTCATGGCACTAAAATACAAATGGTAATTTACATATACGTGTATAT	-26.3
Pf3D7_14_v3:1636721-1637055:f	site	ATAAWTAWAWAWATATATATATATATATATATATATATATA	R	261	301	TGGCACTAAAATACAAATGGTAATTTACATATACGTGTATA	-6.2
Pf3D7_14_v3:1636721-1637055:f	site	TTGGYTAGYTDYKGATWTGNGWGCTATGWTTRGTGRHGYWACTACAWTW	R	261	309	TTAACTCATGGCACTAAAATACAAATGGTAATTTACATATACGTGTATA	-31.1
Pf3D7_14_v3:1636721-1637055:f	site	TTAGAATGGWTATGTKTAGATTTAGATTTGGTKGAAGGYWTAWTGGA	R	261	307	AACTCATGGCACTAAAATACAAATGGTAATTTACATATACGTGTATA	-28.3
Pf3D7_14_v3:1636721-1637055:f	site	ATAAWTAWAWAWATATATATATATATATATATATATATATA	R	262	302	ATGGCACTAAAATACAAATGGTAATTTACATATACGTGTAT	-81.6
Pf3D7_14_v3:1636721-1637055:f	site	TTGGYTAGYTDYKGATWTGNGWGCTATGWTTRGTGRHGYWACTACAWTW	R	262	310	ATTAACTCATGGCACTAAAATACAAATGGTAATTTACATATACGTGTAT	-18.0
Pf3D7_14_v3:1636721-1637055:f	site	TTAGAATGGWTATGTKTAGATTTAGATTTGGTKGAAGGYWTAWTGGA	R	262	308	TAACTCATGGCACTAAAATACAAATGGTAATTTACATATACGTGTAT	-27.6
Pf3D7_14_v3:1636721-1637055:f	site	ATAAWTAWAWAWATATATATATATATATATATATATATATA	R	263	303	CATGGCACTAAAATACAAATGGTAATTTACATATACGTGTA	-25.7
Pf3D7_14_v3:1636721-1637055:f	site	TTGGYTAGYTDYKGATWTGNGWGCTATGWTTRGTGRHGYWACTACAWTW	R	263	311	TATTAACTCATGGCACTAAAATACAAATGGTAATTTACATATACGTGTA	-26.4
Pf3D7_14_v3:1636721-1637055:f	site	TTAGAATGGWTATGTKTAGATTTAGATTTGGTKGAAGGYWTAWTGGA	R	263	309	TTAACTCATGGCACTAAAATACAAATGGTAATTTACATATACGTGTA	-26.5
Pf3D7_14_v3:1636721-1637055:f	site	ATAAWTAWAWAWATATATATATATATATATATATATATATA	R	264	304	TCATGGCACTAAAATACAAATGGTAATTTACATATACGTGT	-81.5
Pf3D7_14_v3:1636721-1637055:f	site	TTGGYTAGYTDYKGATWTGNGWGCTATGWTTRGTGRHGYWACTACAWTW	R	264	312	TTATTAACTCATGGCACTAAAATACAAATGGTAATTTACATATACGTGT	-27.9
Pf3D7_14_v3:1636721-1637055:f	site	TTAGAATGGWTATGTKTAGATTTAGATTTGGTKGAAGGYWTAWTGGA	R	264	310	ATTAACTCATGGCACTAAAATACAAATGGTAATTTACATATACGTGT	-21.0
Pf3D7_14_v3:1636721-1637055:f	site	ATAAWTAWAWAWATATATATATATATATATATATATATATA	R	265	305	CTCATGGCACTAAAATACAAATGGTAATTTACATATACGTG	-23.1
Pf3D7_14_v3:1636721-1637055:f	site	TTGGYTAGYTDYKGATWTGNGWGCTATGWTTRGTGRHGYWACTACAWTW	R	265	313	GTTATTAACTCATGGCACTAAAATACAAATGGTAATTTACATATACGTG	-23.0
Pf3D7_14_v3:1636721-1637055:f	site	TTAGAATGGWTATGTKTAGATTTAGATTTGGTKGAAGGYWTAWTGGA	R	265	311	TATTAACTCATGGCACTAAAATACAAATGGTAATTTACATATACGTG	-24.0
Pf3D7_14_v3:1636721-1637055:f	site	ATAAWTAWAWAWATATATATATATATATATATATATATATA	R	266	306	ACTCATGGCACTAAAATACAAATGGTAATTTACATATACGT	-66.7
Pf3D7_14_v3:1636721-1637055:f	site	TTGGYTAGYTDYKGATWTGNGWGCTATGWTTRGTGRHGYWACTACAWTW	R	266	314	TGTTATTAACTCATGGCACTAAAATACAAATGGTAATTTACATATACGT	-31.0
Pf3D7_14_v3:1636721-1637055:f	site	TTAGAATGGWTATGTKTAGATTTAGATTTGGTKGAAGGYWTAWTGGA	R	266	312	TTATTAACTCATGGCACTAAAATACAAATGGTAATTTACATATACGT	-13.2
Pf3D7_14_v3:1636721-1637055:f	site	ATAAWTAWAWAWATATATATATATATATATATATATATATA	R	267	307	AACTCATGGCACTAAAATACAAATGGTAATTTACATATACG	-31.1
Pf3D7_14_v3:1636721-1637055:f	site	TTGGYTAGYTDYKGATWTGNGWGCTATGWTTRGTGRHGYWACTACAWTW	R	267	315	TTGTTATTAACTCATGGCACTAAAATACAAATGGTAATTTACATATACG	-33.3
Pf3D7_14_v3:1636721-1637055:f	site	TTAGAATGGWTATGTKTAGATTTAGATTTGGTKGAAGGYWTAWTGGA	R	267	313	GTTATTAACTCATGGCACTAAAATACAAATGGTAATTTACATATACG	-31.2
Pf3D7_14_v3:1636721-1637055:f	site	ATAAWTAWAWAWATATATATATATATATATATATATATATA	R	268	308	TAACTCATGGCACTAAAATACAAATGGTAATTTACATATAC	-81.9
Pf3D7_14_v3:1636721-1637055:f	site	TTGGYTAGYTDYKGATWTGNGWGCTATGWTTRGTGRHGYWACTACAWTW	R	268	316	TTTGTTATTAACTCATGGCACTAAAATACAAATGGTAATTTACATATAC	-15.6
Pf3D7_14_v3:1636721-1637055:f	site	TTAGAATGGWTATGTKTAGATTTAGATTTGGTKGAAGGYWTAWTGGA	R	268	314	TGTTATTAACTCATGGCACTAAAATACAAATGGTAATTTACATATAC	-25.3
Pf3D7_14_v3:1636721-1637055:f	site	ATAAWTAWAWAWATATATATATATATATATATATATATATA	R	269	309	TTAACTCATGGCACTAAAATACAAATGGTAATTTACATATA	-26.5
Pf3D7_14_v3:1636721-1637055:f	site	TTGGYTAGYTDYKGATWTGNGWGCTATGWTTRGTGRHGYWACTACAWTW	R	269	317	TTTTGTTATTAACTCATGGCACTAAAATACAAATGGTAATTTACATATA	-29.3
Pf3D7_14_v3:1636721-1637055:f	site	TTAGAATGGWTATGTKTAGATTTAGATTTGGTKGAAGGYWTAWTGGA	R	269	315	TTGTTATTAACTCATGGCACTAAAATACAAATGGTAATTTACATATA	-19.3
Pf3D7_14_v3:1636721-1637055:f	site	ATAAWTAWAWAWATATATATATATATATATATATATATATA	R	270	310	ATTAACTCATGGCACTAAAATACAAATGGTAATTTACATAT	-64.9
Pf3D7_14_v3:1636721-1637055:f	site	TTGGYTAGYTDYKGATWTGNGWGCTATGWTTRGTGRHGYWACTACAWTW	R	270	318	GTTTTGTTATTAACTCATGGCACTAAAATACAAATGGTAATTTACATAT	-28.7
Pf3D7_14_v3:1636721-1637055:f	site	TTAGAATGGWTATGTKTAGATTTAGATTTGGTKGAAGGYWTAWTGGA	R	270	316	TTTGTTATTAACTCATGGCACTAAAATACAAATGGTAATTTACATAT	-21.6
Pf3D7_14_v3:1636721-1637055:f	site	YTTTTTTTTTTTTTTTTTTTTTTTTTTTT	R	271	299	GCACTAAAATACAAATGGTAATTTACATA	-31.6
Pf3D7_14_v3:1636721-1637055:f	site	ATAAWTAWAWAWATATATATATATATATATATATATATATA	R	271	311	TATTAACTCATGGCACTAAAATACAAATGGTAATTTACATA	-30.3
Pf3D7_14_v3:1636721-1637055:f	site	DBNTDTNKTTBYNYHTBYWBHTTTTKTTY	R	271	299	GCACTAAAATACAAATGGTAATTTACATA	-13.5
Pf3D7_14_v3:1636721-1637055:f	site	NVWBHWNSTWYWVWWVHABHWMHACMACM	R	271	299	GCACTAAAATACAAATGGTAATTTACATA	-17.8
Pf3D7_14_v3:1636721-1637055:f	site	AAAAAAAAAAAAAWAAAWWAWAAWAAWAA	R	271	299	GCACTAAAATACAAATGGTAATTTACATA	-19.0
Pf3D7_14_v3:1636721-1637055:f	site	TTGGYTAGYTDYKGATWTGNGWGCTATGWTTRGTGRHGYWACTACAWTW	R	271	319	TGTTTTGTTATTAACTCATGGCACTAAAATACAAATGGTAATTTACATA	-23.1
Pf3D7_14_v3:1636721-1637055:f	site	KGTBCATCAATWTBADYAHCWCCATWAGB	R	271	299	GCACTAAAATACAAATGGTAATTTACATA	-14.9
Pf3D7_14_v3:1636721-1637055:f	site	TTAGAATGGWTATGTKTAGATTTAGATTTGGTKGAAGGYWTAWTGGA	R	271	317	TTTTGTTATTAACTCATGGCACTAAAATACAAATGGTAATTTACATA	-25.3
Pf3D7_14_v3:1636721-1637055:f	site	YTTTTTTTTTTTTTTTTTTTTTTTTTTTT	R	272	300	GGCACTAAAATACAAATGGTAATTTACAT	-29.4
Pf3D7_14_v3:1636721-1637055:f	site	ATAAWTAWAWAWATATATATATATATATATATATATATATA	R	272	312	TTATTAACTCATGGCACTAAAATACAAATGGTAATTTACAT	-55.8
Pf3D7_14_v3:1636721-1637055:f	site	DBNTDTNKTTBYNYHTBYWBHTTTTKTTY	R	272	300	GGCACTAAAATACAAATGGTAATTTACAT	-17.5
Pf3D7_14_v3:1636721-1637055:f	site	NVWBHWNSTWYWVWWVHABHWMHACMACM	R	272	300	GGCACTAAAATACAAATGGTAATTTACAT	-9.5
Pf3D7_14_v3:1636721-1637055:f	site	AAAAAAAAAAAAAWAAAWWAWAAWAAWAA	R	272	300	GGCACTAAAATACAAATGGTAATTTACAT	-19.6
Pf3D7_14_v3:1636721-1637055:f	site	KYTSKAWCSTCTGRMHWRCCAAARGRGG	R	272	299	GCACTAAAATACAAATGGTAATTTACAT	-14.9
Pf3D7_14_v3:1636721-1637055:f	site	TTGGYTAGYTDYKGATWTGNGWGCTATGWTTRGTGRHGYWACTACAWTW	R	272	320	TTGTTTTGTTATTAACTCATGGCACTAAAATACAAATGGTAATTTACAT	-12.7
Pf3D7_14_v3:1636721-1637055:f	site	KGTBCATCAATWTBADYAHCWCCATWAGB	R	272	300	GGCACTAAAATACAAATGGTAATTTACAT	-12.7
Pf3D7_14_v3:1636721-1637055:f	site	TTAGAATGGWTATGTKTAGATTTAGATTTGGTKGAAGGYWTAWTGGA	R	272	318	GTTTTGTTATTAACTCATGGCACTAAAATACAAATGGTAATTTACAT	-27.6
Pf3D7_14_v3:1636721-1637055:f	site	YTTTTTTTTTTTTTTTTTTTTTTTTTTTT	R	273	301	TGGCACTAAAATACAAATGGTAATTTACA	-38.6
Pf3D7_14_v3:1636721-1637055:f	site	ATAAWTAWAWAWATATATATATATATATATATATATATATA	R	273	313	GTTATTAACTCATGGCACTAAAATACAAATGGTAATTTACA	-37.4
Pf3D7_14_v3:1636721-1637055:f	site	DBNTDTNKTTBYNYHTBYWBHTTTTKTTY	R	273	301	TGGCACTAAAATACAAATGGTAATTTACA	-18.7
Pf3D7_14_v3:1636721-1637055:f	site	NVWBHWNSTWYWVWWVHABHWMHACMACM	R	273	301	TGGCACTAAAATACAAATGGTAATTTACA	-18.4
Pf3D7_14_v3:1636721-1637055:f	site	AAAAAAAAAAAAAWAAAWWAWAAWAAWAA	R	273	301	TGGCACTAAAATACAAATGGTAATTTACA	-12.1
Pf3D7_14_v3:1636721-1637055:f	site	KYTSKAWCSTCTGRMHWRCCAAARGRGG	R	273	300	GGCACTAAAATACAAATGGTAATTTACA	-18.7
Pf3D7_14_v3:1636721-1637055:f	site	TTGGYTAGYTDYKGATWTGNGWGCTATGWTTRGTGRHGYWACTACAWTW	R	273	321	TTTGTTTTGTTATTAACTCATGGCACTAAAATACAAATGGTAATTTACA	-29.6
Pf3D7_14_v3:1636721-1637055:f	site	ATATATATATATWTATATATAYATATA	R	273	299	GCACTAAAATACAAATGGTAATTTACA	-16.9
Pf3D7_14_v3:1636721-1637055:f	site	KGTBCATCAATWTBADYAHCWCCATWAGB	R	273	301	TGGCACTAAAATACAAATGGTAATTTACA	-10.7
Pf3D7_14_v3:1636721-1637055:f	site	TTAGAATGGWTATGTKTAGATTTAGATTTGGTKGAAGGYWTAWTGGA	R	273	319	TGTTTTGTTATTAACTCATGGCACTAAAATACAAATGGTAATTTACA	-26.9
Pf3D7_14_v3:1636721-1637055:f	site	YTTTTTTTTTTTTTTTTTTTTTTTTTTTT	R	274	302	ATGGCACTAAAATACAAATGGTAATTTAC	-41.9
Pf3D7_14_v3:1636721-1637055:f	site	ATAAWTAWAWAWATATATATATATATATATATATATATATA	R	274	314	TGTTATTAACTCATGGCACTAAAATACAAATGGTAATTTAC	-65.7
Pf3D7_14_v3:1636721-1637055:f	site	DBNTDTNKTTBYNYHTBYWBHTTTTKTTY	R	274	302	ATGGCACTAAAATACAAATGGTAATTTAC	-28.9
Pf3D7_14_v3:1636721-1637055:f	site	NVWBHWNSTWYWVWWVHABHWMHACMACM	R	274	302	ATGGCACTAAAATACAAATGGTAATTTAC	-21.2
Pf3D7_14_v3:1636721-1637055:f	site	AAAAAAAAAAAAAWAAAWWAWAAWAAWAA	R	274	302	ATGGCACTAAAATACAAATGGTAATTTAC	-30.1
Pf3D7_14_v3:1636721-1637055:f	site	KYTSKAWCSTCTGRMHWRCCAAARGRGG	R	274	301	TGGCACTAAAATACAAATGGTAATTTAC	-21.6
Pf3D7_14_v3:1636721-1637055:f	site	TTGGYTAGYTDYKGATWTGNGWGCTATGWTTRGTGRHGYWACTACAWTW	R	274	322	ATTTGTTTTGTTATTAACTCATGGCACTAAAATACAAATGGTAATTTAC	-38.6
Pf3D7_14_v3:1636721-1637055:f	site	ATATATATATATWTATATATAYATATA	R	274	300	GGCACTAAAATACAAATGGTAATTTAC	-29.4
Pf3D7_14_v3:1636721-1637055:f	site	KGTBCATCAATWTBADYAHCWCCATWAGB	R	274	302	ATGGCACTAAAATACAAATGGTAATTTAC	-9.9
Pf3D7_14_v3:1636721-1637055:f	site	TTAGAATGGWTATGTKTAGATTTAGATTTGGTKGAAGGYWTAWTGGA	R	274	320	TTGTTTTGTTATTAACTCATGGCACTAAAATACAAATGGTAATTTAC	-24.0
Pf3D7_14_v3:1636721-1637055:f	site	YTTTTTTTTTTTTTTTTTTTTTTTTTTTT	R	275	303	CATGGCACTAAAATACAAATGGTAATTTA	-38.8
Pf3D7_14_v3:1636721-1637055:f	site	ATAAWTAWAWAWATATATATATATATATATATATATATATA	R	275	315	TTGTTATTAACTCATGGCACTAAAATACAAATGGTAATTTA	-48.0
Pf3D7_14_v3:1636721-1637055:f	site	DBNTDTNKTTBYNYHTBYWBHTTTTKTTY	R	275	303	CATGGCACTAAAATACAAATGGTAATTTA	-35.6
Pf3D7_14_v3:1636721-1637055:f	site	NVWBHWNSTWYWVWWVHABHWMHACMACM	R	275	303	CATGGCACTAAAATACAAATGGTAATTTA	-18.4
Pf3D7_14_v3:1636721-1637055:f	site	AAAAAAAAAAAAAWAAAWWAWAAWAAWAA	R	275	303	CATGGCACTAAAATACAAATGGTAATTTA	-24.9
Pf3D7_14_v3:1636721-1637055:f	site	KYTSKAWCSTCTGRMHWRCCAAARGRGG	R	275	302	ATGGCACTAAAATACAAATGGTAATTTA	-23.7
Pf3D7_14_v3:1636721-1637055:f	site	TTGGYTAGYTDYKGATWTGNGWGCTATGWTTRGTGRHGYWACTACAWTW	R	275	323	TATTTGTTTTGTTATTAACTCATGGCACTAAAATACAAATGGTAATTTA	-27.6
Pf3D7_14_v3:1636721-1637055:f	site	ATATATATATATWTATATATAYATATA	R	275	301	TGGCACTAAAATACAAATGGTAATTTA	-8.9
Pf3D7_14_v3:1636721-1637055:f	site	KGTBCATCAATWTBADYAHCWCCATWAGB	R	275	303	CATGGCACTAAAATACAAATGGTAATTTA	-23.9
Pf3D7_14_v3:1636721-1637055:f	site	TTAGAATGGWTATGTKTAGATTTAGATTTGGTKGAAGGYWTAWTGGA	R	275	321	TTTGTTTTGTTATTAACTCATGGCACTAAAATACAAATGGTAATTTA	-14.6
Pf3D7_14_v3:1636721-1637055:f	site	YTTTTTTTTTTTTTTTTTTTTTTTTTTTT	R	276	304	TCATGGCACTAAAATACAAATGGTAATTT	-36.5
Pf3D7_14_v3:1636721-1637055:f	site	ATAAWTAWAWAWATATATATATATATATATATATATATATA	R	276	316	TTTGTTATTAACTCATGGCACTAAAATACAAATGGTAATTT	-53.0
Pf3D7_14_v3:1636721-1637055:f	site	DBNTDTNKTTBYNYHTBYWBHTTTTKTTY	R	276	304	TCATGGCACTAAAATACAAATGGTAATTT	-18.2
Pf3D7_14_v3:1636721-1637055:f	site	NVWBHWNSTWYWVWWVHABHWMHACMACM	R	276	304	TCATGGCACTAAAATACAAATGGTAATTT	-27.0
Pf3D7_14_v3:1636721-1637055:f	site	AAAAAAAAAAAAAWAAAWWAWAAWAAWAA	R	276	304	TCATGGCACTAAAATACAAATGGTAATTT	-18.5
Pf3D7_14_v3:1636721-1637055:f	site	KYTSKAWCSTCTGRMHWRCCAAARGRGG	R	276	303	CATGGCACTAAAATACAAATGGTAATTT	-17.1
Pf3D7_14_v3:1636721-1637055:f	site	TTGGYTAGYTDYKGATWTGNGWGCTATGWTTRGTGRHGYWACTACAWTW	R	276	324	TTATTTGTTTTGTTATTAACTCATGGCACTAAAATACAAATGGTAATTT	-14.5
Pf3D7_14_v3:1636721-1637055:f	site	ATATATATATATWTATATATAYATATA	R	276	302	ATGGCACTAAAATACAAATGGTAATTT	-24.7
Pf3D7_14_v3:1636721-1637055:f	site	KGTBCATCAATWTBADYAHCWCCATWAGB	R	276	304	TCATGGCACTAAAATACAAATGGTAATTT	-19.9
Pf3D7_14_v3:1636721-1637055:f	site	TTAGAATGGWTATGTKTAGATTTAGATTTGGTKGAAGGYWTAWTGGA	R	276	322	ATTTGTTTTGTTATTAACTCATGGCACTAAAATACAAATGGTAATTT	-33.7
Pf3D7_14_v3:1636721-1637055:f	site	YTTTTTTTTTTTTTTTTTTTTTTTTTTTT	R	277	305	CTCATGGCACTAAAATACAAATGGTAATT	-38.9
Pf3D7_14_v3:1636721-1637055:f	site	ATAAWTAWAWAWATATATATATATATATATATATATATATA	R	277	317	TTTTGTTATTAACTCATGGCACTAAAATACAAATGGTAATT	-37.5
Pf3D7_14_v3:1636721-1637055:f	site	DBNTDTNKTTBYNYHTBYWBHTTTTKTTY	R	277	305	CTCATGGCACTAAAATACAAATGGTAATT	-19.1
Pf3D7_14_v3:1636721-1637055:f	site	NVWBHWNSTWYWVWWVHABHWMHACMACM	R	277	305	CTCATGGCACTAAAATACAAATGGTAATT	-20.6
Pf3D7_14_v3:1636721-1637055:f	site	AAAAAAAAAAAAAWAAAWWAWAAWAAWAA	R	277	305	CTCATGGCACTAAAATACAAATGGTAATT	-30.2
Pf3D7_14_v3:1636721-1637055:f	site	KYTSKAWCSTCTGRMHWRCCAAARGRGG	R	277	304	TCATGGCACTAAAATACAAATGGTAATT	-17.5
Pf3D7_14_v3:1636721-1637055:f	site	TTGGYTAGYTDYKGATWTGNGWGCTATGWTTRGTGRHGYWACTACAWTW	R	277	325	ATTATTTGTTTTGTTATTAACTCATGGCACTAAAATACAAATGGTAATT	-21.4
Pf3D7_14_v3:1636721-1637055:f	site	ATATATATATATWTATATATAYATATA	R	277	303	CATGGCACTAAAATACAAATGGTAATT	-21.8
Pf3D7_14_v3:1636721-1637055:f	site	KGTBCATCAATWTBADYAHCWCCATWAGB	R	277	305	CTCATGGCACTAAAATACAAATGGTAATT	-30.8
Pf3D7_14_v3:1636721-1637055:f	site	TTAGAATGGWTATGTKTAGATTTAGATTTGGTKGAAGGYWTAWTGGA	R	277	323	TATTTGTTTTGTTATTAACTCATGGCACTAAAATACAAATGGTAATT	-29.4
Pf3D7_14_v3:1636721-1637055:f	site	YTTTTTTTTTTTTTTTTTTTTTTTTTTTT	R	278	306	ACTCATGGCACTAAAATACAAATGGTAAT	-40.7
Pf3D7_14_v3:1636721-1637055:f	site	ATAAWTAWAWAWATATATATATATATATATATATATATATA	R	278	318	GTTTTGTTATTAACTCATGGCACTAAAATACAAATGGTAAT	-46.4
Pf3D7_14_v3:1636721-1637055:f	site	DBNTDTNKTTBYNYHTBYWBHTTTTKTTY	R	278	306	ACTCATGGCACTAAAATACAAATGGTAAT	-9.7
Pf3D7_14_v3:1636721-1637055:f	site	NVWBHWNSTWYWVWWVHABHWMHACMACM	R	278	306	ACTCATGGCACTAAAATACAAATGGTAAT	-7.9
Pf3D7_14_v3:1636721-1637055:f	site	AAAAAAAAAAAAAWAAAWWAWAAWAAWAA	R	278	306	ACTCATGGCACTAAAATACAAATGGTAAT	-14.3
Pf3D7_14_v3:1636721-1637055:f	site	KYTSKAWCSTCTGRMHWRCCAAARGRGG	R	278	305	CTCATGGCACTAAAATACAAATGGTAAT	-18.2
Pf3D7_14_v3:1636721-1637055:f	site	TTGGYTAGYTDYKGATWTGNGWGCTATGWTTRGTGRHGYWACTACAWTW	R	278	326	GATTATTTGTTTTGTTATTAACTCATGGCACTAAAATACAAATGGTAAT	-25.7
Pf3D7_14_v3:1636721-1637055:f	site	ATATATATATATWTATATATAYATATA	R	278	304	TCATGGCACTAAAATACAAATGGTAAT	-40.0
Pf3D7_14_v3:1636721-1637055:f	site	KGTBCATCAATWTBADYAHCWCCATWAGB	R	278	306	ACTCATGGCACTAAAATACAAATGGTAAT	-15.5
Pf3D7_14_v3:1636721-1637055:f	site	TTAGAATGGWTATGTKTAGATTTAGATTTGGTKGAAGGYWTAWTGGA	R	278	324	TTATTTGTTTTGTTATTAACTCATGGCACTAAAATACAAATGGTAAT	-25.3
Pf3D7_14_v3:1636721-1637055:f	site	YTTTTTTTTTTTTTTTTTTTTTTTTTTTT	R	279	307	AACTCATGGCACTAAAATACAAATGGTAA	-46.8
Pf3D7_14_v3:1636721-1637055:f	site	ATAAWTAWAWAWATATATATATATATATATATATATATATA	R	279	319	TGTTTTGTTATTAACTCATGGCACTAAAATACAAATGGTAA	-48.2
Pf3D7_14_v3:1636721-1637055:f	site	DBNTDTNKTTBYNYHTBYWBHTTTTKTTY	R	279	307	AACTCATGGCACTAAAATACAAATGGTAA	-13.0
Pf3D7_14_v3:1636721-1637055:f	site	NVWBHWNSTWYWVWWVHABHWMHACMACM	R	279	307	AACTCATGGCACTAAAATACAAATGGTAA	-14.0
Pf3D7_14_v3:1636721-1637055:f	site	AAAAAAAAAAAAAWAAAWWAWAAWAAWAA	R	279	307	AACTCATGGCACTAAAATACAAATGGTAA	-17.5
Pf3D7_14_v3:1636721-1637055:f	site	RTGAWWMKKAWRAAGMTVMWG	R	279	299	GCACTAAAATACAAATGGTAA	-14.2
Pf3D7_14_v3:1636721-1637055:f	site	KYTSKAWCSTCTGRMHWRCCAAARGRGG	R	279	306	ACTCATGGCACTAAAATACAAATGGTAA	-4.4
Pf3D7_14_v3:1636721-1637055:f	site	TTGGYTAGYTDYKGATWTGNGWGCTATGWTTRGTGRHGYWACTACAWTW	R	279	327	AGATTATTTGTTTTGTTATTAACTCATGGCACTAAAATACAAATGGTAA	-29.8
Pf3D7_14_v3:1636721-1637055:f	site	ATATATATATATWTATATATAYATATA	R	279	305	CTCATGGCACTAAAATACAAATGGTAA	-28.3
Pf3D7_14_v3:1636721-1637055:f	site	KGTBCATCAATWTBADYAHCWCCATWAGB	R	279	307	AACTCATGGCACTAAAATACAAATGGTAA	-18.5
Pf3D7_14_v3:1636721-1637055:f	site	TTAGAATGGWTATGTKTAGATTTAGATTTGGTKGAAGGYWTAWTGGA	R	279	325	ATTATTTGTTTTGTTATTAACTCATGGCACTAAAATACAAATGGTAA	-28.3
Pf3D7_14_v3:1636721-1637055:f	site	YTTTTTTTTTTTTTTTTTTTTTTTTTTTT	R	280	308	TAACTCATGGCACTAAAATACAAATGGTA	-39.4
Pf3D7_14_v3:1636721-1637055:f	site	ATAAWTAWAWAWATATATATATATATATATATATATATATA	R	280	320	TTGTTTTGTTATTAACTCATGGCACTAAAATACAAATGGTA	-53.4
Pf3D7_14_v3:1636721-1637055:f	site	DBNTDTNKTTBYNYHTBYWBHTTTTKTTY	R	280	308	TAACTCATGGCACTAAAATACAAATGGTA	-22.8
Pf3D7_14_v3:1636721-1637055:f	site	NVWBHWNSTWYWVWWVHABHWMHACMACM	R	280	308	TAACTCATGGCACTAAAATACAAATGGTA	-11.4
Pf3D7_14_v3:1636721-1637055:f	site	AAAAAAAAAAAAAWAAAWWAWAAWAAWAA	R	280	308	TAACTCATGGCACTAAAATACAAATGGTA	-33.1
Pf3D7_14_v3:1636721-1637055:f	site	RTGAWWMKKAWRAAGMTVMWG	R	280	300	GGCACTAAAATACAAATGGTA	0.1
Pf3D7_14_v3:1636721-1637055:f	site	KYTSKAWCSTCTGRMHWRCCAAARGRGG	R	280	307	AACTCATGGCACTAAAATACAAATGGTA	-16.0
Pf3D7_14_v3:1636721-1637055:f	site	TTGGYTAGYTDYKGATWTGNGWGCTATGWTTRGTGRHGYWACTACAWTW	R	280	328	AAGATTATTTGTTTTGTTATTAACTCATGGCACTAAAATACAAATGGTA	-11.2
Pf3D7_14_v3:1636721-1637055:f	site	ATATATATATATWTATATATAYATATA	R	280	306	ACTCATGGCACTAAAATACAAATGGTA	-33.9
Pf3D7_14_v3:1636721-1637055:f	site	KGTBCATCAATWTBADYAHCWCCATWAGB	R	280	308	TAACTCATGGCACTAAAATACAAATGGTA	-19.7
Pf3D7_14_v3:1636721-1637055:f	site	DSGWDDTSCACMASAAGSDS	R	280	299	GCACTAAAATACAAATGGTA	-5.6
Pf3D7_14_v3:1636721-1637055:f	site	TTAGAATGGWTATGTKTAGATTTAGATTTGGTKGAAGGYWTAWTGGA	R	280	326	GATTATTTGTTTTGTTATTAACTCATGGCACTAAAATACAAATGGTA	-13.7
Pf3D7_14_v3:1636721-1637055:f	site	YTTTTTTTTTTTTTTTTTTTTTTTTTTTT	R	281	309	TTAACTCATGGCACTAAAATACAAATGGT	-36.1
Pf3D7_14_v3:1636721-1637055:f	site	ATAAWTAWAWAWATATATATATATATATATATATATATATA	R	281	321	TTTGTTTTGTTATTAACTCATGGCACTAAAATACAAATGGT	-43.7
Pf3D7_14_v3:1636721-1637055:f	site	DBNTDTNKTTBYNYHTBYWBHTTTTKTTY	R	281	309	TTAACTCATGGCACTAAAATACAAATGGT	-18.7
Pf3D7_14_v3:1636721-1637055:f	site	NVWBHWNSTWYWVWWVHABHWMHACMACM	R	281	309	TTAACTCATGGCACTAAAATACAAATGGT	-16.7
Pf3D7_14_v3:1636721-1637055:f	site	AAAAAAAAAAAAAWAAAWWAWAAWAAWAA	R	281	309	TTAACTCATGGCACTAAAATACAAATGGT	-30.9
Pf3D7_14_v3:1636721-1637055:f	site	RTGAWWMKKAWRAAGMTVMWG	R	281	301	TGGCACTAAAATACAAATGGT	-19.3
Pf3D7_14_v3:1636721-1637055:f	site	KYTSKAWCSTCTGRMHWRCCAAARGRGG	R	281	308	TAACTCATGGCACTAAAATACAAATGGT	-7.0
Pf3D7_14_v3:1636721-1637055:f	site	TTGGYTAGYTDYKGATWTGNGWGCTATGWTTRGTGRHGYWACTACAWTW	R	281	329	AAAGATTATTTGTTTTGTTATTAACTCATGGCACTAAAATACAAATGGT	-33.8
Pf3D7_14_v3:1636721-1637055:f	site	ATATATATATATWTATATATAYATATA	R	281	307	AACTCATGGCACTAAAATACAAATGGT	-23.4
Pf3D7_14_v3:1636721-1637055:f	site	KGTBCATCAATWTBADYAHCWCCATWAGB	R	281	309	TTAACTCATGGCACTAAAATACAAATGGT	-16.8
Pf3D7_14_v3:1636721-1637055:f	site	DSGWDDTSCACMASAAGSDS	R	281	300	GGCACTAAAATACAAATGGT	-7.5
Pf3D7_14_v3:1636721-1637055:f	site	TTAGAATGGWTATGTKTAGATTTAGATTTGGTKGAAGGYWTAWTGGA	R	281	327	AGATTATTTGTTTTGTTATTAACTCATGGCACTAAAATACAAATGGT	-18.7
Pf3D7_14_v3:1636721-1637055:f	site	YTTTTTTTTTTTTTTTTTTTTTTTTTTTT	R	282	310	ATTAACTCATGGCACTAAAATACAAATGG	-41.2
Pf3D7_14_v3:1636721-1637055:f	site	ATAAWTAWAWAWATATATATATATATATATATATATATATA	R	282	322	ATTTGTTTTGTTATTAACTCATGGCACTAAAATACAAATGG	-66.1
Pf3D7_14_v3:1636721-1637055:f	site	DBNTDTNKTTBYNYHTBYWBHTTTTKTTY	R	282	310	ATTAACTCATGGCACTAAAATACAAATGG	-17.6
Pf3D7_14_v3:1636721-1637055:f	site	NVWBHWNSTWYWVWWVHABHWMHACMACM	R	282	310	ATTAACTCATGGCACTAAAATACAAATGG	-10.6
Pf3D7_14_v3:1636721-1637055:f	site	AAAAAAAAAAAAAWAAAWWAWAAWAAWAA	R	282	310	ATTAACTCATGGCACTAAAATACAAATGG	-18.6
Pf3D7_14_v3:1636721-1637055:f	site	RTGAWWMKKAWRAAGMTVMWG	R	282	302	ATGGCACTAAAATACAAATGG	-5.1
Pf3D7_14_v3:1636721-1637055:f	site	KYTSKAWCSTCTGRMHWRCCAAARGRGG	R	282	309	TTAACTCATGGCACTAAAATACAAATGG	-15.4
Pf3D7_14_v3:1636721-1637055:f	site	TTGGYTAGYTDYKGATWTGNGWGCTATGWTTRGTGRHGYWACTACAWTW	R	282	330	AAAAGATTATTTGTTTTGTTATTAACTCATGGCACTAAAATACAAATGG	-34.8
Pf3D7_14_v3:1636721-1637055:f	site	ATATATATATATWTATATATAYATATA	R	282	308	TAACTCATGGCACTAAAATACAAATGG	-39.4
Pf3D7_14_v3:1636721-1637055:f	site	KGTBCATCAATWTBADYAHCWCCATWAGB	R	282	310	ATTAACTCATGGCACTAAAATACAAATGG	-15.2
Pf3D7_14_v3:1636721-1637055:f	site	DSGWDDTSCACMASAAGSDS	R	282	301	TGGCACTAAAATACAAATGG	-0.9
Pf3D7_14_v3:1636721-1637055:f	site	TTAGAATGGWTATGTKTAGATTTAGATTTGGTKGAAGGYWTAWTGGA	R	282	328	AAGATTATTTGTTTTGTTATTAACTCATGGCACTAAAATACAAATGG	-24.0
Pf3D7_14_v3:1636721-1637055:f	site	YTTTTTTTTTTTTTTTTTTTTTTTTTTTT	R	283	311	TATTAACTCATGGCACTAAAATACAAATG	-39.9
Pf3D7_14_v3:1636721-1637055:f	site	ATAAWTAWAWAWATATATATATATATATATATATATATATA	R	283	323	TATTTGTTTTGTTATTAACTCATGGCACTAAAATACAAATG	-45.6
Pf3D7_14_v3:1636721-1637055:f	site	DBNTDTNKTTBYNYHTBYWBHTTTTKTTY	R	283	311	TATTAACTCATGGCACTAAAATACAAATG	-22.5
Pf3D7_14_v3:1636721-1637055:f	site	NVWBHWNSTWYWVWWVHABHWMHACMACM	R	283	311	TATTAACTCATGGCACTAAAATACAAATG	-14.4
Pf3D7_14_v3:1636721-1637055:f	site	AAAAAAAAAAAAAWAAAWWAWAAWAAWAA	R	283	311	TATTAACTCATGGCACTAAAATACAAATG	-39.4
Pf3D7_14_v3:1636721-1637055:f	site	RTGAWWMKKAWRAAGMTVMWG	R	283	303	CATGGCACTAAAATACAAATG	-3.8
Pf3D7_14_v3:1636721-1637055:f	site	KYTSKAWCSTCTGRMHWRCCAAARGRGG	R	283	310	ATTAACTCATGGCACTAAAATACAAATG	-7.9
Pf3D7_14_v3:1636721-1637055:f	site	TTGGYTAGYTDYKGATWTGNGWGCTATGWTTRGTGRHGYWACTACAWTW	R	283	331	TAAAAGATTATTTGTTTTGTTATTAACTCATGGCACTAAAATACAAATG	-21.0
Pf3D7_14_v3:1636721-1637055:f	site	ATATATATATATWTATATATAYATATA	R	283	309	TTAACTCATGGCACTAAAATACAAATG	-18.8
Pf3D7_14_v3:1636721-1637055:f	site	KGTBCATCAATWTBADYAHCWCCATWAGB	R	283	311	TATTAACTCATGGCACTAAAATACAAATG	-12.8
Pf3D7_14_v3:1636721-1637055:f	site	DSGWDDTSCACMASAAGSDS	R	283	302	ATGGCACTAAAATACAAATG	-9.9
Pf3D7_14_v3:1636721-1637055:f	site	TTAGAATGGWTATGTKTAGATTTAGATTTGGTKGAAGGYWTAWTGGA	R	283	329	AAAGATTATTTGTTTTGTTATTAACTCATGGCACTAAAATACAAATG	-16.2
Pf3D7_14_v3:1636721-1637055:f	site	YTTTTTTTTTTTTTTTTTTTTTTTTTTTT	R	284	312	TTATTAACTCATGGCACTAAAATACAAAT	-41.0
Pf3D7_14_v3:1636721-1637055:f	site	ATAAWTAWAWAWATATATATATATATATATATATATATATA	R	284	324	TTATTTGTTTTGTTATTAACTCATGGCACTAAAATACAAAT	-57.1
Pf3D7_14_v3:1636721-1637055:f	site	DBNTDTNKTTBYNYHTBYWBHTTTTKTTY	R	284	312	TTATTAACTCATGGCACTAAAATACAAAT	-6.3
Pf3D7_14_v3:1636721-1637055:f	site	NVWBHWNSTWYWVWWVHABHWMHACMACM	R	284	312	TTATTAACTCATGGCACTAAAATACAAAT	-5.4
Pf3D7_14_v3:1636721-1637055:f	site	AAAAAAAAAAAAAWAAAWWAWAAWAAWAA	R	284	312	TTATTAACTCATGGCACTAAAATACAAAT	-23.4
Pf3D7_14_v3:1636721-1637055:f	site	RTGAWWMKKAWRAAGMTVMWG	R	284	304	TCATGGCACTAAAATACAAAT	-25.2
Pf3D7_14_v3:1636721-1637055:f	site	KYTSKAWCSTCTGRMHWRCCAAARGRGG	R	284	311	TATTAACTCATGGCACTAAAATACAAAT	-13.1
Pf3D7_14_v3:1636721-1637055:f	site	TTGGYTAGYTDYKGATWTGNGWGCTATGWTTRGTGRHGYWACTACAWTW	R	284	332	TTAAAAGATTATTTGTTTTGTTATTAACTCATGGCACTAAAATACAAAT	-16.6
Pf3D7_14_v3:1636721-1637055:f	site	ATATATATATATWTATATATAYATATA	R	284	310	ATTAACTCATGGCACTAAAATACAAAT	-41.1
Pf3D7_14_v3:1636721-1637055:f	site	KGTBCATCAATWTBADYAHCWCCATWAGB	R	284	312	TTATTAACTCATGGCACTAAAATACAAAT	-6.7
Pf3D7_14_v3:1636721-1637055:f	site	DSGWDDTSCACMASAAGSDS	R	284	303	CATGGCACTAAAATACAAAT	-13.6
Pf3D7_14_v3:1636721-1637055:f	site	TTAGAATGGWTATGTKTAGATTTAGATTTGGTKGAAGGYWTAWTGGA	R	284	330	AAAAGATTATTTGTTTTGTTATTAACTCATGGCACTAAAATACAAAT	-23.5
Pf3D7_14_v3:1636721-1637055:f	site	YTTTTTTTTTTTTTTTTTTTTTTTTTTTT	R	285	313	GTTATTAACTCATGGCACTAAAATACAAA	-38.7
Pf3D7_14_v3:1636721-1637055:f	site	ATAAWTAWAWAWATATATATATATATATATATATATATATA	R	285	325	ATTATTTGTTTTGTTATTAACTCATGGCACTAAAATACAAA	-35.5
Pf3D7_14_v3:1636721-1637055:f	site	DBNTDTNKTTBYNYHTBYWBHTTTTKTTY	R	285	313	GTTATTAACTCATGGCACTAAAATACAAA	-28.1
Pf3D7_14_v3:1636721-1637055:f	site	ATATATATATATATA	R	285	299	GCACTAAAATACAAA	-20.6
Pf3D7_14_v3:1636721-1637055:f	site	NVWBHWNSTWYWVWWVHABHWMHACMACM	R	285	313	GTTATTAACTCATGGCACTAAAATACAAA	-14.7
Pf3D7_14_v3:1636721-1637055:f	site	AAAAAAAAAAAAAWAAAWWAWAAWAAWAA	R	285	313	GTTATTAACTCATGGCACTAAAATACAAA	-23.0
Pf3D7_14_v3:1636721-1637055:f	site	RTGAWWMKKAWRAAGMTVMWG	R	285	305	CTCATGGCACTAAAATACAAA	-9.9
Pf3D7_14_v3:1636721-1637055:f	site	KYTSKAWCSTCTGRMHWRCCAAARGRGG	R	285	312	TTATTAACTCATGGCACTAAAATACAAA	-13.0
Pf3D7_14_v3:1636721-1637055:f	site	TTGGYTAGYTDYKGATWTGNGWGCTATGWTTRGTGRHGYWACTACAWTW	R	285	333	GTTAAAAGATTATTTGTTTTGTTATTAACTCATGGCACTAAAATACAAA	-23.9
Pf3D7_14_v3:1636721-1637055:f	site	ATATATATATATWTATATATAYATATA	R	285	311	TATTAACTCATGGCACTAAAATACAAA	-32.6
Pf3D7_14_v3:1636721-1637055:f	site	KGTBCATCAATWTBADYAHCWCCATWAGB	R	285	313	GTTATTAACTCATGGCACTAAAATACAAA	-19.3
Pf3D7_14_v3:1636721-1637055:f	site	DSGWDDTSCACMASAAGSDS	R	285	304	TCATGGCACTAAAATACAAA	-7.5
Pf3D7_14_v3:1636721-1637055:f	site	TTAGAATGGWTATGTKTAGATTTAGATTTGGTKGAAGGYWTAWTGGA	R	285	331	TAAAAGATTATTTGTTTTGTTATTAACTCATGGCACTAAAATACAAA	-15.1
Pf3D7_14_v3:1636721-1637055:f	site	YTTTTTTTTTTTTTTTTTTTTTTTTTTTT	R	286	314	TGTTATTAACTCATGGCACTAAAATACAA	-31.0
Pf3D7_14_v3:1636721-1637055:f	site	ATAAWTAWAWAWATATATATATATATATATATATATATATA	R	286	326	GATTATTTGTTTTGTTATTAACTCATGGCACTAAAATACAA	-55.2
Pf3D7_14_v3:1636721-1637055:f	site	DBNTDTNKTTBYNYHTBYWBHTTTTKTTY	R	286	314	TGTTATTAACTCATGGCACTAAAATACAA	-15.2
Pf3D7_14_v3:1636721-1637055:f	site	ATATATATATATATA	R	286	300	GGCACTAAAATACAA	-34.8
Pf3D7_14_v3:1636721-1637055:f	site	NVWBHWNSTWYWVWWVHABHWMHACMACM	R	286	314	TGTTATTAACTCATGGCACTAAAATACAA	-12.2
Pf3D7_14_v3:1636721-1637055:f	site	AAAAAAAAAAAAAWAAAWWAWAAWAAWAA	R	286	314	TGTTATTAACTCATGGCACTAAAATACAA	-25.4
Pf3D7_14_v3:1636721-1637055:f	site	RTGAWWMKKAWRAAGMTVMWG	R	286	306	ACTCATGGCACTAAAATACAA	-8.9
Pf3D7_14_v3:1636721-1637055:f	site	KYTSKAWCSTCTGRMHWRCCAAARGRGG	R	286	313	GTTATTAACTCATGGCACTAAAATACAA	-4.9
Pf3D7_14_v3:1636721-1637055:f	site	TTGGYTAGYTDYKGATWTGNGWGCTATGWTTRGTGRHGYWACTACAWTW	R	286	334	TGTTAAAAGATTATTTGTTTTGTTATTAACTCATGGCACTAAAATACAA	-21.9
Pf3D7_14_v3:1636721-1637055:f	site	ATATATATATATWTATATATAYATATA	R	286	312	TTATTAACTCATGGCACTAAAATACAA	-32.3
Pf3D7_14_v3:1636721-1637055:f	site	KGTBCATCAATWTBADYAHCWCCATWAGB	R	286	314	TGTTATTAACTCATGGCACTAAAATACAA	-6.0
Pf3D7_14_v3:1636721-1637055:f	site	DSGWDDTSCACMASAAGSDS	R	286	305	CTCATGGCACTAAAATACAA	-10.8
Pf3D7_14_v3:1636721-1637055:f	site	TTAGAATGGWTATGTKTAGATTTAGATTTGGTKGAAGGYWTAWTGGA	R	286	332	TTAAAAGATTATTTGTTTTGTTATTAACTCATGGCACTAAAATACAA	-14.5
Pf3D7_14_v3:1636721-1637055:f	site	YTTTTTTTTTTTTTTTTTTTTTTTTTTTT	R	287	315	TTGTTATTAACTCATGGCACTAAAATACA	-33.0
Pf3D7_14_v3:1636721-1637055:f	site	ATAAWTAWAWAWATATATATATATATATATATATATATATA	R	287	327	AGATTATTTGTTTTGTTATTAACTCATGGCACTAAAATACA	-56.9
Pf3D7_14_v3:1636721-1637055:f	site	DBNTDTNKTTBYNYHTBYWBHTTTTKTTY	R	287	315	TTGTTATTAACTCATGGCACTAAAATACA	-10.5
Pf3D7_14_v3:1636721-1637055:f	site	ATATATATATATATA	R	287	301	TGGCACTAAAATACA	-24.4
Pf3D7_14_v3:1636721-1637055:f	site	NVWBHWNSTWYWVWWVHABHWMHACMACM	R	287	315	TTGTTATTAACTCATGGCACTAAAATACA	-9.8
Pf3D7_14_v3:1636721-1637055:f	site	AAAAAAAAAAAAAWAAAWWAWAAWAAWAA	R	287	315	TTGTTATTAACTCATGGCACTAAAATACA	-34.9
Pf3D7_14_v3:1636721-1637055:f	site	RTGAWWMKKAWRAAGMTVMWG	R	287	307	AACTCATGGCACTAAAATACA	-16.6
Pf3D7_14_v3:1636721-1637055:f	site	KYTSKAWCSTCTGRMHWRCCAAARGRGG	R	287	314	TGTTATTAACTCATGGCACTAAAATACA	-16.5
Pf3D7_14_v3:1636721-1637055:f	site	TTGGYTAGYTDYKGATWTGNGWGCTATGWTTRGTGRHGYWACTACAWTW	R	287	335	TTGTTAAAAGATTATTTGTTTTGTTATTAACTCATGGCACTAAAATACA	-25.6
Pf3D7_14_v3:1636721-1637055:f	site	ATATATATATATWTATATATAYATATA	R	287	313	GTTATTAACTCATGGCACTAAAATACA	-26.5
Pf3D7_14_v3:1636721-1637055:f	site	WWGCAMARKRKGA	R	287	299	GCACTAAAATACA	-12.4
Pf3D7_14_v3:1636721-1637055:f	site	KGTBCATCAATWTBADYAHCWCCATWAGB	R	287	315	TTGTTATTAACTCATGGCACTAAAATACA	-10.9
Pf3D7_14_v3:1636721-1637055:f	site	DSGWDDTSCACMASAAGSDS	R	287	306	ACTCATGGCACTAAAATACA	-4.2
Pf3D7_14_v3:1636721-1637055:f	site	TTAGAATGGWTATGTKTAGATTTAGATTTGGTKGAAGGYWTAWTGGA	R	287	333	GTTAAAAGATTATTTGTTTTGTTATTAACTCATGGCACTAAAATACA	-12.0
Pf3D7_14_v3:1636721-1637055:f	site	YTTTTTTTTTTTTTTTTTTTTTTTTTTTT	R	288	316	TTTGTTATTAACTCATGGCACTAAAATAC	-16.5
Pf3D7_14_v3:1636721-1637055:f	site	ATAAWTAWAWAWATATATATATATATATATATATATATATA	R	288	328	AAGATTATTTGTTTTGTTATTAACTCATGGCACTAAAATAC	-57.7
Pf3D7_14_v3:1636721-1637055:f	site	DBNTDTNKTTBYNYHTBYWBHTTTTKTTY	R	288	316	TTTGTTATTAACTCATGGCACTAAAATAC	-17.1
Pf3D7_14_v3:1636721-1637055:f	site	ATATATATATATATA	R	288	302	ATGGCACTAAAATAC	-39.9
Pf3D7_14_v3:1636721-1637055:f	site	NVWBHWNSTWYWVWWVHABHWMHACMACM	R	288	316	TTTGTTATTAACTCATGGCACTAAAATAC	-18.0
Pf3D7_14_v3:1636721-1637055:f	site	AAAAAAAAAAAAAWAAAWWAWAAWAAWAA	R	288	316	TTTGTTATTAACTCATGGCACTAAAATAC	-41.8
Pf3D7_14_v3:1636721-1637055:f	site	RTGAWWMKKAWRAAGMTVMWG	R	288	308	TAACTCATGGCACTAAAATAC	-14.7
Pf3D7_14_v3:1636721-1637055:f	site	KYTSKAWCSTCTGRMHWRCCAAARGRGG	R	288	315	TTGTTATTAACTCATGGCACTAAAATAC	-9.0
Pf3D7_14_v3:1636721-1637055:f	site	ATATATATATATWTATATATAYATATA	R	288	314	TGTTATTAACTCATGGCACTAAAATAC	-33.8
Pf3D7_14_v3:1636721-1637055:f	site	WWGCAMARKRKGA	R	288	300	GGCACTAAAATAC	-13.6
Pf3D7_14_v3:1636721-1637055:f	site	KGTBCATCAATWTBADYAHCWCCATWAGB	R	288	316	TTTGTTATTAACTCATGGCACTAAAATAC	-6.4
Pf3D7_14_v3:1636721-1637055:f	site	DSGWDDTSCACMASAAGSDS	R	288	307	AACTCATGGCACTAAAATAC	-8.5
Pf3D7_14_v3:1636721-1637055:f	site	TTAGAATGGWTATGTKTAGATTTAGATTTGGTKGAAGGYWTAWTGGA	R	288	334	TGTTAAAAGATTATTTGTTTTGTTATTAACTCATGGCACTAAAATAC	-25.1
Pf3D7_14_v3:1636721-1637055:f	site	YTTTTTTTTTTTTTTTTTTTTTTTTTTTT	R	289	317	TTTTGTTATTAACTCATGGCACTAAAATA	-32.6
Pf3D7_14_v3:1636721-1637055:f	site	ATAAWTAWAWAWATATATATATATATATATATATATATATA	R	289	329	AAAGATTATTTGTTTTGTTATTAACTCATGGCACTAAAATA	-50.5
Pf3D7_14_v3:1636721-1637055:f	site	DBNTDTNKTTBYNYHTBYWBHTTTTKTTY	R	289	317	TTTTGTTATTAACTCATGGCACTAAAATA	-18.8
Pf3D7_14_v3:1636721-1637055:f	site	ATATATATATATATA	R	289	303	CATGGCACTAAAATA	-31.2
Pf3D7_14_v3:1636721-1637055:f	site	NVWBHWNSTWYWVWWVHABHWMHACMACM	R	289	317	TTTTGTTATTAACTCATGGCACTAAAATA	-11.8
Pf3D7_14_v3:1636721-1637055:f	site	AAAAAAAAAAAAAWAAAWWAWAAWAAWAA	R	289	317	TTTTGTTATTAACTCATGGCACTAAAATA	-34.0
Pf3D7_14_v3:1636721-1637055:f	site	RTGAWWMKKAWRAAGMTVMWG	R	289	309	TTAACTCATGGCACTAAAATA	-17.4
Pf3D7_14_v3:1636721-1637055:f	site	KYTSKAWCSTCTGRMHWRCCAAARGRGG	R	289	316	TTTGTTATTAACTCATGGCACTAAAATA	-13.1
Pf3D7_14_v3:1636721-1637055:f	site	ATATATATATATWTATATATAYATATA	R	289	315	TTGTTATTAACTCATGGCACTAAAATA	-21.0
Pf3D7_14_v3:1636721-1637055:f	site	WWGCAMARKRKGA	R	289	301	TGGCACTAAAATA	-3.7
Pf3D7_14_v3:1636721-1637055:f	site	KGTBCATCAATWTBADYAHCWCCATWAGB	R	289	317	TTTTGTTATTAACTCATGGCACTAAAATA	-8.8
Pf3D7_14_v3:1636721-1637055:f	site	DSGWDDTSCACMASAAGSDS	R	289	308	TAACTCATGGCACTAAAATA	-15.6
Pf3D7_14_v3:1636721-1637055:f	site	TTAGAATGGWTATGTKTAGATTTAGATTTGGTKGAAGGYWTAWTGGA	R	289	335	TTGTTAAAAGATTATTTGTTTTGTTATTAACTCATGGCACTAAAATA	-19.4
Pf3D7_14_v3:1636721-1637055:f	site	YTTTTTTTTTTTTTTTTTTTTTTTTTTTT	R	290	318	GTTTTGTTATTAACTCATGGCACTAAAAT	-25.3
Pf3D7_14_v3:1636721-1637055:f	site	ATAAWTAWAWAWATATATATATATATATATATATATATATA	R	290	330	AAAAGATTATTTGTTTTGTTATTAACTCATGGCACTAAAAT	-52.4
Pf3D7_14_v3:1636721-1637055:f	site	DBNTDTNKTTBYNYHTBYWBHTTTTKTTY	R	290	318	GTTTTGTTATTAACTCATGGCACTAAAAT	-23.6
Pf3D7_14_v3:1636721-1637055:f	site	ATATATATATATATA	R	290	304	TCATGGCACTAAAAT	-35.2
Pf3D7_14_v3:1636721-1637055:f	site	NVWBHWNSTWYWVWWVHABHWMHACMACM	R	290	318	GTTTTGTTATTAACTCATGGCACTAAAAT	-10.1
Pf3D7_14_v3:1636721-1637055:f	site	AAAAAAAAAAAAAWAAAWWAWAAWAAWAA	R	290	318	GTTTTGTTATTAACTCATGGCACTAAAAT	-32.6
Pf3D7_14_v3:1636721-1637055:f	site	RTGAWWMKKAWRAAGMTVMWG	R	290	310	ATTAACTCATGGCACTAAAAT	-18.7
Pf3D7_14_v3:1636721-1637055:f	site	KYTSKAWCSTCTGRMHWRCCAAARGRGG	R	290	317	TTTTGTTATTAACTCATGGCACTAAAAT	-11.2
Pf3D7_14_v3:1636721-1637055:f	site	ATATATATATATWTATATATAYATATA	R	290	316	TTTGTTATTAACTCATGGCACTAAAAT	-29.1
Pf3D7_14_v3:1636721-1637055:f	site	WWGCAMARKRKGA	R	290	302	ATGGCACTAAAAT	-10.0
Pf3D7_14_v3:1636721-1637055:f	site	KGTBCATCAATWTBADYAHCWCCATWAGB	R	290	318	GTTTTGTTATTAACTCATGGCACTAAAAT	-20.0
Pf3D7_14_v3:1636721-1637055:f	site	DSGWDDTSCACMASAAGSDS	R	290	309	TTAACTCATGGCACTAAAAT	-13.2
Pf3D7_14_v3:1636721-1637055:f	site	YTTTTTTTTTTTTTTTTTTTTTTTTTTTT	R	291	319	TGTTTTGTTATTAACTCATGGCACTAAAA	-26.2
Pf3D7_14_v3:1636721-1637055:f	site	ATAAWTAWAWAWATATATATATATATATATATATATATATA	R	291	331	TAAAAGATTATTTGTTTTGTTATTAACTCATGGCACTAAAA	-45.2
Pf3D7_14_v3:1636721-1637055:f	site	DBNTDTNKTTBYNYHTBYWBHTTTTKTTY	R	291	319	TGTTTTGTTATTAACTCATGGCACTAAAA	-9.5
Pf3D7_14_v3:1636721-1637055:f	site	ATATATATATATATA	R	291	305	CTCATGGCACTAAAA	-29.8
Pf3D7_14_v3:1636721-1637055:f	site	NVWBHWNSTWYWVWWVHABHWMHACMACM	R	291	319	TGTTTTGTTATTAACTCATGGCACTAAAA	-3.1
Pf3D7_14_v3:1636721-1637055:f	site	AAAAAAAAAAAAAWAAAWWAWAAWAAWAA	R	291	319	TGTTTTGTTATTAACTCATGGCACTAAAA	-41.4
Pf3D7_14_v3:1636721-1637055:f	site	RTGAWWMKKAWRAAGMTVMWG	R	291	311	TATTAACTCATGGCACTAAAA	-12.2
Pf3D7_14_v3:1636721-1637055:f	site	KYTSKAWCSTCTGRMHWRCCAAARGRGG	R	291	318	GTTTTGTTATTAACTCATGGCACTAAAA	-14.6
Pf3D7_14_v3:1636721-1637055:f	site	ATATATATATATWTATATATAYATATA	R	291	317	TTTTGTTATTAACTCATGGCACTAAAA	-23.0
Pf3D7_14_v3:1636721-1637055:f	site	WWGCAMARKRKGA	R	291	303	CATGGCACTAAAA	-10.0
Pf3D7_14_v3:1636721-1637055:f	site	KGTBCATCAATWTBADYAHCWCCATWAGB	R	291	319	TGTTTTGTTATTAACTCATGGCACTAAAA	-15.2
Pf3D7_14_v3:1636721-1637055:f	site	DSGWDDTSCACMASAAGSDS	R	291	310	ATTAACTCATGGCACTAAAA	-15.0
Pf3D7_14_v3:1636721-1637055:f	site	YTTTTTTTTTTTTTTTTTTTTTTTTTTTT	R	292	320	TTGTTTTGTTATTAACTCATGGCACTAAA	-21.6
Pf3D7_14_v3:1636721-1637055:f	site	ATAAWTAWAWAWATATATATATATATATATATATATATATA	R	292	332	TTAAAAGATTATTTGTTTTGTTATTAACTCATGGCACTAAA	-44.1
Pf3D7_14_v3:1636721-1637055:f	site	DBNTDTNKTTBYNYHTBYWBHTTTTKTTY	R	292	320	TTGTTTTGTTATTAACTCATGGCACTAAA	-12.0
Pf3D7_14_v3:1636721-1637055:f	site	ATATATATATATATA	R	292	306	ACTCATGGCACTAAA	-25.3
Pf3D7_14_v3:1636721-1637055:f	site	NVWBHWNSTWYWVWWVHABHWMHACMACM	R	292	320	TTGTTTTGTTATTAACTCATGGCACTAAA	-13.1
Pf3D7_14_v3:1636721-1637055:f	site	AAAAAAAAAAAAAWAAAWWAWAAWAAWAA	R	292	320	TTGTTTTGTTATTAACTCATGGCACTAAA	-51.2
Pf3D7_14_v3:1636721-1637055:f	site	RTGAWWMKKAWRAAGMTVMWG	R	292	312	TTATTAACTCATGGCACTAAA	-28.2
Pf3D7_14_v3:1636721-1637055:f	site	KYTSKAWCSTCTGRMHWRCCAAARGRGG	R	292	319	TGTTTTGTTATTAACTCATGGCACTAAA	-21.3
Pf3D7_14_v3:1636721-1637055:f	site	ATATATATATATWTATATATAYATATA	R	292	318	GTTTTGTTATTAACTCATGGCACTAAA	-22.7
Pf3D7_14_v3:1636721-1637055:f	site	WWGCAMARKRKGA	R	292	304	TCATGGCACTAAA	-16.1
Pf3D7_14_v3:1636721-1637055:f	site	KGTBCATCAATWTBADYAHCWCCATWAGB	R	292	320	TTGTTTTGTTATTAACTCATGGCACTAAA	-24.4
Pf3D7_14_v3:1636721-1637055:f	site	DSGWDDTSCACMASAAGSDS	R	292	311	TATTAACTCATGGCACTAAA	-11.0
Pf3D7_14_v3:1636721-1637055:f	site	YTTTTTTTTTTTTTTTTTTTTTTTTTTTT	R	293	321	TTTGTTTTGTTATTAACTCATGGCACTAA	-22.7
Pf3D7_14_v3:1636721-1637055:f	site	ATAAWTAWAWAWATATATATATATATATATATATATATATA	R	293	333	GTTAAAAGATTATTTGTTTTGTTATTAACTCATGGCACTAA	-56.6
Pf3D7_14_v3:1636721-1637055:f	site	DBNTDTNKTTBYNYHTBYWBHTTTTKTTY	R	293	321	TTTGTTTTGTTATTAACTCATGGCACTAA	-17.6
Pf3D7_14_v3:1636721-1637055:f	site	ATATATATATATATA	R	293	307	AACTCATGGCACTAA	-34.1
Pf3D7_14_v3:1636721-1637055:f	site	NVWBHWNSTWYWVWWVHABHWMHACMACM	R	293	321	TTTGTTTTGTTATTAACTCATGGCACTAA	-12.2
Pf3D7_14_v3:1636721-1637055:f	site	AAAAAAAAAAAAAWAAAWWAWAAWAAWAA	R	293	321	TTTGTTTTGTTATTAACTCATGGCACTAA	-41.7
Pf3D7_14_v3:1636721-1637055:f	site	RTGAWWMKKAWRAAGMTVMWG	R	293	313	GTTATTAACTCATGGCACTAA	-10.2
Pf3D7_14_v3:1636721-1637055:f	site	KYTSKAWCSTCTGRMHWRCCAAARGRGG	R	293	320	TTGTTTTGTTATTAACTCATGGCACTAA	-20.3
Pf3D7_14_v3:1636721-1637055:f	site	ATATATATATATWTATATATAYATATA	R	293	319	TGTTTTGTTATTAACTCATGGCACTAA	-32.0
Pf3D7_14_v3:1636721-1637055:f	site	WWGCAMARKRKGA	R	293	305	CTCATGGCACTAA	-16.2
Pf3D7_14_v3:1636721-1637055:f	site	KGTBCATCAATWTBADYAHCWCCATWAGB	R	293	321	TTTGTTTTGTTATTAACTCATGGCACTAA	-18.1
Pf3D7_14_v3:1636721-1637055:f	site	DSGWDDTSCACMASAAGSDS	R	293	312	TTATTAACTCATGGCACTAA	-10.5
Pf3D7_14_v3:1636721-1637055:f	site	YTTTTTTTTTTTTTTTTTTTTTTTTTTTT	R	294	322	ATTTGTTTTGTTATTAACTCATGGCACTA	-31.1
Pf3D7_14_v3:1636721-1637055:f	site	ATAAWTAWAWAWATATATATATATATATATATATATATATA	R	294	334	TGTTAAAAGATTATTTGTTTTGTTATTAACTCATGGCACTA	-53.0
Pf3D7_14_v3:1636721-1637055:f	site	DBNTDTNKTTBYNYHTBYWBHTTTTKTTY	R	294	322	ATTTGTTTTGTTATTAACTCATGGCACTA	-3.5
Pf3D7_14_v3:1636721-1637055:f	site	ATATATATATATATA	R	294	308	TAACTCATGGCACTA	-27.4
Pf3D7_14_v3:1636721-1637055:f	site	NVWBHWNSTWYWVWWVHABHWMHACMACM	R	294	322	ATTTGTTTTGTTATTAACTCATGGCACTA	-9.7
Pf3D7_14_v3:1636721-1637055:f	site	AAAAAAAAAAAAAWAAAWWAWAAWAAWAA	R	294	322	ATTTGTTTTGTTATTAACTCATGGCACTA	-31.4
Pf3D7_14_v3:1636721-1637055:f	site	RTGAWWMKKAWRAAGMTVMWG	R	294	314	TGTTATTAACTCATGGCACTA	-19.7
Pf3D7_14_v3:1636721-1637055:f	site	KYTSKAWCSTCTGRMHWRCCAAARGRGG	R	294	321	TTTGTTTTGTTATTAACTCATGGCACTA	-11.2
Pf3D7_14_v3:1636721-1637055:f	site	ATATATATATATWTATATATAYATATA	R	294	320	TTGTTTTGTTATTAACTCATGGCACTA	-19.9
Pf3D7_14_v3:1636721-1637055:f	site	WWGCAMARKRKGA	R	294	306	ACTCATGGCACTA	-14.3
Pf3D7_14_v3:1636721-1637055:f	site	KGTBCATCAATWTBADYAHCWCCATWAGB	R	294	322	ATTTGTTTTGTTATTAACTCATGGCACTA	-27.6
Pf3D7_14_v3:1636721-1637055:f	site	DSGWDDTSCACMASAAGSDS	R	294	313	GTTATTAACTCATGGCACTA	-6.5
Pf3D7_14_v3:1636721-1637055:f	site	GGGGGG	R	294	299	GCACTA	-3.6
Pf3D7_14_v3:1869173-1869553:f	site	TTGGYTAGYTDYKGATWTGNGWGCTATGWTTRGTGRHGYWACTACAWTW	R	107	155	GCACTATTTTATATTCATTTAAAAAGAAACAATAAATAAAATATAAAAC	-34.3
Pf3D7_14_v3:1869173-1869553:f	site	TTGGYTAGYTDYKGATWTGNGWGCTATGWTTRGTGRHGYWACTACAWTW	R	108	156	CGCACTATTTTATATTCATTTAAAAAGAAACAATAAATAAAATATAAAA	-24.5
Pf3D7_14_v3:1869173-1869553:f	site	TTGGYTAGYTDYKGATWTGNGWGCTATGWTTRGTGRHGYWACTACAWTW	R	109	157	ACGCACTATTTTATATTCATTTAAAAAGAAACAATAAATAAAATATAAA	-24.9
Pf3D7_14_v3:1869173-1869553:f	site	TTAGAATGGWTATGTKTAGATTTAGATTTGGTKGAAGGYWTAWTGGA	R	109	155	GCACTATTTTATATTCATTTAAAAAGAAACAATAAATAAAATATAAA	-30.6
Pf3D7_14_v3:1869173-1869553:f	site	TTGGYTAGYTDYKGATWTGNGWGCTATGWTTRGTGRHGYWACTACAWTW	R	110	158	AACGCACTATTTTATATTCATTTAAAAAGAAACAATAAATAAAATATAA	-27.7
Pf3D7_14_v3:1869173-1869553:f	site	TTAGAATGGWTATGTKTAGATTTAGATTTGGTKGAAGGYWTAWTGGA	R	110	156	CGCACTATTTTATATTCATTTAAAAAGAAACAATAAATAAAATATAA	-25.2
Pf3D7_14_v3:1869173-1869553:f	site	TTGGYTAGYTDYKGATWTGNGWGCTATGWTTRGTGRHGYWACTACAWTW	R	111	159	AAACGCACTATTTTATATTCATTTAAAAAGAAACAATAAATAAAATATA	-26.0
Pf3D7_14_v3:1869173-1869553:f	site	TTAGAATGGWTATGTKTAGATTTAGATTTGGTKGAAGGYWTAWTGGA	R	111	157	ACGCACTATTTTATATTCATTTAAAAAGAAACAATAAATAAAATATA	-24.0
Pf3D7_14_v3:1869173-1869553:f	site	TTGGYTAGYTDYKGATWTGNGWGCTATGWTTRGTGRHGYWACTACAWTW	R	112	160	GAAACGCACTATTTTATATTCATTTAAAAAGAAACAATAAATAAAATAT	-33.7
Pf3D7_14_v3:1869173-1869553:f	site	TTAGAATGGWTATGTKTAGATTTAGATTTGGTKGAAGGYWTAWTGGA	R	112	158	AACGCACTATTTTATATTCATTTAAAAAGAAACAATAAATAAAATAT	-21.7
Pf3D7_14_v3:1869173-1869553:f	site	TTGGYTAGYTDYKGATWTGNGWGCTATGWTTRGTGRHGYWACTACAWTW	R	113	161	GGAAACGCACTATTTTATATTCATTTAAAAAGAAACAATAAATAAAATA	-30.5
Pf3D7_14_v3:1869173-1869553:f	site	TTAGAATGGWTATGTKTAGATTTAGATTTGGTKGAAGGYWTAWTGGA	R	113	159	AAACGCACTATTTTATATTCATTTAAAAAGAAACAATAAATAAAATA	-24.0
Pf3D7_14_v3:1869173-1869553:f	site	TTGGYTAGYTDYKGATWTGNGWGCTATGWTTRGTGRHGYWACTACAWTW	R	114	162	TGGAAACGCACTATTTTATATTCATTTAAAAAGAAACAATAAATAAAAT	-20.3
Pf3D7_14_v3:1869173-1869553:f	site	TTAGAATGGWTATGTKTAGATTTAGATTTGGTKGAAGGYWTAWTGGA	R	114	160	GAAACGCACTATTTTATATTCATTTAAAAAGAAACAATAAATAAAAT	-30.6
Pf3D7_14_v3:1869173-1869553:f	site	ATAAWTAWAWAWATATATATATATATATATATATATATATA	R	115	155	GCACTATTTTATATTCATTTAAAAAGAAACAATAAATAAAA	-36.0
Pf3D7_14_v3:1869173-1869553:f	site	TTGGYTAGYTDYKGATWTGNGWGCTATGWTTRGTGRHGYWACTACAWTW	R	115	163	ATGGAAACGCACTATTTTATATTCATTTAAAAAGAAACAATAAATAAAA	-20.6
Pf3D7_14_v3:1869173-1869553:f	site	TTAGAATGGWTATGTKTAGATTTAGATTTGGTKGAAGGYWTAWTGGA	R	115	161	GGAAACGCACTATTTTATATTCATTTAAAAAGAAACAATAAATAAAA	-28.8
Pf3D7_14_v3:1869173-1869553:f	site	ATAAWTAWAWAWATATATATATATATATATATATATATATA	R	116	156	CGCACTATTTTATATTCATTTAAAAAGAAACAATAAATAAA	-52.5
Pf3D7_14_v3:1869173-1869553:f	site	TTGGYTAGYTDYKGATWTGNGWGCTATGWTTRGTGRHGYWACTACAWTW	R	116	164	CATGGAAACGCACTATTTTATATTCATTTAAAAAGAAACAATAAATAAA	-28.2
Pf3D7_14_v3:1869173-1869553:f	site	TTAGAATGGWTATGTKTAGATTTAGATTTGGTKGAAGGYWTAWTGGA	R	116	162	TGGAAACGCACTATTTTATATTCATTTAAAAAGAAACAATAAATAAA	-12.7
Pf3D7_14_v3:1869173-1869553:f	site	ATAAWTAWAWAWATATATATATATATATATATATATATATA	R	117	157	ACGCACTATTTTATATTCATTTAAAAAGAAACAATAAATAA	-34.0
Pf3D7_14_v3:1869173-1869553:f	site	TTGGYTAGYTDYKGATWTGNGWGCTATGWTTRGTGRHGYWACTACAWTW	R	117	165	GCATGGAAACGCACTATTTTATATTCATTTAAAAAGAAACAATAAATAA	-32.9
Pf3D7_14_v3:1869173-1869553:f	site	TTAGAATGGWTATGTKTAGATTTAGATTTGGTKGAAGGYWTAWTGGA	R	117	163	ATGGAAACGCACTATTTTATATTCATTTAAAAAGAAACAATAAATAA	-12.1
Pf3D7_14_v3:1869173-1869553:f	site	ATAAWTAWAWAWATATATATATATATATATATATATATATA	R	118	158	AACGCACTATTTTATATTCATTTAAAAAGAAACAATAAATA	-46.0
Pf3D7_14_v3:1869173-1869553:f	site	TTGGYTAGYTDYKGATWTGNGWGCTATGWTTRGTGRHGYWACTACAWTW	R	118	166	TGCATGGAAACGCACTATTTTATATTCATTTAAAAAGAAACAATAAATA	-33.7
Pf3D7_14_v3:1869173-1869553:f	site	TTAGAATGGWTATGTKTAGATTTAGATTTGGTKGAAGGYWTAWTGGA	R	118	164	CATGGAAACGCACTATTTTATATTCATTTAAAAAGAAACAATAAATA	-21.0
Pf3D7_14_v3:1869173-1869553:f	site	ATAAWTAWAWAWATATATATATATATATATATATATATATA	R	119	159	AAACGCACTATTTTATATTCATTTAAAAAGAAACAATAAAT	-33.3
Pf3D7_14_v3:1869173-1869553:f	site	TTGGYTAGYTDYKGATWTGNGWGCTATGWTTRGTGRHGYWACTACAWTW	R	119	167	ATGCATGGAAACGCACTATTTTATATTCATTTAAAAAGAAACAATAAAT	-15.7
Pf3D7_14_v3:1869173-1869553:f	site	TTAGAATGGWTATGTKTAGATTTAGATTTGGTKGAAGGYWTAWTGGA	R	119	165	GCATGGAAACGCACTATTTTATATTCATTTAAAAAGAAACAATAAAT	-36.1
Pf3D7_14_v3:1869173-1869553:f	site	ATAAWTAWAWAWATATATATATATATATATATATATATATA	R	120	160	GAAACGCACTATTTTATATTCATTTAAAAAGAAACAATAAA	-61.7
Pf3D7_14_v3:1869173-1869553:f	site	TTGGYTAGYTDYKGATWTGNGWGCTATGWTTRGTGRHGYWACTACAWTW	R	120	168	CATGCATGGAAACGCACTATTTTATATTCATTTAAAAAGAAACAATAAA	-26.4
Pf3D7_14_v3:1869173-1869553:f	site	TTAGAATGGWTATGTKTAGATTTAGATTTGGTKGAAGGYWTAWTGGA	R	120	166	TGCATGGAAACGCACTATTTTATATTCATTTAAAAAGAAACAATAAA	-25.8
Pf3D7_14_v3:1869173-1869553:f	site	ATAAWTAWAWAWATATATATATATATATATATATATATATA	R	121	161	GGAAACGCACTATTTTATATTCATTTAAAAAGAAACAATAA	-35.9
Pf3D7_14_v3:1869173-1869553:f	site	TTGGYTAGYTDYKGATWTGNGWGCTATGWTTRGTGRHGYWACTACAWTW	R	121	169	ACATGCATGGAAACGCACTATTTTATATTCATTTAAAAAGAAACAATAA	-39.0
Pf3D7_14_v3:1869173-1869553:f	site	TTAGAATGGWTATGTKTAGATTTAGATTTGGTKGAAGGYWTAWTGGA	R	121	167	ATGCATGGAAACGCACTATTTTATATTCATTTAAAAAGAAACAATAA	-22.2
Pf3D7_14_v3:1869173-1869553:f	site	ATAAWTAWAWAWATATATATATATATATATATATATATATA	R	122	162	TGGAAACGCACTATTTTATATTCATTTAAAAAGAAACAATA	-67.5
Pf3D7_14_v3:1869173-1869553:f	site	TTGGYTAGYTDYKGATWTGNGWGCTATGWTTRGTGRHGYWACTACAWTW	R	122	170	TACATGCATGGAAACGCACTATTTTATATTCATTTAAAAAGAAACAATA	-23.4
Pf3D7_14_v3:1869173-1869553:f	site	TTAGAATGGWTATGTKTAGATTTAGATTTGGTKGAAGGYWTAWTGGA	R	122	168	CATGCATGGAAACGCACTATTTTATATTCATTTAAAAAGAAACAATA	-9.1
Pf3D7_14_v3:1869173-1869553:f	site	ATAAWTAWAWAWATATATATATATATATATATATATATATA	R	123	163	ATGGAAACGCACTATTTTATATTCATTTAAAAAGAAACAAT	-36.0
Pf3D7_14_v3:1869173-1869553:f	site	TTGGYTAGYTDYKGATWTGNGWGCTATGWTTRGTGRHGYWACTACAWTW	R	123	171	ATACATGCATGGAAACGCACTATTTTATATTCATTTAAAAAGAAACAAT	-26.8
Pf3D7_14_v3:1869173-1869553:f	site	TTAGAATGGWTATGTKTAGATTTAGATTTGGTKGAAGGYWTAWTGGA	R	123	169	ACATGCATGGAAACGCACTATTTTATATTCATTTAAAAAGAAACAAT	-24.7
Pf3D7_14_v3:1869173-1869553:f	site	ATAAWTAWAWAWATATATATATATATATATATATATATATA	R	124	164	CATGGAAACGCACTATTTTATATTCATTTAAAAAGAAACAA	-81.7
Pf3D7_14_v3:1869173-1869553:f	site	TTGGYTAGYTDYKGATWTGNGWGCTATGWTTRGTGRHGYWACTACAWTW	R	124	172	AATACATGCATGGAAACGCACTATTTTATATTCATTTAAAAAGAAACAA	-29.2
Pf3D7_14_v3:1869173-1869553:f	site	TTAGAATGGWTATGTKTAGATTTAGATTTGGTKGAAGGYWTAWTGGA	R	124	170	TACATGCATGGAAACGCACTATTTTATATTCATTTAAAAAGAAACAA	-25.9
Pf3D7_14_v3:1869173-1869553:f	site	ATAAWTAWAWAWATATATATATATATATATATATATATATA	R	125	165	GCATGGAAACGCACTATTTTATATTCATTTAAAAAGAAACA	-36.6
Pf3D7_14_v3:1869173-1869553:f	site	TTGGYTAGYTDYKGATWTGNGWGCTATGWTTRGTGRHGYWACTACAWTW	R	125	173	TAATACATGCATGGAAACGCACTATTTTATATTCATTTAAAAAGAAACA	-26.7
Pf3D7_14_v3:1869173-1869553:f	site	TTAGAATGGWTATGTKTAGATTTAGATTTGGTKGAAGGYWTAWTGGA	R	125	171	ATACATGCATGGAAACGCACTATTTTATATTCATTTAAAAAGAAACA	-35.4
Pf3D7_14_v3:1869173-1869553:f	site	ATAAWTAWAWAWATATATATATATATATATATATATATATA	R	126	166	TGCATGGAAACGCACTATTTTATATTCATTTAAAAAGAAAC	-75.6
Pf3D7_14_v3:1869173-1869553:f	site	TTGGYTAGYTDYKGATWTGNGWGCTATGWTTRGTGRHGYWACTACAWTW	R	126	174	TTAATACATGCATGGAAACGCACTATTTTATATTCATTTAAAAAGAAAC	-29.0
Pf3D7_14_v3:1869173-1869553:f	site	TTAGAATGGWTATGTKTAGATTTAGATTTGGTKGAAGGYWTAWTGGA	R	126	172	AATACATGCATGGAAACGCACTATTTTATATTCATTTAAAAAGAAAC	-30.1
Pf3D7_14_v3:1869173-1869553:f	site	YTTTTTTTTTTTTTTTTTTTTTTTTTTTT	R	127	155	GCACTATTTTATATTCATTTAAAAAGAAA	-29.3
Pf3D7_14_v3:1869173-1869553:f	site	ATAAWTAWAWAWATATATATATATATATATATATATATATA	R	127	167	ATGCATGGAAACGCACTATTTTATATTCATTTAAAAAGAAA	-27.3
Pf3D7_14_v3:1869173-1869553:f	site	DBNTDTNKTTBYNYHTBYWBHTTTTKTTY	R	127	155	GCACTATTTTATATTCATTTAAAAAGAAA	-23.7
Pf3D7_14_v3:1869173-1869553:f	site	NVWBHWNSTWYWVWWVHABHWMHACMACM	R	127	155	GCACTATTTTATATTCATTTAAAAAGAAA	-7.3
Pf3D7_14_v3:1869173-1869553:f	site	AAAAAAAAAAAAAWAAAWWAWAAWAAWAA	R	127	155	GCACTATTTTATATTCATTTAAAAAGAAA	-19.6
Pf3D7_14_v3:1869173-1869553:f	site	TTGGYTAGYTDYKGATWTGNGWGCTATGWTTRGTGRHGYWACTACAWTW	R	127	175	ATTAATACATGCATGGAAACGCACTATTTTATATTCATTTAAAAAGAAA	-20.7
Pf3D7_14_v3:1869173-1869553:f	site	KGTBCATCAATWTBADYAHCWCCATWAGB	R	127	155	GCACTATTTTATATTCATTTAAAAAGAAA	-21.4
Pf3D7_14_v3:1869173-1869553:f	site	TTAGAATGGWTATGTKTAGATTTAGATTTGGTKGAAGGYWTAWTGGA	R	127	173	TAATACATGCATGGAAACGCACTATTTTATATTCATTTAAAAAGAAA	-19.2
Pf3D7_14_v3:1869173-1869553:f	site	YTTTTTTTTTTTTTTTTTTTTTTTTTTTT	R	128	156	CGCACTATTTTATATTCATTTAAAAAGAA	-21.7
Pf3D7_14_v3:1869173-1869553:f	site	ATAAWTAWAWAWATATATATATATATATATATATATATATA	R	128	168	CATGCATGGAAACGCACTATTTTATATTCATTTAAAAAGAA	-76.0
Pf3D7_14_v3:1869173-1869553:f	site	DBNTDTNKTTBYNYHTBYWBHTTTTKTTY	R	128	156	CGCACTATTTTATATTCATTTAAAAAGAA	-27.4
Pf3D7_14_v3:1869173-1869553:f	site	NVWBHWNSTWYWVWWVHABHWMHACMACM	R	128	156	CGCACTATTTTATATTCATTTAAAAAGAA	-4.9
Pf3D7_14_v3:1869173-1869553:f	site	AAAAAAAAAAAAAWAAAWWAWAAWAAWAA	R	128	156	CGCACTATTTTATATTCATTTAAAAAGAA	-27.3
Pf3D7_14_v3:1869173-1869553:f	site	KYTSKAWCSTCTGRMHWRCCAAARGRGG	R	128	155	GCACTATTTTATATTCATTTAAAAAGAA	-8.3
Pf3D7_14_v3:1869173-1869553:f	site	TTGGYTAGYTDYKGATWTGNGWGCTATGWTTRGTGRHGYWACTACAWTW	R	128	176	TATTAATACATGCATGGAAACGCACTATTTTATATTCATTTAAAAAGAA	-36.2
Pf3D7_14_v3:1869173-1869553:f	site	KGTBCATCAATWTBADYAHCWCCATWAGB	R	128	156	CGCACTATTTTATATTCATTTAAAAAGAA	-17.2
Pf3D7_14_v3:1869173-1869553:f	site	TTAGAATGGWTATGTKTAGATTTAGATTTGGTKGAAGGYWTAWTGGA	R	128	174	TTAATACATGCATGGAAACGCACTATTTTATATTCATTTAAAAAGAA	-17.4
Pf3D7_14_v3:1869173-1869553:f	site	YTTTTTTTTTTTTTTTTTTTTTTTTTTTT	R	129	157	ACGCACTATTTTATATTCATTTAAAAAGA	-25.8
Pf3D7_14_v3:1869173-1869553:f	site	ATAAWTAWAWAWATATATATATATATATATATATATATATA	R	129	169	ACATGCATGGAAACGCACTATTTTATATTCATTTAAAAAGA	-36.9
Pf3D7_14_v3:1869173-1869553:f	site	DBNTDTNKTTBYNYHTBYWBHTTTTKTTY	R	129	157	ACGCACTATTTTATATTCATTTAAAAAGA	-9.1
Pf3D7_14_v3:1869173-1869553:f	site	NVWBHWNSTWYWVWWVHABHWMHACMACM	R	129	157	ACGCACTATTTTATATTCATTTAAAAAGA	-11.5
Pf3D7_14_v3:1869173-1869553:f	site	AAAAAAAAAAAAAWAAAWWAWAAWAAWAA	R	129	157	ACGCACTATTTTATATTCATTTAAAAAGA	-19.6
Pf3D7_14_v3:1869173-1869553:f	site	KYTSKAWCSTCTGRMHWRCCAAARGRGG	R	129	156	CGCACTATTTTATATTCATTTAAAAAGA	-15.1
Pf3D7_14_v3:1869173-1869553:f	site	TTGGYTAGYTDYKGATWTGNGWGCTATGWTTRGTGRHGYWACTACAWTW	R	129	177	TTATTAATACATGCATGGAAACGCACTATTTTATATTCATTTAAAAAGA	-19.6
Pf3D7_14_v3:1869173-1869553:f	site	ATATATATATATWTATATATAYATATA	R	129	155	GCACTATTTTATATTCATTTAAAAAGA	-9.3
Pf3D7_14_v3:1869173-1869553:f	site	KGTBCATCAATWTBADYAHCWCCATWAGB	R	129	157	ACGCACTATTTTATATTCATTTAAAAAGA	-18.7
Pf3D7_14_v3:1869173-1869553:f	site	TTAGAATGGWTATGTKTAGATTTAGATTTGGTKGAAGGYWTAWTGGA	R	129	175	ATTAATACATGCATGGAAACGCACTATTTTATATTCATTTAAAAAGA	-23.4
Pf3D7_14_v3:1869173-1869553:f	site	YTTTTTTTTTTTTTTTTTTTTTTTTTTTT	R	130	158	AACGCACTATTTTATATTCATTTAAAAAG	-18.5
Pf3D7_14_v3:1869173-1869553:f	site	ATAAWTAWAWAWATATATATATATATATATATATATATATA	R	130	170	TACATGCATGGAAACGCACTATTTTATATTCATTTAAAAAG	-70.4
Pf3D7_14_v3:1869173-1869553:f	site	DBNTDTNKTTBYNYHTBYWBHTTTTKTTY	R	130	158	AACGCACTATTTTATATTCATTTAAAAAG	-17.0
Pf3D7_14_v3:1869173-1869553:f	site	NVWBHWNSTWYWVWWVHABHWMHACMACM	R	130	158	AACGCACTATTTTATATTCATTTAAAAAG	-8.2
Pf3D7_14_v3:1869173-1869553:f	site	AAAAAAAAAAAAAWAAAWWAWAAWAAWAA	R	130	158	AACGCACTATTTTATATTCATTTAAAAAG	-24.5
Pf3D7_14_v3:1869173-1869553:f	site	KYTSKAWCSTCTGRMHWRCCAAARGRGG	R	130	157	ACGCACTATTTTATATTCATTTAAAAAG	-14.7
Pf3D7_14_v3:1869173-1869553:f	site	TTGGYTAGYTDYKGATWTGNGWGCTATGWTTRGTGRHGYWACTACAWTW	R	130	178	TTTATTAATACATGCATGGAAACGCACTATTTTATATTCATTTAAAAAG	-23.7
Pf3D7_14_v3:1869173-1869553:f	site	ATATATATATATWTATATATAYATATA	R	130	156	CGCACTATTTTATATTCATTTAAAAAG	-29.7
Pf3D7_14_v3:1869173-1869553:f	site	KGTBCATCAATWTBADYAHCWCCATWAGB	R	130	158	AACGCACTATTTTATATTCATTTAAAAAG	-11.8
Pf3D7_14_v3:1869173-1869553:f	site	TTAGAATGGWTATGTKTAGATTTAGATTTGGTKGAAGGYWTAWTGGA	R	130	176	TATTAATACATGCATGGAAACGCACTATTTTATATTCATTTAAAAAG	-19.8
Pf3D7_14_v3:1869173-1869553:f	site	YTTTTTTTTTTTTTTTTTTTTTTTTTTTT	R	131	159	AAACGCACTATTTTATATTCATTTAAAAA	-28.7
Pf3D7_14_v3:1869173-1869553:f	site	ATAAWTAWAWAWATATATATATATATATATATATATATATA	R	131	171	ATACATGCATGGAAACGCACTATTTTATATTCATTTAAAAA	-27.5
Pf3D7_14_v3:1869173-1869553:f	site	DBNTDTNKTTBYNYHTBYWBHTTTTKTTY	R	131	159	AAACGCACTATTTTATATTCATTTAAAAA	-8.9
Pf3D7_14_v3:1869173-1869553:f	site	NVWBHWNSTWYWVWWVHABHWMHACMACM	R	131	159	AAACGCACTATTTTATATTCATTTAAAAA	-8.0
Pf3D7_14_v3:1869173-1869553:f	site	AAAAAAAAAAAAAWAAAWWAWAAWAAWAA	R	131	159	AAACGCACTATTTTATATTCATTTAAAAA	-10.2
Pf3D7_14_v3:1869173-1869553:f	site	KYTSKAWCSTCTGRMHWRCCAAARGRGG	R	131	158	AACGCACTATTTTATATTCATTTAAAAA	-21.7
Pf3D7_14_v3:1869173-1869553:f	site	TTGGYTAGYTDYKGATWTGNGWGCTATGWTTRGTGRHGYWACTACAWTW	R	131	179	TTTTATTAATACATGCATGGAAACGCACTATTTTATATTCATTTAAAAA	-21.7
Pf3D7_14_v3:1869173-1869553:f	site	ATATATATATATWTATATATAYATATA	R	131	157	ACGCACTATTTTATATTCATTTAAAAA	-1.1
Pf3D7_14_v3:1869173-1869553:f	site	KGTBCATCAATWTBADYAHCWCCATWAGB	R	131	159	AAACGCACTATTTTATATTCATTTAAAAA	-15.7
Pf3D7_14_v3:1869173-1869553:f	site	TTAGAATGGWTATGTKTAGATTTAGATTTGGTKGAAGGYWTAWTGGA	R	131	177	TTATTAATACATGCATGGAAACGCACTATTTTATATTCATTTAAAAA	-28.3
Pf3D7_14_v3:1869173-1869553:f	site	YTTTTTTTTTTTTTTTTTTTTTTTTTTTT	R	132	160	GAAACGCACTATTTTATATTCATTTAAAA	-20.8
Pf3D7_14_v3:1869173-1869553:f	site	ATAAWTAWAWAWATATATATATATATATATATATATATATA	R	132	172	AATACATGCATGGAAACGCACTATTTTATATTCATTTAAAA	-68.7
Pf3D7_14_v3:1869173-1869553:f	site	DBNTDTNKTTBYNYHTBYWBHTTTTKTTY	R	132	160	GAAACGCACTATTTTATATTCATTTAAAA	-13.7
Pf3D7_14_v3:1869173-1869553:f	site	NVWBHWNSTWYWVWWVHABHWMHACMACM	R	132	160	GAAACGCACTATTTTATATTCATTTAAAA	-16.3
Pf3D7_14_v3:1869173-1869553:f	site	AAAAAAAAAAAAAWAAAWWAWAAWAAWAA	R	132	160	GAAACGCACTATTTTATATTCATTTAAAA	-29.0
Pf3D7_14_v3:1869173-1869553:f	site	KYTSKAWCSTCTGRMHWRCCAAARGRGG	R	132	159	AAACGCACTATTTTATATTCATTTAAAA	-19.7
Pf3D7_14_v3:1869173-1869553:f	site	TTGGYTAGYTDYKGATWTGNGWGCTATGWTTRGTGRHGYWACTACAWTW	R	132	180	TTTTTATTAATACATGCATGGAAACGCACTATTTTATATTCATTTAAAA	-32.3
Pf3D7_14_v3:1869173-1869553:f	site	ATATATATATATWTATATATAYATATA	R	132	158	AACGCACTATTTTATATTCATTTAAAA	-30.1
Pf3D7_14_v3:1869173-1869553:f	site	KGTBCATCAATWTBADYAHCWCCATWAGB	R	132	160	GAAACGCACTATTTTATATTCATTTAAAA	-13.7
Pf3D7_14_v3:1869173-1869553:f	site	TTAGAATGGWTATGTKTAGATTTAGATTTGGTKGAAGGYWTAWTGGA	R	132	178	TTTATTAATACATGCATGGAAACGCACTATTTTATATTCATTTAAAA	-16.7
Pf3D7_14_v3:1869173-1869553:f	site	YTTTTTTTTTTTTTTTTTTTTTTTTTTTT	R	133	161	GGAAACGCACTATTTTATATTCATTTAAA	-24.2
Pf3D7_14_v3:1869173-1869553:f	site	ATAAWTAWAWAWATATATATATATATATATATATATATATA	R	133	173	TAATACATGCATGGAAACGCACTATTTTATATTCATTTAAA	-24.7
Pf3D7_14_v3:1869173-1869553:f	site	DBNTDTNKTTBYNYHTBYWBHTTTTKTTY	R	133	161	GGAAACGCACTATTTTATATTCATTTAAA	-15.0
Pf3D7_14_v3:1869173-1869553:f	site	NVWBHWNSTWYWVWWVHABHWMHACMACM	R	133	161	GGAAACGCACTATTTTATATTCATTTAAA	-12.6
Pf3D7_14_v3:1869173-1869553:f	site	AAAAAAAAAAAAAWAAAWWAWAAWAAWAA	R	133	161	GGAAACGCACTATTTTATATTCATTTAAA	-17.8
Pf3D7_14_v3:1869173-1869553:f	site	KYTSKAWCSTCTGRMHWRCCAAARGRGG	R	133	160	GAAACGCACTATTTTATATTCATTTAAA	-24.3
Pf3D7_14_v3:1869173-1869553:f	site	TTGGYTAGYTDYKGATWTGNGWGCTATGWTTRGTGRHGYWACTACAWTW	R	133	181	TTTTTTATTAATACATGCATGGAAACGCACTATTTTATATTCATTTAAA	-19.6
Pf3D7_14_v3:1869173-1869553:f	site	ATATATATATATWTATATATAYATATA	R	133	159	AAACGCACTATTTTATATTCATTTAAA	-4.7
Pf3D7_14_v3:1869173-1869553:f	site	KGTBCATCAATWTBADYAHCWCCATWAGB	R	133	161	GGAAACGCACTATTTTATATTCATTTAAA	-11.1
Pf3D7_14_v3:1869173-1869553:f	site	TTAGAATGGWTATGTKTAGATTTAGATTTGGTKGAAGGYWTAWTGGA	R	133	179	TTTTATTAATACATGCATGGAAACGCACTATTTTATATTCATTTAAA	-24.6
Pf3D7_14_v3:1869173-1869553:f	site	YTTTTTTTTTTTTTTTTTTTTTTTTTTTT	R	134	162	TGGAAACGCACTATTTTATATTCATTTAA	-23.1
Pf3D7_14_v3:1869173-1869553:f	site	ATAAWTAWAWAWATATATATATATATATATATATATATATA	R	134	174	TTAATACATGCATGGAAACGCACTATTTTATATTCATTTAA	-68.3
Pf3D7_14_v3:1869173-1869553:f	site	DBNTDTNKTTBYNYHTBYWBHTTTTKTTY	R	134	162	TGGAAACGCACTATTTTATATTCATTTAA	-8.2
Pf3D7_14_v3:1869173-1869553:f	site	NVWBHWNSTWYWVWWVHABHWMHACMACM	R	134	162	TGGAAACGCACTATTTTATATTCATTTAA	-16.3
Pf3D7_14_v3:1869173-1869553:f	site	AAAAAAAAAAAAAWAAAWWAWAAWAAWAA	R	134	162	TGGAAACGCACTATTTTATATTCATTTAA	-28.5
Pf3D7_14_v3:1869173-1869553:f	site	KYTSKAWCSTCTGRMHWRCCAAARGRGG	R	134	161	GGAAACGCACTATTTTATATTCATTTAA	-29.5
Pf3D7_14_v3:1869173-1869553:f	site	TTGGYTAGYTDYKGATWTGNGWGCTATGWTTRGTGRHGYWACTACAWTW	R	134	182	GTTTTTTATTAATACATGCATGGAAACGCACTATTTTATATTCATTTAA	-32.4
Pf3D7_14_v3:1869173-1869553:f	site	ATATATATATATWTATATATAYATATA	R	134	160	GAAACGCACTATTTTATATTCATTTAA	-41.4
Pf3D7_14_v3:1869173-1869553:f	site	KGTBCATCAATWTBADYAHCWCCATWAGB	R	134	162	TGGAAACGCACTATTTTATATTCATTTAA	-9.1
Pf3D7_14_v3:1869173-1869553:f	site	TTAGAATGGWTATGTKTAGATTTAGATTTGGTKGAAGGYWTAWTGGA	R	134	180	TTTTTATTAATACATGCATGGAAACGCACTATTTTATATTCATTTAA	-18.1
Pf3D7_14_v3:1869173-1869553:f	site	YTTTTTTTTTTTTTTTTTTTTTTTTTTTT	R	135	163	ATGGAAACGCACTATTTTATATTCATTTA	-21.3
Pf3D7_14_v3:1869173-1869553:f	site	ATAAWTAWAWAWATATATATATATATATATATATATATATA	R	135	175	ATTAATACATGCATGGAAACGCACTATTTTATATTCATTTA	-25.2
Pf3D7_14_v3:1869173-1869553:f	site	DBNTDTNKTTBYNYHTBYWBHTTTTKTTY	R	135	163	ATGGAAACGCACTATTTTATATTCATTTA	-6.3
Pf3D7_14_v3:1869173-1869553:f	site	NVWBHWNSTWYWVWWVHABHWMHACMACM	R	135	163	ATGGAAACGCACTATTTTATATTCATTTA	-33.3
Pf3D7_14_v3:1869173-1869553:f	site	AAAAAAAAAAAAAWAAAWWAWAAWAAWAA	R	135	163	ATGGAAACGCACTATTTTATATTCATTTA	-35.8
Pf3D7_14_v3:1869173-1869553:f	site	RTGAWWMKKAWRAAGMTVMWG	R	135	155	GCACTATTTTATATTCATTTA	-16.8
Pf3D7_14_v3:1869173-1869553:f	site	KYTSKAWCSTCTGRMHWRCCAAARGRGG	R	135	162	TGGAAACGCACTATTTTATATTCATTTA	-21.7
Pf3D7_14_v3:1869173-1869553:f	site	TTGGYTAGYTDYKGATWTGNGWGCTATGWTTRGTGRHGYWACTACAWTW	R	135	183	GGTTTTTTATTAATACATGCATGGAAACGCACTATTTTATATTCATTTA	-28.9
Pf3D7_14_v3:1869173-1869553:f	site	ATATATATATATWTATATATAYATATA	R	135	161	GGAAACGCACTATTTTATATTCATTTA	-2.9
Pf3D7_14_v3:1869173-1869553:f	site	KGTBCATCAATWTBADYAHCWCCATWAGB	R	135	163	ATGGAAACGCACTATTTTATATTCATTTA	-21.9
Pf3D7_14_v3:1869173-1869553:f	site	TTAGAATGGWTATGTKTAGATTTAGATTTGGTKGAAGGYWTAWTGGA	R	135	181	TTTTTTATTAATACATGCATGGAAACGCACTATTTTATATTCATTTA	-34.7
Pf3D7_14_v3:1869173-1869553:f	site	YTTTTTTTTTTTTTTTTTTTTTTTTTTTT	R	136	164	CATGGAAACGCACTATTTTATATTCATTT	-13.8
Pf3D7_14_v3:1869173-1869553:f	site	ATAAWTAWAWAWATATATATATATATATATATATATATATA	R	136	176	TATTAATACATGCATGGAAACGCACTATTTTATATTCATTT	-76.9
Pf3D7_14_v3:1869173-1869553:f	site	DBNTDTNKTTBYNYHTBYWBHTTTTKTTY	R	136	164	CATGGAAACGCACTATTTTATATTCATTT	-15.2
Pf3D7_14_v3:1869173-1869553:f	site	NVWBHWNSTWYWVWWVHABHWMHACMACM	R	136	164	CATGGAAACGCACTATTTTATATTCATTT	-15.3
Pf3D7_14_v3:1869173-1869553:f	site	AAAAAAAAAAAAAWAAAWWAWAAWAAWAA	R	136	164	CATGGAAACGCACTATTTTATATTCATTT	-20.9
Pf3D7_14_v3:1869173-1869553:f	site	RTGAWWMKKAWRAAGMTVMWG	R	136	156	CGCACTATTTTATATTCATTT	-15.5
Pf3D7_14_v3:1869173-1869553:f	site	KYTSKAWCSTCTGRMHWRCCAAARGRGG	R	136	163	ATGGAAACGCACTATTTTATATTCATTT	-18.1
Pf3D7_14_v3:1869173-1869553:f	site	TTGGYTAGYTDYKGATWTGNGWGCTATGWTTRGTGRHGYWACTACAWTW	R	136	184	GGGTTTTTTATTAATACATGCATGGAAACGCACTATTTTATATTCATTT	-20.0
Pf3D7_14_v3:1869173-1869553:f	site	ATATATATATATWTATATATAYATATA	R	136	162	TGGAAACGCACTATTTTATATTCATTT	-43.9
Pf3D7_14_v3:1869173-1869553:f	site	KGTBCATCAATWTBADYAHCWCCATWAGB	R	136	164	CATGGAAACGCACTATTTTATATTCATTT	-13.7
Pf3D7_14_v3:1869173-1869553:f	site	DSGWDDTSCACMASAAGSDS	R	136	155	GCACTATTTTATATTCATTT	-14.9
Pf3D7_14_v3:1869173-1869553:f	site	TTAGAATGGWTATGTKTAGATTTAGATTTGGTKGAAGGYWTAWTGGA	R	136	182	GTTTTTTATTAATACATGCATGGAAACGCACTATTTTATATTCATTT	-28.3
Pf3D7_14_v3:1869173-1869553:f	site	YTTTTTTTTTTTTTTTTTTTTTTTTTTTT	R	137	165	GCATGGAAACGCACTATTTTATATTCATT	-20.1
Pf3D7_14_v3:1869173-1869553:f	site	ATAAWTAWAWAWATATATATATATATATATATATATATATA	R	137	177	TTATTAATACATGCATGGAAACGCACTATTTTATATTCATT	-26.5
Pf3D7_14_v3:1869173-1869553:f	site	DBNTDTNKTTBYNYHTBYWBHTTTTKTTY	R	137	165	GCATGGAAACGCACTATTTTATATTCATT	-5.6
Pf3D7_14_v3:1869173-1869553:f	site	NVWBHWNSTWYWVWWVHABHWMHACMACM	R	137	165	GCATGGAAACGCACTATTTTATATTCATT	-20.3
Pf3D7_14_v3:1869173-1869553:f	site	AAAAAAAAAAAAAWAAAWWAWAAWAAWAA	R	137	165	GCATGGAAACGCACTATTTTATATTCATT	-29.1
Pf3D7_14_v3:1869173-1869553:f	site	RTGAWWMKKAWRAAGMTVMWG	R	137	157	ACGCACTATTTTATATTCATT	-10.2
Pf3D7_14_v3:1869173-1869553:f	site	KYTSKAWCSTCTGRMHWRCCAAARGRGG	R	137	164	CATGGAAACGCACTATTTTATATTCATT	-9.3
Pf3D7_14_v3:1869173-1869553:f	site	TTGGYTAGYTDYKGATWTGNGWGCTATGWTTRGTGRHGYWACTACAWTW	R	137	185	GGGGTTTTTTATTAATACATGCATGGAAACGCACTATTTTATATTCATT	-15.5
Pf3D7_14_v3:1869173-1869553:f	site	ATATATATATATWTATATATAYATATA	R	137	163	ATGGAAACGCACTATTTTATATTCATT	-6.5
Pf3D7_14_v3:1869173-1869553:f	site	KGTBCATCAATWTBADYAHCWCCATWAGB	R	137	165	GCATGGAAACGCACTATTTTATATTCATT	-15.8
Pf3D7_14_v3:1869173-1869553:f	site	DSGWDDTSCACMASAAGSDS	R	137	156	CGCACTATTTTATATTCATT	-19.7
Pf3D7_14_v3:1869173-1869553:f	site	TTAGAATGGWTATGTKTAGATTTAGATTTGGTKGAAGGYWTAWTGGA	R	137	183	GGTTTTTTATTAATACATGCATGGAAACGCACTATTTTATATTCATT	-34.7
Pf3D7_14_v3:1869173-1869553:f	site	YTTTTTTTTTTTTTTTTTTTTTTTTTTTT	R	138	166	TGCATGGAAACGCACTATTTTATATTCAT	-17.1
Pf3D7_14_v3:1869173-1869553:f	site	ATAAWTAWAWAWATATATATATATATATATATATATATATA	R	138	178	TTTATTAATACATGCATGGAAACGCACTATTTTATATTCAT	-59.4
Pf3D7_14_v3:1869173-1869553:f	site	DBNTDTNKTTBYNYHTBYWBHTTTTKTTY	R	138	166	TGCATGGAAACGCACTATTTTATATTCAT	-9.4
Pf3D7_14_v3:1869173-1869553:f	site	NVWBHWNSTWYWVWWVHABHWMHACMACM	R	138	166	TGCATGGAAACGCACTATTTTATATTCAT	-13.4
Pf3D7_14_v3:1869173-1869553:f	site	AAAAAAAAAAAAAWAAAWWAWAAWAAWAA	R	138	166	TGCATGGAAACGCACTATTTTATATTCAT	-28.9
Pf3D7_14_v3:1869173-1869553:f	site	RTGAWWMKKAWRAAGMTVMWG	R	138	158	AACGCACTATTTTATATTCAT	-14.9
Pf3D7_14_v3:1869173-1869553:f	site	KYTSKAWCSTCTGRMHWRCCAAARGRGG	R	138	165	GCATGGAAACGCACTATTTTATATTCAT	-19.1
Pf3D7_14_v3:1869173-1869553:f	site	TTGGYTAGYTDYKGATWTGNGWGCTATGWTTRGTGRHGYWACTACAWTW	R	138	186	TGGGGTTTTTTATTAATACATGCATGGAAACGCACTATTTTATATTCAT	-26.6
Pf3D7_14_v3:1869173-1869553:f	site	ATATATATATATWTATATATAYATATA	R	138	164	CATGGAAACGCACTATTTTATATTCAT	-41.9
Pf3D7_14_v3:1869173-1869553:f	site	KGTBCATCAATWTBADYAHCWCCATWAGB	R	138	166	TGCATGGAAACGCACTATTTTATATTCAT	-27.0
Pf3D7_14_v3:1869173-1869553:f	site	DSGWDDTSCACMASAAGSDS	R	138	157	ACGCACTATTTTATATTCAT	-9.5
Pf3D7_14_v3:1869173-1869553:f	site	TTAGAATGGWTATGTKTAGATTTAGATTTGGTKGAAGGYWTAWTGGA	R	138	184	GGGTTTTTTATTAATACATGCATGGAAACGCACTATTTTATATTCAT	-22.8
Pf3D7_14_v3:1869173-1869553:f	site	YTTTTTTTTTTTTTTTTTTTTTTTTTTTT	R	139	167	ATGCATGGAAACGCACTATTTTATATTCA	-29.4
Pf3D7_14_v3:1869173-1869553:f	site	ATAAWTAWAWAWATATATATATATATATATATATATATATA	R	139	179	TTTTATTAATACATGCATGGAAACGCACTATTTTATATTCA	-30.3
Pf3D7_14_v3:1869173-1869553:f	site	DBNTDTNKTTBYNYHTBYWBHTTTTKTTY	R	139	167	ATGCATGGAAACGCACTATTTTATATTCA	-16.4
Pf3D7_14_v3:1869173-1869553:f	site	NVWBHWNSTWYWVWWVHABHWMHACMACM	R	139	167	ATGCATGGAAACGCACTATTTTATATTCA	-20.1
Pf3D7_14_v3:1869173-1869553:f	site	AAAAAAAAAAAAAWAAAWWAWAAWAAWAA	R	139	167	ATGCATGGAAACGCACTATTTTATATTCA	-22.6
Pf3D7_14_v3:1869173-1869553:f	site	RTGAWWMKKAWRAAGMTVMWG	R	139	159	AAACGCACTATTTTATATTCA	-22.8
Pf3D7_14_v3:1869173-1869553:f	site	KYTSKAWCSTCTGRMHWRCCAAARGRGG	R	139	166	TGCATGGAAACGCACTATTTTATATTCA	-18.5
Pf3D7_14_v3:1869173-1869553:f	site	TTGGYTAGYTDYKGATWTGNGWGCTATGWTTRGTGRHGYWACTACAWTW	R	139	187	ATGGGGTTTTTTATTAATACATGCATGGAAACGCACTATTTTATATTCA	-23.7
Pf3D7_14_v3:1869173-1869553:f	site	ATATATATATATWTATATATAYATATA	R	139	165	GCATGGAAACGCACTATTTTATATTCA	-17.0
Pf3D7_14_v3:1869173-1869553:f	site	KGTBCATCAATWTBADYAHCWCCATWAGB	R	139	167	ATGCATGGAAACGCACTATTTTATATTCA	-22.0
Pf3D7_14_v3:1869173-1869553:f	site	DSGWDDTSCACMASAAGSDS	R	139	158	AACGCACTATTTTATATTCA	-23.4
Pf3D7_14_v3:1869173-1869553:f	site	TTAGAATGGWTATGTKTAGATTTAGATTTGGTKGAAGGYWTAWTGGA	R	139	185	GGGGTTTTTTATTAATACATGCATGGAAACGCACTATTTTATATTCA	-27.5
Pf3D7_14_v3:1869173-1869553:f	site	YTTTTTTTTTTTTTTTTTTTTTTTTTTTT	R	140	168	CATGCATGGAAACGCACTATTTTATATTC	-25.5
Pf3D7_14_v3:1869173-1869553:f	site	ATAAWTAWAWAWATATATATATATATATATATATATATATA	R	140	180	TTTTTATTAATACATGCATGGAAACGCACTATTTTATATTC	-73.8
Pf3D7_14_v3:1869173-1869553:f	site	DBNTDTNKTTBYNYHTBYWBHTTTTKTTY	R	140	168	CATGCATGGAAACGCACTATTTTATATTC	-14.9
Pf3D7_14_v3:1869173-1869553:f	site	NVWBHWNSTWYWVWWVHABHWMHACMACM	R	140	168	CATGCATGGAAACGCACTATTTTATATTC	-10.8
Pf3D7_14_v3:1869173-1869553:f	site	AAAAAAAAAAAAAWAAAWWAWAAWAAWAA	R	140	168	CATGCATGGAAACGCACTATTTTATATTC	-44.0
Pf3D7_14_v3:1869173-1869553:f	site	RTGAWWMKKAWRAAGMTVMWG	R	140	160	GAAACGCACTATTTTATATTC	-20.0
Pf3D7_14_v3:1869173-1869553:f	site	KYTSKAWCSTCTGRMHWRCCAAARGRGG	R	140	167	ATGCATGGAAACGCACTATTTTATATTC	-16.4
Pf3D7_14_v3:1869173-1869553:f	site	TTGGYTAGYTDYKGATWTGNGWGCTATGWTTRGTGRHGYWACTACAWTW	R	140	188	TATGGGGTTTTTTATTAATACATGCATGGAAACGCACTATTTTATATTC	-25.8
Pf3D7_14_v3:1869173-1869553:f	site	ATATATATATATWTATATATAYATATA	R	140	166	TGCATGGAAACGCACTATTTTATATTC	-48.4
Pf3D7_14_v3:1869173-1869553:f	site	KGTBCATCAATWTBADYAHCWCCATWAGB	R	140	168	CATGCATGGAAACGCACTATTTTATATTC	-11.3
Pf3D7_14_v3:1869173-1869553:f	site	DSGWDDTSCACMASAAGSDS	R	140	159	AAACGCACTATTTTATATTC	-13.3
Pf3D7_14_v3:1869173-1869553:f	site	TTAGAATGGWTATGTKTAGATTTAGATTTGGTKGAAGGYWTAWTGGA	R	140	186	TGGGGTTTTTTATTAATACATGCATGGAAACGCACTATTTTATATTC	-22.3
Pf3D7_14_v3:1869173-1869553:f	site	YTTTTTTTTTTTTTTTTTTTTTTTTTTTT	R	141	169	ACATGCATGGAAACGCACTATTTTATATT	-27.1
Pf3D7_14_v3:1869173-1869553:f	site	ATAAWTAWAWAWATATATATATATATATATATATATATATA	R	141	181	TTTTTTATTAATACATGCATGGAAACGCACTATTTTATATT	-29.5
Pf3D7_14_v3:1869173-1869553:f	site	DBNTDTNKTTBYNYHTBYWBHTTTTKTTY	R	141	169	ACATGCATGGAAACGCACTATTTTATATT	-14.7
Pf3D7_14_v3:1869173-1869553:f	site	ATATATATATATATA	R	141	155	GCACTATTTTATATT	-17.5
Pf3D7_14_v3:1869173-1869553:f	site	NVWBHWNSTWYWVWWVHABHWMHACMACM	R	141	169	ACATGCATGGAAACGCACTATTTTATATT	-28.2
Pf3D7_14_v3:1869173-1869553:f	site	AAAAAAAAAAAAAWAAAWWAWAAWAAWAA	R	141	169	ACATGCATGGAAACGCACTATTTTATATT	-31.8
Pf3D7_14_v3:1869173-1869553:f	site	RTGAWWMKKAWRAAGMTVMWG	R	141	161	GGAAACGCACTATTTTATATT	-21.4
Pf3D7_14_v3:1869173-1869553:f	site	KYTSKAWCSTCTGRMHWRCCAAARGRGG	R	141	168	CATGCATGGAAACGCACTATTTTATATT	-17.2
Pf3D7_14_v3:1869173-1869553:f	site	TTGGYTAGYTDYKGATWTGNGWGCTATGWTTRGTGRHGYWACTACAWTW	R	141	189	TTATGGGGTTTTTTATTAATACATGCATGGAAACGCACTATTTTATATT	-21.9
Pf3D7_14_v3:1869173-1869553:f	site	ATATATATATATWTATATATAYATATA	R	141	167	ATGCATGGAAACGCACTATTTTATATT	-20.1
Pf3D7_14_v3:1869173-1869553:f	site	KGTBCATCAATWTBADYAHCWCCATWAGB	R	141	169	ACATGCATGGAAACGCACTATTTTATATT	-26.0
Pf3D7_14_v3:1869173-1869553:f	site	DSGWDDTSCACMASAAGSDS	R	141	160	GAAACGCACTATTTTATATT	-15.2
Pf3D7_14_v3:1869173-1869553:f	site	TTAGAATGGWTATGTKTAGATTTAGATTTGGTKGAAGGYWTAWTGGA	R	141	187	ATGGGGTTTTTTATTAATACATGCATGGAAACGCACTATTTTATATT	-27.0
Pf3D7_14_v3:1869173-1869553:f	site	YTTTTTTTTTTTTTTTTTTTTTTTTTTTT	R	142	170	TACATGCATGGAAACGCACTATTTTATAT	-28.2
Pf3D7_14_v3:1869173-1869553:f	site	ATAAWTAWAWAWATATATATATATATATATATATATATATA	R	142	182	GTTTTTTATTAATACATGCATGGAAACGCACTATTTTATAT	-60.4
Pf3D7_14_v3:1869173-1869553:f	site	DBNTDTNKTTBYNYHTBYWBHTTTTKTTY	R	142	170	TACATGCATGGAAACGCACTATTTTATAT	-15.1
Pf3D7_14_v3:1869173-1869553:f	site	ATATATATATATATA	R	142	156	CGCACTATTTTATAT	-40.9
Pf3D7_14_v3:1869173-1869553:f	site	NVWBHWNSTWYWVWWVHABHWMHACMACM	R	142	170	TACATGCATGGAAACGCACTATTTTATAT	-10.7
Pf3D7_14_v3:1869173-1869553:f	site	AAAAAAAAAAAAAWAAAWWAWAAWAAWAA	R	142	170	TACATGCATGGAAACGCACTATTTTATAT	-36.8
Pf3D7_14_v3:1869173-1869553:f	site	RTGAWWMKKAWRAAGMTVMWG	R	142	162	TGGAAACGCACTATTTTATAT	-20.3
Pf3D7_14_v3:1869173-1869553:f	site	KYTSKAWCSTCTGRMHWRCCAAARGRGG	R	142	169	ACATGCATGGAAACGCACTATTTTATAT	-20.1
Pf3D7_14_v3:1869173-1869553:f	site	TTGGYTAGYTDYKGATWTGNGWGCTATGWTTRGTGRHGYWACTACAWTW	R	142	190	GTTATGGGGTTTTTTATTAATACATGCATGGAAACGCACTATTTTATAT	-23.9
Pf3D7_14_v3:1869173-1869553:f	site	ATATATATATATWTATATATAYATATA	R	142	168	CATGCATGGAAACGCACTATTTTATAT	-43.8
Pf3D7_14_v3:1869173-1869553:f	site	KGTBCATCAATWTBADYAHCWCCATWAGB	R	142	170	TACATGCATGGAAACGCACTATTTTATAT	-27.0
Pf3D7_14_v3:1869173-1869553:f	site	DSGWDDTSCACMASAAGSDS	R	142	161	GGAAACGCACTATTTTATAT	-14.2
Pf3D7_14_v3:1869173-1869553:f	site	TTAGAATGGWTATGTKTAGATTTAGATTTGGTKGAAGGYWTAWTGGA	R	142	188	TATGGGGTTTTTTATTAATACATGCATGGAAACGCACTATTTTATAT	-21.0
Pf3D7_14_v3:1869173-1869553:f	site	YTTTTTTTTTTTTTTTTTTTTTTTTTTTT	R	143	171	ATACATGCATGGAAACGCACTATTTTATA	-35.2
Pf3D7_14_v3:1869173-1869553:f	site	ATAAWTAWAWAWATATATATATATATATATATATATATATA	R	143	183	GGTTTTTTATTAATACATGCATGGAAACGCACTATTTTATA	-26.6
Pf3D7_14_v3:1869173-1869553:f	site	DBNTDTNKTTBYNYHTBYWBHTTTTKTTY	R	143	171	ATACATGCATGGAAACGCACTATTTTATA	-4.7
Pf3D7_14_v3:1869173-1869553:f	site	ATATATATATATATA	R	143	157	ACGCACTATTTTATA	-19.1
Pf3D7_14_v3:1869173-1869553:f	site	NVWBHWNSTWYWVWWVHABHWMHACMACM	R	143	171	ATACATGCATGGAAACGCACTATTTTATA	-12.3
Pf3D7_14_v3:1869173-1869553:f	site	AAAAAAAAAAAAAWAAAWWAWAAWAAWAA	R	143	171	ATACATGCATGGAAACGCACTATTTTATA	-33.6
Pf3D7_14_v3:1869173-1869553:f	site	RTGAWWMKKAWRAAGMTVMWG	R	143	163	ATGGAAACGCACTATTTTATA	-11.3
Pf3D7_14_v3:1869173-1869553:f	site	KYTSKAWCSTCTGRMHWRCCAAARGRGG	R	143	170	TACATGCATGGAAACGCACTATTTTATA	-23.2
Pf3D7_14_v3:1869173-1869553:f	site	TTGGYTAGYTDYKGATWTGNGWGCTATGWTTRGTGRHGYWACTACAWTW	R	143	191	GGTTATGGGGTTTTTTATTAATACATGCATGGAAACGCACTATTTTATA	-33.2
Pf3D7_14_v3:1869173-1869553:f	site	ATATATATATATWTATATATAYATATA	R	143	169	ACATGCATGGAAACGCACTATTTTATA	-10.5
Pf3D7_14_v3:1869173-1869553:f	site	WWGCAMARKRKGA	R	143	155	GCACTATTTTATA	-14.5
Pf3D7_14_v3:1869173-1869553:f	site	KGTBCATCAATWTBADYAHCWCCATWAGB	R	143	171	ATACATGCATGGAAACGCACTATTTTATA	-27.8
Pf3D7_14_v3:1869173-1869553:f	site	DSGWDDTSCACMASAAGSDS	R	143	162	TGGAAACGCACTATTTTATA	-1.3
Pf3D7_14_v3:1869173-1869553:f	site	TTAGAATGGWTATGTKTAGATTTAGATTTGGTKGAAGGYWTAWTGGA	R	143	189	TTATGGGGTTTTTTATTAATACATGCATGGAAACGCACTATTTTATA	-16.8
Pf3D7_14_v3:1869173-1869553:f	site	YTTTTTTTTTTTTTTTTTTTTTTTTTTTT	R	144	172	AATACATGCATGGAAACGCACTATTTTAT	-30.6
Pf3D7_14_v3:1869173-1869553:f	site	ATAAWTAWAWAWATATATATATATATATATATATATATATA	R	144	184	GGGTTTTTTATTAATACATGCATGGAAACGCACTATTTTAT	-72.7
Pf3D7_14_v3:1869173-1869553:f	site	DBNTDTNKTTBYNYHTBYWBHTTTTKTTY	R	144	172	AATACATGCATGGAAACGCACTATTTTAT	-16.7
Pf3D7_14_v3:1869173-1869553:f	site	ATATATATATATATA	R	144	158	AACGCACTATTTTAT	-38.7
Pf3D7_14_v3:1869173-1869553:f	site	NVWBHWNSTWYWVWWVHABHWMHACMACM	R	144	172	AATACATGCATGGAAACGCACTATTTTAT	-15.3
Pf3D7_14_v3:1869173-1869553:f	site	AAAAAAAAAAAAAWAAAWWAWAAWAAWAA	R	144	172	AATACATGCATGGAAACGCACTATTTTAT	-33.8
Pf3D7_14_v3:1869173-1869553:f	site	RTGAWWMKKAWRAAGMTVMWG	R	144	164	CATGGAAACGCACTATTTTAT	-24.5
Pf3D7_14_v3:1869173-1869553:f	site	KYTSKAWCSTCTGRMHWRCCAAARGRGG	R	144	171	ATACATGCATGGAAACGCACTATTTTAT	-19.3
Pf3D7_14_v3:1869173-1869553:f	site	TTGGYTAGYTDYKGATWTGNGWGCTATGWTTRGTGRHGYWACTACAWTW	R	144	192	AGGTTATGGGGTTTTTTATTAATACATGCATGGAAACGCACTATTTTAT	-13.5
Pf3D7_14_v3:1869173-1869553:f	site	ATATATATATATWTATATATAYATATA	R	144	170	TACATGCATGGAAACGCACTATTTTAT	-59.0
Pf3D7_14_v3:1869173-1869553:f	site	WWGCAMARKRKGA	R	144	156	CGCACTATTTTAT	-9.6
Pf3D7_14_v3:1869173-1869553:f	site	KGTBCATCAATWTBADYAHCWCCATWAGB	R	144	172	AATACATGCATGGAAACGCACTATTTTAT	-11.4
Pf3D7_14_v3:1869173-1869553:f	site	DSGWDDTSCACMASAAGSDS	R	144	163	ATGGAAACGCACTATTTTAT	-13.0
Pf3D7_14_v3:1869173-1869553:f	site	TTAGAATGGWTATGTKTAGATTTAGATTTGGTKGAAGGYWTAWTGGA	R	144	190	GTTATGGGGTTTTTTATTAATACATGCATGGAAACGCACTATTTTAT	-15.5
Pf3D7_14_v3:1869173-1869553:f	site	YTTTTTTTTTTTTTTTTTTTTTTTTTTTT	R	145	173	TAATACATGCATGGAAACGCACTATTTTA	-38.5
Pf3D7_14_v3:1869173-1869553:f	site	ATAAWTAWAWAWATATATATATATATATATATATATATATA	R	145	185	GGGGTTTTTTATTAATACATGCATGGAAACGCACTATTTTA	-40.6
Pf3D7_14_v3:1869173-1869553:f	site	DBNTDTNKTTBYNYHTBYWBHTTTTKTTY	R	145	173	TAATACATGCATGGAAACGCACTATTTTA	-11.3
Pf3D7_14_v3:1869173-1869553:f	site	ATATATATATATATA	R	145	159	AAACGCACTATTTTA	-21.2
Pf3D7_14_v3:1869173-1869553:f	site	NVWBHWNSTWYWVWWVHABHWMHACMACM	R	145	173	TAATACATGCATGGAAACGCACTATTTTA	-16.4
Pf3D7_14_v3:1869173-1869553:f	site	AAAAAAAAAAAAAWAAAWWAWAAWAAWAA	R	145	173	TAATACATGCATGGAAACGCACTATTTTA	-28.7
Pf3D7_14_v3:1869173-1869553:f	site	RTGAWWMKKAWRAAGMTVMWG	R	145	165	GCATGGAAACGCACTATTTTA	-31.3
Pf3D7_14_v3:1869173-1869553:f	site	KYTSKAWCSTCTGRMHWRCCAAARGRGG	R	145	172	AATACATGCATGGAAACGCACTATTTTA	-17.7
Pf3D7_14_v3:1869173-1869553:f	site	TTGGYTAGYTDYKGATWTGNGWGCTATGWTTRGTGRHGYWACTACAWTW	R	145	193	TAGGTTATGGGGTTTTTTATTAATACATGCATGGAAACGCACTATTTTA	-8.1
Pf3D7_14_v3:1869173-1869553:f	site	ATATATATATATWTATATATAYATATA	R	145	171	ATACATGCATGGAAACGCACTATTTTA	-14.9
Pf3D7_14_v3:1869173-1869553:f	site	WWGCAMARKRKGA	R	145	157	ACGCACTATTTTA	1.2
Pf3D7_14_v3:1869173-1869553:f	site	KGTBCATCAATWTBADYAHCWCCATWAGB	R	145	173	TAATACATGCATGGAAACGCACTATTTTA	-13.6
Pf3D7_14_v3:1869173-1869553:f	site	DSGWDDTSCACMASAAGSDS	R	145	164	CATGGAAACGCACTATTTTA	-12.7
Pf3D7_14_v3:1869173-1869553:f	site	TTAGAATGGWTATGTKTAGATTTAGATTTGGTKGAAGGYWTAWTGGA	R	145	191	GGTTATGGGGTTTTTTATTAATACATGCATGGAAACGCACTATTTTA	-17.5
Pf3D7_14_v3:1869173-1869553:f	site	YTTTTTTTTTTTTTTTTTTTTTTTTTTTT	R	146	174	TTAATACATGCATGGAAACGCACTATTTT	-33.5
Pf3D7_14_v3:1869173-1869553:f	site	ATAAWTAWAWAWATATATATATATATATATATATATATATA	R	146	186	TGGGGTTTTTTATTAATACATGCATGGAAACGCACTATTTT	-67.2
Pf3D7_14_v3:1869173-1869553:f	site	DBNTDTNKTTBYNYHTBYWBHTTTTKTTY	R	146	174	TTAATACATGCATGGAAACGCACTATTTT	-18.9
Pf3D7_14_v3:1869173-1869553:f	site	ATATATATATATATA	R	146	160	GAAACGCACTATTTT	-24.4
Pf3D7_14_v3:1869173-1869553:f	site	NVWBHWNSTWYWVWWVHABHWMHACMACM	R	146	174	TTAATACATGCATGGAAACGCACTATTTT	-21.6
Pf3D7_14_v3:1869173-1869553:f	site	AAAAAAAAAAAAAWAAAWWAWAAWAAWAA	R	146	174	TTAATACATGCATGGAAACGCACTATTTT	-36.5
Pf3D7_14_v3:1869173-1869553:f	site	RTGAWWMKKAWRAAGMTVMWG	R	146	166	TGCATGGAAACGCACTATTTT	-22.6
Pf3D7_14_v3:1869173-1869553:f	site	KYTSKAWCSTCTGRMHWRCCAAARGRGG	R	146	173	TAATACATGCATGGAAACGCACTATTTT	-14.7
Pf3D7_14_v3:1869173-1869553:f	site	TTGGYTAGYTDYKGATWTGNGWGCTATGWTTRGTGRHGYWACTACAWTW	R	146	194	ATAGGTTATGGGGTTTTTTATTAATACATGCATGGAAACGCACTATTTT	-22.7
Pf3D7_14_v3:1869173-1869553:f	site	ATATATATATATWTATATATAYATATA	R	146	172	AATACATGCATGGAAACGCACTATTTT	-53.0
Pf3D7_14_v3:1869173-1869553:f	site	WWGCAMARKRKGA	R	146	158	AACGCACTATTTT	-10.7
Pf3D7_14_v3:1869173-1869553:f	site	KGTBCATCAATWTBADYAHCWCCATWAGB	R	146	174	TTAATACATGCATGGAAACGCACTATTTT	-16.1
Pf3D7_14_v3:1869173-1869553:f	site	DSGWDDTSCACMASAAGSDS	R	146	165	GCATGGAAACGCACTATTTT	-5.5
Pf3D7_14_v3:1869173-1869553:f	site	TTAGAATGGWTATGTKTAGATTTAGATTTGGTKGAAGGYWTAWTGGA	R	146	192	AGGTTATGGGGTTTTTTATTAATACATGCATGGAAACGCACTATTTT	-10.8
Pf3D7_14_v3:1869173-1869553:f	site	YTTTTTTTTTTTTTTTTTTTTTTTTTTTT	R	147	175	ATTAATACATGCATGGAAACGCACTATTT	-31.0
Pf3D7_14_v3:1869173-1869553:f	site	ATAAWTAWAWAWATATATATATATATATATATATATATATA	R	147	187	ATGGGGTTTTTTATTAATACATGCATGGAAACGCACTATTT	-32.0
Pf3D7_14_v3:1869173-1869553:f	site	DBNTDTNKTTBYNYHTBYWBHTTTTKTTY	R	147	175	ATTAATACATGCATGGAAACGCACTATTT	-11.8
Pf3D7_14_v3:1869173-1869553:f	site	ATATATATATATATA	R	147	161	GGAAACGCACTATTT	-28.1
Pf3D7_14_v3:1869173-1869553:f	site	NVWBHWNSTWYWVWWVHABHWMHACMACM	R	147	175	ATTAATACATGCATGGAAACGCACTATTT	-26.0
Pf3D7_14_v3:1869173-1869553:f	site	AAAAAAAAAAAAAWAAAWWAWAAWAAWAA	R	147	175	ATTAATACATGCATGGAAACGCACTATTT	-33.2
Pf3D7_14_v3:1869173-1869553:f	site	RTGAWWMKKAWRAAGMTVMWG	R	147	167	ATGCATGGAAACGCACTATTT	-6.6
Pf3D7_14_v3:1869173-1869553:f	site	KYTSKAWCSTCTGRMHWRCCAAARGRGG	R	147	174	TTAATACATGCATGGAAACGCACTATTT	-14.2
Pf3D7_14_v3:1869173-1869553:f	site	TTGGYTAGYTDYKGATWTGNGWGCTATGWTTRGTGRHGYWACTACAWTW	R	147	195	AATAGGTTATGGGGTTTTTTATTAATACATGCATGGAAACGCACTATTT	-24.2
Pf3D7_14_v3:1869173-1869553:f	site	ATATATATATATWTATATATAYATATA	R	147	173	TAATACATGCATGGAAACGCACTATTT	-15.4
Pf3D7_14_v3:1869173-1869553:f	site	WWGCAMARKRKGA	R	147	159	AAACGCACTATTT	-7.2
Pf3D7_14_v3:1869173-1869553:f	site	KGTBCATCAATWTBADYAHCWCCATWAGB	R	147	175	ATTAATACATGCATGGAAACGCACTATTT	-17.4
Pf3D7_14_v3:1869173-1869553:f	site	DSGWDDTSCACMASAAGSDS	R	147	166	TGCATGGAAACGCACTATTT	-9.2
Pf3D7_14_v3:1869173-1869553:f	site	TTAGAATGGWTATGTKTAGATTTAGATTTGGTKGAAGGYWTAWTGGA	R	147	193	TAGGTTATGGGGTTTTTTATTAATACATGCATGGAAACGCACTATTT	-21.7
Pf3D7_14_v3:1869173-1869553:f	site	YTTTTTTTTTTTTTTTTTTTTTTTTTTTT	R	148	176	TATTAATACATGCATGGAAACGCACTATT	-34.5
Pf3D7_14_v3:1869173-1869553:f	site	ATAAWTAWAWAWATATATATATATATATATATATATATATA	R	148	188	TATGGGGTTTTTTATTAATACATGCATGGAAACGCACTATT	-80.5
Pf3D7_14_v3:1869173-1869553:f	site	DBNTDTNKTTBYNYHTBYWBHTTTTKTTY	R	148	176	TATTAATACATGCATGGAAACGCACTATT	-16.9
Pf3D7_14_v3:1869173-1869553:f	site	ATATATATATATATA	R	148	162	TGGAAACGCACTATT	-40.3
Pf3D7_14_v3:1869173-1869553:f	site	NVWBHWNSTWYWVWWVHABHWMHACMACM	R	148	176	TATTAATACATGCATGGAAACGCACTATT	-12.8
Pf3D7_14_v3:1869173-1869553:f	site	AAAAAAAAAAAAAWAAAWWAWAAWAAWAA	R	148	176	TATTAATACATGCATGGAAACGCACTATT	-30.9
Pf3D7_14_v3:1869173-1869553:f	site	RTGAWWMKKAWRAAGMTVMWG	R	148	168	CATGCATGGAAACGCACTATT	-14.3
Pf3D7_14_v3:1869173-1869553:f	site	KYTSKAWCSTCTGRMHWRCCAAARGRGG	R	148	175	ATTAATACATGCATGGAAACGCACTATT	-17.0
Pf3D7_14_v3:1869173-1869553:f	site	TTGGYTAGYTDYKGATWTGNGWGCTATGWTTRGTGRHGYWACTACAWTW	R	148	196	AAATAGGTTATGGGGTTTTTTATTAATACATGCATGGAAACGCACTATT	-13.4
Pf3D7_14_v3:1869173-1869553:f	site	ATATATATATATWTATATATAYATATA	R	148	174	TTAATACATGCATGGAAACGCACTATT	-42.6
Pf3D7_14_v3:1869173-1869553:f	site	WWGCAMARKRKGA	R	148	160	GAAACGCACTATT	-17.2
Pf3D7_14_v3:1869173-1869553:f	site	KGTBCATCAATWTBADYAHCWCCATWAGB	R	148	176	TATTAATACATGCATGGAAACGCACTATT	-9.7
Pf3D7_14_v3:1869173-1869553:f	site	DSGWDDTSCACMASAAGSDS	R	148	167	ATGCATGGAAACGCACTATT	-7.4
Pf3D7_14_v3:1869173-1869553:f	site	TTAGAATGGWTATGTKTAGATTTAGATTTGGTKGAAGGYWTAWTGGA	R	148	194	ATAGGTTATGGGGTTTTTTATTAATACATGCATGGAAACGCACTATT	-12.6
Pf3D7_14_v3:1869173-1869553:f	site	YTTTTTTTTTTTTTTTTTTTTTTTTTTTT	R	149	177	TTATTAATACATGCATGGAAACGCACTAT	-34.7
Pf3D7_14_v3:1869173-1869553:f	site	ATAAWTAWAWAWATATATATATATATATATATATATATATA	R	149	189	TTATGGGGTTTTTTATTAATACATGCATGGAAACGCACTAT	-41.4
Pf3D7_14_v3:1869173-1869553:f	site	DBNTDTNKTTBYNYHTBYWBHTTTTKTTY	R	149	177	TTATTAATACATGCATGGAAACGCACTAT	-9.2
Pf3D7_14_v3:1869173-1869553:f	site	ATATATATATATATA	R	149	163	ATGGAAACGCACTAT	-30.0
Pf3D7_14_v3:1869173-1869553:f	site	NVWBHWNSTWYWVWWVHABHWMHACMACM	R	149	177	TTATTAATACATGCATGGAAACGCACTAT	-19.7
Pf3D7_14_v3:1869173-1869553:f	site	AAAAAAAAAAAAAWAAAWWAWAAWAAWAA	R	149	177	TTATTAATACATGCATGGAAACGCACTAT	-35.2
Pf3D7_14_v3:1869173-1869553:f	site	RTGAWWMKKAWRAAGMTVMWG	R	149	169	ACATGCATGGAAACGCACTAT	-8.8
Pf3D7_14_v3:1869173-1869553:f	site	KYTSKAWCSTCTGRMHWRCCAAARGRGG	R	149	176	TATTAATACATGCATGGAAACGCACTAT	-21.7
Pf3D7_14_v3:1869173-1869553:f	site	TTGGYTAGYTDYKGATWTGNGWGCTATGWTTRGTGRHGYWACTACAWTW	R	149	197	AAAATAGGTTATGGGGTTTTTTATTAATACATGCATGGAAACGCACTAT	-20.5
Pf3D7_14_v3:1869173-1869553:f	site	ATATATATATATWTATATATAYATATA	R	149	175	ATTAATACATGCATGGAAACGCACTAT	-23.9
Pf3D7_14_v3:1869173-1869553:f	site	WWGCAMARKRKGA	R	149	161	GGAAACGCACTAT	-15.1
Pf3D7_14_v3:1869173-1869553:f	site	KGTBCATCAATWTBADYAHCWCCATWAGB	R	149	177	TTATTAATACATGCATGGAAACGCACTAT	-10.8
Pf3D7_14_v3:1869173-1869553:f	site	DSGWDDTSCACMASAAGSDS	R	149	168	CATGCATGGAAACGCACTAT	-10.0
Pf3D7_14_v3:1869173-1869553:f	site	TTAGAATGGWTATGTKTAGATTTAGATTTGGTKGAAGGYWTAWTGGA	R	149	195	AATAGGTTATGGGGTTTTTTATTAATACATGCATGGAAACGCACTAT	-31.2
Pf3D7_14_v3:1869173-1869553:f	site	YTTTTTTTTTTTTTTTTTTTTTTTTTTTT	R	150	178	TTTATTAATACATGCATGGAAACGCACTA	-37.7
Pf3D7_14_v3:1869173-1869553:f	site	ATAAWTAWAWAWATATATATATATATATATATATATATATA	R	150	190	GTTATGGGGTTTTTTATTAATACATGCATGGAAACGCACTA	-76.3
Pf3D7_14_v3:1869173-1869553:f	site	DBNTDTNKTTBYNYHTBYWBHTTTTKTTY	R	150	178	TTTATTAATACATGCATGGAAACGCACTA	-18.7
Pf3D7_14_v3:1869173-1869553:f	site	ATATATATATATATA	R	150	164	CATGGAAACGCACTA	-43.8
Pf3D7_14_v3:1869173-1869553:f	site	NVWBHWNSTWYWVWWVHABHWMHACMACM	R	150	178	TTTATTAATACATGCATGGAAACGCACTA	-5.9
Pf3D7_14_v3:1869173-1869553:f	site	AAAAAAAAAAAAAWAAAWWAWAAWAAWAA	R	150	178	TTTATTAATACATGCATGGAAACGCACTA	-40.0
Pf3D7_14_v3:1869173-1869553:f	site	RTGAWWMKKAWRAAGMTVMWG	R	150	170	TACATGCATGGAAACGCACTA	-12.2
Pf3D7_14_v3:1869173-1869553:f	site	KYTSKAWCSTCTGRMHWRCCAAARGRGG	R	150	177	TTATTAATACATGCATGGAAACGCACTA	-18.6
Pf3D7_14_v3:1869173-1869553:f	site	TTGGYTAGYTDYKGATWTGNGWGCTATGWTTRGTGRHGYWACTACAWTW	R	150	198	AAAAATAGGTTATGGGGTTTTTTATTAATACATGCATGGAAACGCACTA	-12.8
Pf3D7_14_v3:1869173-1869553:f	site	ATATATATATATWTATATATAYATATA	R	150	176	TATTAATACATGCATGGAAACGCACTA	-49.7
Pf3D7_14_v3:1869173-1869553:f	site	WWGCAMARKRKGA	R	150	162	TGGAAACGCACTA	-6.1
Pf3D7_14_v3:1869173-1869553:f	site	KGTBCATCAATWTBADYAHCWCCATWAGB	R	150	178	TTTATTAATACATGCATGGAAACGCACTA	-13.5
Pf3D7_14_v3:1869173-1869553:f	site	DSGWDDTSCACMASAAGSDS	R	150	169	ACATGCATGGAAACGCACTA	-10.2
Pf3D7_14_v3:1869173-1869553:f	site	TTAGAATGGWTATGTKTAGATTTAGATTTGGTKGAAGGYWTAWTGGA	R	150	196	AAATAGGTTATGGGGTTTTTTATTAATACATGCATGGAAACGCACTA	-25.8
Pf3D7_14_v3:1869173-1869553:f	site	GGGGGG	R	150	155	GCACTA	-3.6
Pf3D7_14_v3:2089375-2089641:f	site	TTGGYTAGYTDYKGATWTGNGWGCTATGWTTRGTGRHGYWACTACAWTW	R	73	121	GCACTATAATAAAAGGAGGGGATATAAAATAATATATATTATTCACGAT	-27.9
Pf3D7_14_v3:2089375-2089641:f	site	TTGGYTAGYTDYKGATWTGNGWGCTATGWTTRGTGRHGYWACTACAWTW	R	74	122	AGCACTATAATAAAAGGAGGGGATATAAAATAATATATATTATTCACGA	-22.9
Pf3D7_14_v3:2089375-2089641:f	site	TTGGYTAGYTDYKGATWTGNGWGCTATGWTTRGTGRHGYWACTACAWTW	R	75	123	GAGCACTATAATAAAAGGAGGGGATATAAAATAATATATATTATTCACG	-32.1
Pf3D7_14_v3:2089375-2089641:f	site	TTAGAATGGWTATGTKTAGATTTAGATTTGGTKGAAGGYWTAWTGGA	R	75	121	GCACTATAATAAAAGGAGGGGATATAAAATAATATATATTATTCACG	-25.7
Pf3D7_14_v3:2089375-2089641:f	site	TTGGYTAGYTDYKGATWTGNGWGCTATGWTTRGTGRHGYWACTACAWTW	R	76	124	AGAGCACTATAATAAAAGGAGGGGATATAAAATAATATATATTATTCAC	-33.2
Pf3D7_14_v3:2089375-2089641:f	site	TTAGAATGGWTATGTKTAGATTTAGATTTGGTKGAAGGYWTAWTGGA	R	76	122	AGCACTATAATAAAAGGAGGGGATATAAAATAATATATATTATTCAC	-30.0
Pf3D7_14_v3:2089375-2089641:f	site	TTGGYTAGYTDYKGATWTGNGWGCTATGWTTRGTGRHGYWACTACAWTW	R	77	125	AAGAGCACTATAATAAAAGGAGGGGATATAAAATAATATATATTATTCA	-21.4
Pf3D7_14_v3:2089375-2089641:f	site	TTAGAATGGWTATGTKTAGATTTAGATTTGGTKGAAGGYWTAWTGGA	R	77	123	GAGCACTATAATAAAAGGAGGGGATATAAAATAATATATATTATTCA	-28.8
Pf3D7_14_v3:2089375-2089641:f	site	TTGGYTAGYTDYKGATWTGNGWGCTATGWTTRGTGRHGYWACTACAWTW	R	78	126	TAAGAGCACTATAATAAAAGGAGGGGATATAAAATAATATATATTATTC	-23.9
Pf3D7_14_v3:2089375-2089641:f	site	TTAGAATGGWTATGTKTAGATTTAGATTTGGTKGAAGGYWTAWTGGA	R	78	124	AGAGCACTATAATAAAAGGAGGGGATATAAAATAATATATATTATTC	-28.1
Pf3D7_14_v3:2089375-2089641:f	site	TTGGYTAGYTDYKGATWTGNGWGCTATGWTTRGTGRHGYWACTACAWTW	R	79	127	ATAAGAGCACTATAATAAAAGGAGGGGATATAAAATAATATATATTATT	-32.3
Pf3D7_14_v3:2089375-2089641:f	site	TTAGAATGGWTATGTKTAGATTTAGATTTGGTKGAAGGYWTAWTGGA	R	79	125	AAGAGCACTATAATAAAAGGAGGGGATATAAAATAATATATATTATT	-21.0
Pf3D7_14_v3:2089375-2089641:f	site	TTGGYTAGYTDYKGATWTGNGWGCTATGWTTRGTGRHGYWACTACAWTW	R	80	128	TATAAGAGCACTATAATAAAAGGAGGGGATATAAAATAATATATATTAT	-25.8
Pf3D7_14_v3:2089375-2089641:f	site	TTAGAATGGWTATGTKTAGATTTAGATTTGGTKGAAGGYWTAWTGGA	R	80	126	TAAGAGCACTATAATAAAAGGAGGGGATATAAAATAATATATATTAT	-27.6
Pf3D7_14_v3:2089375-2089641:f	site	ATAAWTAWAWAWATATATATATATATATATATATATATATA	R	81	121	GCACTATAATAAAAGGAGGGGATATAAAATAATATATATTA	-59.6
Pf3D7_14_v3:2089375-2089641:f	site	TTGGYTAGYTDYKGATWTGNGWGCTATGWTTRGTGRHGYWACTACAWTW	R	81	129	ATATAAGAGCACTATAATAAAAGGAGGGGATATAAAATAATATATATTA	-27.5
Pf3D7_14_v3:2089375-2089641:f	site	TTAGAATGGWTATGTKTAGATTTAGATTTGGTKGAAGGYWTAWTGGA	R	81	127	ATAAGAGCACTATAATAAAAGGAGGGGATATAAAATAATATATATTA	-20.4
Pf3D7_14_v3:2089375-2089641:f	site	ATAAWTAWAWAWATATATATATATATATATATATATATATA	R	82	122	AGCACTATAATAAAAGGAGGGGATATAAAATAATATATATT	-32.9
Pf3D7_14_v3:2089375-2089641:f	site	TTGGYTAGYTDYKGATWTGNGWGCTATGWTTRGTGRHGYWACTACAWTW	R	82	130	AATATAAGAGCACTATAATAAAAGGAGGGGATATAAAATAATATATATT	-28.8
Pf3D7_14_v3:2089375-2089641:f	site	TTAGAATGGWTATGTKTAGATTTAGATTTGGTKGAAGGYWTAWTGGA	R	82	128	TATAAGAGCACTATAATAAAAGGAGGGGATATAAAATAATATATATT	-24.0
Pf3D7_14_v3:2089375-2089641:f	site	ATAAWTAWAWAWATATATATATATATATATATATATATATA	R	83	123	GAGCACTATAATAAAAGGAGGGGATATAAAATAATATATAT	-67.8
Pf3D7_14_v3:2089375-2089641:f	site	TTGGYTAGYTDYKGATWTGNGWGCTATGWTTRGTGRHGYWACTACAWTW	R	83	131	GAATATAAGAGCACTATAATAAAAGGAGGGGATATAAAATAATATATAT	-27.1
Pf3D7_14_v3:2089375-2089641:f	site	TTAGAATGGWTATGTKTAGATTTAGATTTGGTKGAAGGYWTAWTGGA	R	83	129	ATATAAGAGCACTATAATAAAAGGAGGGGATATAAAATAATATATAT	-25.2
Pf3D7_14_v3:2089375-2089641:f	site	ATAAWTAWAWAWATATATATATATATATATATATATATATA	R	84	124	AGAGCACTATAATAAAAGGAGGGGATATAAAATAATATATA	-42.3
Pf3D7_14_v3:2089375-2089641:f	site	TTGGYTAGYTDYKGATWTGNGWGCTATGWTTRGTGRHGYWACTACAWTW	R	84	132	TGAATATAAGAGCACTATAATAAAAGGAGGGGATATAAAATAATATATA	-34.2
Pf3D7_14_v3:2089375-2089641:f	site	TTAGAATGGWTATGTKTAGATTTAGATTTGGTKGAAGGYWTAWTGGA	R	84	130	AATATAAGAGCACTATAATAAAAGGAGGGGATATAAAATAATATATA	-19.7
Pf3D7_14_v3:2089375-2089641:f	site	ATAAWTAWAWAWATATATATATATATATATATATATATATA	R	85	125	AAGAGCACTATAATAAAAGGAGGGGATATAAAATAATATAT	-62.7
Pf3D7_14_v3:2089375-2089641:f	site	TTGGYTAGYTDYKGATWTGNGWGCTATGWTTRGTGRHGYWACTACAWTW	R	85	133	TTGAATATAAGAGCACTATAATAAAAGGAGGGGATATAAAATAATATAT	-17.3
Pf3D7_14_v3:2089375-2089641:f	site	TTAGAATGGWTATGTKTAGATTTAGATTTGGTKGAAGGYWTAWTGGA	R	85	131	GAATATAAGAGCACTATAATAAAAGGAGGGGATATAAAATAATATAT	-20.3
Pf3D7_14_v3:2089375-2089641:f	site	ATAAWTAWAWAWATATATATATATATATATATATATATATA	R	86	126	TAAGAGCACTATAATAAAAGGAGGGGATATAAAATAATATA	-37.6
Pf3D7_14_v3:2089375-2089641:f	site	TTGGYTAGYTDYKGATWTGNGWGCTATGWTTRGTGRHGYWACTACAWTW	R	86	134	TTTGAATATAAGAGCACTATAATAAAAGGAGGGGATATAAAATAATATA	-25.4
Pf3D7_14_v3:2089375-2089641:f	site	TTAGAATGGWTATGTKTAGATTTAGATTTGGTKGAAGGYWTAWTGGA	R	86	132	TGAATATAAGAGCACTATAATAAAAGGAGGGGATATAAAATAATATA	-20.4
Pf3D7_14_v3:2089375-2089641:f	site	ATAAWTAWAWAWATATATATATATATATATATATATATATA	R	87	127	ATAAGAGCACTATAATAAAAGGAGGGGATATAAAATAATAT	-65.4
Pf3D7_14_v3:2089375-2089641:f	site	TTGGYTAGYTDYKGATWTGNGWGCTATGWTTRGTGRHGYWACTACAWTW	R	87	135	ATTTGAATATAAGAGCACTATAATAAAAGGAGGGGATATAAAATAATAT	-21.4
Pf3D7_14_v3:2089375-2089641:f	site	TTAGAATGGWTATGTKTAGATTTAGATTTGGTKGAAGGYWTAWTGGA	R	87	133	TTGAATATAAGAGCACTATAATAAAAGGAGGGGATATAAAATAATAT	-19.8
Pf3D7_14_v3:2089375-2089641:f	site	ATAAWTAWAWAWATATATATATATATATATATATATATATA	R	88	128	TATAAGAGCACTATAATAAAAGGAGGGGATATAAAATAATA	-38.3
Pf3D7_14_v3:2089375-2089641:f	site	TTGGYTAGYTDYKGATWTGNGWGCTATGWTTRGTGRHGYWACTACAWTW	R	88	136	AATTTGAATATAAGAGCACTATAATAAAAGGAGGGGATATAAAATAATA	-25.2
Pf3D7_14_v3:2089375-2089641:f	site	TTAGAATGGWTATGTKTAGATTTAGATTTGGTKGAAGGYWTAWTGGA	R	88	134	TTTGAATATAAGAGCACTATAATAAAAGGAGGGGATATAAAATAATA	-13.8
Pf3D7_14_v3:2089375-2089641:f	site	ATAAWTAWAWAWATATATATATATATATATATATATATATA	R	89	129	ATATAAGAGCACTATAATAAAAGGAGGGGATATAAAATAAT	-57.9
Pf3D7_14_v3:2089375-2089641:f	site	TTGGYTAGYTDYKGATWTGNGWGCTATGWTTRGTGRHGYWACTACAWTW	R	89	137	GAATTTGAATATAAGAGCACTATAATAAAAGGAGGGGATATAAAATAAT	-32.6
Pf3D7_14_v3:2089375-2089641:f	site	TTAGAATGGWTATGTKTAGATTTAGATTTGGTKGAAGGYWTAWTGGA	R	89	135	ATTTGAATATAAGAGCACTATAATAAAAGGAGGGGATATAAAATAAT	-22.2
Pf3D7_14_v3:2089375-2089641:f	site	ATAAWTAWAWAWATATATATATATATATATATATATATATA	R	90	130	AATATAAGAGCACTATAATAAAAGGAGGGGATATAAAATAA	-56.0
Pf3D7_14_v3:2089375-2089641:f	site	TTGGYTAGYTDYKGATWTGNGWGCTATGWTTRGTGRHGYWACTACAWTW	R	90	138	AGAATTTGAATATAAGAGCACTATAATAAAAGGAGGGGATATAAAATAA	-16.3
Pf3D7_14_v3:2089375-2089641:f	site	TTAGAATGGWTATGTKTAGATTTAGATTTGGTKGAAGGYWTAWTGGA	R	90	136	AATTTGAATATAAGAGCACTATAATAAAAGGAGGGGATATAAAATAA	-16.8
Pf3D7_14_v3:2089375-2089641:f	site	ATAAWTAWAWAWATATATATATATATATATATATATATATA	R	91	131	GAATATAAGAGCACTATAATAAAAGGAGGGGATATAAAATA	-57.5
Pf3D7_14_v3:2089375-2089641:f	site	TTGGYTAGYTDYKGATWTGNGWGCTATGWTTRGTGRHGYWACTACAWTW	R	91	139	GAGAATTTGAATATAAGAGCACTATAATAAAAGGAGGGGATATAAAATA	-20.5
Pf3D7_14_v3:2089375-2089641:f	site	TTAGAATGGWTATGTKTAGATTTAGATTTGGTKGAAGGYWTAWTGGA	R	91	137	GAATTTGAATATAAGAGCACTATAATAAAAGGAGGGGATATAAAATA	-25.1
Pf3D7_14_v3:2089375-2089641:f	site	ATAAWTAWAWAWATATATATATATATATATATATATATATA	R	92	132	TGAATATAAGAGCACTATAATAAAAGGAGGGGATATAAAAT	-52.1
Pf3D7_14_v3:2089375-2089641:f	site	TTGGYTAGYTDYKGATWTGNGWGCTATGWTTRGTGRHGYWACTACAWTW	R	92	140	AGAGAATTTGAATATAAGAGCACTATAATAAAAGGAGGGGATATAAAAT	-34.5
Pf3D7_14_v3:2089375-2089641:f	site	TTAGAATGGWTATGTKTAGATTTAGATTTGGTKGAAGGYWTAWTGGA	R	92	138	AGAATTTGAATATAAGAGCACTATAATAAAAGGAGGGGATATAAAAT	-18.0
Pf3D7_14_v3:2089375-2089641:f	site	YTTTTTTTTTTTTTTTTTTTTTTTTTTTT	R	93	121	GCACTATAATAAAAGGAGGGGATATAAAA	-48.5
Pf3D7_14_v3:2089375-2089641:f	site	ATAAWTAWAWAWATATATATATATATATATATATATATATA	R	93	133	TTGAATATAAGAGCACTATAATAAAAGGAGGGGATATAAAA	-52.2
Pf3D7_14_v3:2089375-2089641:f	site	DBNTDTNKTTBYNYHTBYWBHTTTTKTTY	R	93	121	GCACTATAATAAAAGGAGGGGATATAAAA	-29.1
Pf3D7_14_v3:2089375-2089641:f	site	NVWBHWNSTWYWVWWVHABHWMHACMACM	R	93	121	GCACTATAATAAAAGGAGGGGATATAAAA	-12.8
Pf3D7_14_v3:2089375-2089641:f	site	AAAAAAAAAAAAAWAAAWWAWAAWAAWAA	R	93	121	GCACTATAATAAAAGGAGGGGATATAAAA	-16.5
Pf3D7_14_v3:2089375-2089641:f	site	TTGGYTAGYTDYKGATWTGNGWGCTATGWTTRGTGRHGYWACTACAWTW	R	93	141	TAGAGAATTTGAATATAAGAGCACTATAATAAAAGGAGGGGATATAAAA	-4.1
Pf3D7_14_v3:2089375-2089641:f	site	KGTBCATCAATWTBADYAHCWCCATWAGB	R	93	121	GCACTATAATAAAAGGAGGGGATATAAAA	-14.3
Pf3D7_14_v3:2089375-2089641:f	site	TTAGAATGGWTATGTKTAGATTTAGATTTGGTKGAAGGYWTAWTGGA	R	93	139	GAGAATTTGAATATAAGAGCACTATAATAAAAGGAGGGGATATAAAA	-10.8
Pf3D7_14_v3:2089375-2089641:f	site	YTTTTTTTTTTTTTTTTTTTTTTTTTTTT	R	94	122	AGCACTATAATAAAAGGAGGGGATATAAA	-57.7
Pf3D7_14_v3:2089375-2089641:f	site	ATAAWTAWAWAWATATATATATATATATATATATATATATA	R	94	134	TTTGAATATAAGAGCACTATAATAAAAGGAGGGGATATAAA	-47.8
Pf3D7_14_v3:2089375-2089641:f	site	DBNTDTNKTTBYNYHTBYWBHTTTTKTTY	R	94	122	AGCACTATAATAAAAGGAGGGGATATAAA	-28.5
Pf3D7_14_v3:2089375-2089641:f	site	NVWBHWNSTWYWVWWVHABHWMHACMACM	R	94	122	AGCACTATAATAAAAGGAGGGGATATAAA	-10.6
Pf3D7_14_v3:2089375-2089641:f	site	AAAAAAAAAAAAAWAAAWWAWAAWAAWAA	R	94	122	AGCACTATAATAAAAGGAGGGGATATAAA	-14.0
Pf3D7_14_v3:2089375-2089641:f	site	KYTSKAWCSTCTGRMHWRCCAAARGRGG	R	94	121	GCACTATAATAAAAGGAGGGGATATAAA	-17.1
Pf3D7_14_v3:2089375-2089641:f	site	TTGGYTAGYTDYKGATWTGNGWGCTATGWTTRGTGRHGYWACTACAWTW	R	94	142	GTAGAGAATTTGAATATAAGAGCACTATAATAAAAGGAGGGGATATAAA	-33.0
Pf3D7_14_v3:2089375-2089641:f	site	KGTBCATCAATWTBADYAHCWCCATWAGB	R	94	122	AGCACTATAATAAAAGGAGGGGATATAAA	-19.1
Pf3D7_14_v3:2089375-2089641:f	site	TTAGAATGGWTATGTKTAGATTTAGATTTGGTKGAAGGYWTAWTGGA	R	94	140	AGAGAATTTGAATATAAGAGCACTATAATAAAAGGAGGGGATATAAA	-18.7
Pf3D7_14_v3:2089375-2089641:f	site	YTTTTTTTTTTTTTTTTTTTTTTTTTTTT	R	95	123	GAGCACTATAATAAAAGGAGGGGATATAA	-44.4
Pf3D7_14_v3:2089375-2089641:f	site	ATAAWTAWAWAWATATATATATATATATATATATATATATA	R	95	135	ATTTGAATATAAGAGCACTATAATAAAAGGAGGGGATATAA	-59.0
Pf3D7_14_v3:2089375-2089641:f	site	DBNTDTNKTTBYNYHTBYWBHTTTTKTTY	R	95	123	GAGCACTATAATAAAAGGAGGGGATATAA	-13.0
Pf3D7_14_v3:2089375-2089641:f	site	NVWBHWNSTWYWVWWVHABHWMHACMACM	R	95	123	GAGCACTATAATAAAAGGAGGGGATATAA	-23.4
Pf3D7_14_v3:2089375-2089641:f	site	AAAAAAAAAAAAAWAAAWWAWAAWAAWAA	R	95	123	GAGCACTATAATAAAAGGAGGGGATATAA	-15.6
Pf3D7_14_v3:2089375-2089641:f	site	KYTSKAWCSTCTGRMHWRCCAAARGRGG	R	95	122	AGCACTATAATAAAAGGAGGGGATATAA	-29.8
Pf3D7_14_v3:2089375-2089641:f	site	TTGGYTAGYTDYKGATWTGNGWGCTATGWTTRGTGRHGYWACTACAWTW	R	95	143	TGTAGAGAATTTGAATATAAGAGCACTATAATAAAAGGAGGGGATATAA	-16.4
Pf3D7_14_v3:2089375-2089641:f	site	ATATATATATATWTATATATAYATATA	R	95	121	GCACTATAATAAAAGGAGGGGATATAA	-27.4
Pf3D7_14_v3:2089375-2089641:f	site	KGTBCATCAATWTBADYAHCWCCATWAGB	R	95	123	GAGCACTATAATAAAAGGAGGGGATATAA	-20.8
Pf3D7_14_v3:2089375-2089641:f	site	TTAGAATGGWTATGTKTAGATTTAGATTTGGTKGAAGGYWTAWTGGA	R	95	141	TAGAGAATTTGAATATAAGAGCACTATAATAAAAGGAGGGGATATAA	-25.8
Pf3D7_14_v3:2089375-2089641:f	site	YTTTTTTTTTTTTTTTTTTTTTTTTTTTT	R	96	124	AGAGCACTATAATAAAAGGAGGGGATATA	-50.4
Pf3D7_14_v3:2089375-2089641:f	site	ATAAWTAWAWAWATATATATATATATATATATATATATATA	R	96	136	AATTTGAATATAAGAGCACTATAATAAAAGGAGGGGATATA	-41.8
Pf3D7_14_v3:2089375-2089641:f	site	DBNTDTNKTTBYNYHTBYWBHTTTTKTTY	R	96	124	AGAGCACTATAATAAAAGGAGGGGATATA	-32.6
Pf3D7_14_v3:2089375-2089641:f	site	NVWBHWNSTWYWVWWVHABHWMHACMACM	R	96	124	AGAGCACTATAATAAAAGGAGGGGATATA	-21.6
Pf3D7_14_v3:2089375-2089641:f	site	AAAAAAAAAAAAAWAAAWWAWAAWAAWAA	R	96	124	AGAGCACTATAATAAAAGGAGGGGATATA	-27.3
Pf3D7_14_v3:2089375-2089641:f	site	KYTSKAWCSTCTGRMHWRCCAAARGRGG	R	96	123	GAGCACTATAATAAAAGGAGGGGATATA	-25.0
Pf3D7_14_v3:2089375-2089641:f	site	TTGGYTAGYTDYKGATWTGNGWGCTATGWTTRGTGRHGYWACTACAWTW	R	96	144	TTGTAGAGAATTTGAATATAAGAGCACTATAATAAAAGGAGGGGATATA	-15.1
Pf3D7_14_v3:2089375-2089641:f	site	ATATATATATATWTATATATAYATATA	R	96	122	AGCACTATAATAAAAGGAGGGGATATA	-21.6
Pf3D7_14_v3:2089375-2089641:f	site	KGTBCATCAATWTBADYAHCWCCATWAGB	R	96	124	AGAGCACTATAATAAAAGGAGGGGATATA	-16.7
Pf3D7_14_v3:2089375-2089641:f	site	TTAGAATGGWTATGTKTAGATTTAGATTTGGTKGAAGGYWTAWTGGA	R	96	142	GTAGAGAATTTGAATATAAGAGCACTATAATAAAAGGAGGGGATATA	-21.7
Pf3D7_14_v3:2089375-2089641:f	site	YTTTTTTTTTTTTTTTTTTTTTTTTTTTT	R	97	125	AAGAGCACTATAATAAAAGGAGGGGATAT	-66.5
Pf3D7_14_v3:2089375-2089641:f	site	ATAAWTAWAWAWATATATATATATATATATATATATATATA	R	97	137	GAATTTGAATATAAGAGCACTATAATAAAAGGAGGGGATAT	-55.8
Pf3D7_14_v3:2089375-2089641:f	site	DBNTDTNKTTBYNYHTBYWBHTTTTKTTY	R	97	125	AAGAGCACTATAATAAAAGGAGGGGATAT	-23.3
Pf3D7_14_v3:2089375-2089641:f	site	NVWBHWNSTWYWVWWVHABHWMHACMACM	R	97	125	AAGAGCACTATAATAAAAGGAGGGGATAT	-15.6
Pf3D7_14_v3:2089375-2089641:f	site	AAAAAAAAAAAAAWAAAWWAWAAWAAWAA	R	97	125	AAGAGCACTATAATAAAAGGAGGGGATAT	1.5
Pf3D7_14_v3:2089375-2089641:f	site	KYTSKAWCSTCTGRMHWRCCAAARGRGG	R	97	124	AGAGCACTATAATAAAAGGAGGGGATAT	-22.3
Pf3D7_14_v3:2089375-2089641:f	site	TTGGYTAGYTDYKGATWTGNGWGCTATGWTTRGTGRHGYWACTACAWTW	R	97	145	ATTGTAGAGAATTTGAATATAAGAGCACTATAATAAAAGGAGGGGATAT	-20.2
Pf3D7_14_v3:2089375-2089641:f	site	ATATATATATATWTATATATAYATATA	R	97	123	GAGCACTATAATAAAAGGAGGGGATAT	-27.5
Pf3D7_14_v3:2089375-2089641:f	site	KGTBCATCAATWTBADYAHCWCCATWAGB	R	97	125	AAGAGCACTATAATAAAAGGAGGGGATAT	-23.0
Pf3D7_14_v3:2089375-2089641:f	site	TTAGAATGGWTATGTKTAGATTTAGATTTGGTKGAAGGYWTAWTGGA	R	97	143	TGTAGAGAATTTGAATATAAGAGCACTATAATAAAAGGAGGGGATAT	-27.1
Pf3D7_14_v3:2089375-2089641:f	site	YTTTTTTTTTTTTTTTTTTTTTTTTTTTT	R	98	126	TAAGAGCACTATAATAAAAGGAGGGGATA	-50.4
Pf3D7_14_v3:2089375-2089641:f	site	ATAAWTAWAWAWATATATATATATATATATATATATATATA	R	98	138	AGAATTTGAATATAAGAGCACTATAATAAAAGGAGGGGATA	-51.7
Pf3D7_14_v3:2089375-2089641:f	site	DBNTDTNKTTBYNYHTBYWBHTTTTKTTY	R	98	126	TAAGAGCACTATAATAAAAGGAGGGGATA	-17.8
Pf3D7_14_v3:2089375-2089641:f	site	NVWBHWNSTWYWVWWVHABHWMHACMACM	R	98	126	TAAGAGCACTATAATAAAAGGAGGGGATA	-21.7
Pf3D7_14_v3:2089375-2089641:f	site	AAAAAAAAAAAAAWAAAWWAWAAWAAWAA	R	98	126	TAAGAGCACTATAATAAAAGGAGGGGATA	-14.8
Pf3D7_14_v3:2089375-2089641:f	site	KYTSKAWCSTCTGRMHWRCCAAARGRGG	R	98	125	AAGAGCACTATAATAAAAGGAGGGGATA	-18.0
Pf3D7_14_v3:2089375-2089641:f	site	TTGGYTAGYTDYKGATWTGNGWGCTATGWTTRGTGRHGYWACTACAWTW	R	98	146	TATTGTAGAGAATTTGAATATAAGAGCACTATAATAAAAGGAGGGGATA	-35.4
Pf3D7_14_v3:2089375-2089641:f	site	ATATATATATATWTATATATAYATATA	R	98	124	AGAGCACTATAATAAAAGGAGGGGATA	-23.7
Pf3D7_14_v3:2089375-2089641:f	site	KGTBCATCAATWTBADYAHCWCCATWAGB	R	98	126	TAAGAGCACTATAATAAAAGGAGGGGATA	-29.8
Pf3D7_14_v3:2089375-2089641:f	site	TTAGAATGGWTATGTKTAGATTTAGATTTGGTKGAAGGYWTAWTGGA	R	98	144	TTGTAGAGAATTTGAATATAAGAGCACTATAATAAAAGGAGGGGATA	-15.6
Pf3D7_14_v3:2089375-2089641:f	site	YTTTTTTTTTTTTTTTTTTTTTTTTTTTT	R	99	127	ATAAGAGCACTATAATAAAAGGAGGGGAT	-52.8
Pf3D7_14_v3:2089375-2089641:f	site	ATAAWTAWAWAWATATATATATATATATATATATATATATA	R	99	139	GAGAATTTGAATATAAGAGCACTATAATAAAAGGAGGGGAT	-58.5
Pf3D7_14_v3:2089375-2089641:f	site	DBNTDTNKTTBYNYHTBYWBHTTTTKTTY	R	99	127	ATAAGAGCACTATAATAAAAGGAGGGGAT	-24.8
Pf3D7_14_v3:2089375-2089641:f	site	NVWBHWNSTWYWVWWVHABHWMHACMACM	R	99	127	ATAAGAGCACTATAATAAAAGGAGGGGAT	-13.8
Pf3D7_14_v3:2089375-2089641:f	site	AAAAAAAAAAAAAWAAAWWAWAAWAAWAA	R	99	127	ATAAGAGCACTATAATAAAAGGAGGGGAT	-12.3
Pf3D7_14_v3:2089375-2089641:f	site	KYTSKAWCSTCTGRMHWRCCAAARGRGG	R	99	126	TAAGAGCACTATAATAAAAGGAGGGGAT	-13.0
Pf3D7_14_v3:2089375-2089641:f	site	TTGGYTAGYTDYKGATWTGNGWGCTATGWTTRGTGRHGYWACTACAWTW	R	99	147	TTATTGTAGAGAATTTGAATATAAGAGCACTATAATAAAAGGAGGGGAT	-28.8
Pf3D7_14_v3:2089375-2089641:f	site	ATATATATATATWTATATATAYATATA	R	99	125	AAGAGCACTATAATAAAAGGAGGGGAT	-27.0
Pf3D7_14_v3:2089375-2089641:f	site	KGTBCATCAATWTBADYAHCWCCATWAGB	R	99	127	ATAAGAGCACTATAATAAAAGGAGGGGAT	-22.2
Pf3D7_14_v3:2089375-2089641:f	site	TTAGAATGGWTATGTKTAGATTTAGATTTGGTKGAAGGYWTAWTGGA	R	99	145	ATTGTAGAGAATTTGAATATAAGAGCACTATAATAAAAGGAGGGGAT	-25.8
Pf3D7_14_v3:2089375-2089641:f	site	YTTTTTTTTTTTTTTTTTTTTTTTTTTTT	R	100	128	TATAAGAGCACTATAATAAAAGGAGGGGA	-60.2
Pf3D7_14_v3:2089375-2089641:f	site	ATAAWTAWAWAWATATATATATATATATATATATATATATA	R	100	140	AGAGAATTTGAATATAAGAGCACTATAATAAAAGGAGGGGA	-57.1
Pf3D7_14_v3:2089375-2089641:f	site	DBNTDTNKTTBYNYHTBYWBHTTTTKTTY	R	100	128	TATAAGAGCACTATAATAAAAGGAGGGGA	-13.4
Pf3D7_14_v3:2089375-2089641:f	site	NVWBHWNSTWYWVWWVHABHWMHACMACM	R	100	128	TATAAGAGCACTATAATAAAAGGAGGGGA	-11.1
Pf3D7_14_v3:2089375-2089641:f	site	AAAAAAAAAAAAAWAAAWWAWAAWAAWAA	R	100	128	TATAAGAGCACTATAATAAAAGGAGGGGA	-12.7
Pf3D7_14_v3:2089375-2089641:f	site	KYTSKAWCSTCTGRMHWRCCAAARGRGG	R	100	127	ATAAGAGCACTATAATAAAAGGAGGGGA	-9.4
Pf3D7_14_v3:2089375-2089641:f	site	TTGGYTAGYTDYKGATWTGNGWGCTATGWTTRGTGRHGYWACTACAWTW	R	100	148	ATTATTGTAGAGAATTTGAATATAAGAGCACTATAATAAAAGGAGGGGA	-28.3
Pf3D7_14_v3:2089375-2089641:f	site	ATATATATATATWTATATATAYATATA	R	100	126	TAAGAGCACTATAATAAAAGGAGGGGA	-39.4
Pf3D7_14_v3:2089375-2089641:f	site	KGTBCATCAATWTBADYAHCWCCATWAGB	R	100	128	TATAAGAGCACTATAATAAAAGGAGGGGA	-20.0
Pf3D7_14_v3:2089375-2089641:f	site	TTAGAATGGWTATGTKTAGATTTAGATTTGGTKGAAGGYWTAWTGGA	R	100	146	TATTGTAGAGAATTTGAATATAAGAGCACTATAATAAAAGGAGGGGA	-20.6
Pf3D7_14_v3:2089375-2089641:f	site	YTTTTTTTTTTTTTTTTTTTTTTTTTTTT	R	101	129	ATATAAGAGCACTATAATAAAAGGAGGGG	-49.2
Pf3D7_14_v3:2089375-2089641:f	site	ATAAWTAWAWAWATATATATATATATATATATATATATATA	R	101	141	TAGAGAATTTGAATATAAGAGCACTATAATAAAAGGAGGGG	-48.2
Pf3D7_14_v3:2089375-2089641:f	site	DBNTDTNKTTBYNYHTBYWBHTTTTKTTY	R	101	129	ATATAAGAGCACTATAATAAAAGGAGGGG	-12.1
Pf3D7_14_v3:2089375-2089641:f	site	NVWBHWNSTWYWVWWVHABHWMHACMACM	R	101	129	ATATAAGAGCACTATAATAAAAGGAGGGG	-30.2
Pf3D7_14_v3:2089375-2089641:f	site	AAAAAAAAAAAAAWAAAWWAWAAWAAWAA	R	101	129	ATATAAGAGCACTATAATAAAAGGAGGGG	-7.0
Pf3D7_14_v3:2089375-2089641:f	site	RTGAWWMKKAWRAAGMTVMWG	R	101	121	GCACTATAATAAAAGGAGGGG	-1.3
Pf3D7_14_v3:2089375-2089641:f	site	KYTSKAWCSTCTGRMHWRCCAAARGRGG	R	101	128	TATAAGAGCACTATAATAAAAGGAGGGG	-3.5
Pf3D7_14_v3:2089375-2089641:f	site	TTGGYTAGYTDYKGATWTGNGWGCTATGWTTRGTGRHGYWACTACAWTW	R	101	149	CATTATTGTAGAGAATTTGAATATAAGAGCACTATAATAAAAGGAGGGG	-26.9
Pf3D7_14_v3:2089375-2089641:f	site	ATATATATATATWTATATATAYATATA	R	101	127	ATAAGAGCACTATAATAAAAGGAGGGG	-26.5
Pf3D7_14_v3:2089375-2089641:f	site	KGTBCATCAATWTBADYAHCWCCATWAGB	R	101	129	ATATAAGAGCACTATAATAAAAGGAGGGG	-28.0
Pf3D7_14_v3:2089375-2089641:f	site	TTAGAATGGWTATGTKTAGATTTAGATTTGGTKGAAGGYWTAWTGGA	R	101	147	TTATTGTAGAGAATTTGAATATAAGAGCACTATAATAAAAGGAGGGG	-13.7
Pf3D7_14_v3:2089375-2089641:f	site	YTTTTTTTTTTTTTTTTTTTTTTTTTTTT	R	102	130	AATATAAGAGCACTATAATAAAAGGAGGG	-57.0
Pf3D7_14_v3:2089375-2089641:f	site	ATAAWTAWAWAWATATATATATATATATATATATATATATA	R	102	142	GTAGAGAATTTGAATATAAGAGCACTATAATAAAAGGAGGG	-48.2
Pf3D7_14_v3:2089375-2089641:f	site	DBNTDTNKTTBYNYHTBYWBHTTTTKTTY	R	102	130	AATATAAGAGCACTATAATAAAAGGAGGG	-25.2
Pf3D7_14_v3:2089375-2089641:f	site	NVWBHWNSTWYWVWWVHABHWMHACMACM	R	102	130	AATATAAGAGCACTATAATAAAAGGAGGG	-6.0
Pf3D7_14_v3:2089375-2089641:f	site	AAAAAAAAAAAAAWAAAWWAWAAWAAWAA	R	102	130	AATATAAGAGCACTATAATAAAAGGAGGG	-8.7
Pf3D7_14_v3:2089375-2089641:f	site	RTGAWWMKKAWRAAGMTVMWG	R	102	122	AGCACTATAATAAAAGGAGGG	-3.2
Pf3D7_14_v3:2089375-2089641:f	site	KYTSKAWCSTCTGRMHWRCCAAARGRGG	R	102	129	ATATAAGAGCACTATAATAAAAGGAGGG	-14.8
Pf3D7_14_v3:2089375-2089641:f	site	TTGGYTAGYTDYKGATWTGNGWGCTATGWTTRGTGRHGYWACTACAWTW	R	102	150	ACATTATTGTAGAGAATTTGAATATAAGAGCACTATAATAAAAGGAGGG	-22.0
Pf3D7_14_v3:2089375-2089641:f	site	ATATATATATATWTATATATAYATATA	R	102	128	TATAAGAGCACTATAATAAAAGGAGGG	-45.2
Pf3D7_14_v3:2089375-2089641:f	site	KGTBCATCAATWTBADYAHCWCCATWAGB	R	102	130	AATATAAGAGCACTATAATAAAAGGAGGG	-20.1
Pf3D7_14_v3:2089375-2089641:f	site	DSGWDDTSCACMASAAGSDS	R	102	121	GCACTATAATAAAAGGAGGG	-4.1
Pf3D7_14_v3:2089375-2089641:f	site	TTAGAATGGWTATGTKTAGATTTAGATTTGGTKGAAGGYWTAWTGGA	R	102	148	ATTATTGTAGAGAATTTGAATATAAGAGCACTATAATAAAAGGAGGG	-25.3
Pf3D7_14_v3:2089375-2089641:f	site	YTTTTTTTTTTTTTTTTTTTTTTTTTTTT	R	103	131	GAATATAAGAGCACTATAATAAAAGGAGG	-49.7
Pf3D7_14_v3:2089375-2089641:f	site	ATAAWTAWAWAWATATATATATATATATATATATATATATA	R	103	143	TGTAGAGAATTTGAATATAAGAGCACTATAATAAAAGGAGG	-50.4
Pf3D7_14_v3:2089375-2089641:f	site	DBNTDTNKTTBYNYHTBYWBHTTTTKTTY	R	103	131	GAATATAAGAGCACTATAATAAAAGGAGG	-11.2
Pf3D7_14_v3:2089375-2089641:f	site	NVWBHWNSTWYWVWWVHABHWMHACMACM	R	103	131	GAATATAAGAGCACTATAATAAAAGGAGG	-14.2
Pf3D7_14_v3:2089375-2089641:f	site	AAAAAAAAAAAAAWAAAWWAWAAWAAWAA	R	103	131	GAATATAAGAGCACTATAATAAAAGGAGG	-17.7
Pf3D7_14_v3:2089375-2089641:f	site	RTGAWWMKKAWRAAGMTVMWG	R	103	123	GAGCACTATAATAAAAGGAGG	-2.5
Pf3D7_14_v3:2089375-2089641:f	site	KYTSKAWCSTCTGRMHWRCCAAARGRGG	R	103	130	AATATAAGAGCACTATAATAAAAGGAGG	0.8
Pf3D7_14_v3:2089375-2089641:f	site	TTGGYTAGYTDYKGATWTGNGWGCTATGWTTRGTGRHGYWACTACAWTW	R	103	151	AACATTATTGTAGAGAATTTGAATATAAGAGCACTATAATAAAAGGAGG	-34.4
Pf3D7_14_v3:2089375-2089641:f	site	ATATATATATATWTATATATAYATATA	R	103	129	ATATAAGAGCACTATAATAAAAGGAGG	-23.4
Pf3D7_14_v3:2089375-2089641:f	site	KGTBCATCAATWTBADYAHCWCCATWAGB	R	103	131	GAATATAAGAGCACTATAATAAAAGGAGG	-13.7
Pf3D7_14_v3:2089375-2089641:f	site	DSGWDDTSCACMASAAGSDS	R	103	122	AGCACTATAATAAAAGGAGG	-2.5
Pf3D7_14_v3:2089375-2089641:f	site	TTAGAATGGWTATGTKTAGATTTAGATTTGGTKGAAGGYWTAWTGGA	R	103	149	CATTATTGTAGAGAATTTGAATATAAGAGCACTATAATAAAAGGAGG	-21.5
Pf3D7_14_v3:2089375-2089641:f	site	YTTTTTTTTTTTTTTTTTTTTTTTTTTTT	R	104	132	TGAATATAAGAGCACTATAATAAAAGGAG	-40.4
Pf3D7_14_v3:2089375-2089641:f	site	ATAAWTAWAWAWATATATATATATATATATATATATATATA	R	104	144	TTGTAGAGAATTTGAATATAAGAGCACTATAATAAAAGGAG	-57.1
Pf3D7_14_v3:2089375-2089641:f	site	DBNTDTNKTTBYNYHTBYWBHTTTTKTTY	R	104	132	TGAATATAAGAGCACTATAATAAAAGGAG	-23.1
Pf3D7_14_v3:2089375-2089641:f	site	NVWBHWNSTWYWVWWVHABHWMHACMACM	R	104	132	TGAATATAAGAGCACTATAATAAAAGGAG	-16.5
Pf3D7_14_v3:2089375-2089641:f	site	AAAAAAAAAAAAAWAAAWWAWAAWAAWAA	R	104	132	TGAATATAAGAGCACTATAATAAAAGGAG	-14.9
Pf3D7_14_v3:2089375-2089641:f	site	RTGAWWMKKAWRAAGMTVMWG	R	104	124	AGAGCACTATAATAAAAGGAG	-1.5
Pf3D7_14_v3:2089375-2089641:f	site	KYTSKAWCSTCTGRMHWRCCAAARGRGG	R	104	131	GAATATAAGAGCACTATAATAAAAGGAG	-7.2
Pf3D7_14_v3:2089375-2089641:f	site	TTGGYTAGYTDYKGATWTGNGWGCTATGWTTRGTGRHGYWACTACAWTW	R	104	152	AAACATTATTGTAGAGAATTTGAATATAAGAGCACTATAATAAAAGGAG	-33.1
Pf3D7_14_v3:2089375-2089641:f	site	ATATATATATATWTATATATAYATATA	R	104	130	AATATAAGAGCACTATAATAAAAGGAG	-41.8
Pf3D7_14_v3:2089375-2089641:f	site	KGTBCATCAATWTBADYAHCWCCATWAGB	R	104	132	TGAATATAAGAGCACTATAATAAAAGGAG	-19.0
Pf3D7_14_v3:2089375-2089641:f	site	DSGWDDTSCACMASAAGSDS	R	104	123	GAGCACTATAATAAAAGGAG	0.0
Pf3D7_14_v3:2089375-2089641:f	site	TTAGAATGGWTATGTKTAGATTTAGATTTGGTKGAAGGYWTAWTGGA	R	104	150	ACATTATTGTAGAGAATTTGAATATAAGAGCACTATAATAAAAGGAG	-18.5
Pf3D7_14_v3:2089375-2089641:f	site	YTTTTTTTTTTTTTTTTTTTTTTTTTTTT	R	105	133	TTGAATATAAGAGCACTATAATAAAAGGA	-44.3
Pf3D7_14_v3:2089375-2089641:f	site	ATAAWTAWAWAWATATATATATATATATATATATATATATA	R	105	145	ATTGTAGAGAATTTGAATATAAGAGCACTATAATAAAAGGA	-45.8
Pf3D7_14_v3:2089375-2089641:f	site	DBNTDTNKTTBYNYHTBYWBHTTTTKTTY	R	105	133	TTGAATATAAGAGCACTATAATAAAAGGA	-29.1
Pf3D7_14_v3:2089375-2089641:f	site	NVWBHWNSTWYWVWWVHABHWMHACMACM	R	105	133	TTGAATATAAGAGCACTATAATAAAAGGA	-12.3
Pf3D7_14_v3:2089375-2089641:f	site	AAAAAAAAAAAAAWAAAWWAWAAWAAWAA	R	105	133	TTGAATATAAGAGCACTATAATAAAAGGA	-21.8
Pf3D7_14_v3:2089375-2089641:f	site	RTGAWWMKKAWRAAGMTVMWG	R	105	125	AAGAGCACTATAATAAAAGGA	-8.1
Pf3D7_14_v3:2089375-2089641:f	site	KYTSKAWCSTCTGRMHWRCCAAARGRGG	R	105	132	TGAATATAAGAGCACTATAATAAAAGGA	-12.6
Pf3D7_14_v3:2089375-2089641:f	site	TTGGYTAGYTDYKGATWTGNGWGCTATGWTTRGTGRHGYWACTACAWTW	R	105	153	TAAACATTATTGTAGAGAATTTGAATATAAGAGCACTATAATAAAAGGA	-27.1
Pf3D7_14_v3:2089375-2089641:f	site	ATATATATATATWTATATATAYATATA	R	105	131	GAATATAAGAGCACTATAATAAAAGGA	-21.6
Pf3D7_14_v3:2089375-2089641:f	site	KGTBCATCAATWTBADYAHCWCCATWAGB	R	105	133	TTGAATATAAGAGCACTATAATAAAAGGA	-15.7
Pf3D7_14_v3:2089375-2089641:f	site	DSGWDDTSCACMASAAGSDS	R	105	124	AGAGCACTATAATAAAAGGA	-12.0
Pf3D7_14_v3:2089375-2089641:f	site	TTAGAATGGWTATGTKTAGATTTAGATTTGGTKGAAGGYWTAWTGGA	R	105	151	AACATTATTGTAGAGAATTTGAATATAAGAGCACTATAATAAAAGGA	-31.2
Pf3D7_14_v3:2089375-2089641:f	site	YTTTTTTTTTTTTTTTTTTTTTTTTTTTT	R	106	134	TTTGAATATAAGAGCACTATAATAAAAGG	-43.2
Pf3D7_14_v3:2089375-2089641:f	site	ATAAWTAWAWAWATATATATATATATATATATATATATATA	R	106	146	TATTGTAGAGAATTTGAATATAAGAGCACTATAATAAAAGG	-55.0
Pf3D7_14_v3:2089375-2089641:f	site	DBNTDTNKTTBYNYHTBYWBHTTTTKTTY	R	106	134	TTTGAATATAAGAGCACTATAATAAAAGG	-14.7
Pf3D7_14_v3:2089375-2089641:f	site	NVWBHWNSTWYWVWWVHABHWMHACMACM	R	106	134	TTTGAATATAAGAGCACTATAATAAAAGG	-14.5
Pf3D7_14_v3:2089375-2089641:f	site	AAAAAAAAAAAAAWAAAWWAWAAWAAWAA	R	106	134	TTTGAATATAAGAGCACTATAATAAAAGG	-20.4
Pf3D7_14_v3:2089375-2089641:f	site	RTGAWWMKKAWRAAGMTVMWG	R	106	126	TAAGAGCACTATAATAAAAGG	-16.7
Pf3D7_14_v3:2089375-2089641:f	site	KYTSKAWCSTCTGRMHWRCCAAARGRGG	R	106	133	TTGAATATAAGAGCACTATAATAAAAGG	-6.5
Pf3D7_14_v3:2089375-2089641:f	site	TTGGYTAGYTDYKGATWTGNGWGCTATGWTTRGTGRHGYWACTACAWTW	R	106	154	ATAAACATTATTGTAGAGAATTTGAATATAAGAGCACTATAATAAAAGG	-26.9
Pf3D7_14_v3:2089375-2089641:f	site	ATATATATATATWTATATATAYATATA	R	106	132	TGAATATAAGAGCACTATAATAAAAGG	-36.6
Pf3D7_14_v3:2089375-2089641:f	site	KGTBCATCAATWTBADYAHCWCCATWAGB	R	106	134	TTTGAATATAAGAGCACTATAATAAAAGG	-10.6
Pf3D7_14_v3:2089375-2089641:f	site	DSGWDDTSCACMASAAGSDS	R	106	125	AAGAGCACTATAATAAAAGG	-1.8
Pf3D7_14_v3:2089375-2089641:f	site	TTAGAATGGWTATGTKTAGATTTAGATTTGGTKGAAGGYWTAWTGGA	R	106	152	AAACATTATTGTAGAGAATTTGAATATAAGAGCACTATAATAAAAGG	-18.6
Pf3D7_14_v3:2089375-2089641:f	site	YTTTTTTTTTTTTTTTTTTTTTTTTTTTT	R	107	135	ATTTGAATATAAGAGCACTATAATAAAAG	-44.3
Pf3D7_14_v3:2089375-2089641:f	site	ATAAWTAWAWAWATATATATATATATATATATATATATATA	R	107	147	TTATTGTAGAGAATTTGAATATAAGAGCACTATAATAAAAG	-39.5
Pf3D7_14_v3:2089375-2089641:f	site	DBNTDTNKTTBYNYHTBYWBHTTTTKTTY	R	107	135	ATTTGAATATAAGAGCACTATAATAAAAG	-28.8
Pf3D7_14_v3:2089375-2089641:f	site	ATATATATATATATA	R	107	121	GCACTATAATAAAAG	-27.2
Pf3D7_14_v3:2089375-2089641:f	site	NVWBHWNSTWYWVWWVHABHWMHACMACM	R	107	135	ATTTGAATATAAGAGCACTATAATAAAAG	-20.5
Pf3D7_14_v3:2089375-2089641:f	site	AAAAAAAAAAAAAWAAAWWAWAAWAAWAA	R	107	135	ATTTGAATATAAGAGCACTATAATAAAAG	-11.7
Pf3D7_14_v3:2089375-2089641:f	site	RTGAWWMKKAWRAAGMTVMWG	R	107	127	ATAAGAGCACTATAATAAAAG	-14.4
Pf3D7_14_v3:2089375-2089641:f	site	KYTSKAWCSTCTGRMHWRCCAAARGRGG	R	107	134	TTTGAATATAAGAGCACTATAATAAAAG	-11.7
Pf3D7_14_v3:2089375-2089641:f	site	TTGGYTAGYTDYKGATWTGNGWGCTATGWTTRGTGRHGYWACTACAWTW	R	107	155	CATAAACATTATTGTAGAGAATTTGAATATAAGAGCACTATAATAAAAG	-21.2
Pf3D7_14_v3:2089375-2089641:f	site	ATATATATATATWTATATATAYATATA	R	107	133	TTGAATATAAGAGCACTATAATAAAAG	-25.0
Pf3D7_14_v3:2089375-2089641:f	site	KGTBCATCAATWTBADYAHCWCCATWAGB	R	107	135	ATTTGAATATAAGAGCACTATAATAAAAG	-20.8
Pf3D7_14_v3:2089375-2089641:f	site	DSGWDDTSCACMASAAGSDS	R	107	126	TAAGAGCACTATAATAAAAG	-11.1
Pf3D7_14_v3:2089375-2089641:f	site	TTAGAATGGWTATGTKTAGATTTAGATTTGGTKGAAGGYWTAWTGGA	R	107	153	TAAACATTATTGTAGAGAATTTGAATATAAGAGCACTATAATAAAAG	-19.9
Pf3D7_14_v3:2089375-2089641:f	site	YTTTTTTTTTTTTTTTTTTTTTTTTTTTT	R	108	136	AATTTGAATATAAGAGCACTATAATAAAA	-41.6
Pf3D7_14_v3:2089375-2089641:f	site	ATAAWTAWAWAWATATATATATATATATATATATATATATA	R	108	148	ATTATTGTAGAGAATTTGAATATAAGAGCACTATAATAAAA	-54.8
Pf3D7_14_v3:2089375-2089641:f	site	DBNTDTNKTTBYNYHTBYWBHTTTTKTTY	R	108	136	AATTTGAATATAAGAGCACTATAATAAAA	-28.3
Pf3D7_14_v3:2089375-2089641:f	site	ATATATATATATATA	R	108	122	AGCACTATAATAAAA	-25.2
Pf3D7_14_v3:2089375-2089641:f	site	NVWBHWNSTWYWVWWVHABHWMHACMACM	R	108	136	AATTTGAATATAAGAGCACTATAATAAAA	-6.6
Pf3D7_14_v3:2089375-2089641:f	site	AAAAAAAAAAAAAWAAAWWAWAAWAAWAA	R	108	136	AATTTGAATATAAGAGCACTATAATAAAA	-18.3
Pf3D7_14_v3:2089375-2089641:f	site	RTGAWWMKKAWRAAGMTVMWG	R	108	128	TATAAGAGCACTATAATAAAA	-17.7
Pf3D7_14_v3:2089375-2089641:f	site	KYTSKAWCSTCTGRMHWRCCAAARGRGG	R	108	135	ATTTGAATATAAGAGCACTATAATAAAA	-10.0
Pf3D7_14_v3:2089375-2089641:f	site	TTGGYTAGYTDYKGATWTGNGWGCTATGWTTRGTGRHGYWACTACAWTW	R	108	156	TCATAAACATTATTGTAGAGAATTTGAATATAAGAGCACTATAATAAAA	-19.5
Pf3D7_14_v3:2089375-2089641:f	site	ATATATATATATWTATATATAYATATA	R	108	134	TTTGAATATAAGAGCACTATAATAAAA	-29.6
Pf3D7_14_v3:2089375-2089641:f	site	KGTBCATCAATWTBADYAHCWCCATWAGB	R	108	136	AATTTGAATATAAGAGCACTATAATAAAA	-17.4
Pf3D7_14_v3:2089375-2089641:f	site	DSGWDDTSCACMASAAGSDS	R	108	127	ATAAGAGCACTATAATAAAA	-14.2
Pf3D7_14_v3:2089375-2089641:f	site	TTAGAATGGWTATGTKTAGATTTAGATTTGGTKGAAGGYWTAWTGGA	R	108	154	ATAAACATTATTGTAGAGAATTTGAATATAAGAGCACTATAATAAAA	-17.5
Pf3D7_14_v3:2089375-2089641:f	site	YTTTTTTTTTTTTTTTTTTTTTTTTTTTT	R	109	137	GAATTTGAATATAAGAGCACTATAATAAA	-36.2
Pf3D7_14_v3:2089375-2089641:f	site	ATAAWTAWAWAWATATATATATATATATATATATATATATA	R	109	149	CATTATTGTAGAGAATTTGAATATAAGAGCACTATAATAAA	-37.4
Pf3D7_14_v3:2089375-2089641:f	site	DBNTDTNKTTBYNYHTBYWBHTTTTKTTY	R	109	137	GAATTTGAATATAAGAGCACTATAATAAA	-8.4
Pf3D7_14_v3:2089375-2089641:f	site	ATATATATATATATA	R	109	123	GAGCACTATAATAAA	-20.1
Pf3D7_14_v3:2089375-2089641:f	site	NVWBHWNSTWYWVWWVHABHWMHACMACM	R	109	137	GAATTTGAATATAAGAGCACTATAATAAA	-16.6
Pf3D7_14_v3:2089375-2089641:f	site	AAAAAAAAAAAAAWAAAWWAWAAWAAWAA	R	109	137	GAATTTGAATATAAGAGCACTATAATAAA	-13.5
Pf3D7_14_v3:2089375-2089641:f	site	RTGAWWMKKAWRAAGMTVMWG	R	109	129	ATATAAGAGCACTATAATAAA	-18.1
Pf3D7_14_v3:2089375-2089641:f	site	KYTSKAWCSTCTGRMHWRCCAAARGRGG	R	109	136	AATTTGAATATAAGAGCACTATAATAAA	-16.8
Pf3D7_14_v3:2089375-2089641:f	site	TTGGYTAGYTDYKGATWTGNGWGCTATGWTTRGTGRHGYWACTACAWTW	R	109	157	CTCATAAACATTATTGTAGAGAATTTGAATATAAGAGCACTATAATAAA	-26.7
Pf3D7_14_v3:2089375-2089641:f	site	ATATATATATATWTATATATAYATATA	R	109	135	ATTTGAATATAAGAGCACTATAATAAA	-19.0
Pf3D7_14_v3:2089375-2089641:f	site	WWGCAMARKRKGA	R	109	121	GCACTATAATAAA	-16.6
Pf3D7_14_v3:2089375-2089641:f	site	KGTBCATCAATWTBADYAHCWCCATWAGB	R	109	137	GAATTTGAATATAAGAGCACTATAATAAA	-19.6
Pf3D7_14_v3:2089375-2089641:f	site	DSGWDDTSCACMASAAGSDS	R	109	128	TATAAGAGCACTATAATAAA	-3.1
Pf3D7_14_v3:2089375-2089641:f	site	TTAGAATGGWTATGTKTAGATTTAGATTTGGTKGAAGGYWTAWTGGA	R	109	155	CATAAACATTATTGTAGAGAATTTGAATATAAGAGCACTATAATAAA	-10.2
Pf3D7_14_v3:2089375-2089641:f	site	YTTTTTTTTTTTTTTTTTTTTTTTTTTTT	R	110	138	AGAATTTGAATATAAGAGCACTATAATAA	-39.4
Pf3D7_14_v3:2089375-2089641:f	site	ATAAWTAWAWAWATATATATATATATATATATATATATATA	R	110	150	ACATTATTGTAGAGAATTTGAATATAAGAGCACTATAATAA	-55.4
Pf3D7_14_v3:2089375-2089641:f	site	DBNTDTNKTTBYNYHTBYWBHTTTTKTTY	R	110	138	AGAATTTGAATATAAGAGCACTATAATAA	-30.1
Pf3D7_14_v3:2089375-2089641:f	site	ATATATATATATATA	R	110	124	AGAGCACTATAATAA	-31.9
Pf3D7_14_v3:2089375-2089641:f	site	NVWBHWNSTWYWVWWVHABHWMHACMACM	R	110	138	AGAATTTGAATATAAGAGCACTATAATAA	-8.0
Pf3D7_14_v3:2089375-2089641:f	site	AAAAAAAAAAAAAWAAAWWAWAAWAAWAA	R	110	138	AGAATTTGAATATAAGAGCACTATAATAA	-21.3
Pf3D7_14_v3:2089375-2089641:f	site	RTGAWWMKKAWRAAGMTVMWG	R	110	130	AATATAAGAGCACTATAATAA	-18.8
Pf3D7_14_v3:2089375-2089641:f	site	KYTSKAWCSTCTGRMHWRCCAAARGRGG	R	110	137	GAATTTGAATATAAGAGCACTATAATAA	-20.6
Pf3D7_14_v3:2089375-2089641:f	site	TTGGYTAGYTDYKGATWTGNGWGCTATGWTTRGTGRHGYWACTACAWTW	R	110	158	TCTCATAAACATTATTGTAGAGAATTTGAATATAAGAGCACTATAATAA	-20.2
Pf3D7_14_v3:2089375-2089641:f	site	ATATATATATATWTATATATAYATATA	R	110	136	AATTTGAATATAAGAGCACTATAATAA	-37.5
Pf3D7_14_v3:2089375-2089641:f	site	WWGCAMARKRKGA	R	110	122	AGCACTATAATAA	-10.3
Pf3D7_14_v3:2089375-2089641:f	site	KGTBCATCAATWTBADYAHCWCCATWAGB	R	110	138	AGAATTTGAATATAAGAGCACTATAATAA	-17.7
Pf3D7_14_v3:2089375-2089641:f	site	DSGWDDTSCACMASAAGSDS	R	110	129	ATATAAGAGCACTATAATAA	-16.0
Pf3D7_14_v3:2089375-2089641:f	site	TTAGAATGGWTATGTKTAGATTTAGATTTGGTKGAAGGYWTAWTGGA	R	110	156	TCATAAACATTATTGTAGAGAATTTGAATATAAGAGCACTATAATAA	-21.5
Pf3D7_14_v3:2089375-2089641:f	site	YTTTTTTTTTTTTTTTTTTTTTTTTTTTT	R	111	139	GAGAATTTGAATATAAGAGCACTATAATA	-38.2
Pf3D7_14_v3:2089375-2089641:f	site	ATAAWTAWAWAWATATATATATATATATATATATATATATA	R	111	151	AACATTATTGTAGAGAATTTGAATATAAGAGCACTATAATA	-42.2
Pf3D7_14_v3:2089375-2089641:f	site	DBNTDTNKTTBYNYHTBYWBHTTTTKTTY	R	111	139	GAGAATTTGAATATAAGAGCACTATAATA	-17.6
Pf3D7_14_v3:2089375-2089641:f	site	ATATATATATATATA	R	111	125	AAGAGCACTATAATA	-27.6
Pf3D7_14_v3:2089375-2089641:f	site	NVWBHWNSTWYWVWWVHABHWMHACMACM	R	111	139	GAGAATTTGAATATAAGAGCACTATAATA	-17.1
Pf3D7_14_v3:2089375-2089641:f	site	AAAAAAAAAAAAAWAAAWWAWAAWAAWAA	R	111	139	GAGAATTTGAATATAAGAGCACTATAATA	-24.5
Pf3D7_14_v3:2089375-2089641:f	site	RTGAWWMKKAWRAAGMTVMWG	R	111	131	GAATATAAGAGCACTATAATA	-15.7
Pf3D7_14_v3:2089375-2089641:f	site	KYTSKAWCSTCTGRMHWRCCAAARGRGG	R	111	138	AGAATTTGAATATAAGAGCACTATAATA	-24.7
Pf3D7_14_v3:2089375-2089641:f	site	TTGGYTAGYTDYKGATWTGNGWGCTATGWTTRGTGRHGYWACTACAWTW	R	111	159	TTCTCATAAACATTATTGTAGAGAATTTGAATATAAGAGCACTATAATA	-24.1
Pf3D7_14_v3:2089375-2089641:f	site	ATATATATATATWTATATATAYATATA	R	111	137	GAATTTGAATATAAGAGCACTATAATA	-15.7
Pf3D7_14_v3:2089375-2089641:f	site	WWGCAMARKRKGA	R	111	123	GAGCACTATAATA	-1.2
Pf3D7_14_v3:2089375-2089641:f	site	KGTBCATCAATWTBADYAHCWCCATWAGB	R	111	139	GAGAATTTGAATATAAGAGCACTATAATA	-7.7
Pf3D7_14_v3:2089375-2089641:f	site	DSGWDDTSCACMASAAGSDS	R	111	130	AATATAAGAGCACTATAATA	-12.5
Pf3D7_14_v3:2089375-2089641:f	site	TTAGAATGGWTATGTKTAGATTTAGATTTGGTKGAAGGYWTAWTGGA	R	111	157	CTCATAAACATTATTGTAGAGAATTTGAATATAAGAGCACTATAATA	-19.3
Pf3D7_14_v3:2089375-2089641:f	site	YTTTTTTTTTTTTTTTTTTTTTTTTTTTT	R	112	140	AGAGAATTTGAATATAAGAGCACTATAAT	-35.9
Pf3D7_14_v3:2089375-2089641:f	site	ATAAWTAWAWAWATATATATATATATATATATATATATATA	R	112	152	AAACATTATTGTAGAGAATTTGAATATAAGAGCACTATAAT	-47.5
Pf3D7_14_v3:2089375-2089641:f	site	DBNTDTNKTTBYNYHTBYWBHTTTTKTTY	R	112	140	AGAGAATTTGAATATAAGAGCACTATAAT	-23.8
Pf3D7_14_v3:2089375-2089641:f	site	ATATATATATATATA	R	112	126	TAAGAGCACTATAAT	-26.2
Pf3D7_14_v3:2089375-2089641:f	site	NVWBHWNSTWYWVWWVHABHWMHACMACM	R	112	140	AGAGAATTTGAATATAAGAGCACTATAAT	-18.4
Pf3D7_14_v3:2089375-2089641:f	site	AAAAAAAAAAAAAWAAAWWAWAAWAAWAA	R	112	140	AGAGAATTTGAATATAAGAGCACTATAAT	-23.1
Pf3D7_14_v3:2089375-2089641:f	site	RTGAWWMKKAWRAAGMTVMWG	R	112	132	TGAATATAAGAGCACTATAAT	-19.8
Pf3D7_14_v3:2089375-2089641:f	site	KYTSKAWCSTCTGRMHWRCCAAARGRGG	R	112	139	GAGAATTTGAATATAAGAGCACTATAAT	-20.5
Pf3D7_14_v3:2089375-2089641:f	site	TTGGYTAGYTDYKGATWTGNGWGCTATGWTTRGTGRHGYWACTACAWTW	R	112	160	TTTCTCATAAACATTATTGTAGAGAATTTGAATATAAGAGCACTATAAT	-29.7
Pf3D7_14_v3:2089375-2089641:f	site	ATATATATATATWTATATATAYATATA	R	112	138	AGAATTTGAATATAAGAGCACTATAAT	-32.5
Pf3D7_14_v3:2089375-2089641:f	site	WWGCAMARKRKGA	R	112	124	AGAGCACTATAAT	-16.1
Pf3D7_14_v3:2089375-2089641:f	site	KGTBCATCAATWTBADYAHCWCCATWAGB	R	112	140	AGAGAATTTGAATATAAGAGCACTATAAT	-15.7
Pf3D7_14_v3:2089375-2089641:f	site	DSGWDDTSCACMASAAGSDS	R	112	131	GAATATAAGAGCACTATAAT	-8.1
Pf3D7_14_v3:2089375-2089641:f	site	TTAGAATGGWTATGTKTAGATTTAGATTTGGTKGAAGGYWTAWTGGA	R	112	158	TCTCATAAACATTATTGTAGAGAATTTGAATATAAGAGCACTATAAT	-26.9
Pf3D7_14_v3:2089375-2089641:f	site	YTTTTTTTTTTTTTTTTTTTTTTTTTTTT	R	113	141	TAGAGAATTTGAATATAAGAGCACTATAA	-39.4
Pf3D7_14_v3:2089375-2089641:f	site	ATAAWTAWAWAWATATATATATATATATATATATATATATA	R	113	153	TAAACATTATTGTAGAGAATTTGAATATAAGAGCACTATAA	-53.9
Pf3D7_14_v3:2089375-2089641:f	site	DBNTDTNKTTBYNYHTBYWBHTTTTKTTY	R	113	141	TAGAGAATTTGAATATAAGAGCACTATAA	-29.2
Pf3D7_14_v3:2089375-2089641:f	site	ATATATATATATATA	R	113	127	ATAAGAGCACTATAA	-27.5
Pf3D7_14_v3:2089375-2089641:f	site	NVWBHWNSTWYWVWWVHABHWMHACMACM	R	113	141	TAGAGAATTTGAATATAAGAGCACTATAA	-14.7
Pf3D7_14_v3:2089375-2089641:f	site	AAAAAAAAAAAAAWAAAWWAWAAWAAWAA	R	113	141	TAGAGAATTTGAATATAAGAGCACTATAA	-19.9
Pf3D7_14_v3:2089375-2089641:f	site	RTGAWWMKKAWRAAGMTVMWG	R	113	133	TTGAATATAAGAGCACTATAA	-13.1
Pf3D7_14_v3:2089375-2089641:f	site	KYTSKAWCSTCTGRMHWRCCAAARGRGG	R	113	140	AGAGAATTTGAATATAAGAGCACTATAA	-22.0
Pf3D7_14_v3:2089375-2089641:f	site	TTGGYTAGYTDYKGATWTGNGWGCTATGWTTRGTGRHGYWACTACAWTW	R	113	161	GTTTCTCATAAACATTATTGTAGAGAATTTGAATATAAGAGCACTATAA	-22.3
Pf3D7_14_v3:2089375-2089641:f	site	ATATATATATATWTATATATAYATATA	R	113	139	GAGAATTTGAATATAAGAGCACTATAA	-16.0
Pf3D7_14_v3:2089375-2089641:f	site	WWGCAMARKRKGA	R	113	125	AAGAGCACTATAA	-3.1
Pf3D7_14_v3:2089375-2089641:f	site	KGTBCATCAATWTBADYAHCWCCATWAGB	R	113	141	TAGAGAATTTGAATATAAGAGCACTATAA	-22.2
Pf3D7_14_v3:2089375-2089641:f	site	DSGWDDTSCACMASAAGSDS	R	113	132	TGAATATAAGAGCACTATAA	-13.9
Pf3D7_14_v3:2089375-2089641:f	site	TTAGAATGGWTATGTKTAGATTTAGATTTGGTKGAAGGYWTAWTGGA	R	113	159	TTCTCATAAACATTATTGTAGAGAATTTGAATATAAGAGCACTATAA	-18.1
Pf3D7_14_v3:2089375-2089641:f	site	YTTTTTTTTTTTTTTTTTTTTTTTTTTTT	R	114	142	GTAGAGAATTTGAATATAAGAGCACTATA	-40.0
Pf3D7_14_v3:2089375-2089641:f	site	ATAAWTAWAWAWATATATATATATATATATATATATATATA	R	114	154	ATAAACATTATTGTAGAGAATTTGAATATAAGAGCACTATA	-50.4
Pf3D7_14_v3:2089375-2089641:f	site	DBNTDTNKTTBYNYHTBYWBHTTTTKTTY	R	114	142	GTAGAGAATTTGAATATAAGAGCACTATA	-19.2
Pf3D7_14_v3:2089375-2089641:f	site	ATATATATATATATA	R	114	128	TATAAGAGCACTATA	-23.9
Pf3D7_14_v3:2089375-2089641:f	site	NVWBHWNSTWYWVWWVHABHWMHACMACM	R	114	142	GTAGAGAATTTGAATATAAGAGCACTATA	-7.8
Pf3D7_14_v3:2089375-2089641:f	site	AAAAAAAAAAAAAWAAAWWAWAAWAAWAA	R	114	142	GTAGAGAATTTGAATATAAGAGCACTATA	-12.0
Pf3D7_14_v3:2089375-2089641:f	site	RTGAWWMKKAWRAAGMTVMWG	R	114	134	TTTGAATATAAGAGCACTATA	-15.9
Pf3D7_14_v3:2089375-2089641:f	site	KYTSKAWCSTCTGRMHWRCCAAARGRGG	R	114	141	TAGAGAATTTGAATATAAGAGCACTATA	-21.9
Pf3D7_14_v3:2089375-2089641:f	site	TTGGYTAGYTDYKGATWTGNGWGCTATGWTTRGTGRHGYWACTACAWTW	R	114	162	TGTTTCTCATAAACATTATTGTAGAGAATTTGAATATAAGAGCACTATA	-17.4
Pf3D7_14_v3:2089375-2089641:f	site	ATATATATATATWTATATATAYATATA	R	114	140	AGAGAATTTGAATATAAGAGCACTATA	-17.6
Pf3D7_14_v3:2089375-2089641:f	site	WWGCAMARKRKGA	R	114	126	TAAGAGCACTATA	-13.4
Pf3D7_14_v3:2089375-2089641:f	site	KGTBCATCAATWTBADYAHCWCCATWAGB	R	114	142	GTAGAGAATTTGAATATAAGAGCACTATA	-22.4
Pf3D7_14_v3:2089375-2089641:f	site	DSGWDDTSCACMASAAGSDS	R	114	133	TTGAATATAAGAGCACTATA	-10.4
Pf3D7_14_v3:2089375-2089641:f	site	TTAGAATGGWTATGTKTAGATTTAGATTTGGTKGAAGGYWTAWTGGA	R	114	160	TTTCTCATAAACATTATTGTAGAGAATTTGAATATAAGAGCACTATA	-18.7
Pf3D7_14_v3:2089375-2089641:f	site	YTTTTTTTTTTTTTTTTTTTTTTTTTTTT	R	115	143	TGTAGAGAATTTGAATATAAGAGCACTAT	-32.1
Pf3D7_14_v3:2089375-2089641:f	site	ATAAWTAWAWAWATATATATATATATATATATATATATATA	R	115	155	CATAAACATTATTGTAGAGAATTTGAATATAAGAGCACTAT	-51.3
Pf3D7_14_v3:2089375-2089641:f	site	DBNTDTNKTTBYNYHTBYWBHTTTTKTTY	R	115	143	TGTAGAGAATTTGAATATAAGAGCACTAT	-12.4
Pf3D7_14_v3:2089375-2089641:f	site	ATATATATATATATA	R	115	129	ATATAAGAGCACTAT	-19.4
Pf3D7_14_v3:2089375-2089641:f	site	NVWBHWNSTWYWVWWVHABHWMHACMACM	R	115	143	TGTAGAGAATTTGAATATAAGAGCACTAT	-16.8
Pf3D7_14_v3:2089375-2089641:f	site	AAAAAAAAAAAAAWAAAWWAWAAWAAWAA	R	115	143	TGTAGAGAATTTGAATATAAGAGCACTAT	-13.9
Pf3D7_14_v3:2089375-2089641:f	site	RTGAWWMKKAWRAAGMTVMWG	R	115	135	ATTTGAATATAAGAGCACTAT	-13.2
Pf3D7_14_v3:2089375-2089641:f	site	KYTSKAWCSTCTGRMHWRCCAAARGRGG	R	115	142	GTAGAGAATTTGAATATAAGAGCACTAT	-14.0
Pf3D7_14_v3:2089375-2089641:f	site	TTGGYTAGYTDYKGATWTGNGWGCTATGWTTRGTGRHGYWACTACAWTW	R	115	163	TTGTTTCTCATAAACATTATTGTAGAGAATTTGAATATAAGAGCACTAT	-31.0
Pf3D7_14_v3:2089375-2089641:f	site	ATATATATATATWTATATATAYATATA	R	115	141	TAGAGAATTTGAATATAAGAGCACTAT	-26.7
Pf3D7_14_v3:2089375-2089641:f	site	WWGCAMARKRKGA	R	115	127	ATAAGAGCACTAT	-18.8
Pf3D7_14_v3:2089375-2089641:f	site	KGTBCATCAATWTBADYAHCWCCATWAGB	R	115	143	TGTAGAGAATTTGAATATAAGAGCACTAT	-18.3
Pf3D7_14_v3:2089375-2089641:f	site	DSGWDDTSCACMASAAGSDS	R	115	134	TTTGAATATAAGAGCACTAT	-9.0
Pf3D7_14_v3:2089375-2089641:f	site	TTAGAATGGWTATGTKTAGATTTAGATTTGGTKGAAGGYWTAWTGGA	R	115	161	GTTTCTCATAAACATTATTGTAGAGAATTTGAATATAAGAGCACTAT	-24.6
Pf3D7_14_v3:2089375-2089641:f	site	YTTTTTTTTTTTTTTTTTTTTTTTTTTTT	R	116	144	TTGTAGAGAATTTGAATATAAGAGCACTA	-39.8
Pf3D7_14_v3:2089375-2089641:f	site	ATAAWTAWAWAWATATATATATATATATATATATATATATA	R	116	156	TCATAAACATTATTGTAGAGAATTTGAATATAAGAGCACTA	-55.3
Pf3D7_14_v3:2089375-2089641:f	site	DBNTDTNKTTBYNYHTBYWBHTTTTKTTY	R	116	144	TTGTAGAGAATTTGAATATAAGAGCACTA	-19.2
Pf3D7_14_v3:2089375-2089641:f	site	ATATATATATATATA	R	116	130	AATATAAGAGCACTA	-32.4
Pf3D7_14_v3:2089375-2089641:f	site	NVWBHWNSTWYWVWWVHABHWMHACMACM	R	116	144	TTGTAGAGAATTTGAATATAAGAGCACTA	-12.3
Pf3D7_14_v3:2089375-2089641:f	site	AAAAAAAAAAAAAWAAAWWAWAAWAAWAA	R	116	144	TTGTAGAGAATTTGAATATAAGAGCACTA	-19.6
Pf3D7_14_v3:2089375-2089641:f	site	RTGAWWMKKAWRAAGMTVMWG	R	116	136	AATTTGAATATAAGAGCACTA	-10.4
Pf3D7_14_v3:2089375-2089641:f	site	KYTSKAWCSTCTGRMHWRCCAAARGRGG	R	116	143	TGTAGAGAATTTGAATATAAGAGCACTA	-14.8
Pf3D7_14_v3:2089375-2089641:f	site	TTGGYTAGYTDYKGATWTGNGWGCTATGWTTRGTGRHGYWACTACAWTW	R	116	164	TTTGTTTCTCATAAACATTATTGTAGAGAATTTGAATATAAGAGCACTA	-12.1
Pf3D7_14_v3:2089375-2089641:f	site	ATATATATATATWTATATATAYATATA	R	116	142	GTAGAGAATTTGAATATAAGAGCACTA	-21.8
Pf3D7_14_v3:2089375-2089641:f	site	WWGCAMARKRKGA	R	116	128	TATAAGAGCACTA	-10.3
Pf3D7_14_v3:2089375-2089641:f	site	KGTBCATCAATWTBADYAHCWCCATWAGB	R	116	144	TTGTAGAGAATTTGAATATAAGAGCACTA	-18.6
Pf3D7_14_v3:2089375-2089641:f	site	DSGWDDTSCACMASAAGSDS	R	116	135	ATTTGAATATAAGAGCACTA	-16.1
Pf3D7_14_v3:2089375-2089641:f	site	TTAGAATGGWTATGTKTAGATTTAGATTTGGTKGAAGGYWTAWTGGA	R	116	162	TGTTTCTCATAAACATTATTGTAGAGAATTTGAATATAAGAGCACTA	-33.1
Pf3D7_14_v3:2089375-2089641:f	site	GGGGGG	R	116	121	GCACTA	-3.6
Pf3D7_14_v3:2117607-2118013:f	site	TTGGYTAGYTDYKGATWTGNGWGCTATGWTTRGTGRHGYWACTACAWTW	R	198	246	GCACTAGGGCAACAGATCCTAATGGTATAACGGGAAAGGAATGGTGCTA	-32.8
Pf3D7_14_v3:2117607-2118013:f	site	TTGGYTAGYTDYKGATWTGNGWGCTATGWTTRGTGRHGYWACTACAWTW	R	199	247	TGCACTAGGGCAACAGATCCTAATGGTATAACGGGAAAGGAATGGTGCT	-19.9
Pf3D7_14_v3:2117607-2118013:f	site	TTGGYTAGYTDYKGATWTGNGWGCTATGWTTRGTGRHGYWACTACAWTW	R	200	248	CTGCACTAGGGCAACAGATCCTAATGGTATAACGGGAAAGGAATGGTGC	-33.2
Pf3D7_14_v3:2117607-2118013:f	site	TTAGAATGGWTATGTKTAGATTTAGATTTGGTKGAAGGYWTAWTGGA	R	200	246	GCACTAGGGCAACAGATCCTAATGGTATAACGGGAAAGGAATGGTGC	-15.6
Pf3D7_14_v3:2117607-2118013:f	site	TTGGYTAGYTDYKGATWTGNGWGCTATGWTTRGTGRHGYWACTACAWTW	R	201	249	ACTGCACTAGGGCAACAGATCCTAATGGTATAACGGGAAAGGAATGGTG	-33.2
Pf3D7_14_v3:2117607-2118013:f	site	TTAGAATGGWTATGTKTAGATTTAGATTTGGTKGAAGGYWTAWTGGA	R	201	247	TGCACTAGGGCAACAGATCCTAATGGTATAACGGGAAAGGAATGGTG	-18.1
Pf3D7_14_v3:2117607-2118013:f	site	TTGGYTAGYTDYKGATWTGNGWGCTATGWTTRGTGRHGYWACTACAWTW	R	202	250	GACTGCACTAGGGCAACAGATCCTAATGGTATAACGGGAAAGGAATGGT	-24.1
Pf3D7_14_v3:2117607-2118013:f	site	TTAGAATGGWTATGTKTAGATTTAGATTTGGTKGAAGGYWTAWTGGA	R	202	248	CTGCACTAGGGCAACAGATCCTAATGGTATAACGGGAAAGGAATGGT	-22.3
Pf3D7_14_v3:2117607-2118013:f	site	TTGGYTAGYTDYKGATWTGNGWGCTATGWTTRGTGRHGYWACTACAWTW	R	203	251	AGACTGCACTAGGGCAACAGATCCTAATGGTATAACGGGAAAGGAATGG	-17.8
Pf3D7_14_v3:2117607-2118013:f	site	TTAGAATGGWTATGTKTAGATTTAGATTTGGTKGAAGGYWTAWTGGA	R	203	249	ACTGCACTAGGGCAACAGATCCTAATGGTATAACGGGAAAGGAATGG	-32.9
Pf3D7_14_v3:2117607-2118013:f	site	TTGGYTAGYTDYKGATWTGNGWGCTATGWTTRGTGRHGYWACTACAWTW	R	204	252	CAGACTGCACTAGGGCAACAGATCCTAATGGTATAACGGGAAAGGAATG	-20.5
Pf3D7_14_v3:2117607-2118013:f	site	TTAGAATGGWTATGTKTAGATTTAGATTTGGTKGAAGGYWTAWTGGA	R	204	250	GACTGCACTAGGGCAACAGATCCTAATGGTATAACGGGAAAGGAATG	-29.4
Pf3D7_14_v3:2117607-2118013:f	site	TTGGYTAGYTDYKGATWTGNGWGCTATGWTTRGTGRHGYWACTACAWTW	R	205	253	ACAGACTGCACTAGGGCAACAGATCCTAATGGTATAACGGGAAAGGAAT	-19.3
Pf3D7_14_v3:2117607-2118013:f	site	TTAGAATGGWTATGTKTAGATTTAGATTTGGTKGAAGGYWTAWTGGA	R	205	251	AGACTGCACTAGGGCAACAGATCCTAATGGTATAACGGGAAAGGAAT	-25.1
Pf3D7_14_v3:2117607-2118013:f	site	ATAAWTAWAWAWATATATATATATATATATATATATATATA	R	206	246	GCACTAGGGCAACAGATCCTAATGGTATAACGGGAAAGGAA	-69.3
Pf3D7_14_v3:2117607-2118013:f	site	TTGGYTAGYTDYKGATWTGNGWGCTATGWTTRGTGRHGYWACTACAWTW	R	206	254	TACAGACTGCACTAGGGCAACAGATCCTAATGGTATAACGGGAAAGGAA	-24.2
Pf3D7_14_v3:2117607-2118013:f	site	TTAGAATGGWTATGTKTAGATTTAGATTTGGTKGAAGGYWTAWTGGA	R	206	252	CAGACTGCACTAGGGCAACAGATCCTAATGGTATAACGGGAAAGGAA	-15.7
Pf3D7_14_v3:2117607-2118013:f	site	ATAAWTAWAWAWATATATATATATATATATATATATATATA	R	207	247	TGCACTAGGGCAACAGATCCTAATGGTATAACGGGAAAGGA	-78.7
Pf3D7_14_v3:2117607-2118013:f	site	TTGGYTAGYTDYKGATWTGNGWGCTATGWTTRGTGRHGYWACTACAWTW	R	207	255	ATACAGACTGCACTAGGGCAACAGATCCTAATGGTATAACGGGAAAGGA	-44.1
Pf3D7_14_v3:2117607-2118013:f	site	TTAGAATGGWTATGTKTAGATTTAGATTTGGTKGAAGGYWTAWTGGA	R	207	253	ACAGACTGCACTAGGGCAACAGATCCTAATGGTATAACGGGAAAGGA	-13.1
Pf3D7_14_v3:2117607-2118013:f	site	ATAAWTAWAWAWATATATATATATATATATATATATATATA	R	208	248	CTGCACTAGGGCAACAGATCCTAATGGTATAACGGGAAAGG	-61.8
Pf3D7_14_v3:2117607-2118013:f	site	TTGGYTAGYTDYKGATWTGNGWGCTATGWTTRGTGRHGYWACTACAWTW	R	208	256	TATACAGACTGCACTAGGGCAACAGATCCTAATGGTATAACGGGAAAGG	-25.0
Pf3D7_14_v3:2117607-2118013:f	site	TTAGAATGGWTATGTKTAGATTTAGATTTGGTKGAAGGYWTAWTGGA	R	208	254	TACAGACTGCACTAGGGCAACAGATCCTAATGGTATAACGGGAAAGG	-24.6
Pf3D7_14_v3:2117607-2118013:f	site	ATAAWTAWAWAWATATATATATATATATATATATATATATA	R	209	249	ACTGCACTAGGGCAACAGATCCTAATGGTATAACGGGAAAG	-72.9
Pf3D7_14_v3:2117607-2118013:f	site	TTGGYTAGYTDYKGATWTGNGWGCTATGWTTRGTGRHGYWACTACAWTW	R	209	257	ATATACAGACTGCACTAGGGCAACAGATCCTAATGGTATAACGGGAAAG	-8.8
Pf3D7_14_v3:2117607-2118013:f	site	TTAGAATGGWTATGTKTAGATTTAGATTTGGTKGAAGGYWTAWTGGA	R	209	255	ATACAGACTGCACTAGGGCAACAGATCCTAATGGTATAACGGGAAAG	-29.6
Pf3D7_14_v3:2117607-2118013:f	site	ATAAWTAWAWAWATATATATATATATATATATATATATATA	R	210	250	GACTGCACTAGGGCAACAGATCCTAATGGTATAACGGGAAA	-58.8
Pf3D7_14_v3:2117607-2118013:f	site	TTGGYTAGYTDYKGATWTGNGWGCTATGWTTRGTGRHGYWACTACAWTW	R	210	258	CATATACAGACTGCACTAGGGCAACAGATCCTAATGGTATAACGGGAAA	-31.8
Pf3D7_14_v3:2117607-2118013:f	site	TTAGAATGGWTATGTKTAGATTTAGATTTGGTKGAAGGYWTAWTGGA	R	210	256	TATACAGACTGCACTAGGGCAACAGATCCTAATGGTATAACGGGAAA	-26.4
Pf3D7_14_v3:2117607-2118013:f	site	ATAAWTAWAWAWATATATATATATATATATATATATATATA	R	211	251	AGACTGCACTAGGGCAACAGATCCTAATGGTATAACGGGAA	-57.7
Pf3D7_14_v3:2117607-2118013:f	site	TTGGYTAGYTDYKGATWTGNGWGCTATGWTTRGTGRHGYWACTACAWTW	R	211	259	ACATATACAGACTGCACTAGGGCAACAGATCCTAATGGTATAACGGGAA	-27.0
Pf3D7_14_v3:2117607-2118013:f	site	TTAGAATGGWTATGTKTAGATTTAGATTTGGTKGAAGGYWTAWTGGA	R	211	257	ATATACAGACTGCACTAGGGCAACAGATCCTAATGGTATAACGGGAA	-28.1
Pf3D7_14_v3:2117607-2118013:f	site	ATAAWTAWAWAWATATATATATATATATATATATATATATA	R	212	252	CAGACTGCACTAGGGCAACAGATCCTAATGGTATAACGGGA	-65.2
Pf3D7_14_v3:2117607-2118013:f	site	TTGGYTAGYTDYKGATWTGNGWGCTATGWTTRGTGRHGYWACTACAWTW	R	212	260	AACATATACAGACTGCACTAGGGCAACAGATCCTAATGGTATAACGGGA	-16.0
Pf3D7_14_v3:2117607-2118013:f	site	TTAGAATGGWTATGTKTAGATTTAGATTTGGTKGAAGGYWTAWTGGA	R	212	258	CATATACAGACTGCACTAGGGCAACAGATCCTAATGGTATAACGGGA	-18.0
Pf3D7_14_v3:2117607-2118013:f	site	ATAAWTAWAWAWATATATATATATATATATATATATATATA	R	213	253	ACAGACTGCACTAGGGCAACAGATCCTAATGGTATAACGGG	-69.6
Pf3D7_14_v3:2117607-2118013:f	site	TTGGYTAGYTDYKGATWTGNGWGCTATGWTTRGTGRHGYWACTACAWTW	R	213	261	AAACATATACAGACTGCACTAGGGCAACAGATCCTAATGGTATAACGGG	-47.3
Pf3D7_14_v3:2117607-2118013:f	site	TTAGAATGGWTATGTKTAGATTTAGATTTGGTKGAAGGYWTAWTGGA	R	213	259	ACATATACAGACTGCACTAGGGCAACAGATCCTAATGGTATAACGGG	-19.1
Pf3D7_14_v3:2117607-2118013:f	site	ATAAWTAWAWAWATATATATATATATATATATATATATATA	R	214	254	TACAGACTGCACTAGGGCAACAGATCCTAATGGTATAACGG	-77.1
Pf3D7_14_v3:2117607-2118013:f	site	TTGGYTAGYTDYKGATWTGNGWGCTATGWTTRGTGRHGYWACTACAWTW	R	214	262	CAAACATATACAGACTGCACTAGGGCAACAGATCCTAATGGTATAACGG	-34.4
Pf3D7_14_v3:2117607-2118013:f	site	TTAGAATGGWTATGTKTAGATTTAGATTTGGTKGAAGGYWTAWTGGA	R	214	260	AACATATACAGACTGCACTAGGGCAACAGATCCTAATGGTATAACGG	-29.3
Pf3D7_14_v3:2117607-2118013:f	site	ATAAWTAWAWAWATATATATATATATATATATATATATATA	R	215	255	ATACAGACTGCACTAGGGCAACAGATCCTAATGGTATAACG	-67.0
Pf3D7_14_v3:2117607-2118013:f	site	TTGGYTAGYTDYKGATWTGNGWGCTATGWTTRGTGRHGYWACTACAWTW	R	215	263	TCAAACATATACAGACTGCACTAGGGCAACAGATCCTAATGGTATAACG	-24.4
Pf3D7_14_v3:2117607-2118013:f	site	TTAGAATGGWTATGTKTAGATTTAGATTTGGTKGAAGGYWTAWTGGA	R	215	261	AAACATATACAGACTGCACTAGGGCAACAGATCCTAATGGTATAACG	-28.9
Pf3D7_14_v3:2117607-2118013:f	site	ATAAWTAWAWAWATATATATATATATATATATATATATATA	R	216	256	TATACAGACTGCACTAGGGCAACAGATCCTAATGGTATAAC	-58.5
Pf3D7_14_v3:2117607-2118013:f	site	TTGGYTAGYTDYKGATWTGNGWGCTATGWTTRGTGRHGYWACTACAWTW	R	216	264	ATCAAACATATACAGACTGCACTAGGGCAACAGATCCTAATGGTATAAC	-35.0
Pf3D7_14_v3:2117607-2118013:f	site	TTAGAATGGWTATGTKTAGATTTAGATTTGGTKGAAGGYWTAWTGGA	R	216	262	CAAACATATACAGACTGCACTAGGGCAACAGATCCTAATGGTATAAC	-28.7
Pf3D7_14_v3:2117607-2118013:f	site	ATAAWTAWAWAWATATATATATATATATATATATATATATA	R	217	257	ATATACAGACTGCACTAGGGCAACAGATCCTAATGGTATAA	-54.4
Pf3D7_14_v3:2117607-2118013:f	site	TTGGYTAGYTDYKGATWTGNGWGCTATGWTTRGTGRHGYWACTACAWTW	R	217	265	GATCAAACATATACAGACTGCACTAGGGCAACAGATCCTAATGGTATAA	-32.9
Pf3D7_14_v3:2117607-2118013:f	site	TTAGAATGGWTATGTKTAGATTTAGATTTGGTKGAAGGYWTAWTGGA	R	217	263	TCAAACATATACAGACTGCACTAGGGCAACAGATCCTAATGGTATAA	-29.4
Pf3D7_14_v3:2117607-2118013:f	site	YTTTTTTTTTTTTTTTTTTTTTTTTTTTT	R	218	246	GCACTAGGGCAACAGATCCTAATGGTATA	-43.6
Pf3D7_14_v3:2117607-2118013:f	site	ATAAWTAWAWAWATATATATATATATATATATATATATATA	R	218	258	CATATACAGACTGCACTAGGGCAACAGATCCTAATGGTATA	-58.3
Pf3D7_14_v3:2117607-2118013:f	site	DBNTDTNKTTBYNYHTBYWBHTTTTKTTY	R	218	246	GCACTAGGGCAACAGATCCTAATGGTATA	-6.8
Pf3D7_14_v3:2117607-2118013:f	site	NVWBHWNSTWYWVWWVHABHWMHACMACM	R	218	246	GCACTAGGGCAACAGATCCTAATGGTATA	-11.0
Pf3D7_14_v3:2117607-2118013:f	site	AAAAAAAAAAAAAWAAAWWAWAAWAAWAA	R	218	246	GCACTAGGGCAACAGATCCTAATGGTATA	-28.2
Pf3D7_14_v3:2117607-2118013:f	site	TTGGYTAGYTDYKGATWTGNGWGCTATGWTTRGTGRHGYWACTACAWTW	R	218	266	CGATCAAACATATACAGACTGCACTAGGGCAACAGATCCTAATGGTATA	-10.0
Pf3D7_14_v3:2117607-2118013:f	site	KGTBCATCAATWTBADYAHCWCCATWAGB	R	218	246	GCACTAGGGCAACAGATCCTAATGGTATA	-21.4
Pf3D7_14_v3:2117607-2118013:f	site	TTAGAATGGWTATGTKTAGATTTAGATTTGGTKGAAGGYWTAWTGGA	R	218	264	ATCAAACATATACAGACTGCACTAGGGCAACAGATCCTAATGGTATA	-22.9
Pf3D7_14_v3:2117607-2118013:f	site	YTTTTTTTTTTTTTTTTTTTTTTTTTTTT	R	219	247	TGCACTAGGGCAACAGATCCTAATGGTAT	-38.0
Pf3D7_14_v3:2117607-2118013:f	site	ATAAWTAWAWAWATATATATATATATATATATATATATATA	R	219	259	ACATATACAGACTGCACTAGGGCAACAGATCCTAATGGTAT	-52.7
Pf3D7_14_v3:2117607-2118013:f	site	DBNTDTNKTTBYNYHTBYWBHTTTTKTTY	R	219	247	TGCACTAGGGCAACAGATCCTAATGGTAT	-10.6
Pf3D7_14_v3:2117607-2118013:f	site	NVWBHWNSTWYWVWWVHABHWMHACMACM	R	219	247	TGCACTAGGGCAACAGATCCTAATGGTAT	-4.8
Pf3D7_14_v3:2117607-2118013:f	site	AAAAAAAAAAAAAWAAAWWAWAAWAAWAA	R	219	247	TGCACTAGGGCAACAGATCCTAATGGTAT	-26.4
Pf3D7_14_v3:2117607-2118013:f	site	KYTSKAWCSTCTGRMHWRCCAAARGRGG	R	219	246	GCACTAGGGCAACAGATCCTAATGGTAT	-6.3
Pf3D7_14_v3:2117607-2118013:f	site	TTGGYTAGYTDYKGATWTGNGWGCTATGWTTRGTGRHGYWACTACAWTW	R	219	267	ACGATCAAACATATACAGACTGCACTAGGGCAACAGATCCTAATGGTAT	-32.4
Pf3D7_14_v3:2117607-2118013:f	site	KGTBCATCAATWTBADYAHCWCCATWAGB	R	219	247	TGCACTAGGGCAACAGATCCTAATGGTAT	-12.9
Pf3D7_14_v3:2117607-2118013:f	site	TTAGAATGGWTATGTKTAGATTTAGATTTGGTKGAAGGYWTAWTGGA	R	219	265	GATCAAACATATACAGACTGCACTAGGGCAACAGATCCTAATGGTAT	-37.1
Pf3D7_14_v3:2117607-2118013:f	site	YTTTTTTTTTTTTTTTTTTTTTTTTTTTT	R	220	248	CTGCACTAGGGCAACAGATCCTAATGGTA	-35.5
Pf3D7_14_v3:2117607-2118013:f	site	ATAAWTAWAWAWATATATATATATATATATATATATATATA	R	220	260	AACATATACAGACTGCACTAGGGCAACAGATCCTAATGGTA	-61.6
Pf3D7_14_v3:2117607-2118013:f	site	DBNTDTNKTTBYNYHTBYWBHTTTTKTTY	R	220	248	CTGCACTAGGGCAACAGATCCTAATGGTA	-11.6
Pf3D7_14_v3:2117607-2118013:f	site	NVWBHWNSTWYWVWWVHABHWMHACMACM	R	220	248	CTGCACTAGGGCAACAGATCCTAATGGTA	-22.2
Pf3D7_14_v3:2117607-2118013:f	site	AAAAAAAAAAAAAWAAAWWAWAAWAAWAA	R	220	248	CTGCACTAGGGCAACAGATCCTAATGGTA	-44.8
Pf3D7_14_v3:2117607-2118013:f	site	KYTSKAWCSTCTGRMHWRCCAAARGRGG	R	220	247	TGCACTAGGGCAACAGATCCTAATGGTA	-6.7
Pf3D7_14_v3:2117607-2118013:f	site	TTGGYTAGYTDYKGATWTGNGWGCTATGWTTRGTGRHGYWACTACAWTW	R	220	268	GACGATCAAACATATACAGACTGCACTAGGGCAACAGATCCTAATGGTA	-37.1
Pf3D7_14_v3:2117607-2118013:f	site	ATATATATATATWTATATATAYATATA	R	220	246	GCACTAGGGCAACAGATCCTAATGGTA	-28.3
Pf3D7_14_v3:2117607-2118013:f	site	KGTBCATCAATWTBADYAHCWCCATWAGB	R	220	248	CTGCACTAGGGCAACAGATCCTAATGGTA	-18.7
Pf3D7_14_v3:2117607-2118013:f	site	TTAGAATGGWTATGTKTAGATTTAGATTTGGTKGAAGGYWTAWTGGA	R	220	266	CGATCAAACATATACAGACTGCACTAGGGCAACAGATCCTAATGGTA	-24.5
Pf3D7_14_v3:2117607-2118013:f	site	YTTTTTTTTTTTTTTTTTTTTTTTTTTTT	R	221	249	ACTGCACTAGGGCAACAGATCCTAATGGT	-23.2
Pf3D7_14_v3:2117607-2118013:f	site	ATAAWTAWAWAWATATATATATATATATATATATATATATA	R	221	261	AAACATATACAGACTGCACTAGGGCAACAGATCCTAATGGT	-46.2
Pf3D7_14_v3:2117607-2118013:f	site	DBNTDTNKTTBYNYHTBYWBHTTTTKTTY	R	221	249	ACTGCACTAGGGCAACAGATCCTAATGGT	-21.1
Pf3D7_14_v3:2117607-2118013:f	site	NVWBHWNSTWYWVWWVHABHWMHACMACM	R	221	249	ACTGCACTAGGGCAACAGATCCTAATGGT	-5.3
Pf3D7_14_v3:2117607-2118013:f	site	AAAAAAAAAAAAAWAAAWWAWAAWAAWAA	R	221	249	ACTGCACTAGGGCAACAGATCCTAATGGT	-40.2
Pf3D7_14_v3:2117607-2118013:f	site	KYTSKAWCSTCTGRMHWRCCAAARGRGG	R	221	248	CTGCACTAGGGCAACAGATCCTAATGGT	-8.6
Pf3D7_14_v3:2117607-2118013:f	site	TTGGYTAGYTDYKGATWTGNGWGCTATGWTTRGTGRHGYWACTACAWTW	R	221	269	AGACGATCAAACATATACAGACTGCACTAGGGCAACAGATCCTAATGGT	-31.5
Pf3D7_14_v3:2117607-2118013:f	site	ATATATATATATWTATATATAYATATA	R	221	247	TGCACTAGGGCAACAGATCCTAATGGT	-33.1
Pf3D7_14_v3:2117607-2118013:f	site	KGTBCATCAATWTBADYAHCWCCATWAGB	R	221	249	ACTGCACTAGGGCAACAGATCCTAATGGT	-13.4
Pf3D7_14_v3:2117607-2118013:f	site	TTAGAATGGWTATGTKTAGATTTAGATTTGGTKGAAGGYWTAWTGGA	R	221	267	ACGATCAAACATATACAGACTGCACTAGGGCAACAGATCCTAATGGT	-28.1
Pf3D7_14_v3:2117607-2118013:f	site	YTTTTTTTTTTTTTTTTTTTTTTTTTTTT	R	222	250	GACTGCACTAGGGCAACAGATCCTAATGG	-44.2
Pf3D7_14_v3:2117607-2118013:f	site	ATAAWTAWAWAWATATATATATATATATATATATATATATA	R	222	262	CAAACATATACAGACTGCACTAGGGCAACAGATCCTAATGG	-77.6
Pf3D7_14_v3:2117607-2118013:f	site	DBNTDTNKTTBYNYHTBYWBHTTTTKTTY	R	222	250	GACTGCACTAGGGCAACAGATCCTAATGG	-10.7
Pf3D7_14_v3:2117607-2118013:f	site	NVWBHWNSTWYWVWWVHABHWMHACMACM	R	222	250	GACTGCACTAGGGCAACAGATCCTAATGG	0.2
Pf3D7_14_v3:2117607-2118013:f	site	AAAAAAAAAAAAAWAAAWWAWAAWAAWAA	R	222	250	GACTGCACTAGGGCAACAGATCCTAATGG	-14.4
Pf3D7_14_v3:2117607-2118013:f	site	KYTSKAWCSTCTGRMHWRCCAAARGRGG	R	222	249	ACTGCACTAGGGCAACAGATCCTAATGG	-10.6
Pf3D7_14_v3:2117607-2118013:f	site	TTGGYTAGYTDYKGATWTGNGWGCTATGWTTRGTGRHGYWACTACAWTW	R	222	270	AAGACGATCAAACATATACAGACTGCACTAGGGCAACAGATCCTAATGG	-20.0
Pf3D7_14_v3:2117607-2118013:f	site	ATATATATATATWTATATATAYATATA	R	222	248	CTGCACTAGGGCAACAGATCCTAATGG	-33.9
Pf3D7_14_v3:2117607-2118013:f	site	KGTBCATCAATWTBADYAHCWCCATWAGB	R	222	250	GACTGCACTAGGGCAACAGATCCTAATGG	-4.3
Pf3D7_14_v3:2117607-2118013:f	site	TTAGAATGGWTATGTKTAGATTTAGATTTGGTKGAAGGYWTAWTGGA	R	222	268	GACGATCAAACATATACAGACTGCACTAGGGCAACAGATCCTAATGG	-13.7
Pf3D7_14_v3:2117607-2118013:f	site	YTTTTTTTTTTTTTTTTTTTTTTTTTTTT	R	223	251	AGACTGCACTAGGGCAACAGATCCTAATG	-52.1
Pf3D7_14_v3:2117607-2118013:f	site	ATAAWTAWAWAWATATATATATATATATATATATATATATA	R	223	263	TCAAACATATACAGACTGCACTAGGGCAACAGATCCTAATG	-42.4
Pf3D7_14_v3:2117607-2118013:f	site	DBNTDTNKTTBYNYHTBYWBHTTTTKTTY	R	223	251	AGACTGCACTAGGGCAACAGATCCTAATG	-4.8
Pf3D7_14_v3:2117607-2118013:f	site	NVWBHWNSTWYWVWWVHABHWMHACMACM	R	223	251	AGACTGCACTAGGGCAACAGATCCTAATG	-17.6
Pf3D7_14_v3:2117607-2118013:f	site	AAAAAAAAAAAAAWAAAWWAWAAWAAWAA	R	223	251	AGACTGCACTAGGGCAACAGATCCTAATG	-36.5
Pf3D7_14_v3:2117607-2118013:f	site	KYTSKAWCSTCTGRMHWRCCAAARGRGG	R	223	250	GACTGCACTAGGGCAACAGATCCTAATG	-14.6
Pf3D7_14_v3:2117607-2118013:f	site	TTGGYTAGYTDYKGATWTGNGWGCTATGWTTRGTGRHGYWACTACAWTW	R	223	271	CAAGACGATCAAACATATACAGACTGCACTAGGGCAACAGATCCTAATG	-24.4
Pf3D7_14_v3:2117607-2118013:f	site	ATATATATATATWTATATATAYATATA	R	223	249	ACTGCACTAGGGCAACAGATCCTAATG	-28.1
Pf3D7_14_v3:2117607-2118013:f	site	KGTBCATCAATWTBADYAHCWCCATWAGB	R	223	251	AGACTGCACTAGGGCAACAGATCCTAATG	-17.9
Pf3D7_14_v3:2117607-2118013:f	site	TTAGAATGGWTATGTKTAGATTTAGATTTGGTKGAAGGYWTAWTGGA	R	223	269	AGACGATCAAACATATACAGACTGCACTAGGGCAACAGATCCTAATG	-25.1
Pf3D7_14_v3:2117607-2118013:f	site	YTTTTTTTTTTTTTTTTTTTTTTTTTTTT	R	224	252	CAGACTGCACTAGGGCAACAGATCCTAAT	-33.2
Pf3D7_14_v3:2117607-2118013:f	site	ATAAWTAWAWAWATATATATATATATATATATATATATATA	R	224	264	ATCAAACATATACAGACTGCACTAGGGCAACAGATCCTAAT	-71.2
Pf3D7_14_v3:2117607-2118013:f	site	DBNTDTNKTTBYNYHTBYWBHTTTTKTTY	R	224	252	CAGACTGCACTAGGGCAACAGATCCTAAT	-28.8
Pf3D7_14_v3:2117607-2118013:f	site	NVWBHWNSTWYWVWWVHABHWMHACMACM	R	224	252	CAGACTGCACTAGGGCAACAGATCCTAAT	-8.9
Pf3D7_14_v3:2117607-2118013:f	site	AAAAAAAAAAAAAWAAAWWAWAAWAAWAA	R	224	252	CAGACTGCACTAGGGCAACAGATCCTAAT	-29.2
Pf3D7_14_v3:2117607-2118013:f	site	KYTSKAWCSTCTGRMHWRCCAAARGRGG	R	224	251	AGACTGCACTAGGGCAACAGATCCTAAT	-12.7
Pf3D7_14_v3:2117607-2118013:f	site	TTGGYTAGYTDYKGATWTGNGWGCTATGWTTRGTGRHGYWACTACAWTW	R	224	272	TCAAGACGATCAAACATATACAGACTGCACTAGGGCAACAGATCCTAAT	-31.9
Pf3D7_14_v3:2117607-2118013:f	site	ATATATATATATWTATATATAYATATA	R	224	250	GACTGCACTAGGGCAACAGATCCTAAT	-38.7
Pf3D7_14_v3:2117607-2118013:f	site	KGTBCATCAATWTBADYAHCWCCATWAGB	R	224	252	CAGACTGCACTAGGGCAACAGATCCTAAT	-13.4
Pf3D7_14_v3:2117607-2118013:f	site	TTAGAATGGWTATGTKTAGATTTAGATTTGGTKGAAGGYWTAWTGGA	R	224	270	AAGACGATCAAACATATACAGACTGCACTAGGGCAACAGATCCTAAT	-22.9
Pf3D7_14_v3:2117607-2118013:f	site	YTTTTTTTTTTTTTTTTTTTTTTTTTTTT	R	225	253	ACAGACTGCACTAGGGCAACAGATCCTAA	-47.3
Pf3D7_14_v3:2117607-2118013:f	site	ATAAWTAWAWAWATATATATATATATATATATATATATATA	R	225	265	GATCAAACATATACAGACTGCACTAGGGCAACAGATCCTAA	-47.1
Pf3D7_14_v3:2117607-2118013:f	site	DBNTDTNKTTBYNYHTBYWBHTTTTKTTY	R	225	253	ACAGACTGCACTAGGGCAACAGATCCTAA	-13.0
Pf3D7_14_v3:2117607-2118013:f	site	NVWBHWNSTWYWVWWVHABHWMHACMACM	R	225	253	ACAGACTGCACTAGGGCAACAGATCCTAA	-3.6
Pf3D7_14_v3:2117607-2118013:f	site	AAAAAAAAAAAAAWAAAWWAWAAWAAWAA	R	225	253	ACAGACTGCACTAGGGCAACAGATCCTAA	-17.3
Pf3D7_14_v3:2117607-2118013:f	site	KYTSKAWCSTCTGRMHWRCCAAARGRGG	R	225	252	CAGACTGCACTAGGGCAACAGATCCTAA	-15.6
Pf3D7_14_v3:2117607-2118013:f	site	TTGGYTAGYTDYKGATWTGNGWGCTATGWTTRGTGRHGYWACTACAWTW	R	225	273	TTCAAGACGATCAAACATATACAGACTGCACTAGGGCAACAGATCCTAA	-19.5
Pf3D7_14_v3:2117607-2118013:f	site	ATATATATATATWTATATATAYATATA	R	225	251	AGACTGCACTAGGGCAACAGATCCTAA	-36.2
Pf3D7_14_v3:2117607-2118013:f	site	KGTBCATCAATWTBADYAHCWCCATWAGB	R	225	253	ACAGACTGCACTAGGGCAACAGATCCTAA	-9.0
Pf3D7_14_v3:2117607-2118013:f	site	TTAGAATGGWTATGTKTAGATTTAGATTTGGTKGAAGGYWTAWTGGA	R	225	271	CAAGACGATCAAACATATACAGACTGCACTAGGGCAACAGATCCTAA	-33.0
Pf3D7_14_v3:2117607-2118013:f	site	YTTTTTTTTTTTTTTTTTTTTTTTTTTTT	R	226	254	TACAGACTGCACTAGGGCAACAGATCCTA	-39.8
Pf3D7_14_v3:2117607-2118013:f	site	ATAAWTAWAWAWATATATATATATATATATATATATATATA	R	226	266	CGATCAAACATATACAGACTGCACTAGGGCAACAGATCCTA	-72.4
Pf3D7_14_v3:2117607-2118013:f	site	DBNTDTNKTTBYNYHTBYWBHTTTTKTTY	R	226	254	TACAGACTGCACTAGGGCAACAGATCCTA	-4.9
Pf3D7_14_v3:2117607-2118013:f	site	NVWBHWNSTWYWVWWVHABHWMHACMACM	R	226	254	TACAGACTGCACTAGGGCAACAGATCCTA	-25.9
Pf3D7_14_v3:2117607-2118013:f	site	AAAAAAAAAAAAAWAAAWWAWAAWAAWAA	R	226	254	TACAGACTGCACTAGGGCAACAGATCCTA	-45.0
Pf3D7_14_v3:2117607-2118013:f	site	RTGAWWMKKAWRAAGMTVMWG	R	226	246	GCACTAGGGCAACAGATCCTA	3.8
Pf3D7_14_v3:2117607-2118013:f	site	KYTSKAWCSTCTGRMHWRCCAAARGRGG	R	226	253	ACAGACTGCACTAGGGCAACAGATCCTA	-13.6
Pf3D7_14_v3:2117607-2118013:f	site	TTGGYTAGYTDYKGATWTGNGWGCTATGWTTRGTGRHGYWACTACAWTW	R	226	274	GTTCAAGACGATCAAACATATACAGACTGCACTAGGGCAACAGATCCTA	-39.7
Pf3D7_14_v3:2117607-2118013:f	site	ATATATATATATWTATATATAYATATA	R	226	252	CAGACTGCACTAGGGCAACAGATCCTA	-41.1
Pf3D7_14_v3:2117607-2118013:f	site	KGTBCATCAATWTBADYAHCWCCATWAGB	R	226	254	TACAGACTGCACTAGGGCAACAGATCCTA	-15.2
Pf3D7_14_v3:2117607-2118013:f	site	TTAGAATGGWTATGTKTAGATTTAGATTTGGTKGAAGGYWTAWTGGA	R	226	272	TCAAGACGATCAAACATATACAGACTGCACTAGGGCAACAGATCCTA	-19.1
Pf3D7_14_v3:2117607-2118013:f	site	YTTTTTTTTTTTTTTTTTTTTTTTTTTTT	R	227	255	ATACAGACTGCACTAGGGCAACAGATCCT	-36.7
Pf3D7_14_v3:2117607-2118013:f	site	ATAAWTAWAWAWATATATATATATATATATATATATATATA	R	227	267	ACGATCAAACATATACAGACTGCACTAGGGCAACAGATCCT	-47.8
Pf3D7_14_v3:2117607-2118013:f	site	DBNTDTNKTTBYNYHTBYWBHTTTTKTTY	R	227	255	ATACAGACTGCACTAGGGCAACAGATCCT	-16.4
Pf3D7_14_v3:2117607-2118013:f	site	NVWBHWNSTWYWVWWVHABHWMHACMACM	R	227	255	ATACAGACTGCACTAGGGCAACAGATCCT	-6.9
Pf3D7_14_v3:2117607-2118013:f	site	AAAAAAAAAAAAAWAAAWWAWAAWAAWAA	R	227	255	ATACAGACTGCACTAGGGCAACAGATCCT	-24.3
Pf3D7_14_v3:2117607-2118013:f	site	RTGAWWMKKAWRAAGMTVMWG	R	227	247	TGCACTAGGGCAACAGATCCT	-12.8
Pf3D7_14_v3:2117607-2118013:f	site	KYTSKAWCSTCTGRMHWRCCAAARGRGG	R	227	254	TACAGACTGCACTAGGGCAACAGATCCT	-27.0
Pf3D7_14_v3:2117607-2118013:f	site	TTGGYTAGYTDYKGATWTGNGWGCTATGWTTRGTGRHGYWACTACAWTW	R	227	275	TGTTCAAGACGATCAAACATATACAGACTGCACTAGGGCAACAGATCCT	-11.0
Pf3D7_14_v3:2117607-2118013:f	site	ATATATATATATWTATATATAYATATA	R	227	253	ACAGACTGCACTAGGGCAACAGATCCT	-26.4
Pf3D7_14_v3:2117607-2118013:f	site	KGTBCATCAATWTBADYAHCWCCATWAGB	R	227	255	ATACAGACTGCACTAGGGCAACAGATCCT	-17.1
Pf3D7_14_v3:2117607-2118013:f	site	DSGWDDTSCACMASAAGSDS	R	227	246	GCACTAGGGCAACAGATCCT	-12.5
Pf3D7_14_v3:2117607-2118013:f	site	TTAGAATGGWTATGTKTAGATTTAGATTTGGTKGAAGGYWTAWTGGA	R	227	273	TTCAAGACGATCAAACATATACAGACTGCACTAGGGCAACAGATCCT	-30.6
Pf3D7_14_v3:2117607-2118013:f	site	YTTTTTTTTTTTTTTTTTTTTTTTTTTTT	R	228	256	TATACAGACTGCACTAGGGCAACAGATCC	-41.3
Pf3D7_14_v3:2117607-2118013:f	site	ATAAWTAWAWAWATATATATATATATATATATATATATATA	R	228	268	GACGATCAAACATATACAGACTGCACTAGGGCAACAGATCC	-84.3
Pf3D7_14_v3:2117607-2118013:f	site	DBNTDTNKTTBYNYHTBYWBHTTTTKTTY	R	228	256	TATACAGACTGCACTAGGGCAACAGATCC	-7.8
Pf3D7_14_v3:2117607-2118013:f	site	NVWBHWNSTWYWVWWVHABHWMHACMACM	R	228	256	TATACAGACTGCACTAGGGCAACAGATCC	-4.0
Pf3D7_14_v3:2117607-2118013:f	site	AAAAAAAAAAAAAWAAAWWAWAAWAAWAA	R	228	256	TATACAGACTGCACTAGGGCAACAGATCC	-28.9
Pf3D7_14_v3:2117607-2118013:f	site	RTGAWWMKKAWRAAGMTVMWG	R	228	248	CTGCACTAGGGCAACAGATCC	-12.3
Pf3D7_14_v3:2117607-2118013:f	site	KYTSKAWCSTCTGRMHWRCCAAARGRGG	R	228	255	ATACAGACTGCACTAGGGCAACAGATCC	-4.7
Pf3D7_14_v3:2117607-2118013:f	site	TTGGYTAGYTDYKGATWTGNGWGCTATGWTTRGTGRHGYWACTACAWTW	R	228	276	TTGTTCAAGACGATCAAACATATACAGACTGCACTAGGGCAACAGATCC	-31.1
Pf3D7_14_v3:2117607-2118013:f	site	ATATATATATATWTATATATAYATATA	R	228	254	TACAGACTGCACTAGGGCAACAGATCC	-48.0
Pf3D7_14_v3:2117607-2118013:f	site	KGTBCATCAATWTBADYAHCWCCATWAGB	R	228	256	TATACAGACTGCACTAGGGCAACAGATCC	-1.7
Pf3D7_14_v3:2117607-2118013:f	site	DSGWDDTSCACMASAAGSDS	R	228	247	TGCACTAGGGCAACAGATCC	-2.5
Pf3D7_14_v3:2117607-2118013:f	site	TTAGAATGGWTATGTKTAGATTTAGATTTGGTKGAAGGYWTAWTGGA	R	228	274	GTTCAAGACGATCAAACATATACAGACTGCACTAGGGCAACAGATCC	-25.2
Pf3D7_14_v3:2117607-2118013:f	site	YTTTTTTTTTTTTTTTTTTTTTTTTTTTT	R	229	257	ATATACAGACTGCACTAGGGCAACAGATC	-44.8
Pf3D7_14_v3:2117607-2118013:f	site	ATAAWTAWAWAWATATATATATATATATATATATATATATA	R	229	269	AGACGATCAAACATATACAGACTGCACTAGGGCAACAGATC	-51.5
Pf3D7_14_v3:2117607-2118013:f	site	DBNTDTNKTTBYNYHTBYWBHTTTTKTTY	R	229	257	ATATACAGACTGCACTAGGGCAACAGATC	-16.2
Pf3D7_14_v3:2117607-2118013:f	site	NVWBHWNSTWYWVWWVHABHWMHACMACM	R	229	257	ATATACAGACTGCACTAGGGCAACAGATC	-6.9
Pf3D7_14_v3:2117607-2118013:f	site	AAAAAAAAAAAAAWAAAWWAWAAWAAWAA	R	229	257	ATATACAGACTGCACTAGGGCAACAGATC	-23.2
Pf3D7_14_v3:2117607-2118013:f	site	RTGAWWMKKAWRAAGMTVMWG	R	229	249	ACTGCACTAGGGCAACAGATC	-5.0
Pf3D7_14_v3:2117607-2118013:f	site	KYTSKAWCSTCTGRMHWRCCAAARGRGG	R	229	256	TATACAGACTGCACTAGGGCAACAGATC	-4.8
Pf3D7_14_v3:2117607-2118013:f	site	TTGGYTAGYTDYKGATWTGNGWGCTATGWTTRGTGRHGYWACTACAWTW	R	229	277	TTTGTTCAAGACGATCAAACATATACAGACTGCACTAGGGCAACAGATC	-20.8
Pf3D7_14_v3:2117607-2118013:f	site	ATATATATATATWTATATATAYATATA	R	229	255	ATACAGACTGCACTAGGGCAACAGATC	-22.0
Pf3D7_14_v3:2117607-2118013:f	site	KGTBCATCAATWTBADYAHCWCCATWAGB	R	229	257	ATATACAGACTGCACTAGGGCAACAGATC	-24.9
Pf3D7_14_v3:2117607-2118013:f	site	DSGWDDTSCACMASAAGSDS	R	229	248	CTGCACTAGGGCAACAGATC	-4.2
Pf3D7_14_v3:2117607-2118013:f	site	TTAGAATGGWTATGTKTAGATTTAGATTTGGTKGAAGGYWTAWTGGA	R	229	275	TGTTCAAGACGATCAAACATATACAGACTGCACTAGGGCAACAGATC	-22.1
Pf3D7_14_v3:2117607-2118013:f	site	YTTTTTTTTTTTTTTTTTTTTTTTTTTTT	R	230	258	CATATACAGACTGCACTAGGGCAACAGAT	-33.5
Pf3D7_14_v3:2117607-2118013:f	site	ATAAWTAWAWAWATATATATATATATATATATATATATATA	R	230	270	AAGACGATCAAACATATACAGACTGCACTAGGGCAACAGAT	-80.9
Pf3D7_14_v3:2117607-2118013:f	site	DBNTDTNKTTBYNYHTBYWBHTTTTKTTY	R	230	258	CATATACAGACTGCACTAGGGCAACAGAT	-30.5
Pf3D7_14_v3:2117607-2118013:f	site	NVWBHWNSTWYWVWWVHABHWMHACMACM	R	230	258	CATATACAGACTGCACTAGGGCAACAGAT	-0.3
Pf3D7_14_v3:2117607-2118013:f	site	AAAAAAAAAAAAAWAAAWWAWAAWAAWAA	R	230	258	CATATACAGACTGCACTAGGGCAACAGAT	-42.9
Pf3D7_14_v3:2117607-2118013:f	site	RTGAWWMKKAWRAAGMTVMWG	R	230	250	GACTGCACTAGGGCAACAGAT	-17.3
Pf3D7_14_v3:2117607-2118013:f	site	KYTSKAWCSTCTGRMHWRCCAAARGRGG	R	230	257	ATATACAGACTGCACTAGGGCAACAGAT	-18.6
Pf3D7_14_v3:2117607-2118013:f	site	TTGGYTAGYTDYKGATWTGNGWGCTATGWTTRGTGRHGYWACTACAWTW	R	230	278	CTTTGTTCAAGACGATCAAACATATACAGACTGCACTAGGGCAACAGAT	-20.7
Pf3D7_14_v3:2117607-2118013:f	site	ATATATATATATWTATATATAYATATA	R	230	256	TATACAGACTGCACTAGGGCAACAGAT	-43.8
Pf3D7_14_v3:2117607-2118013:f	site	KGTBCATCAATWTBADYAHCWCCATWAGB	R	230	258	CATATACAGACTGCACTAGGGCAACAGAT	-17.8
Pf3D7_14_v3:2117607-2118013:f	site	DSGWDDTSCACMASAAGSDS	R	230	249	ACTGCACTAGGGCAACAGAT	-16.7
Pf3D7_14_v3:2117607-2118013:f	site	TTAGAATGGWTATGTKTAGATTTAGATTTGGTKGAAGGYWTAWTGGA	R	230	276	TTGTTCAAGACGATCAAACATATACAGACTGCACTAGGGCAACAGAT	-17.4
Pf3D7_14_v3:2117607-2118013:f	site	YTTTTTTTTTTTTTTTTTTTTTTTTTTTT	R	231	259	ACATATACAGACTGCACTAGGGCAACAGA	-49.5
Pf3D7_14_v3:2117607-2118013:f	site	ATAAWTAWAWAWATATATATATATATATATATATATATATA	R	231	271	CAAGACGATCAAACATATACAGACTGCACTAGGGCAACAGA	-47.7
Pf3D7_14_v3:2117607-2118013:f	site	DBNTDTNKTTBYNYHTBYWBHTTTTKTTY	R	231	259	ACATATACAGACTGCACTAGGGCAACAGA	-8.9
Pf3D7_14_v3:2117607-2118013:f	site	NVWBHWNSTWYWVWWVHABHWMHACMACM	R	231	259	ACATATACAGACTGCACTAGGGCAACAGA	-8.8
Pf3D7_14_v3:2117607-2118013:f	site	AAAAAAAAAAAAAWAAAWWAWAAWAAWAA	R	231	259	ACATATACAGACTGCACTAGGGCAACAGA	-26.2
Pf3D7_14_v3:2117607-2118013:f	site	RTGAWWMKKAWRAAGMTVMWG	R	231	251	AGACTGCACTAGGGCAACAGA	-10.0
Pf3D7_14_v3:2117607-2118013:f	site	KYTSKAWCSTCTGRMHWRCCAAARGRGG	R	231	258	CATATACAGACTGCACTAGGGCAACAGA	-7.2
Pf3D7_14_v3:2117607-2118013:f	site	TTGGYTAGYTDYKGATWTGNGWGCTATGWTTRGTGRHGYWACTACAWTW	R	231	279	CCTTTGTTCAAGACGATCAAACATATACAGACTGCACTAGGGCAACAGA	-39.3
Pf3D7_14_v3:2117607-2118013:f	site	ATATATATATATWTATATATAYATATA	R	231	257	ATATACAGACTGCACTAGGGCAACAGA	-26.3
Pf3D7_14_v3:2117607-2118013:f	site	KGTBCATCAATWTBADYAHCWCCATWAGB	R	231	259	ACATATACAGACTGCACTAGGGCAACAGA	-6.0
Pf3D7_14_v3:2117607-2118013:f	site	DSGWDDTSCACMASAAGSDS	R	231	250	GACTGCACTAGGGCAACAGA	-7.5
Pf3D7_14_v3:2117607-2118013:f	site	TTAGAATGGWTATGTKTAGATTTAGATTTGGTKGAAGGYWTAWTGGA	R	231	277	TTTGTTCAAGACGATCAAACATATACAGACTGCACTAGGGCAACAGA	-28.8
Pf3D7_14_v3:2117607-2118013:f	site	YTTTTTTTTTTTTTTTTTTTTTTTTTTTT	R	232	260	AACATATACAGACTGCACTAGGGCAACAG	-48.1
Pf3D7_14_v3:2117607-2118013:f	site	ATAAWTAWAWAWATATATATATATATATATATATATATATA	R	232	272	TCAAGACGATCAAACATATACAGACTGCACTAGGGCAACAG	-71.6
Pf3D7_14_v3:2117607-2118013:f	site	DBNTDTNKTTBYNYHTBYWBHTTTTKTTY	R	232	260	AACATATACAGACTGCACTAGGGCAACAG	-21.2
Pf3D7_14_v3:2117607-2118013:f	site	ATATATATATATATA	R	232	246	GCACTAGGGCAACAG	-35.6
Pf3D7_14_v3:2117607-2118013:f	site	NVWBHWNSTWYWVWWVHABHWMHACMACM	R	232	260	AACATATACAGACTGCACTAGGGCAACAG	-21.8
Pf3D7_14_v3:2117607-2118013:f	site	AAAAAAAAAAAAAWAAAWWAWAAWAAWAA	R	232	260	AACATATACAGACTGCACTAGGGCAACAG	-26.9
Pf3D7_14_v3:2117607-2118013:f	site	RTGAWWMKKAWRAAGMTVMWG	R	232	252	CAGACTGCACTAGGGCAACAG	-2.7
Pf3D7_14_v3:2117607-2118013:f	site	KYTSKAWCSTCTGRMHWRCCAAARGRGG	R	232	259	ACATATACAGACTGCACTAGGGCAACAG	-11.6
Pf3D7_14_v3:2117607-2118013:f	site	TTGGYTAGYTDYKGATWTGNGWGCTATGWTTRGTGRHGYWACTACAWTW	R	232	280	GCCTTTGTTCAAGACGATCAAACATATACAGACTGCACTAGGGCAACAG	-32.0
Pf3D7_14_v3:2117607-2118013:f	site	ATATATATATATWTATATATAYATATA	R	232	258	CATATACAGACTGCACTAGGGCAACAG	-38.9
Pf3D7_14_v3:2117607-2118013:f	site	KGTBCATCAATWTBADYAHCWCCATWAGB	R	232	260	AACATATACAGACTGCACTAGGGCAACAG	-38.5
Pf3D7_14_v3:2117607-2118013:f	site	DSGWDDTSCACMASAAGSDS	R	232	251	AGACTGCACTAGGGCAACAG	-2.2
Pf3D7_14_v3:2117607-2118013:f	site	TTAGAATGGWTATGTKTAGATTTAGATTTGGTKGAAGGYWTAWTGGA	R	232	278	CTTTGTTCAAGACGATCAAACATATACAGACTGCACTAGGGCAACAG	-24.6
Pf3D7_14_v3:2117607-2118013:f	site	YTTTTTTTTTTTTTTTTTTTTTTTTTTTT	R	233	261	AAACATATACAGACTGCACTAGGGCAACA	-44.4
Pf3D7_14_v3:2117607-2118013:f	site	ATAAWTAWAWAWATATATATATATATATATATATATATATA	R	233	273	TTCAAGACGATCAAACATATACAGACTGCACTAGGGCAACA	-52.0
Pf3D7_14_v3:2117607-2118013:f	site	DBNTDTNKTTBYNYHTBYWBHTTTTKTTY	R	233	261	AAACATATACAGACTGCACTAGGGCAACA	-16.5
Pf3D7_14_v3:2117607-2118013:f	site	ATATATATATATATA	R	233	247	TGCACTAGGGCAACA	-36.8
Pf3D7_14_v3:2117607-2118013:f	site	NVWBHWNSTWYWVWWVHABHWMHACMACM	R	233	261	AAACATATACAGACTGCACTAGGGCAACA	-3.6
Pf3D7_14_v3:2117607-2118013:f	site	AAAAAAAAAAAAAWAAAWWAWAAWAAWAA	R	233	261	AAACATATACAGACTGCACTAGGGCAACA	-16.6
Pf3D7_14_v3:2117607-2118013:f	site	RTGAWWMKKAWRAAGMTVMWG	R	233	253	ACAGACTGCACTAGGGCAACA	-15.4
Pf3D7_14_v3:2117607-2118013:f	site	KYTSKAWCSTCTGRMHWRCCAAARGRGG	R	233	260	AACATATACAGACTGCACTAGGGCAACA	-19.7
Pf3D7_14_v3:2117607-2118013:f	site	TTGGYTAGYTDYKGATWTGNGWGCTATGWTTRGTGRHGYWACTACAWTW	R	233	281	AGCCTTTGTTCAAGACGATCAAACATATACAGACTGCACTAGGGCAACA	-7.9
Pf3D7_14_v3:2117607-2118013:f	site	ATATATATATATWTATATATAYATATA	R	233	259	ACATATACAGACTGCACTAGGGCAACA	-24.0
Pf3D7_14_v3:2117607-2118013:f	site	KGTBCATCAATWTBADYAHCWCCATWAGB	R	233	261	AAACATATACAGACTGCACTAGGGCAACA	-19.5
Pf3D7_14_v3:2117607-2118013:f	site	DSGWDDTSCACMASAAGSDS	R	233	252	CAGACTGCACTAGGGCAACA	-14.4
Pf3D7_14_v3:2117607-2118013:f	site	TTAGAATGGWTATGTKTAGATTTAGATTTGGTKGAAGGYWTAWTGGA	R	233	279	CCTTTGTTCAAGACGATCAAACATATACAGACTGCACTAGGGCAACA	-34.2
Pf3D7_14_v3:2117607-2118013:f	site	YTTTTTTTTTTTTTTTTTTTTTTTTTTTT	R	234	262	CAAACATATACAGACTGCACTAGGGCAAC	-50.6
Pf3D7_14_v3:2117607-2118013:f	site	ATAAWTAWAWAWATATATATATATATATATATATATATATA	R	234	274	GTTCAAGACGATCAAACATATACAGACTGCACTAGGGCAAC	-73.6
Pf3D7_14_v3:2117607-2118013:f	site	DBNTDTNKTTBYNYHTBYWBHTTTTKTTY	R	234	262	CAAACATATACAGACTGCACTAGGGCAAC	-11.7
Pf3D7_14_v3:2117607-2118013:f	site	ATATATATATATATA	R	234	248	CTGCACTAGGGCAAC	-36.3
Pf3D7_14_v3:2117607-2118013:f	site	NVWBHWNSTWYWVWWVHABHWMHACMACM	R	234	262	CAAACATATACAGACTGCACTAGGGCAAC	1.4
Pf3D7_14_v3:2117607-2118013:f	site	AAAAAAAAAAAAAWAAAWWAWAAWAAWAA	R	234	262	CAAACATATACAGACTGCACTAGGGCAAC	-30.8
Pf3D7_14_v3:2117607-2118013:f	site	RTGAWWMKKAWRAAGMTVMWG	R	234	254	TACAGACTGCACTAGGGCAAC	-13.1
Pf3D7_14_v3:2117607-2118013:f	site	KYTSKAWCSTCTGRMHWRCCAAARGRGG	R	234	261	AAACATATACAGACTGCACTAGGGCAAC	-18.0
Pf3D7_14_v3:2117607-2118013:f	site	TTGGYTAGYTDYKGATWTGNGWGCTATGWTTRGTGRHGYWACTACAWTW	R	234	282	CAGCCTTTGTTCAAGACGATCAAACATATACAGACTGCACTAGGGCAAC	-37.3
Pf3D7_14_v3:2117607-2118013:f	site	ATATATATATATWTATATATAYATATA	R	234	260	AACATATACAGACTGCACTAGGGCAAC	-51.3
Pf3D7_14_v3:2117607-2118013:f	site	WWGCAMARKRKGA	R	234	246	GCACTAGGGCAAC	-15.2
Pf3D7_14_v3:2117607-2118013:f	site	KGTBCATCAATWTBADYAHCWCCATWAGB	R	234	262	CAAACATATACAGACTGCACTAGGGCAAC	-12.9
Pf3D7_14_v3:2117607-2118013:f	site	DSGWDDTSCACMASAAGSDS	R	234	253	ACAGACTGCACTAGGGCAAC	2.3
Pf3D7_14_v3:2117607-2118013:f	site	TTAGAATGGWTATGTKTAGATTTAGATTTGGTKGAAGGYWTAWTGGA	R	234	280	GCCTTTGTTCAAGACGATCAAACATATACAGACTGCACTAGGGCAAC	-34.8
Pf3D7_14_v3:2117607-2118013:f	site	YTTTTTTTTTTTTTTTTTTTTTTTTTTTT	R	235	263	TCAAACATATACAGACTGCACTAGGGCAA	-26.0
Pf3D7_14_v3:2117607-2118013:f	site	ATAAWTAWAWAWATATATATATATATATATATATATATATA	R	235	275	TGTTCAAGACGATCAAACATATACAGACTGCACTAGGGCAA	-49.7
Pf3D7_14_v3:2117607-2118013:f	site	DBNTDTNKTTBYNYHTBYWBHTTTTKTTY	R	235	263	TCAAACATATACAGACTGCACTAGGGCAA	-15.3
Pf3D7_14_v3:2117607-2118013:f	site	ATATATATATATATA	R	235	249	ACTGCACTAGGGCAA	-42.4
Pf3D7_14_v3:2117607-2118013:f	site	NVWBHWNSTWYWVWWVHABHWMHACMACM	R	235	263	TCAAACATATACAGACTGCACTAGGGCAA	-13.0
Pf3D7_14_v3:2117607-2118013:f	site	AAAAAAAAAAAAAWAAAWWAWAAWAAWAA	R	235	263	TCAAACATATACAGACTGCACTAGGGCAA	-30.0
Pf3D7_14_v3:2117607-2118013:f	site	RTGAWWMKKAWRAAGMTVMWG	R	235	255	ATACAGACTGCACTAGGGCAA	-6.4
Pf3D7_14_v3:2117607-2118013:f	site	KYTSKAWCSTCTGRMHWRCCAAARGRGG	R	235	262	CAAACATATACAGACTGCACTAGGGCAA	-10.7
Pf3D7_14_v3:2117607-2118013:f	site	TTGGYTAGYTDYKGATWTGNGWGCTATGWTTRGTGRHGYWACTACAWTW	R	235	283	GCAGCCTTTGTTCAAGACGATCAAACATATACAGACTGCACTAGGGCAA	-30.2
Pf3D7_14_v3:2117607-2118013:f	site	ATATATATATATWTATATATAYATATA	R	235	261	AAACATATACAGACTGCACTAGGGCAA	-31.4
Pf3D7_14_v3:2117607-2118013:f	site	WWGCAMARKRKGA	R	235	247	TGCACTAGGGCAA	-4.6
Pf3D7_14_v3:2117607-2118013:f	site	KGTBCATCAATWTBADYAHCWCCATWAGB	R	235	263	TCAAACATATACAGACTGCACTAGGGCAA	-20.1
Pf3D7_14_v3:2117607-2118013:f	site	DSGWDDTSCACMASAAGSDS	R	235	254	TACAGACTGCACTAGGGCAA	-8.9
Pf3D7_14_v3:2117607-2118013:f	site	TTAGAATGGWTATGTKTAGATTTAGATTTGGTKGAAGGYWTAWTGGA	R	235	281	AGCCTTTGTTCAAGACGATCAAACATATACAGACTGCACTAGGGCAA	-31.7
Pf3D7_14_v3:2117607-2118013:f	site	YTTTTTTTTTTTTTTTTTTTTTTTTTTTT	R	236	264	ATCAAACATATACAGACTGCACTAGGGCA	-43.5
Pf3D7_14_v3:2117607-2118013:f	site	ATAAWTAWAWAWATATATATATATATATATATATATATATA	R	236	276	TTGTTCAAGACGATCAAACATATACAGACTGCACTAGGGCA	-64.8
Pf3D7_14_v3:2117607-2118013:f	site	DBNTDTNKTTBYNYHTBYWBHTTTTKTTY	R	236	264	ATCAAACATATACAGACTGCACTAGGGCA	-12.2
Pf3D7_14_v3:2117607-2118013:f	site	ATATATATATATATA	R	236	250	GACTGCACTAGGGCA	-32.1
Pf3D7_14_v3:2117607-2118013:f	site	NVWBHWNSTWYWVWWVHABHWMHACMACM	R	236	264	ATCAAACATATACAGACTGCACTAGGGCA	-0.8
Pf3D7_14_v3:2117607-2118013:f	site	AAAAAAAAAAAAAWAAAWWAWAAWAAWAA	R	236	264	ATCAAACATATACAGACTGCACTAGGGCA	-10.3
Pf3D7_14_v3:2117607-2118013:f	site	RTGAWWMKKAWRAAGMTVMWG	R	236	256	TATACAGACTGCACTAGGGCA	-28.4
Pf3D7_14_v3:2117607-2118013:f	site	KYTSKAWCSTCTGRMHWRCCAAARGRGG	R	236	263	TCAAACATATACAGACTGCACTAGGGCA	-3.5
Pf3D7_14_v3:2117607-2118013:f	site	TTGGYTAGYTDYKGATWTGNGWGCTATGWTTRGTGRHGYWACTACAWTW	R	236	284	AGCAGCCTTTGTTCAAGACGATCAAACATATACAGACTGCACTAGGGCA	-17.9
Pf3D7_14_v3:2117607-2118013:f	site	ATATATATATATWTATATATAYATATA	R	236	262	CAAACATATACAGACTGCACTAGGGCA	-35.5
Pf3D7_14_v3:2117607-2118013:f	site	WWGCAMARKRKGA	R	236	248	CTGCACTAGGGCA	10.8
Pf3D7_14_v3:2117607-2118013:f	site	KGTBCATCAATWTBADYAHCWCCATWAGB	R	236	264	ATCAAACATATACAGACTGCACTAGGGCA	-15.7
Pf3D7_14_v3:2117607-2118013:f	site	DSGWDDTSCACMASAAGSDS	R	236	255	ATACAGACTGCACTAGGGCA	-4.3
Pf3D7_14_v3:2117607-2118013:f	site	TTAGAATGGWTATGTKTAGATTTAGATTTGGTKGAAGGYWTAWTGGA	R	236	282	CAGCCTTTGTTCAAGACGATCAAACATATACAGACTGCACTAGGGCA	-22.9
Pf3D7_14_v3:2117607-2118013:f	site	YTTTTTTTTTTTTTTTTTTTTTTTTTTTT	R	237	265	GATCAAACATATACAGACTGCACTAGGGC	-47.5
Pf3D7_14_v3:2117607-2118013:f	site	ATAAWTAWAWAWATATATATATATATATATATATATATATA	R	237	277	TTTGTTCAAGACGATCAAACATATACAGACTGCACTAGGGC	-49.4
Pf3D7_14_v3:2117607-2118013:f	site	DBNTDTNKTTBYNYHTBYWBHTTTTKTTY	R	237	265	GATCAAACATATACAGACTGCACTAGGGC	-5.4
Pf3D7_14_v3:2117607-2118013:f	site	ATATATATATATATA	R	237	251	AGACTGCACTAGGGC	-30.7
Pf3D7_14_v3:2117607-2118013:f	site	NVWBHWNSTWYWVWWVHABHWMHACMACM	R	237	265	GATCAAACATATACAGACTGCACTAGGGC	-3.3
Pf3D7_14_v3:2117607-2118013:f	site	AAAAAAAAAAAAAWAAAWWAWAAWAAWAA	R	237	265	GATCAAACATATACAGACTGCACTAGGGC	-16.5
Pf3D7_14_v3:2117607-2118013:f	site	RTGAWWMKKAWRAAGMTVMWG	R	237	257	ATATACAGACTGCACTAGGGC	-17.8
Pf3D7_14_v3:2117607-2118013:f	site	KYTSKAWCSTCTGRMHWRCCAAARGRGG	R	237	264	ATCAAACATATACAGACTGCACTAGGGC	-13.3
Pf3D7_14_v3:2117607-2118013:f	site	TTGGYTAGYTDYKGATWTGNGWGCTATGWTTRGTGRHGYWACTACAWTW	R	237	285	CAGCAGCCTTTGTTCAAGACGATCAAACATATACAGACTGCACTAGGGC	-31.0
Pf3D7_14_v3:2117607-2118013:f	site	ATATATATATATWTATATATAYATATA	R	237	263	TCAAACATATACAGACTGCACTAGGGC	-31.8
Pf3D7_14_v3:2117607-2118013:f	site	WWGCAMARKRKGA	R	237	249	ACTGCACTAGGGC	-5.9
Pf3D7_14_v3:2117607-2118013:f	site	KGTBCATCAATWTBADYAHCWCCATWAGB	R	237	265	GATCAAACATATACAGACTGCACTAGGGC	-10.1
Pf3D7_14_v3:2117607-2118013:f	site	DSGWDDTSCACMASAAGSDS	R	237	256	TATACAGACTGCACTAGGGC	0.4
Pf3D7_14_v3:2117607-2118013:f	site	TTAGAATGGWTATGTKTAGATTTAGATTTGGTKGAAGGYWTAWTGGA	R	237	283	GCAGCCTTTGTTCAAGACGATCAAACATATACAGACTGCACTAGGGC	-11.9
Pf3D7_14_v3:2117607-2118013:f	site	YTTTTTTTTTTTTTTTTTTTTTTTTTTTT	R	238	266	CGATCAAACATATACAGACTGCACTAGGG	-45.2
Pf3D7_14_v3:2117607-2118013:f	site	ATAAWTAWAWAWATATATATATATATATATATATATATATA	R	238	278	CTTTGTTCAAGACGATCAAACATATACAGACTGCACTAGGG	-75.4
Pf3D7_14_v3:2117607-2118013:f	site	DBNTDTNKTTBYNYHTBYWBHTTTTKTTY	R	238	266	CGATCAAACATATACAGACTGCACTAGGG	-22.8
Pf3D7_14_v3:2117607-2118013:f	site	ATATATATATATATA	R	238	252	CAGACTGCACTAGGG	-34.4
Pf3D7_14_v3:2117607-2118013:f	site	NVWBHWNSTWYWVWWVHABHWMHACMACM	R	238	266	CGATCAAACATATACAGACTGCACTAGGG	-12.7
Pf3D7_14_v3:2117607-2118013:f	site	AAAAAAAAAAAAAWAAAWWAWAAWAAWAA	R	238	266	CGATCAAACATATACAGACTGCACTAGGG	-41.6
Pf3D7_14_v3:2117607-2118013:f	site	RTGAWWMKKAWRAAGMTVMWG	R	238	258	CATATACAGACTGCACTAGGG	-5.9
Pf3D7_14_v3:2117607-2118013:f	site	KYTSKAWCSTCTGRMHWRCCAAARGRGG	R	238	265	GATCAAACATATACAGACTGCACTAGGG	-1.5
Pf3D7_14_v3:2117607-2118013:f	site	TTGGYTAGYTDYKGATWTGNGWGCTATGWTTRGTGRHGYWACTACAWTW	R	238	286	GCAGCAGCCTTTGTTCAAGACGATCAAACATATACAGACTGCACTAGGG	-23.4
Pf3D7_14_v3:2117607-2118013:f	site	ATATATATATATWTATATATAYATATA	R	238	264	ATCAAACATATACAGACTGCACTAGGG	-30.4
Pf3D7_14_v3:2117607-2118013:f	site	WWGCAMARKRKGA	R	238	250	GACTGCACTAGGG	-2.2
Pf3D7_14_v3:2117607-2118013:f	site	KGTBCATCAATWTBADYAHCWCCATWAGB	R	238	266	CGATCAAACATATACAGACTGCACTAGGG	-3.0
Pf3D7_14_v3:2117607-2118013:f	site	DSGWDDTSCACMASAAGSDS	R	238	257	ATATACAGACTGCACTAGGG	-10.2
Pf3D7_14_v3:2117607-2118013:f	site	TTAGAATGGWTATGTKTAGATTTAGATTTGGTKGAAGGYWTAWTGGA	R	238	284	AGCAGCCTTTGTTCAAGACGATCAAACATATACAGACTGCACTAGGG	-30.6
Pf3D7_14_v3:2117607-2118013:f	site	YTTTTTTTTTTTTTTTTTTTTTTTTTTTT	R	239	267	ACGATCAAACATATACAGACTGCACTAGG	-32.3
Pf3D7_14_v3:2117607-2118013:f	site	ATAAWTAWAWAWATATATATATATATATATATATATATATA	R	239	279	CCTTTGTTCAAGACGATCAAACATATACAGACTGCACTAGG	-40.0
Pf3D7_14_v3:2117607-2118013:f	site	DBNTDTNKTTBYNYHTBYWBHTTTTKTTY	R	239	267	ACGATCAAACATATACAGACTGCACTAGG	-18.7
Pf3D7_14_v3:2117607-2118013:f	site	ATATATATATATATA	R	239	253	ACAGACTGCACTAGG	-35.1
Pf3D7_14_v3:2117607-2118013:f	site	NVWBHWNSTWYWVWWVHABHWMHACMACM	R	239	267	ACGATCAAACATATACAGACTGCACTAGG	-15.3
Pf3D7_14_v3:2117607-2118013:f	site	AAAAAAAAAAAAAWAAAWWAWAAWAAWAA	R	239	267	ACGATCAAACATATACAGACTGCACTAGG	-16.6
Pf3D7_14_v3:2117607-2118013:f	site	RTGAWWMKKAWRAAGMTVMWG	R	239	259	ACATATACAGACTGCACTAGG	-20.2
Pf3D7_14_v3:2117607-2118013:f	site	KYTSKAWCSTCTGRMHWRCCAAARGRGG	R	239	266	CGATCAAACATATACAGACTGCACTAGG	-13.2
Pf3D7_14_v3:2117607-2118013:f	site	TTGGYTAGYTDYKGATWTGNGWGCTATGWTTRGTGRHGYWACTACAWTW	R	239	287	TGCAGCAGCCTTTGTTCAAGACGATCAAACATATACAGACTGCACTAGG	-11.9
Pf3D7_14_v3:2117607-2118013:f	site	ATATATATATATWTATATATAYATATA	R	239	265	GATCAAACATATACAGACTGCACTAGG	-25.5
Pf3D7_14_v3:2117607-2118013:f	site	WWGCAMARKRKGA	R	239	251	AGACTGCACTAGG	-13.3
Pf3D7_14_v3:2117607-2118013:f	site	KGTBCATCAATWTBADYAHCWCCATWAGB	R	239	267	ACGATCAAACATATACAGACTGCACTAGG	-8.4
Pf3D7_14_v3:2117607-2118013:f	site	DSGWDDTSCACMASAAGSDS	R	239	258	CATATACAGACTGCACTAGG	-8.6
Pf3D7_14_v3:2117607-2118013:f	site	TTAGAATGGWTATGTKTAGATTTAGATTTGGTKGAAGGYWTAWTGGA	R	239	285	CAGCAGCCTTTGTTCAAGACGATCAAACATATACAGACTGCACTAGG	-30.1
Pf3D7_14_v3:2117607-2118013:f	site	YTTTTTTTTTTTTTTTTTTTTTTTTTTTT	R	240	268	GACGATCAAACATATACAGACTGCACTAG	-40.5
Pf3D7_14_v3:2117607-2118013:f	site	ATAAWTAWAWAWATATATATATATATATATATATATATATA	R	240	280	GCCTTTGTTCAAGACGATCAAACATATACAGACTGCACTAG	-58.5
Pf3D7_14_v3:2117607-2118013:f	site	DBNTDTNKTTBYNYHTBYWBHTTTTKTTY	R	240	268	GACGATCAAACATATACAGACTGCACTAG	-25.5
Pf3D7_14_v3:2117607-2118013:f	site	ATATATATATATATA	R	240	254	TACAGACTGCACTAG	-41.3
Pf3D7_14_v3:2117607-2118013:f	site	NVWBHWNSTWYWVWWVHABHWMHACMACM	R	240	268	GACGATCAAACATATACAGACTGCACTAG	-7.5
Pf3D7_14_v3:2117607-2118013:f	site	AAAAAAAAAAAAAWAAAWWAWAAWAAWAA	R	240	268	GACGATCAAACATATACAGACTGCACTAG	-25.9
Pf3D7_14_v3:2117607-2118013:f	site	RTGAWWMKKAWRAAGMTVMWG	R	240	260	AACATATACAGACTGCACTAG	-7.7
Pf3D7_14_v3:2117607-2118013:f	site	KYTSKAWCSTCTGRMHWRCCAAARGRGG	R	240	267	ACGATCAAACATATACAGACTGCACTAG	-11.1
Pf3D7_14_v3:2117607-2118013:f	site	TTGGYTAGYTDYKGATWTGNGWGCTATGWTTRGTGRHGYWACTACAWTW	R	240	288	GTGCAGCAGCCTTTGTTCAAGACGATCAAACATATACAGACTGCACTAG	-34.3
Pf3D7_14_v3:2117607-2118013:f	site	ATATATATATATWTATATATAYATATA	R	240	266	CGATCAAACATATACAGACTGCACTAG	-26.8
Pf3D7_14_v3:2117607-2118013:f	site	WWGCAMARKRKGA	R	240	252	CAGACTGCACTAG	-19.1
Pf3D7_14_v3:2117607-2118013:f	site	KGTBCATCAATWTBADYAHCWCCATWAGB	R	240	268	GACGATCAAACATATACAGACTGCACTAG	-14.3
Pf3D7_14_v3:2117607-2118013:f	site	DSGWDDTSCACMASAAGSDS	R	240	259	ACATATACAGACTGCACTAG	-1.8
Pf3D7_14_v3:2117607-2118013:f	site	TTAGAATGGWTATGTKTAGATTTAGATTTGGTKGAAGGYWTAWTGGA	R	240	286	GCAGCAGCCTTTGTTCAAGACGATCAAACATATACAGACTGCACTAG	-20.8
Pf3D7_14_v3:2117607-2118013:f	site	YTTTTTTTTTTTTTTTTTTTTTTTTTTTT	R	241	269	AGACGATCAAACATATACAGACTGCACTA	-47.4
Pf3D7_14_v3:2117607-2118013:f	site	ATAAWTAWAWAWATATATATATATATATATATATATATATA	R	241	281	AGCCTTTGTTCAAGACGATCAAACATATACAGACTGCACTA	-44.3
Pf3D7_14_v3:2117607-2118013:f	site	DBNTDTNKTTBYNYHTBYWBHTTTTKTTY	R	241	269	AGACGATCAAACATATACAGACTGCACTA	-5.4
Pf3D7_14_v3:2117607-2118013:f	site	ATATATATATATATA	R	241	255	ATACAGACTGCACTA	-14.7
Pf3D7_14_v3:2117607-2118013:f	site	NVWBHWNSTWYWVWWVHABHWMHACMACM	R	241	269	AGACGATCAAACATATACAGACTGCACTA	-10.6
[truncated: 3,619 more rows]
