# Supplementary material for: Transcriptome analysis reveals a de novo DNA element that may interact with chromatin-associated proteins in Plasmodium berghei during erythrocytic development
Source: Sci Rep. 2025 May 28;15:18621. doi: 10.1038/s41598-025-03586-4 (PMC12120095; doi:10.1038/s41598-025-03586-4)
Supplement: Supplementary file 5 — Supplementary Information 5. [file 41598_2025_3586_MOESM5_ESM.zip › Supplementary File S6/rsat_chip_seq/DynSpansBySourceId_schizont_AGGTAA.tab]

Pf3D7_14_v3:1237558-1238541:f	site	GKYSWKRCTGCWSMWGYDAYKTTKBNTDAWSBTATTRKWRGWGYWTCSA	R	774	822	AGGTAATTATTTTTTTTTTTTATTGCTTAACAATAAAATGAAATCTAAA	-21.5
Pf3D7_14_v3:1237558-1238541:f	site	GKYSWKRCTGCWSMWGYDAYKTTKBNTDAWSBTATTRKWRGWGYWTCSA	R	775	823	CAGGTAATTATTTTTTTTTTTTATTGCTTAACAATAAAATGAAATCTAA	-22.2
Pf3D7_14_v3:1237558-1238541:f	site	GKYSWKRCTGCWSMWGYDAYKTTKBNTDAWSBTATTRKWRGWGYWTCSA	R	776	824	GCAGGTAATTATTTTTTTTTTTTATTGCTTAACAATAAAATGAAATCTA	-18.6
Pf3D7_14_v3:1237558-1238541:f	site	GKYSWKRCTGCWSMWGYDAYKTTKBNTDAWSBTATTRKWRGWGYWTCSA	R	777	825	TGCAGGTAATTATTTTTTTTTTTTATTGCTTAACAATAAAATGAAATCT	-23.9
Pf3D7_14_v3:1237558-1238541:f	site	GKYSWKRCTGCWSMWGYDAYKTTKBNTDAWSBTATTRKWRGWGYWTCSA	R	778	826	TTGCAGGTAATTATTTTTTTTTTTTATTGCTTAACAATAAAATGAAATC	-19.7
Pf3D7_14_v3:1237558-1238541:f	site	GKYSWKRCTGCWSMWGYDAYKTTKBNTDAWSBTATTRKWRGWGYWTCSA	R	779	827	GTTGCAGGTAATTATTTTTTTTTTTTATTGCTTAACAATAAAATGAAAT	-18.9
Pf3D7_14_v3:1237558-1238541:f	site	WWVDBARSATVRYYHCTTKKKRCWTBSHHRTTDHHMCMTATGDA	R	779	822	AGGTAATTATTTTTTTTTTTTATTGCTTAACAATAAAATGAAAT	-22.0
Pf3D7_14_v3:1237558-1238541:f	site	AWAAAWTGKBKAGKTTCTGMWWKBGSAWCWATGVTTAVWGGCGT	R	779	822	AGGTAATTATTTTTTTTTTTTATTGCTTAACAATAAAATGAAAT	-19.9
Pf3D7_14_v3:1237558-1238541:f	site	GKYSWKRCTGCWSMWGYDAYKTTKBNTDAWSBTATTRKWRGWGYWTCSA	R	780	828	TGTTGCAGGTAATTATTTTTTTTTTTTATTGCTTAACAATAAAATGAAA	-30.4
Pf3D7_14_v3:1237558-1238541:f	site	WWVDBARSATVRYYHCTTKKKRCWTBSHHRTTDHHMCMTATGDA	R	780	823	CAGGTAATTATTTTTTTTTTTTATTGCTTAACAATAAAATGAAA	-10.2
Pf3D7_14_v3:1237558-1238541:f	site	AWAAAWTGKBKAGKTTCTGMWWKBGSAWCWATGVTTAVWGGCGT	R	780	823	CAGGTAATTATTTTTTTTTTTTATTGCTTAACAATAAAATGAAA	-27.0
Pf3D7_14_v3:1237558-1238541:f	site	GKYSWKRCTGCWSMWGYDAYKTTKBNTDAWSBTATTRKWRGWGYWTCSA	R	781	829	GTGTTGCAGGTAATTATTTTTTTTTTTTATTGCTTAACAATAAAATGAA	-15.0
Pf3D7_14_v3:1237558-1238541:f	site	WWVDBARSATVRYYHCTTKKKRCWTBSHHRTTDHHMCMTATGDA	R	781	824	GCAGGTAATTATTTTTTTTTTTTATTGCTTAACAATAAAATGAA	-11.4
Pf3D7_14_v3:1237558-1238541:f	site	AWAAAWTGKBKAGKTTCTGMWWKBGSAWCWATGVTTAVWGGCGT	R	781	824	GCAGGTAATTATTTTTTTTTTTTATTGCTTAACAATAAAATGAA	-32.3
Pf3D7_14_v3:1237558-1238541:f	site	GKYSWKRCTGCWSMWGYDAYKTTKBNTDAWSBTATTRKWRGWGYWTCSA	R	782	830	TGTGTTGCAGGTAATTATTTTTTTTTTTTATTGCTTAACAATAAAATGA	-14.6
Pf3D7_14_v3:1237558-1238541:f	site	WWVDBARSATVRYYHCTTKKKRCWTBSHHRTTDHHMCMTATGDA	R	782	825	TGCAGGTAATTATTTTTTTTTTTTATTGCTTAACAATAAAATGA	-17.3
Pf3D7_14_v3:1237558-1238541:f	site	AWAAAWTGKBKAGKTTCTGMWWKBGSAWCWATGVTTAVWGGCGT	R	782	825	TGCAGGTAATTATTTTTTTTTTTTATTGCTTAACAATAAAATGA	-22.8
Pf3D7_14_v3:1237558-1238541:f	site	CMTWBTRKCCMARGAAWWGTWCVAGGAWNWAKAKWAGCTKH	R	782	822	AGGTAATTATTTTTTTTTTTTATTGCTTAACAATAAAATGA	-24.9
Pf3D7_14_v3:1237558-1238541:f	site	GKYSWKRCTGCWSMWGYDAYKTTKBNTDAWSBTATTRKWRGWGYWTCSA	R	783	831	GTGTGTTGCAGGTAATTATTTTTTTTTTTTATTGCTTAACAATAAAATG	-30.7
Pf3D7_14_v3:1237558-1238541:f	site	WWVDBARSATVRYYHCTTKKKRCWTBSHHRTTDHHMCMTATGDA	R	783	826	TTGCAGGTAATTATTTTTTTTTTTTATTGCTTAACAATAAAATG	-20.3
Pf3D7_14_v3:1237558-1238541:f	site	AWAAAWTGKBKAGKTTCTGMWWKBGSAWCWATGVTTAVWGGCGT	R	783	826	TTGCAGGTAATTATTTTTTTTTTTTATTGCTTAACAATAAAATG	-34.8
Pf3D7_14_v3:1237558-1238541:f	site	CMTWBTRKCCMARGAAWWGTWCVAGGAWNWAKAKWAGCTKH	R	783	823	CAGGTAATTATTTTTTTTTTTTATTGCTTAACAATAAAATG	-20.9
Pf3D7_14_v3:1237558-1238541:f	site	GKYSWKRCTGCWSMWGYDAYKTTKBNTDAWSBTATTRKWRGWGYWTCSA	R	784	832	GGTGTGTTGCAGGTAATTATTTTTTTTTTTTATTGCTTAACAATAAAAT	-24.7
Pf3D7_14_v3:1237558-1238541:f	site	WWVDBARSATVRYYHCTTKKKRCWTBSHHRTTDHHMCMTATGDA	R	784	827	GTTGCAGGTAATTATTTTTTTTTTTTATTGCTTAACAATAAAAT	-11.9
Pf3D7_14_v3:1237558-1238541:f	site	AWAAAWTGKBKAGKTTCTGMWWKBGSAWCWATGVTTAVWGGCGT	R	784	827	GTTGCAGGTAATTATTTTTTTTTTTTATTGCTTAACAATAAAAT	-29.9
Pf3D7_14_v3:1237558-1238541:f	site	CMTWBTRKCCMARGAAWWGTWCVAGGAWNWAKAKWAGCTKH	R	784	824	GCAGGTAATTATTTTTTTTTTTTATTGCTTAACAATAAAAT	-24.4
Pf3D7_14_v3:1237558-1238541:f	site	GKYSWKRCTGCWSMWGYDAYKTTKBNTDAWSBTATTRKWRGWGYWTCSA	R	785	833	CGGTGTGTTGCAGGTAATTATTTTTTTTTTTTATTGCTTAACAATAAAA	-15.2
Pf3D7_14_v3:1237558-1238541:f	site	WWVDBARSATVRYYHCTTKKKRCWTBSHHRTTDHHMCMTATGDA	R	785	828	TGTTGCAGGTAATTATTTTTTTTTTTTATTGCTTAACAATAAAA	-10.3
Pf3D7_14_v3:1237558-1238541:f	site	AWAAAWTGKBKAGKTTCTGMWWKBGSAWCWATGVTTAVWGGCGT	R	785	828	TGTTGCAGGTAATTATTTTTTTTTTTTATTGCTTAACAATAAAA	-27.6
Pf3D7_14_v3:1237558-1238541:f	site	CMTWBTRKCCMARGAAWWGTWCVAGGAWNWAKAKWAGCTKH	R	785	825	TGCAGGTAATTATTTTTTTTTTTTATTGCTTAACAATAAAA	-38.3
Pf3D7_14_v3:1237558-1238541:f	site	GKYSWKRCTGCWSMWGYDAYKTTKBNTDAWSBTATTRKWRGWGYWTCSA	R	786	834	CCGGTGTGTTGCAGGTAATTATTTTTTTTTTTTATTGCTTAACAATAAA	-29.5
Pf3D7_14_v3:1237558-1238541:f	site	WWVDBARSATVRYYHCTTKKKRCWTBSHHRTTDHHMCMTATGDA	R	786	829	GTGTTGCAGGTAATTATTTTTTTTTTTTATTGCTTAACAATAAA	-16.8
Pf3D7_14_v3:1237558-1238541:f	site	AWAAAWTGKBKAGKTTCTGMWWKBGSAWCWATGVTTAVWGGCGT	R	786	829	GTGTTGCAGGTAATTATTTTTTTTTTTTATTGCTTAACAATAAA	-31.3
Pf3D7_14_v3:1237558-1238541:f	site	CMTWBTRKCCMARGAAWWGTWCVAGGAWNWAKAKWAGCTKH	R	786	826	TTGCAGGTAATTATTTTTTTTTTTTATTGCTTAACAATAAA	-31.5
Pf3D7_14_v3:1237558-1238541:f	site	GKYSWKRCTGCWSMWGYDAYKTTKBNTDAWSBTATTRKWRGWGYWTCSA	R	787	835	TCCGGTGTGTTGCAGGTAATTATTTTTTTTTTTTATTGCTTAACAATAA	-18.5
Pf3D7_14_v3:1237558-1238541:f	site	WWVDBARSATVRYYHCTTKKKRCWTBSHHRTTDHHMCMTATGDA	R	787	830	TGTGTTGCAGGTAATTATTTTTTTTTTTTATTGCTTAACAATAA	-9.1
Pf3D7_14_v3:1237558-1238541:f	site	AWAAAWTGKBKAGKTTCTGMWWKBGSAWCWATGVTTAVWGGCGT	R	787	830	TGTGTTGCAGGTAATTATTTTTTTTTTTTATTGCTTAACAATAA	-25.5
Pf3D7_14_v3:1237558-1238541:f	site	CMTWBTRKCCMARGAAWWGTWCVAGGAWNWAKAKWAGCTKH	R	787	827	GTTGCAGGTAATTATTTTTTTTTTTTATTGCTTAACAATAA	-22.5
Pf3D7_14_v3:1237558-1238541:f	site	AWATWWATATATATATATATATATATATATATATA	R	788	822	AGGTAATTATTTTTTTTTTTTATTGCTTAACAATA	-41.6
Pf3D7_14_v3:1237558-1238541:f	site	GKYSWKRCTGCWSMWGYDAYKTTKBNTDAWSBTATTRKWRGWGYWTCSA	R	788	836	TTCCGGTGTGTTGCAGGTAATTATTTTTTTTTTTTATTGCTTAACAATA	-13.7
Pf3D7_14_v3:1237558-1238541:f	site	WWVDBARSATVRYYHCTTKKKRCWTBSHHRTTDHHMCMTATGDA	R	788	831	GTGTGTTGCAGGTAATTATTTTTTTTTTTTATTGCTTAACAATA	-19.5
Pf3D7_14_v3:1237558-1238541:f	site	AWAAAWTGKBKAGKTTCTGMWWKBGSAWCWATGVTTAVWGGCGT	R	788	831	GTGTGTTGCAGGTAATTATTTTTTTTTTTTATTGCTTAACAATA	-24.9
Pf3D7_14_v3:1237558-1238541:f	site	CMTWBTRKCCMARGAAWWGTWCVAGGAWNWAKAKWAGCTKH	R	788	828	TGTTGCAGGTAATTATTTTTTTTTTTTATTGCTTAACAATA	-21.3
Pf3D7_14_v3:1237558-1238541:f	site	AWATWWATATATATATATATATATATATATATATA	R	789	823	CAGGTAATTATTTTTTTTTTTTATTGCTTAACAAT	-46.5
Pf3D7_14_v3:1237558-1238541:f	site	GKYSWKRCTGCWSMWGYDAYKTTKBNTDAWSBTATTRKWRGWGYWTCSA	R	789	837	ATTCCGGTGTGTTGCAGGTAATTATTTTTTTTTTTTATTGCTTAACAAT	-20.5
Pf3D7_14_v3:1237558-1238541:f	site	WWVDBARSATVRYYHCTTKKKRCWTBSHHRTTDHHMCMTATGDA	R	789	832	GGTGTGTTGCAGGTAATTATTTTTTTTTTTTATTGCTTAACAAT	-25.0
Pf3D7_14_v3:1237558-1238541:f	site	AWAAAWTGKBKAGKTTCTGMWWKBGSAWCWATGVTTAVWGGCGT	R	789	832	GGTGTGTTGCAGGTAATTATTTTTTTTTTTTATTGCTTAACAAT	-33.9
Pf3D7_14_v3:1237558-1238541:f	site	CMTWBTRKCCMARGAAWWGTWCVAGGAWNWAKAKWAGCTKH	R	789	829	GTGTTGCAGGTAATTATTTTTTTTTTTTATTGCTTAACAAT	-22.2
Pf3D7_14_v3:1237558-1238541:f	site	AWATWWATATATATATATATATATATATATATATA	R	790	824	GCAGGTAATTATTTTTTTTTTTTATTGCTTAACAA	-34.9
Pf3D7_14_v3:1237558-1238541:f	site	GKYSWKRCTGCWSMWGYDAYKTTKBNTDAWSBTATTRKWRGWGYWTCSA	R	790	838	TATTCCGGTGTGTTGCAGGTAATTATTTTTTTTTTTTATTGCTTAACAA	-26.8
Pf3D7_14_v3:1237558-1238541:f	site	WWVDBARSATVRYYHCTTKKKRCWTBSHHRTTDHHMCMTATGDA	R	790	833	CGGTGTGTTGCAGGTAATTATTTTTTTTTTTTATTGCTTAACAA	-16.5
Pf3D7_14_v3:1237558-1238541:f	site	AWAAAWTGKBKAGKTTCTGMWWKBGSAWCWATGVTTAVWGGCGT	R	790	833	CGGTGTGTTGCAGGTAATTATTTTTTTTTTTTATTGCTTAACAA	-18.7
Pf3D7_14_v3:1237558-1238541:f	site	CMTWBTRKCCMARGAAWWGTWCVAGGAWNWAKAKWAGCTKH	R	790	830	TGTGTTGCAGGTAATTATTTTTTTTTTTTATTGCTTAACAA	-31.3
Pf3D7_14_v3:1237558-1238541:f	site	AWATWWATATATATATATATATATATATATATATA	R	791	825	TGCAGGTAATTATTTTTTTTTTTTATTGCTTAACA	-39.2
Pf3D7_14_v3:1237558-1238541:f	site	GKYSWKRCTGCWSMWGYDAYKTTKBNTDAWSBTATTRKWRGWGYWTCSA	R	791	839	ATATTCCGGTGTGTTGCAGGTAATTATTTTTTTTTTTTATTGCTTAACA	-16.4
Pf3D7_14_v3:1237558-1238541:f	site	WWVDBARSATVRYYHCTTKKKRCWTBSHHRTTDHHMCMTATGDA	R	791	834	CCGGTGTGTTGCAGGTAATTATTTTTTTTTTTTATTGCTTAACA	-27.6
Pf3D7_14_v3:1237558-1238541:f	site	AWAAAWTGKBKAGKTTCTGMWWKBGSAWCWATGVTTAVWGGCGT	R	791	834	CCGGTGTGTTGCAGGTAATTATTTTTTTTTTTTATTGCTTAACA	-22.6
Pf3D7_14_v3:1237558-1238541:f	site	CMTWBTRKCCMARGAAWWGTWCVAGGAWNWAKAKWAGCTKH	R	791	831	GTGTGTTGCAGGTAATTATTTTTTTTTTTTATTGCTTAACA	-22.6
Pf3D7_14_v3:1237558-1238541:f	site	AWATWWATATATATATATATATATATATATATATA	R	792	826	TTGCAGGTAATTATTTTTTTTTTTTATTGCTTAAC	-56.8
Pf3D7_14_v3:1237558-1238541:f	site	GKYSWKRCTGCWSMWGYDAYKTTKBNTDAWSBTATTRKWRGWGYWTCSA	R	792	840	AATATTCCGGTGTGTTGCAGGTAATTATTTTTTTTTTTTATTGCTTAAC	-20.7
Pf3D7_14_v3:1237558-1238541:f	site	WWVDBARSATVRYYHCTTKKKRCWTBSHHRTTDHHMCMTATGDA	R	792	835	TCCGGTGTGTTGCAGGTAATTATTTTTTTTTTTTATTGCTTAAC	-20.5
Pf3D7_14_v3:1237558-1238541:f	site	AWAAAWTGKBKAGKTTCTGMWWKBGSAWCWATGVTTAVWGGCGT	R	792	835	TCCGGTGTGTTGCAGGTAATTATTTTTTTTTTTTATTGCTTAAC	-28.3
Pf3D7_14_v3:1237558-1238541:f	site	CMTWBTRKCCMARGAAWWGTWCVAGGAWNWAKAKWAGCTKH	R	792	832	GGTGTGTTGCAGGTAATTATTTTTTTTTTTTATTGCTTAAC	-20.3
Pf3D7_14_v3:1237558-1238541:f	site	AWATWWATATATATATATATATATATATATATATA	R	793	827	GTTGCAGGTAATTATTTTTTTTTTTTATTGCTTAA	-43.8
Pf3D7_14_v3:1237558-1238541:f	site	GKYSWKRCTGCWSMWGYDAYKTTKBNTDAWSBTATTRKWRGWGYWTCSA	R	793	841	AAATATTCCGGTGTGTTGCAGGTAATTATTTTTTTTTTTTATTGCTTAA	-20.8
Pf3D7_14_v3:1237558-1238541:f	site	WWVDBARSATVRYYHCTTKKKRCWTBSHHRTTDHHMCMTATGDA	R	793	836	TTCCGGTGTGTTGCAGGTAATTATTTTTTTTTTTTATTGCTTAA	-19.6
Pf3D7_14_v3:1237558-1238541:f	site	AWAAAWTGKBKAGKTTCTGMWWKBGSAWCWATGVTTAVWGGCGT	R	793	836	TTCCGGTGTGTTGCAGGTAATTATTTTTTTTTTTTATTGCTTAA	-24.8
Pf3D7_14_v3:1237558-1238541:f	site	CMTWBTRKCCMARGAAWWGTWCVAGGAWNWAKAKWAGCTKH	R	793	833	CGGTGTGTTGCAGGTAATTATTTTTTTTTTTTATTGCTTAA	-8.9
Pf3D7_14_v3:1237558-1238541:f	site	AWATWWATATATATATATATATATATATATATATA	R	794	828	TGTTGCAGGTAATTATTTTTTTTTTTTATTGCTTA	-37.3
Pf3D7_14_v3:1237558-1238541:f	site	YTTTTTTTTTTTTTTTTTTTTTTTTTTTT	R	794	822	AGGTAATTATTTTTTTTTTTTATTGCTTA	-9.6
Pf3D7_14_v3:1237558-1238541:f	site	ATAWATATATATATATATATATATATATA	R	794	822	AGGTAATTATTTTTTTTTTTTATTGCTTA	-30.7
Pf3D7_14_v3:1237558-1238541:f	site	AAAAAAAAAAAAAAAAAAAAWAAAAAAAA	R	794	822	AGGTAATTATTTTTTTTTTTTATTGCTTA	-29.2
Pf3D7_14_v3:1237558-1238541:f	site	GKYSWKRCTGCWSMWGYDAYKTTKBNTDAWSBTATTRKWRGWGYWTCSA	R	794	842	GAAATATTCCGGTGTGTTGCAGGTAATTATTTTTTTTTTTTATTGCTTA	-31.2
Pf3D7_14_v3:1237558-1238541:f	site	WWVDBARSATVRYYHCTTKKKRCWTBSHHRTTDHHMCMTATGDA	R	794	837	ATTCCGGTGTGTTGCAGGTAATTATTTTTTTTTTTTATTGCTTA	-17.5
Pf3D7_14_v3:1237558-1238541:f	site	AWAAAWTGKBKAGKTTCTGMWWKBGSAWCWATGVTTAVWGGCGT	R	794	837	ATTCCGGTGTGTTGCAGGTAATTATTTTTTTTTTTTATTGCTTA	-24.0
Pf3D7_14_v3:1237558-1238541:f	site	CMTWBTRKCCMARGAAWWGTWCVAGGAWNWAKAKWAGCTKH	R	794	834	CCGGTGTGTTGCAGGTAATTATTTTTTTTTTTTATTGCTTA	-15.5
Pf3D7_14_v3:1237558-1238541:f	site	AWATWWATATATATATATATATATATATATATATA	R	795	829	GTGTTGCAGGTAATTATTTTTTTTTTTTATTGCTT	-50.5
Pf3D7_14_v3:1237558-1238541:f	site	YTTTTTTTTTTTTTTTTTTTTTTTTTTTT	R	795	823	CAGGTAATTATTTTTTTTTTTTATTGCTT	-2.5
Pf3D7_14_v3:1237558-1238541:f	site	ATAWATATATATATATATATATATATATA	R	795	823	CAGGTAATTATTTTTTTTTTTTATTGCTT	-35.4
Pf3D7_14_v3:1237558-1238541:f	site	AAAAAAAAAAAAAAAAAAAAWAAAAAAAA	R	795	823	CAGGTAATTATTTTTTTTTTTTATTGCTT	-44.2
Pf3D7_14_v3:1237558-1238541:f	site	WTATAHWTATATATATATATATATATAT	R	795	822	AGGTAATTATTTTTTTTTTTTATTGCTT	-26.3
Pf3D7_14_v3:1237558-1238541:f	site	GKYSWKRCTGCWSMWGYDAYKTTKBNTDAWSBTATTRKWRGWGYWTCSA	R	795	843	TGAAATATTCCGGTGTGTTGCAGGTAATTATTTTTTTTTTTTATTGCTT	-20.0
Pf3D7_14_v3:1237558-1238541:f	site	WWVDBARSATVRYYHCTTKKKRCWTBSHHRTTDHHMCMTATGDA	R	795	838	TATTCCGGTGTGTTGCAGGTAATTATTTTTTTTTTTTATTGCTT	-18.0
Pf3D7_14_v3:1237558-1238541:f	site	AWAAAWTGKBKAGKTTCTGMWWKBGSAWCWATGVTTAVWGGCGT	R	795	838	TATTCCGGTGTGTTGCAGGTAATTATTTTTTTTTTTTATTGCTT	-17.9
Pf3D7_14_v3:1237558-1238541:f	site	CMTWBTRKCCMARGAAWWGTWCVAGGAWNWAKAKWAGCTKH	R	795	835	TCCGGTGTGTTGCAGGTAATTATTTTTTTTTTTTATTGCTT	-23.6
Pf3D7_14_v3:1237558-1238541:f	site	CMRHWASWWKTTSTSCTRDTWYTGMBRA	R	795	822	AGGTAATTATTTTTTTTTTTTATTGCTT	-11.7
Pf3D7_14_v3:1237558-1238541:f	site	AWATWWATATATATATATATATATATATATATATA	R	796	830	TGTGTTGCAGGTAATTATTTTTTTTTTTTATTGCT	-51.2
Pf3D7_14_v3:1237558-1238541:f	site	YTTTTTTTTTTTTTTTTTTTTTTTTTTTT	R	796	824	GCAGGTAATTATTTTTTTTTTTTATTGCT	-3.9
Pf3D7_14_v3:1237558-1238541:f	site	ATAWATATATATATATATATATATATATA	R	796	824	GCAGGTAATTATTTTTTTTTTTTATTGCT	-40.7
Pf3D7_14_v3:1237558-1238541:f	site	AAAAAAAAAAAAAAAAAAAAWAAAAAAAA	R	796	824	GCAGGTAATTATTTTTTTTTTTTATTGCT	-41.7
Pf3D7_14_v3:1237558-1238541:f	site	WTATAHWTATATATATATATATATATAT	R	796	823	CAGGTAATTATTTTTTTTTTTTATTGCT	-26.7
Pf3D7_14_v3:1237558-1238541:f	site	GKYSWKRCTGCWSMWGYDAYKTTKBNTDAWSBTATTRKWRGWGYWTCSA	R	796	844	TTGAAATATTCCGGTGTGTTGCAGGTAATTATTTTTTTTTTTTATTGCT	-17.0
Pf3D7_14_v3:1237558-1238541:f	site	WWVDBARSATVRYYHCTTKKKRCWTBSHHRTTDHHMCMTATGDA	R	796	839	ATATTCCGGTGTGTTGCAGGTAATTATTTTTTTTTTTTATTGCT	-22.3
Pf3D7_14_v3:1237558-1238541:f	site	AWAAAWTGKBKAGKTTCTGMWWKBGSAWCWATGVTTAVWGGCGT	R	796	839	ATATTCCGGTGTGTTGCAGGTAATTATTTTTTTTTTTTATTGCT	-16.5
Pf3D7_14_v3:1237558-1238541:f	site	CMTWBTRKCCMARGAAWWGTWCVAGGAWNWAKAKWAGCTKH	R	796	836	TTCCGGTGTGTTGCAGGTAATTATTTTTTTTTTTTATTGCT	-30.0
Pf3D7_14_v3:1237558-1238541:f	site	CMRHWASWWKTTSTSCTRDTWYTGMBRA	R	796	823	CAGGTAATTATTTTTTTTTTTTATTGCT	-11.0
Pf3D7_14_v3:1237558-1238541:f	site	AWATWWATATATATATATATATATATATATATATA	R	797	831	GTGTGTTGCAGGTAATTATTTTTTTTTTTTATTGC	-46.7
Pf3D7_14_v3:1237558-1238541:f	site	YTTTTTTTTTTTTTTTTTTTTTTTTTTTT	R	797	825	TGCAGGTAATTATTTTTTTTTTTTATTGC	-11.2
Pf3D7_14_v3:1237558-1238541:f	site	ATAWATATATATATATATATATATATATA	R	797	825	TGCAGGTAATTATTTTTTTTTTTTATTGC	-40.3
Pf3D7_14_v3:1237558-1238541:f	site	AAAAAAAAAAAAAAAAAAAAWAAAAAAAA	R	797	825	TGCAGGTAATTATTTTTTTTTTTTATTGC	-36.4
Pf3D7_14_v3:1237558-1238541:f	site	WTATAHWTATATATATATATATATATAT	R	797	824	GCAGGTAATTATTTTTTTTTTTTATTGC	-26.9
Pf3D7_14_v3:1237558-1238541:f	site	GKYSWKRCTGCWSMWGYDAYKTTKBNTDAWSBTATTRKWRGWGYWTCSA	R	797	845	TTTGAAATATTCCGGTGTGTTGCAGGTAATTATTTTTTTTTTTTATTGC	-18.1
Pf3D7_14_v3:1237558-1238541:f	site	WWVDBARSATVRYYHCTTKKKRCWTBSHHRTTDHHMCMTATGDA	R	797	840	AATATTCCGGTGTGTTGCAGGTAATTATTTTTTTTTTTTATTGC	-28.3
Pf3D7_14_v3:1237558-1238541:f	site	AWAAAWTGKBKAGKTTCTGMWWKBGSAWCWATGVTTAVWGGCGT	R	797	840	AATATTCCGGTGTGTTGCAGGTAATTATTTTTTTTTTTTATTGC	-22.9
Pf3D7_14_v3:1237558-1238541:f	site	CMTWBTRKCCMARGAAWWGTWCVAGGAWNWAKAKWAGCTKH	R	797	837	ATTCCGGTGTGTTGCAGGTAATTATTTTTTTTTTTTATTGC	-19.2
Pf3D7_14_v3:1237558-1238541:f	site	CMRHWASWWKTTSTSCTRDTWYTGMBRA	R	797	824	GCAGGTAATTATTTTTTTTTTTTATTGC	-8.8
Pf3D7_14_v3:1237558-1238541:f	site	AWATWWATATATATATATATATATATATATATATA	R	798	832	GGTGTGTTGCAGGTAATTATTTTTTTTTTTTATTG	-37.5
Pf3D7_14_v3:1237558-1238541:f	site	YTTTTTTTTTTTTTTTTTTTTTTTTTTTT	R	798	826	TTGCAGGTAATTATTTTTTTTTTTTATTG	-9.6
Pf3D7_14_v3:1237558-1238541:f	site	ATAWATATATATATATATATATATATATA	R	798	826	TTGCAGGTAATTATTTTTTTTTTTTATTG	-36.0
Pf3D7_14_v3:1237558-1238541:f	site	AAAAAAAAAAAAAAAAAAAAWAAAAAAAA	R	798	826	TTGCAGGTAATTATTTTTTTTTTTTATTG	-35.8
Pf3D7_14_v3:1237558-1238541:f	site	WTATAHWTATATATATATATATATATAT	R	798	825	TGCAGGTAATTATTTTTTTTTTTTATTG	-32.8
Pf3D7_14_v3:1237558-1238541:f	site	GKYSWKRCTGCWSMWGYDAYKTTKBNTDAWSBTATTRKWRGWGYWTCSA	R	798	846	TTTTGAAATATTCCGGTGTGTTGCAGGTAATTATTTTTTTTTTTTATTG	-17.1
Pf3D7_14_v3:1237558-1238541:f	site	WWVDBARSATVRYYHCTTKKKRCWTBSHHRTTDHHMCMTATGDA	R	798	841	AAATATTCCGGTGTGTTGCAGGTAATTATTTTTTTTTTTTATTG	-27.9
Pf3D7_14_v3:1237558-1238541:f	site	AWAAAWTGKBKAGKTTCTGMWWKBGSAWCWATGVTTAVWGGCGT	R	798	841	AAATATTCCGGTGTGTTGCAGGTAATTATTTTTTTTTTTTATTG	-23.7
Pf3D7_14_v3:1237558-1238541:f	site	CMTWBTRKCCMARGAAWWGTWCVAGGAWNWAKAKWAGCTKH	R	798	838	TATTCCGGTGTGTTGCAGGTAATTATTTTTTTTTTTTATTG	-22.7
Pf3D7_14_v3:1237558-1238541:f	site	CMRHWASWWKTTSTSCTRDTWYTGMBRA	R	798	825	TGCAGGTAATTATTTTTTTTTTTTATTG	-18.5
Pf3D7_14_v3:1237558-1238541:f	site	AWATWWATATATATATATATATATATATATATATA	R	799	833	CGGTGTGTTGCAGGTAATTATTTTTTTTTTTTATT	-51.6
Pf3D7_14_v3:1237558-1238541:f	site	YTTTTTTTTTTTTTTTTTTTTTTTTTTTT	R	799	827	GTTGCAGGTAATTATTTTTTTTTTTTATT	-6.4
Pf3D7_14_v3:1237558-1238541:f	site	ATAWATATATATATATATATATATATATA	R	799	827	GTTGCAGGTAATTATTTTTTTTTTTTATT	-43.2
Pf3D7_14_v3:1237558-1238541:f	site	AAAAAAAAAAAAAAAAAAAAWAAAAAAAA	R	799	827	GTTGCAGGTAATTATTTTTTTTTTTTATT	-47.7
Pf3D7_14_v3:1237558-1238541:f	site	WTATAHWTATATATATATATATATATAT	R	799	826	TTGCAGGTAATTATTTTTTTTTTTTATT	-39.2
Pf3D7_14_v3:1237558-1238541:f	site	GKYSWKRCTGCWSMWGYDAYKTTKBNTDAWSBTATTRKWRGWGYWTCSA	R	799	847	TTTTTGAAATATTCCGGTGTGTTGCAGGTAATTATTTTTTTTTTTTATT	-7.9
Pf3D7_14_v3:1237558-1238541:f	site	WWVDBARSATVRYYHCTTKKKRCWTBSHHRTTDHHMCMTATGDA	R	799	842	GAAATATTCCGGTGTGTTGCAGGTAATTATTTTTTTTTTTTATT	-25.1
Pf3D7_14_v3:1237558-1238541:f	site	AWAAAWTGKBKAGKTTCTGMWWKBGSAWCWATGVTTAVWGGCGT	R	799	842	GAAATATTCCGGTGTGTTGCAGGTAATTATTTTTTTTTTTTATT	-13.0
Pf3D7_14_v3:1237558-1238541:f	site	CMTWBTRKCCMARGAAWWGTWCVAGGAWNWAKAKWAGCTKH	R	799	839	ATATTCCGGTGTGTTGCAGGTAATTATTTTTTTTTTTTATT	-24.6
Pf3D7_14_v3:1237558-1238541:f	site	CMRHWASWWKTTSTSCTRDTWYTGMBRA	R	799	826	TTGCAGGTAATTATTTTTTTTTTTTATT	-17.8
Pf3D7_14_v3:1237558-1238541:f	site	AWATWWATATATATATATATATATATATATATATA	R	800	834	CCGGTGTGTTGCAGGTAATTATTTTTTTTTTTTAT	-55.3
Pf3D7_14_v3:1237558-1238541:f	site	YTTTTTTTTTTTTTTTTTTTTTTTTTTTT	R	800	828	TGTTGCAGGTAATTATTTTTTTTTTTTAT	-14.0
Pf3D7_14_v3:1237558-1238541:f	site	ATAWATATATATATATATATATATATATA	R	800	828	TGTTGCAGGTAATTATTTTTTTTTTTTAT	-34.4
Pf3D7_14_v3:1237558-1238541:f	site	AAAAAAAAAAAAAAAAAAAAWAAAAAAAA	R	800	828	TGTTGCAGGTAATTATTTTTTTTTTTTAT	-50.9
Pf3D7_14_v3:1237558-1238541:f	site	WTATAHWTATATATATATATATATATAT	R	800	827	GTTGCAGGTAATTATTTTTTTTTTTTAT	-30.5
Pf3D7_14_v3:1237558-1238541:f	site	GKYSWKRCTGCWSMWGYDAYKTTKBNTDAWSBTATTRKWRGWGYWTCSA	R	800	848	ATTTTTGAAATATTCCGGTGTGTTGCAGGTAATTATTTTTTTTTTTTAT	-22.3
Pf3D7_14_v3:1237558-1238541:f	site	WWVDBARSATVRYYHCTTKKKRCWTBSHHRTTDHHMCMTATGDA	R	800	843	TGAAATATTCCGGTGTGTTGCAGGTAATTATTTTTTTTTTTTAT	-22.1
Pf3D7_14_v3:1237558-1238541:f	site	AWAAAWTGKBKAGKTTCTGMWWKBGSAWCWATGVTTAVWGGCGT	R	800	843	TGAAATATTCCGGTGTGTTGCAGGTAATTATTTTTTTTTTTTAT	-23.2
Pf3D7_14_v3:1237558-1238541:f	site	CMTWBTRKCCMARGAAWWGTWCVAGGAWNWAKAKWAGCTKH	R	800	840	AATATTCCGGTGTGTTGCAGGTAATTATTTTTTTTTTTTAT	-27.8
Pf3D7_14_v3:1237558-1238541:f	site	CMRHWASWWKTTSTSCTRDTWYTGMBRA	R	800	827	GTTGCAGGTAATTATTTTTTTTTTTTAT	-25.0
Pf3D7_14_v3:1237558-1238541:f	site	AWATWWATATATATATATATATATATATATATATA	R	801	835	TCCGGTGTGTTGCAGGTAATTATTTTTTTTTTTTA	-48.7
Pf3D7_14_v3:1237558-1238541:f	site	YTTTTTTTTTTTTTTTTTTTTTTTTTTTT	R	801	829	GTGTTGCAGGTAATTATTTTTTTTTTTTA	-17.7
Pf3D7_14_v3:1237558-1238541:f	site	ATAWATATATATATATATATATATATATA	R	801	829	GTGTTGCAGGTAATTATTTTTTTTTTTTA	-43.0
Pf3D7_14_v3:1237558-1238541:f	site	AAAAAAAAAAAAAAAAAAAAWAAAAAAAA	R	801	829	GTGTTGCAGGTAATTATTTTTTTTTTTTA	-39.8
Pf3D7_14_v3:1237558-1238541:f	site	WTATAHWTATATATATATATATATATAT	R	801	828	TGTTGCAGGTAATTATTTTTTTTTTTTA	-19.4
Pf3D7_14_v3:1237558-1238541:f	site	GKYSWKRCTGCWSMWGYDAYKTTKBNTDAWSBTATTRKWRGWGYWTCSA	R	801	849	GATTTTTGAAATATTCCGGTGTGTTGCAGGTAATTATTTTTTTTTTTTA	-27.7
Pf3D7_14_v3:1237558-1238541:f	site	WWVDBARSATVRYYHCTTKKKRCWTBSHHRTTDHHMCMTATGDA	R	801	844	TTGAAATATTCCGGTGTGTTGCAGGTAATTATTTTTTTTTTTTA	-30.6
Pf3D7_14_v3:1237558-1238541:f	site	AWAAAWTGKBKAGKTTCTGMWWKBGSAWCWATGVTTAVWGGCGT	R	801	844	TTGAAATATTCCGGTGTGTTGCAGGTAATTATTTTTTTTTTTTA	-14.8
Pf3D7_14_v3:1237558-1238541:f	site	CMTWBTRKCCMARGAAWWGTWCVAGGAWNWAKAKWAGCTKH	R	801	841	AAATATTCCGGTGTGTTGCAGGTAATTATTTTTTTTTTTTA	-27.8
Pf3D7_14_v3:1237558-1238541:f	site	CMRHWASWWKTTSTSCTRDTWYTGMBRA	R	801	828	TGTTGCAGGTAATTATTTTTTTTTTTTA	-22.8
Pf3D7_14_v3:1237558-1238541:f	site	AWATWWATATATATATATATATATATATATATATA	R	802	836	TTCCGGTGTGTTGCAGGTAATTATTTTTTTTTTTT	-44.0
Pf3D7_14_v3:1237558-1238541:f	site	YTTTTTTTTTTTTTTTTTTTTTTTTTTTT	R	802	830	TGTGTTGCAGGTAATTATTTTTTTTTTTT	-6.7
Pf3D7_14_v3:1237558-1238541:f	site	ATAWATATATATATATATATATATATATA	R	802	830	TGTGTTGCAGGTAATTATTTTTTTTTTTT	-33.9
Pf3D7_14_v3:1237558-1238541:f	site	AAAAAAAAAAAAAAAAAAAAWAAAAAAAA	R	802	830	TGTGTTGCAGGTAATTATTTTTTTTTTTT	-48.2
Pf3D7_14_v3:1237558-1238541:f	site	WTATAHWTATATATATATATATATATAT	R	802	829	GTGTTGCAGGTAATTATTTTTTTTTTTT	-34.1
Pf3D7_14_v3:1237558-1238541:f	site	TTTTTTWTTTTTTTTTTYTTT	R	802	822	AGGTAATTATTTTTTTTTTTT	-12.4
Pf3D7_14_v3:1237558-1238541:f	site	GKYSWKRCTGCWSMWGYDAYKTTKBNTDAWSBTATTRKWRGWGYWTCSA	R	802	850	TGATTTTTGAAATATTCCGGTGTGTTGCAGGTAATTATTTTTTTTTTTT	-14.3
Pf3D7_14_v3:1237558-1238541:f	site	WWVDBARSATVRYYHCTTKKKRCWTBSHHRTTDHHMCMTATGDA	R	802	845	TTTGAAATATTCCGGTGTGTTGCAGGTAATTATTTTTTTTTTTT	-20.6
Pf3D7_14_v3:1237558-1238541:f	site	AWAAAWTGKBKAGKTTCTGMWWKBGSAWCWATGVTTAVWGGCGT	R	802	845	TTTGAAATATTCCGGTGTGTTGCAGGTAATTATTTTTTTTTTTT	-23.8
Pf3D7_14_v3:1237558-1238541:f	site	ATATATATATATATATATATW	R	802	822	AGGTAATTATTTTTTTTTTTT	-20.4
Pf3D7_14_v3:1237558-1238541:f	site	CMTWBTRKCCMARGAAWWGTWCVAGGAWNWAKAKWAGCTKH	R	802	842	GAAATATTCCGGTGTGTTGCAGGTAATTATTTTTTTTTTTT	-14.7
Pf3D7_14_v3:1237558-1238541:f	site	YCWTYTTYTTTTTTTTYTTTT	R	802	822	AGGTAATTATTTTTTTTTTTT	-0.4
Pf3D7_14_v3:1237558-1238541:f	site	CMRHWASWWKTTSTSCTRDTWYTGMBRA	R	802	829	GTGTTGCAGGTAATTATTTTTTTTTTTT	-15.3
Pf3D7_14_v3:1237558-1238541:f	site	AWATWWATATATATATATATATATATATATATATA	R	803	837	ATTCCGGTGTGTTGCAGGTAATTATTTTTTTTTTT	-63.9
Pf3D7_14_v3:1237558-1238541:f	site	YTTTTTTTTTTTTTTTTTTTTTTTTTTTT	R	803	831	GTGTGTTGCAGGTAATTATTTTTTTTTTT	-22.4
Pf3D7_14_v3:1237558-1238541:f	site	ATAWATATATATATATATATATATATATA	R	803	831	GTGTGTTGCAGGTAATTATTTTTTTTTTT	-44.5
Pf3D7_14_v3:1237558-1238541:f	site	AAAAAAAAAAAAAAAAAAAAWAAAAAAAA	R	803	831	GTGTGTTGCAGGTAATTATTTTTTTTTTT	-36.3
Pf3D7_14_v3:1237558-1238541:f	site	WTATAHWTATATATATATATATATATAT	R	803	830	TGTGTTGCAGGTAATTATTTTTTTTTTT	-23.5
Pf3D7_14_v3:1237558-1238541:f	site	TTTTTTWTTTTTTTTTTYTTT	R	803	823	CAGGTAATTATTTTTTTTTTT	-12.1
Pf3D7_14_v3:1237558-1238541:f	site	GKYSWKRCTGCWSMWGYDAYKTTKBNTDAWSBTATTRKWRGWGYWTCSA	R	803	851	TTGATTTTTGAAATATTCCGGTGTGTTGCAGGTAATTATTTTTTTTTTT	-13.2
Pf3D7_14_v3:1237558-1238541:f	site	WWVDBARSATVRYYHCTTKKKRCWTBSHHRTTDHHMCMTATGDA	R	803	846	TTTTGAAATATTCCGGTGTGTTGCAGGTAATTATTTTTTTTTTT	-17.8
Pf3D7_14_v3:1237558-1238541:f	site	AWAAAWTGKBKAGKTTCTGMWWKBGSAWCWATGVTTAVWGGCGT	R	803	846	TTTTGAAATATTCCGGTGTGTTGCAGGTAATTATTTTTTTTTTT	-23.7
Pf3D7_14_v3:1237558-1238541:f	site	ATATATATATATATATATATW	R	803	823	CAGGTAATTATTTTTTTTTTT	-36.1
Pf3D7_14_v3:1237558-1238541:f	site	CMTWBTRKCCMARGAAWWGTWCVAGGAWNWAKAKWAGCTKH	R	803	843	TGAAATATTCCGGTGTGTTGCAGGTAATTATTTTTTTTTTT	-21.5
Pf3D7_14_v3:1237558-1238541:f	site	YCWTYTTYTTTTTTTTYTTTT	R	803	823	CAGGTAATTATTTTTTTTTTT	-1.2
Pf3D7_14_v3:1237558-1238541:f	site	CMRHWASWWKTTSTSCTRDTWYTGMBRA	R	803	830	TGTGTTGCAGGTAATTATTTTTTTTTTT	-28.2
Pf3D7_14_v3:1237558-1238541:f	site	AWATWWATATATATATATATATATATATATATATA	R	804	838	TATTCCGGTGTGTTGCAGGTAATTATTTTTTTTTT	-50.0
Pf3D7_14_v3:1237558-1238541:f	site	YTTTTTTTTTTTTTTTTTTTTTTTTTTTT	R	804	832	GGTGTGTTGCAGGTAATTATTTTTTTTTT	-22.1
Pf3D7_14_v3:1237558-1238541:f	site	ATAWATATATATATATATATATATATATA	R	804	832	GGTGTGTTGCAGGTAATTATTTTTTTTTT	-37.8
Pf3D7_14_v3:1237558-1238541:f	site	AAAAAAAAAAAAAAAAAAAAWAAAAAAAA	R	804	832	GGTGTGTTGCAGGTAATTATTTTTTTTTT	-43.6
Pf3D7_14_v3:1237558-1238541:f	site	WTATAHWTATATATATATATATATATAT	R	804	831	GTGTGTTGCAGGTAATTATTTTTTTTTT	-40.8
Pf3D7_14_v3:1237558-1238541:f	site	TTTTTTWTTTTTTTTTTYTTT	R	804	824	GCAGGTAATTATTTTTTTTTT	-3.4
Pf3D7_14_v3:1237558-1238541:f	site	GKYSWKRCTGCWSMWGYDAYKTTKBNTDAWSBTATTRKWRGWGYWTCSA	R	804	852	TTTGATTTTTGAAATATTCCGGTGTGTTGCAGGTAATTATTTTTTTTTT	-18.2
Pf3D7_14_v3:1237558-1238541:f	site	WWVDBARSATVRYYHCTTKKKRCWTBSHHRTTDHHMCMTATGDA	R	804	847	TTTTTGAAATATTCCGGTGTGTTGCAGGTAATTATTTTTTTTTT	-20.9
Pf3D7_14_v3:1237558-1238541:f	site	AWAAAWTGKBKAGKTTCTGMWWKBGSAWCWATGVTTAVWGGCGT	R	804	847	TTTTTGAAATATTCCGGTGTGTTGCAGGTAATTATTTTTTTTTT	-30.0
Pf3D7_14_v3:1237558-1238541:f	site	ATATATATATATATATATATW	R	804	824	GCAGGTAATTATTTTTTTTTT	-23.8
Pf3D7_14_v3:1237558-1238541:f	site	CMTWBTRKCCMARGAAWWGTWCVAGGAWNWAKAKWAGCTKH	R	804	844	TTGAAATATTCCGGTGTGTTGCAGGTAATTATTTTTTTTTT	-15.9
Pf3D7_14_v3:1237558-1238541:f	site	YCWTYTTYTTTTTTTTYTTTT	R	804	824	GCAGGTAATTATTTTTTTTTT	-3.6
Pf3D7_14_v3:1237558-1238541:f	site	CMRHWASWWKTTSTSCTRDTWYTGMBRA	R	804	831	GTGTGTTGCAGGTAATTATTTTTTTTTT	-24.2
Pf3D7_14_v3:1237558-1238541:f	site	AWATWWATATATATATATATATATATATATATATA	R	805	839	ATATTCCGGTGTGTTGCAGGTAATTATTTTTTTTT	-54.1
Pf3D7_14_v3:1237558-1238541:f	site	YTTTTTTTTTTTTTTTTTTTTTTTTTTTT	R	805	833	CGGTGTGTTGCAGGTAATTATTTTTTTTT	-27.6
Pf3D7_14_v3:1237558-1238541:f	site	ATAWATATATATATATATATATATATATA	R	805	833	CGGTGTGTTGCAGGTAATTATTTTTTTTT	-47.0
Pf3D7_14_v3:1237558-1238541:f	site	AAAAAAAAAAAAAAAAAAAAWAAAAAAAA	R	805	833	CGGTGTGTTGCAGGTAATTATTTTTTTTT	-35.9
Pf3D7_14_v3:1237558-1238541:f	site	WTATAHWTATATATATATATATATATAT	R	805	832	GGTGTGTTGCAGGTAATTATTTTTTTTT	-26.6
Pf3D7_14_v3:1237558-1238541:f	site	TTTTTTWTTTTTTTTTTYTTT	R	805	825	TGCAGGTAATTATTTTTTTTT	-15.2
Pf3D7_14_v3:1237558-1238541:f	site	GKYSWKRCTGCWSMWGYDAYKTTKBNTDAWSBTATTRKWRGWGYWTCSA	R	805	853	TTTTGATTTTTGAAATATTCCGGTGTGTTGCAGGTAATTATTTTTTTTT	-25.7
Pf3D7_14_v3:1237558-1238541:f	site	WWVDBARSATVRYYHCTTKKKRCWTBSHHRTTDHHMCMTATGDA	R	805	848	ATTTTTGAAATATTCCGGTGTGTTGCAGGTAATTATTTTTTTTT	-24.3
Pf3D7_14_v3:1237558-1238541:f	site	AWAAAWTGKBKAGKTTCTGMWWKBGSAWCWATGVTTAVWGGCGT	R	805	848	ATTTTTGAAATATTCCGGTGTGTTGCAGGTAATTATTTTTTTTT	-22.7
Pf3D7_14_v3:1237558-1238541:f	site	ATATATATATATATATATATW	R	805	825	TGCAGGTAATTATTTTTTTTT	-30.6
Pf3D7_14_v3:1237558-1238541:f	site	CMTWBTRKCCMARGAAWWGTWCVAGGAWNWAKAKWAGCTKH	R	805	845	TTTGAAATATTCCGGTGTGTTGCAGGTAATTATTTTTTTTT	-20.9
Pf3D7_14_v3:1237558-1238541:f	site	YCWTYTTYTTTTTTTTYTTTT	R	805	825	TGCAGGTAATTATTTTTTTTT	-5.3
Pf3D7_14_v3:1237558-1238541:f	site	CMRHWASWWKTTSTSCTRDTWYTGMBRA	R	805	832	GGTGTGTTGCAGGTAATTATTTTTTTTT	-19.7
Pf3D7_14_v3:1237558-1238541:f	site	AWATWWATATATATATATATATATATATATATATA	R	806	840	AATATTCCGGTGTGTTGCAGGTAATTATTTTTTTT	-47.8
Pf3D7_14_v3:1237558-1238541:f	site	YTTTTTTTTTTTTTTTTTTTTTTTTTTTT	R	806	834	CCGGTGTGTTGCAGGTAATTATTTTTTTT	-23.4
Pf3D7_14_v3:1237558-1238541:f	site	ATAWATATATATATATATATATATATATA	R	806	834	CCGGTGTGTTGCAGGTAATTATTTTTTTT	-39.3
Pf3D7_14_v3:1237558-1238541:f	site	AAAAAAAAAAAAAAAAAAAAWAAAAAAAA	R	806	834	CCGGTGTGTTGCAGGTAATTATTTTTTTT	-41.8
Pf3D7_14_v3:1237558-1238541:f	site	WTATAHWTATATATATATATATATATAT	R	806	833	CGGTGTGTTGCAGGTAATTATTTTTTTT	-35.3
Pf3D7_14_v3:1237558-1238541:f	site	TTTTTTWTTTTTTTTTTYTTT	R	806	826	TTGCAGGTAATTATTTTTTTT	-20.0
Pf3D7_14_v3:1237558-1238541:f	site	GKYSWKRCTGCWSMWGYDAYKTTKBNTDAWSBTATTRKWRGWGYWTCSA	R	806	854	TTTTTGATTTTTGAAATATTCCGGTGTGTTGCAGGTAATTATTTTTTTT	-16.7
Pf3D7_14_v3:1237558-1238541:f	site	WWVDBARSATVRYYHCTTKKKRCWTBSHHRTTDHHMCMTATGDA	R	806	849	GATTTTTGAAATATTCCGGTGTGTTGCAGGTAATTATTTTTTTT	-15.5
Pf3D7_14_v3:1237558-1238541:f	site	AWAAAWTGKBKAGKTTCTGMWWKBGSAWCWATGVTTAVWGGCGT	R	806	849	GATTTTTGAAATATTCCGGTGTGTTGCAGGTAATTATTTTTTTT	-26.8
Pf3D7_14_v3:1237558-1238541:f	site	ATATATATATATATATATATW	R	806	826	TTGCAGGTAATTATTTTTTTT	-29.0
Pf3D7_14_v3:1237558-1238541:f	site	CMTWBTRKCCMARGAAWWGTWCVAGGAWNWAKAKWAGCTKH	R	806	846	TTTTGAAATATTCCGGTGTGTTGCAGGTAATTATTTTTTTT	-20.8
Pf3D7_14_v3:1237558-1238541:f	site	YCWTYTTYTTTTTTTTYTTTT	R	806	826	TTGCAGGTAATTATTTTTTTT	-9.6
Pf3D7_14_v3:1237558-1238541:f	site	CMRHWASWWKTTSTSCTRDTWYTGMBRA	R	806	833	CGGTGTGTTGCAGGTAATTATTTTTTTT	-15.0
Pf3D7_14_v3:1237558-1238541:f	site	AWATWWATATATATATATATATATATATATATATA	R	807	841	AAATATTCCGGTGTGTTGCAGGTAATTATTTTTTT	-59.4
Pf3D7_14_v3:1237558-1238541:f	site	YTTTTTTTTTTTTTTTTTTTTTTTTTTTT	R	807	835	TCCGGTGTGTTGCAGGTAATTATTTTTTT	-25.8
Pf3D7_14_v3:1237558-1238541:f	site	ATAWATATATATATATATATATATATATA	R	807	835	TCCGGTGTGTTGCAGGTAATTATTTTTTT	-51.9
Pf3D7_14_v3:1237558-1238541:f	site	AAAAAAAAAAAAAAAAAAAAWAAAAAAAA	R	807	835	TCCGGTGTGTTGCAGGTAATTATTTTTTT	-42.6
Pf3D7_14_v3:1237558-1238541:f	site	WTATAHWTATATATATATATATATATAT	R	807	834	CCGGTGTGTTGCAGGTAATTATTTTTTT	-35.7
Pf3D7_14_v3:1237558-1238541:f	site	TTTTTTWTTTTTTTTTTYTTT	R	807	827	GTTGCAGGTAATTATTTTTTT	-16.2
Pf3D7_14_v3:1237558-1238541:f	site	GKYSWKRCTGCWSMWGYDAYKTTKBNTDAWSBTATTRKWRGWGYWTCSA	R	807	855	ATTTTTGATTTTTGAAATATTCCGGTGTGTTGCAGGTAATTATTTTTTT	-18.3
Pf3D7_14_v3:1237558-1238541:f	site	WWVDBARSATVRYYHCTTKKKRCWTBSHHRTTDHHMCMTATGDA	R	807	850	TGATTTTTGAAATATTCCGGTGTGTTGCAGGTAATTATTTTTTT	-19.4
Pf3D7_14_v3:1237558-1238541:f	site	AWAAAWTGKBKAGKTTCTGMWWKBGSAWCWATGVTTAVWGGCGT	R	807	850	TGATTTTTGAAATATTCCGGTGTGTTGCAGGTAATTATTTTTTT	-26.1
Pf3D7_14_v3:1237558-1238541:f	site	ATATATATATATATATATATW	R	807	827	GTTGCAGGTAATTATTTTTTT	-40.9
Pf3D7_14_v3:1237558-1238541:f	site	CMTWBTRKCCMARGAAWWGTWCVAGGAWNWAKAKWAGCTKH	R	807	847	TTTTTGAAATATTCCGGTGTGTTGCAGGTAATTATTTTTTT	-24.7
Pf3D7_14_v3:1237558-1238541:f	site	YCWTYTTYTTTTTTTTYTTTT	R	807	827	GTTGCAGGTAATTATTTTTTT	-6.7
Pf3D7_14_v3:1237558-1238541:f	site	CMRHWASWWKTTSTSCTRDTWYTGMBRA	R	807	834	CCGGTGTGTTGCAGGTAATTATTTTTTT	-20.7
Pf3D7_14_v3:1237558-1238541:f	site	AWATWWATATATATATATATATATATATATATATA	R	808	842	GAAATATTCCGGTGTGTTGCAGGTAATTATTTTTT	-48.1
Pf3D7_14_v3:1237558-1238541:f	site	YTTTTTTTTTTTTTTTTTTTTTTTTTTTT	R	808	836	TTCCGGTGTGTTGCAGGTAATTATTTTTT	-28.5
Pf3D7_14_v3:1237558-1238541:f	site	ATAWATATATATATATATATATATATATA	R	808	836	TTCCGGTGTGTTGCAGGTAATTATTTTTT	-27.8
Pf3D7_14_v3:1237558-1238541:f	site	AAAAAAAAAAAAAAAAAAAAWAAAAAAAA	R	808	836	TTCCGGTGTGTTGCAGGTAATTATTTTTT	-57.4
Pf3D7_14_v3:1237558-1238541:f	site	WTATAHWTATATATATATATATATATAT	R	808	835	TCCGGTGTGTTGCAGGTAATTATTTTTT	-49.9
Pf3D7_14_v3:1237558-1238541:f	site	TTTTTTWTTTTTTTTTTYTTT	R	808	828	TGTTGCAGGTAATTATTTTTT	-13.3
Pf3D7_14_v3:1237558-1238541:f	site	TTTWTGTGBRTGYVT	R	808	822	AGGTAATTATTTTTT	-16.4
Pf3D7_14_v3:1237558-1238541:f	site	GKYSWKRCTGCWSMWGYDAYKTTKBNTDAWSBTATTRKWRGWGYWTCSA	R	808	856	TATTTTTGATTTTTGAAATATTCCGGTGTGTTGCAGGTAATTATTTTTT	-24.4
Pf3D7_14_v3:1237558-1238541:f	site	WWVDBARSATVRYYHCTTKKKRCWTBSHHRTTDHHMCMTATGDA	R	808	851	TTGATTTTTGAAATATTCCGGTGTGTTGCAGGTAATTATTTTTT	-28.8
Pf3D7_14_v3:1237558-1238541:f	site	AWAAAWTGKBKAGKTTCTGMWWKBGSAWCWATGVTTAVWGGCGT	R	808	851	TTGATTTTTGAAATATTCCGGTGTGTTGCAGGTAATTATTTTTT	-21.0
Pf3D7_14_v3:1237558-1238541:f	site	ATATATATATATATATATATW	R	808	828	TGTTGCAGGTAATTATTTTTT	-29.6
Pf3D7_14_v3:1237558-1238541:f	site	CMTWBTRKCCMARGAAWWGTWCVAGGAWNWAKAKWAGCTKH	R	808	848	ATTTTTGAAATATTCCGGTGTGTTGCAGGTAATTATTTTTT	-18.8
Pf3D7_14_v3:1237558-1238541:f	site	GSGHWGBGDTGCWYN	R	808	822	AGGTAATTATTTTTT	-6.4
Pf3D7_14_v3:1237558-1238541:f	site	YCWTYTTYTTTTTTTTYTTTT	R	808	828	TGTTGCAGGTAATTATTTTTT	-19.5
Pf3D7_14_v3:1237558-1238541:f	site	CMRHWASWWKTTSTSCTRDTWYTGMBRA	R	808	835	TCCGGTGTGTTGCAGGTAATTATTTTTT	-4.2
Pf3D7_14_v3:1237558-1238541:f	site	AWATWWATATATATATATATATATATATATATATA	R	809	843	TGAAATATTCCGGTGTGTTGCAGGTAATTATTTTT	-52.8
Pf3D7_14_v3:1237558-1238541:f	site	YTTTTTTTTTTTTTTTTTTTTTTTTTTTT	R	809	837	ATTCCGGTGTGTTGCAGGTAATTATTTTT	-39.9
Pf3D7_14_v3:1237558-1238541:f	site	ATAWATATATATATATATATATATATATA	R	809	837	ATTCCGGTGTGTTGCAGGTAATTATTTTT	-52.6
Pf3D7_14_v3:1237558-1238541:f	site	AAAAAAAAAAAAAAAAAAAAWAAAAAAAA	R	809	837	ATTCCGGTGTGTTGCAGGTAATTATTTTT	-54.1
Pf3D7_14_v3:1237558-1238541:f	site	WTATAHWTATATATATATATATATATAT	R	809	836	TTCCGGTGTGTTGCAGGTAATTATTTTT	-28.0
Pf3D7_14_v3:1237558-1238541:f	site	TTTTTTWTTTTTTTTTTYTTT	R	809	829	GTGTTGCAGGTAATTATTTTT	-30.6
Pf3D7_14_v3:1237558-1238541:f	site	TTTWTGTGBRTGYVT	R	809	823	CAGGTAATTATTTTT	-8.9
Pf3D7_14_v3:1237558-1238541:f	site	GKYSWKRCTGCWSMWGYDAYKTTKBNTDAWSBTATTRKWRGWGYWTCSA	R	809	857	TTATTTTTGATTTTTGAAATATTCCGGTGTGTTGCAGGTAATTATTTTT	-20.5
Pf3D7_14_v3:1237558-1238541:f	site	WWVDBARSATVRYYHCTTKKKRCWTBSHHRTTDHHMCMTATGDA	R	809	852	TTTGATTTTTGAAATATTCCGGTGTGTTGCAGGTAATTATTTTT	-23.8
Pf3D7_14_v3:1237558-1238541:f	site	AWAAAWTGKBKAGKTTCTGMWWKBGSAWCWATGVTTAVWGGCGT	R	809	852	TTTGATTTTTGAAATATTCCGGTGTGTTGCAGGTAATTATTTTT	-21.8
Pf3D7_14_v3:1237558-1238541:f	site	ATATATATATATATATATATW	R	809	829	GTGTTGCAGGTAATTATTTTT	-34.5
Pf3D7_14_v3:1237558-1238541:f	site	CMTWBTRKCCMARGAAWWGTWCVAGGAWNWAKAKWAGCTKH	R	809	849	GATTTTTGAAATATTCCGGTGTGTTGCAGGTAATTATTTTT	-8.8
Pf3D7_14_v3:1237558-1238541:f	site	GSGHWGBGDTGCWYN	R	809	823	CAGGTAATTATTTTT	-14.6
Pf3D7_14_v3:1237558-1238541:f	site	YCWTYTTYTTTTTTTTYTTTT	R	809	829	GTGTTGCAGGTAATTATTTTT	-17.3
Pf3D7_14_v3:1237558-1238541:f	site	CMRHWASWWKTTSTSCTRDTWYTGMBRA	R	809	836	TTCCGGTGTGTTGCAGGTAATTATTTTT	-14.3
Pf3D7_14_v3:1237558-1238541:f	site	AWATWWATATATATATATATATATATATATATATA	R	810	844	TTGAAATATTCCGGTGTGTTGCAGGTAATTATTTT	-55.4
Pf3D7_14_v3:1237558-1238541:f	site	YTTTTTTTTTTTTTTTTTTTTTTTTTTTT	R	810	838	TATTCCGGTGTGTTGCAGGTAATTATTTT	-27.7
Pf3D7_14_v3:1237558-1238541:f	site	ATAWATATATATATATATATATATATATA	R	810	838	TATTCCGGTGTGTTGCAGGTAATTATTTT	-55.5
Pf3D7_14_v3:1237558-1238541:f	site	AAAAAAAAAAAAAAAAAAAAWAAAAAAAA	R	810	838	TATTCCGGTGTGTTGCAGGTAATTATTTT	-48.9
Pf3D7_14_v3:1237558-1238541:f	site	WTATAHWTATATATATATATATATATAT	R	810	837	ATTCCGGTGTGTTGCAGGTAATTATTTT	-44.2
Pf3D7_14_v3:1237558-1238541:f	site	TTTTTTWTTTTTTTTTTYTTT	R	810	830	TGTGTTGCAGGTAATTATTTT	-16.7
Pf3D7_14_v3:1237558-1238541:f	site	TTTWTGTGBRTGYVT	R	810	824	GCAGGTAATTATTTT	-22.4
Pf3D7_14_v3:1237558-1238541:f	site	GKYSWKRCTGCWSMWGYDAYKTTKBNTDAWSBTATTRKWRGWGYWTCSA	R	810	858	GTTATTTTTGATTTTTGAAATATTCCGGTGTGTTGCAGGTAATTATTTT	-10.9
Pf3D7_14_v3:1237558-1238541:f	site	WWVDBARSATVRYYHCTTKKKRCWTBSHHRTTDHHMCMTATGDA	R	810	853	TTTTGATTTTTGAAATATTCCGGTGTGTTGCAGGTAATTATTTT	-19.9
Pf3D7_14_v3:1237558-1238541:f	site	AWAAAWTGKBKAGKTTCTGMWWKBGSAWCWATGVTTAVWGGCGT	R	810	853	TTTTGATTTTTGAAATATTCCGGTGTGTTGCAGGTAATTATTTT	-21.1
Pf3D7_14_v3:1237558-1238541:f	site	ATATATATATATATATATATW	R	810	830	TGTGTTGCAGGTAATTATTTT	-35.3
Pf3D7_14_v3:1237558-1238541:f	site	CMTWBTRKCCMARGAAWWGTWCVAGGAWNWAKAKWAGCTKH	R	810	850	TGATTTTTGAAATATTCCGGTGTGTTGCAGGTAATTATTTT	-27.2
Pf3D7_14_v3:1237558-1238541:f	site	GSGHWGBGDTGCWYN	R	810	824	GCAGGTAATTATTTT	-10.3
Pf3D7_14_v3:1237558-1238541:f	site	YCWTYTTYTTTTTTTTYTTTT	R	810	830	TGTGTTGCAGGTAATTATTTT	-6.3
Pf3D7_14_v3:1237558-1238541:f	site	CMRHWASWWKTTSTSCTRDTWYTGMBRA	R	810	837	ATTCCGGTGTGTTGCAGGTAATTATTTT	-19.8
Pf3D7_14_v3:1237558-1238541:f	site	AWATWWATATATATATATATATATATATATATATA	R	811	845	TTTGAAATATTCCGGTGTGTTGCAGGTAATTATTT	-66.8
Pf3D7_14_v3:1237558-1238541:f	site	YTTTTTTTTTTTTTTTTTTTTTTTTTTTT	R	811	839	ATATTCCGGTGTGTTGCAGGTAATTATTT	-23.6
Pf3D7_14_v3:1237558-1238541:f	site	ATAWATATATATATATATATATATATATA	R	811	839	ATATTCCGGTGTGTTGCAGGTAATTATTT	-56.3
Pf3D7_14_v3:1237558-1238541:f	site	AAAAAAAAAAAAAAAAAAAAWAAAAAAAA	R	811	839	ATATTCCGGTGTGTTGCAGGTAATTATTT	-49.4
Pf3D7_14_v3:1237558-1238541:f	site	WTATAHWTATATATATATATATATATAT	R	811	838	TATTCCGGTGTGTTGCAGGTAATTATTT	-29.5
Pf3D7_14_v3:1237558-1238541:f	site	TTTTTTWTTTTTTTTTTYTTT	R	811	831	GTGTGTTGCAGGTAATTATTT	-19.9
Pf3D7_14_v3:1237558-1238541:f	site	TTTWTGTGBRTGYVT	R	811	825	TGCAGGTAATTATTT	-13.2
Pf3D7_14_v3:1237558-1238541:f	site	GKYSWKRCTGCWSMWGYDAYKTTKBNTDAWSBTATTRKWRGWGYWTCSA	R	811	859	TGTTATTTTTGATTTTTGAAATATTCCGGTGTGTTGCAGGTAATTATTT	-19.7
Pf3D7_14_v3:1237558-1238541:f	site	WWVDBARSATVRYYHCTTKKKRCWTBSHHRTTDHHMCMTATGDA	R	811	854	TTTTTGATTTTTGAAATATTCCGGTGTGTTGCAGGTAATTATTT	-33.5
Pf3D7_14_v3:1237558-1238541:f	site	AWAAAWTGKBKAGKTTCTGMWWKBGSAWCWATGVTTAVWGGCGT	R	811	854	TTTTTGATTTTTGAAATATTCCGGTGTGTTGCAGGTAATTATTT	-24.0
Pf3D7_14_v3:1237558-1238541:f	site	ATATATATATATATATATATW	R	811	831	GTGTGTTGCAGGTAATTATTT	-38.3
Pf3D7_14_v3:1237558-1238541:f	site	CMTWBTRKCCMARGAAWWGTWCVAGGAWNWAKAKWAGCTKH	R	811	851	TTGATTTTTGAAATATTCCGGTGTGTTGCAGGTAATTATTT	-16.0
Pf3D7_14_v3:1237558-1238541:f	site	GSGHWGBGDTGCWYN	R	811	825	TGCAGGTAATTATTT	-7.0
Pf3D7_14_v3:1237558-1238541:f	site	YCWTYTTYTTTTTTTTYTTTT	R	811	831	GTGTGTTGCAGGTAATTATTT	-16.7
Pf3D7_14_v3:1237558-1238541:f	site	CMRHWASWWKTTSTSCTRDTWYTGMBRA	R	811	838	TATTCCGGTGTGTTGCAGGTAATTATTT	-6.6
Pf3D7_14_v3:1237558-1238541:f	site	AWATWWATATATATATATATATATATATATATATA	R	812	846	TTTTGAAATATTCCGGTGTGTTGCAGGTAATTATT	-56.4
Pf3D7_14_v3:1237558-1238541:f	site	YTTTTTTTTTTTTTTTTTTTTTTTTTTTT	R	812	840	AATATTCCGGTGTGTTGCAGGTAATTATT	-34.7
Pf3D7_14_v3:1237558-1238541:f	site	ATAWATATATATATATATATATATATATA	R	812	840	AATATTCCGGTGTGTTGCAGGTAATTATT	-38.8
Pf3D7_14_v3:1237558-1238541:f	site	AAAAAAAAAAAAAAAAAAAAWAAAAAAAA	R	812	840	AATATTCCGGTGTGTTGCAGGTAATTATT	-40.4
Pf3D7_14_v3:1237558-1238541:f	site	WTATAHWTATATATATATATATATATAT	R	812	839	ATATTCCGGTGTGTTGCAGGTAATTATT	-36.9
Pf3D7_14_v3:1237558-1238541:f	site	TTTTTTWTTTTTTTTTTYTTT	R	812	832	GGTGTGTTGCAGGTAATTATT	-30.3
Pf3D7_14_v3:1237558-1238541:f	site	TTTWTGTGBRTGYVT	R	812	826	TTGCAGGTAATTATT	-6.1
Pf3D7_14_v3:1237558-1238541:f	site	GKYSWKRCTGCWSMWGYDAYKTTKBNTDAWSBTATTRKWRGWGYWTCSA	R	812	860	ATGTTATTTTTGATTTTTGAAATATTCCGGTGTGTTGCAGGTAATTATT	-25.8
Pf3D7_14_v3:1237558-1238541:f	site	WWVDBARSATVRYYHCTTKKKRCWTBSHHRTTDHHMCMTATGDA	R	812	855	ATTTTTGATTTTTGAAATATTCCGGTGTGTTGCAGGTAATTATT	-34.2
Pf3D7_14_v3:1237558-1238541:f	site	AWAAAWTGKBKAGKTTCTGMWWKBGSAWCWATGVTTAVWGGCGT	R	812	855	ATTTTTGATTTTTGAAATATTCCGGTGTGTTGCAGGTAATTATT	-20.8
Pf3D7_14_v3:1237558-1238541:f	site	ATATATATATATATATATATW	R	812	832	GGTGTGTTGCAGGTAATTATT	-35.9
Pf3D7_14_v3:1237558-1238541:f	site	CMTWBTRKCCMARGAAWWGTWCVAGGAWNWAKAKWAGCTKH	R	812	852	TTTGATTTTTGAAATATTCCGGTGTGTTGCAGGTAATTATT	-20.1
Pf3D7_14_v3:1237558-1238541:f	site	GSGHWGBGDTGCWYN	R	812	826	TTGCAGGTAATTATT	-7.8
Pf3D7_14_v3:1237558-1238541:f	site	YCWTYTTYTTTTTTTTYTTTT	R	812	832	GGTGTGTTGCAGGTAATTATT	-15.3
Pf3D7_14_v3:1237558-1238541:f	site	CMRHWASWWKTTSTSCTRDTWYTGMBRA	R	812	839	ATATTCCGGTGTGTTGCAGGTAATTATT	-21.0
Pf3D7_14_v3:1237558-1238541:f	site	AWATWWATATATATATATATATATATATATATATA	R	813	847	TTTTTGAAATATTCCGGTGTGTTGCAGGTAATTAT	-56.3
Pf3D7_14_v3:1237558-1238541:f	site	YTTTTTTTTTTTTTTTTTTTTTTTTTTTT	R	813	841	AAATATTCCGGTGTGTTGCAGGTAATTAT	-35.7
Pf3D7_14_v3:1237558-1238541:f	site	ATAWATATATATATATATATATATATATA	R	813	841	AAATATTCCGGTGTGTTGCAGGTAATTAT	-49.0
Pf3D7_14_v3:1237558-1238541:f	site	AAAAAAAAAAAAAAAAAAAAWAAAAAAAA	R	813	841	AAATATTCCGGTGTGTTGCAGGTAATTAT	-32.2
Pf3D7_14_v3:1237558-1238541:f	site	WTATAHWTATATATATATATATATATAT	R	813	840	AATATTCCGGTGTGTTGCAGGTAATTAT	-25.8
Pf3D7_14_v3:1237558-1238541:f	site	TTTTTTWTTTTTTTTTTYTTT	R	813	833	CGGTGTGTTGCAGGTAATTAT	-33.7
Pf3D7_14_v3:1237558-1238541:f	site	TTTWTGTGBRTGYVT	R	813	827	GTTGCAGGTAATTAT	-5.0
Pf3D7_14_v3:1237558-1238541:f	site	GKYSWKRCTGCWSMWGYDAYKTTKBNTDAWSBTATTRKWRGWGYWTCSA	R	813	861	TATGTTATTTTTGATTTTTGAAATATTCCGGTGTGTTGCAGGTAATTAT	-23.4
Pf3D7_14_v3:1237558-1238541:f	site	WWVDBARSATVRYYHCTTKKKRCWTBSHHRTTDHHMCMTATGDA	R	813	856	TATTTTTGATTTTTGAAATATTCCGGTGTGTTGCAGGTAATTAT	-27.0
Pf3D7_14_v3:1237558-1238541:f	site	AWAAAWTGKBKAGKTTCTGMWWKBGSAWCWATGVTTAVWGGCGT	R	813	856	TATTTTTGATTTTTGAAATATTCCGGTGTGTTGCAGGTAATTAT	-21.5
Pf3D7_14_v3:1237558-1238541:f	site	ATATATATATATATATATATW	R	813	833	CGGTGTGTTGCAGGTAATTAT	-44.6
Pf3D7_14_v3:1237558-1238541:f	site	CMTWBTRKCCMARGAAWWGTWCVAGGAWNWAKAKWAGCTKH	R	813	853	TTTTGATTTTTGAAATATTCCGGTGTGTTGCAGGTAATTAT	-20.4
Pf3D7_14_v3:1237558-1238541:f	site	GSGHWGBGDTGCWYN	R	813	827	GTTGCAGGTAATTAT	-13.4
Pf3D7_14_v3:1237558-1238541:f	site	YCWTYTTYTTTTTTTTYTTTT	R	813	833	CGGTGTGTTGCAGGTAATTAT	-15.8
Pf3D7_14_v3:1237558-1238541:f	site	CMRHWASWWKTTSTSCTRDTWYTGMBRA	R	813	840	AATATTCCGGTGTGTTGCAGGTAATTAT	-17.7
Pf3D7_14_v3:1237558-1238541:f	site	AWATWWATATATATATATATATATATATATATATA	R	814	848	ATTTTTGAAATATTCCGGTGTGTTGCAGGTAATTA	-65.5
Pf3D7_14_v3:1237558-1238541:f	site	YTTTTTTTTTTTTTTTTTTTTTTTTTTTT	R	814	842	GAAATATTCCGGTGTGTTGCAGGTAATTA	-32.8
Pf3D7_14_v3:1237558-1238541:f	site	ATAWATATATATATATATATATATATATA	R	814	842	GAAATATTCCGGTGTGTTGCAGGTAATTA	-57.0
Pf3D7_14_v3:1237558-1238541:f	site	AAAAAAAAAAAAAAAAAAAAWAAAAAAAA	R	814	842	GAAATATTCCGGTGTGTTGCAGGTAATTA	-27.7
Pf3D7_14_v3:1237558-1238541:f	site	WTATAHWTATATATATATATATATATAT	R	814	841	AAATATTCCGGTGTGTTGCAGGTAATTA	-30.3
Pf3D7_14_v3:1237558-1238541:f	site	TTTTTTWTTTTTTTTTTYTTT	R	814	834	CCGGTGTGTTGCAGGTAATTA	-25.6
Pf3D7_14_v3:1237558-1238541:f	site	TTTWTGTGBRTGYVT	R	814	828	TGTTGCAGGTAATTA	-14.5
Pf3D7_14_v3:1237558-1238541:f	site	GKYSWKRCTGCWSMWGYDAYKTTKBNTDAWSBTATTRKWRGWGYWTCSA	R	814	862	ATATGTTATTTTTGATTTTTGAAATATTCCGGTGTGTTGCAGGTAATTA	-20.7
Pf3D7_14_v3:1237558-1238541:f	site	WWVDBARSATVRYYHCTTKKKRCWTBSHHRTTDHHMCMTATGDA	R	814	857	TTATTTTTGATTTTTGAAATATTCCGGTGTGTTGCAGGTAATTA	-34.7
Pf3D7_14_v3:1237558-1238541:f	site	AWAAAWTGKBKAGKTTCTGMWWKBGSAWCWATGVTTAVWGGCGT	R	814	857	TTATTTTTGATTTTTGAAATATTCCGGTGTGTTGCAGGTAATTA	-19.0
Pf3D7_14_v3:1237558-1238541:f	site	ATATATATATATATATATATW	R	814	834	CCGGTGTGTTGCAGGTAATTA	-35.1
Pf3D7_14_v3:1237558-1238541:f	site	CMTWBTRKCCMARGAAWWGTWCVAGGAWNWAKAKWAGCTKH	R	814	854	TTTTTGATTTTTGAAATATTCCGGTGTGTTGCAGGTAATTA	-10.2
Pf3D7_14_v3:1237558-1238541:f	site	GSGHWGBGDTGCWYN	R	814	828	TGTTGCAGGTAATTA	-12.4
Pf3D7_14_v3:1237558-1238541:f	site	YCWTYTTYTTTTTTTTYTTTT	R	814	834	CCGGTGTGTTGCAGGTAATTA	-21.4
Pf3D7_14_v3:1237558-1238541:f	site	CMRHWASWWKTTSTSCTRDTWYTGMBRA	R	814	841	AAATATTCCGGTGTGTTGCAGGTAATTA	-10.0
Pf3D7_14_v3:1237558-1238541:f	site	AWATWWATATATATATATATATATATATATATATA	R	815	849	GATTTTTGAAATATTCCGGTGTGTTGCAGGTAATT	-58.3
Pf3D7_14_v3:1237558-1238541:f	site	YTTTTTTTTTTTTTTTTTTTTTTTTTTTT	R	815	843	TGAAATATTCCGGTGTGTTGCAGGTAATT	-40.4
Pf3D7_14_v3:1237558-1238541:f	site	ATAWATATATATATATATATATATATATA	R	815	843	TGAAATATTCCGGTGTGTTGCAGGTAATT	-41.3
Pf3D7_14_v3:1237558-1238541:f	site	AAAAAAAAAAAAAAAAAAAAWAAAAAAAA	R	815	843	TGAAATATTCCGGTGTGTTGCAGGTAATT	-32.7
Pf3D7_14_v3:1237558-1238541:f	site	WTATAHWTATATATATATATATATATAT	R	815	842	GAAATATTCCGGTGTGTTGCAGGTAATT	-34.8
Pf3D7_14_v3:1237558-1238541:f	site	TTTTTTWTTTTTTTTTTYTTT	R	815	835	TCCGGTGTGTTGCAGGTAATT	-22.9
Pf3D7_14_v3:1237558-1238541:f	site	TTTWTGTGBRTGYVT	R	815	829	GTGTTGCAGGTAATT	-3.9
Pf3D7_14_v3:1237558-1238541:f	site	GKYSWKRCTGCWSMWGYDAYKTTKBNTDAWSBTATTRKWRGWGYWTCSA	R	815	863	AATATGTTATTTTTGATTTTTGAAATATTCCGGTGTGTTGCAGGTAATT	-23.3
Pf3D7_14_v3:1237558-1238541:f	site	WWVDBARSATVRYYHCTTKKKRCWTBSHHRTTDHHMCMTATGDA	R	815	858	GTTATTTTTGATTTTTGAAATATTCCGGTGTGTTGCAGGTAATT	-25.7
Pf3D7_14_v3:1237558-1238541:f	site	AWAAAWTGKBKAGKTTCTGMWWKBGSAWCWATGVTTAVWGGCGT	R	815	858	GTTATTTTTGATTTTTGAAATATTCCGGTGTGTTGCAGGTAATT	-21.7
Pf3D7_14_v3:1237558-1238541:f	site	ATATATATATATATATATATW	R	815	835	TCCGGTGTGTTGCAGGTAATT	-48.0
Pf3D7_14_v3:1237558-1238541:f	site	CMTWBTRKCCMARGAAWWGTWCVAGGAWNWAKAKWAGCTKH	R	815	855	ATTTTTGATTTTTGAAATATTCCGGTGTGTTGCAGGTAATT	-7.5
Pf3D7_14_v3:1237558-1238541:f	site	GSGHWGBGDTGCWYN	R	815	829	GTGTTGCAGGTAATT	-4.6
Pf3D7_14_v3:1237558-1238541:f	site	YCWTYTTYTTTTTTTTYTTTT	R	815	835	TCCGGTGTGTTGCAGGTAATT	-19.0
Pf3D7_14_v3:1237558-1238541:f	site	CMRHWASWWKTTSTSCTRDTWYTGMBRA	R	815	842	GAAATATTCCGGTGTGTTGCAGGTAATT	-20.8
Pf3D7_14_v3:1237558-1238541:f	site	AWATWWATATATATATATATATATATATATATATA	R	816	850	TGATTTTTGAAATATTCCGGTGTGTTGCAGGTAAT	-50.7
Pf3D7_14_v3:1237558-1238541:f	site	YTTTTTTTTTTTTTTTTTTTTTTTTTTTT	R	816	844	TTGAAATATTCCGGTGTGTTGCAGGTAAT	-32.5
Pf3D7_14_v3:1237558-1238541:f	site	ATAWATATATATATATATATATATATATA	R	816	844	TTGAAATATTCCGGTGTGTTGCAGGTAAT	-52.2
Pf3D7_14_v3:1237558-1238541:f	site	AAAAAAAAAAAAAAAAAAAAWAAAAAAAA	R	816	844	TTGAAATATTCCGGTGTGTTGCAGGTAAT	-47.4
Pf3D7_14_v3:1237558-1238541:f	site	WTATAHWTATATATATATATATATATAT	R	816	843	TGAAATATTCCGGTGTGTTGCAGGTAAT	-40.2
Pf3D7_14_v3:1237558-1238541:f	site	TTTTTTWTTTTTTTTTTYTTT	R	816	836	TTCCGGTGTGTTGCAGGTAAT	-30.9
Pf3D7_14_v3:1237558-1238541:f	site	TTTWTGTGBRTGYVT	R	816	830	TGTGTTGCAGGTAAT	-10.3
Pf3D7_14_v3:1237558-1238541:f	site	GKYSWKRCTGCWSMWGYDAYKTTKBNTDAWSBTATTRKWRGWGYWTCSA	R	816	864	AAATATGTTATTTTTGATTTTTGAAATATTCCGGTGTGTTGCAGGTAAT	-24.1
Pf3D7_14_v3:1237558-1238541:f	site	WWVDBARSATVRYYHCTTKKKRCWTBSHHRTTDHHMCMTATGDA	R	816	859	TGTTATTTTTGATTTTTGAAATATTCCGGTGTGTTGCAGGTAAT	-24.5
Pf3D7_14_v3:1237558-1238541:f	site	AWAAAWTGKBKAGKTTCTGMWWKBGSAWCWATGVTTAVWGGCGT	R	816	859	TGTTATTTTTGATTTTTGAAATATTCCGGTGTGTTGCAGGTAAT	-4.8
Pf3D7_14_v3:1237558-1238541:f	site	ATATATATATATATATATATW	R	816	836	TTCCGGTGTGTTGCAGGTAAT	-35.7
Pf3D7_14_v3:1237558-1238541:f	site	CMTWBTRKCCMARGAAWWGTWCVAGGAWNWAKAKWAGCTKH	R	816	856	TATTTTTGATTTTTGAAATATTCCGGTGTGTTGCAGGTAAT	-20.3
Pf3D7_14_v3:1237558-1238541:f	site	GSGHWGBGDTGCWYN	R	816	830	TGTGTTGCAGGTAAT	-7.1
Pf3D7_14_v3:1237558-1238541:f	site	YCWTYTTYTTTTTTTTYTTTT	R	816	836	TTCCGGTGTGTTGCAGGTAAT	-23.0
Pf3D7_14_v3:1237558-1238541:f	site	CMRHWASWWKTTSTSCTRDTWYTGMBRA	R	816	843	TGAAATATTCCGGTGTGTTGCAGGTAAT	-14.1
Pf3D7_14_v3:1237558-1238541:f	site	AWATWWATATATATATATATATATATATATATATA	R	817	851	TTGATTTTTGAAATATTCCGGTGTGTTGCAGGTAA	-61.3
Pf3D7_14_v3:1237558-1238541:f	site	YTTTTTTTTTTTTTTTTTTTTTTTTTTTT	R	817	845	TTTGAAATATTCCGGTGTGTTGCAGGTAA	-25.8
Pf3D7_14_v3:1237558-1238541:f	site	ATAWATATATATATATATATATATATATA	R	817	845	TTTGAAATATTCCGGTGTGTTGCAGGTAA	-48.7
Pf3D7_14_v3:1237558-1238541:f	site	AAAAAAAAAAAAAAAAAAAAWAAAAAAAA	R	817	845	TTTGAAATATTCCGGTGTGTTGCAGGTAA	-43.7
Pf3D7_14_v3:1237558-1238541:f	site	WTATAHWTATATATATATATATATATAT	R	817	844	TTGAAATATTCCGGTGTGTTGCAGGTAA	-39.8
Pf3D7_14_v3:1237558-1238541:f	site	TTTTTTWTTTTTTTTTTYTTT	R	817	837	ATTCCGGTGTGTTGCAGGTAA	-31.8
Pf3D7_14_v3:1237558-1238541:f	site	TTTWTGTGBRTGYVT	R	817	831	GTGTGTTGCAGGTAA	-7.5
Pf3D7_14_v3:1237558-1238541:f	site	GKYSWKRCTGCWSMWGYDAYKTTKBNTDAWSBTATTRKWRGWGYWTCSA	R	817	865	AAAATATGTTATTTTTGATTTTTGAAATATTCCGGTGTGTTGCAGGTAA	-30.4
Pf3D7_14_v3:1237558-1238541:f	site	WWVDBARSATVRYYHCTTKKKRCWTBSHHRTTDHHMCMTATGDA	R	817	860	ATGTTATTTTTGATTTTTGAAATATTCCGGTGTGTTGCAGGTAA	-7.9
Pf3D7_14_v3:1237558-1238541:f	site	AWAAAWTGKBKAGKTTCTGMWWKBGSAWCWATGVTTAVWGGCGT	R	817	860	ATGTTATTTTTGATTTTTGAAATATTCCGGTGTGTTGCAGGTAA	-17.9
Pf3D7_14_v3:1237558-1238541:f	site	ATATATATATATATATATATW	R	817	837	ATTCCGGTGTGTTGCAGGTAA	-47.5
Pf3D7_14_v3:1237558-1238541:f	site	CMTWBTRKCCMARGAAWWGTWCVAGGAWNWAKAKWAGCTKH	R	817	857	TTATTTTTGATTTTTGAAATATTCCGGTGTGTTGCAGGTAA	-21.1
Pf3D7_14_v3:1237558-1238541:f	site	GSGHWGBGDTGCWYN	R	817	831	GTGTGTTGCAGGTAA	-3.0
Pf3D7_14_v3:1237558-1238541:f	site	YCWTYTTYTTTTTTTTYTTTT	R	817	837	ATTCCGGTGTGTTGCAGGTAA	-24.5
Pf3D7_14_v3:1237558-1238541:f	site	CMRHWASWWKTTSTSCTRDTWYTGMBRA	R	817	844	TTGAAATATTCCGGTGTGTTGCAGGTAA	-2.1
Pf3D7_14_v3:1252422-1252744:f	site	GKYSWKRCTGCWSMWGYDAYKTTKBNTDAWSBTATTRKWRGWGYWTCSA	D	1	49	TATAAAAAAAAAAAAGGAAATATATAAAGAATAATAGGTAACATATGTT	-21.0
Pf3D7_14_v3:1252422-1252744:f	site	WWVDBARSATVRYYHCTTKKKRCWTBSHHRTTDHHMCMTATGDA	D	1	44	TATAAAAAAAAAAAAGGAAATATATAAAGAATAATAGGTAACAT	-34.4
Pf3D7_14_v3:1252422-1252744:f	site	AWAAAWTGKBKAGKTTCTGMWWKBGSAWCWATGVTTAVWGGCGT	D	1	44	TATAAAAAAAAAAAAGGAAATATATAAAGAATAATAGGTAACAT	-19.6
Pf3D7_14_v3:1252422-1252744:f	site	CMTWBTRKCCMARGAAWWGTWCVAGGAWNWAKAKWAGCTKH	D	1	41	TATAAAAAAAAAAAAGGAAATATATAAAGAATAATAGGTAA	-16.6
Pf3D7_14_v3:1252422-1252744:f	site	GKYSWKRCTGCWSMWGYDAYKTTKBNTDAWSBTATTRKWRGWGYWTCSA	D	2	50	ATAAAAAAAAAAAAGGAAATATATAAAGAATAATAGGTAACATATGTTT	-33.0
Pf3D7_14_v3:1252422-1252744:f	site	WWVDBARSATVRYYHCTTKKKRCWTBSHHRTTDHHMCMTATGDA	D	2	45	ATAAAAAAAAAAAAGGAAATATATAAAGAATAATAGGTAACATA	-42.9
Pf3D7_14_v3:1252422-1252744:f	site	AWAAAWTGKBKAGKTTCTGMWWKBGSAWCWATGVTTAVWGGCGT	D	2	45	ATAAAAAAAAAAAAGGAAATATATAAAGAATAATAGGTAACATA	-32.6
Pf3D7_14_v3:1252422-1252744:f	site	CMTWBTRKCCMARGAAWWGTWCVAGGAWNWAKAKWAGCTKH	D	2	42	ATAAAAAAAAAAAAGGAAATATATAAAGAATAATAGGTAAC	-20.5
Pf3D7_14_v3:1252422-1252744:f	site	GKYSWKRCTGCWSMWGYDAYKTTKBNTDAWSBTATTRKWRGWGYWTCSA	D	3	51	TAAAAAAAAAAAAGGAAATATATAAAGAATAATAGGTAACATATGTTTA	-42.9
Pf3D7_14_v3:1252422-1252744:f	site	WWVDBARSATVRYYHCTTKKKRCWTBSHHRTTDHHMCMTATGDA	D	3	46	TAAAAAAAAAAAAGGAAATATATAAAGAATAATAGGTAACATAT	-32.1
Pf3D7_14_v3:1252422-1252744:f	site	AWAAAWTGKBKAGKTTCTGMWWKBGSAWCWATGVTTAVWGGCGT	D	3	46	TAAAAAAAAAAAAGGAAATATATAAAGAATAATAGGTAACATAT	-30.8
Pf3D7_14_v3:1252422-1252744:f	site	CMTWBTRKCCMARGAAWWGTWCVAGGAWNWAKAKWAGCTKH	D	3	43	TAAAAAAAAAAAAGGAAATATATAAAGAATAATAGGTAACA	-23.8
Pf3D7_14_v3:1252422-1252744:f	site	GKYSWKRCTGCWSMWGYDAYKTTKBNTDAWSBTATTRKWRGWGYWTCSA	D	4	52	AAAAAAAAAAAAGGAAATATATAAAGAATAATAGGTAACATATGTTTAA	-34.9
Pf3D7_14_v3:1252422-1252744:f	site	WWVDBARSATVRYYHCTTKKKRCWTBSHHRTTDHHMCMTATGDA	D	4	47	AAAAAAAAAAAAGGAAATATATAAAGAATAATAGGTAACATATG	-19.6
Pf3D7_14_v3:1252422-1252744:f	site	AWAAAWTGKBKAGKTTCTGMWWKBGSAWCWATGVTTAVWGGCGT	D	4	47	AAAAAAAAAAAAGGAAATATATAAAGAATAATAGGTAACATATG	-16.4
Pf3D7_14_v3:1252422-1252744:f	site	CMTWBTRKCCMARGAAWWGTWCVAGGAWNWAKAKWAGCTKH	D	4	44	AAAAAAAAAAAAGGAAATATATAAAGAATAATAGGTAACAT	-7.1
Pf3D7_14_v3:1252422-1252744:f	site	GKYSWKRCTGCWSMWGYDAYKTTKBNTDAWSBTATTRKWRGWGYWTCSA	D	5	53	AAAAAAAAAAAGGAAATATATAAAGAATAATAGGTAACATATGTTTAAG	-31.9
Pf3D7_14_v3:1252422-1252744:f	site	WWVDBARSATVRYYHCTTKKKRCWTBSHHRTTDHHMCMTATGDA	D	5	48	AAAAAAAAAAAGGAAATATATAAAGAATAATAGGTAACATATGT	-24.6
Pf3D7_14_v3:1252422-1252744:f	site	AWAAAWTGKBKAGKTTCTGMWWKBGSAWCWATGVTTAVWGGCGT	D	5	48	AAAAAAAAAAAGGAAATATATAAAGAATAATAGGTAACATATGT	-17.6
Pf3D7_14_v3:1252422-1252744:f	site	CMTWBTRKCCMARGAAWWGTWCVAGGAWNWAKAKWAGCTKH	D	5	45	AAAAAAAAAAAGGAAATATATAAAGAATAATAGGTAACATA	-16.0
Pf3D7_14_v3:1252422-1252744:f	site	GKYSWKRCTGCWSMWGYDAYKTTKBNTDAWSBTATTRKWRGWGYWTCSA	D	6	54	AAAAAAAAAAGGAAATATATAAAGAATAATAGGTAACATATGTTTAAGG	-33.7
Pf3D7_14_v3:1252422-1252744:f	site	WWVDBARSATVRYYHCTTKKKRCWTBSHHRTTDHHMCMTATGDA	D	6	49	AAAAAAAAAAGGAAATATATAAAGAATAATAGGTAACATATGTT	-21.7
Pf3D7_14_v3:1252422-1252744:f	site	AWAAAWTGKBKAGKTTCTGMWWKBGSAWCWATGVTTAVWGGCGT	D	6	49	AAAAAAAAAAGGAAATATATAAAGAATAATAGGTAACATATGTT	-21.5
Pf3D7_14_v3:1252422-1252744:f	site	CMTWBTRKCCMARGAAWWGTWCVAGGAWNWAKAKWAGCTKH	D	6	46	AAAAAAAAAAGGAAATATATAAAGAATAATAGGTAACATAT	-26.5
Pf3D7_14_v3:1252422-1252744:f	site	AWATWWATATATATATATATATATATATATATATA	D	7	41	AAAAAAAAAGGAAATATATAAAGAATAATAGGTAA	-54.2
Pf3D7_14_v3:1252422-1252744:f	site	GKYSWKRCTGCWSMWGYDAYKTTKBNTDAWSBTATTRKWRGWGYWTCSA	D	7	55	AAAAAAAAAGGAAATATATAAAGAATAATAGGTAACATATGTTTAAGGA	-17.5
Pf3D7_14_v3:1252422-1252744:f	site	WWVDBARSATVRYYHCTTKKKRCWTBSHHRTTDHHMCMTATGDA	D	7	50	AAAAAAAAAGGAAATATATAAAGAATAATAGGTAACATATGTTT	-26.9
Pf3D7_14_v3:1252422-1252744:f	site	AWAAAWTGKBKAGKTTCTGMWWKBGSAWCWATGVTTAVWGGCGT	D	7	50	AAAAAAAAAGGAAATATATAAAGAATAATAGGTAACATATGTTT	-22.0
Pf3D7_14_v3:1252422-1252744:f	site	CMTWBTRKCCMARGAAWWGTWCVAGGAWNWAKAKWAGCTKH	D	7	47	AAAAAAAAAGGAAATATATAAAGAATAATAGGTAACATATG	-24.9
Pf3D7_14_v3:1252422-1252744:f	site	AWATWWATATATATATATATATATATATATATATA	D	8	42	AAAAAAAAGGAAATATATAAAGAATAATAGGTAAC	-26.6
Pf3D7_14_v3:1252422-1252744:f	site	GKYSWKRCTGCWSMWGYDAYKTTKBNTDAWSBTATTRKWRGWGYWTCSA	D	8	56	AAAAAAAAGGAAATATATAAAGAATAATAGGTAACATATGTTTAAGGAA	-27.5
Pf3D7_14_v3:1252422-1252744:f	site	WWVDBARSATVRYYHCTTKKKRCWTBSHHRTTDHHMCMTATGDA	D	8	51	AAAAAAAAGGAAATATATAAAGAATAATAGGTAACATATGTTTA	-23.2
Pf3D7_14_v3:1252422-1252744:f	site	AWAAAWTGKBKAGKTTCTGMWWKBGSAWCWATGVTTAVWGGCGT	D	8	51	AAAAAAAAGGAAATATATAAAGAATAATAGGTAACATATGTTTA	-21.4
Pf3D7_14_v3:1252422-1252744:f	site	CMTWBTRKCCMARGAAWWGTWCVAGGAWNWAKAKWAGCTKH	D	8	48	AAAAAAAAGGAAATATATAAAGAATAATAGGTAACATATGT	-22.7
Pf3D7_14_v3:1252422-1252744:f	site	AWATWWATATATATATATATATATATATATATATA	D	9	43	AAAAAAAGGAAATATATAAAGAATAATAGGTAACA	-50.6
Pf3D7_14_v3:1252422-1252744:f	site	GKYSWKRCTGCWSMWGYDAYKTTKBNTDAWSBTATTRKWRGWGYWTCSA	D	9	57	AAAAAAAGGAAATATATAAAGAATAATAGGTAACATATGTTTAAGGAAT	-38.6
Pf3D7_14_v3:1252422-1252744:f	site	WWVDBARSATVRYYHCTTKKKRCWTBSHHRTTDHHMCMTATGDA	D	9	52	AAAAAAAGGAAATATATAAAGAATAATAGGTAACATATGTTTAA	-27.8
Pf3D7_14_v3:1252422-1252744:f	site	AWAAAWTGKBKAGKTTCTGMWWKBGSAWCWATGVTTAVWGGCGT	D	9	52	AAAAAAAGGAAATATATAAAGAATAATAGGTAACATATGTTTAA	-27.5
Pf3D7_14_v3:1252422-1252744:f	site	CMTWBTRKCCMARGAAWWGTWCVAGGAWNWAKAKWAGCTKH	D	9	49	AAAAAAAGGAAATATATAAAGAATAATAGGTAACATATGTT	-22.6
Pf3D7_14_v3:1252422-1252744:f	site	AWATWWATATATATATATATATATATATATATATA	D	10	44	AAAAAAGGAAATATATAAAGAATAATAGGTAACAT	-33.8
Pf3D7_14_v3:1252422-1252744:f	site	GKYSWKRCTGCWSMWGYDAYKTTKBNTDAWSBTATTRKWRGWGYWTCSA	D	10	58	AAAAAAGGAAATATATAAAGAATAATAGGTAACATATGTTTAAGGAATG	-30.7
Pf3D7_14_v3:1252422-1252744:f	site	WWVDBARSATVRYYHCTTKKKRCWTBSHHRTTDHHMCMTATGDA	D	10	53	AAAAAAGGAAATATATAAAGAATAATAGGTAACATATGTTTAAG	-36.0
Pf3D7_14_v3:1252422-1252744:f	site	AWAAAWTGKBKAGKTTCTGMWWKBGSAWCWATGVTTAVWGGCGT	D	10	53	AAAAAAGGAAATATATAAAGAATAATAGGTAACATATGTTTAAG	-22.3
Pf3D7_14_v3:1252422-1252744:f	site	CMTWBTRKCCMARGAAWWGTWCVAGGAWNWAKAKWAGCTKH	D	10	50	AAAAAAGGAAATATATAAAGAATAATAGGTAACATATGTTT	-15.1
Pf3D7_14_v3:1252422-1252744:f	site	AWATWWATATATATATATATATATATATATATATA	D	11	45	AAAAAGGAAATATATAAAGAATAATAGGTAACATA	-40.8
Pf3D7_14_v3:1252422-1252744:f	site	GKYSWKRCTGCWSMWGYDAYKTTKBNTDAWSBTATTRKWRGWGYWTCSA	D	11	59	AAAAAGGAAATATATAAAGAATAATAGGTAACATATGTTTAAGGAATGT	-18.1
Pf3D7_14_v3:1252422-1252744:f	site	WWVDBARSATVRYYHCTTKKKRCWTBSHHRTTDHHMCMTATGDA	D	11	54	AAAAAGGAAATATATAAAGAATAATAGGTAACATATGTTTAAGG	-29.3
Pf3D7_14_v3:1252422-1252744:f	site	AWAAAWTGKBKAGKTTCTGMWWKBGSAWCWATGVTTAVWGGCGT	D	11	54	AAAAAGGAAATATATAAAGAATAATAGGTAACATATGTTTAAGG	-24.1
Pf3D7_14_v3:1252422-1252744:f	site	CMTWBTRKCCMARGAAWWGTWCVAGGAWNWAKAKWAGCTKH	D	11	51	AAAAAGGAAATATATAAAGAATAATAGGTAACATATGTTTA	-14.9
Pf3D7_14_v3:1252422-1252744:f	site	AWATWWATATATATATATATATATATATATATATA	D	12	46	AAAAGGAAATATATAAAGAATAATAGGTAACATAT	-31.4
Pf3D7_14_v3:1252422-1252744:f	site	GKYSWKRCTGCWSMWGYDAYKTTKBNTDAWSBTATTRKWRGWGYWTCSA	D	12	60	AAAAGGAAATATATAAAGAATAATAGGTAACATATGTTTAAGGAATGTC	-18.3
Pf3D7_14_v3:1252422-1252744:f	site	WWVDBARSATVRYYHCTTKKKRCWTBSHHRTTDHHMCMTATGDA	D	12	55	AAAAGGAAATATATAAAGAATAATAGGTAACATATGTTTAAGGA	-20.8
Pf3D7_14_v3:1252422-1252744:f	site	AWAAAWTGKBKAGKTTCTGMWWKBGSAWCWATGVTTAVWGGCGT	D	12	55	AAAAGGAAATATATAAAGAATAATAGGTAACATATGTTTAAGGA	-23.6
Pf3D7_14_v3:1252422-1252744:f	site	CMTWBTRKCCMARGAAWWGTWCVAGGAWNWAKAKWAGCTKH	D	12	52	AAAAGGAAATATATAAAGAATAATAGGTAACATATGTTTAA	-17.8
Pf3D7_14_v3:1252422-1252744:f	site	AWATWWATATATATATATATATATATATATATATA	D	13	47	AAAGGAAATATATAAAGAATAATAGGTAACATATG	-35.8
Pf3D7_14_v3:1252422-1252744:f	site	YTTTTTTTTTTTTTTTTTTTTTTTTTTTT	D	13	41	AAAGGAAATATATAAAGAATAATAGGTAA	-53.5
Pf3D7_14_v3:1252422-1252744:f	site	ATAWATATATATATATATATATATATATA	D	13	41	AAAGGAAATATATAAAGAATAATAGGTAA	-49.7
Pf3D7_14_v3:1252422-1252744:f	site	AAAAAAAAAAAAAAAAAAAAWAAAAAAAA	D	13	41	AAAGGAAATATATAAAGAATAATAGGTAA	-16.4
Pf3D7_14_v3:1252422-1252744:f	site	GKYSWKRCTGCWSMWGYDAYKTTKBNTDAWSBTATTRKWRGWGYWTCSA	D	13	61	AAAGGAAATATATAAAGAATAATAGGTAACATATGTTTAAGGAATGTCT	-20.9
Pf3D7_14_v3:1252422-1252744:f	site	WWVDBARSATVRYYHCTTKKKRCWTBSHHRTTDHHMCMTATGDA	D	13	56	AAAGGAAATATATAAAGAATAATAGGTAACATATGTTTAAGGAA	-20.6
Pf3D7_14_v3:1252422-1252744:f	site	AWAAAWTGKBKAGKTTCTGMWWKBGSAWCWATGVTTAVWGGCGT	D	13	56	AAAGGAAATATATAAAGAATAATAGGTAACATATGTTTAAGGAA	-25.9
Pf3D7_14_v3:1252422-1252744:f	site	CMTWBTRKCCMARGAAWWGTWCVAGGAWNWAKAKWAGCTKH	D	13	53	AAAGGAAATATATAAAGAATAATAGGTAACATATGTTTAAG	-18.2
Pf3D7_14_v3:1252422-1252744:f	site	AWATWWATATATATATATATATATATATATATATA	D	14	48	AAGGAAATATATAAAGAATAATAGGTAACATATGT	-48.2
Pf3D7_14_v3:1252422-1252744:f	site	YTTTTTTTTTTTTTTTTTTTTTTTTTTTT	D	14	42	AAGGAAATATATAAAGAATAATAGGTAAC	-47.0
Pf3D7_14_v3:1252422-1252744:f	site	ATAWATATATATATATATATATATATATA	D	14	42	AAGGAAATATATAAAGAATAATAGGTAAC	-26.2
Pf3D7_14_v3:1252422-1252744:f	site	AAAAAAAAAAAAAAAAAAAAWAAAAAAAA	D	14	42	AAGGAAATATATAAAGAATAATAGGTAAC	-16.8
Pf3D7_14_v3:1252422-1252744:f	site	WTATAHWTATATATATATATATATATAT	D	14	41	AAGGAAATATATAAAGAATAATAGGTAA	-18.7
Pf3D7_14_v3:1252422-1252744:f	site	GKYSWKRCTGCWSMWGYDAYKTTKBNTDAWSBTATTRKWRGWGYWTCSA	D	14	62	AAGGAAATATATAAAGAATAATAGGTAACATATGTTTAAGGAATGTCTA	-16.7
Pf3D7_14_v3:1252422-1252744:f	site	WWVDBARSATVRYYHCTTKKKRCWTBSHHRTTDHHMCMTATGDA	D	14	57	AAGGAAATATATAAAGAATAATAGGTAACATATGTTTAAGGAAT	-33.0
Pf3D7_14_v3:1252422-1252744:f	site	AWAAAWTGKBKAGKTTCTGMWWKBGSAWCWATGVTTAVWGGCGT	D	14	57	AAGGAAATATATAAAGAATAATAGGTAACATATGTTTAAGGAAT	-15.0
Pf3D7_14_v3:1252422-1252744:f	site	CMTWBTRKCCMARGAAWWGTWCVAGGAWNWAKAKWAGCTKH	D	14	54	AAGGAAATATATAAAGAATAATAGGTAACATATGTTTAAGG	-23.2
Pf3D7_14_v3:1252422-1252744:f	site	CMRHWASWWKTTSTSCTRDTWYTGMBRA	D	14	41	AAGGAAATATATAAAGAATAATAGGTAA	-9.5
Pf3D7_14_v3:1252422-1252744:f	site	AWATWWATATATATATATATATATATATATATATA	D	15	49	AGGAAATATATAAAGAATAATAGGTAACATATGTT	-44.0
Pf3D7_14_v3:1252422-1252744:f	site	YTTTTTTTTTTTTTTTTTTTTTTTTTTTT	D	15	43	AGGAAATATATAAAGAATAATAGGTAACA	-59.4
Pf3D7_14_v3:1252422-1252744:f	site	ATAWATATATATATATATATATATATATA	D	15	43	AGGAAATATATAAAGAATAATAGGTAACA	-41.0
Pf3D7_14_v3:1252422-1252744:f	site	AAAAAAAAAAAAAAAAAAAAWAAAAAAAA	D	15	43	AGGAAATATATAAAGAATAATAGGTAACA	-4.8
Pf3D7_14_v3:1252422-1252744:f	site	WTATAHWTATATATATATATATATATAT	D	15	42	AGGAAATATATAAAGAATAATAGGTAAC	-31.8
Pf3D7_14_v3:1252422-1252744:f	site	GKYSWKRCTGCWSMWGYDAYKTTKBNTDAWSBTATTRKWRGWGYWTCSA	D	15	63	AGGAAATATATAAAGAATAATAGGTAACATATGTTTAAGGAATGTCTAT	-33.5
Pf3D7_14_v3:1252422-1252744:f	site	WWVDBARSATVRYYHCTTKKKRCWTBSHHRTTDHHMCMTATGDA	D	15	58	AGGAAATATATAAAGAATAATAGGTAACATATGTTTAAGGAATG	-26.4
Pf3D7_14_v3:1252422-1252744:f	site	AWAAAWTGKBKAGKTTCTGMWWKBGSAWCWATGVTTAVWGGCGT	D	15	58	AGGAAATATATAAAGAATAATAGGTAACATATGTTTAAGGAATG	-7.7
Pf3D7_14_v3:1252422-1252744:f	site	CMTWBTRKCCMARGAAWWGTWCVAGGAWNWAKAKWAGCTKH	D	15	55	AGGAAATATATAAAGAATAATAGGTAACATATGTTTAAGGA	-23.0
Pf3D7_14_v3:1252422-1252744:f	site	CMRHWASWWKTTSTSCTRDTWYTGMBRA	D	15	42	AGGAAATATATAAAGAATAATAGGTAAC	-21.4
Pf3D7_14_v3:1252422-1252744:f	site	AWATWWATATATATATATATATATATATATATATA	D	16	50	GGAAATATATAAAGAATAATAGGTAACATATGTTT	-43.8
Pf3D7_14_v3:1252422-1252744:f	site	YTTTTTTTTTTTTTTTTTTTTTTTTTTTT	D	16	44	GGAAATATATAAAGAATAATAGGTAACAT	-50.9
Pf3D7_14_v3:1252422-1252744:f	site	ATAWATATATATATATATATATATATATA	D	16	44	GGAAATATATAAAGAATAATAGGTAACAT	-29.9
Pf3D7_14_v3:1252422-1252744:f	site	AAAAAAAAAAAAAAAAAAAAWAAAAAAAA	D	16	44	GGAAATATATAAAGAATAATAGGTAACAT	-11.1
Pf3D7_14_v3:1252422-1252744:f	site	WTATAHWTATATATATATATATATATAT	D	16	43	GGAAATATATAAAGAATAATAGGTAACA	-15.6
Pf3D7_14_v3:1252422-1252744:f	site	GKYSWKRCTGCWSMWGYDAYKTTKBNTDAWSBTATTRKWRGWGYWTCSA	D	16	64	GGAAATATATAAAGAATAATAGGTAACATATGTTTAAGGAATGTCTATA	-20.3
Pf3D7_14_v3:1252422-1252744:f	site	WWVDBARSATVRYYHCTTKKKRCWTBSHHRTTDHHMCMTATGDA	D	16	59	GGAAATATATAAAGAATAATAGGTAACATATGTTTAAGGAATGT	-18.4
Pf3D7_14_v3:1252422-1252744:f	site	AWAAAWTGKBKAGKTTCTGMWWKBGSAWCWATGVTTAVWGGCGT	D	16	59	GGAAATATATAAAGAATAATAGGTAACATATGTTTAAGGAATGT	-26.1
Pf3D7_14_v3:1252422-1252744:f	site	CMTWBTRKCCMARGAAWWGTWCVAGGAWNWAKAKWAGCTKH	D	16	56	GGAAATATATAAAGAATAATAGGTAACATATGTTTAAGGAA	-11.1
Pf3D7_14_v3:1252422-1252744:f	site	CMRHWASWWKTTSTSCTRDTWYTGMBRA	D	16	43	GGAAATATATAAAGAATAATAGGTAACA	-20.2
Pf3D7_14_v3:1252422-1252744:f	site	AWATWWATATATATATATATATATATATATATATA	D	17	51	GAAATATATAAAGAATAATAGGTAACATATGTTTA	-33.5
Pf3D7_14_v3:1252422-1252744:f	site	YTTTTTTTTTTTTTTTTTTTTTTTTTTTT	D	17	45	GAAATATATAAAGAATAATAGGTAACATA	-52.6
Pf3D7_14_v3:1252422-1252744:f	site	ATAWATATATATATATATATATATATATA	D	17	45	GAAATATATAAAGAATAATAGGTAACATA	-39.8
Pf3D7_14_v3:1252422-1252744:f	site	AAAAAAAAAAAAAAAAAAAAWAAAAAAAA	D	17	45	GAAATATATAAAGAATAATAGGTAACATA	-1.3
Pf3D7_14_v3:1252422-1252744:f	site	WTATAHWTATATATATATATATATATAT	D	17	44	GAAATATATAAAGAATAATAGGTAACAT	-23.0
Pf3D7_14_v3:1252422-1252744:f	site	GKYSWKRCTGCWSMWGYDAYKTTKBNTDAWSBTATTRKWRGWGYWTCSA	D	17	65	GAAATATATAAAGAATAATAGGTAACATATGTTTAAGGAATGTCTATAT	-20.1
Pf3D7_14_v3:1252422-1252744:f	site	WWVDBARSATVRYYHCTTKKKRCWTBSHHRTTDHHMCMTATGDA	D	17	60	GAAATATATAAAGAATAATAGGTAACATATGTTTAAGGAATGTC	-28.2
Pf3D7_14_v3:1252422-1252744:f	site	AWAAAWTGKBKAGKTTCTGMWWKBGSAWCWATGVTTAVWGGCGT	D	17	60	GAAATATATAAAGAATAATAGGTAACATATGTTTAAGGAATGTC	-23.6
Pf3D7_14_v3:1252422-1252744:f	site	CMTWBTRKCCMARGAAWWGTWCVAGGAWNWAKAKWAGCTKH	D	17	57	GAAATATATAAAGAATAATAGGTAACATATGTTTAAGGAAT	-20.0
Pf3D7_14_v3:1252422-1252744:f	site	CMRHWASWWKTTSTSCTRDTWYTGMBRA	D	17	44	GAAATATATAAAGAATAATAGGTAACAT	-16.6
Pf3D7_14_v3:1252422-1252744:f	site	AWATWWATATATATATATATATATATATATATATA	D	18	52	AAATATATAAAGAATAATAGGTAACATATGTTTAA	-44.0
Pf3D7_14_v3:1252422-1252744:f	site	YTTTTTTTTTTTTTTTTTTTTTTTTTTTT	D	18	46	AAATATATAAAGAATAATAGGTAACATAT	-52.2
Pf3D7_14_v3:1252422-1252744:f	site	ATAWATATATATATATATATATATATATA	D	18	46	AAATATATAAAGAATAATAGGTAACATAT	-28.5
Pf3D7_14_v3:1252422-1252744:f	site	AAAAAAAAAAAAAAAAAAAAWAAAAAAAA	D	18	46	AAATATATAAAGAATAATAGGTAACATAT	-5.6
Pf3D7_14_v3:1252422-1252744:f	site	WTATAHWTATATATATATATATATATAT	D	18	45	AAATATATAAAGAATAATAGGTAACATA	-24.4
Pf3D7_14_v3:1252422-1252744:f	site	GKYSWKRCTGCWSMWGYDAYKTTKBNTDAWSBTATTRKWRGWGYWTCSA	D	18	66	AAATATATAAAGAATAATAGGTAACATATGTTTAAGGAATGTCTATATA	-16.8
Pf3D7_14_v3:1252422-1252744:f	site	WWVDBARSATVRYYHCTTKKKRCWTBSHHRTTDHHMCMTATGDA	D	18	61	AAATATATAAAGAATAATAGGTAACATATGTTTAAGGAATGTCT	-34.1
Pf3D7_14_v3:1252422-1252744:f	site	AWAAAWTGKBKAGKTTCTGMWWKBGSAWCWATGVTTAVWGGCGT	D	18	61	AAATATATAAAGAATAATAGGTAACATATGTTTAAGGAATGTCT	-35.3
Pf3D7_14_v3:1252422-1252744:f	site	CMTWBTRKCCMARGAAWWGTWCVAGGAWNWAKAKWAGCTKH	D	18	58	AAATATATAAAGAATAATAGGTAACATATGTTTAAGGAATG	-21.8
Pf3D7_14_v3:1252422-1252744:f	site	CMRHWASWWKTTSTSCTRDTWYTGMBRA	D	18	45	AAATATATAAAGAATAATAGGTAACATA	-23.4
Pf3D7_14_v3:1252422-1252744:f	site	AWATWWATATATATATATATATATATATATATATA	D	19	53	AATATATAAAGAATAATAGGTAACATATGTTTAAG	-32.6
Pf3D7_14_v3:1252422-1252744:f	site	YTTTTTTTTTTTTTTTTTTTTTTTTTTTT	D	19	47	AATATATAAAGAATAATAGGTAACATATG	-53.6
Pf3D7_14_v3:1252422-1252744:f	site	ATAWATATATATATATATATATATATATA	D	19	47	AATATATAAAGAATAATAGGTAACATATG	-43.4
Pf3D7_14_v3:1252422-1252744:f	site	AAAAAAAAAAAAAAAAAAAAWAAAAAAAA	D	19	47	AATATATAAAGAATAATAGGTAACATATG	-9.0
Pf3D7_14_v3:1252422-1252744:f	site	WTATAHWTATATATATATATATATATAT	D	19	46	AATATATAAAGAATAATAGGTAACATAT	-27.4
Pf3D7_14_v3:1252422-1252744:f	site	GKYSWKRCTGCWSMWGYDAYKTTKBNTDAWSBTATTRKWRGWGYWTCSA	D	19	67	AATATATAAAGAATAATAGGTAACATATGTTTAAGGAATGTCTATATAA	-29.6
Pf3D7_14_v3:1252422-1252744:f	site	WWVDBARSATVRYYHCTTKKKRCWTBSHHRTTDHHMCMTATGDA	D	19	62	AATATATAAAGAATAATAGGTAACATATGTTTAAGGAATGTCTA	-26.3
Pf3D7_14_v3:1252422-1252744:f	site	AWAAAWTGKBKAGKTTCTGMWWKBGSAWCWATGVTTAVWGGCGT	D	19	62	AATATATAAAGAATAATAGGTAACATATGTTTAAGGAATGTCTA	-13.0
Pf3D7_14_v3:1252422-1252744:f	site	CMTWBTRKCCMARGAAWWGTWCVAGGAWNWAKAKWAGCTKH	D	19	59	AATATATAAAGAATAATAGGTAACATATGTTTAAGGAATGT	-13.3
Pf3D7_14_v3:1252422-1252744:f	site	CMRHWASWWKTTSTSCTRDTWYTGMBRA	D	19	46	AATATATAAAGAATAATAGGTAACATAT	-23.4
Pf3D7_14_v3:1252422-1252744:f	site	AWATWWATATATATATATATATATATATATATATA	D	20	54	ATATATAAAGAATAATAGGTAACATATGTTTAAGG	-46.6
Pf3D7_14_v3:1252422-1252744:f	site	YTTTTTTTTTTTTTTTTTTTTTTTTTTTT	D	20	48	ATATATAAAGAATAATAGGTAACATATGT	-37.8
Pf3D7_14_v3:1252422-1252744:f	site	ATAWATATATATATATATATATATATATA	D	20	48	ATATATAAAGAATAATAGGTAACATATGT	-35.2
Pf3D7_14_v3:1252422-1252744:f	site	AAAAAAAAAAAAAAAAAAAAWAAAAAAAA	D	20	48	ATATATAAAGAATAATAGGTAACATATGT	-30.6
Pf3D7_14_v3:1252422-1252744:f	site	WTATAHWTATATATATATATATATATAT	D	20	47	ATATATAAAGAATAATAGGTAACATATG	-33.6
Pf3D7_14_v3:1252422-1252744:f	site	GKYSWKRCTGCWSMWGYDAYKTTKBNTDAWSBTATTRKWRGWGYWTCSA	D	20	68	ATATATAAAGAATAATAGGTAACATATGTTTAAGGAATGTCTATATAAA	-23.3
Pf3D7_14_v3:1252422-1252744:f	site	WWVDBARSATVRYYHCTTKKKRCWTBSHHRTTDHHMCMTATGDA	D	20	63	ATATATAAAGAATAATAGGTAACATATGTTTAAGGAATGTCTAT	-32.1
Pf3D7_14_v3:1252422-1252744:f	site	AWAAAWTGKBKAGKTTCTGMWWKBGSAWCWATGVTTAVWGGCGT	D	20	63	ATATATAAAGAATAATAGGTAACATATGTTTAAGGAATGTCTAT	-26.6
Pf3D7_14_v3:1252422-1252744:f	site	CMTWBTRKCCMARGAAWWGTWCVAGGAWNWAKAKWAGCTKH	D	20	60	ATATATAAAGAATAATAGGTAACATATGTTTAAGGAATGTC	-9.5
Pf3D7_14_v3:1252422-1252744:f	site	CMRHWASWWKTTSTSCTRDTWYTGMBRA	D	20	47	ATATATAAAGAATAATAGGTAACATATG	-24.7
Pf3D7_14_v3:1252422-1252744:f	site	AWATWWATATATATATATATATATATATATATATA	D	21	55	TATATAAAGAATAATAGGTAACATATGTTTAAGGA	-29.5
Pf3D7_14_v3:1252422-1252744:f	site	YTTTTTTTTTTTTTTTTTTTTTTTTTTTT	D	21	49	TATATAAAGAATAATAGGTAACATATGTT	-41.8
Pf3D7_14_v3:1252422-1252744:f	site	ATAWATATATATATATATATATATATATA	D	21	49	TATATAAAGAATAATAGGTAACATATGTT	-31.5
Pf3D7_14_v3:1252422-1252744:f	site	AAAAAAAAAAAAAAAAAAAAWAAAAAAAA	D	21	49	TATATAAAGAATAATAGGTAACATATGTT	-33.4
Pf3D7_14_v3:1252422-1252744:f	site	WTATAHWTATATATATATATATATATAT	D	21	48	TATATAAAGAATAATAGGTAACATATGT	-21.3
Pf3D7_14_v3:1252422-1252744:f	site	TTTTTTWTTTTTTTTTTYTTT	D	21	41	TATATAAAGAATAATAGGTAA	-28.3
Pf3D7_14_v3:1252422-1252744:f	site	GKYSWKRCTGCWSMWGYDAYKTTKBNTDAWSBTATTRKWRGWGYWTCSA	D	21	69	TATATAAAGAATAATAGGTAACATATGTTTAAGGAATGTCTATATAAAG	-45.8
Pf3D7_14_v3:1252422-1252744:f	site	WWVDBARSATVRYYHCTTKKKRCWTBSHHRTTDHHMCMTATGDA	D	21	64	TATATAAAGAATAATAGGTAACATATGTTTAAGGAATGTCTATA	-22.2
Pf3D7_14_v3:1252422-1252744:f	site	AWAAAWTGKBKAGKTTCTGMWWKBGSAWCWATGVTTAVWGGCGT	D	21	64	TATATAAAGAATAATAGGTAACATATGTTTAAGGAATGTCTATA	-28.8
Pf3D7_14_v3:1252422-1252744:f	site	ATATATATATATATATATATW	D	21	41	TATATAAAGAATAATAGGTAA	-39.2
Pf3D7_14_v3:1252422-1252744:f	site	CMTWBTRKCCMARGAAWWGTWCVAGGAWNWAKAKWAGCTKH	D	21	61	TATATAAAGAATAATAGGTAACATATGTTTAAGGAATGTCT	-20.8
Pf3D7_14_v3:1252422-1252744:f	site	YCWTYTTYTTTTTTTTYTTTT	D	21	41	TATATAAAGAATAATAGGTAA	-39.3
Pf3D7_14_v3:1252422-1252744:f	site	CMRHWASWWKTTSTSCTRDTWYTGMBRA	D	21	48	TATATAAAGAATAATAGGTAACATATGT	-13.4
Pf3D7_14_v3:1252422-1252744:f	site	AWATWWATATATATATATATATATATATATATATA	D	22	56	ATATAAAGAATAATAGGTAACATATGTTTAAGGAA	-44.7
Pf3D7_14_v3:1252422-1252744:f	site	YTTTTTTTTTTTTTTTTTTTTTTTTTTTT	D	22	50	ATATAAAGAATAATAGGTAACATATGTTT	-41.0
Pf3D7_14_v3:1252422-1252744:f	site	ATAWATATATATATATATATATATATATA	D	22	50	ATATAAAGAATAATAGGTAACATATGTTT	-32.4
Pf3D7_14_v3:1252422-1252744:f	site	AAAAAAAAAAAAAAAAAAAAWAAAAAAAA	D	22	50	ATATAAAGAATAATAGGTAACATATGTTT	-23.5
Pf3D7_14_v3:1252422-1252744:f	site	WTATAHWTATATATATATATATATATAT	D	22	49	ATATAAAGAATAATAGGTAACATATGTT	-33.2
Pf3D7_14_v3:1252422-1252744:f	site	TTTTTTWTTTTTTTTTTYTTT	D	22	42	ATATAAAGAATAATAGGTAAC	-33.5
Pf3D7_14_v3:1252422-1252744:f	site	GKYSWKRCTGCWSMWGYDAYKTTKBNTDAWSBTATTRKWRGWGYWTCSA	D	22	70	ATATAAAGAATAATAGGTAACATATGTTTAAGGAATGTCTATATAAAGA	-15.9
Pf3D7_14_v3:1252422-1252744:f	site	WWVDBARSATVRYYHCTTKKKRCWTBSHHRTTDHHMCMTATGDA	D	22	65	ATATAAAGAATAATAGGTAACATATGTTTAAGGAATGTCTATAT	-22.5
Pf3D7_14_v3:1252422-1252744:f	site	AWAAAWTGKBKAGKTTCTGMWWKBGSAWCWATGVTTAVWGGCGT	D	22	65	ATATAAAGAATAATAGGTAACATATGTTTAAGGAATGTCTATAT	-19.2
Pf3D7_14_v3:1252422-1252744:f	site	ATATATATATATATATATATW	D	22	42	ATATAAAGAATAATAGGTAAC	-9.1
Pf3D7_14_v3:1252422-1252744:f	site	CMTWBTRKCCMARGAAWWGTWCVAGGAWNWAKAKWAGCTKH	D	22	62	ATATAAAGAATAATAGGTAACATATGTTTAAGGAATGTCTA	-20.4
Pf3D7_14_v3:1252422-1252744:f	site	YCWTYTTYTTTTTTTTYTTTT	D	22	42	ATATAAAGAATAATAGGTAAC	-41.4
Pf3D7_14_v3:1252422-1252744:f	site	CMRHWASWWKTTSTSCTRDTWYTGMBRA	D	22	49	ATATAAAGAATAATAGGTAACATATGTT	-21.8
Pf3D7_14_v3:1252422-1252744:f	site	AWATWWATATATATATATATATATATATATATATA	D	23	57	TATAAAGAATAATAGGTAACATATGTTTAAGGAAT	-43.4
Pf3D7_14_v3:1252422-1252744:f	site	YTTTTTTTTTTTTTTTTTTTTTTTTTTTT	D	23	51	TATAAAGAATAATAGGTAACATATGTTTA	-36.7
Pf3D7_14_v3:1252422-1252744:f	site	ATAWATATATATATATATATATATATATA	D	23	51	TATAAAGAATAATAGGTAACATATGTTTA	-41.1
Pf3D7_14_v3:1252422-1252744:f	site	AAAAAAAAAAAAAAAAAAAAWAAAAAAAA	D	23	51	TATAAAGAATAATAGGTAACATATGTTTA	-22.2
Pf3D7_14_v3:1252422-1252744:f	site	WTATAHWTATATATATATATATATATAT	D	23	50	TATAAAGAATAATAGGTAACATATGTTT	-29.9
Pf3D7_14_v3:1252422-1252744:f	site	TTTTTTWTTTTTTTTTTYTTT	D	23	43	TATAAAGAATAATAGGTAACA	-32.9
Pf3D7_14_v3:1252422-1252744:f	site	GKYSWKRCTGCWSMWGYDAYKTTKBNTDAWSBTATTRKWRGWGYWTCSA	D	23	71	TATAAAGAATAATAGGTAACATATGTTTAAGGAATGTCTATATAAAGAA	-15.4
Pf3D7_14_v3:1252422-1252744:f	site	WWVDBARSATVRYYHCTTKKKRCWTBSHHRTTDHHMCMTATGDA	D	23	66	TATAAAGAATAATAGGTAACATATGTTTAAGGAATGTCTATATA	-24.2
Pf3D7_14_v3:1252422-1252744:f	site	AWAAAWTGKBKAGKTTCTGMWWKBGSAWCWATGVTTAVWGGCGT	D	23	66	TATAAAGAATAATAGGTAACATATGTTTAAGGAATGTCTATATA	-24.1
Pf3D7_14_v3:1252422-1252744:f	site	ATATATATATATATATATATW	D	23	43	TATAAAGAATAATAGGTAACA	-38.2
Pf3D7_14_v3:1252422-1252744:f	site	CMTWBTRKCCMARGAAWWGTWCVAGGAWNWAKAKWAGCTKH	D	23	63	TATAAAGAATAATAGGTAACATATGTTTAAGGAATGTCTAT	-16.5
Pf3D7_14_v3:1252422-1252744:f	site	YCWTYTTYTTTTTTTTYTTTT	D	23	43	TATAAAGAATAATAGGTAACA	-31.6
Pf3D7_14_v3:1252422-1252744:f	site	CMRHWASWWKTTSTSCTRDTWYTGMBRA	D	23	50	TATAAAGAATAATAGGTAACATATGTTT	-14.5
Pf3D7_14_v3:1252422-1252744:f	site	AWATWWATATATATATATATATATATATATATATA	D	24	58	ATAAAGAATAATAGGTAACATATGTTTAAGGAATG	-51.7
Pf3D7_14_v3:1252422-1252744:f	site	YTTTTTTTTTTTTTTTTTTTTTTTTTTTT	D	24	52	ATAAAGAATAATAGGTAACATATGTTTAA	-53.5
Pf3D7_14_v3:1252422-1252744:f	site	ATAWATATATATATATATATATATATATA	D	24	52	ATAAAGAATAATAGGTAACATATGTTTAA	-43.5
Pf3D7_14_v3:1252422-1252744:f	site	AAAAAAAAAAAAAAAAAAAAWAAAAAAAA	D	24	52	ATAAAGAATAATAGGTAACATATGTTTAA	-15.0
Pf3D7_14_v3:1252422-1252744:f	site	WTATAHWTATATATATATATATATATAT	D	24	51	ATAAAGAATAATAGGTAACATATGTTTA	-48.5
Pf3D7_14_v3:1252422-1252744:f	site	TTTTTTWTTTTTTTTTTYTTT	D	24	44	ATAAAGAATAATAGGTAACAT	-30.3
Pf3D7_14_v3:1252422-1252744:f	site	GKYSWKRCTGCWSMWGYDAYKTTKBNTDAWSBTATTRKWRGWGYWTCSA	D	24	72	ATAAAGAATAATAGGTAACATATGTTTAAGGAATGTCTATATAAAGAAT	-30.8
Pf3D7_14_v3:1252422-1252744:f	site	WWVDBARSATVRYYHCTTKKKRCWTBSHHRTTDHHMCMTATGDA	D	24	67	ATAAAGAATAATAGGTAACATATGTTTAAGGAATGTCTATATAA	-38.4
Pf3D7_14_v3:1252422-1252744:f	site	AWAAAWTGKBKAGKTTCTGMWWKBGSAWCWATGVTTAVWGGCGT	D	24	67	ATAAAGAATAATAGGTAACATATGTTTAAGGAATGTCTATATAA	-31.4
Pf3D7_14_v3:1252422-1252744:f	site	ATATATATATATATATATATW	D	24	44	ATAAAGAATAATAGGTAACAT	-17.6
Pf3D7_14_v3:1252422-1252744:f	site	CMTWBTRKCCMARGAAWWGTWCVAGGAWNWAKAKWAGCTKH	D	24	64	ATAAAGAATAATAGGTAACATATGTTTAAGGAATGTCTATA	-30.1
Pf3D7_14_v3:1252422-1252744:f	site	YCWTYTTYTTTTTTTTYTTTT	D	24	44	ATAAAGAATAATAGGTAACAT	-45.5
Pf3D7_14_v3:1252422-1252744:f	site	CMRHWASWWKTTSTSCTRDTWYTGMBRA	D	24	51	ATAAAGAATAATAGGTAACATATGTTTA	-21.1
Pf3D7_14_v3:1252422-1252744:f	site	AWATWWATATATATATATATATATATATATATATA	D	25	59	TAAAGAATAATAGGTAACATATGTTTAAGGAATGT	-41.0
Pf3D7_14_v3:1252422-1252744:f	site	YTTTTTTTTTTTTTTTTTTTTTTTTTTTT	D	25	53	TAAAGAATAATAGGTAACATATGTTTAAG	-51.0
Pf3D7_14_v3:1252422-1252744:f	site	ATAWATATATATATATATATATATATATA	D	25	53	TAAAGAATAATAGGTAACATATGTTTAAG	-31.3
Pf3D7_14_v3:1252422-1252744:f	site	AAAAAAAAAAAAAAAAAAAAWAAAAAAAA	D	25	53	TAAAGAATAATAGGTAACATATGTTTAAG	-15.0
Pf3D7_14_v3:1252422-1252744:f	site	WTATAHWTATATATATATATATATATAT	D	25	52	TAAAGAATAATAGGTAACATATGTTTAA	-10.6
Pf3D7_14_v3:1252422-1252744:f	site	TTTTTTWTTTTTTTTTTYTTT	D	25	45	TAAAGAATAATAGGTAACATA	-29.9
Pf3D7_14_v3:1252422-1252744:f	site	GKYSWKRCTGCWSMWGYDAYKTTKBNTDAWSBTATTRKWRGWGYWTCSA	D	25	73	TAAAGAATAATAGGTAACATATGTTTAAGGAATGTCTATATAAAGAATA	-42.6
Pf3D7_14_v3:1252422-1252744:f	site	WWVDBARSATVRYYHCTTKKKRCWTBSHHRTTDHHMCMTATGDA	D	25	68	TAAAGAATAATAGGTAACATATGTTTAAGGAATGTCTATATAAA	-20.6
Pf3D7_14_v3:1252422-1252744:f	site	AWAAAWTGKBKAGKTTCTGMWWKBGSAWCWATGVTTAVWGGCGT	D	25	68	TAAAGAATAATAGGTAACATATGTTTAAGGAATGTCTATATAAA	-19.3
Pf3D7_14_v3:1252422-1252744:f	site	ATATATATATATATATATATW	D	25	45	TAAAGAATAATAGGTAACATA	-24.8
Pf3D7_14_v3:1252422-1252744:f	site	CMTWBTRKCCMARGAAWWGTWCVAGGAWNWAKAKWAGCTKH	D	25	65	TAAAGAATAATAGGTAACATATGTTTAAGGAATGTCTATAT	-16.3
Pf3D7_14_v3:1252422-1252744:f	site	YCWTYTTYTTTTTTTTYTTTT	D	25	45	TAAAGAATAATAGGTAACATA	-35.1
Pf3D7_14_v3:1252422-1252744:f	site	CMRHWASWWKTTSTSCTRDTWYTGMBRA	D	25	52	TAAAGAATAATAGGTAACATATGTTTAA	-17.1
Pf3D7_14_v3:1252422-1252744:f	site	AWATWWATATATATATATATATATATATATATATA	D	26	60	AAAGAATAATAGGTAACATATGTTTAAGGAATGTC	-50.5
Pf3D7_14_v3:1252422-1252744:f	site	YTTTTTTTTTTTTTTTTTTTTTTTTTTTT	D	26	54	AAAGAATAATAGGTAACATATGTTTAAGG	-39.0
Pf3D7_14_v3:1252422-1252744:f	site	ATAWATATATATATATATATATATATATA	D	26	54	AAAGAATAATAGGTAACATATGTTTAAGG	-52.3
Pf3D7_14_v3:1252422-1252744:f	site	AAAAAAAAAAAAAAAAAAAAWAAAAAAAA	D	26	54	AAAGAATAATAGGTAACATATGTTTAAGG	-10.3
Pf3D7_14_v3:1252422-1252744:f	site	WTATAHWTATATATATATATATATATAT	D	26	53	AAAGAATAATAGGTAACATATGTTTAAG	-39.6
Pf3D7_14_v3:1252422-1252744:f	site	TTTTTTWTTTTTTTTTTYTTT	D	26	46	AAAGAATAATAGGTAACATAT	-32.1
Pf3D7_14_v3:1252422-1252744:f	site	GKYSWKRCTGCWSMWGYDAYKTTKBNTDAWSBTATTRKWRGWGYWTCSA	D	26	74	AAAGAATAATAGGTAACATATGTTTAAGGAATGTCTATATAAAGAATAT	-30.2
Pf3D7_14_v3:1252422-1252744:f	site	WWVDBARSATVRYYHCTTKKKRCWTBSHHRTTDHHMCMTATGDA	D	26	69	AAAGAATAATAGGTAACATATGTTTAAGGAATGTCTATATAAAG	-18.7
Pf3D7_14_v3:1252422-1252744:f	site	AWAAAWTGKBKAGKTTCTGMWWKBGSAWCWATGVTTAVWGGCGT	D	26	69	AAAGAATAATAGGTAACATATGTTTAAGGAATGTCTATATAAAG	-15.1
Pf3D7_14_v3:1252422-1252744:f	site	ATATATATATATATATATATW	D	26	46	AAAGAATAATAGGTAACATAT	-19.7
Pf3D7_14_v3:1252422-1252744:f	site	CMTWBTRKCCMARGAAWWGTWCVAGGAWNWAKAKWAGCTKH	D	26	66	AAAGAATAATAGGTAACATATGTTTAAGGAATGTCTATATA	-26.2
Pf3D7_14_v3:1252422-1252744:f	site	YCWTYTTYTTTTTTTTYTTTT	D	26	46	AAAGAATAATAGGTAACATAT	-28.1
Pf3D7_14_v3:1252422-1252744:f	site	CMRHWASWWKTTSTSCTRDTWYTGMBRA	D	26	53	AAAGAATAATAGGTAACATATGTTTAAG	-16.0
Pf3D7_14_v3:1252422-1252744:f	site	AWATWWATATATATATATATATATATATATATATA	D	27	61	AAGAATAATAGGTAACATATGTTTAAGGAATGTCT	-52.0
Pf3D7_14_v3:1252422-1252744:f	site	YTTTTTTTTTTTTTTTTTTTTTTTTTTTT	D	27	55	AAGAATAATAGGTAACATATGTTTAAGGA	-53.4
Pf3D7_14_v3:1252422-1252744:f	site	ATAWATATATATATATATATATATATATA	D	27	55	AAGAATAATAGGTAACATATGTTTAAGGA	-29.6
Pf3D7_14_v3:1252422-1252744:f	site	AAAAAAAAAAAAAAAAAAAAWAAAAAAAA	D	27	55	AAGAATAATAGGTAACATATGTTTAAGGA	-14.2
Pf3D7_14_v3:1252422-1252744:f	site	WTATAHWTATATATATATATATATATAT	D	27	54	AAGAATAATAGGTAACATATGTTTAAGG	-20.2
Pf3D7_14_v3:1252422-1252744:f	site	TTTTTTWTTTTTTTTTTYTTT	D	27	47	AAGAATAATAGGTAACATATG	-33.8
Pf3D7_14_v3:1252422-1252744:f	site	TTTWTGTGBRTGYVT	D	27	41	AAGAATAATAGGTAA	-22.5
Pf3D7_14_v3:1252422-1252744:f	site	GKYSWKRCTGCWSMWGYDAYKTTKBNTDAWSBTATTRKWRGWGYWTCSA	D	27	75	AAGAATAATAGGTAACATATGTTTAAGGAATGTCTATATAAAGAATATC	-24.1
Pf3D7_14_v3:1252422-1252744:f	site	WWVDBARSATVRYYHCTTKKKRCWTBSHHRTTDHHMCMTATGDA	D	27	70	AAGAATAATAGGTAACATATGTTTAAGGAATGTCTATATAAAGA	-13.6
Pf3D7_14_v3:1252422-1252744:f	site	AWAAAWTGKBKAGKTTCTGMWWKBGSAWCWATGVTTAVWGGCGT	D	27	70	AAGAATAATAGGTAACATATGTTTAAGGAATGTCTATATAAAGA	-24.3
Pf3D7_14_v3:1252422-1252744:f	site	ATATATATATATATATATATW	D	27	47	AAGAATAATAGGTAACATATG	-27.7
Pf3D7_14_v3:1252422-1252744:f	site	CMTWBTRKCCMARGAAWWGTWCVAGGAWNWAKAKWAGCTKH	D	27	67	AAGAATAATAGGTAACATATGTTTAAGGAATGTCTATATAA	-25.1
Pf3D7_14_v3:1252422-1252744:f	site	GSGHWGBGDTGCWYN	D	27	41	AAGAATAATAGGTAA	-10.2
Pf3D7_14_v3:1252422-1252744:f	site	YCWTYTTYTTTTTTTTYTTTT	D	27	47	AAGAATAATAGGTAACATATG	-36.3
Pf3D7_14_v3:1252422-1252744:f	site	CMRHWASWWKTTSTSCTRDTWYTGMBRA	D	27	54	AAGAATAATAGGTAACATATGTTTAAGG	-11.8
Pf3D7_14_v3:1252422-1252744:f	site	AWATWWATATATATATATATATATATATATATATA	D	28	62	AGAATAATAGGTAACATATGTTTAAGGAATGTCTA	-47.3
Pf3D7_14_v3:1252422-1252744:f	site	YTTTTTTTTTTTTTTTTTTTTTTTTTTTT	D	28	56	AGAATAATAGGTAACATATGTTTAAGGAA	-53.7
Pf3D7_14_v3:1252422-1252744:f	site	ATAWATATATATATATATATATATATATA	D	28	56	AGAATAATAGGTAACATATGTTTAAGGAA	-46.6
Pf3D7_14_v3:1252422-1252744:f	site	AAAAAAAAAAAAAAAAAAAAWAAAAAAAA	D	28	56	AGAATAATAGGTAACATATGTTTAAGGAA	-22.9
Pf3D7_14_v3:1252422-1252744:f	site	WTATAHWTATATATATATATATATATAT	D	28	55	AGAATAATAGGTAACATATGTTTAAGGA	-36.7
Pf3D7_14_v3:1252422-1252744:f	site	TTTTTTWTTTTTTTTTTYTTT	D	28	48	AGAATAATAGGTAACATATGT	-32.7
Pf3D7_14_v3:1252422-1252744:f	site	TTTWTGTGBRTGYVT	D	28	42	AGAATAATAGGTAAC	-19.5
Pf3D7_14_v3:1252422-1252744:f	site	GKYSWKRCTGCWSMWGYDAYKTTKBNTDAWSBTATTRKWRGWGYWTCSA	D	28	76	AGAATAATAGGTAACATATGTTTAAGGAATGTCTATATAAAGAATATCA	-9.8
Pf3D7_14_v3:1252422-1252744:f	site	WWVDBARSATVRYYHCTTKKKRCWTBSHHRTTDHHMCMTATGDA	D	28	71	AGAATAATAGGTAACATATGTTTAAGGAATGTCTATATAAAGAA	-16.7
Pf3D7_14_v3:1252422-1252744:f	site	AWAAAWTGKBKAGKTTCTGMWWKBGSAWCWATGVTTAVWGGCGT	D	28	71	AGAATAATAGGTAACATATGTTTAAGGAATGTCTATATAAAGAA	-36.5
Pf3D7_14_v3:1252422-1252744:f	site	ATATATATATATATATATATW	D	28	48	AGAATAATAGGTAACATATGT	-31.7
Pf3D7_14_v3:1252422-1252744:f	site	CMTWBTRKCCMARGAAWWGTWCVAGGAWNWAKAKWAGCTKH	D	28	68	AGAATAATAGGTAACATATGTTTAAGGAATGTCTATATAAA	-17.9
Pf3D7_14_v3:1252422-1252744:f	site	GSGHWGBGDTGCWYN	D	28	42	AGAATAATAGGTAAC	-10.4
Pf3D7_14_v3:1252422-1252744:f	site	YCWTYTTYTTTTTTTTYTTTT	D	28	48	AGAATAATAGGTAACATATGT	-28.4
Pf3D7_14_v3:1252422-1252744:f	site	CMRHWASWWKTTSTSCTRDTWYTGMBRA	D	28	55	AGAATAATAGGTAACATATGTTTAAGGA	-9.8
Pf3D7_14_v3:1252422-1252744:f	site	AWATWWATATATATATATATATATATATATATATA	D	29	63	GAATAATAGGTAACATATGTTTAAGGAATGTCTAT	-52.2
Pf3D7_14_v3:1252422-1252744:f	site	YTTTTTTTTTTTTTTTTTTTTTTTTTTTT	D	29	57	GAATAATAGGTAACATATGTTTAAGGAAT	-41.3
Pf3D7_14_v3:1252422-1252744:f	site	ATAWATATATATATATATATATATATATA	D	29	57	GAATAATAGGTAACATATGTTTAAGGAAT	-29.0
Pf3D7_14_v3:1252422-1252744:f	site	AAAAAAAAAAAAAAAAAAAAWAAAAAAAA	D	29	57	GAATAATAGGTAACATATGTTTAAGGAAT	-29.6
Pf3D7_14_v3:1252422-1252744:f	site	WTATAHWTATATATATATATATATATAT	D	29	56	GAATAATAGGTAACATATGTTTAAGGAA	-17.6
Pf3D7_14_v3:1252422-1252744:f	site	TTTTTTWTTTTTTTTTTYTTT	D	29	49	GAATAATAGGTAACATATGTT	-31.4
Pf3D7_14_v3:1252422-1252744:f	site	TTTWTGTGBRTGYVT	D	29	43	GAATAATAGGTAACA	-19.6
Pf3D7_14_v3:1252422-1252744:f	site	GKYSWKRCTGCWSMWGYDAYKTTKBNTDAWSBTATTRKWRGWGYWTCSA	D	29	77	GAATAATAGGTAACATATGTTTAAGGAATGTCTATATAAAGAATATCAA	-12.4
Pf3D7_14_v3:1252422-1252744:f	site	WWVDBARSATVRYYHCTTKKKRCWTBSHHRTTDHHMCMTATGDA	D	29	72	GAATAATAGGTAACATATGTTTAAGGAATGTCTATATAAAGAAT	-22.5
Pf3D7_14_v3:1252422-1252744:f	site	AWAAAWTGKBKAGKTTCTGMWWKBGSAWCWATGVTTAVWGGCGT	D	29	72	GAATAATAGGTAACATATGTTTAAGGAATGTCTATATAAAGAAT	-9.7
Pf3D7_14_v3:1252422-1252744:f	site	ATATATATATATATATATATW	D	29	49	GAATAATAGGTAACATATGTT	-13.9
Pf3D7_14_v3:1252422-1252744:f	site	CMTWBTRKCCMARGAAWWGTWCVAGGAWNWAKAKWAGCTKH	D	29	69	GAATAATAGGTAACATATGTTTAAGGAATGTCTATATAAAG	-25.8
Pf3D7_14_v3:1252422-1252744:f	site	GSGHWGBGDTGCWYN	D	29	43	GAATAATAGGTAACA	-9.8
Pf3D7_14_v3:1252422-1252744:f	site	YCWTYTTYTTTTTTTTYTTTT	D	29	49	GAATAATAGGTAACATATGTT	-26.9
Pf3D7_14_v3:1252422-1252744:f	site	CMRHWASWWKTTSTSCTRDTWYTGMBRA	D	29	56	GAATAATAGGTAACATATGTTTAAGGAA	-11.5
Pf3D7_14_v3:1252422-1252744:f	site	AWATWWATATATATATATATATATATATATATATA	D	30	64	AATAATAGGTAACATATGTTTAAGGAATGTCTATA	-44.2
Pf3D7_14_v3:1252422-1252744:f	site	YTTTTTTTTTTTTTTTTTTTTTTTTTTTT	D	30	58	AATAATAGGTAACATATGTTTAAGGAATG	-41.9
Pf3D7_14_v3:1252422-1252744:f	site	ATAWATATATATATATATATATATATATA	D	30	58	AATAATAGGTAACATATGTTTAAGGAATG	-50.9
Pf3D7_14_v3:1252422-1252744:f	site	AAAAAAAAAAAAAAAAAAAAWAAAAAAAA	D	30	58	AATAATAGGTAACATATGTTTAAGGAATG	-34.9
Pf3D7_14_v3:1252422-1252744:f	site	WTATAHWTATATATATATATATATATAT	D	30	57	AATAATAGGTAACATATGTTTAAGGAAT	-31.3
Pf3D7_14_v3:1252422-1252744:f	site	TTTTTTWTTTTTTTTTTYTTT	D	30	50	AATAATAGGTAACATATGTTT	-24.4
Pf3D7_14_v3:1252422-1252744:f	site	TTTWTGTGBRTGYVT	D	30	44	AATAATAGGTAACAT	-14.1
Pf3D7_14_v3:1252422-1252744:f	site	GKYSWKRCTGCWSMWGYDAYKTTKBNTDAWSBTATTRKWRGWGYWTCSA	D	30	78	AATAATAGGTAACATATGTTTAAGGAATGTCTATATAAAGAATATCAAC	-31.6
Pf3D7_14_v3:1252422-1252744:f	site	WWVDBARSATVRYYHCTTKKKRCWTBSHHRTTDHHMCMTATGDA	D	30	73	AATAATAGGTAACATATGTTTAAGGAATGTCTATATAAAGAATA	-32.2
Pf3D7_14_v3:1252422-1252744:f	site	AWAAAWTGKBKAGKTTCTGMWWKBGSAWCWATGVTTAVWGGCGT	D	30	73	AATAATAGGTAACATATGTTTAAGGAATGTCTATATAAAGAATA	-8.1
Pf3D7_14_v3:1252422-1252744:f	site	ATATATATATATATATATATW	D	30	50	AATAATAGGTAACATATGTTT	-34.2
Pf3D7_14_v3:1252422-1252744:f	site	CMTWBTRKCCMARGAAWWGTWCVAGGAWNWAKAKWAGCTKH	D	30	70	AATAATAGGTAACATATGTTTAAGGAATGTCTATATAAAGA	-10.1
Pf3D7_14_v3:1252422-1252744:f	site	GSGHWGBGDTGCWYN	D	30	44	AATAATAGGTAACAT	-18.0
Pf3D7_14_v3:1252422-1252744:f	site	YCWTYTTYTTTTTTTTYTTTT	D	30	50	AATAATAGGTAACATATGTTT	-30.8
Pf3D7_14_v3:1252422-1252744:f	site	CMRHWASWWKTTSTSCTRDTWYTGMBRA	D	30	57	AATAATAGGTAACATATGTTTAAGGAAT	-14.7
Pf3D7_14_v3:1252422-1252744:f	site	AWATWWATATATATATATATATATATATATATATA	D	31	65	ATAATAGGTAACATATGTTTAAGGAATGTCTATAT	-59.1
Pf3D7_14_v3:1252422-1252744:f	site	YTTTTTTTTTTTTTTTTTTTTTTTTTTTT	D	31	59	ATAATAGGTAACATATGTTTAAGGAATGT	-31.7
Pf3D7_14_v3:1252422-1252744:f	site	ATAWATATATATATATATATATATATATA	D	31	59	ATAATAGGTAACATATGTTTAAGGAATGT	-26.8
Pf3D7_14_v3:1252422-1252744:f	site	AAAAAAAAAAAAAAAAAAAAWAAAAAAAA	D	31	59	ATAATAGGTAACATATGTTTAAGGAATGT	-40.3
Pf3D7_14_v3:1252422-1252744:f	site	WTATAHWTATATATATATATATATATAT	D	31	58	ATAATAGGTAACATATGTTTAAGGAATG	-31.4
Pf3D7_14_v3:1252422-1252744:f	site	TTTTTTWTTTTTTTTTTYTTT	D	31	51	ATAATAGGTAACATATGTTTA	-25.9
Pf3D7_14_v3:1252422-1252744:f	site	TTTWTGTGBRTGYVT	D	31	45	ATAATAGGTAACATA	-21.1
Pf3D7_14_v3:1252422-1252744:f	site	GKYSWKRCTGCWSMWGYDAYKTTKBNTDAWSBTATTRKWRGWGYWTCSA	D	31	79	ATAATAGGTAACATATGTTTAAGGAATGTCTATATAAAGAATATCAACA	-30.7
Pf3D7_14_v3:1252422-1252744:f	site	WWVDBARSATVRYYHCTTKKKRCWTBSHHRTTDHHMCMTATGDA	D	31	74	ATAATAGGTAACATATGTTTAAGGAATGTCTATATAAAGAATAT	-23.6
Pf3D7_14_v3:1252422-1252744:f	site	AWAAAWTGKBKAGKTTCTGMWWKBGSAWCWATGVTTAVWGGCGT	D	31	74	ATAATAGGTAACATATGTTTAAGGAATGTCTATATAAAGAATAT	-21.2
Pf3D7_14_v3:1252422-1252744:f	site	ATATATATATATATATATATW	D	31	51	ATAATAGGTAACATATGTTTA	-12.9
Pf3D7_14_v3:1252422-1252744:f	site	CMTWBTRKCCMARGAAWWGTWCVAGGAWNWAKAKWAGCTKH	D	31	71	ATAATAGGTAACATATGTTTAAGGAATGTCTATATAAAGAA	-28.2
Pf3D7_14_v3:1252422-1252744:f	site	GSGHWGBGDTGCWYN	D	31	45	ATAATAGGTAACATA	-6.3
Pf3D7_14_v3:1252422-1252744:f	site	YCWTYTTYTTTTTTTTYTTTT	D	31	51	ATAATAGGTAACATATGTTTA	-25.6
Pf3D7_14_v3:1252422-1252744:f	site	CMRHWASWWKTTSTSCTRDTWYTGMBRA	D	31	58	ATAATAGGTAACATATGTTTAAGGAATG	-22.4
Pf3D7_14_v3:1252422-1252744:f	site	AWATWWATATATATATATATATATATATATATATA	D	32	66	TAATAGGTAACATATGTTTAAGGAATGTCTATATA	-32.2
Pf3D7_14_v3:1252422-1252744:f	site	YTTTTTTTTTTTTTTTTTTTTTTTTTTTT	D	32	60	TAATAGGTAACATATGTTTAAGGAATGTC	-41.5
Pf3D7_14_v3:1252422-1252744:f	site	ATAWATATATATATATATATATATATATA	D	32	60	TAATAGGTAACATATGTTTAAGGAATGTC	-54.2
Pf3D7_14_v3:1252422-1252744:f	site	AAAAAAAAAAAAAAAAAAAAWAAAAAAAA	D	32	60	TAATAGGTAACATATGTTTAAGGAATGTC	-14.2
Pf3D7_14_v3:1252422-1252744:f	site	WTATAHWTATATATATATATATATATAT	D	32	59	TAATAGGTAACATATGTTTAAGGAATGT	-31.1
Pf3D7_14_v3:1252422-1252744:f	site	TTTTTTWTTTTTTTTTTYTTT	D	32	52	TAATAGGTAACATATGTTTAA	-22.1
Pf3D7_14_v3:1252422-1252744:f	site	TTTWTGTGBRTGYVT	D	32	46	TAATAGGTAACATAT	-11.4
Pf3D7_14_v3:1252422-1252744:f	site	GKYSWKRCTGCWSMWGYDAYKTTKBNTDAWSBTATTRKWRGWGYWTCSA	D	32	80	TAATAGGTAACATATGTTTAAGGAATGTCTATATAAAGAATATCAACAT	-17.1
Pf3D7_14_v3:1252422-1252744:f	site	WWVDBARSATVRYYHCTTKKKRCWTBSHHRTTDHHMCMTATGDA	D	32	75	TAATAGGTAACATATGTTTAAGGAATGTCTATATAAAGAATATC	-18.3
Pf3D7_14_v3:1252422-1252744:f	site	AWAAAWTGKBKAGKTTCTGMWWKBGSAWCWATGVTTAVWGGCGT	D	32	75	TAATAGGTAACATATGTTTAAGGAATGTCTATATAAAGAATATC	-26.5
Pf3D7_14_v3:1252422-1252744:f	site	ATATATATATATATATATATW	D	32	52	TAATAGGTAACATATGTTTAA	-41.8
Pf3D7_14_v3:1252422-1252744:f	site	CMTWBTRKCCMARGAAWWGTWCVAGGAWNWAKAKWAGCTKH	D	32	72	TAATAGGTAACATATGTTTAAGGAATGTCTATATAAAGAAT	-19.2
Pf3D7_14_v3:1252422-1252744:f	site	GSGHWGBGDTGCWYN	D	32	46	TAATAGGTAACATAT	-12.1
Pf3D7_14_v3:1252422-1252744:f	site	YCWTYTTYTTTTTTTTYTTTT	D	32	52	TAATAGGTAACATATGTTTAA	-20.6
Pf3D7_14_v3:1252422-1252744:f	site	CMRHWASWWKTTSTSCTRDTWYTGMBRA	D	32	59	TAATAGGTAACATATGTTTAAGGAATGT	-19.4
Pf3D7_14_v3:1252422-1252744:f	site	AWATWWATATATATATATATATATATATATATATA	D	33	67	AATAGGTAACATATGTTTAAGGAATGTCTATATAA	-58.9
Pf3D7_14_v3:1252422-1252744:f	site	YTTTTTTTTTTTTTTTTTTTTTTTTTTTT	D	33	61	AATAGGTAACATATGTTTAAGGAATGTCT	-44.5
Pf3D7_14_v3:1252422-1252744:f	site	ATAWATATATATATATATATATATATATA	D	33	61	AATAGGTAACATATGTTTAAGGAATGTCT	-36.6
Pf3D7_14_v3:1252422-1252744:f	site	AAAAAAAAAAAAAAAAAAAAWAAAAAAAA	D	33	61	AATAGGTAACATATGTTTAAGGAATGTCT	-28.5
Pf3D7_14_v3:1252422-1252744:f	site	WTATAHWTATATATATATATATATATAT	D	33	60	AATAGGTAACATATGTTTAAGGAATGTC	-23.8
Pf3D7_14_v3:1252422-1252744:f	site	TTTTTTWTTTTTTTTTTYTTT	D	33	53	AATAGGTAACATATGTTTAAG	-31.1
Pf3D7_14_v3:1252422-1252744:f	site	TTTWTGTGBRTGYVT	D	33	47	AATAGGTAACATATG	-21.0
Pf3D7_14_v3:1252422-1252744:f	site	GKYSWKRCTGCWSMWGYDAYKTTKBNTDAWSBTATTRKWRGWGYWTCSA	D	33	81	AATAGGTAACATATGTTTAAGGAATGTCTATATAAAGAATATCAACATG	-31.9
Pf3D7_14_v3:1252422-1252744:f	site	WWVDBARSATVRYYHCTTKKKRCWTBSHHRTTDHHMCMTATGDA	D	33	76	AATAGGTAACATATGTTTAAGGAATGTCTATATAAAGAATATCA	-26.1
Pf3D7_14_v3:1252422-1252744:f	site	AWAAAWTGKBKAGKTTCTGMWWKBGSAWCWATGVTTAVWGGCGT	D	33	76	AATAGGTAACATATGTTTAAGGAATGTCTATATAAAGAATATCA	-33.1
Pf3D7_14_v3:1252422-1252744:f	site	ATATATATATATATATATATW	D	33	53	AATAGGTAACATATGTTTAAG	-26.6
Pf3D7_14_v3:1252422-1252744:f	site	CMTWBTRKCCMARGAAWWGTWCVAGGAWNWAKAKWAGCTKH	D	33	73	AATAGGTAACATATGTTTAAGGAATGTCTATATAAAGAATA	-21.3
Pf3D7_14_v3:1252422-1252744:f	site	GSGHWGBGDTGCWYN	D	33	47	AATAGGTAACATATG	-15.7
Pf3D7_14_v3:1252422-1252744:f	site	YCWTYTTYTTTTTTTTYTTTT	D	33	53	AATAGGTAACATATGTTTAAG	-34.7
Pf3D7_14_v3:1252422-1252744:f	site	CMRHWASWWKTTSTSCTRDTWYTGMBRA	D	33	60	AATAGGTAACATATGTTTAAGGAATGTC	-16.7
Pf3D7_14_v3:1252422-1252744:f	site	AWATWWATATATATATATATATATATATATATATA	D	34	68	ATAGGTAACATATGTTTAAGGAATGTCTATATAAA	-26.5
Pf3D7_14_v3:1252422-1252744:f	site	YTTTTTTTTTTTTTTTTTTTTTTTTTTTT	D	34	62	ATAGGTAACATATGTTTAAGGAATGTCTA	-48.9
Pf3D7_14_v3:1252422-1252744:f	site	ATAWATATATATATATATATATATATATA	D	34	62	ATAGGTAACATATGTTTAAGGAATGTCTA	-45.4
Pf3D7_14_v3:1252422-1252744:f	site	AAAAAAAAAAAAAAAAAAAAWAAAAAAAA	D	34	62	ATAGGTAACATATGTTTAAGGAATGTCTA	-10.2
Pf3D7_14_v3:1252422-1252744:f	site	WTATAHWTATATATATATATATATATAT	D	34	61	ATAGGTAACATATGTTTAAGGAATGTCT	-29.5
Pf3D7_14_v3:1252422-1252744:f	site	TTTTTTWTTTTTTTTTTYTTT	D	34	54	ATAGGTAACATATGTTTAAGG	-26.7
Pf3D7_14_v3:1252422-1252744:f	site	TTTWTGTGBRTGYVT	D	34	48	ATAGGTAACATATGT	-11.8
Pf3D7_14_v3:1252422-1252744:f	site	GKYSWKRCTGCWSMWGYDAYKTTKBNTDAWSBTATTRKWRGWGYWTCSA	D	34	82	ATAGGTAACATATGTTTAAGGAATGTCTATATAAAGAATATCAACATGT	-24.6
Pf3D7_14_v3:1252422-1252744:f	site	WWVDBARSATVRYYHCTTKKKRCWTBSHHRTTDHHMCMTATGDA	D	34	77	ATAGGTAACATATGTTTAAGGAATGTCTATATAAAGAATATCAA	-24.3
Pf3D7_14_v3:1252422-1252744:f	site	AWAAAWTGKBKAGKTTCTGMWWKBGSAWCWATGVTTAVWGGCGT	D	34	77	ATAGGTAACATATGTTTAAGGAATGTCTATATAAAGAATATCAA	-19.8
Pf3D7_14_v3:1252422-1252744:f	site	ATATATATATATATATATATW	D	34	54	ATAGGTAACATATGTTTAAGG	-40.4
Pf3D7_14_v3:1252422-1252744:f	site	CMTWBTRKCCMARGAAWWGTWCVAGGAWNWAKAKWAGCTKH	D	34	74	ATAGGTAACATATGTTTAAGGAATGTCTATATAAAGAATAT	-10.3
Pf3D7_14_v3:1252422-1252744:f	site	GSGHWGBGDTGCWYN	D	34	48	ATAGGTAACATATGT	-20.7
Pf3D7_14_v3:1252422-1252744:f	site	YCWTYTTYTTTTTTTTYTTTT	D	34	54	ATAGGTAACATATGTTTAAGG	-34.8
Pf3D7_14_v3:1252422-1252744:f	site	CMRHWASWWKTTSTSCTRDTWYTGMBRA	D	34	61	ATAGGTAACATATGTTTAAGGAATGTCT	-25.7
Pf3D7_14_v3:1252422-1252744:f	site	AWATWWATATATATATATATATATATATATATATA	D	35	69	TAGGTAACATATGTTTAAGGAATGTCTATATAAAG	-57.3
Pf3D7_14_v3:1252422-1252744:f	site	YTTTTTTTTTTTTTTTTTTTTTTTTTTTT	D	35	63	TAGGTAACATATGTTTAAGGAATGTCTAT	-30.7
Pf3D7_14_v3:1252422-1252744:f	site	ATAWATATATATATATATATATATATATA	D	35	63	TAGGTAACATATGTTTAAGGAATGTCTAT	-46.5
Pf3D7_14_v3:1252422-1252744:f	site	AAAAAAAAAAAAAAAAAAAAWAAAAAAAA	D	35	63	TAGGTAACATATGTTTAAGGAATGTCTAT	-36.2
Pf3D7_14_v3:1252422-1252744:f	site	WTATAHWTATATATATATATATATATAT	D	35	62	TAGGTAACATATGTTTAAGGAATGTCTA	-32.0
Pf3D7_14_v3:1252422-1252744:f	site	TTTTTTWTTTTTTTTTTYTTT	D	35	55	TAGGTAACATATGTTTAAGGA	-17.3
Pf3D7_14_v3:1252422-1252744:f	site	TTTWTGTGBRTGYVT	D	35	49	TAGGTAACATATGTT	-29.1
Pf3D7_14_v3:1252422-1252744:f	site	GKYSWKRCTGCWSMWGYDAYKTTKBNTDAWSBTATTRKWRGWGYWTCSA	D	35	83	TAGGTAACATATGTTTAAGGAATGTCTATATAAAGAATATCAACATGTC	-13.3
Pf3D7_14_v3:1252422-1252744:f	site	WWVDBARSATVRYYHCTTKKKRCWTBSHHRTTDHHMCMTATGDA	D	35	78	TAGGTAACATATGTTTAAGGAATGTCTATATAAAGAATATCAAC	-18.1
Pf3D7_14_v3:1252422-1252744:f	site	AWAAAWTGKBKAGKTTCTGMWWKBGSAWCWATGVTTAVWGGCGT	D	35	78	TAGGTAACATATGTTTAAGGAATGTCTATATAAAGAATATCAAC	-28.6
Pf3D7_14_v3:1252422-1252744:f	site	ATATATATATATATATATATW	D	35	55	TAGGTAACATATGTTTAAGGA	-27.7
Pf3D7_14_v3:1252422-1252744:f	site	CMTWBTRKCCMARGAAWWGTWCVAGGAWNWAKAKWAGCTKH	D	35	75	TAGGTAACATATGTTTAAGGAATGTCTATATAAAGAATATC	-17.6
Pf3D7_14_v3:1252422-1252744:f	site	GSGHWGBGDTGCWYN	D	35	49	TAGGTAACATATGTT	-13.5
Pf3D7_14_v3:1252422-1252744:f	site	YCWTYTTYTTTTTTTTYTTTT	D	35	55	TAGGTAACATATGTTTAAGGA	-24.0
Pf3D7_14_v3:1252422-1252744:f	site	CMRHWASWWKTTSTSCTRDTWYTGMBRA	D	35	62	TAGGTAACATATGTTTAAGGAATGTCTA	-10.7
Pf3D7_14_v3:1252422-1252744:f	site	AWATWWATATATATATATATATATATATATATATA	D	36	70	AGGTAACATATGTTTAAGGAATGTCTATATAAAGA	-32.9
Pf3D7_14_v3:1252422-1252744:f	site	YTTTTTTTTTTTTTTTTTTTTTTTTTTTT	D	36	64	AGGTAACATATGTTTAAGGAATGTCTATA	-44.0
Pf3D7_14_v3:1252422-1252744:f	site	ATAWATATATATATATATATATATATATA	D	36	64	AGGTAACATATGTTTAAGGAATGTCTATA	-34.1
Pf3D7_14_v3:1252422-1252744:f	site	AAAAAAAAAAAAAAAAAAAAWAAAAAAAA	D	36	64	AGGTAACATATGTTTAAGGAATGTCTATA	-23.0
Pf3D7_14_v3:1252422-1252744:f	site	WTATAHWTATATATATATATATATATAT	D	36	63	AGGTAACATATGTTTAAGGAATGTCTAT	-23.6
Pf3D7_14_v3:1252422-1252744:f	site	TTTTTTWTTTTTTTTTTYTTT	D	36	56	AGGTAACATATGTTTAAGGAA	-42.4
Pf3D7_14_v3:1252422-1252744:f	site	TTTWTGTGBRTGYVT	D	36	50	AGGTAACATATGTTT	-14.3
Pf3D7_14_v3:1252422-1252744:f	site	GKYSWKRCTGCWSMWGYDAYKTTKBNTDAWSBTATTRKWRGWGYWTCSA	D	36	84	AGGTAACATATGTTTAAGGAATGTCTATATAAAGAATATCAACATGTCC	-41.5
Pf3D7_14_v3:1252422-1252744:f	site	WWVDBARSATVRYYHCTTKKKRCWTBSHHRTTDHHMCMTATGDA	D	36	79	AGGTAACATATGTTTAAGGAATGTCTATATAAAGAATATCAACA	-24.4
Pf3D7_14_v3:1252422-1252744:f	site	AWAAAWTGKBKAGKTTCTGMWWKBGSAWCWATGVTTAVWGGCGT	D	36	79	AGGTAACATATGTTTAAGGAATGTCTATATAAAGAATATCAACA	-23.3
Pf3D7_14_v3:1252422-1252744:f	site	ATATATATATATATATATATW	D	36	56	AGGTAACATATGTTTAAGGAA	-33.9
Pf3D7_14_v3:1252422-1252744:f	site	CMTWBTRKCCMARGAAWWGTWCVAGGAWNWAKAKWAGCTKH	D	36	76	AGGTAACATATGTTTAAGGAATGTCTATATAAAGAATATCA	-24.2
Pf3D7_14_v3:1252422-1252744:f	site	GSGHWGBGDTGCWYN	D	36	50	AGGTAACATATGTTT	-5.8
Pf3D7_14_v3:1252422-1252744:f	site	YCWTYTTYTTTTTTTTYTTTT	D	36	56	AGGTAACATATGTTTAAGGAA	-30.8
Pf3D7_14_v3:1252422-1252744:f	site	CMRHWASWWKTTSTSCTRDTWYTGMBRA	D	36	63	AGGTAACATATGTTTAAGGAATGTCTAT	-7.4
Pf3D7_14_v3:1418168-1418961:f	site	GKYSWKRCTGCWSMWGYDAYKTTKBNTDAWSBTATTRKWRGWGYWTCSA	D	155	203	AAAAAAAAAAAAAAAAAAAGGTTGAATATTACATGTATTGTACAGGTAA	-28.1
Pf3D7_14_v3:1418168-1418961:f	site	GKYSWKRCTGCWSMWGYDAYKTTKBNTDAWSBTATTRKWRGWGYWTCSA	D	156	204	AAAAAAAAAAAAAAAAAAGGTTGAATATTACATGTATTGTACAGGTAAT	-37.6
Pf3D7_14_v3:1418168-1418961:f	site	GKYSWKRCTGCWSMWGYDAYKTTKBNTDAWSBTATTRKWRGWGYWTCSA	D	157	205	AAAAAAAAAAAAAAAAAGGTTGAATATTACATGTATTGTACAGGTAATG	-26.1
Pf3D7_14_v3:1418168-1418961:f	site	GKYSWKRCTGCWSMWGYDAYKTTKBNTDAWSBTATTRKWRGWGYWTCSA	D	158	206	AAAAAAAAAAAAAAAAGGTTGAATATTACATGTATTGTACAGGTAATGT	-15.5
Pf3D7_14_v3:1418168-1418961:f	site	GKYSWKRCTGCWSMWGYDAYKTTKBNTDAWSBTATTRKWRGWGYWTCSA	D	159	207	AAAAAAAAAAAAAAAGGTTGAATATTACATGTATTGTACAGGTAATGTT	-26.1
Pf3D7_14_v3:1418168-1418961:f	site	GKYSWKRCTGCWSMWGYDAYKTTKBNTDAWSBTATTRKWRGWGYWTCSA	D	160	208	AAAAAAAAAAAAAAGGTTGAATATTACATGTATTGTACAGGTAATGTTA	-28.9
Pf3D7_14_v3:1418168-1418961:f	site	WWVDBARSATVRYYHCTTKKKRCWTBSHHRTTDHHMCMTATGDA	D	160	203	AAAAAAAAAAAAAAGGTTGAATATTACATGTATTGTACAGGTAA	-19.6
Pf3D7_14_v3:1418168-1418961:f	site	AWAAAWTGKBKAGKTTCTGMWWKBGSAWCWATGVTTAVWGGCGT	D	160	203	AAAAAAAAAAAAAAGGTTGAATATTACATGTATTGTACAGGTAA	-22.9
Pf3D7_14_v3:1418168-1418961:f	site	GKYSWKRCTGCWSMWGYDAYKTTKBNTDAWSBTATTRKWRGWGYWTCSA	D	161	209	AAAAAAAAAAAAAGGTTGAATATTACATGTATTGTACAGGTAATGTTAA	-34.9
Pf3D7_14_v3:1418168-1418961:f	site	WWVDBARSATVRYYHCTTKKKRCWTBSHHRTTDHHMCMTATGDA	D	161	204	AAAAAAAAAAAAAGGTTGAATATTACATGTATTGTACAGGTAAT	-23.1
Pf3D7_14_v3:1418168-1418961:f	site	AWAAAWTGKBKAGKTTCTGMWWKBGSAWCWATGVTTAVWGGCGT	D	161	204	AAAAAAAAAAAAAGGTTGAATATTACATGTATTGTACAGGTAAT	-3.3
Pf3D7_14_v3:1418168-1418961:f	site	GKYSWKRCTGCWSMWGYDAYKTTKBNTDAWSBTATTRKWRGWGYWTCSA	D	162	210	AAAAAAAAAAAAGGTTGAATATTACATGTATTGTACAGGTAATGTTAAA	-25.9
Pf3D7_14_v3:1418168-1418961:f	site	WWVDBARSATVRYYHCTTKKKRCWTBSHHRTTDHHMCMTATGDA	D	162	205	AAAAAAAAAAAAGGTTGAATATTACATGTATTGTACAGGTAATG	-26.7
Pf3D7_14_v3:1418168-1418961:f	site	AWAAAWTGKBKAGKTTCTGMWWKBGSAWCWATGVTTAVWGGCGT	D	162	205	AAAAAAAAAAAAGGTTGAATATTACATGTATTGTACAGGTAATG	-15.5
Pf3D7_14_v3:1418168-1418961:f	site	GKYSWKRCTGCWSMWGYDAYKTTKBNTDAWSBTATTRKWRGWGYWTCSA	D	163	211	AAAAAAAAAAAGGTTGAATATTACATGTATTGTACAGGTAATGTTAAAA	-18.4
Pf3D7_14_v3:1418168-1418961:f	site	WWVDBARSATVRYYHCTTKKKRCWTBSHHRTTDHHMCMTATGDA	D	163	206	AAAAAAAAAAAGGTTGAATATTACATGTATTGTACAGGTAATGT	-24.2
Pf3D7_14_v3:1418168-1418961:f	site	AWAAAWTGKBKAGKTTCTGMWWKBGSAWCWATGVTTAVWGGCGT	D	163	206	AAAAAAAAAAAGGTTGAATATTACATGTATTGTACAGGTAATGT	-21.0
Pf3D7_14_v3:1418168-1418961:f	site	CMTWBTRKCCMARGAAWWGTWCVAGGAWNWAKAKWAGCTKH	D	163	203	AAAAAAAAAAAGGTTGAATATTACATGTATTGTACAGGTAA	-30.8
Pf3D7_14_v3:1418168-1418961:f	site	GKYSWKRCTGCWSMWGYDAYKTTKBNTDAWSBTATTRKWRGWGYWTCSA	D	164	212	AAAAAAAAAAGGTTGAATATTACATGTATTGTACAGGTAATGTTAAAAA	-24.4
Pf3D7_14_v3:1418168-1418961:f	site	WWVDBARSATVRYYHCTTKKKRCWTBSHHRTTDHHMCMTATGDA	D	164	207	AAAAAAAAAAGGTTGAATATTACATGTATTGTACAGGTAATGTT	-16.5
Pf3D7_14_v3:1418168-1418961:f	site	AWAAAWTGKBKAGKTTCTGMWWKBGSAWCWATGVTTAVWGGCGT	D	164	207	AAAAAAAAAAGGTTGAATATTACATGTATTGTACAGGTAATGTT	-25.5
Pf3D7_14_v3:1418168-1418961:f	site	CMTWBTRKCCMARGAAWWGTWCVAGGAWNWAKAKWAGCTKH	D	164	204	AAAAAAAAAAGGTTGAATATTACATGTATTGTACAGGTAAT	-18.5
Pf3D7_14_v3:1418168-1418961:f	site	GKYSWKRCTGCWSMWGYDAYKTTKBNTDAWSBTATTRKWRGWGYWTCSA	D	165	213	AAAAAAAAAGGTTGAATATTACATGTATTGTACAGGTAATGTTAAAAAT	-30.1
Pf3D7_14_v3:1418168-1418961:f	site	WWVDBARSATVRYYHCTTKKKRCWTBSHHRTTDHHMCMTATGDA	D	165	208	AAAAAAAAAGGTTGAATATTACATGTATTGTACAGGTAATGTTA	-31.0
Pf3D7_14_v3:1418168-1418961:f	site	AWAAAWTGKBKAGKTTCTGMWWKBGSAWCWATGVTTAVWGGCGT	D	165	208	AAAAAAAAAGGTTGAATATTACATGTATTGTACAGGTAATGTTA	-23.6
Pf3D7_14_v3:1418168-1418961:f	site	CMTWBTRKCCMARGAAWWGTWCVAGGAWNWAKAKWAGCTKH	D	165	205	AAAAAAAAAGGTTGAATATTACATGTATTGTACAGGTAATG	-21.2
Pf3D7_14_v3:1418168-1418961:f	site	GKYSWKRCTGCWSMWGYDAYKTTKBNTDAWSBTATTRKWRGWGYWTCSA	D	166	214	AAAAAAAAGGTTGAATATTACATGTATTGTACAGGTAATGTTAAAAATG	-23.8
Pf3D7_14_v3:1418168-1418961:f	site	WWVDBARSATVRYYHCTTKKKRCWTBSHHRTTDHHMCMTATGDA	D	166	209	AAAAAAAAGGTTGAATATTACATGTATTGTACAGGTAATGTTAA	-31.8
Pf3D7_14_v3:1418168-1418961:f	site	AWAAAWTGKBKAGKTTCTGMWWKBGSAWCWATGVTTAVWGGCGT	D	166	209	AAAAAAAAGGTTGAATATTACATGTATTGTACAGGTAATGTTAA	-6.6
Pf3D7_14_v3:1418168-1418961:f	site	CMTWBTRKCCMARGAAWWGTWCVAGGAWNWAKAKWAGCTKH	D	166	206	AAAAAAAAGGTTGAATATTACATGTATTGTACAGGTAATGT	-25.9
Pf3D7_14_v3:1418168-1418961:f	site	GKYSWKRCTGCWSMWGYDAYKTTKBNTDAWSBTATTRKWRGWGYWTCSA	D	167	215	AAAAAAAGGTTGAATATTACATGTATTGTACAGGTAATGTTAAAAATGT	-29.0
Pf3D7_14_v3:1418168-1418961:f	site	WWVDBARSATVRYYHCTTKKKRCWTBSHHRTTDHHMCMTATGDA	D	167	210	AAAAAAAGGTTGAATATTACATGTATTGTACAGGTAATGTTAAA	-21.8
Pf3D7_14_v3:1418168-1418961:f	site	AWAAAWTGKBKAGKTTCTGMWWKBGSAWCWATGVTTAVWGGCGT	D	167	210	AAAAAAAGGTTGAATATTACATGTATTGTACAGGTAATGTTAAA	-13.1
Pf3D7_14_v3:1418168-1418961:f	site	CMTWBTRKCCMARGAAWWGTWCVAGGAWNWAKAKWAGCTKH	D	167	207	AAAAAAAGGTTGAATATTACATGTATTGTACAGGTAATGTT	-18.6
Pf3D7_14_v3:1418168-1418961:f	site	GKYSWKRCTGCWSMWGYDAYKTTKBNTDAWSBTATTRKWRGWGYWTCSA	D	168	216	AAAAAAGGTTGAATATTACATGTATTGTACAGGTAATGTTAAAAATGTC	-25.1
Pf3D7_14_v3:1418168-1418961:f	site	WWVDBARSATVRYYHCTTKKKRCWTBSHHRTTDHHMCMTATGDA	D	168	211	AAAAAAGGTTGAATATTACATGTATTGTACAGGTAATGTTAAAA	-9.6
Pf3D7_14_v3:1418168-1418961:f	site	AWAAAWTGKBKAGKTTCTGMWWKBGSAWCWATGVTTAVWGGCGT	D	168	211	AAAAAAGGTTGAATATTACATGTATTGTACAGGTAATGTTAAAA	-21.6
Pf3D7_14_v3:1418168-1418961:f	site	CMTWBTRKCCMARGAAWWGTWCVAGGAWNWAKAKWAGCTKH	D	168	208	AAAAAAGGTTGAATATTACATGTATTGTACAGGTAATGTTA	-22.6
Pf3D7_14_v3:1418168-1418961:f	site	AWATWWATATATATATATATATATATATATATATA	D	169	203	AAAAAGGTTGAATATTACATGTATTGTACAGGTAA	-52.1
Pf3D7_14_v3:1418168-1418961:f	site	GKYSWKRCTGCWSMWGYDAYKTTKBNTDAWSBTATTRKWRGWGYWTCSA	D	169	217	AAAAAGGTTGAATATTACATGTATTGTACAGGTAATGTTAAAAATGTCT	-7.7
Pf3D7_14_v3:1418168-1418961:f	site	WWVDBARSATVRYYHCTTKKKRCWTBSHHRTTDHHMCMTATGDA	D	169	212	AAAAAGGTTGAATATTACATGTATTGTACAGGTAATGTTAAAAA	-30.2
Pf3D7_14_v3:1418168-1418961:f	site	AWAAAWTGKBKAGKTTCTGMWWKBGSAWCWATGVTTAVWGGCGT	D	169	212	AAAAAGGTTGAATATTACATGTATTGTACAGGTAATGTTAAAAA	-24.6
Pf3D7_14_v3:1418168-1418961:f	site	CMTWBTRKCCMARGAAWWGTWCVAGGAWNWAKAKWAGCTKH	D	169	209	AAAAAGGTTGAATATTACATGTATTGTACAGGTAATGTTAA	-18.6
Pf3D7_14_v3:1418168-1418961:f	site	AWATWWATATATATATATATATATATATATATATA	D	170	204	AAAAGGTTGAATATTACATGTATTGTACAGGTAAT	-43.3
Pf3D7_14_v3:1418168-1418961:f	site	GKYSWKRCTGCWSMWGYDAYKTTKBNTDAWSBTATTRKWRGWGYWTCSA	D	170	218	AAAAGGTTGAATATTACATGTATTGTACAGGTAATGTTAAAAATGTCTT	-19.7
Pf3D7_14_v3:1418168-1418961:f	site	WWVDBARSATVRYYHCTTKKKRCWTBSHHRTTDHHMCMTATGDA	D	170	213	AAAAGGTTGAATATTACATGTATTGTACAGGTAATGTTAAAAAT	-28.8
Pf3D7_14_v3:1418168-1418961:f	site	AWAAAWTGKBKAGKTTCTGMWWKBGSAWCWATGVTTAVWGGCGT	D	170	213	AAAAGGTTGAATATTACATGTATTGTACAGGTAATGTTAAAAAT	-21.4
Pf3D7_14_v3:1418168-1418961:f	site	CMTWBTRKCCMARGAAWWGTWCVAGGAWNWAKAKWAGCTKH	D	170	210	AAAAGGTTGAATATTACATGTATTGTACAGGTAATGTTAAA	-22.6
Pf3D7_14_v3:1418168-1418961:f	site	AWATWWATATATATATATATATATATATATATATA	D	171	205	AAAGGTTGAATATTACATGTATTGTACAGGTAATG	-44.9
Pf3D7_14_v3:1418168-1418961:f	site	GKYSWKRCTGCWSMWGYDAYKTTKBNTDAWSBTATTRKWRGWGYWTCSA	D	171	219	AAAGGTTGAATATTACATGTATTGTACAGGTAATGTTAAAAATGTCTTC	-40.5
Pf3D7_14_v3:1418168-1418961:f	site	WWVDBARSATVRYYHCTTKKKRCWTBSHHRTTDHHMCMTATGDA	D	171	214	AAAGGTTGAATATTACATGTATTGTACAGGTAATGTTAAAAATG	-17.0
Pf3D7_14_v3:1418168-1418961:f	site	AWAAAWTGKBKAGKTTCTGMWWKBGSAWCWATGVTTAVWGGCGT	D	171	214	AAAGGTTGAATATTACATGTATTGTACAGGTAATGTTAAAAATG	-20.8
Pf3D7_14_v3:1418168-1418961:f	site	CMTWBTRKCCMARGAAWWGTWCVAGGAWNWAKAKWAGCTKH	D	171	211	AAAGGTTGAATATTACATGTATTGTACAGGTAATGTTAAAA	-23.7
Pf3D7_14_v3:1418168-1418961:f	site	AWATWWATATATATATATATATATATATATATATA	D	172	206	AAGGTTGAATATTACATGTATTGTACAGGTAATGT	-58.4
Pf3D7_14_v3:1418168-1418961:f	site	GKYSWKRCTGCWSMWGYDAYKTTKBNTDAWSBTATTRKWRGWGYWTCSA	D	172	220	AAGGTTGAATATTACATGTATTGTACAGGTAATGTTAAAAATGTCTTCT	-23.9
Pf3D7_14_v3:1418168-1418961:f	site	WWVDBARSATVRYYHCTTKKKRCWTBSHHRTTDHHMCMTATGDA	D	172	215	AAGGTTGAATATTACATGTATTGTACAGGTAATGTTAAAAATGT	-21.5
Pf3D7_14_v3:1418168-1418961:f	site	AWAAAWTGKBKAGKTTCTGMWWKBGSAWCWATGVTTAVWGGCGT	D	172	215	AAGGTTGAATATTACATGTATTGTACAGGTAATGTTAAAAATGT	-16.9
Pf3D7_14_v3:1418168-1418961:f	site	CMTWBTRKCCMARGAAWWGTWCVAGGAWNWAKAKWAGCTKH	D	172	212	AAGGTTGAATATTACATGTATTGTACAGGTAATGTTAAAAA	-17.7
Pf3D7_14_v3:1418168-1418961:f	site	AWATWWATATATATATATATATATATATATATATA	D	173	207	AGGTTGAATATTACATGTATTGTACAGGTAATGTT	-47.6
Pf3D7_14_v3:1418168-1418961:f	site	GKYSWKRCTGCWSMWGYDAYKTTKBNTDAWSBTATTRKWRGWGYWTCSA	D	173	221	AGGTTGAATATTACATGTATTGTACAGGTAATGTTAAAAATGTCTTCTT	-8.8
Pf3D7_14_v3:1418168-1418961:f	site	WWVDBARSATVRYYHCTTKKKRCWTBSHHRTTDHHMCMTATGDA	D	173	216	AGGTTGAATATTACATGTATTGTACAGGTAATGTTAAAAATGTC	-16.4
Pf3D7_14_v3:1418168-1418961:f	site	AWAAAWTGKBKAGKTTCTGMWWKBGSAWCWATGVTTAVWGGCGT	D	173	216	AGGTTGAATATTACATGTATTGTACAGGTAATGTTAAAAATGTC	-30.5
Pf3D7_14_v3:1418168-1418961:f	site	CMTWBTRKCCMARGAAWWGTWCVAGGAWNWAKAKWAGCTKH	D	173	213	AGGTTGAATATTACATGTATTGTACAGGTAATGTTAAAAAT	-24.7
Pf3D7_14_v3:1418168-1418961:f	site	AWATWWATATATATATATATATATATATATATATA	D	174	208	GGTTGAATATTACATGTATTGTACAGGTAATGTTA	-41.9
Pf3D7_14_v3:1418168-1418961:f	site	GKYSWKRCTGCWSMWGYDAYKTTKBNTDAWSBTATTRKWRGWGYWTCSA	D	174	222	GGTTGAATATTACATGTATTGTACAGGTAATGTTAAAAATGTCTTCTTT	-10.9
Pf3D7_14_v3:1418168-1418961:f	site	WWVDBARSATVRYYHCTTKKKRCWTBSHHRTTDHHMCMTATGDA	D	174	217	GGTTGAATATTACATGTATTGTACAGGTAATGTTAAAAATGTCT	-19.0
Pf3D7_14_v3:1418168-1418961:f	site	AWAAAWTGKBKAGKTTCTGMWWKBGSAWCWATGVTTAVWGGCGT	D	174	217	GGTTGAATATTACATGTATTGTACAGGTAATGTTAAAAATGTCT	-30.4
Pf3D7_14_v3:1418168-1418961:f	site	CMTWBTRKCCMARGAAWWGTWCVAGGAWNWAKAKWAGCTKH	D	174	214	GGTTGAATATTACATGTATTGTACAGGTAATGTTAAAAATG	-20.0
Pf3D7_14_v3:1418168-1418961:f	site	AWATWWATATATATATATATATATATATATATATA	D	175	209	GTTGAATATTACATGTATTGTACAGGTAATGTTAA	-56.6
Pf3D7_14_v3:1418168-1418961:f	site	YTTTTTTTTTTTTTTTTTTTTTTTTTTTT	D	175	203	GTTGAATATTACATGTATTGTACAGGTAA	-23.2
Pf3D7_14_v3:1418168-1418961:f	site	ATAWATATATATATATATATATATATATA	D	175	203	GTTGAATATTACATGTATTGTACAGGTAA	-48.2
Pf3D7_14_v3:1418168-1418961:f	site	AAAAAAAAAAAAAAAAAAAAWAAAAAAAA	D	175	203	GTTGAATATTACATGTATTGTACAGGTAA	-26.9
Pf3D7_14_v3:1418168-1418961:f	site	GKYSWKRCTGCWSMWGYDAYKTTKBNTDAWSBTATTRKWRGWGYWTCSA	D	175	223	GTTGAATATTACATGTATTGTACAGGTAATGTTAAAAATGTCTTCTTTT	-22.2
Pf3D7_14_v3:1418168-1418961:f	site	WWVDBARSATVRYYHCTTKKKRCWTBSHHRTTDHHMCMTATGDA	D	175	218	GTTGAATATTACATGTATTGTACAGGTAATGTTAAAAATGTCTT	-23.8
Pf3D7_14_v3:1418168-1418961:f	site	AWAAAWTGKBKAGKTTCTGMWWKBGSAWCWATGVTTAVWGGCGT	D	175	218	GTTGAATATTACATGTATTGTACAGGTAATGTTAAAAATGTCTT	-15.6
Pf3D7_14_v3:1418168-1418961:f	site	CMTWBTRKCCMARGAAWWGTWCVAGGAWNWAKAKWAGCTKH	D	175	215	GTTGAATATTACATGTATTGTACAGGTAATGTTAAAAATGT	-15.6
Pf3D7_14_v3:1418168-1418961:f	site	AWATWWATATATATATATATATATATATATATATA	D	176	210	TTGAATATTACATGTATTGTACAGGTAATGTTAAA	-41.4
Pf3D7_14_v3:1418168-1418961:f	site	YTTTTTTTTTTTTTTTTTTTTTTTTTTTT	D	176	204	TTGAATATTACATGTATTGTACAGGTAAT	-35.7
Pf3D7_14_v3:1418168-1418961:f	site	ATAWATATATATATATATATATATATATA	D	176	204	TTGAATATTACATGTATTGTACAGGTAAT	-43.5
Pf3D7_14_v3:1418168-1418961:f	site	AAAAAAAAAAAAAAAAAAAAWAAAAAAAA	D	176	204	TTGAATATTACATGTATTGTACAGGTAAT	-36.3
Pf3D7_14_v3:1418168-1418961:f	site	WTATAHWTATATATATATATATATATAT	D	176	203	TTGAATATTACATGTATTGTACAGGTAA	-36.4
Pf3D7_14_v3:1418168-1418961:f	site	GKYSWKRCTGCWSMWGYDAYKTTKBNTDAWSBTATTRKWRGWGYWTCSA	D	176	224	TTGAATATTACATGTATTGTACAGGTAATGTTAAAAATGTCTTCTTTTT	-16.8
Pf3D7_14_v3:1418168-1418961:f	site	WWVDBARSATVRYYHCTTKKKRCWTBSHHRTTDHHMCMTATGDA	D	176	219	TTGAATATTACATGTATTGTACAGGTAATGTTAAAAATGTCTTC	-28.2
Pf3D7_14_v3:1418168-1418961:f	site	AWAAAWTGKBKAGKTTCTGMWWKBGSAWCWATGVTTAVWGGCGT	D	176	219	TTGAATATTACATGTATTGTACAGGTAATGTTAAAAATGTCTTC	-21.4
Pf3D7_14_v3:1418168-1418961:f	site	CMTWBTRKCCMARGAAWWGTWCVAGGAWNWAKAKWAGCTKH	D	176	216	TTGAATATTACATGTATTGTACAGGTAATGTTAAAAATGTC	-2.6
Pf3D7_14_v3:1418168-1418961:f	site	CMRHWASWWKTTSTSCTRDTWYTGMBRA	D	176	203	TTGAATATTACATGTATTGTACAGGTAA	-11.0
Pf3D7_14_v3:1418168-1418961:f	site	AWATWWATATATATATATATATATATATATATATA	D	177	211	TGAATATTACATGTATTGTACAGGTAATGTTAAAA	-46.1
Pf3D7_14_v3:1418168-1418961:f	site	YTTTTTTTTTTTTTTTTTTTTTTTTTTTT	D	177	205	TGAATATTACATGTATTGTACAGGTAATG	-38.5
Pf3D7_14_v3:1418168-1418961:f	site	ATAWATATATATATATATATATATATATA	D	177	205	TGAATATTACATGTATTGTACAGGTAATG	-38.5
Pf3D7_14_v3:1418168-1418961:f	site	AAAAAAAAAAAAAAAAAAAAWAAAAAAAA	D	177	205	TGAATATTACATGTATTGTACAGGTAATG	-29.8
Pf3D7_14_v3:1418168-1418961:f	site	WTATAHWTATATATATATATATATATAT	D	177	204	TGAATATTACATGTATTGTACAGGTAAT	-28.8
Pf3D7_14_v3:1418168-1418961:f	site	GKYSWKRCTGCWSMWGYDAYKTTKBNTDAWSBTATTRKWRGWGYWTCSA	D	177	225	TGAATATTACATGTATTGTACAGGTAATGTTAAAAATGTCTTCTTTTTA	-31.3
Pf3D7_14_v3:1418168-1418961:f	site	WWVDBARSATVRYYHCTTKKKRCWTBSHHRTTDHHMCMTATGDA	D	177	220	TGAATATTACATGTATTGTACAGGTAATGTTAAAAATGTCTTCT	-30.1
Pf3D7_14_v3:1418168-1418961:f	site	AWAAAWTGKBKAGKTTCTGMWWKBGSAWCWATGVTTAVWGGCGT	D	177	220	TGAATATTACATGTATTGTACAGGTAATGTTAAAAATGTCTTCT	-22.3
Pf3D7_14_v3:1418168-1418961:f	site	CMTWBTRKCCMARGAAWWGTWCVAGGAWNWAKAKWAGCTKH	D	177	217	TGAATATTACATGTATTGTACAGGTAATGTTAAAAATGTCT	-22.3
Pf3D7_14_v3:1418168-1418961:f	site	CMRHWASWWKTTSTSCTRDTWYTGMBRA	D	177	204	TGAATATTACATGTATTGTACAGGTAAT	-11.7
Pf3D7_14_v3:1418168-1418961:f	site	AWATWWATATATATATATATATATATATATATATA	D	178	212	GAATATTACATGTATTGTACAGGTAATGTTAAAAA	-37.2
Pf3D7_14_v3:1418168-1418961:f	site	YTTTTTTTTTTTTTTTTTTTTTTTTTTTT	D	178	206	GAATATTACATGTATTGTACAGGTAATGT	-26.3
Pf3D7_14_v3:1418168-1418961:f	site	ATAWATATATATATATATATATATATATA	D	178	206	GAATATTACATGTATTGTACAGGTAATGT	-42.2
Pf3D7_14_v3:1418168-1418961:f	site	AAAAAAAAAAAAAAAAAAAAWAAAAAAAA	D	178	206	GAATATTACATGTATTGTACAGGTAATGT	-20.7
Pf3D7_14_v3:1418168-1418961:f	site	WTATAHWTATATATATATATATATATAT	D	178	205	GAATATTACATGTATTGTACAGGTAATG	-29.8
Pf3D7_14_v3:1418168-1418961:f	site	GKYSWKRCTGCWSMWGYDAYKTTKBNTDAWSBTATTRKWRGWGYWTCSA	D	178	226	GAATATTACATGTATTGTACAGGTAATGTTAAAAATGTCTTCTTTTTAA	-31.0
Pf3D7_14_v3:1418168-1418961:f	site	WWVDBARSATVRYYHCTTKKKRCWTBSHHRTTDHHMCMTATGDA	D	178	221	GAATATTACATGTATTGTACAGGTAATGTTAAAAATGTCTTCTT	-43.1
Pf3D7_14_v3:1418168-1418961:f	site	AWAAAWTGKBKAGKTTCTGMWWKBGSAWCWATGVTTAVWGGCGT	D	178	221	GAATATTACATGTATTGTACAGGTAATGTTAAAAATGTCTTCTT	-23.1
Pf3D7_14_v3:1418168-1418961:f	site	CMTWBTRKCCMARGAAWWGTWCVAGGAWNWAKAKWAGCTKH	D	178	218	GAATATTACATGTATTGTACAGGTAATGTTAAAAATGTCTT	-18.8
Pf3D7_14_v3:1418168-1418961:f	site	CMRHWASWWKTTSTSCTRDTWYTGMBRA	D	178	205	GAATATTACATGTATTGTACAGGTAATG	-25.2
Pf3D7_14_v3:1418168-1418961:f	site	AWATWWATATATATATATATATATATATATATATA	D	179	213	AATATTACATGTATTGTACAGGTAATGTTAAAAAT	-50.1
Pf3D7_14_v3:1418168-1418961:f	site	YTTTTTTTTTTTTTTTTTTTTTTTTTTTT	D	179	207	AATATTACATGTATTGTACAGGTAATGTT	-35.1
Pf3D7_14_v3:1418168-1418961:f	site	ATAWATATATATATATATATATATATATA	D	179	207	AATATTACATGTATTGTACAGGTAATGTT	-41.4
Pf3D7_14_v3:1418168-1418961:f	site	AAAAAAAAAAAAAAAAAAAAWAAAAAAAA	D	179	207	AATATTACATGTATTGTACAGGTAATGTT	-37.5
Pf3D7_14_v3:1418168-1418961:f	site	WTATAHWTATATATATATATATATATAT	D	179	206	AATATTACATGTATTGTACAGGTAATGT	-22.2
Pf3D7_14_v3:1418168-1418961:f	site	GKYSWKRCTGCWSMWGYDAYKTTKBNTDAWSBTATTRKWRGWGYWTCSA	D	179	227	AATATTACATGTATTGTACAGGTAATGTTAAAAATGTCTTCTTTTTAAT	-20.1
Pf3D7_14_v3:1418168-1418961:f	site	WWVDBARSATVRYYHCTTKKKRCWTBSHHRTTDHHMCMTATGDA	D	179	222	AATATTACATGTATTGTACAGGTAATGTTAAAAATGTCTTCTTT	-22.7
Pf3D7_14_v3:1418168-1418961:f	site	AWAAAWTGKBKAGKTTCTGMWWKBGSAWCWATGVTTAVWGGCGT	D	179	222	AATATTACATGTATTGTACAGGTAATGTTAAAAATGTCTTCTTT	-28.0
Pf3D7_14_v3:1418168-1418961:f	site	CMTWBTRKCCMARGAAWWGTWCVAGGAWNWAKAKWAGCTKH	D	179	219	AATATTACATGTATTGTACAGGTAATGTTAAAAATGTCTTC	-20.0
Pf3D7_14_v3:1418168-1418961:f	site	CMRHWASWWKTTSTSCTRDTWYTGMBRA	D	179	206	AATATTACATGTATTGTACAGGTAATGT	-15.0
Pf3D7_14_v3:1418168-1418961:f	site	AWATWWATATATATATATATATATATATATATATA	D	180	214	ATATTACATGTATTGTACAGGTAATGTTAAAAATG	-44.1
Pf3D7_14_v3:1418168-1418961:f	site	YTTTTTTTTTTTTTTTTTTTTTTTTTTTT	D	180	208	ATATTACATGTATTGTACAGGTAATGTTA	-39.6
Pf3D7_14_v3:1418168-1418961:f	site	ATAWATATATATATATATATATATATATA	D	180	208	ATATTACATGTATTGTACAGGTAATGTTA	-39.7
Pf3D7_14_v3:1418168-1418961:f	site	AAAAAAAAAAAAAAAAAAAAWAAAAAAAA	D	180	208	ATATTACATGTATTGTACAGGTAATGTTA	-28.2
Pf3D7_14_v3:1418168-1418961:f	site	WTATAHWTATATATATATATATATATAT	D	180	207	ATATTACATGTATTGTACAGGTAATGTT	-23.3
Pf3D7_14_v3:1418168-1418961:f	site	GKYSWKRCTGCWSMWGYDAYKTTKBNTDAWSBTATTRKWRGWGYWTCSA	D	180	228	ATATTACATGTATTGTACAGGTAATGTTAAAAATGTCTTCTTTTTAATA	-28.7
Pf3D7_14_v3:1418168-1418961:f	site	WWVDBARSATVRYYHCTTKKKRCWTBSHHRTTDHHMCMTATGDA	D	180	223	ATATTACATGTATTGTACAGGTAATGTTAAAAATGTCTTCTTTT	-23.4
Pf3D7_14_v3:1418168-1418961:f	site	AWAAAWTGKBKAGKTTCTGMWWKBGSAWCWATGVTTAVWGGCGT	D	180	223	ATATTACATGTATTGTACAGGTAATGTTAAAAATGTCTTCTTTT	-25.1
Pf3D7_14_v3:1418168-1418961:f	site	CMTWBTRKCCMARGAAWWGTWCVAGGAWNWAKAKWAGCTKH	D	180	220	ATATTACATGTATTGTACAGGTAATGTTAAAAATGTCTTCT	-28.4
Pf3D7_14_v3:1418168-1418961:f	site	CMRHWASWWKTTSTSCTRDTWYTGMBRA	D	180	207	ATATTACATGTATTGTACAGGTAATGTT	-17.3
Pf3D7_14_v3:1418168-1418961:f	site	AWATWWATATATATATATATATATATATATATATA	D	181	215	TATTACATGTATTGTACAGGTAATGTTAAAAATGT	-57.2
Pf3D7_14_v3:1418168-1418961:f	site	YTTTTTTTTTTTTTTTTTTTTTTTTTTTT	D	181	209	TATTACATGTATTGTACAGGTAATGTTAA	-33.5
Pf3D7_14_v3:1418168-1418961:f	site	ATAWATATATATATATATATATATATATA	D	181	209	TATTACATGTATTGTACAGGTAATGTTAA	-51.1
Pf3D7_14_v3:1418168-1418961:f	site	AAAAAAAAAAAAAAAAAAAAWAAAAAAAA	D	181	209	TATTACATGTATTGTACAGGTAATGTTAA	-29.8
Pf3D7_14_v3:1418168-1418961:f	site	WTATAHWTATATATATATATATATATAT	D	181	208	TATTACATGTATTGTACAGGTAATGTTA	-34.4
Pf3D7_14_v3:1418168-1418961:f	site	GKYSWKRCTGCWSMWGYDAYKTTKBNTDAWSBTATTRKWRGWGYWTCSA	D	181	229	TATTACATGTATTGTACAGGTAATGTTAAAAATGTCTTCTTTTTAATAC	-33.8
Pf3D7_14_v3:1418168-1418961:f	site	WWVDBARSATVRYYHCTTKKKRCWTBSHHRTTDHHMCMTATGDA	D	181	224	TATTACATGTATTGTACAGGTAATGTTAAAAATGTCTTCTTTTT	-24.8
Pf3D7_14_v3:1418168-1418961:f	site	AWAAAWTGKBKAGKTTCTGMWWKBGSAWCWATGVTTAVWGGCGT	D	181	224	TATTACATGTATTGTACAGGTAATGTTAAAAATGTCTTCTTTTT	-25.5
Pf3D7_14_v3:1418168-1418961:f	site	CMTWBTRKCCMARGAAWWGTWCVAGGAWNWAKAKWAGCTKH	D	181	221	TATTACATGTATTGTACAGGTAATGTTAAAAATGTCTTCTT	-11.2
Pf3D7_14_v3:1418168-1418961:f	site	CMRHWASWWKTTSTSCTRDTWYTGMBRA	D	181	208	TATTACATGTATTGTACAGGTAATGTTA	-20.1
Pf3D7_14_v3:1418168-1418961:f	site	AWATWWATATATATATATATATATATATATATATA	D	182	216	ATTACATGTATTGTACAGGTAATGTTAAAAATGTC	-41.2
Pf3D7_14_v3:1418168-1418961:f	site	YTTTTTTTTTTTTTTTTTTTTTTTTTTTT	D	182	210	ATTACATGTATTGTACAGGTAATGTTAAA	-38.4
Pf3D7_14_v3:1418168-1418961:f	site	ATAWATATATATATATATATATATATATA	D	182	210	ATTACATGTATTGTACAGGTAATGTTAAA	-39.3
Pf3D7_14_v3:1418168-1418961:f	site	AAAAAAAAAAAAAAAAAAAAWAAAAAAAA	D	182	210	ATTACATGTATTGTACAGGTAATGTTAAA	-43.1
Pf3D7_14_v3:1418168-1418961:f	site	WTATAHWTATATATATATATATATATAT	D	182	209	ATTACATGTATTGTACAGGTAATGTTAA	-26.3
Pf3D7_14_v3:1418168-1418961:f	site	GKYSWKRCTGCWSMWGYDAYKTTKBNTDAWSBTATTRKWRGWGYWTCSA	D	182	230	ATTACATGTATTGTACAGGTAATGTTAAAAATGTCTTCTTTTTAATACT	-27.9
Pf3D7_14_v3:1418168-1418961:f	site	WWVDBARSATVRYYHCTTKKKRCWTBSHHRTTDHHMCMTATGDA	D	182	225	ATTACATGTATTGTACAGGTAATGTTAAAAATGTCTTCTTTTTA	-13.8
Pf3D7_14_v3:1418168-1418961:f	site	AWAAAWTGKBKAGKTTCTGMWWKBGSAWCWATGVTTAVWGGCGT	D	182	225	ATTACATGTATTGTACAGGTAATGTTAAAAATGTCTTCTTTTTA	-9.6
Pf3D7_14_v3:1418168-1418961:f	site	CMTWBTRKCCMARGAAWWGTWCVAGGAWNWAKAKWAGCTKH	D	182	222	ATTACATGTATTGTACAGGTAATGTTAAAAATGTCTTCTTT	-14.9
Pf3D7_14_v3:1418168-1418961:f	site	CMRHWASWWKTTSTSCTRDTWYTGMBRA	D	182	209	ATTACATGTATTGTACAGGTAATGTTAA	-7.1
Pf3D7_14_v3:1418168-1418961:f	site	AWATWWATATATATATATATATATATATATATATA	D	183	217	TTACATGTATTGTACAGGTAATGTTAAAAATGTCT	-65.6
Pf3D7_14_v3:1418168-1418961:f	site	YTTTTTTTTTTTTTTTTTTTTTTTTTTTT	D	183	211	TTACATGTATTGTACAGGTAATGTTAAAA	-47.6
Pf3D7_14_v3:1418168-1418961:f	site	ATAWATATATATATATATATATATATATA	D	183	211	TTACATGTATTGTACAGGTAATGTTAAAA	-37.1
Pf3D7_14_v3:1418168-1418961:f	site	AAAAAAAAAAAAAAAAAAAAWAAAAAAAA	D	183	211	TTACATGTATTGTACAGGTAATGTTAAAA	-29.3
Pf3D7_14_v3:1418168-1418961:f	site	WTATAHWTATATATATATATATATATAT	D	183	210	TTACATGTATTGTACAGGTAATGTTAAA	-35.4
Pf3D7_14_v3:1418168-1418961:f	site	TTTTTTWTTTTTTTTTTYTTT	D	183	203	TTACATGTATTGTACAGGTAA	-26.4
Pf3D7_14_v3:1418168-1418961:f	site	GKYSWKRCTGCWSMWGYDAYKTTKBNTDAWSBTATTRKWRGWGYWTCSA	D	183	231	TTACATGTATTGTACAGGTAATGTTAAAAATGTCTTCTTTTTAATACTT	-20.1
Pf3D7_14_v3:1418168-1418961:f	site	WWVDBARSATVRYYHCTTKKKRCWTBSHHRTTDHHMCMTATGDA	D	183	226	TTACATGTATTGTACAGGTAATGTTAAAAATGTCTTCTTTTTAA	-10.4
Pf3D7_14_v3:1418168-1418961:f	site	AWAAAWTGKBKAGKTTCTGMWWKBGSAWCWATGVTTAVWGGCGT	D	183	226	TTACATGTATTGTACAGGTAATGTTAAAAATGTCTTCTTTTTAA	-29.5
Pf3D7_14_v3:1418168-1418961:f	site	ATATATATATATATATATATW	D	183	203	TTACATGTATTGTACAGGTAA	-35.8
Pf3D7_14_v3:1418168-1418961:f	site	CMTWBTRKCCMARGAAWWGTWCVAGGAWNWAKAKWAGCTKH	D	183	223	TTACATGTATTGTACAGGTAATGTTAAAAATGTCTTCTTTT	-25.8
Pf3D7_14_v3:1418168-1418961:f	site	YCWTYTTYTTTTTTTTYTTTT	D	183	203	TTACATGTATTGTACAGGTAA	-21.2
Pf3D7_14_v3:1418168-1418961:f	site	CMRHWASWWKTTSTSCTRDTWYTGMBRA	D	183	210	TTACATGTATTGTACAGGTAATGTTAAA	-9.9
Pf3D7_14_v3:1418168-1418961:f	site	AWATWWATATATATATATATATATATATATATATA	D	184	218	TACATGTATTGTACAGGTAATGTTAAAAATGTCTT	-42.1
Pf3D7_14_v3:1418168-1418961:f	site	YTTTTTTTTTTTTTTTTTTTTTTTTTTTT	D	184	212	TACATGTATTGTACAGGTAATGTTAAAAA	-42.8
Pf3D7_14_v3:1418168-1418961:f	site	ATAWATATATATATATATATATATATATA	D	184	212	TACATGTATTGTACAGGTAATGTTAAAAA	-35.1
Pf3D7_14_v3:1418168-1418961:f	site	AAAAAAAAAAAAAAAAAAAAWAAAAAAAA	D	184	212	TACATGTATTGTACAGGTAATGTTAAAAA	-28.1
Pf3D7_14_v3:1418168-1418961:f	site	WTATAHWTATATATATATATATATATAT	D	184	211	TACATGTATTGTACAGGTAATGTTAAAA	-30.7
Pf3D7_14_v3:1418168-1418961:f	site	TTTTTTWTTTTTTTTTTYTTT	D	184	204	TACATGTATTGTACAGGTAAT	-20.9
Pf3D7_14_v3:1418168-1418961:f	site	GKYSWKRCTGCWSMWGYDAYKTTKBNTDAWSBTATTRKWRGWGYWTCSA	D	184	232	TACATGTATTGTACAGGTAATGTTAAAAATGTCTTCTTTTTAATACTTA	-17.6
Pf3D7_14_v3:1418168-1418961:f	site	WWVDBARSATVRYYHCTTKKKRCWTBSHHRTTDHHMCMTATGDA	D	184	227	TACATGTATTGTACAGGTAATGTTAAAAATGTCTTCTTTTTAAT	-29.0
Pf3D7_14_v3:1418168-1418961:f	site	AWAAAWTGKBKAGKTTCTGMWWKBGSAWCWATGVTTAVWGGCGT	D	184	227	TACATGTATTGTACAGGTAATGTTAAAAATGTCTTCTTTTTAAT	-29.4
Pf3D7_14_v3:1418168-1418961:f	site	ATATATATATATATATATATW	D	184	204	TACATGTATTGTACAGGTAAT	-22.3
Pf3D7_14_v3:1418168-1418961:f	site	CMTWBTRKCCMARGAAWWGTWCVAGGAWNWAKAKWAGCTKH	D	184	224	TACATGTATTGTACAGGTAATGTTAAAAATGTCTTCTTTTT	-27.9
Pf3D7_14_v3:1418168-1418961:f	site	YCWTYTTYTTTTTTTTYTTTT	D	184	204	TACATGTATTGTACAGGTAAT	-20.5
Pf3D7_14_v3:1418168-1418961:f	site	CMRHWASWWKTTSTSCTRDTWYTGMBRA	D	184	211	TACATGTATTGTACAGGTAATGTTAAAA	-13.7
Pf3D7_14_v3:1418168-1418961:f	site	AWATWWATATATATATATATATATATATATATATA	D	185	219	ACATGTATTGTACAGGTAATGTTAAAAATGTCTTC	-60.8
Pf3D7_14_v3:1418168-1418961:f	site	YTTTTTTTTTTTTTTTTTTTTTTTTTTTT	D	185	213	ACATGTATTGTACAGGTAATGTTAAAAAT	-46.1
Pf3D7_14_v3:1418168-1418961:f	site	ATAWATATATATATATATATATATATATA	D	185	213	ACATGTATTGTACAGGTAATGTTAAAAAT	-39.7
Pf3D7_14_v3:1418168-1418961:f	site	AAAAAAAAAAAAAAAAAAAAWAAAAAAAA	D	185	213	ACATGTATTGTACAGGTAATGTTAAAAAT	-37.3
Pf3D7_14_v3:1418168-1418961:f	site	WTATAHWTATATATATATATATATATAT	D	185	212	ACATGTATTGTACAGGTAATGTTAAAAA	-31.8
Pf3D7_14_v3:1418168-1418961:f	site	TTTTTTWTTTTTTTTTTYTTT	D	185	205	ACATGTATTGTACAGGTAATG	-25.7
Pf3D7_14_v3:1418168-1418961:f	site	GKYSWKRCTGCWSMWGYDAYKTTKBNTDAWSBTATTRKWRGWGYWTCSA	D	185	233	ACATGTATTGTACAGGTAATGTTAAAAATGTCTTCTTTTTAATACTTAT	-21.4
Pf3D7_14_v3:1418168-1418961:f	site	WWVDBARSATVRYYHCTTKKKRCWTBSHHRTTDHHMCMTATGDA	D	185	228	ACATGTATTGTACAGGTAATGTTAAAAATGTCTTCTTTTTAATA	-29.6
Pf3D7_14_v3:1418168-1418961:f	site	AWAAAWTGKBKAGKTTCTGMWWKBGSAWCWATGVTTAVWGGCGT	D	185	228	ACATGTATTGTACAGGTAATGTTAAAAATGTCTTCTTTTTAATA	-26.5
Pf3D7_14_v3:1418168-1418961:f	site	ATATATATATATATATATATW	D	185	205	ACATGTATTGTACAGGTAATG	-36.7
Pf3D7_14_v3:1418168-1418961:f	site	CMTWBTRKCCMARGAAWWGTWCVAGGAWNWAKAKWAGCTKH	D	185	225	ACATGTATTGTACAGGTAATGTTAAAAATGTCTTCTTTTTA	-24.9
Pf3D7_14_v3:1418168-1418961:f	site	YCWTYTTYTTTTTTTTYTTTT	D	185	205	ACATGTATTGTACAGGTAATG	-31.8
Pf3D7_14_v3:1418168-1418961:f	site	CMRHWASWWKTTSTSCTRDTWYTGMBRA	D	185	212	ACATGTATTGTACAGGTAATGTTAAAAA	-1.4
Pf3D7_14_v3:1418168-1418961:f	site	AWATWWATATATATATATATATATATATATATATA	D	186	220	CATGTATTGTACAGGTAATGTTAAAAATGTCTTCT	-55.6
Pf3D7_14_v3:1418168-1418961:f	site	YTTTTTTTTTTTTTTTTTTTTTTTTTTTT	D	186	214	CATGTATTGTACAGGTAATGTTAAAAATG	-38.5
Pf3D7_14_v3:1418168-1418961:f	site	ATAWATATATATATATATATATATATATA	D	186	214	CATGTATTGTACAGGTAATGTTAAAAATG	-36.5
Pf3D7_14_v3:1418168-1418961:f	site	AAAAAAAAAAAAAAAAAAAAWAAAAAAAA	D	186	214	CATGTATTGTACAGGTAATGTTAAAAATG	-22.5
Pf3D7_14_v3:1418168-1418961:f	site	WTATAHWTATATATATATATATATATAT	D	186	213	CATGTATTGTACAGGTAATGTTAAAAAT	-26.9
Pf3D7_14_v3:1418168-1418961:f	site	TTTTTTWTTTTTTTTTTYTTT	D	186	206	CATGTATTGTACAGGTAATGT	-18.9
Pf3D7_14_v3:1418168-1418961:f	site	GKYSWKRCTGCWSMWGYDAYKTTKBNTDAWSBTATTRKWRGWGYWTCSA	D	186	234	CATGTATTGTACAGGTAATGTTAAAAATGTCTTCTTTTTAATACTTATG	-33.7
Pf3D7_14_v3:1418168-1418961:f	site	WWVDBARSATVRYYHCTTKKKRCWTBSHHRTTDHHMCMTATGDA	D	186	229	CATGTATTGTACAGGTAATGTTAAAAATGTCTTCTTTTTAATAC	-37.4
Pf3D7_14_v3:1418168-1418961:f	site	AWAAAWTGKBKAGKTTCTGMWWKBGSAWCWATGVTTAVWGGCGT	D	186	229	CATGTATTGTACAGGTAATGTTAAAAATGTCTTCTTTTTAATAC	-25.1
Pf3D7_14_v3:1418168-1418961:f	site	ATATATATATATATATATATW	D	186	206	CATGTATTGTACAGGTAATGT	-36.2
Pf3D7_14_v3:1418168-1418961:f	site	CMTWBTRKCCMARGAAWWGTWCVAGGAWNWAKAKWAGCTKH	D	186	226	CATGTATTGTACAGGTAATGTTAAAAATGTCTTCTTTTTAA	-16.5
Pf3D7_14_v3:1418168-1418961:f	site	YCWTYTTYTTTTTTTTYTTTT	D	186	206	CATGTATTGTACAGGTAATGT	-24.8
Pf3D7_14_v3:1418168-1418961:f	site	CMRHWASWWKTTSTSCTRDTWYTGMBRA	D	186	213	CATGTATTGTACAGGTAATGTTAAAAAT	-23.5
Pf3D7_14_v3:1418168-1418961:f	site	AWATWWATATATATATATATATATATATATATATA	D	187	221	ATGTATTGTACAGGTAATGTTAAAAATGTCTTCTT	-54.1
Pf3D7_14_v3:1418168-1418961:f	site	YTTTTTTTTTTTTTTTTTTTTTTTTTTTT	D	187	215	ATGTATTGTACAGGTAATGTTAAAAATGT	-41.8
Pf3D7_14_v3:1418168-1418961:f	site	ATAWATATATATATATATATATATATATA	D	187	215	ATGTATTGTACAGGTAATGTTAAAAATGT	-45.6
Pf3D7_14_v3:1418168-1418961:f	site	AAAAAAAAAAAAAAAAAAAAWAAAAAAAA	D	187	215	ATGTATTGTACAGGTAATGTTAAAAATGT	-29.5
Pf3D7_14_v3:1418168-1418961:f	site	WTATAHWTATATATATATATATATATAT	D	187	214	ATGTATTGTACAGGTAATGTTAAAAATG	-38.3
Pf3D7_14_v3:1418168-1418961:f	site	TTTTTTWTTTTTTTTTTYTTT	D	187	207	ATGTATTGTACAGGTAATGTT	-28.2
Pf3D7_14_v3:1418168-1418961:f	site	GKYSWKRCTGCWSMWGYDAYKTTKBNTDAWSBTATTRKWRGWGYWTCSA	D	187	235	ATGTATTGTACAGGTAATGTTAAAAATGTCTTCTTTTTAATACTTATGT	-22.0
Pf3D7_14_v3:1418168-1418961:f	site	WWVDBARSATVRYYHCTTKKKRCWTBSHHRTTDHHMCMTATGDA	D	187	230	ATGTATTGTACAGGTAATGTTAAAAATGTCTTCTTTTTAATACT	-34.4
Pf3D7_14_v3:1418168-1418961:f	site	AWAAAWTGKBKAGKTTCTGMWWKBGSAWCWATGVTTAVWGGCGT	D	187	230	ATGTATTGTACAGGTAATGTTAAAAATGTCTTCTTTTTAATACT	-19.5
Pf3D7_14_v3:1418168-1418961:f	site	ATATATATATATATATATATW	D	187	207	ATGTATTGTACAGGTAATGTT	-23.2
Pf3D7_14_v3:1418168-1418961:f	site	CMTWBTRKCCMARGAAWWGTWCVAGGAWNWAKAKWAGCTKH	D	187	227	ATGTATTGTACAGGTAATGTTAAAAATGTCTTCTTTTTAAT	-11.8
Pf3D7_14_v3:1418168-1418961:f	site	YCWTYTTYTTTTTTTTYTTTT	D	187	207	ATGTATTGTACAGGTAATGTT	-25.5
Pf3D7_14_v3:1418168-1418961:f	site	CMRHWASWWKTTSTSCTRDTWYTGMBRA	D	187	214	ATGTATTGTACAGGTAATGTTAAAAATG	-29.3
Pf3D7_14_v3:1418168-1418961:f	site	AWATWWATATATATATATATATATATATATATATA	D	188	222	TGTATTGTACAGGTAATGTTAAAAATGTCTTCTTT	-42.2
Pf3D7_14_v3:1418168-1418961:f	site	YTTTTTTTTTTTTTTTTTTTTTTTTTTTT	D	188	216	TGTATTGTACAGGTAATGTTAAAAATGTC	-41.6
Pf3D7_14_v3:1418168-1418961:f	site	ATAWATATATATATATATATATATATATA	D	188	216	TGTATTGTACAGGTAATGTTAAAAATGTC	-37.7
Pf3D7_14_v3:1418168-1418961:f	site	AAAAAAAAAAAAAAAAAAAAWAAAAAAAA	D	188	216	TGTATTGTACAGGTAATGTTAAAAATGTC	-28.8
Pf3D7_14_v3:1418168-1418961:f	site	WTATAHWTATATATATATATATATATAT	D	188	215	TGTATTGTACAGGTAATGTTAAAAATGT	-20.0
Pf3D7_14_v3:1418168-1418961:f	site	TTTTTTWTTTTTTTTTTYTTT	D	188	208	TGTATTGTACAGGTAATGTTA	-25.1
Pf3D7_14_v3:1418168-1418961:f	site	GKYSWKRCTGCWSMWGYDAYKTTKBNTDAWSBTATTRKWRGWGYWTCSA	D	188	236	TGTATTGTACAGGTAATGTTAAAAATGTCTTCTTTTTAATACTTATGTA	-26.7
Pf3D7_14_v3:1418168-1418961:f	site	WWVDBARSATVRYYHCTTKKKRCWTBSHHRTTDHHMCMTATGDA	D	188	231	TGTATTGTACAGGTAATGTTAAAAATGTCTTCTTTTTAATACTT	-20.2
Pf3D7_14_v3:1418168-1418961:f	site	AWAAAWTGKBKAGKTTCTGMWWKBGSAWCWATGVTTAVWGGCGT	D	188	231	TGTATTGTACAGGTAATGTTAAAAATGTCTTCTTTTTAATACTT	-23.9
Pf3D7_14_v3:1418168-1418961:f	site	ATATATATATATATATATATW	D	188	208	TGTATTGTACAGGTAATGTTA	-36.3
Pf3D7_14_v3:1418168-1418961:f	site	CMTWBTRKCCMARGAAWWGTWCVAGGAWNWAKAKWAGCTKH	D	188	228	TGTATTGTACAGGTAATGTTAAAAATGTCTTCTTTTTAATA	-15.0
Pf3D7_14_v3:1418168-1418961:f	site	YCWTYTTYTTTTTTTTYTTTT	D	188	208	TGTATTGTACAGGTAATGTTA	-10.2
Pf3D7_14_v3:1418168-1418961:f	site	CMRHWASWWKTTSTSCTRDTWYTGMBRA	D	188	215	TGTATTGTACAGGTAATGTTAAAAATGT	-7.0
Pf3D7_14_v3:1418168-1418961:f	site	AWATWWATATATATATATATATATATATATATATA	D	189	223	GTATTGTACAGGTAATGTTAAAAATGTCTTCTTTT	-50.1
Pf3D7_14_v3:1418168-1418961:f	site	YTTTTTTTTTTTTTTTTTTTTTTTTTTTT	D	189	217	GTATTGTACAGGTAATGTTAAAAATGTCT	-38.6
Pf3D7_14_v3:1418168-1418961:f	site	ATAWATATATATATATATATATATATATA	D	189	217	GTATTGTACAGGTAATGTTAAAAATGTCT	-54.9
Pf3D7_14_v3:1418168-1418961:f	site	AAAAAAAAAAAAAAAAAAAAWAAAAAAAA	D	189	217	GTATTGTACAGGTAATGTTAAAAATGTCT	-22.6
Pf3D7_14_v3:1418168-1418961:f	site	WTATAHWTATATATATATATATATATAT	D	189	216	GTATTGTACAGGTAATGTTAAAAATGTC	-40.7
Pf3D7_14_v3:1418168-1418961:f	site	TTTTTTWTTTTTTTTTTYTTT	D	189	209	GTATTGTACAGGTAATGTTAA	-23.5
Pf3D7_14_v3:1418168-1418961:f	site	TTTWTGTGBRTGYVT	D	189	203	GTATTGTACAGGTAA	-9.5
Pf3D7_14_v3:1418168-1418961:f	site	GKYSWKRCTGCWSMWGYDAYKTTKBNTDAWSBTATTRKWRGWGYWTCSA	D	189	237	GTATTGTACAGGTAATGTTAAAAATGTCTTCTTTTTAATACTTATGTAA	-33.0
Pf3D7_14_v3:1418168-1418961:f	site	WWVDBARSATVRYYHCTTKKKRCWTBSHHRTTDHHMCMTATGDA	D	189	232	GTATTGTACAGGTAATGTTAAAAATGTCTTCTTTTTAATACTTA	-22.6
Pf3D7_14_v3:1418168-1418961:f	site	AWAAAWTGKBKAGKTTCTGMWWKBGSAWCWATGVTTAVWGGCGT	D	189	232	GTATTGTACAGGTAATGTTAAAAATGTCTTCTTTTTAATACTTA	-29.8
Pf3D7_14_v3:1418168-1418961:f	site	ATATATATATATATATATATW	D	189	209	GTATTGTACAGGTAATGTTAA	-32.0
Pf3D7_14_v3:1418168-1418961:f	site	CMTWBTRKCCMARGAAWWGTWCVAGGAWNWAKAKWAGCTKH	D	189	229	GTATTGTACAGGTAATGTTAAAAATGTCTTCTTTTTAATAC	-24.3
Pf3D7_14_v3:1418168-1418961:f	site	GSGHWGBGDTGCWYN	D	189	203	GTATTGTACAGGTAA	-3.9
Pf3D7_14_v3:1418168-1418961:f	site	YCWTYTTYTTTTTTTTYTTTT	D	189	209	GTATTGTACAGGTAATGTTAA	-24.5
Pf3D7_14_v3:1418168-1418961:f	site	CMRHWASWWKTTSTSCTRDTWYTGMBRA	D	189	216	GTATTGTACAGGTAATGTTAAAAATGTC	-28.5
Pf3D7_14_v3:1418168-1418961:f	site	AWATWWATATATATATATATATATATATATATATA	D	190	224	TATTGTACAGGTAATGTTAAAAATGTCTTCTTTTT	-41.0
Pf3D7_14_v3:1418168-1418961:f	site	YTTTTTTTTTTTTTTTTTTTTTTTTTTTT	D	190	218	TATTGTACAGGTAATGTTAAAAATGTCTT	-31.1
Pf3D7_14_v3:1418168-1418961:f	site	ATAWATATATATATATATATATATATATA	D	190	218	TATTGTACAGGTAATGTTAAAAATGTCTT	-30.6
Pf3D7_14_v3:1418168-1418961:f	site	AAAAAAAAAAAAAAAAAAAAWAAAAAAAA	D	190	218	TATTGTACAGGTAATGTTAAAAATGTCTT	-37.8
Pf3D7_14_v3:1418168-1418961:f	site	WTATAHWTATATATATATATATATATAT	D	190	217	TATTGTACAGGTAATGTTAAAAATGTCT	-13.7
Pf3D7_14_v3:1418168-1418961:f	site	TTTTTTWTTTTTTTTTTYTTT	D	190	210	TATTGTACAGGTAATGTTAAA	-14.7
Pf3D7_14_v3:1418168-1418961:f	site	TTTWTGTGBRTGYVT	D	190	204	TATTGTACAGGTAAT	-21.6
Pf3D7_14_v3:1418168-1418961:f	site	GKYSWKRCTGCWSMWGYDAYKTTKBNTDAWSBTATTRKWRGWGYWTCSA	D	190	238	TATTGTACAGGTAATGTTAAAAATGTCTTCTTTTTAATACTTATGTAAC	-22.4
Pf3D7_14_v3:1418168-1418961:f	site	WWVDBARSATVRYYHCTTKKKRCWTBSHHRTTDHHMCMTATGDA	D	190	233	TATTGTACAGGTAATGTTAAAAATGTCTTCTTTTTAATACTTAT	-23.1
Pf3D7_14_v3:1418168-1418961:f	site	AWAAAWTGKBKAGKTTCTGMWWKBGSAWCWATGVTTAVWGGCGT	D	190	233	TATTGTACAGGTAATGTTAAAAATGTCTTCTTTTTAATACTTAT	-28.0
Pf3D7_14_v3:1418168-1418961:f	site	ATATATATATATATATATATW	D	190	210	TATTGTACAGGTAATGTTAAA	-32.5
Pf3D7_14_v3:1418168-1418961:f	site	CMTWBTRKCCMARGAAWWGTWCVAGGAWNWAKAKWAGCTKH	D	190	230	TATTGTACAGGTAATGTTAAAAATGTCTTCTTTTTAATACT	-24.3
Pf3D7_14_v3:1418168-1418961:f	site	GSGHWGBGDTGCWYN	D	190	204	TATTGTACAGGTAAT	-18.2
Pf3D7_14_v3:1418168-1418961:f	site	YCWTYTTYTTTTTTTTYTTTT	D	190	210	TATTGTACAGGTAATGTTAAA	-24.7
Pf3D7_14_v3:1418168-1418961:f	site	CMRHWASWWKTTSTSCTRDTWYTGMBRA	D	190	217	TATTGTACAGGTAATGTTAAAAATGTCT	-20.7
Pf3D7_14_v3:1418168-1418961:f	site	AWATWWATATATATATATATATATATATATATATA	D	191	225	ATTGTACAGGTAATGTTAAAAATGTCTTCTTTTTA	-56.0
Pf3D7_14_v3:1418168-1418961:f	site	YTTTTTTTTTTTTTTTTTTTTTTTTTTTT	D	191	219	ATTGTACAGGTAATGTTAAAAATGTCTTC	-32.1
Pf3D7_14_v3:1418168-1418961:f	site	ATAWATATATATATATATATATATATATA	D	191	219	ATTGTACAGGTAATGTTAAAAATGTCTTC	-53.4
Pf3D7_14_v3:1418168-1418961:f	site	AAAAAAAAAAAAAAAAAAAAWAAAAAAAA	D	191	219	ATTGTACAGGTAATGTTAAAAATGTCTTC	-31.4
Pf3D7_14_v3:1418168-1418961:f	site	WTATAHWTATATATATATATATATATAT	D	191	218	ATTGTACAGGTAATGTTAAAAATGTCTT	-35.3
Pf3D7_14_v3:1418168-1418961:f	site	TTTTTTWTTTTTTTTTTYTTT	D	191	211	ATTGTACAGGTAATGTTAAAA	-43.3
Pf3D7_14_v3:1418168-1418961:f	site	TTTWTGTGBRTGYVT	D	191	205	ATTGTACAGGTAATG	-10.4
Pf3D7_14_v3:1418168-1418961:f	site	GKYSWKRCTGCWSMWGYDAYKTTKBNTDAWSBTATTRKWRGWGYWTCSA	D	191	239	ATTGTACAGGTAATGTTAAAAATGTCTTCTTTTTAATACTTATGTAACT	-25.6
Pf3D7_14_v3:1418168-1418961:f	site	WWVDBARSATVRYYHCTTKKKRCWTBSHHRTTDHHMCMTATGDA	D	191	234	ATTGTACAGGTAATGTTAAAAATGTCTTCTTTTTAATACTTATG	-22.1
Pf3D7_14_v3:1418168-1418961:f	site	AWAAAWTGKBKAGKTTCTGMWWKBGSAWCWATGVTTAVWGGCGT	D	191	234	ATTGTACAGGTAATGTTAAAAATGTCTTCTTTTTAATACTTATG	-19.3
Pf3D7_14_v3:1418168-1418961:f	site	ATATATATATATATATATATW	D	191	211	ATTGTACAGGTAATGTTAAAA	-31.0
Pf3D7_14_v3:1418168-1418961:f	site	CMTWBTRKCCMARGAAWWGTWCVAGGAWNWAKAKWAGCTKH	D	191	231	ATTGTACAGGTAATGTTAAAAATGTCTTCTTTTTAATACTT	-28.7
Pf3D7_14_v3:1418168-1418961:f	site	GSGHWGBGDTGCWYN	D	191	205	ATTGTACAGGTAATG	-14.0
Pf3D7_14_v3:1418168-1418961:f	site	YCWTYTTYTTTTTTTTYTTTT	D	191	211	ATTGTACAGGTAATGTTAAAA	-36.4
Pf3D7_14_v3:1418168-1418961:f	site	CMRHWASWWKTTSTSCTRDTWYTGMBRA	D	191	218	ATTGTACAGGTAATGTTAAAAATGTCTT	-11.2
Pf3D7_14_v3:1418168-1418961:f	site	AWATWWATATATATATATATATATATATATATATA	D	192	226	TTGTACAGGTAATGTTAAAAATGTCTTCTTTTTAA	-40.2
Pf3D7_14_v3:1418168-1418961:f	site	YTTTTTTTTTTTTTTTTTTTTTTTTTTTT	D	192	220	TTGTACAGGTAATGTTAAAAATGTCTTCT	-41.1
Pf3D7_14_v3:1418168-1418961:f	site	ATAWATATATATATATATATATATATATA	D	192	220	TTGTACAGGTAATGTTAAAAATGTCTTCT	-35.3
Pf3D7_14_v3:1418168-1418961:f	site	AAAAAAAAAAAAAAAAAAAAWAAAAAAAA	D	192	220	TTGTACAGGTAATGTTAAAAATGTCTTCT	-29.4
Pf3D7_14_v3:1418168-1418961:f	site	WTATAHWTATATATATATATATATATAT	D	192	219	TTGTACAGGTAATGTTAAAAATGTCTTC	-12.3
Pf3D7_14_v3:1418168-1418961:f	site	TTTTTTWTTTTTTTTTTYTTT	D	192	212	TTGTACAGGTAATGTTAAAAA	-23.4
Pf3D7_14_v3:1418168-1418961:f	site	TTTWTGTGBRTGYVT	D	192	206	TTGTACAGGTAATGT	-6.7
Pf3D7_14_v3:1418168-1418961:f	site	GKYSWKRCTGCWSMWGYDAYKTTKBNTDAWSBTATTRKWRGWGYWTCSA	D	192	240	TTGTACAGGTAATGTTAAAAATGTCTTCTTTTTAATACTTATGTAACTG	-21.7
Pf3D7_14_v3:1418168-1418961:f	site	WWVDBARSATVRYYHCTTKKKRCWTBSHHRTTDHHMCMTATGDA	D	192	235	TTGTACAGGTAATGTTAAAAATGTCTTCTTTTTAATACTTATGT	-24.5
Pf3D7_14_v3:1418168-1418961:f	site	AWAAAWTGKBKAGKTTCTGMWWKBGSAWCWATGVTTAVWGGCGT	D	192	235	TTGTACAGGTAATGTTAAAAATGTCTTCTTTTTAATACTTATGT	-14.3
Pf3D7_14_v3:1418168-1418961:f	site	ATATATATATATATATATATW	D	192	212	TTGTACAGGTAATGTTAAAAA	-23.2
Pf3D7_14_v3:1418168-1418961:f	site	CMTWBTRKCCMARGAAWWGTWCVAGGAWNWAKAKWAGCTKH	D	192	232	TTGTACAGGTAATGTTAAAAATGTCTTCTTTTTAATACTTA	-19.6
Pf3D7_14_v3:1418168-1418961:f	site	GSGHWGBGDTGCWYN	D	192	206	TTGTACAGGTAATGT	-9.6
Pf3D7_14_v3:1418168-1418961:f	site	YCWTYTTYTTTTTTTTYTTTT	D	192	212	TTGTACAGGTAATGTTAAAAA	-43.1
Pf3D7_14_v3:1418168-1418961:f	site	CMRHWASWWKTTSTSCTRDTWYTGMBRA	D	192	219	TTGTACAGGTAATGTTAAAAATGTCTTC	-21.8
Pf3D7_14_v3:1418168-1418961:f	site	AWATWWATATATATATATATATATATATATATATA	D	193	227	TGTACAGGTAATGTTAAAAATGTCTTCTTTTTAAT	-48.7
Pf3D7_14_v3:1418168-1418961:f	site	YTTTTTTTTTTTTTTTTTTTTTTTTTTTT	D	193	221	TGTACAGGTAATGTTAAAAATGTCTTCTT	-32.6
Pf3D7_14_v3:1418168-1418961:f	site	ATAWATATATATATATATATATATATATA	D	193	221	TGTACAGGTAATGTTAAAAATGTCTTCTT	-53.7
Pf3D7_14_v3:1418168-1418961:f	site	AAAAAAAAAAAAAAAAAAAAWAAAAAAAA	D	193	221	TGTACAGGTAATGTTAAAAATGTCTTCTT	-31.7
Pf3D7_14_v3:1418168-1418961:f	site	WTATAHWTATATATATATATATATATAT	D	193	220	TGTACAGGTAATGTTAAAAATGTCTTCT	-26.7
Pf3D7_14_v3:1418168-1418961:f	site	TTTTTTWTTTTTTTTTTYTTT	D	193	213	TGTACAGGTAATGTTAAAAAT	-36.8
Pf3D7_14_v3:1418168-1418961:f	site	TTTWTGTGBRTGYVT	D	193	207	TGTACAGGTAATGTT	-10.1
Pf3D7_14_v3:1418168-1418961:f	site	GKYSWKRCTGCWSMWGYDAYKTTKBNTDAWSBTATTRKWRGWGYWTCSA	D	193	241	TGTACAGGTAATGTTAAAAATGTCTTCTTTTTAATACTTATGTAACTGT	-20.9
Pf3D7_14_v3:1418168-1418961:f	site	WWVDBARSATVRYYHCTTKKKRCWTBSHHRTTDHHMCMTATGDA	D	193	236	TGTACAGGTAATGTTAAAAATGTCTTCTTTTTAATACTTATGTA	-7.6
Pf3D7_14_v3:1418168-1418961:f	site	AWAAAWTGKBKAGKTTCTGMWWKBGSAWCWATGVTTAVWGGCGT	D	193	236	TGTACAGGTAATGTTAAAAATGTCTTCTTTTTAATACTTATGTA	-27.6
Pf3D7_14_v3:1418168-1418961:f	site	ATATATATATATATATATATW	D	193	213	TGTACAGGTAATGTTAAAAAT	-34.2
Pf3D7_14_v3:1418168-1418961:f	site	CMTWBTRKCCMARGAAWWGTWCVAGGAWNWAKAKWAGCTKH	D	193	233	TGTACAGGTAATGTTAAAAATGTCTTCTTTTTAATACTTAT	-21.3
Pf3D7_14_v3:1418168-1418961:f	site	GSGHWGBGDTGCWYN	D	193	207	TGTACAGGTAATGTT	-12.5
Pf3D7_14_v3:1418168-1418961:f	site	YCWTYTTYTTTTTTTTYTTTT	D	193	213	TGTACAGGTAATGTTAAAAAT	-23.4
Pf3D7_14_v3:1418168-1418961:f	site	CMRHWASWWKTTSTSCTRDTWYTGMBRA	D	193	220	TGTACAGGTAATGTTAAAAATGTCTTCT	-22.0
Pf3D7_14_v3:1418168-1418961:f	site	AWATWWATATATATATATATATATATATATATATA	D	194	228	GTACAGGTAATGTTAAAAATGTCTTCTTTTTAATA	-38.9
Pf3D7_14_v3:1418168-1418961:f	site	YTTTTTTTTTTTTTTTTTTTTTTTTTTTT	D	194	222	GTACAGGTAATGTTAAAAATGTCTTCTTT	-42.1
Pf3D7_14_v3:1418168-1418961:f	site	ATAWATATATATATATATATATATATATA	D	194	222	GTACAGGTAATGTTAAAAATGTCTTCTTT	-33.9
Pf3D7_14_v3:1418168-1418961:f	site	AAAAAAAAAAAAAAAAAAAAWAAAAAAAA	D	194	222	GTACAGGTAATGTTAAAAATGTCTTCTTT	-26.0
Pf3D7_14_v3:1418168-1418961:f	site	WTATAHWTATATATATATATATATATAT	D	194	221	GTACAGGTAATGTTAAAAATGTCTTCTT	-32.6
Pf3D7_14_v3:1418168-1418961:f	site	TTTTTTWTTTTTTTTTTYTTT	D	194	214	GTACAGGTAATGTTAAAAATG	-35.7
Pf3D7_14_v3:1418168-1418961:f	site	TTTWTGTGBRTGYVT	D	194	208	GTACAGGTAATGTTA	-11.2
Pf3D7_14_v3:1418168-1418961:f	site	GKYSWKRCTGCWSMWGYDAYKTTKBNTDAWSBTATTRKWRGWGYWTCSA	D	194	242	GTACAGGTAATGTTAAAAATGTCTTCTTTTTAATACTTATGTAACTGTA	-15.8
Pf3D7_14_v3:1418168-1418961:f	site	WWVDBARSATVRYYHCTTKKKRCWTBSHHRTTDHHMCMTATGDA	D	194	237	GTACAGGTAATGTTAAAAATGTCTTCTTTTTAATACTTATGTAA	-23.0
Pf3D7_14_v3:1418168-1418961:f	site	AWAAAWTGKBKAGKTTCTGMWWKBGSAWCWATGVTTAVWGGCGT	D	194	237	GTACAGGTAATGTTAAAAATGTCTTCTTTTTAATACTTATGTAA	-41.9
Pf3D7_14_v3:1418168-1418961:f	site	ATATATATATATATATATATW	D	194	214	GTACAGGTAATGTTAAAAATG	-27.1
Pf3D7_14_v3:1418168-1418961:f	site	CMTWBTRKCCMARGAAWWGTWCVAGGAWNWAKAKWAGCTKH	D	194	234	GTACAGGTAATGTTAAAAATGTCTTCTTTTTAATACTTATG	-26.1
Pf3D7_14_v3:1418168-1418961:f	site	GSGHWGBGDTGCWYN	D	194	208	GTACAGGTAATGTTA	-4.0
Pf3D7_14_v3:1418168-1418961:f	site	YCWTYTTYTTTTTTTTYTTTT	D	194	214	GTACAGGTAATGTTAAAAATG	-31.2
Pf3D7_14_v3:1418168-1418961:f	site	CMRHWASWWKTTSTSCTRDTWYTGMBRA	D	194	221	GTACAGGTAATGTTAAAAATGTCTTCTT	-16.5
Pf3D7_14_v3:1418168-1418961:f	site	AWATWWATATATATATATATATATATATATATATA	D	195	229	TACAGGTAATGTTAAAAATGTCTTCTTTTTAATAC	-50.9
Pf3D7_14_v3:1418168-1418961:f	site	YTTTTTTTTTTTTTTTTTTTTTTTTTTTT	D	195	223	TACAGGTAATGTTAAAAATGTCTTCTTTT	-36.1
Pf3D7_14_v3:1418168-1418961:f	site	ATAWATATATATATATATATATATATATA	D	195	223	TACAGGTAATGTTAAAAATGTCTTCTTTT	-49.1
Pf3D7_14_v3:1418168-1418961:f	site	AAAAAAAAAAAAAAAAAAAAWAAAAAAAA	D	195	223	TACAGGTAATGTTAAAAATGTCTTCTTTT	-25.9
Pf3D7_14_v3:1418168-1418961:f	site	WTATAHWTATATATATATATATATATAT	D	195	222	TACAGGTAATGTTAAAAATGTCTTCTTT	-44.4
Pf3D7_14_v3:1418168-1418961:f	site	TTTTTTWTTTTTTTTTTYTTT	D	195	215	TACAGGTAATGTTAAAAATGT	-17.8
Pf3D7_14_v3:1418168-1418961:f	site	TTTWTGTGBRTGYVT	D	195	209	TACAGGTAATGTTAA	-26.4
Pf3D7_14_v3:1418168-1418961:f	site	GKYSWKRCTGCWSMWGYDAYKTTKBNTDAWSBTATTRKWRGWGYWTCSA	D	195	243	TACAGGTAATGTTAAAAATGTCTTCTTTTTAATACTTATGTAACTGTAT	-26.8
Pf3D7_14_v3:1418168-1418961:f	site	WWVDBARSATVRYYHCTTKKKRCWTBSHHRTTDHHMCMTATGDA	D	195	238	TACAGGTAATGTTAAAAATGTCTTCTTTTTAATACTTATGTAAC	-27.7
Pf3D7_14_v3:1418168-1418961:f	site	AWAAAWTGKBKAGKTTCTGMWWKBGSAWCWATGVTTAVWGGCGT	D	195	238	TACAGGTAATGTTAAAAATGTCTTCTTTTTAATACTTATGTAAC	-24.7
Pf3D7_14_v3:1418168-1418961:f	site	ATATATATATATATATATATW	D	195	215	TACAGGTAATGTTAAAAATGT	-32.3
Pf3D7_14_v3:1418168-1418961:f	site	CMTWBTRKCCMARGAAWWGTWCVAGGAWNWAKAKWAGCTKH	D	195	235	TACAGGTAATGTTAAAAATGTCTTCTTTTTAATACTTATGT	-30.0
Pf3D7_14_v3:1418168-1418961:f	site	GSGHWGBGDTGCWYN	D	195	209	TACAGGTAATGTTAA	-8.5
Pf3D7_14_v3:1418168-1418961:f	site	YCWTYTTYTTTTTTTTYTTTT	D	195	215	TACAGGTAATGTTAAAAATGT	-30.4
Pf3D7_14_v3:1418168-1418961:f	site	CMRHWASWWKTTSTSCTRDTWYTGMBRA	D	195	222	TACAGGTAATGTTAAAAATGTCTTCTTT	-19.1
Pf3D7_14_v3:1418168-1418961:f	site	AWATWWATATATATATATATATATATATATATATA	D	196	230	ACAGGTAATGTTAAAAATGTCTTCTTTTTAATACT	-25.7
Pf3D7_14_v3:1418168-1418961:f	site	YTTTTTTTTTTTTTTTTTTTTTTTTTTTT	D	196	224	ACAGGTAATGTTAAAAATGTCTTCTTTTT	-22.4
Pf3D7_14_v3:1418168-1418961:f	site	ATAWATATATATATATATATATATATATA	D	196	224	ACAGGTAATGTTAAAAATGTCTTCTTTTT	-27.1
Pf3D7_14_v3:1418168-1418961:f	site	AAAAAAAAAAAAAAAAAAAAWAAAAAAAA	D	196	224	ACAGGTAATGTTAAAAATGTCTTCTTTTT	-39.7
Pf3D7_14_v3:1418168-1418961:f	site	WTATAHWTATATATATATATATATATAT	D	196	223	ACAGGTAATGTTAAAAATGTCTTCTTTT	-24.6
Pf3D7_14_v3:1418168-1418961:f	site	TTTTTTWTTTTTTTTTTYTTT	D	196	216	ACAGGTAATGTTAAAAATGTC	-23.7
Pf3D7_14_v3:1418168-1418961:f	site	TTTWTGTGBRTGYVT	D	196	210	ACAGGTAATGTTAAA	-19.4
Pf3D7_14_v3:1418168-1418961:f	site	GKYSWKRCTGCWSMWGYDAYKTTKBNTDAWSBTATTRKWRGWGYWTCSA	D	196	244	ACAGGTAATGTTAAAAATGTCTTCTTTTTAATACTTATGTAACTGTATA	-19.1
Pf3D7_14_v3:1418168-1418961:f	site	WWVDBARSATVRYYHCTTKKKRCWTBSHHRTTDHHMCMTATGDA	D	196	239	ACAGGTAATGTTAAAAATGTCTTCTTTTTAATACTTATGTAACT	-32.2
Pf3D7_14_v3:1418168-1418961:f	site	AWAAAWTGKBKAGKTTCTGMWWKBGSAWCWATGVTTAVWGGCGT	D	196	239	ACAGGTAATGTTAAAAATGTCTTCTTTTTAATACTTATGTAACT	-11.9
Pf3D7_14_v3:1418168-1418961:f	site	ATATATATATATATATATATW	D	196	216	ACAGGTAATGTTAAAAATGTC	-18.6
Pf3D7_14_v3:1418168-1418961:f	site	CMTWBTRKCCMARGAAWWGTWCVAGGAWNWAKAKWAGCTKH	D	196	236	ACAGGTAATGTTAAAAATGTCTTCTTTTTAATACTTATGTA	-17.3
Pf3D7_14_v3:1418168-1418961:f	site	GSGHWGBGDTGCWYN	D	196	210	ACAGGTAATGTTAAA	-18.7
Pf3D7_14_v3:1418168-1418961:f	site	YCWTYTTYTTTTTTTTYTTTT	D	196	216	ACAGGTAATGTTAAAAATGTC	-38.0
Pf3D7_14_v3:1418168-1418961:f	site	CMRHWASWWKTTSTSCTRDTWYTGMBRA	D	196	223	ACAGGTAATGTTAAAAATGTCTTCTTTT	-16.8
Pf3D7_14_v3:1418168-1418961:f	site	AWATWWATATATATATATATATATATATATATATA	D	197	231	CAGGTAATGTTAAAAATGTCTTCTTTTTAATACTT	-59.0
Pf3D7_14_v3:1418168-1418961:f	site	YTTTTTTTTTTTTTTTTTTTTTTTTTTTT	D	197	225	CAGGTAATGTTAAAAATGTCTTCTTTTTA	-27.0
Pf3D7_14_v3:1418168-1418961:f	site	ATAWATATATATATATATATATATATATA	D	197	225	CAGGTAATGTTAAAAATGTCTTCTTTTTA	-41.5
Pf3D7_14_v3:1418168-1418961:f	site	AAAAAAAAAAAAAAAAAAAAWAAAAAAAA	D	197	225	CAGGTAATGTTAAAAATGTCTTCTTTTTA	-38.1
Pf3D7_14_v3:1418168-1418961:f	site	WTATAHWTATATATATATATATATATAT	D	197	224	CAGGTAATGTTAAAAATGTCTTCTTTTT	-32.2
Pf3D7_14_v3:1418168-1418961:f	site	TTTTTTWTTTTTTTTTTYTTT	D	197	217	CAGGTAATGTTAAAAATGTCT	-28.8
Pf3D7_14_v3:1418168-1418961:f	site	TTTWTGTGBRTGYVT	D	197	211	CAGGTAATGTTAAAA	-17.6
Pf3D7_14_v3:1418168-1418961:f	site	GKYSWKRCTGCWSMWGYDAYKTTKBNTDAWSBTATTRKWRGWGYWTCSA	D	197	245	CAGGTAATGTTAAAAATGTCTTCTTTTTAATACTTATGTAACTGTATAA	-20.7
Pf3D7_14_v3:1418168-1418961:f	site	WWVDBARSATVRYYHCTTKKKRCWTBSHHRTTDHHMCMTATGDA	D	197	240	CAGGTAATGTTAAAAATGTCTTCTTTTTAATACTTATGTAACTG	-12.7
Pf3D7_14_v3:1418168-1418961:f	site	AWAAAWTGKBKAGKTTCTGMWWKBGSAWCWATGVTTAVWGGCGT	D	197	240	CAGGTAATGTTAAAAATGTCTTCTTTTTAATACTTATGTAACTG	-29.5
Pf3D7_14_v3:1418168-1418961:f	site	ATATATATATATATATATATW	D	197	217	CAGGTAATGTTAAAAATGTCT	-42.0
Pf3D7_14_v3:1418168-1418961:f	site	CMTWBTRKCCMARGAAWWGTWCVAGGAWNWAKAKWAGCTKH	D	197	237	CAGGTAATGTTAAAAATGTCTTCTTTTTAATACTTATGTAA	-14.4
Pf3D7_14_v3:1418168-1418961:f	site	GSGHWGBGDTGCWYN	D	197	211	CAGGTAATGTTAAAA	-11.5
Pf3D7_14_v3:1418168-1418961:f	site	YCWTYTTYTTTTTTTTYTTTT	D	197	217	CAGGTAATGTTAAAAATGTCT	-21.7
Pf3D7_14_v3:1418168-1418961:f	site	CMRHWASWWKTTSTSCTRDTWYTGMBRA	D	197	224	CAGGTAATGTTAAAAATGTCTTCTTTTT	-16.8
Pf3D7_14_v3:1418168-1418961:f	site	AWATWWATATATATATATATATATATATATATATA	D	198	232	AGGTAATGTTAAAAATGTCTTCTTTTTAATACTTA	-34.3
Pf3D7_14_v3:1418168-1418961:f	site	YTTTTTTTTTTTTTTTTTTTTTTTTTTTT	D	198	226	AGGTAATGTTAAAAATGTCTTCTTTTTAA	-29.1
Pf3D7_14_v3:1418168-1418961:f	site	ATAWATATATATATATATATATATATATA	D	198	226	AGGTAATGTTAAAAATGTCTTCTTTTTAA	-28.0
Pf3D7_14_v3:1418168-1418961:f	site	AAAAAAAAAAAAAAAAAAAAWAAAAAAAA	D	198	226	AGGTAATGTTAAAAATGTCTTCTTTTTAA	-35.0
Pf3D7_14_v3:1418168-1418961:f	site	WTATAHWTATATATATATATATATATAT	D	198	225	AGGTAATGTTAAAAATGTCTTCTTTTTA	-28.6
Pf3D7_14_v3:1418168-1418961:f	site	TTTTTTWTTTTTTTTTTYTTT	D	198	218	AGGTAATGTTAAAAATGTCTT	-29.2
Pf3D7_14_v3:1418168-1418961:f	site	TTTWTGTGBRTGYVT	D	198	212	AGGTAATGTTAAAAA	-20.0
Pf3D7_14_v3:1418168-1418961:f	site	GKYSWKRCTGCWSMWGYDAYKTTKBNTDAWSBTATTRKWRGWGYWTCSA	D	198	246	AGGTAATGTTAAAAATGTCTTCTTTTTAATACTTATGTAACTGTATAAA	-16.2
Pf3D7_14_v3:1418168-1418961:f	site	WWVDBARSATVRYYHCTTKKKRCWTBSHHRTTDHHMCMTATGDA	D	198	241	AGGTAATGTTAAAAATGTCTTCTTTTTAATACTTATGTAACTGT	-27.2
Pf3D7_14_v3:1418168-1418961:f	site	AWAAAWTGKBKAGKTTCTGMWWKBGSAWCWATGVTTAVWGGCGT	D	198	241	AGGTAATGTTAAAAATGTCTTCTTTTTAATACTTATGTAACTGT	-21.1
Pf3D7_14_v3:1418168-1418961:f	site	ATATATATATATATATATATW	D	198	218	AGGTAATGTTAAAAATGTCTT	-17.3
Pf3D7_14_v3:1418168-1418961:f	site	CMTWBTRKCCMARGAAWWGTWCVAGGAWNWAKAKWAGCTKH	D	198	238	AGGTAATGTTAAAAATGTCTTCTTTTTAATACTTATGTAAC	-22.5
Pf3D7_14_v3:1418168-1418961:f	site	GSGHWGBGDTGCWYN	D	198	212	AGGTAATGTTAAAAA	-4.7
Pf3D7_14_v3:1418168-1418961:f	site	YCWTYTTYTTTTTTTTYTTTT	D	198	218	AGGTAATGTTAAAAATGTCTT	-26.8
Pf3D7_14_v3:1418168-1418961:f	site	CMRHWASWWKTTSTSCTRDTWYTGMBRA	D	198	225	AGGTAATGTTAAAAATGTCTTCTTTTTA	-22.2
Pf3D7_14_v3:1474711-1478007:f	site	GKYSWKRCTGCWSMWGYDAYKTTKBNTDAWSBTATTRKWRGWGYWTCSA	D	1958	2006	TTAAACATAGAAAAAATATTTTTTTTATAAGTGGAGAAAAAGAAGGTAA	-27.2
Pf3D7_14_v3:1474711-1478007:f	site	GKYSWKRCTGCWSMWGYDAYKTTKBNTDAWSBTATTRKWRGWGYWTCSA	D	1959	2007	TAAACATAGAAAAAATATTTTTTTTATAAGTGGAGAAAAAGAAGGTAAA	-29.4
Pf3D7_14_v3:1474711-1478007:f	site	GKYSWKRCTGCWSMWGYDAYKTTKBNTDAWSBTATTRKWRGWGYWTCSA	D	1960	2008	AAACATAGAAAAAATATTTTTTTTATAAGTGGAGAAAAAGAAGGTAAAT	-23.8
Pf3D7_14_v3:1474711-1478007:f	site	GKYSWKRCTGCWSMWGYDAYKTTKBNTDAWSBTATTRKWRGWGYWTCSA	D	1961	2009	AACATAGAAAAAATATTTTTTTTATAAGTGGAGAAAAAGAAGGTAAATA	-21.3
Pf3D7_14_v3:1474711-1478007:f	site	GKYSWKRCTGCWSMWGYDAYKTTKBNTDAWSBTATTRKWRGWGYWTCSA	D	1962	2010	ACATAGAAAAAATATTTTTTTTATAAGTGGAGAAAAAGAAGGTAAATAT	-26.2
Pf3D7_14_v3:1474711-1478007:f	site	GKYSWKRCTGCWSMWGYDAYKTTKBNTDAWSBTATTRKWRGWGYWTCSA	D	1963	2011	CATAGAAAAAATATTTTTTTTATAAGTGGAGAAAAAGAAGGTAAATATT	-20.3
Pf3D7_14_v3:1474711-1478007:f	site	WWVDBARSATVRYYHCTTKKKRCWTBSHHRTTDHHMCMTATGDA	D	1963	2006	CATAGAAAAAATATTTTTTTTATAAGTGGAGAAAAAGAAGGTAA	-25.9
Pf3D7_14_v3:1474711-1478007:f	site	AWAAAWTGKBKAGKTTCTGMWWKBGSAWCWATGVTTAVWGGCGT	D	1963	2006	CATAGAAAAAATATTTTTTTTATAAGTGGAGAAAAAGAAGGTAA	-25.7
Pf3D7_14_v3:1474711-1478007:f	site	GKYSWKRCTGCWSMWGYDAYKTTKBNTDAWSBTATTRKWRGWGYWTCSA	D	1964	2012	ATAGAAAAAATATTTTTTTTATAAGTGGAGAAAAAGAAGGTAAATATTT	-21.4
Pf3D7_14_v3:1474711-1478007:f	site	WWVDBARSATVRYYHCTTKKKRCWTBSHHRTTDHHMCMTATGDA	D	1964	2007	ATAGAAAAAATATTTTTTTTATAAGTGGAGAAAAAGAAGGTAAA	-19.4
Pf3D7_14_v3:1474711-1478007:f	site	AWAAAWTGKBKAGKTTCTGMWWKBGSAWCWATGVTTAVWGGCGT	D	1964	2007	ATAGAAAAAATATTTTTTTTATAAGTGGAGAAAAAGAAGGTAAA	-20.7
Pf3D7_14_v3:1474711-1478007:f	site	GKYSWKRCTGCWSMWGYDAYKTTKBNTDAWSBTATTRKWRGWGYWTCSA	D	1965	2013	TAGAAAAAATATTTTTTTTATAAGTGGAGAAAAAGAAGGTAAATATTTG	-25.0
Pf3D7_14_v3:1474711-1478007:f	site	WWVDBARSATVRYYHCTTKKKRCWTBSHHRTTDHHMCMTATGDA	D	1965	2008	TAGAAAAAATATTTTTTTTATAAGTGGAGAAAAAGAAGGTAAAT	-19.1
Pf3D7_14_v3:1474711-1478007:f	site	AWAAAWTGKBKAGKTTCTGMWWKBGSAWCWATGVTTAVWGGCGT	D	1965	2008	TAGAAAAAATATTTTTTTTATAAGTGGAGAAAAAGAAGGTAAAT	-20.6
Pf3D7_14_v3:1474711-1478007:f	site	GKYSWKRCTGCWSMWGYDAYKTTKBNTDAWSBTATTRKWRGWGYWTCSA	D	1966	2014	AGAAAAAATATTTTTTTTATAAGTGGAGAAAAAGAAGGTAAATATTTGC	-23.5
Pf3D7_14_v3:1474711-1478007:f	site	WWVDBARSATVRYYHCTTKKKRCWTBSHHRTTDHHMCMTATGDA	D	1966	2009	AGAAAAAATATTTTTTTTATAAGTGGAGAAAAAGAAGGTAAATA	-26.0
Pf3D7_14_v3:1474711-1478007:f	site	AWAAAWTGKBKAGKTTCTGMWWKBGSAWCWATGVTTAVWGGCGT	D	1966	2009	AGAAAAAATATTTTTTTTATAAGTGGAGAAAAAGAAGGTAAATA	-12.1
Pf3D7_14_v3:1474711-1478007:f	site	CMTWBTRKCCMARGAAWWGTWCVAGGAWNWAKAKWAGCTKH	D	1966	2006	AGAAAAAATATTTTTTTTATAAGTGGAGAAAAAGAAGGTAA	-15.4
Pf3D7_14_v3:1474711-1478007:f	site	GKYSWKRCTGCWSMWGYDAYKTTKBNTDAWSBTATTRKWRGWGYWTCSA	D	1967	2015	GAAAAAATATTTTTTTTATAAGTGGAGAAAAAGAAGGTAAATATTTGCA	-12.8
Pf3D7_14_v3:1474711-1478007:f	site	WWVDBARSATVRYYHCTTKKKRCWTBSHHRTTDHHMCMTATGDA	D	1967	2010	GAAAAAATATTTTTTTTATAAGTGGAGAAAAAGAAGGTAAATAT	-29.2
Pf3D7_14_v3:1474711-1478007:f	site	AWAAAWTGKBKAGKTTCTGMWWKBGSAWCWATGVTTAVWGGCGT	D	1967	2010	GAAAAAATATTTTTTTTATAAGTGGAGAAAAAGAAGGTAAATAT	-23.0
Pf3D7_14_v3:1474711-1478007:f	site	CMTWBTRKCCMARGAAWWGTWCVAGGAWNWAKAKWAGCTKH	D	1967	2007	GAAAAAATATTTTTTTTATAAGTGGAGAAAAAGAAGGTAAA	-26.6
Pf3D7_14_v3:1474711-1478007:f	site	GKYSWKRCTGCWSMWGYDAYKTTKBNTDAWSBTATTRKWRGWGYWTCSA	D	1968	2016	AAAAAATATTTTTTTTATAAGTGGAGAAAAAGAAGGTAAATATTTGCAT	-26.7
Pf3D7_14_v3:1474711-1478007:f	site	WWVDBARSATVRYYHCTTKKKRCWTBSHHRTTDHHMCMTATGDA	D	1968	2011	AAAAAATATTTTTTTTATAAGTGGAGAAAAAGAAGGTAAATATT	-30.1
Pf3D7_14_v3:1474711-1478007:f	site	AWAAAWTGKBKAGKTTCTGMWWKBGSAWCWATGVTTAVWGGCGT	D	1968	2011	AAAAAATATTTTTTTTATAAGTGGAGAAAAAGAAGGTAAATATT	-9.0
Pf3D7_14_v3:1474711-1478007:f	site	CMTWBTRKCCMARGAAWWGTWCVAGGAWNWAKAKWAGCTKH	D	1968	2008	AAAAAATATTTTTTTTATAAGTGGAGAAAAAGAAGGTAAAT	-28.5
Pf3D7_14_v3:1474711-1478007:f	site	GKYSWKRCTGCWSMWGYDAYKTTKBNTDAWSBTATTRKWRGWGYWTCSA	D	1969	2017	AAAAATATTTTTTTTATAAGTGGAGAAAAAGAAGGTAAATATTTGCATG	-26.3
Pf3D7_14_v3:1474711-1478007:f	site	WWVDBARSATVRYYHCTTKKKRCWTBSHHRTTDHHMCMTATGDA	D	1969	2012	AAAAATATTTTTTTTATAAGTGGAGAAAAAGAAGGTAAATATTT	-32.1
Pf3D7_14_v3:1474711-1478007:f	site	AWAAAWTGKBKAGKTTCTGMWWKBGSAWCWATGVTTAVWGGCGT	D	1969	2012	AAAAATATTTTTTTTATAAGTGGAGAAAAAGAAGGTAAATATTT	-21.6
Pf3D7_14_v3:1474711-1478007:f	site	CMTWBTRKCCMARGAAWWGTWCVAGGAWNWAKAKWAGCTKH	D	1969	2009	AAAAATATTTTTTTTATAAGTGGAGAAAAAGAAGGTAAATA	-14.2
Pf3D7_14_v3:1474711-1478007:f	site	GKYSWKRCTGCWSMWGYDAYKTTKBNTDAWSBTATTRKWRGWGYWTCSA	D	1970	2018	AAAATATTTTTTTTATAAGTGGAGAAAAAGAAGGTAAATATTTGCATGT	-33.1
Pf3D7_14_v3:1474711-1478007:f	site	WWVDBARSATVRYYHCTTKKKRCWTBSHHRTTDHHMCMTATGDA	D	1970	2013	AAAATATTTTTTTTATAAGTGGAGAAAAAGAAGGTAAATATTTG	-20.6
Pf3D7_14_v3:1474711-1478007:f	site	AWAAAWTGKBKAGKTTCTGMWWKBGSAWCWATGVTTAVWGGCGT	D	1970	2013	AAAATATTTTTTTTATAAGTGGAGAAAAAGAAGGTAAATATTTG	-20.6
Pf3D7_14_v3:1474711-1478007:f	site	CMTWBTRKCCMARGAAWWGTWCVAGGAWNWAKAKWAGCTKH	D	1970	2010	AAAATATTTTTTTTATAAGTGGAGAAAAAGAAGGTAAATAT	-25.5
Pf3D7_14_v3:1474711-1478007:f	site	GKYSWKRCTGCWSMWGYDAYKTTKBNTDAWSBTATTRKWRGWGYWTCSA	D	1971	2019	AAATATTTTTTTTATAAGTGGAGAAAAAGAAGGTAAATATTTGCATGTT	-25.4
Pf3D7_14_v3:1474711-1478007:f	site	WWVDBARSATVRYYHCTTKKKRCWTBSHHRTTDHHMCMTATGDA	D	1971	2014	AAATATTTTTTTTATAAGTGGAGAAAAAGAAGGTAAATATTTGC	-30.5
Pf3D7_14_v3:1474711-1478007:f	site	AWAAAWTGKBKAGKTTCTGMWWKBGSAWCWATGVTTAVWGGCGT	D	1971	2014	AAATATTTTTTTTATAAGTGGAGAAAAAGAAGGTAAATATTTGC	-21.1
Pf3D7_14_v3:1474711-1478007:f	site	CMTWBTRKCCMARGAAWWGTWCVAGGAWNWAKAKWAGCTKH	D	1971	2011	AAATATTTTTTTTATAAGTGGAGAAAAAGAAGGTAAATATT	-14.2
Pf3D7_14_v3:1474711-1478007:f	site	AWATWWATATATATATATATATATATATATATATA	D	1972	2006	AATATTTTTTTTATAAGTGGAGAAAAAGAAGGTAA	-40.4
Pf3D7_14_v3:1474711-1478007:f	site	GKYSWKRCTGCWSMWGYDAYKTTKBNTDAWSBTATTRKWRGWGYWTCSA	D	1972	2020	AATATTTTTTTTATAAGTGGAGAAAAAGAAGGTAAATATTTGCATGTTT	-27.5
Pf3D7_14_v3:1474711-1478007:f	site	WWVDBARSATVRYYHCTTKKKRCWTBSHHRTTDHHMCMTATGDA	D	1972	2015	AATATTTTTTTTATAAGTGGAGAAAAAGAAGGTAAATATTTGCA	-24.6
Pf3D7_14_v3:1474711-1478007:f	site	AWAAAWTGKBKAGKTTCTGMWWKBGSAWCWATGVTTAVWGGCGT	D	1972	2015	AATATTTTTTTTATAAGTGGAGAAAAAGAAGGTAAATATTTGCA	-32.6
Pf3D7_14_v3:1474711-1478007:f	site	CMTWBTRKCCMARGAAWWGTWCVAGGAWNWAKAKWAGCTKH	D	1972	2012	AATATTTTTTTTATAAGTGGAGAAAAAGAAGGTAAATATTT	-13.1
Pf3D7_14_v3:1474711-1478007:f	site	AWATWWATATATATATATATATATATATATATATA	D	1973	2007	ATATTTTTTTTATAAGTGGAGAAAAAGAAGGTAAA	-41.8
Pf3D7_14_v3:1474711-1478007:f	site	GKYSWKRCTGCWSMWGYDAYKTTKBNTDAWSBTATTRKWRGWGYWTCSA	D	1973	2021	ATATTTTTTTTATAAGTGGAGAAAAAGAAGGTAAATATTTGCATGTTTA	-13.0
Pf3D7_14_v3:1474711-1478007:f	site	WWVDBARSATVRYYHCTTKKKRCWTBSHHRTTDHHMCMTATGDA	D	1973	2016	ATATTTTTTTTATAAGTGGAGAAAAAGAAGGTAAATATTTGCAT	-28.1
Pf3D7_14_v3:1474711-1478007:f	site	AWAAAWTGKBKAGKTTCTGMWWKBGSAWCWATGVTTAVWGGCGT	D	1973	2016	ATATTTTTTTTATAAGTGGAGAAAAAGAAGGTAAATATTTGCAT	-20.9
Pf3D7_14_v3:1474711-1478007:f	site	CMTWBTRKCCMARGAAWWGTWCVAGGAWNWAKAKWAGCTKH	D	1973	2013	ATATTTTTTTTATAAGTGGAGAAAAAGAAGGTAAATATTTG	-19.4
Pf3D7_14_v3:1474711-1478007:f	site	AWATWWATATATATATATATATATATATATATATA	D	1974	2008	TATTTTTTTTATAAGTGGAGAAAAAGAAGGTAAAT	-49.6
Pf3D7_14_v3:1474711-1478007:f	site	GKYSWKRCTGCWSMWGYDAYKTTKBNTDAWSBTATTRKWRGWGYWTCSA	D	1974	2022	TATTTTTTTTATAAGTGGAGAAAAAGAAGGTAAATATTTGCATGTTTAT	-32.3
Pf3D7_14_v3:1474711-1478007:f	site	WWVDBARSATVRYYHCTTKKKRCWTBSHHRTTDHHMCMTATGDA	D	1974	2017	TATTTTTTTTATAAGTGGAGAAAAAGAAGGTAAATATTTGCATG	-33.5
Pf3D7_14_v3:1474711-1478007:f	site	AWAAAWTGKBKAGKTTCTGMWWKBGSAWCWATGVTTAVWGGCGT	D	1974	2017	TATTTTTTTTATAAGTGGAGAAAAAGAAGGTAAATATTTGCATG	-32.0
Pf3D7_14_v3:1474711-1478007:f	site	CMTWBTRKCCMARGAAWWGTWCVAGGAWNWAKAKWAGCTKH	D	1974	2014	TATTTTTTTTATAAGTGGAGAAAAAGAAGGTAAATATTTGC	-13.4
Pf3D7_14_v3:1474711-1478007:f	site	AWATWWATATATATATATATATATATATATATATA	D	1975	2009	ATTTTTTTTATAAGTGGAGAAAAAGAAGGTAAATA	-45.1
Pf3D7_14_v3:1474711-1478007:f	site	GKYSWKRCTGCWSMWGYDAYKTTKBNTDAWSBTATTRKWRGWGYWTCSA	D	1975	2023	ATTTTTTTTATAAGTGGAGAAAAAGAAGGTAAATATTTGCATGTTTATT	-27.5
Pf3D7_14_v3:1474711-1478007:f	site	WWVDBARSATVRYYHCTTKKKRCWTBSHHRTTDHHMCMTATGDA	D	1975	2018	ATTTTTTTTATAAGTGGAGAAAAAGAAGGTAAATATTTGCATGT	-46.1
Pf3D7_14_v3:1474711-1478007:f	site	AWAAAWTGKBKAGKTTCTGMWWKBGSAWCWATGVTTAVWGGCGT	D	1975	2018	ATTTTTTTTATAAGTGGAGAAAAAGAAGGTAAATATTTGCATGT	-13.2
Pf3D7_14_v3:1474711-1478007:f	site	CMTWBTRKCCMARGAAWWGTWCVAGGAWNWAKAKWAGCTKH	D	1975	2015	ATTTTTTTTATAAGTGGAGAAAAAGAAGGTAAATATTTGCA	-10.7
Pf3D7_14_v3:1474711-1478007:f	site	AWATWWATATATATATATATATATATATATATATA	D	1976	2010	TTTTTTTTATAAGTGGAGAAAAAGAAGGTAAATAT	-50.1
Pf3D7_14_v3:1474711-1478007:f	site	GKYSWKRCTGCWSMWGYDAYKTTKBNTDAWSBTATTRKWRGWGYWTCSA	D	1976	2024	TTTTTTTTATAAGTGGAGAAAAAGAAGGTAAATATTTGCATGTTTATTT	-26.6
Pf3D7_14_v3:1474711-1478007:f	site	WWVDBARSATVRYYHCTTKKKRCWTBSHHRTTDHHMCMTATGDA	D	1976	2019	TTTTTTTTATAAGTGGAGAAAAAGAAGGTAAATATTTGCATGTT	-31.8
Pf3D7_14_v3:1474711-1478007:f	site	AWAAAWTGKBKAGKTTCTGMWWKBGSAWCWATGVTTAVWGGCGT	D	1976	2019	TTTTTTTTATAAGTGGAGAAAAAGAAGGTAAATATTTGCATGTT	-19.7
Pf3D7_14_v3:1474711-1478007:f	site	CMTWBTRKCCMARGAAWWGTWCVAGGAWNWAKAKWAGCTKH	D	1976	2016	TTTTTTTTATAAGTGGAGAAAAAGAAGGTAAATATTTGCAT	-24.4
Pf3D7_14_v3:1474711-1478007:f	site	AWATWWATATATATATATATATATATATATATATA	D	1977	2011	TTTTTTTATAAGTGGAGAAAAAGAAGGTAAATATT	-39.9
Pf3D7_14_v3:1474711-1478007:f	site	GKYSWKRCTGCWSMWGYDAYKTTKBNTDAWSBTATTRKWRGWGYWTCSA	D	1977	2025	TTTTTTTATAAGTGGAGAAAAAGAAGGTAAATATTTGCATGTTTATTTT	-33.8
Pf3D7_14_v3:1474711-1478007:f	site	WWVDBARSATVRYYHCTTKKKRCWTBSHHRTTDHHMCMTATGDA	D	1977	2020	TTTTTTTATAAGTGGAGAAAAAGAAGGTAAATATTTGCATGTTT	-26.8
Pf3D7_14_v3:1474711-1478007:f	site	AWAAAWTGKBKAGKTTCTGMWWKBGSAWCWATGVTTAVWGGCGT	D	1977	2020	TTTTTTTATAAGTGGAGAAAAAGAAGGTAAATATTTGCATGTTT	-22.2
Pf3D7_14_v3:1474711-1478007:f	site	CMTWBTRKCCMARGAAWWGTWCVAGGAWNWAKAKWAGCTKH	D	1977	2017	TTTTTTTATAAGTGGAGAAAAAGAAGGTAAATATTTGCATG	-10.7
Pf3D7_14_v3:1474711-1478007:f	site	AWATWWATATATATATATATATATATATATATATA	D	1978	2012	TTTTTTATAAGTGGAGAAAAAGAAGGTAAATATTT	-59.1
Pf3D7_14_v3:1474711-1478007:f	site	YTTTTTTTTTTTTTTTTTTTTTTTTTTTT	D	1978	2006	TTTTTTATAAGTGGAGAAAAAGAAGGTAA	-52.4
Pf3D7_14_v3:1474711-1478007:f	site	ATAWATATATATATATATATATATATATA	D	1978	2006	TTTTTTATAAGTGGAGAAAAAGAAGGTAA	-39.8
Pf3D7_14_v3:1474711-1478007:f	site	AAAAAAAAAAAAAAAAAAAAWAAAAAAAA	D	1978	2006	TTTTTTATAAGTGGAGAAAAAGAAGGTAA	-22.5
Pf3D7_14_v3:1474711-1478007:f	site	GKYSWKRCTGCWSMWGYDAYKTTKBNTDAWSBTATTRKWRGWGYWTCSA	D	1978	2026	TTTTTTATAAGTGGAGAAAAAGAAGGTAAATATTTGCATGTTTATTTTT	-20.0
Pf3D7_14_v3:1474711-1478007:f	site	WWVDBARSATVRYYHCTTKKKRCWTBSHHRTTDHHMCMTATGDA	D	1978	2021	TTTTTTATAAGTGGAGAAAAAGAAGGTAAATATTTGCATGTTTA	-28.3
Pf3D7_14_v3:1474711-1478007:f	site	AWAAAWTGKBKAGKTTCTGMWWKBGSAWCWATGVTTAVWGGCGT	D	1978	2021	TTTTTTATAAGTGGAGAAAAAGAAGGTAAATATTTGCATGTTTA	-18.9
Pf3D7_14_v3:1474711-1478007:f	site	CMTWBTRKCCMARGAAWWGTWCVAGGAWNWAKAKWAGCTKH	D	1978	2018	TTTTTTATAAGTGGAGAAAAAGAAGGTAAATATTTGCATGT	-10.7
Pf3D7_14_v3:1474711-1478007:f	site	AWATWWATATATATATATATATATATATATATATA	D	1979	2013	TTTTTATAAGTGGAGAAAAAGAAGGTAAATATTTG	-40.6
Pf3D7_14_v3:1474711-1478007:f	site	YTTTTTTTTTTTTTTTTTTTTTTTTTTTT	D	1979	2007	TTTTTATAAGTGGAGAAAAAGAAGGTAAA	-62.0
Pf3D7_14_v3:1474711-1478007:f	site	ATAWATATATATATATATATATATATATA	D	1979	2007	TTTTTATAAGTGGAGAAAAAGAAGGTAAA	-43.8
Pf3D7_14_v3:1474711-1478007:f	site	AAAAAAAAAAAAAAAAAAAAWAAAAAAAA	D	1979	2007	TTTTTATAAGTGGAGAAAAAGAAGGTAAA	-15.0
Pf3D7_14_v3:1474711-1478007:f	site	WTATAHWTATATATATATATATATATAT	D	1979	2006	TTTTTATAAGTGGAGAAAAAGAAGGTAA	-27.9
Pf3D7_14_v3:1474711-1478007:f	site	GKYSWKRCTGCWSMWGYDAYKTTKBNTDAWSBTATTRKWRGWGYWTCSA	D	1979	2027	TTTTTATAAGTGGAGAAAAAGAAGGTAAATATTTGCATGTTTATTTTTA	-22.3
Pf3D7_14_v3:1474711-1478007:f	site	WWVDBARSATVRYYHCTTKKKRCWTBSHHRTTDHHMCMTATGDA	D	1979	2022	TTTTTATAAGTGGAGAAAAAGAAGGTAAATATTTGCATGTTTAT	-34.3
Pf3D7_14_v3:1474711-1478007:f	site	AWAAAWTGKBKAGKTTCTGMWWKBGSAWCWATGVTTAVWGGCGT	D	1979	2022	TTTTTATAAGTGGAGAAAAAGAAGGTAAATATTTGCATGTTTAT	-25.0
Pf3D7_14_v3:1474711-1478007:f	site	CMTWBTRKCCMARGAAWWGTWCVAGGAWNWAKAKWAGCTKH	D	1979	2019	TTTTTATAAGTGGAGAAAAAGAAGGTAAATATTTGCATGTT	-19.8
Pf3D7_14_v3:1474711-1478007:f	site	CMRHWASWWKTTSTSCTRDTWYTGMBRA	D	1979	2006	TTTTTATAAGTGGAGAAAAAGAAGGTAA	-8.0
Pf3D7_14_v3:1474711-1478007:f	site	AWATWWATATATATATATATATATATATATATATA	D	1980	2014	TTTTATAAGTGGAGAAAAAGAAGGTAAATATTTGC	-63.9
Pf3D7_14_v3:1474711-1478007:f	site	YTTTTTTTTTTTTTTTTTTTTTTTTTTTT	D	1980	2008	TTTTATAAGTGGAGAAAAAGAAGGTAAAT	-64.8
Pf3D7_14_v3:1474711-1478007:f	site	ATAWATATATATATATATATATATATATA	D	1980	2008	TTTTATAAGTGGAGAAAAAGAAGGTAAAT	-38.4
Pf3D7_14_v3:1474711-1478007:f	site	AAAAAAAAAAAAAAAAAAAAWAAAAAAAA	D	1980	2008	TTTTATAAGTGGAGAAAAAGAAGGTAAAT	-21.1
Pf3D7_14_v3:1474711-1478007:f	site	WTATAHWTATATATATATATATATATAT	D	1980	2007	TTTTATAAGTGGAGAAAAAGAAGGTAAA	-28.2
Pf3D7_14_v3:1474711-1478007:f	site	GKYSWKRCTGCWSMWGYDAYKTTKBNTDAWSBTATTRKWRGWGYWTCSA	D	1980	2028	TTTTATAAGTGGAGAAAAAGAAGGTAAATATTTGCATGTTTATTTTTAA	-32.4
Pf3D7_14_v3:1474711-1478007:f	site	WWVDBARSATVRYYHCTTKKKRCWTBSHHRTTDHHMCMTATGDA	D	1980	2023	TTTTATAAGTGGAGAAAAAGAAGGTAAATATTTGCATGTTTATT	-26.9
Pf3D7_14_v3:1474711-1478007:f	site	AWAAAWTGKBKAGKTTCTGMWWKBGSAWCWATGVTTAVWGGCGT	D	1980	2023	TTTTATAAGTGGAGAAAAAGAAGGTAAATATTTGCATGTTTATT	-19.0
Pf3D7_14_v3:1474711-1478007:f	site	CMTWBTRKCCMARGAAWWGTWCVAGGAWNWAKAKWAGCTKH	D	1980	2020	TTTTATAAGTGGAGAAAAAGAAGGTAAATATTTGCATGTTT	-13.9
Pf3D7_14_v3:1474711-1478007:f	site	CMRHWASWWKTTSTSCTRDTWYTGMBRA	D	1980	2007	TTTTATAAGTGGAGAAAAAGAAGGTAAA	-24.0
Pf3D7_14_v3:1474711-1478007:f	site	AWATWWATATATATATATATATATATATATATATA	D	1981	2015	TTTATAAGTGGAGAAAAAGAAGGTAAATATTTGCA	-39.8
Pf3D7_14_v3:1474711-1478007:f	site	YTTTTTTTTTTTTTTTTTTTTTTTTTTTT	D	1981	2009	TTTATAAGTGGAGAAAAAGAAGGTAAATA	-57.4
Pf3D7_14_v3:1474711-1478007:f	site	ATAWATATATATATATATATATATATATA	D	1981	2009	TTTATAAGTGGAGAAAAAGAAGGTAAATA	-39.3
Pf3D7_14_v3:1474711-1478007:f	site	AAAAAAAAAAAAAAAAAAAAWAAAAAAAA	D	1981	2009	TTTATAAGTGGAGAAAAAGAAGGTAAATA	-24.0
Pf3D7_14_v3:1474711-1478007:f	site	WTATAHWTATATATATATATATATATAT	D	1981	2008	TTTATAAGTGGAGAAAAAGAAGGTAAAT	-16.3
Pf3D7_14_v3:1474711-1478007:f	site	GKYSWKRCTGCWSMWGYDAYKTTKBNTDAWSBTATTRKWRGWGYWTCSA	D	1981	2029	TTTATAAGTGGAGAAAAAGAAGGTAAATATTTGCATGTTTATTTTTAAG	-24.7
Pf3D7_14_v3:1474711-1478007:f	site	WWVDBARSATVRYYHCTTKKKRCWTBSHHRTTDHHMCMTATGDA	D	1981	2024	TTTATAAGTGGAGAAAAAGAAGGTAAATATTTGCATGTTTATTT	-25.1
Pf3D7_14_v3:1474711-1478007:f	site	AWAAAWTGKBKAGKTTCTGMWWKBGSAWCWATGVTTAVWGGCGT	D	1981	2024	TTTATAAGTGGAGAAAAAGAAGGTAAATATTTGCATGTTTATTT	-10.2
Pf3D7_14_v3:1474711-1478007:f	site	CMTWBTRKCCMARGAAWWGTWCVAGGAWNWAKAKWAGCTKH	D	1981	2021	TTTATAAGTGGAGAAAAAGAAGGTAAATATTTGCATGTTTA	-13.2
Pf3D7_14_v3:1474711-1478007:f	site	CMRHWASWWKTTSTSCTRDTWYTGMBRA	D	1981	2008	TTTATAAGTGGAGAAAAAGAAGGTAAAT	-23.0
Pf3D7_14_v3:1474711-1478007:f	site	AWATWWATATATATATATATATATATATATATATA	D	1982	2016	TTATAAGTGGAGAAAAAGAAGGTAAATATTTGCAT	-64.4
Pf3D7_14_v3:1474711-1478007:f	site	YTTTTTTTTTTTTTTTTTTTTTTTTTTTT	D	1982	2010	TTATAAGTGGAGAAAAAGAAGGTAAATAT	-58.6
Pf3D7_14_v3:1474711-1478007:f	site	ATAWATATATATATATATATATATATATA	D	1982	2010	TTATAAGTGGAGAAAAAGAAGGTAAATAT	-40.2
Pf3D7_14_v3:1474711-1478007:f	site	AAAAAAAAAAAAAAAAAAAAWAAAAAAAA	D	1982	2010	TTATAAGTGGAGAAAAAGAAGGTAAATAT	-15.5
Pf3D7_14_v3:1474711-1478007:f	site	WTATAHWTATATATATATATATATATAT	D	1982	2009	TTATAAGTGGAGAAAAAGAAGGTAAATA	-27.8
Pf3D7_14_v3:1474711-1478007:f	site	GKYSWKRCTGCWSMWGYDAYKTTKBNTDAWSBTATTRKWRGWGYWTCSA	D	1982	2030	TTATAAGTGGAGAAAAAGAAGGTAAATATTTGCATGTTTATTTTTAAGA	-16.1
Pf3D7_14_v3:1474711-1478007:f	site	WWVDBARSATVRYYHCTTKKKRCWTBSHHRTTDHHMCMTATGDA	D	1982	2025	TTATAAGTGGAGAAAAAGAAGGTAAATATTTGCATGTTTATTTT	-28.5
Pf3D7_14_v3:1474711-1478007:f	site	AWAAAWTGKBKAGKTTCTGMWWKBGSAWCWATGVTTAVWGGCGT	D	1982	2025	TTATAAGTGGAGAAAAAGAAGGTAAATATTTGCATGTTTATTTT	-32.5
Pf3D7_14_v3:1474711-1478007:f	site	CMTWBTRKCCMARGAAWWGTWCVAGGAWNWAKAKWAGCTKH	D	1982	2022	TTATAAGTGGAGAAAAAGAAGGTAAATATTTGCATGTTTAT	-21.7
Pf3D7_14_v3:1474711-1478007:f	site	CMRHWASWWKTTSTSCTRDTWYTGMBRA	D	1982	2009	TTATAAGTGGAGAAAAAGAAGGTAAATA	-12.7
Pf3D7_14_v3:1474711-1478007:f	site	AWATWWATATATATATATATATATATATATATATA	D	1983	2017	TATAAGTGGAGAAAAAGAAGGTAAATATTTGCATG	-32.3
Pf3D7_14_v3:1474711-1478007:f	site	YTTTTTTTTTTTTTTTTTTTTTTTTTTTT	D	1983	2011	TATAAGTGGAGAAAAAGAAGGTAAATATT	-67.8
Pf3D7_14_v3:1474711-1478007:f	site	ATAWATATATATATATATATATATATATA	D	1983	2011	TATAAGTGGAGAAAAAGAAGGTAAATATT	-31.7
Pf3D7_14_v3:1474711-1478007:f	site	AAAAAAAAAAAAAAAAAAAAWAAAAAAAA	D	1983	2011	TATAAGTGGAGAAAAAGAAGGTAAATATT	-20.5
Pf3D7_14_v3:1474711-1478007:f	site	WTATAHWTATATATATATATATATATAT	D	1983	2010	TATAAGTGGAGAAAAAGAAGGTAAATAT	-21.3
Pf3D7_14_v3:1474711-1478007:f	site	GKYSWKRCTGCWSMWGYDAYKTTKBNTDAWSBTATTRKWRGWGYWTCSA	D	1983	2031	TATAAGTGGAGAAAAAGAAGGTAAATATTTGCATGTTTATTTTTAAGAG	-21.7
Pf3D7_14_v3:1474711-1478007:f	site	WWVDBARSATVRYYHCTTKKKRCWTBSHHRTTDHHMCMTATGDA	D	1983	2026	TATAAGTGGAGAAAAAGAAGGTAAATATTTGCATGTTTATTTTT	-38.6
Pf3D7_14_v3:1474711-1478007:f	site	AWAAAWTGKBKAGKTTCTGMWWKBGSAWCWATGVTTAVWGGCGT	D	1983	2026	TATAAGTGGAGAAAAAGAAGGTAAATATTTGCATGTTTATTTTT	-30.3
Pf3D7_14_v3:1474711-1478007:f	site	CMTWBTRKCCMARGAAWWGTWCVAGGAWNWAKAKWAGCTKH	D	1983	2023	TATAAGTGGAGAAAAAGAAGGTAAATATTTGCATGTTTATT	-17.7
Pf3D7_14_v3:1474711-1478007:f	site	CMRHWASWWKTTSTSCTRDTWYTGMBRA	D	1983	2010	TATAAGTGGAGAAAAAGAAGGTAAATAT	-29.5
Pf3D7_14_v3:1474711-1478007:f	site	AWATWWATATATATATATATATATATATATATATA	D	1984	2018	ATAAGTGGAGAAAAAGAAGGTAAATATTTGCATGT	-65.1
Pf3D7_14_v3:1474711-1478007:f	site	YTTTTTTTTTTTTTTTTTTTTTTTTTTTT	D	1984	2012	ATAAGTGGAGAAAAAGAAGGTAAATATTT	-52.7
Pf3D7_14_v3:1474711-1478007:f	site	ATAWATATATATATATATATATATATATA	D	1984	2012	ATAAGTGGAGAAAAAGAAGGTAAATATTT	-42.4
Pf3D7_14_v3:1474711-1478007:f	site	AAAAAAAAAAAAAAAAAAAAWAAAAAAAA	D	1984	2012	ATAAGTGGAGAAAAAGAAGGTAAATATTT	-23.5
Pf3D7_14_v3:1474711-1478007:f	site	WTATAHWTATATATATATATATATATAT	D	1984	2011	ATAAGTGGAGAAAAAGAAGGTAAATATT	-41.4
Pf3D7_14_v3:1474711-1478007:f	site	GKYSWKRCTGCWSMWGYDAYKTTKBNTDAWSBTATTRKWRGWGYWTCSA	D	1984	2032	ATAAGTGGAGAAAAAGAAGGTAAATATTTGCATGTTTATTTTTAAGAGT	-23.0
Pf3D7_14_v3:1474711-1478007:f	site	WWVDBARSATVRYYHCTTKKKRCWTBSHHRTTDHHMCMTATGDA	D	1984	2027	ATAAGTGGAGAAAAAGAAGGTAAATATTTGCATGTTTATTTTTA	-23.9
Pf3D7_14_v3:1474711-1478007:f	site	AWAAAWTGKBKAGKTTCTGMWWKBGSAWCWATGVTTAVWGGCGT	D	1984	2027	ATAAGTGGAGAAAAAGAAGGTAAATATTTGCATGTTTATTTTTA	-22.9
Pf3D7_14_v3:1474711-1478007:f	site	CMTWBTRKCCMARGAAWWGTWCVAGGAWNWAKAKWAGCTKH	D	1984	2024	ATAAGTGGAGAAAAAGAAGGTAAATATTTGCATGTTTATTT	-13.7
Pf3D7_14_v3:1474711-1478007:f	site	CMRHWASWWKTTSTSCTRDTWYTGMBRA	D	1984	2011	ATAAGTGGAGAAAAAGAAGGTAAATATT	-26.8
Pf3D7_14_v3:1474711-1478007:f	site	AWATWWATATATATATATATATATATATATATATA	D	1985	2019	TAAGTGGAGAAAAAGAAGGTAAATATTTGCATGTT	-31.3
Pf3D7_14_v3:1474711-1478007:f	site	YTTTTTTTTTTTTTTTTTTTTTTTTTTTT	D	1985	2013	TAAGTGGAGAAAAAGAAGGTAAATATTTG	-54.3
Pf3D7_14_v3:1474711-1478007:f	site	ATAWATATATATATATATATATATATATA	D	1985	2013	TAAGTGGAGAAAAAGAAGGTAAATATTTG	-43.7
Pf3D7_14_v3:1474711-1478007:f	site	AAAAAAAAAAAAAAAAAAAAWAAAAAAAA	D	1985	2013	TAAGTGGAGAAAAAGAAGGTAAATATTTG	-19.2
Pf3D7_14_v3:1474711-1478007:f	site	WTATAHWTATATATATATATATATATAT	D	1985	2012	TAAGTGGAGAAAAAGAAGGTAAATATTT	-29.0
Pf3D7_14_v3:1474711-1478007:f	site	GKYSWKRCTGCWSMWGYDAYKTTKBNTDAWSBTATTRKWRGWGYWTCSA	D	1985	2033	TAAGTGGAGAAAAAGAAGGTAAATATTTGCATGTTTATTTTTAAGAGTT	-36.1
Pf3D7_14_v3:1474711-1478007:f	site	WWVDBARSATVRYYHCTTKKKRCWTBSHHRTTDHHMCMTATGDA	D	1985	2028	TAAGTGGAGAAAAAGAAGGTAAATATTTGCATGTTTATTTTTAA	-23.1
Pf3D7_14_v3:1474711-1478007:f	site	AWAAAWTGKBKAGKTTCTGMWWKBGSAWCWATGVTTAVWGGCGT	D	1985	2028	TAAGTGGAGAAAAAGAAGGTAAATATTTGCATGTTTATTTTTAA	-27.6
Pf3D7_14_v3:1474711-1478007:f	site	CMTWBTRKCCMARGAAWWGTWCVAGGAWNWAKAKWAGCTKH	D	1985	2025	TAAGTGGAGAAAAAGAAGGTAAATATTTGCATGTTTATTTT	-15.9
Pf3D7_14_v3:1474711-1478007:f	site	CMRHWASWWKTTSTSCTRDTWYTGMBRA	D	1985	2012	TAAGTGGAGAAAAAGAAGGTAAATATTT	-20.6
Pf3D7_14_v3:1474711-1478007:f	site	AWATWWATATATATATATATATATATATATATATA	D	1986	2020	AAGTGGAGAAAAAGAAGGTAAATATTTGCATGTTT	-66.3
Pf3D7_14_v3:1474711-1478007:f	site	YTTTTTTTTTTTTTTTTTTTTTTTTTTTT	D	1986	2014	AAGTGGAGAAAAAGAAGGTAAATATTTGC	-61.4
Pf3D7_14_v3:1474711-1478007:f	site	ATAWATATATATATATATATATATATATA	D	1986	2014	AAGTGGAGAAAAAGAAGGTAAATATTTGC	-48.0
Pf3D7_14_v3:1474711-1478007:f	site	AAAAAAAAAAAAAAAAAAAAWAAAAAAAA	D	1986	2014	AAGTGGAGAAAAAGAAGGTAAATATTTGC	-21.7
Pf3D7_14_v3:1474711-1478007:f	site	WTATAHWTATATATATATATATATATAT	D	1986	2013	AAGTGGAGAAAAAGAAGGTAAATATTTG	-46.8
Pf3D7_14_v3:1474711-1478007:f	site	TTTTTTWTTTTTTTTTTYTTT	D	1986	2006	AAGTGGAGAAAAAGAAGGTAA	-40.6
Pf3D7_14_v3:1474711-1478007:f	site	GKYSWKRCTGCWSMWGYDAYKTTKBNTDAWSBTATTRKWRGWGYWTCSA	D	1986	2034	AAGTGGAGAAAAAGAAGGTAAATATTTGCATGTTTATTTTTAAGAGTTA	-23.6
Pf3D7_14_v3:1474711-1478007:f	site	WWVDBARSATVRYYHCTTKKKRCWTBSHHRTTDHHMCMTATGDA	D	1986	2029	AAGTGGAGAAAAAGAAGGTAAATATTTGCATGTTTATTTTTAAG	-15.1
Pf3D7_14_v3:1474711-1478007:f	site	AWAAAWTGKBKAGKTTCTGMWWKBGSAWCWATGVTTAVWGGCGT	D	1986	2029	AAGTGGAGAAAAAGAAGGTAAATATTTGCATGTTTATTTTTAAG	-29.9
Pf3D7_14_v3:1474711-1478007:f	site	ATATATATATATATATATATW	D	1986	2006	AAGTGGAGAAAAAGAAGGTAA	-33.0
Pf3D7_14_v3:1474711-1478007:f	site	CMTWBTRKCCMARGAAWWGTWCVAGGAWNWAKAKWAGCTKH	D	1986	2026	AAGTGGAGAAAAAGAAGGTAAATATTTGCATGTTTATTTTT	-7.1
Pf3D7_14_v3:1474711-1478007:f	site	YCWTYTTYTTTTTTTTYTTTT	D	1986	2006	AAGTGGAGAAAAAGAAGGTAA	-54.1
Pf3D7_14_v3:1474711-1478007:f	site	CMRHWASWWKTTSTSCTRDTWYTGMBRA	D	1986	2013	AAGTGGAGAAAAAGAAGGTAAATATTTG	-25.5
Pf3D7_14_v3:1474711-1478007:f	site	AWATWWATATATATATATATATATATATATATATA	D	1987	2021	AGTGGAGAAAAAGAAGGTAAATATTTGCATGTTTA	-22.0
Pf3D7_14_v3:1474711-1478007:f	site	YTTTTTTTTTTTTTTTTTTTTTTTTTTTT	D	1987	2015	AGTGGAGAAAAAGAAGGTAAATATTTGCA	-53.0
Pf3D7_14_v3:1474711-1478007:f	site	ATAWATATATATATATATATATATATATA	D	1987	2015	AGTGGAGAAAAAGAAGGTAAATATTTGCA	-32.6
Pf3D7_14_v3:1474711-1478007:f	site	AAAAAAAAAAAAAAAAAAAAWAAAAAAAA	D	1987	2015	AGTGGAGAAAAAGAAGGTAAATATTTGCA	-20.1
Pf3D7_14_v3:1474711-1478007:f	site	WTATAHWTATATATATATATATATATAT	D	1987	2014	AGTGGAGAAAAAGAAGGTAAATATTTGC	-18.2
Pf3D7_14_v3:1474711-1478007:f	site	TTTTTTWTTTTTTTTTTYTTT	D	1987	2007	AGTGGAGAAAAAGAAGGTAAA	-51.0
Pf3D7_14_v3:1474711-1478007:f	site	GKYSWKRCTGCWSMWGYDAYKTTKBNTDAWSBTATTRKWRGWGYWTCSA	D	1987	2035	AGTGGAGAAAAAGAAGGTAAATATTTGCATGTTTATTTTTAAGAGTTAT	-15.8
Pf3D7_14_v3:1474711-1478007:f	site	WWVDBARSATVRYYHCTTKKKRCWTBSHHRTTDHHMCMTATGDA	D	1987	2030	AGTGGAGAAAAAGAAGGTAAATATTTGCATGTTTATTTTTAAGA	-19.5
Pf3D7_14_v3:1474711-1478007:f	site	AWAAAWTGKBKAGKTTCTGMWWKBGSAWCWATGVTTAVWGGCGT	D	1987	2030	AGTGGAGAAAAAGAAGGTAAATATTTGCATGTTTATTTTTAAGA	-27.5
Pf3D7_14_v3:1474711-1478007:f	site	ATATATATATATATATATATW	D	1987	2007	AGTGGAGAAAAAGAAGGTAAA	-38.4
Pf3D7_14_v3:1474711-1478007:f	site	CMTWBTRKCCMARGAAWWGTWCVAGGAWNWAKAKWAGCTKH	D	1987	2027	AGTGGAGAAAAAGAAGGTAAATATTTGCATGTTTATTTTTA	-17.8
Pf3D7_14_v3:1474711-1478007:f	site	YCWTYTTYTTTTTTTTYTTTT	D	1987	2007	AGTGGAGAAAAAGAAGGTAAA	-40.7
Pf3D7_14_v3:1474711-1478007:f	site	CMRHWASWWKTTSTSCTRDTWYTGMBRA	D	1987	2014	AGTGGAGAAAAAGAAGGTAAATATTTGC	-16.2
Pf3D7_14_v3:1474711-1478007:f	site	AWATWWATATATATATATATATATATATATATATA	D	1988	2022	GTGGAGAAAAAGAAGGTAAATATTTGCATGTTTAT	-68.1
Pf3D7_14_v3:1474711-1478007:f	site	YTTTTTTTTTTTTTTTTTTTTTTTTTTTT	D	1988	2016	GTGGAGAAAAAGAAGGTAAATATTTGCAT	-50.4
Pf3D7_14_v3:1474711-1478007:f	site	ATAWATATATATATATATATATATATATA	D	1988	2016	GTGGAGAAAAAGAAGGTAAATATTTGCAT	-58.7
Pf3D7_14_v3:1474711-1478007:f	site	AAAAAAAAAAAAAAAAAAAAWAAAAAAAA	D	1988	2016	GTGGAGAAAAAGAAGGTAAATATTTGCAT	-14.8
Pf3D7_14_v3:1474711-1478007:f	site	WTATAHWTATATATATATATATATATAT	D	1988	2015	GTGGAGAAAAAGAAGGTAAATATTTGCA	-52.0
Pf3D7_14_v3:1474711-1478007:f	site	TTTTTTWTTTTTTTTTTYTTT	D	1988	2008	GTGGAGAAAAAGAAGGTAAAT	-41.8
Pf3D7_14_v3:1474711-1478007:f	site	GKYSWKRCTGCWSMWGYDAYKTTKBNTDAWSBTATTRKWRGWGYWTCSA	D	1988	2036	GTGGAGAAAAAGAAGGTAAATATTTGCATGTTTATTTTTAAGAGTTATT	-14.1
Pf3D7_14_v3:1474711-1478007:f	site	WWVDBARSATVRYYHCTTKKKRCWTBSHHRTTDHHMCMTATGDA	D	1988	2031	GTGGAGAAAAAGAAGGTAAATATTTGCATGTTTATTTTTAAGAG	-13.4
Pf3D7_14_v3:1474711-1478007:f	site	AWAAAWTGKBKAGKTTCTGMWWKBGSAWCWATGVTTAVWGGCGT	D	1988	2031	GTGGAGAAAAAGAAGGTAAATATTTGCATGTTTATTTTTAAGAG	-38.0
Pf3D7_14_v3:1474711-1478007:f	site	ATATATATATATATATATATW	D	1988	2008	GTGGAGAAAAAGAAGGTAAAT	-35.6
Pf3D7_14_v3:1474711-1478007:f	site	CMTWBTRKCCMARGAAWWGTWCVAGGAWNWAKAKWAGCTKH	D	1988	2028	GTGGAGAAAAAGAAGGTAAATATTTGCATGTTTATTTTTAA	-28.8
Pf3D7_14_v3:1474711-1478007:f	site	YCWTYTTYTTTTTTTTYTTTT	D	1988	2008	GTGGAGAAAAAGAAGGTAAAT	-44.8
Pf3D7_14_v3:1474711-1478007:f	site	CMRHWASWWKTTSTSCTRDTWYTGMBRA	D	1988	2015	GTGGAGAAAAAGAAGGTAAATATTTGCA	-16.5
Pf3D7_14_v3:1474711-1478007:f	site	AWATWWATATATATATATATATATATATATATATA	D	1989	2023	TGGAGAAAAAGAAGGTAAATATTTGCATGTTTATT	-32.9
Pf3D7_14_v3:1474711-1478007:f	site	YTTTTTTTTTTTTTTTTTTTTTTTTTTTT	D	1989	2017	TGGAGAAAAAGAAGGTAAATATTTGCATG	-61.0
Pf3D7_14_v3:1474711-1478007:f	site	ATAWATATATATATATATATATATATATA	D	1989	2017	TGGAGAAAAAGAAGGTAAATATTTGCATG	-28.9
Pf3D7_14_v3:1474711-1478007:f	site	AAAAAAAAAAAAAAAAAAAAWAAAAAAAA	D	1989	2017	TGGAGAAAAAGAAGGTAAATATTTGCATG	-11.1
Pf3D7_14_v3:1474711-1478007:f	site	WTATAHWTATATATATATATATATATAT	D	1989	2016	TGGAGAAAAAGAAGGTAAATATTTGCAT	-21.6
Pf3D7_14_v3:1474711-1478007:f	site	TTTTTTWTTTTTTTTTTYTTT	D	1989	2009	TGGAGAAAAAGAAGGTAAATA	-45.5
Pf3D7_14_v3:1474711-1478007:f	site	GKYSWKRCTGCWSMWGYDAYKTTKBNTDAWSBTATTRKWRGWGYWTCSA	D	1989	2037	TGGAGAAAAAGAAGGTAAATATTTGCATGTTTATTTTTAAGAGTTATTA	-19.4
Pf3D7_14_v3:1474711-1478007:f	site	WWVDBARSATVRYYHCTTKKKRCWTBSHHRTTDHHMCMTATGDA	D	1989	2032	TGGAGAAAAAGAAGGTAAATATTTGCATGTTTATTTTTAAGAGT	-27.5
Pf3D7_14_v3:1474711-1478007:f	site	AWAAAWTGKBKAGKTTCTGMWWKBGSAWCWATGVTTAVWGGCGT	D	1989	2032	TGGAGAAAAAGAAGGTAAATATTTGCATGTTTATTTTTAAGAGT	-10.0
Pf3D7_14_v3:1474711-1478007:f	site	ATATATATATATATATATATW	D	1989	2009	TGGAGAAAAAGAAGGTAAATA	-27.0
Pf3D7_14_v3:1474711-1478007:f	site	CMTWBTRKCCMARGAAWWGTWCVAGGAWNWAKAKWAGCTKH	D	1989	2029	TGGAGAAAAAGAAGGTAAATATTTGCATGTTTATTTTTAAG	-19.9
Pf3D7_14_v3:1474711-1478007:f	site	YCWTYTTYTTTTTTTTYTTTT	D	1989	2009	TGGAGAAAAAGAAGGTAAATA	-42.7
Pf3D7_14_v3:1474711-1478007:f	site	CMRHWASWWKTTSTSCTRDTWYTGMBRA	D	1989	2016	TGGAGAAAAAGAAGGTAAATATTTGCAT	-16.7
Pf3D7_14_v3:1474711-1478007:f	site	AWATWWATATATATATATATATATATATATATATA	D	1990	2024	GGAGAAAAAGAAGGTAAATATTTGCATGTTTATTT	-65.0
Pf3D7_14_v3:1474711-1478007:f	site	YTTTTTTTTTTTTTTTTTTTTTTTTTTTT	D	1990	2018	GGAGAAAAAGAAGGTAAATATTTGCATGT	-42.3
Pf3D7_14_v3:1474711-1478007:f	site	ATAWATATATATATATATATATATATATA	D	1990	2018	GGAGAAAAAGAAGGTAAATATTTGCATGT	-64.7
Pf3D7_14_v3:1474711-1478007:f	site	AAAAAAAAAAAAAAAAAAAAWAAAAAAAA	D	1990	2018	GGAGAAAAAGAAGGTAAATATTTGCATGT	-20.0
Pf3D7_14_v3:1474711-1478007:f	site	WTATAHWTATATATATATATATATATAT	D	1990	2017	GGAGAAAAAGAAGGTAAATATTTGCATG	-48.0
Pf3D7_14_v3:1474711-1478007:f	site	TTTTTTWTTTTTTTTTTYTTT	D	1990	2010	GGAGAAAAAGAAGGTAAATAT	-39.4
Pf3D7_14_v3:1474711-1478007:f	site	GKYSWKRCTGCWSMWGYDAYKTTKBNTDAWSBTATTRKWRGWGYWTCSA	D	1990	2038	GGAGAAAAAGAAGGTAAATATTTGCATGTTTATTTTTAAGAGTTATTAA	-16.8
Pf3D7_14_v3:1474711-1478007:f	site	WWVDBARSATVRYYHCTTKKKRCWTBSHHRTTDHHMCMTATGDA	D	1990	2033	GGAGAAAAAGAAGGTAAATATTTGCATGTTTATTTTTAAGAGTT	-36.4
Pf3D7_14_v3:1474711-1478007:f	site	AWAAAWTGKBKAGKTTCTGMWWKBGSAWCWATGVTTAVWGGCGT	D	1990	2033	GGAGAAAAAGAAGGTAAATATTTGCATGTTTATTTTTAAGAGTT	-16.8
Pf3D7_14_v3:1474711-1478007:f	site	ATATATATATATATATATATW	D	1990	2010	GGAGAAAAAGAAGGTAAATAT	-31.3
Pf3D7_14_v3:1474711-1478007:f	site	CMTWBTRKCCMARGAAWWGTWCVAGGAWNWAKAKWAGCTKH	D	1990	2030	GGAGAAAAAGAAGGTAAATATTTGCATGTTTATTTTTAAGA	-27.4
Pf3D7_14_v3:1474711-1478007:f	site	YCWTYTTYTTTTTTTTYTTTT	D	1990	2010	GGAGAAAAAGAAGGTAAATAT	-36.0
Pf3D7_14_v3:1474711-1478007:f	site	CMRHWASWWKTTSTSCTRDTWYTGMBRA	D	1990	2017	GGAGAAAAAGAAGGTAAATATTTGCATG	-16.8
Pf3D7_14_v3:1474711-1478007:f	site	AWATWWATATATATATATATATATATATATATATA	D	1991	2025	GAGAAAAAGAAGGTAAATATTTGCATGTTTATTTT	-18.1
Pf3D7_14_v3:1474711-1478007:f	site	YTTTTTTTTTTTTTTTTTTTTTTTTTTTT	D	1991	2019	GAGAAAAAGAAGGTAAATATTTGCATGTT	-51.9
Pf3D7_14_v3:1474711-1478007:f	site	ATAWATATATATATATATATATATATATA	D	1991	2019	GAGAAAAAGAAGGTAAATATTTGCATGTT	-23.2
Pf3D7_14_v3:1474711-1478007:f	site	AAAAAAAAAAAAAAAAAAAAWAAAAAAAA	D	1991	2019	GAGAAAAAGAAGGTAAATATTTGCATGTT	-13.0
Pf3D7_14_v3:1474711-1478007:f	site	WTATAHWTATATATATATATATATATAT	D	1991	2018	GAGAAAAAGAAGGTAAATATTTGCATGT	-8.7
Pf3D7_14_v3:1474711-1478007:f	site	TTTTTTWTTTTTTTTTTYTTT	D	1991	2011	GAGAAAAAGAAGGTAAATATT	-44.5
Pf3D7_14_v3:1474711-1478007:f	site	GKYSWKRCTGCWSMWGYDAYKTTKBNTDAWSBTATTRKWRGWGYWTCSA	D	1991	2039	GAGAAAAAGAAGGTAAATATTTGCATGTTTATTTTTAAGAGTTATTAAA	-28.2
Pf3D7_14_v3:1474711-1478007:f	site	WWVDBARSATVRYYHCTTKKKRCWTBSHHRTTDHHMCMTATGDA	D	1991	2034	GAGAAAAAGAAGGTAAATATTTGCATGTTTATTTTTAAGAGTTA	-14.1
Pf3D7_14_v3:1474711-1478007:f	site	AWAAAWTGKBKAGKTTCTGMWWKBGSAWCWATGVTTAVWGGCGT	D	1991	2034	GAGAAAAAGAAGGTAAATATTTGCATGTTTATTTTTAAGAGTTA	-14.5
Pf3D7_14_v3:1474711-1478007:f	site	ATATATATATATATATATATW	D	1991	2011	GAGAAAAAGAAGGTAAATATT	-21.2
Pf3D7_14_v3:1474711-1478007:f	site	CMTWBTRKCCMARGAAWWGTWCVAGGAWNWAKAKWAGCTKH	D	1991	2031	GAGAAAAAGAAGGTAAATATTTGCATGTTTATTTTTAAGAG	-18.6
Pf3D7_14_v3:1474711-1478007:f	site	YCWTYTTYTTTTTTTTYTTTT	D	1991	2011	GAGAAAAAGAAGGTAAATATT	-36.6
Pf3D7_14_v3:1474711-1478007:f	site	CMRHWASWWKTTSTSCTRDTWYTGMBRA	D	1991	2018	GAGAAAAAGAAGGTAAATATTTGCATGT	-11.3
Pf3D7_14_v3:1474711-1478007:f	site	AWATWWATATATATATATATATATATATATATATA	D	1992	2026	AGAAAAAGAAGGTAAATATTTGCATGTTTATTTTT	-61.1
Pf3D7_14_v3:1474711-1478007:f	site	YTTTTTTTTTTTTTTTTTTTTTTTTTTTT	D	1992	2020	AGAAAAAGAAGGTAAATATTTGCATGTTT	-41.3
Pf3D7_14_v3:1474711-1478007:f	site	ATAWATATATATATATATATATATATATA	D	1992	2020	AGAAAAAGAAGGTAAATATTTGCATGTTT	-53.9
Pf3D7_14_v3:1474711-1478007:f	site	AAAAAAAAAAAAAAAAAAAAWAAAAAAAA	D	1992	2020	AGAAAAAGAAGGTAAATATTTGCATGTTT	-23.2
Pf3D7_14_v3:1474711-1478007:f	site	WTATAHWTATATATATATATATATATAT	D	1992	2019	AGAAAAAGAAGGTAAATATTTGCATGTT	-45.6
Pf3D7_14_v3:1474711-1478007:f	site	TTTTTTWTTTTTTTTTTYTTT	D	1992	2012	AGAAAAAGAAGGTAAATATTT	-38.6
Pf3D7_14_v3:1474711-1478007:f	site	TTTWTGTGBRTGYVT	D	1992	2006	AGAAAAAGAAGGTAA	-22.7
Pf3D7_14_v3:1474711-1478007:f	site	GKYSWKRCTGCWSMWGYDAYKTTKBNTDAWSBTATTRKWRGWGYWTCSA	D	1992	2040	AGAAAAAGAAGGTAAATATTTGCATGTTTATTTTTAAGAGTTATTAAAA	-15.8
Pf3D7_14_v3:1474711-1478007:f	site	WWVDBARSATVRYYHCTTKKKRCWTBSHHRTTDHHMCMTATGDA	D	1992	2035	AGAAAAAGAAGGTAAATATTTGCATGTTTATTTTTAAGAGTTAT	-11.9
Pf3D7_14_v3:1474711-1478007:f	site	AWAAAWTGKBKAGKTTCTGMWWKBGSAWCWATGVTTAVWGGCGT	D	1992	2035	AGAAAAAGAAGGTAAATATTTGCATGTTTATTTTTAAGAGTTAT	-24.6
Pf3D7_14_v3:1474711-1478007:f	site	ATATATATATATATATATATW	D	1992	2012	AGAAAAAGAAGGTAAATATTT	-31.0
Pf3D7_14_v3:1474711-1478007:f	site	CMTWBTRKCCMARGAAWWGTWCVAGGAWNWAKAKWAGCTKH	D	1992	2032	AGAAAAAGAAGGTAAATATTTGCATGTTTATTTTTAAGAGT	-21.6
Pf3D7_14_v3:1474711-1478007:f	site	GSGHWGBGDTGCWYN	D	1992	2006	AGAAAAAGAAGGTAA	-6.0
Pf3D7_14_v3:1474711-1478007:f	site	YCWTYTTYTTTTTTTTYTTTT	D	1992	2012	AGAAAAAGAAGGTAAATATTT	-32.3
Pf3D7_14_v3:1474711-1478007:f	site	CMRHWASWWKTTSTSCTRDTWYTGMBRA	D	1992	2019	AGAAAAAGAAGGTAAATATTTGCATGTT	-23.9
Pf3D7_14_v3:1474711-1478007:f	site	AWATWWATATATATATATATATATATATATATATA	D	1993	2027	GAAAAAGAAGGTAAATATTTGCATGTTTATTTTTA	-27.7
Pf3D7_14_v3:1474711-1478007:f	site	YTTTTTTTTTTTTTTTTTTTTTTTTTTTT	D	1993	2021	GAAAAAGAAGGTAAATATTTGCATGTTTA	-38.6
Pf3D7_14_v3:1474711-1478007:f	site	ATAWATATATATATATATATATATATATA	D	1993	2021	GAAAAAGAAGGTAAATATTTGCATGTTTA	-26.5
Pf3D7_14_v3:1474711-1478007:f	site	AAAAAAAAAAAAAAAAAAAAWAAAAAAAA	D	1993	2021	GAAAAAGAAGGTAAATATTTGCATGTTTA	-13.7
Pf3D7_14_v3:1474711-1478007:f	site	WTATAHWTATATATATATATATATATAT	D	1993	2020	GAAAAAGAAGGTAAATATTTGCATGTTT	-21.1
Pf3D7_14_v3:1474711-1478007:f	site	TTTTTTWTTTTTTTTTTYTTT	D	1993	2013	GAAAAAGAAGGTAAATATTTG	-30.8
Pf3D7_14_v3:1474711-1478007:f	site	TTTWTGTGBRTGYVT	D	1993	2007	GAAAAAGAAGGTAAA	-31.5
Pf3D7_14_v3:1474711-1478007:f	site	GKYSWKRCTGCWSMWGYDAYKTTKBNTDAWSBTATTRKWRGWGYWTCSA	D	1993	2041	GAAAAAGAAGGTAAATATTTGCATGTTTATTTTTAAGAGTTATTAAAAT	-21.8
Pf3D7_14_v3:1474711-1478007:f	site	WWVDBARSATVRYYHCTTKKKRCWTBSHHRTTDHHMCMTATGDA	D	1993	2036	GAAAAAGAAGGTAAATATTTGCATGTTTATTTTTAAGAGTTATT	-26.0
Pf3D7_14_v3:1474711-1478007:f	site	AWAAAWTGKBKAGKTTCTGMWWKBGSAWCWATGVTTAVWGGCGT	D	1993	2036	GAAAAAGAAGGTAAATATTTGCATGTTTATTTTTAAGAGTTATT	-23.8
Pf3D7_14_v3:1474711-1478007:f	site	ATATATATATATATATATATW	D	1993	2013	GAAAAAGAAGGTAAATATTTG	-20.1
Pf3D7_14_v3:1474711-1478007:f	site	CMTWBTRKCCMARGAAWWGTWCVAGGAWNWAKAKWAGCTKH	D	1993	2033	GAAAAAGAAGGTAAATATTTGCATGTTTATTTTTAAGAGTT	-14.9
Pf3D7_14_v3:1474711-1478007:f	site	GSGHWGBGDTGCWYN	D	1993	2007	GAAAAAGAAGGTAAA	-9.1
Pf3D7_14_v3:1474711-1478007:f	site	YCWTYTTYTTTTTTTTYTTTT	D	1993	2013	GAAAAAGAAGGTAAATATTTG	-28.1
Pf3D7_14_v3:1474711-1478007:f	site	CMRHWASWWKTTSTSCTRDTWYTGMBRA	D	1993	2020	GAAAAAGAAGGTAAATATTTGCATGTTT	-14.7
Pf3D7_14_v3:1474711-1478007:f	site	AWATWWATATATATATATATATATATATATATATA	D	1994	2028	AAAAAGAAGGTAAATATTTGCATGTTTATTTTTAA	-58.2
Pf3D7_14_v3:1474711-1478007:f	site	YTTTTTTTTTTTTTTTTTTTTTTTTTTTT	D	1994	2022	AAAAAGAAGGTAAATATTTGCATGTTTAT	-37.8
Pf3D7_14_v3:1474711-1478007:f	site	ATAWATATATATATATATATATATATATA	D	1994	2022	AAAAAGAAGGTAAATATTTGCATGTTTAT	-55.5
Pf3D7_14_v3:1474711-1478007:f	site	AAAAAAAAAAAAAAAAAAAAWAAAAAAAA	D	1994	2022	AAAAAGAAGGTAAATATTTGCATGTTTAT	-23.7
Pf3D7_14_v3:1474711-1478007:f	site	WTATAHWTATATATATATATATATATAT	D	1994	2021	AAAAAGAAGGTAAATATTTGCATGTTTA	-46.3
Pf3D7_14_v3:1474711-1478007:f	site	TTTTTTWTTTTTTTTTTYTTT	D	1994	2014	AAAAAGAAGGTAAATATTTGC	-35.5
Pf3D7_14_v3:1474711-1478007:f	site	TTTWTGTGBRTGYVT	D	1994	2008	AAAAAGAAGGTAAAT	-14.7
Pf3D7_14_v3:1474711-1478007:f	site	GKYSWKRCTGCWSMWGYDAYKTTKBNTDAWSBTATTRKWRGWGYWTCSA	D	1994	2042	AAAAAGAAGGTAAATATTTGCATGTTTATTTTTAAGAGTTATTAAAATA	-16.9
Pf3D7_14_v3:1474711-1478007:f	site	WWVDBARSATVRYYHCTTKKKRCWTBSHHRTTDHHMCMTATGDA	D	1994	2037	AAAAAGAAGGTAAATATTTGCATGTTTATTTTTAAGAGTTATTA	-30.8
Pf3D7_14_v3:1474711-1478007:f	site	AWAAAWTGKBKAGKTTCTGMWWKBGSAWCWATGVTTAVWGGCGT	D	1994	2037	AAAAAGAAGGTAAATATTTGCATGTTTATTTTTAAGAGTTATTA	-18.7
Pf3D7_14_v3:1474711-1478007:f	site	ATATATATATATATATATATW	D	1994	2014	AAAAAGAAGGTAAATATTTGC	-36.8
Pf3D7_14_v3:1474711-1478007:f	site	CMTWBTRKCCMARGAAWWGTWCVAGGAWNWAKAKWAGCTKH	D	1994	2034	AAAAAGAAGGTAAATATTTGCATGTTTATTTTTAAGAGTTA	-30.4
Pf3D7_14_v3:1474711-1478007:f	site	GSGHWGBGDTGCWYN	D	1994	2008	AAAAAGAAGGTAAAT	-17.6
Pf3D7_14_v3:1474711-1478007:f	site	YCWTYTTYTTTTTTTTYTTTT	D	1994	2014	AAAAAGAAGGTAAATATTTGC	-44.1
Pf3D7_14_v3:1474711-1478007:f	site	CMRHWASWWKTTSTSCTRDTWYTGMBRA	D	1994	2021	AAAAAGAAGGTAAATATTTGCATGTTTA	-16.0
Pf3D7_14_v3:1474711-1478007:f	site	AWATWWATATATATATATATATATATATATATATA	D	1995	2029	AAAAGAAGGTAAATATTTGCATGTTTATTTTTAAG	-15.1
Pf3D7_14_v3:1474711-1478007:f	site	YTTTTTTTTTTTTTTTTTTTTTTTTTTTT	D	1995	2023	AAAAGAAGGTAAATATTTGCATGTTTATT	-37.4
Pf3D7_14_v3:1474711-1478007:f	site	ATAWATATATATATATATATATATATATA	D	1995	2023	AAAAGAAGGTAAATATTTGCATGTTTATT	-13.5
Pf3D7_14_v3:1474711-1478007:f	site	AAAAAAAAAAAAAAAAAAAAWAAAAAAAA	D	1995	2023	AAAAGAAGGTAAATATTTGCATGTTTATT	-38.8
Pf3D7_14_v3:1474711-1478007:f	site	WTATAHWTATATATATATATATATATAT	D	1995	2022	AAAAGAAGGTAAATATTTGCATGTTTAT	-5.3
Pf3D7_14_v3:1474711-1478007:f	site	TTTTTTWTTTTTTTTTTYTTT	D	1995	2015	AAAAGAAGGTAAATATTTGCA	-29.8
Pf3D7_14_v3:1474711-1478007:f	site	TTTWTGTGBRTGYVT	D	1995	2009	AAAAGAAGGTAAATA	-31.7
Pf3D7_14_v3:1474711-1478007:f	site	GKYSWKRCTGCWSMWGYDAYKTTKBNTDAWSBTATTRKWRGWGYWTCSA	D	1995	2043	AAAAGAAGGTAAATATTTGCATGTTTATTTTTAAGAGTTATTAAAATAT	-28.4
Pf3D7_14_v3:1474711-1478007:f	site	WWVDBARSATVRYYHCTTKKKRCWTBSHHRTTDHHMCMTATGDA	D	1995	2038	AAAAGAAGGTAAATATTTGCATGTTTATTTTTAAGAGTTATTAA	-8.0
Pf3D7_14_v3:1474711-1478007:f	site	AWAAAWTGKBKAGKTTCTGMWWKBGSAWCWATGVTTAVWGGCGT	D	1995	2038	AAAAGAAGGTAAATATTTGCATGTTTATTTTTAAGAGTTATTAA	-15.7
Pf3D7_14_v3:1474711-1478007:f	site	ATATATATATATATATATATW	D	1995	2015	AAAAGAAGGTAAATATTTGCA	-14.5
Pf3D7_14_v3:1474711-1478007:f	site	CMTWBTRKCCMARGAAWWGTWCVAGGAWNWAKAKWAGCTKH	D	1995	2035	AAAAGAAGGTAAATATTTGCATGTTTATTTTTAAGAGTTAT	-8.3
Pf3D7_14_v3:1474711-1478007:f	site	GSGHWGBGDTGCWYN	D	1995	2009	AAAAGAAGGTAAATA	-13.5
Pf3D7_14_v3:1474711-1478007:f	site	YCWTYTTYTTTTTTTTYTTTT	D	1995	2015	AAAAGAAGGTAAATATTTGCA	-38.1
Pf3D7_14_v3:1474711-1478007:f	site	CMRHWASWWKTTSTSCTRDTWYTGMBRA	D	1995	2022	AAAAGAAGGTAAATATTTGCATGTTTAT	-21.1
Pf3D7_14_v3:1474711-1478007:f	site	AWATWWATATATATATATATATATATATATATATA	D	1996	2030	AAAGAAGGTAAATATTTGCATGTTTATTTTTAAGA	-60.2
Pf3D7_14_v3:1474711-1478007:f	site	YTTTTTTTTTTTTTTTTTTTTTTTTTTTT	D	1996	2024	AAAGAAGGTAAATATTTGCATGTTTATTT	-28.7
Pf3D7_14_v3:1474711-1478007:f	site	ATAWATATATATATATATATATATATATA	D	1996	2024	AAAGAAGGTAAATATTTGCATGTTTATTT	-63.1
Pf3D7_14_v3:1474711-1478007:f	site	AAAAAAAAAAAAAAAAAAAAWAAAAAAAA	D	1996	2024	AAAGAAGGTAAATATTTGCATGTTTATTT	-26.7
Pf3D7_14_v3:1474711-1478007:f	site	WTATAHWTATATATATATATATATATAT	D	1996	2023	AAAGAAGGTAAATATTTGCATGTTTATT	-47.9
Pf3D7_14_v3:1474711-1478007:f	site	TTTTTTWTTTTTTTTTTYTTT	D	1996	2016	AAAGAAGGTAAATATTTGCAT	-34.4
Pf3D7_14_v3:1474711-1478007:f	site	TTTWTGTGBRTGYVT	D	1996	2010	AAAGAAGGTAAATAT	-17.9
Pf3D7_14_v3:1474711-1478007:f	site	GKYSWKRCTGCWSMWGYDAYKTTKBNTDAWSBTATTRKWRGWGYWTCSA	D	1996	2044	AAAGAAGGTAAATATTTGCATGTTTATTTTTAAGAGTTATTAAAATATA	-22.2
Pf3D7_14_v3:1474711-1478007:f	site	WWVDBARSATVRYYHCTTKKKRCWTBSHHRTTDHHMCMTATGDA	D	1996	2039	AAAGAAGGTAAATATTTGCATGTTTATTTTTAAGAGTTATTAAA	-28.1
Pf3D7_14_v3:1474711-1478007:f	site	AWAAAWTGKBKAGKTTCTGMWWKBGSAWCWATGVTTAVWGGCGT	D	1996	2039	AAAGAAGGTAAATATTTGCATGTTTATTTTTAAGAGTTATTAAA	-28.3
Pf3D7_14_v3:1474711-1478007:f	site	ATATATATATATATATATATW	D	1996	2016	AAAGAAGGTAAATATTTGCAT	-39.9
Pf3D7_14_v3:1474711-1478007:f	site	CMTWBTRKCCMARGAAWWGTWCVAGGAWNWAKAKWAGCTKH	D	1996	2036	AAAGAAGGTAAATATTTGCATGTTTATTTTTAAGAGTTATT	-23.5
Pf3D7_14_v3:1474711-1478007:f	site	GSGHWGBGDTGCWYN	D	1996	2010	AAAGAAGGTAAATAT	-15.1
Pf3D7_14_v3:1474711-1478007:f	site	YCWTYTTYTTTTTTTTYTTTT	D	1996	2016	AAAGAAGGTAAATATTTGCAT	-25.7
Pf3D7_14_v3:1474711-1478007:f	site	CMRHWASWWKTTSTSCTRDTWYTGMBRA	D	1996	2023	AAAGAAGGTAAATATTTGCATGTTTATT	-24.0
Pf3D7_14_v3:1474711-1478007:f	site	AWATWWATATATATATATATATATATATATATATA	D	1997	2031	AAGAAGGTAAATATTTGCATGTTTATTTTTAAGAG	-27.7
Pf3D7_14_v3:1474711-1478007:f	site	YTTTTTTTTTTTTTTTTTTTTTTTTTTTT	D	1997	2025	AAGAAGGTAAATATTTGCATGTTTATTTT	-31.5
Pf3D7_14_v3:1474711-1478007:f	site	ATAWATATATATATATATATATATATATA	D	1997	2025	AAGAAGGTAAATATTTGCATGTTTATTTT	-18.7
Pf3D7_14_v3:1474711-1478007:f	site	AAAAAAAAAAAAAAAAAAAAWAAAAAAAA	D	1997	2025	AAGAAGGTAAATATTTGCATGTTTATTTT	-26.5
Pf3D7_14_v3:1474711-1478007:f	site	WTATAHWTATATATATATATATATATAT	D	1997	2024	AAGAAGGTAAATATTTGCATGTTTATTT	-19.7
Pf3D7_14_v3:1474711-1478007:f	site	TTTTTTWTTTTTTTTTTYTTT	D	1997	2017	AAGAAGGTAAATATTTGCATG	-32.0
Pf3D7_14_v3:1474711-1478007:f	site	TTTWTGTGBRTGYVT	D	1997	2011	AAGAAGGTAAATATT	-17.6
Pf3D7_14_v3:1474711-1478007:f	site	GKYSWKRCTGCWSMWGYDAYKTTKBNTDAWSBTATTRKWRGWGYWTCSA	D	1997	2045	AAGAAGGTAAATATTTGCATGTTTATTTTTAAGAGTTATTAAAATATAT	-30.0
Pf3D7_14_v3:1474711-1478007:f	site	WWVDBARSATVRYYHCTTKKKRCWTBSHHRTTDHHMCMTATGDA	D	1997	2040	AAGAAGGTAAATATTTGCATGTTTATTTTTAAGAGTTATTAAAA	-29.1
Pf3D7_14_v3:1474711-1478007:f	site	AWAAAWTGKBKAGKTTCTGMWWKBGSAWCWATGVTTAVWGGCGT	D	1997	2040	AAGAAGGTAAATATTTGCATGTTTATTTTTAAGAGTTATTAAAA	-31.4
Pf3D7_14_v3:1474711-1478007:f	site	ATATATATATATATATATATW	D	1997	2017	AAGAAGGTAAATATTTGCATG	-24.1
Pf3D7_14_v3:1474711-1478007:f	site	CMTWBTRKCCMARGAAWWGTWCVAGGAWNWAKAKWAGCTKH	D	1997	2037	AAGAAGGTAAATATTTGCATGTTTATTTTTAAGAGTTATTA	-29.8
Pf3D7_14_v3:1474711-1478007:f	site	GSGHWGBGDTGCWYN	D	1997	2011	AAGAAGGTAAATATT	-9.1
Pf3D7_14_v3:1474711-1478007:f	site	YCWTYTTYTTTTTTTTYTTTT	D	1997	2017	AAGAAGGTAAATATTTGCATG	-35.9
Pf3D7_14_v3:1474711-1478007:f	site	CMRHWASWWKTTSTSCTRDTWYTGMBRA	D	1997	2024	AAGAAGGTAAATATTTGCATGTTTATTT	-13.4
Pf3D7_14_v3:1474711-1478007:f	site	AWATWWATATATATATATATATATATATATATATA	D	1998	2032	AGAAGGTAAATATTTGCATGTTTATTTTTAAGAGT	-58.7
Pf3D7_14_v3:1474711-1478007:f	site	YTTTTTTTTTTTTTTTTTTTTTTTTTTTT	D	1998	2026	AGAAGGTAAATATTTGCATGTTTATTTTT	-30.0
Pf3D7_14_v3:1474711-1478007:f	site	ATAWATATATATATATATATATATATATA	D	1998	2026	AGAAGGTAAATATTTGCATGTTTATTTTT	-54.7
Pf3D7_14_v3:1474711-1478007:f	site	AAAAAAAAAAAAAAAAAAAAWAAAAAAAA	D	1998	2026	AGAAGGTAAATATTTGCATGTTTATTTTT	-29.9
Pf3D7_14_v3:1474711-1478007:f	site	WTATAHWTATATATATATATATATATAT	D	1998	2025	AGAAGGTAAATATTTGCATGTTTATTTT	-51.2
Pf3D7_14_v3:1474711-1478007:f	site	TTTTTTWTTTTTTTTTTYTTT	D	1998	2018	AGAAGGTAAATATTTGCATGT	-29.0
Pf3D7_14_v3:1474711-1478007:f	site	TTTWTGTGBRTGYVT	D	1998	2012	AGAAGGTAAATATTT	-15.9
Pf3D7_14_v3:1474711-1478007:f	site	GKYSWKRCTGCWSMWGYDAYKTTKBNTDAWSBTATTRKWRGWGYWTCSA	D	1998	2046	AGAAGGTAAATATTTGCATGTTTATTTTTAAGAGTTATTAAAATATATA	-14.5
Pf3D7_14_v3:1474711-1478007:f	site	WWVDBARSATVRYYHCTTKKKRCWTBSHHRTTDHHMCMTATGDA	D	1998	2041	AGAAGGTAAATATTTGCATGTTTATTTTTAAGAGTTATTAAAAT	-21.4
Pf3D7_14_v3:1474711-1478007:f	site	AWAAAWTGKBKAGKTTCTGMWWKBGSAWCWATGVTTAVWGGCGT	D	1998	2041	AGAAGGTAAATATTTGCATGTTTATTTTTAAGAGTTATTAAAAT	-16.0
Pf3D7_14_v3:1474711-1478007:f	site	ATATATATATATATATATATW	D	1998	2018	AGAAGGTAAATATTTGCATGT	-40.6
Pf3D7_14_v3:1474711-1478007:f	site	CMTWBTRKCCMARGAAWWGTWCVAGGAWNWAKAKWAGCTKH	D	1998	2038	AGAAGGTAAATATTTGCATGTTTATTTTTAAGAGTTATTAA	-28.6
Pf3D7_14_v3:1474711-1478007:f	site	GSGHWGBGDTGCWYN	D	1998	2012	AGAAGGTAAATATTT	-12.1
Pf3D7_14_v3:1474711-1478007:f	site	YCWTYTTYTTTTTTTTYTTTT	D	1998	2018	AGAAGGTAAATATTTGCATGT	-21.6
Pf3D7_14_v3:1474711-1478007:f	site	CMRHWASWWKTTSTSCTRDTWYTGMBRA	D	1998	2025	AGAAGGTAAATATTTGCATGTTTATTTT	-25.1
Pf3D7_14_v3:1474711-1478007:f	site	AWATWWATATATATATATATATATATATATATATA	D	1999	2033	GAAGGTAAATATTTGCATGTTTATTTTTAAGAGTT	-24.3
Pf3D7_14_v3:1474711-1478007:f	site	YTTTTTTTTTTTTTTTTTTTTTTTTTTTT	D	1999	2027	GAAGGTAAATATTTGCATGTTTATTTTTA	-26.9
Pf3D7_14_v3:1474711-1478007:f	site	ATAWATATATATATATATATATATATATA	D	1999	2027	GAAGGTAAATATTTGCATGTTTATTTTTA	-24.4
Pf3D7_14_v3:1474711-1478007:f	site	AAAAAAAAAAAAAAAAAAAAWAAAAAAAA	D	1999	2027	GAAGGTAAATATTTGCATGTTTATTTTTA	-30.3
Pf3D7_14_v3:1474711-1478007:f	site	WTATAHWTATATATATATATATATATAT	D	1999	2026	GAAGGTAAATATTTGCATGTTTATTTTT	-16.7
Pf3D7_14_v3:1474711-1478007:f	site	TTTTTTWTTTTTTTTTTYTTT	D	1999	2019	GAAGGTAAATATTTGCATGTT	-13.5
Pf3D7_14_v3:1474711-1478007:f	site	TTTWTGTGBRTGYVT	D	1999	2013	GAAGGTAAATATTTG	-31.0
Pf3D7_14_v3:1474711-1478007:f	site	GKYSWKRCTGCWSMWGYDAYKTTKBNTDAWSBTATTRKWRGWGYWTCSA	D	1999	2047	GAAGGTAAATATTTGCATGTTTATTTTTAAGAGTTATTAAAATATATAT	-32.5
Pf3D7_14_v3:1474711-1478007:f	site	WWVDBARSATVRYYHCTTKKKRCWTBSHHRTTDHHMCMTATGDA	D	1999	2042	GAAGGTAAATATTTGCATGTTTATTTTTAAGAGTTATTAAAATA	-13.3
Pf3D7_14_v3:1474711-1478007:f	site	AWAAAWTGKBKAGKTTCTGMWWKBGSAWCWATGVTTAVWGGCGT	D	1999	2042	GAAGGTAAATATTTGCATGTTTATTTTTAAGAGTTATTAAAATA	-32.0
Pf3D7_14_v3:1474711-1478007:f	site	ATATATATATATATATATATW	D	1999	2019	GAAGGTAAATATTTGCATGTT	-17.0
Pf3D7_14_v3:1474711-1478007:f	site	CMTWBTRKCCMARGAAWWGTWCVAGGAWNWAKAKWAGCTKH	D	1999	2039	GAAGGTAAATATTTGCATGTTTATTTTTAAGAGTTATTAAA	-22.0
Pf3D7_14_v3:1474711-1478007:f	site	GSGHWGBGDTGCWYN	D	1999	2013	GAAGGTAAATATTTG	-12.5
Pf3D7_14_v3:1474711-1478007:f	site	YCWTYTTYTTTTTTTTYTTTT	D	1999	2019	GAAGGTAAATATTTGCATGTT	-21.8
Pf3D7_14_v3:1474711-1478007:f	site	CMRHWASWWKTTSTSCTRDTWYTGMBRA	D	1999	2026	GAAGGTAAATATTTGCATGTTTATTTTT	-13.8
Pf3D7_14_v3:1474711-1478007:f	site	AWATWWATATATATATATATATATATATATATATA	D	2000	2034	AAGGTAAATATTTGCATGTTTATTTTTAAGAGTTA	-61.7
Pf3D7_14_v3:1474711-1478007:f	site	YTTTTTTTTTTTTTTTTTTTTTTTTTTTT	D	2000	2028	AAGGTAAATATTTGCATGTTTATTTTTAA	-32.0
Pf3D7_14_v3:1474711-1478007:f	site	ATAWATATATATATATATATATATATATA	D	2000	2028	AAGGTAAATATTTGCATGTTTATTTTTAA	-56.5
Pf3D7_14_v3:1474711-1478007:f	site	AAAAAAAAAAAAAAAAAAAAWAAAAAAAA	D	2000	2028	AAGGTAAATATTTGCATGTTTATTTTTAA	-28.6
Pf3D7_14_v3:1474711-1478007:f	site	WTATAHWTATATATATATATATATATAT	D	2000	2027	AAGGTAAATATTTGCATGTTTATTTTTA	-52.6
Pf3D7_14_v3:1474711-1478007:f	site	TTTTTTWTTTTTTTTTTYTTT	D	2000	2020	AAGGTAAATATTTGCATGTTT	-28.9
Pf3D7_14_v3:1474711-1478007:f	site	TTTWTGTGBRTGYVT	D	2000	2014	AAGGTAAATATTTGC	-12.3
Pf3D7_14_v3:1474711-1478007:f	site	GKYSWKRCTGCWSMWGYDAYKTTKBNTDAWSBTATTRKWRGWGYWTCSA	D	2000	2048	AAGGTAAATATTTGCATGTTTATTTTTAAGAGTTATTAAAATATATATT	-25.6
Pf3D7_14_v3:1474711-1478007:f	site	WWVDBARSATVRYYHCTTKKKRCWTBSHHRTTDHHMCMTATGDA	D	2000	2043	AAGGTAAATATTTGCATGTTTATTTTTAAGAGTTATTAAAATAT	-16.2
Pf3D7_14_v3:1474711-1478007:f	site	AWAAAWTGKBKAGKTTCTGMWWKBGSAWCWATGVTTAVWGGCGT	D	2000	2043	AAGGTAAATATTTGCATGTTTATTTTTAAGAGTTATTAAAATAT	-35.2
Pf3D7_14_v3:1474711-1478007:f	site	ATATATATATATATATATATW	D	2000	2020	AAGGTAAATATTTGCATGTTT	-43.9
Pf3D7_14_v3:1474711-1478007:f	site	CMTWBTRKCCMARGAAWWGTWCVAGGAWNWAKAKWAGCTKH	D	2000	2040	AAGGTAAATATTTGCATGTTTATTTTTAAGAGTTATTAAAA	-21.6
Pf3D7_14_v3:1474711-1478007:f	site	GSGHWGBGDTGCWYN	D	2000	2014	AAGGTAAATATTTGC	-14.2
Pf3D7_14_v3:1474711-1478007:f	site	YCWTYTTYTTTTTTTTYTTTT	D	2000	2020	AAGGTAAATATTTGCATGTTT	-20.8
Pf3D7_14_v3:1474711-1478007:f	site	CMRHWASWWKTTSTSCTRDTWYTGMBRA	D	2000	2027	AAGGTAAATATTTGCATGTTTATTTTTA	-9.7
Pf3D7_14_v3:1474711-1478007:f	site	AWATWWATATATATATATATATATATATATATATA	D	2001	2035	AGGTAAATATTTGCATGTTTATTTTTAAGAGTTAT	-37.0
Pf3D7_14_v3:1474711-1478007:f	site	YTTTTTTTTTTTTTTTTTTTTTTTTTTTT	D	2001	2029	AGGTAAATATTTGCATGTTTATTTTTAAG	-26.5
Pf3D7_14_v3:1474711-1478007:f	site	ATAWATATATATATATATATATATATATA	D	2001	2029	AGGTAAATATTTGCATGTTTATTTTTAAG	-13.8
Pf3D7_14_v3:1474711-1478007:f	site	AAAAAAAAAAAAAAAAAAAAWAAAAAAAA	D	2001	2029	AGGTAAATATTTGCATGTTTATTTTTAAG	-35.1
Pf3D7_14_v3:1474711-1478007:f	site	WTATAHWTATATATATATATATATATAT	D	2001	2028	AGGTAAATATTTGCATGTTTATTTTTAA	-11.5
Pf3D7_14_v3:1474711-1478007:f	site	TTTTTTWTTTTTTTTTTYTTT	D	2001	2021	AGGTAAATATTTGCATGTTTA	-27.0
Pf3D7_14_v3:1474711-1478007:f	site	TTTWTGTGBRTGYVT	D	2001	2015	AGGTAAATATTTGCA	-25.1
Pf3D7_14_v3:1474711-1478007:f	site	GKYSWKRCTGCWSMWGYDAYKTTKBNTDAWSBTATTRKWRGWGYWTCSA	D	2001	2049	AGGTAAATATTTGCATGTTTATTTTTAAGAGTTATTAAAATATATATTA	-15.8
Pf3D7_14_v3:1474711-1478007:f	site	WWVDBARSATVRYYHCTTKKKRCWTBSHHRTTDHHMCMTATGDA	D	2001	2044	AGGTAAATATTTGCATGTTTATTTTTAAGAGTTATTAAAATATA	-14.8
Pf3D7_14_v3:1474711-1478007:f	site	AWAAAWTGKBKAGKTTCTGMWWKBGSAWCWATGVTTAVWGGCGT	D	2001	2044	AGGTAAATATTTGCATGTTTATTTTTAAGAGTTATTAAAATATA	-22.6
Pf3D7_14_v3:1474711-1478007:f	site	ATATATATATATATATATATW	D	2001	2021	AGGTAAATATTTGCATGTTTA	-18.6
Pf3D7_14_v3:1474711-1478007:f	site	CMTWBTRKCCMARGAAWWGTWCVAGGAWNWAKAKWAGCTKH	D	2001	2041	AGGTAAATATTTGCATGTTTATTTTTAAGAGTTATTAAAAT	-28.6
Pf3D7_14_v3:1474711-1478007:f	site	GSGHWGBGDTGCWYN	D	2001	2015	AGGTAAATATTTGCA	-9.1
Pf3D7_14_v3:1474711-1478007:f	site	YCWTYTTYTTTTTTTTYTTTT	D	2001	2021	AGGTAAATATTTGCATGTTTA	-16.9
Pf3D7_14_v3:1474711-1478007:f	site	CMRHWASWWKTTSTSCTRDTWYTGMBRA	D	2001	2028	AGGTAAATATTTGCATGTTTATTTTTAA	-6.4
Pf3D7_14_v3:1511329-1512410:f	site	GKYSWKRCTGCWSMWGYDAYKTTKBNTDAWSBTATTRKWRGWGYWTCSA	D	525	573	TAACAATATATGAATATTTACATATCTAATAAAAGATACTATAAGGTAA	-40.5
Pf3D7_14_v3:1511329-1512410:f	site	GKYSWKRCTGCWSMWGYDAYKTTKBNTDAWSBTATTRKWRGWGYWTCSA	D	526	574	AACAATATATGAATATTTACATATCTAATAAAAGATACTATAAGGTAAT	-25.7
Pf3D7_14_v3:1511329-1512410:f	site	GKYSWKRCTGCWSMWGYDAYKTTKBNTDAWSBTATTRKWRGWGYWTCSA	D	527	575	ACAATATATGAATATTTACATATCTAATAAAAGATACTATAAGGTAATA	-24.6
Pf3D7_14_v3:1511329-1512410:f	site	GKYSWKRCTGCWSMWGYDAYKTTKBNTDAWSBTATTRKWRGWGYWTCSA	D	528	576	CAATATATGAATATTTACATATCTAATAAAAGATACTATAAGGTAATAT	-34.4
Pf3D7_14_v3:1511329-1512410:f	site	GKYSWKRCTGCWSMWGYDAYKTTKBNTDAWSBTATTRKWRGWGYWTCSA	D	529	577	AATATATGAATATTTACATATCTAATAAAAGATACTATAAGGTAATATA	-22.4
Pf3D7_14_v3:1511329-1512410:f	site	GKYSWKRCTGCWSMWGYDAYKTTKBNTDAWSBTATTRKWRGWGYWTCSA	D	530	578	ATATATGAATATTTACATATCTAATAAAAGATACTATAAGGTAATATAC	-30.3
Pf3D7_14_v3:1511329-1512410:f	site	WWVDBARSATVRYYHCTTKKKRCWTBSHHRTTDHHMCMTATGDA	D	530	573	ATATATGAATATTTACATATCTAATAAAAGATACTATAAGGTAA	-20.1
Pf3D7_14_v3:1511329-1512410:f	site	AWAAAWTGKBKAGKTTCTGMWWKBGSAWCWATGVTTAVWGGCGT	D	530	573	ATATATGAATATTTACATATCTAATAAAAGATACTATAAGGTAA	-25.8
Pf3D7_14_v3:1511329-1512410:f	site	GKYSWKRCTGCWSMWGYDAYKTTKBNTDAWSBTATTRKWRGWGYWTCSA	D	531	579	TATATGAATATTTACATATCTAATAAAAGATACTATAAGGTAATATACA	-22.4
Pf3D7_14_v3:1511329-1512410:f	site	WWVDBARSATVRYYHCTTKKKRCWTBSHHRTTDHHMCMTATGDA	D	531	574	TATATGAATATTTACATATCTAATAAAAGATACTATAAGGTAAT	-35.8
Pf3D7_14_v3:1511329-1512410:f	site	AWAAAWTGKBKAGKTTCTGMWWKBGSAWCWATGVTTAVWGGCGT	D	531	574	TATATGAATATTTACATATCTAATAAAAGATACTATAAGGTAAT	-31.2
Pf3D7_14_v3:1511329-1512410:f	site	GKYSWKRCTGCWSMWGYDAYKTTKBNTDAWSBTATTRKWRGWGYWTCSA	D	532	580	ATATGAATATTTACATATCTAATAAAAGATACTATAAGGTAATATACAT	-20.3
Pf3D7_14_v3:1511329-1512410:f	site	WWVDBARSATVRYYHCTTKKKRCWTBSHHRTTDHHMCMTATGDA	D	532	575	ATATGAATATTTACATATCTAATAAAAGATACTATAAGGTAATA	-25.6
Pf3D7_14_v3:1511329-1512410:f	site	AWAAAWTGKBKAGKTTCTGMWWKBGSAWCWATGVTTAVWGGCGT	D	532	575	ATATGAATATTTACATATCTAATAAAAGATACTATAAGGTAATA	-18.4
Pf3D7_14_v3:1511329-1512410:f	site	GKYSWKRCTGCWSMWGYDAYKTTKBNTDAWSBTATTRKWRGWGYWTCSA	D	533	581	TATGAATATTTACATATCTAATAAAAGATACTATAAGGTAATATACATT	-29.6
Pf3D7_14_v3:1511329-1512410:f	site	WWVDBARSATVRYYHCTTKKKRCWTBSHHRTTDHHMCMTATGDA	D	533	576	TATGAATATTTACATATCTAATAAAAGATACTATAAGGTAATAT	-30.9
Pf3D7_14_v3:1511329-1512410:f	site	AWAAAWTGKBKAGKTTCTGMWWKBGSAWCWATGVTTAVWGGCGT	D	533	576	TATGAATATTTACATATCTAATAAAAGATACTATAAGGTAATAT	-30.5
Pf3D7_14_v3:1511329-1512410:f	site	CMTWBTRKCCMARGAAWWGTWCVAGGAWNWAKAKWAGCTKH	D	533	573	TATGAATATTTACATATCTAATAAAAGATACTATAAGGTAA	-21.3
Pf3D7_14_v3:1511329-1512410:f	site	GKYSWKRCTGCWSMWGYDAYKTTKBNTDAWSBTATTRKWRGWGYWTCSA	D	534	582	ATGAATATTTACATATCTAATAAAAGATACTATAAGGTAATATACATTA	-25.4
Pf3D7_14_v3:1511329-1512410:f	site	WWVDBARSATVRYYHCTTKKKRCWTBSHHRTTDHHMCMTATGDA	D	534	577	ATGAATATTTACATATCTAATAAAAGATACTATAAGGTAATATA	-28.3
Pf3D7_14_v3:1511329-1512410:f	site	AWAAAWTGKBKAGKTTCTGMWWKBGSAWCWATGVTTAVWGGCGT	D	534	577	ATGAATATTTACATATCTAATAAAAGATACTATAAGGTAATATA	-25.0
Pf3D7_14_v3:1511329-1512410:f	site	CMTWBTRKCCMARGAAWWGTWCVAGGAWNWAKAKWAGCTKH	D	534	574	ATGAATATTTACATATCTAATAAAAGATACTATAAGGTAAT	-24.6
Pf3D7_14_v3:1511329-1512410:f	site	GKYSWKRCTGCWSMWGYDAYKTTKBNTDAWSBTATTRKWRGWGYWTCSA	D	535	583	TGAATATTTACATATCTAATAAAAGATACTATAAGGTAATATACATTAC	-22.4
Pf3D7_14_v3:1511329-1512410:f	site	WWVDBARSATVRYYHCTTKKKRCWTBSHHRTTDHHMCMTATGDA	D	535	578	TGAATATTTACATATCTAATAAAAGATACTATAAGGTAATATAC	-32.9
Pf3D7_14_v3:1511329-1512410:f	site	AWAAAWTGKBKAGKTTCTGMWWKBGSAWCWATGVTTAVWGGCGT	D	535	578	TGAATATTTACATATCTAATAAAAGATACTATAAGGTAATATAC	-25.6
Pf3D7_14_v3:1511329-1512410:f	site	CMTWBTRKCCMARGAAWWGTWCVAGGAWNWAKAKWAGCTKH	D	535	575	TGAATATTTACATATCTAATAAAAGATACTATAAGGTAATA	-17.9
Pf3D7_14_v3:1511329-1512410:f	site	GKYSWKRCTGCWSMWGYDAYKTTKBNTDAWSBTATTRKWRGWGYWTCSA	D	536	584	GAATATTTACATATCTAATAAAAGATACTATAAGGTAATATACATTACA	-36.2
Pf3D7_14_v3:1511329-1512410:f	site	WWVDBARSATVRYYHCTTKKKRCWTBSHHRTTDHHMCMTATGDA	D	536	579	GAATATTTACATATCTAATAAAAGATACTATAAGGTAATATACA	-30.7
Pf3D7_14_v3:1511329-1512410:f	site	AWAAAWTGKBKAGKTTCTGMWWKBGSAWCWATGVTTAVWGGCGT	D	536	579	GAATATTTACATATCTAATAAAAGATACTATAAGGTAATATACA	-30.2
Pf3D7_14_v3:1511329-1512410:f	site	CMTWBTRKCCMARGAAWWGTWCVAGGAWNWAKAKWAGCTKH	D	536	576	GAATATTTACATATCTAATAAAAGATACTATAAGGTAATAT	-20.3
Pf3D7_14_v3:1511329-1512410:f	site	GKYSWKRCTGCWSMWGYDAYKTTKBNTDAWSBTATTRKWRGWGYWTCSA	D	537	585	AATATTTACATATCTAATAAAAGATACTATAAGGTAATATACATTACAT	-39.3
Pf3D7_14_v3:1511329-1512410:f	site	WWVDBARSATVRYYHCTTKKKRCWTBSHHRTTDHHMCMTATGDA	D	537	580	AATATTTACATATCTAATAAAAGATACTATAAGGTAATATACAT	-36.6
Pf3D7_14_v3:1511329-1512410:f	site	AWAAAWTGKBKAGKTTCTGMWWKBGSAWCWATGVTTAVWGGCGT	D	537	580	AATATTTACATATCTAATAAAAGATACTATAAGGTAATATACAT	-15.1
Pf3D7_14_v3:1511329-1512410:f	site	CMTWBTRKCCMARGAAWWGTWCVAGGAWNWAKAKWAGCTKH	D	537	577	AATATTTACATATCTAATAAAAGATACTATAAGGTAATATA	-15.2
Pf3D7_14_v3:1511329-1512410:f	site	GKYSWKRCTGCWSMWGYDAYKTTKBNTDAWSBTATTRKWRGWGYWTCSA	D	538	586	ATATTTACATATCTAATAAAAGATACTATAAGGTAATATACATTACATA	-28.6
Pf3D7_14_v3:1511329-1512410:f	site	WWVDBARSATVRYYHCTTKKKRCWTBSHHRTTDHHMCMTATGDA	D	538	581	ATATTTACATATCTAATAAAAGATACTATAAGGTAATATACATT	-14.6
Pf3D7_14_v3:1511329-1512410:f	site	AWAAAWTGKBKAGKTTCTGMWWKBGSAWCWATGVTTAVWGGCGT	D	538	581	ATATTTACATATCTAATAAAAGATACTATAAGGTAATATACATT	-29.1
Pf3D7_14_v3:1511329-1512410:f	site	CMTWBTRKCCMARGAAWWGTWCVAGGAWNWAKAKWAGCTKH	D	538	578	ATATTTACATATCTAATAAAAGATACTATAAGGTAATATAC	-22.4
Pf3D7_14_v3:1511329-1512410:f	site	AWATWWATATATATATATATATATATATATATATA	D	539	573	TATTTACATATCTAATAAAAGATACTATAAGGTAA	-54.2
Pf3D7_14_v3:1511329-1512410:f	site	GKYSWKRCTGCWSMWGYDAYKTTKBNTDAWSBTATTRKWRGWGYWTCSA	D	539	587	TATTTACATATCTAATAAAAGATACTATAAGGTAATATACATTACATAA	-29.1
Pf3D7_14_v3:1511329-1512410:f	site	WWVDBARSATVRYYHCTTKKKRCWTBSHHRTTDHHMCMTATGDA	D	539	582	TATTTACATATCTAATAAAAGATACTATAAGGTAATATACATTA	-37.8
Pf3D7_14_v3:1511329-1512410:f	site	AWAAAWTGKBKAGKTTCTGMWWKBGSAWCWATGVTTAVWGGCGT	D	539	582	TATTTACATATCTAATAAAAGATACTATAAGGTAATATACATTA	-35.4
Pf3D7_14_v3:1511329-1512410:f	site	CMTWBTRKCCMARGAAWWGTWCVAGGAWNWAKAKWAGCTKH	D	539	579	TATTTACATATCTAATAAAAGATACTATAAGGTAATATACA	-27.9
Pf3D7_14_v3:1511329-1512410:f	site	AWATWWATATATATATATATATATATATATATATA	D	540	574	ATTTACATATCTAATAAAAGATACTATAAGGTAAT	-31.1
Pf3D7_14_v3:1511329-1512410:f	site	GKYSWKRCTGCWSMWGYDAYKTTKBNTDAWSBTATTRKWRGWGYWTCSA	D	540	588	ATTTACATATCTAATAAAAGATACTATAAGGTAATATACATTACATAAC	-16.9
Pf3D7_14_v3:1511329-1512410:f	site	WWVDBARSATVRYYHCTTKKKRCWTBSHHRTTDHHMCMTATGDA	D	540	583	ATTTACATATCTAATAAAAGATACTATAAGGTAATATACATTAC	-28.4
Pf3D7_14_v3:1511329-1512410:f	site	AWAAAWTGKBKAGKTTCTGMWWKBGSAWCWATGVTTAVWGGCGT	D	540	583	ATTTACATATCTAATAAAAGATACTATAAGGTAATATACATTAC	-39.4
Pf3D7_14_v3:1511329-1512410:f	site	CMTWBTRKCCMARGAAWWGTWCVAGGAWNWAKAKWAGCTKH	D	540	580	ATTTACATATCTAATAAAAGATACTATAAGGTAATATACAT	-18.1
Pf3D7_14_v3:1511329-1512410:f	site	AWATWWATATATATATATATATATATATATATATA	D	541	575	TTTACATATCTAATAAAAGATACTATAAGGTAATA	-42.6
Pf3D7_14_v3:1511329-1512410:f	site	GKYSWKRCTGCWSMWGYDAYKTTKBNTDAWSBTATTRKWRGWGYWTCSA	D	541	589	TTTACATATCTAATAAAAGATACTATAAGGTAATATACATTACATAACT	-36.1
Pf3D7_14_v3:1511329-1512410:f	site	WWVDBARSATVRYYHCTTKKKRCWTBSHHRTTDHHMCMTATGDA	D	541	584	TTTACATATCTAATAAAAGATACTATAAGGTAATATACATTACA	-27.0
Pf3D7_14_v3:1511329-1512410:f	site	AWAAAWTGKBKAGKTTCTGMWWKBGSAWCWATGVTTAVWGGCGT	D	541	584	TTTACATATCTAATAAAAGATACTATAAGGTAATATACATTACA	-22.1
Pf3D7_14_v3:1511329-1512410:f	site	CMTWBTRKCCMARGAAWWGTWCVAGGAWNWAKAKWAGCTKH	D	541	581	TTTACATATCTAATAAAAGATACTATAAGGTAATATACATT	-14.7
Pf3D7_14_v3:1511329-1512410:f	site	AWATWWATATATATATATATATATATATATATATA	D	542	576	TTACATATCTAATAAAAGATACTATAAGGTAATAT	-45.6
Pf3D7_14_v3:1511329-1512410:f	site	GKYSWKRCTGCWSMWGYDAYKTTKBNTDAWSBTATTRKWRGWGYWTCSA	D	542	590	TTACATATCTAATAAAAGATACTATAAGGTAATATACATTACATAACTT	-30.7
Pf3D7_14_v3:1511329-1512410:f	site	WWVDBARSATVRYYHCTTKKKRCWTBSHHRTTDHHMCMTATGDA	D	542	585	TTACATATCTAATAAAAGATACTATAAGGTAATATACATTACAT	-35.9
Pf3D7_14_v3:1511329-1512410:f	site	AWAAAWTGKBKAGKTTCTGMWWKBGSAWCWATGVTTAVWGGCGT	D	542	585	TTACATATCTAATAAAAGATACTATAAGGTAATATACATTACAT	-18.5
Pf3D7_14_v3:1511329-1512410:f	site	CMTWBTRKCCMARGAAWWGTWCVAGGAWNWAKAKWAGCTKH	D	542	582	TTACATATCTAATAAAAGATACTATAAGGTAATATACATTA	-12.2
Pf3D7_14_v3:1511329-1512410:f	site	AWATWWATATATATATATATATATATATATATATA	D	543	577	TACATATCTAATAAAAGATACTATAAGGTAATATA	-25.8
Pf3D7_14_v3:1511329-1512410:f	site	GKYSWKRCTGCWSMWGYDAYKTTKBNTDAWSBTATTRKWRGWGYWTCSA	D	543	591	TACATATCTAATAAAAGATACTATAAGGTAATATACATTACATAACTTG	-31.3
Pf3D7_14_v3:1511329-1512410:f	site	WWVDBARSATVRYYHCTTKKKRCWTBSHHRTTDHHMCMTATGDA	D	543	586	TACATATCTAATAAAAGATACTATAAGGTAATATACATTACATA	-24.8
Pf3D7_14_v3:1511329-1512410:f	site	AWAAAWTGKBKAGKTTCTGMWWKBGSAWCWATGVTTAVWGGCGT	D	543	586	TACATATCTAATAAAAGATACTATAAGGTAATATACATTACATA	-40.4
Pf3D7_14_v3:1511329-1512410:f	site	CMTWBTRKCCMARGAAWWGTWCVAGGAWNWAKAKWAGCTKH	D	543	583	TACATATCTAATAAAAGATACTATAAGGTAATATACATTAC	-21.3
Pf3D7_14_v3:1511329-1512410:f	site	AWATWWATATATATATATATATATATATATATATA	D	544	578	ACATATCTAATAAAAGATACTATAAGGTAATATAC	-51.2
Pf3D7_14_v3:1511329-1512410:f	site	GKYSWKRCTGCWSMWGYDAYKTTKBNTDAWSBTATTRKWRGWGYWTCSA	D	544	592	ACATATCTAATAAAAGATACTATAAGGTAATATACATTACATAACTTGT	-25.0
Pf3D7_14_v3:1511329-1512410:f	site	WWVDBARSATVRYYHCTTKKKRCWTBSHHRTTDHHMCMTATGDA	D	544	587	ACATATCTAATAAAAGATACTATAAGGTAATATACATTACATAA	-32.0
Pf3D7_14_v3:1511329-1512410:f	site	AWAAAWTGKBKAGKTTCTGMWWKBGSAWCWATGVTTAVWGGCGT	D	544	587	ACATATCTAATAAAAGATACTATAAGGTAATATACATTACATAA	-27.9
Pf3D7_14_v3:1511329-1512410:f	site	CMTWBTRKCCMARGAAWWGTWCVAGGAWNWAKAKWAGCTKH	D	544	584	ACATATCTAATAAAAGATACTATAAGGTAATATACATTACA	-23.7
Pf3D7_14_v3:1511329-1512410:f	site	AWATWWATATATATATATATATATATATATATATA	D	545	579	CATATCTAATAAAAGATACTATAAGGTAATATACA	-40.3
Pf3D7_14_v3:1511329-1512410:f	site	YTTTTTTTTTTTTTTTTTTTTTTTTTTTT	D	545	573	CATATCTAATAAAAGATACTATAAGGTAA	-42.9
Pf3D7_14_v3:1511329-1512410:f	site	ATAWATATATATATATATATATATATATA	D	545	573	CATATCTAATAAAAGATACTATAAGGTAA	-46.0
Pf3D7_14_v3:1511329-1512410:f	site	AAAAAAAAAAAAAAAAAAAAWAAAAAAAA	D	545	573	CATATCTAATAAAAGATACTATAAGGTAA	-26.8
Pf3D7_14_v3:1511329-1512410:f	site	GKYSWKRCTGCWSMWGYDAYKTTKBNTDAWSBTATTRKWRGWGYWTCSA	D	545	593	CATATCTAATAAAAGATACTATAAGGTAATATACATTACATAACTTGTA	-24.8
Pf3D7_14_v3:1511329-1512410:f	site	WWVDBARSATVRYYHCTTKKKRCWTBSHHRTTDHHMCMTATGDA	D	545	588	CATATCTAATAAAAGATACTATAAGGTAATATACATTACATAAC	-25.2
Pf3D7_14_v3:1511329-1512410:f	site	AWAAAWTGKBKAGKTTCTGMWWKBGSAWCWATGVTTAVWGGCGT	D	545	588	CATATCTAATAAAAGATACTATAAGGTAATATACATTACATAAC	-29.2
Pf3D7_14_v3:1511329-1512410:f	site	CMTWBTRKCCMARGAAWWGTWCVAGGAWNWAKAKWAGCTKH	D	545	585	CATATCTAATAAAAGATACTATAAGGTAATATACATTACAT	-11.9
Pf3D7_14_v3:1511329-1512410:f	site	AWATWWATATATATATATATATATATATATATATA	D	546	580	ATATCTAATAAAAGATACTATAAGGTAATATACAT	-52.5
Pf3D7_14_v3:1511329-1512410:f	site	YTTTTTTTTTTTTTTTTTTTTTTTTTTTT	D	546	574	ATATCTAATAAAAGATACTATAAGGTAAT	-52.6
Pf3D7_14_v3:1511329-1512410:f	site	ATAWATATATATATATATATATATATATA	D	546	574	ATATCTAATAAAAGATACTATAAGGTAAT	-35.7
Pf3D7_14_v3:1511329-1512410:f	site	AAAAAAAAAAAAAAAAAAAAWAAAAAAAA	D	546	574	ATATCTAATAAAAGATACTATAAGGTAAT	-14.9
Pf3D7_14_v3:1511329-1512410:f	site	WTATAHWTATATATATATATATATATAT	D	546	573	ATATCTAATAAAAGATACTATAAGGTAA	-23.8
Pf3D7_14_v3:1511329-1512410:f	site	GKYSWKRCTGCWSMWGYDAYKTTKBNTDAWSBTATTRKWRGWGYWTCSA	D	546	594	ATATCTAATAAAAGATACTATAAGGTAATATACATTACATAACTTGTAT	-33.1
Pf3D7_14_v3:1511329-1512410:f	site	WWVDBARSATVRYYHCTTKKKRCWTBSHHRTTDHHMCMTATGDA	D	546	589	ATATCTAATAAAAGATACTATAAGGTAATATACATTACATAACT	-41.7
Pf3D7_14_v3:1511329-1512410:f	site	AWAAAWTGKBKAGKTTCTGMWWKBGSAWCWATGVTTAVWGGCGT	D	546	589	ATATCTAATAAAAGATACTATAAGGTAATATACATTACATAACT	-16.8
Pf3D7_14_v3:1511329-1512410:f	site	CMTWBTRKCCMARGAAWWGTWCVAGGAWNWAKAKWAGCTKH	D	546	586	ATATCTAATAAAAGATACTATAAGGTAATATACATTACATA	-17.4
Pf3D7_14_v3:1511329-1512410:f	site	CMRHWASWWKTTSTSCTRDTWYTGMBRA	D	546	573	ATATCTAATAAAAGATACTATAAGGTAA	-23.8
Pf3D7_14_v3:1511329-1512410:f	site	AWATWWATATATATATATATATATATATATATATA	D	547	581	TATCTAATAAAAGATACTATAAGGTAATATACATT	-35.4
Pf3D7_14_v3:1511329-1512410:f	site	YTTTTTTTTTTTTTTTTTTTTTTTTTTTT	D	547	575	TATCTAATAAAAGATACTATAAGGTAATA	-43.6
Pf3D7_14_v3:1511329-1512410:f	site	ATAWATATATATATATATATATATATATA	D	547	575	TATCTAATAAAAGATACTATAAGGTAATA	-35.4
Pf3D7_14_v3:1511329-1512410:f	site	AAAAAAAAAAAAAAAAAAAAWAAAAAAAA	D	547	575	TATCTAATAAAAGATACTATAAGGTAATA	-27.6
Pf3D7_14_v3:1511329-1512410:f	site	WTATAHWTATATATATATATATATATAT	D	547	574	TATCTAATAAAAGATACTATAAGGTAAT	-21.8
Pf3D7_14_v3:1511329-1512410:f	site	GKYSWKRCTGCWSMWGYDAYKTTKBNTDAWSBTATTRKWRGWGYWTCSA	D	547	595	TATCTAATAAAAGATACTATAAGGTAATATACATTACATAACTTGTATT	-31.2
Pf3D7_14_v3:1511329-1512410:f	site	WWVDBARSATVRYYHCTTKKKRCWTBSHHRTTDHHMCMTATGDA	D	547	590	TATCTAATAAAAGATACTATAAGGTAATATACATTACATAACTT	-19.6
Pf3D7_14_v3:1511329-1512410:f	site	AWAAAWTGKBKAGKTTCTGMWWKBGSAWCWATGVTTAVWGGCGT	D	547	590	TATCTAATAAAAGATACTATAAGGTAATATACATTACATAACTT	-15.5
Pf3D7_14_v3:1511329-1512410:f	site	CMTWBTRKCCMARGAAWWGTWCVAGGAWNWAKAKWAGCTKH	D	547	587	TATCTAATAAAAGATACTATAAGGTAATATACATTACATAA	-15.8
Pf3D7_14_v3:1511329-1512410:f	site	CMRHWASWWKTTSTSCTRDTWYTGMBRA	D	547	574	TATCTAATAAAAGATACTATAAGGTAAT	-22.4
Pf3D7_14_v3:1511329-1512410:f	site	AWATWWATATATATATATATATATATATATATATA	D	548	582	ATCTAATAAAAGATACTATAAGGTAATATACATTA	-51.3
Pf3D7_14_v3:1511329-1512410:f	site	YTTTTTTTTTTTTTTTTTTTTTTTTTTTT	D	548	576	ATCTAATAAAAGATACTATAAGGTAATAT	-43.7
Pf3D7_14_v3:1511329-1512410:f	site	ATAWATATATATATATATATATATATATA	D	548	576	ATCTAATAAAAGATACTATAAGGTAATAT	-35.4
Pf3D7_14_v3:1511329-1512410:f	site	AAAAAAAAAAAAAAAAAAAAWAAAAAAAA	D	548	576	ATCTAATAAAAGATACTATAAGGTAATAT	-6.3
Pf3D7_14_v3:1511329-1512410:f	site	WTATAHWTATATATATATATATATATAT	D	548	575	ATCTAATAAAAGATACTATAAGGTAATA	-31.7
Pf3D7_14_v3:1511329-1512410:f	site	GKYSWKRCTGCWSMWGYDAYKTTKBNTDAWSBTATTRKWRGWGYWTCSA	D	548	596	ATCTAATAAAAGATACTATAAGGTAATATACATTACATAACTTGTATTA	-37.2
Pf3D7_14_v3:1511329-1512410:f	site	WWVDBARSATVRYYHCTTKKKRCWTBSHHRTTDHHMCMTATGDA	D	548	591	ATCTAATAAAAGATACTATAAGGTAATATACATTACATAACTTG	-23.4
Pf3D7_14_v3:1511329-1512410:f	site	AWAAAWTGKBKAGKTTCTGMWWKBGSAWCWATGVTTAVWGGCGT	D	548	591	ATCTAATAAAAGATACTATAAGGTAATATACATTACATAACTTG	-38.4
Pf3D7_14_v3:1511329-1512410:f	site	CMTWBTRKCCMARGAAWWGTWCVAGGAWNWAKAKWAGCTKH	D	548	588	ATCTAATAAAAGATACTATAAGGTAATATACATTACATAAC	-29.8
Pf3D7_14_v3:1511329-1512410:f	site	CMRHWASWWKTTSTSCTRDTWYTGMBRA	D	548	575	ATCTAATAAAAGATACTATAAGGTAATA	-14.0
Pf3D7_14_v3:1511329-1512410:f	site	AWATWWATATATATATATATATATATATATATATA	D	549	583	TCTAATAAAAGATACTATAAGGTAATATACATTAC	-40.7
Pf3D7_14_v3:1511329-1512410:f	site	YTTTTTTTTTTTTTTTTTTTTTTTTTTTT	D	549	577	TCTAATAAAAGATACTATAAGGTAATATA	-53.7
Pf3D7_14_v3:1511329-1512410:f	site	ATAWATATATATATATATATATATATATA	D	549	577	TCTAATAAAAGATACTATAAGGTAATATA	-29.1
Pf3D7_14_v3:1511329-1512410:f	site	AAAAAAAAAAAAAAAAAAAAWAAAAAAAA	D	549	577	TCTAATAAAAGATACTATAAGGTAATATA	-1.4
Pf3D7_14_v3:1511329-1512410:f	site	WTATAHWTATATATATATATATATATAT	D	549	576	TCTAATAAAAGATACTATAAGGTAATAT	-19.0
Pf3D7_14_v3:1511329-1512410:f	site	GKYSWKRCTGCWSMWGYDAYKTTKBNTDAWSBTATTRKWRGWGYWTCSA	D	549	597	TCTAATAAAAGATACTATAAGGTAATATACATTACATAACTTGTATTAT	-25.6
Pf3D7_14_v3:1511329-1512410:f	site	WWVDBARSATVRYYHCTTKKKRCWTBSHHRTTDHHMCMTATGDA	D	549	592	TCTAATAAAAGATACTATAAGGTAATATACATTACATAACTTGT	-23.4
Pf3D7_14_v3:1511329-1512410:f	site	AWAAAWTGKBKAGKTTCTGMWWKBGSAWCWATGVTTAVWGGCGT	D	549	592	TCTAATAAAAGATACTATAAGGTAATATACATTACATAACTTGT	-25.0
Pf3D7_14_v3:1511329-1512410:f	site	CMTWBTRKCCMARGAAWWGTWCVAGGAWNWAKAKWAGCTKH	D	549	589	TCTAATAAAAGATACTATAAGGTAATATACATTACATAACT	-29.3
Pf3D7_14_v3:1511329-1512410:f	site	CMRHWASWWKTTSTSCTRDTWYTGMBRA	D	549	576	TCTAATAAAAGATACTATAAGGTAATAT	-20.7
Pf3D7_14_v3:1511329-1512410:f	site	AWATWWATATATATATATATATATATATATATATA	D	550	584	CTAATAAAAGATACTATAAGGTAATATACATTACA	-59.4
Pf3D7_14_v3:1511329-1512410:f	site	YTTTTTTTTTTTTTTTTTTTTTTTTTTTT	D	550	578	CTAATAAAAGATACTATAAGGTAATATAC	-46.3
Pf3D7_14_v3:1511329-1512410:f	site	ATAWATATATATATATATATATATATATA	D	550	578	CTAATAAAAGATACTATAAGGTAATATAC	-38.7
Pf3D7_14_v3:1511329-1512410:f	site	AAAAAAAAAAAAAAAAAAAAWAAAAAAAA	D	550	578	CTAATAAAAGATACTATAAGGTAATATAC	-20.4
Pf3D7_14_v3:1511329-1512410:f	site	WTATAHWTATATATATATATATATATAT	D	550	577	CTAATAAAAGATACTATAAGGTAATATA	-29.9
Pf3D7_14_v3:1511329-1512410:f	site	GKYSWKRCTGCWSMWGYDAYKTTKBNTDAWSBTATTRKWRGWGYWTCSA	D	550	598	CTAATAAAAGATACTATAAGGTAATATACATTACATAACTTGTATTATT	-20.5
Pf3D7_14_v3:1511329-1512410:f	site	WWVDBARSATVRYYHCTTKKKRCWTBSHHRTTDHHMCMTATGDA	D	550	593	CTAATAAAAGATACTATAAGGTAATATACATTACATAACTTGTA	-8.2
Pf3D7_14_v3:1511329-1512410:f	site	AWAAAWTGKBKAGKTTCTGMWWKBGSAWCWATGVTTAVWGGCGT	D	550	593	CTAATAAAAGATACTATAAGGTAATATACATTACATAACTTGTA	-34.0
Pf3D7_14_v3:1511329-1512410:f	site	CMTWBTRKCCMARGAAWWGTWCVAGGAWNWAKAKWAGCTKH	D	550	590	CTAATAAAAGATACTATAAGGTAATATACATTACATAACTT	-16.8
Pf3D7_14_v3:1511329-1512410:f	site	CMRHWASWWKTTSTSCTRDTWYTGMBRA	D	550	577	CTAATAAAAGATACTATAAGGTAATATA	-13.6
Pf3D7_14_v3:1511329-1512410:f	site	AWATWWATATATATATATATATATATATATATATA	D	551	585	TAATAAAAGATACTATAAGGTAATATACATTACAT	-36.5
Pf3D7_14_v3:1511329-1512410:f	site	YTTTTTTTTTTTTTTTTTTTTTTTTTTTT	D	551	579	TAATAAAAGATACTATAAGGTAATATACA	-59.3
Pf3D7_14_v3:1511329-1512410:f	site	ATAWATATATATATATATATATATATATA	D	551	579	TAATAAAAGATACTATAAGGTAATATACA	-30.3
Pf3D7_14_v3:1511329-1512410:f	site	AAAAAAAAAAAAAAAAAAAAWAAAAAAAA	D	551	579	TAATAAAAGATACTATAAGGTAATATACA	-9.5
Pf3D7_14_v3:1511329-1512410:f	site	WTATAHWTATATATATATATATATATAT	D	551	578	TAATAAAAGATACTATAAGGTAATATAC	-18.5
Pf3D7_14_v3:1511329-1512410:f	site	GKYSWKRCTGCWSMWGYDAYKTTKBNTDAWSBTATTRKWRGWGYWTCSA	D	551	599	TAATAAAAGATACTATAAGGTAATATACATTACATAACTTGTATTATTA	-27.9
Pf3D7_14_v3:1511329-1512410:f	site	WWVDBARSATVRYYHCTTKKKRCWTBSHHRTTDHHMCMTATGDA	D	551	594	TAATAAAAGATACTATAAGGTAATATACATTACATAACTTGTAT	-25.6
Pf3D7_14_v3:1511329-1512410:f	site	AWAAAWTGKBKAGKTTCTGMWWKBGSAWCWATGVTTAVWGGCGT	D	551	594	TAATAAAAGATACTATAAGGTAATATACATTACATAACTTGTAT	-18.9
Pf3D7_14_v3:1511329-1512410:f	site	CMTWBTRKCCMARGAAWWGTWCVAGGAWNWAKAKWAGCTKH	D	551	591	TAATAAAAGATACTATAAGGTAATATACATTACATAACTTG	-21.4
Pf3D7_14_v3:1511329-1512410:f	site	CMRHWASWWKTTSTSCTRDTWYTGMBRA	D	551	578	TAATAAAAGATACTATAAGGTAATATAC	-11.2
Pf3D7_14_v3:1511329-1512410:f	site	AWATWWATATATATATATATATATATATATATATA	D	552	586	AATAAAAGATACTATAAGGTAATATACATTACATA	-45.4
Pf3D7_14_v3:1511329-1512410:f	site	YTTTTTTTTTTTTTTTTTTTTTTTTTTTT	D	552	580	AATAAAAGATACTATAAGGTAATATACAT	-35.0
Pf3D7_14_v3:1511329-1512410:f	site	ATAWATATATATATATATATATATATATA	D	552	580	AATAAAAGATACTATAAGGTAATATACAT	-46.2
Pf3D7_14_v3:1511329-1512410:f	site	AAAAAAAAAAAAAAAAAAAAWAAAAAAAA	D	552	580	AATAAAAGATACTATAAGGTAATATACAT	-32.2
Pf3D7_14_v3:1511329-1512410:f	site	WTATAHWTATATATATATATATATATAT	D	552	579	AATAAAAGATACTATAAGGTAATATACA	-29.9
Pf3D7_14_v3:1511329-1512410:f	site	GKYSWKRCTGCWSMWGYDAYKTTKBNTDAWSBTATTRKWRGWGYWTCSA	D	552	600	AATAAAAGATACTATAAGGTAATATACATTACATAACTTGTATTATTAT	-35.4
Pf3D7_14_v3:1511329-1512410:f	site	WWVDBARSATVRYYHCTTKKKRCWTBSHHRTTDHHMCMTATGDA	D	552	595	AATAAAAGATACTATAAGGTAATATACATTACATAACTTGTATT	-16.8
Pf3D7_14_v3:1511329-1512410:f	site	AWAAAWTGKBKAGKTTCTGMWWKBGSAWCWATGVTTAVWGGCGT	D	552	595	AATAAAAGATACTATAAGGTAATATACATTACATAACTTGTATT	-20.2
Pf3D7_14_v3:1511329-1512410:f	site	CMTWBTRKCCMARGAAWWGTWCVAGGAWNWAKAKWAGCTKH	D	552	592	AATAAAAGATACTATAAGGTAATATACATTACATAACTTGT	-13.3
Pf3D7_14_v3:1511329-1512410:f	site	CMRHWASWWKTTSTSCTRDTWYTGMBRA	D	552	579	AATAAAAGATACTATAAGGTAATATACA	-22.4
Pf3D7_14_v3:1511329-1512410:f	site	AWATWWATATATATATATATATATATATATATATA	D	553	587	ATAAAAGATACTATAAGGTAATATACATTACATAA	-38.4
Pf3D7_14_v3:1511329-1512410:f	site	YTTTTTTTTTTTTTTTTTTTTTTTTTTTT	D	553	581	ATAAAAGATACTATAAGGTAATATACATT	-50.6
Pf3D7_14_v3:1511329-1512410:f	site	ATAWATATATATATATATATATATATATA	D	553	581	ATAAAAGATACTATAAGGTAATATACATT	-18.5
Pf3D7_14_v3:1511329-1512410:f	site	AAAAAAAAAAAAAAAAAAAAWAAAAAAAA	D	553	581	ATAAAAGATACTATAAGGTAATATACATT	-25.2
Pf3D7_14_v3:1511329-1512410:f	site	WTATAHWTATATATATATATATATATAT	D	553	580	ATAAAAGATACTATAAGGTAATATACAT	-22.7
Pf3D7_14_v3:1511329-1512410:f	site	TTTTTTWTTTTTTTTTTYTTT	D	553	573	ATAAAAGATACTATAAGGTAA	-34.1
Pf3D7_14_v3:1511329-1512410:f	site	GKYSWKRCTGCWSMWGYDAYKTTKBNTDAWSBTATTRKWRGWGYWTCSA	D	553	601	ATAAAAGATACTATAAGGTAATATACATTACATAACTTGTATTATTATT	-26.4
Pf3D7_14_v3:1511329-1512410:f	site	WWVDBARSATVRYYHCTTKKKRCWTBSHHRTTDHHMCMTATGDA	D	553	596	ATAAAAGATACTATAAGGTAATATACATTACATAACTTGTATTA	-24.2
Pf3D7_14_v3:1511329-1512410:f	site	AWAAAWTGKBKAGKTTCTGMWWKBGSAWCWATGVTTAVWGGCGT	D	553	596	ATAAAAGATACTATAAGGTAATATACATTACATAACTTGTATTA	-27.1
Pf3D7_14_v3:1511329-1512410:f	site	ATATATATATATATATATATW	D	553	573	ATAAAAGATACTATAAGGTAA	-22.4
Pf3D7_14_v3:1511329-1512410:f	site	CMTWBTRKCCMARGAAWWGTWCVAGGAWNWAKAKWAGCTKH	D	553	593	ATAAAAGATACTATAAGGTAATATACATTACATAACTTGTA	-25.6
Pf3D7_14_v3:1511329-1512410:f	site	YCWTYTTYTTTTTTTTYTTTT	D	553	573	ATAAAAGATACTATAAGGTAA	-35.0
Pf3D7_14_v3:1511329-1512410:f	site	CMRHWASWWKTTSTSCTRDTWYTGMBRA	D	553	580	ATAAAAGATACTATAAGGTAATATACAT	-11.9
Pf3D7_14_v3:1511329-1512410:f	site	AWATWWATATATATATATATATATATATATATATA	D	554	588	TAAAAGATACTATAAGGTAATATACATTACATAAC	-46.6
Pf3D7_14_v3:1511329-1512410:f	site	YTTTTTTTTTTTTTTTTTTTTTTTTTTTT	D	554	582	TAAAAGATACTATAAGGTAATATACATTA	-46.5
Pf3D7_14_v3:1511329-1512410:f	site	ATAWATATATATATATATATATATATATA	D	554	582	TAAAAGATACTATAAGGTAATATACATTA	-45.7
Pf3D7_14_v3:1511329-1512410:f	site	AAAAAAAAAAAAAAAAAAAAWAAAAAAAA	D	554	582	TAAAAGATACTATAAGGTAATATACATTA	-14.4
Pf3D7_14_v3:1511329-1512410:f	site	WTATAHWTATATATATATATATATATAT	D	554	581	TAAAAGATACTATAAGGTAATATACATT	-39.7
Pf3D7_14_v3:1511329-1512410:f	site	TTTTTTWTTTTTTTTTTYTTT	D	554	574	TAAAAGATACTATAAGGTAAT	-21.9
Pf3D7_14_v3:1511329-1512410:f	site	GKYSWKRCTGCWSMWGYDAYKTTKBNTDAWSBTATTRKWRGWGYWTCSA	D	554	602	TAAAAGATACTATAAGGTAATATACATTACATAACTTGTATTATTATTA	-17.3
Pf3D7_14_v3:1511329-1512410:f	site	WWVDBARSATVRYYHCTTKKKRCWTBSHHRTTDHHMCMTATGDA	D	554	597	TAAAAGATACTATAAGGTAATATACATTACATAACTTGTATTAT	-30.5
Pf3D7_14_v3:1511329-1512410:f	site	AWAAAWTGKBKAGKTTCTGMWWKBGSAWCWATGVTTAVWGGCGT	D	554	597	TAAAAGATACTATAAGGTAATATACATTACATAACTTGTATTAT	-24.3
Pf3D7_14_v3:1511329-1512410:f	site	ATATATATATATATATATATW	D	554	574	TAAAAGATACTATAAGGTAAT	-26.6
Pf3D7_14_v3:1511329-1512410:f	site	CMTWBTRKCCMARGAAWWGTWCVAGGAWNWAKAKWAGCTKH	D	554	594	TAAAAGATACTATAAGGTAATATACATTACATAACTTGTAT	-32.3
Pf3D7_14_v3:1511329-1512410:f	site	YCWTYTTYTTTTTTTTYTTTT	D	554	574	TAAAAGATACTATAAGGTAAT	-29.6
Pf3D7_14_v3:1511329-1512410:f	site	CMRHWASWWKTTSTSCTRDTWYTGMBRA	D	554	581	TAAAAGATACTATAAGGTAATATACATT	-18.7
Pf3D7_14_v3:1511329-1512410:f	site	AWATWWATATATATATATATATATATATATATATA	D	555	589	AAAAGATACTATAAGGTAATATACATTACATAACT	-37.4
Pf3D7_14_v3:1511329-1512410:f	site	YTTTTTTTTTTTTTTTTTTTTTTTTTTTT	D	555	583	AAAAGATACTATAAGGTAATATACATTAC	-38.1
Pf3D7_14_v3:1511329-1512410:f	site	ATAWATATATATATATATATATATATATA	D	555	583	AAAAGATACTATAAGGTAATATACATTAC	-31.7
Pf3D7_14_v3:1511329-1512410:f	site	AAAAAAAAAAAAAAAAAAAAWAAAAAAAA	D	555	583	AAAAGATACTATAAGGTAATATACATTAC	-24.4
Pf3D7_14_v3:1511329-1512410:f	site	WTATAHWTATATATATATATATATATAT	D	555	582	AAAAGATACTATAAGGTAATATACATTA	-18.3
Pf3D7_14_v3:1511329-1512410:f	site	TTTTTTWTTTTTTTTTTYTTT	D	555	575	AAAAGATACTATAAGGTAATA	-32.2
Pf3D7_14_v3:1511329-1512410:f	site	GKYSWKRCTGCWSMWGYDAYKTTKBNTDAWSBTATTRKWRGWGYWTCSA	D	555	603	AAAAGATACTATAAGGTAATATACATTACATAACTTGTATTATTATTAT	-30.4
Pf3D7_14_v3:1511329-1512410:f	site	WWVDBARSATVRYYHCTTKKKRCWTBSHHRTTDHHMCMTATGDA	D	555	598	AAAAGATACTATAAGGTAATATACATTACATAACTTGTATTATT	-37.7
Pf3D7_14_v3:1511329-1512410:f	site	AWAAAWTGKBKAGKTTCTGMWWKBGSAWCWATGVTTAVWGGCGT	D	555	598	AAAAGATACTATAAGGTAATATACATTACATAACTTGTATTATT	-22.4
Pf3D7_14_v3:1511329-1512410:f	site	ATATATATATATATATATATW	D	555	575	AAAAGATACTATAAGGTAATA	-26.2
Pf3D7_14_v3:1511329-1512410:f	site	CMTWBTRKCCMARGAAWWGTWCVAGGAWNWAKAKWAGCTKH	D	555	595	AAAAGATACTATAAGGTAATATACATTACATAACTTGTATT	-24.4
Pf3D7_14_v3:1511329-1512410:f	site	YCWTYTTYTTTTTTTTYTTTT	D	555	575	AAAAGATACTATAAGGTAATA	-35.4
Pf3D7_14_v3:1511329-1512410:f	site	CMRHWASWWKTTSTSCTRDTWYTGMBRA	D	555	582	AAAAGATACTATAAGGTAATATACATTA	-12.1
Pf3D7_14_v3:1511329-1512410:f	site	AWATWWATATATATATATATATATATATATATATA	D	556	590	AAAGATACTATAAGGTAATATACATTACATAACTT	-47.9
Pf3D7_14_v3:1511329-1512410:f	site	YTTTTTTTTTTTTTTTTTTTTTTTTTTTT	D	556	584	AAAGATACTATAAGGTAATATACATTACA	-46.0
Pf3D7_14_v3:1511329-1512410:f	site	ATAWATATATATATATATATATATATATA	D	556	584	AAAGATACTATAAGGTAATATACATTACA	-46.6
Pf3D7_14_v3:1511329-1512410:f	site	AAAAAAAAAAAAAAAAAAAAWAAAAAAAA	D	556	584	AAAGATACTATAAGGTAATATACATTACA	-10.5
Pf3D7_14_v3:1511329-1512410:f	site	WTATAHWTATATATATATATATATATAT	D	556	583	AAAGATACTATAAGGTAATATACATTAC	-38.2
Pf3D7_14_v3:1511329-1512410:f	site	TTTTTTWTTTTTTTTTTYTTT	D	556	576	AAAGATACTATAAGGTAATAT	-24.3
Pf3D7_14_v3:1511329-1512410:f	site	GKYSWKRCTGCWSMWGYDAYKTTKBNTDAWSBTATTRKWRGWGYWTCSA	D	556	604	AAAGATACTATAAGGTAATATACATTACATAACTTGTATTATTATTATT	-34.5
Pf3D7_14_v3:1511329-1512410:f	site	WWVDBARSATVRYYHCTTKKKRCWTBSHHRTTDHHMCMTATGDA	D	556	599	AAAGATACTATAAGGTAATATACATTACATAACTTGTATTATTA	-30.7
Pf3D7_14_v3:1511329-1512410:f	site	AWAAAWTGKBKAGKTTCTGMWWKBGSAWCWATGVTTAVWGGCGT	D	556	599	AAAGATACTATAAGGTAATATACATTACATAACTTGTATTATTA	-27.7
Pf3D7_14_v3:1511329-1512410:f	site	ATATATATATATATATATATW	D	556	576	AAAGATACTATAAGGTAATAT	-27.0
Pf3D7_14_v3:1511329-1512410:f	site	CMTWBTRKCCMARGAAWWGTWCVAGGAWNWAKAKWAGCTKH	D	556	596	AAAGATACTATAAGGTAATATACATTACATAACTTGTATTA	-17.4
Pf3D7_14_v3:1511329-1512410:f	site	YCWTYTTYTTTTTTTTYTTTT	D	556	576	AAAGATACTATAAGGTAATAT	-34.4
Pf3D7_14_v3:1511329-1512410:f	site	CMRHWASWWKTTSTSCTRDTWYTGMBRA	D	556	583	AAAGATACTATAAGGTAATATACATTAC	-24.8
Pf3D7_14_v3:1511329-1512410:f	site	AWATWWATATATATATATATATATATATATATATA	D	557	591	AAGATACTATAAGGTAATATACATTACATAACTTG	-43.8
Pf3D7_14_v3:1511329-1512410:f	site	YTTTTTTTTTTTTTTTTTTTTTTTTTTTT	D	557	585	AAGATACTATAAGGTAATATACATTACAT	-39.3
Pf3D7_14_v3:1511329-1512410:f	site	ATAWATATATATATATATATATATATATA	D	557	585	AAGATACTATAAGGTAATATACATTACAT	-36.9
Pf3D7_14_v3:1511329-1512410:f	site	AAAAAAAAAAAAAAAAAAAAWAAAAAAAA	D	557	585	AAGATACTATAAGGTAATATACATTACAT	-23.4
Pf3D7_14_v3:1511329-1512410:f	site	WTATAHWTATATATATATATATATATAT	D	557	584	AAGATACTATAAGGTAATATACATTACA	-19.7
Pf3D7_14_v3:1511329-1512410:f	site	TTTTTTWTTTTTTTTTTYTTT	D	557	577	AAGATACTATAAGGTAATATA	-38.6
Pf3D7_14_v3:1511329-1512410:f	site	GKYSWKRCTGCWSMWGYDAYKTTKBNTDAWSBTATTRKWRGWGYWTCSA	D	557	605	AAGATACTATAAGGTAATATACATTACATAACTTGTATTATTATTATTA	-29.5
Pf3D7_14_v3:1511329-1512410:f	site	WWVDBARSATVRYYHCTTKKKRCWTBSHHRTTDHHMCMTATGDA	D	557	600	AAGATACTATAAGGTAATATACATTACATAACTTGTATTATTAT	-21.1
Pf3D7_14_v3:1511329-1512410:f	site	AWAAAWTGKBKAGKTTCTGMWWKBGSAWCWATGVTTAVWGGCGT	D	557	600	AAGATACTATAAGGTAATATACATTACATAACTTGTATTATTAT	-23.3
Pf3D7_14_v3:1511329-1512410:f	site	ATATATATATATATATATATW	D	557	577	AAGATACTATAAGGTAATATA	-21.5
Pf3D7_14_v3:1511329-1512410:f	site	CMTWBTRKCCMARGAAWWGTWCVAGGAWNWAKAKWAGCTKH	D	557	597	AAGATACTATAAGGTAATATACATTACATAACTTGTATTAT	-11.9
Pf3D7_14_v3:1511329-1512410:f	site	YCWTYTTYTTTTTTTTYTTTT	D	557	577	AAGATACTATAAGGTAATATA	-27.1
Pf3D7_14_v3:1511329-1512410:f	site	CMRHWASWWKTTSTSCTRDTWYTGMBRA	D	557	584	AAGATACTATAAGGTAATATACATTACA	-14.4
Pf3D7_14_v3:1511329-1512410:f	site	AWATWWATATATATATATATATATATATATATATA	D	558	592	AGATACTATAAGGTAATATACATTACATAACTTGT	-42.4
Pf3D7_14_v3:1511329-1512410:f	site	YTTTTTTTTTTTTTTTTTTTTTTTTTTTT	D	558	586	AGATACTATAAGGTAATATACATTACATA	-47.6
Pf3D7_14_v3:1511329-1512410:f	site	ATAWATATATATATATATATATATATATA	D	558	586	AGATACTATAAGGTAATATACATTACATA	-37.9
Pf3D7_14_v3:1511329-1512410:f	site	AAAAAAAAAAAAAAAAAAAAWAAAAAAAA	D	558	586	AGATACTATAAGGTAATATACATTACATA	-7.7
Pf3D7_14_v3:1511329-1512410:f	site	WTATAHWTATATATATATATATATATAT	D	558	585	AGATACTATAAGGTAATATACATTACAT	-28.1
Pf3D7_14_v3:1511329-1512410:f	site	TTTTTTWTTTTTTTTTTYTTT	D	558	578	AGATACTATAAGGTAATATAC	-32.2
Pf3D7_14_v3:1511329-1512410:f	site	GKYSWKRCTGCWSMWGYDAYKTTKBNTDAWSBTATTRKWRGWGYWTCSA	D	558	606	AGATACTATAAGGTAATATACATTACATAACTTGTATTATTATTATTAT	-26.1
Pf3D7_14_v3:1511329-1512410:f	site	WWVDBARSATVRYYHCTTKKKRCWTBSHHRTTDHHMCMTATGDA	D	558	601	AGATACTATAAGGTAATATACATTACATAACTTGTATTATTATT	-29.2
Pf3D7_14_v3:1511329-1512410:f	site	AWAAAWTGKBKAGKTTCTGMWWKBGSAWCWATGVTTAVWGGCGT	D	558	601	AGATACTATAAGGTAATATACATTACATAACTTGTATTATTATT	-23.6
Pf3D7_14_v3:1511329-1512410:f	site	ATATATATATATATATATATW	D	558	578	AGATACTATAAGGTAATATAC	-30.1
Pf3D7_14_v3:1511329-1512410:f	site	CMTWBTRKCCMARGAAWWGTWCVAGGAWNWAKAKWAGCTKH	D	558	598	AGATACTATAAGGTAATATACATTACATAACTTGTATTATT	-23.6
Pf3D7_14_v3:1511329-1512410:f	site	YCWTYTTYTTTTTTTTYTTTT	D	558	578	AGATACTATAAGGTAATATAC	-36.4
Pf3D7_14_v3:1511329-1512410:f	site	CMRHWASWWKTTSTSCTRDTWYTGMBRA	D	558	585	AGATACTATAAGGTAATATACATTACAT	-12.2
Pf3D7_14_v3:1511329-1512410:f	site	AWATWWATATATATATATATATATATATATATATA	D	559	593	GATACTATAAGGTAATATACATTACATAACTTGTA	-42.8
Pf3D7_14_v3:1511329-1512410:f	site	YTTTTTTTTTTTTTTTTTTTTTTTTTTTT	D	559	587	GATACTATAAGGTAATATACATTACATAA	-43.8
Pf3D7_14_v3:1511329-1512410:f	site	ATAWATATATATATATATATATATATATA	D	559	587	GATACTATAAGGTAATATACATTACATAA	-42.5
Pf3D7_14_v3:1511329-1512410:f	site	AAAAAAAAAAAAAAAAAAAAWAAAAAAAA	D	559	587	GATACTATAAGGTAATATACATTACATAA	-16.8
Pf3D7_14_v3:1511329-1512410:f	site	WTATAHWTATATATATATATATATATAT	D	559	586	GATACTATAAGGTAATATACATTACATA	-29.7
Pf3D7_14_v3:1511329-1512410:f	site	TTTTTTWTTTTTTTTTTYTTT	D	559	579	GATACTATAAGGTAATATACA	-20.2
Pf3D7_14_v3:1511329-1512410:f	site	TTTWTGTGBRTGYVT	D	559	573	GATACTATAAGGTAA	-18.6
Pf3D7_14_v3:1511329-1512410:f	site	GKYSWKRCTGCWSMWGYDAYKTTKBNTDAWSBTATTRKWRGWGYWTCSA	D	559	607	GATACTATAAGGTAATATACATTACATAACTTGTATTATTATTATTATT	-29.4
Pf3D7_14_v3:1511329-1512410:f	site	WWVDBARSATVRYYHCTTKKKRCWTBSHHRTTDHHMCMTATGDA	D	559	602	GATACTATAAGGTAATATACATTACATAACTTGTATTATTATTA	-24.3
Pf3D7_14_v3:1511329-1512410:f	site	AWAAAWTGKBKAGKTTCTGMWWKBGSAWCWATGVTTAVWGGCGT	D	559	602	GATACTATAAGGTAATATACATTACATAACTTGTATTATTATTA	-29.0
Pf3D7_14_v3:1511329-1512410:f	site	ATATATATATATATATATATW	D	559	579	GATACTATAAGGTAATATACA	-27.1
Pf3D7_14_v3:1511329-1512410:f	site	CMTWBTRKCCMARGAAWWGTWCVAGGAWNWAKAKWAGCTKH	D	559	599	GATACTATAAGGTAATATACATTACATAACTTGTATTATTA	-21.9
Pf3D7_14_v3:1511329-1512410:f	site	GSGHWGBGDTGCWYN	D	559	573	GATACTATAAGGTAA	-11.2
Pf3D7_14_v3:1511329-1512410:f	site	YCWTYTTYTTTTTTTTYTTTT	D	559	579	GATACTATAAGGTAATATACA	-23.0
Pf3D7_14_v3:1511329-1512410:f	site	CMRHWASWWKTTSTSCTRDTWYTGMBRA	D	559	586	GATACTATAAGGTAATATACATTACATA	-26.4
Pf3D7_14_v3:1511329-1512410:f	site	AWATWWATATATATATATATATATATATATATATA	D	560	594	ATACTATAAGGTAATATACATTACATAACTTGTAT	-51.7
Pf3D7_14_v3:1511329-1512410:f	site	YTTTTTTTTTTTTTTTTTTTTTTTTTTTT	D	560	588	ATACTATAAGGTAATATACATTACATAAC	-48.1
Pf3D7_14_v3:1511329-1512410:f	site	ATAWATATATATATATATATATATATATA	D	560	588	ATACTATAAGGTAATATACATTACATAAC	-37.9
Pf3D7_14_v3:1511329-1512410:f	site	AAAAAAAAAAAAAAAAAAAAWAAAAAAAA	D	560	588	ATACTATAAGGTAATATACATTACATAAC	-26.4
Pf3D7_14_v3:1511329-1512410:f	site	WTATAHWTATATATATATATATATATAT	D	560	587	ATACTATAAGGTAATATACATTACATAA	-20.2
Pf3D7_14_v3:1511329-1512410:f	site	TTTTTTWTTTTTTTTTTYTTT	D	560	580	ATACTATAAGGTAATATACAT	-31.9
Pf3D7_14_v3:1511329-1512410:f	site	TTTWTGTGBRTGYVT	D	560	574	ATACTATAAGGTAAT	-20.8
Pf3D7_14_v3:1511329-1512410:f	site	GKYSWKRCTGCWSMWGYDAYKTTKBNTDAWSBTATTRKWRGWGYWTCSA	D	560	608	ATACTATAAGGTAATATACATTACATAACTTGTATTATTATTATTATTA	-10.6
Pf3D7_14_v3:1511329-1512410:f	site	WWVDBARSATVRYYHCTTKKKRCWTBSHHRTTDHHMCMTATGDA	D	560	603	ATACTATAAGGTAATATACATTACATAACTTGTATTATTATTAT	-30.2
Pf3D7_14_v3:1511329-1512410:f	site	AWAAAWTGKBKAGKTTCTGMWWKBGSAWCWATGVTTAVWGGCGT	D	560	603	ATACTATAAGGTAATATACATTACATAACTTGTATTATTATTAT	-21.9
Pf3D7_14_v3:1511329-1512410:f	site	ATATATATATATATATATATW	D	560	580	ATACTATAAGGTAATATACAT	-28.4
Pf3D7_14_v3:1511329-1512410:f	site	CMTWBTRKCCMARGAAWWGTWCVAGGAWNWAKAKWAGCTKH	D	560	600	ATACTATAAGGTAATATACATTACATAACTTGTATTATTAT	-35.4
Pf3D7_14_v3:1511329-1512410:f	site	GSGHWGBGDTGCWYN	D	560	574	ATACTATAAGGTAAT	-12.8
Pf3D7_14_v3:1511329-1512410:f	site	YCWTYTTYTTTTTTTTYTTTT	D	560	580	ATACTATAAGGTAATATACAT	-27.8
Pf3D7_14_v3:1511329-1512410:f	site	CMRHWASWWKTTSTSCTRDTWYTGMBRA	D	560	587	ATACTATAAGGTAATATACATTACATAA	-17.3
Pf3D7_14_v3:1511329-1512410:f	site	AWATWWATATATATATATATATATATATATATATA	D	561	595	TACTATAAGGTAATATACATTACATAACTTGTATT	-35.4
Pf3D7_14_v3:1511329-1512410:f	site	YTTTTTTTTTTTTTTTTTTTTTTTTTTTT	D	561	589	TACTATAAGGTAATATACATTACATAACT	-33.7
Pf3D7_14_v3:1511329-1512410:f	site	ATAWATATATATATATATATATATATATA	D	561	589	TACTATAAGGTAATATACATTACATAACT	-33.7
Pf3D7_14_v3:1511329-1512410:f	site	AAAAAAAAAAAAAAAAAAAAWAAAAAAAA	D	561	589	TACTATAAGGTAATATACATTACATAACT	-22.8
Pf3D7_14_v3:1511329-1512410:f	site	WTATAHWTATATATATATATATATATAT	D	561	588	TACTATAAGGTAATATACATTACATAAC	-23.4
Pf3D7_14_v3:1511329-1512410:f	site	TTTTTTWTTTTTTTTTTYTTT	D	561	581	TACTATAAGGTAATATACATT	-21.5
Pf3D7_14_v3:1511329-1512410:f	site	TTTWTGTGBRTGYVT	D	561	575	TACTATAAGGTAATA	-15.5
Pf3D7_14_v3:1511329-1512410:f	site	GKYSWKRCTGCWSMWGYDAYKTTKBNTDAWSBTATTRKWRGWGYWTCSA	D	561	609	TACTATAAGGTAATATACATTACATAACTTGTATTATTATTATTATTAT	-31.3
Pf3D7_14_v3:1511329-1512410:f	site	WWVDBARSATVRYYHCTTKKKRCWTBSHHRTTDHHMCMTATGDA	D	561	604	TACTATAAGGTAATATACATTACATAACTTGTATTATTATTATT	-34.9
Pf3D7_14_v3:1511329-1512410:f	site	AWAAAWTGKBKAGKTTCTGMWWKBGSAWCWATGVTTAVWGGCGT	D	561	604	TACTATAAGGTAATATACATTACATAACTTGTATTATTATTATT	-30.2
Pf3D7_14_v3:1511329-1512410:f	site	ATATATATATATATATATATW	D	561	581	TACTATAAGGTAATATACATT	-7.8
Pf3D7_14_v3:1511329-1512410:f	site	CMTWBTRKCCMARGAAWWGTWCVAGGAWNWAKAKWAGCTKH	D	561	601	TACTATAAGGTAATATACATTACATAACTTGTATTATTATT	-17.5
Pf3D7_14_v3:1511329-1512410:f	site	GSGHWGBGDTGCWYN	D	561	575	TACTATAAGGTAATA	-15.1
Pf3D7_14_v3:1511329-1512410:f	site	YCWTYTTYTTTTTTTTYTTTT	D	561	581	TACTATAAGGTAATATACATT	-33.9
Pf3D7_14_v3:1511329-1512410:f	site	CMRHWASWWKTTSTSCTRDTWYTGMBRA	D	561	588	TACTATAAGGTAATATACATTACATAAC	-18.1
Pf3D7_14_v3:1511329-1512410:f	site	AWATWWATATATATATATATATATATATATATATA	D	562	596	ACTATAAGGTAATATACATTACATAACTTGTATTA	-42.7
Pf3D7_14_v3:1511329-1512410:f	site	YTTTTTTTTTTTTTTTTTTTTTTTTTTTT	D	562	590	ACTATAAGGTAATATACATTACATAACTT	-30.9
Pf3D7_14_v3:1511329-1512410:f	site	ATAWATATATATATATATATATATATATA	D	562	590	ACTATAAGGTAATATACATTACATAACTT	-41.3
Pf3D7_14_v3:1511329-1512410:f	site	AAAAAAAAAAAAAAAAAAAAWAAAAAAAA	D	562	590	ACTATAAGGTAATATACATTACATAACTT	-38.3
Pf3D7_14_v3:1511329-1512410:f	site	WTATAHWTATATATATATATATATATAT	D	562	589	ACTATAAGGTAATATACATTACATAACT	-28.6
Pf3D7_14_v3:1511329-1512410:f	site	TTTTTTWTTTTTTTTTTYTTT	D	562	582	ACTATAAGGTAATATACATTA	-26.6
Pf3D7_14_v3:1511329-1512410:f	site	TTTWTGTGBRTGYVT	D	562	576	ACTATAAGGTAATAT	-11.0
Pf3D7_14_v3:1511329-1512410:f	site	GKYSWKRCTGCWSMWGYDAYKTTKBNTDAWSBTATTRKWRGWGYWTCSA	D	562	610	ACTATAAGGTAATATACATTACATAACTTGTATTATTATTATTATTATA	-43.7
Pf3D7_14_v3:1511329-1512410:f	site	WWVDBARSATVRYYHCTTKKKRCWTBSHHRTTDHHMCMTATGDA	D	562	605	ACTATAAGGTAATATACATTACATAACTTGTATTATTATTATTA	-23.9
Pf3D7_14_v3:1511329-1512410:f	site	AWAAAWTGKBKAGKTTCTGMWWKBGSAWCWATGVTTAVWGGCGT	D	562	605	ACTATAAGGTAATATACATTACATAACTTGTATTATTATTATTA	-28.3
Pf3D7_14_v3:1511329-1512410:f	site	ATATATATATATATATATATW	D	562	582	ACTATAAGGTAATATACATTA	-33.8
Pf3D7_14_v3:1511329-1512410:f	site	CMTWBTRKCCMARGAAWWGTWCVAGGAWNWAKAKWAGCTKH	D	562	602	ACTATAAGGTAATATACATTACATAACTTGTATTATTATTA	-23.6
Pf3D7_14_v3:1511329-1512410:f	site	GSGHWGBGDTGCWYN	D	562	576	ACTATAAGGTAATAT	-11.6
Pf3D7_14_v3:1511329-1512410:f	site	YCWTYTTYTTTTTTTTYTTTT	D	562	582	ACTATAAGGTAATATACATTA	-27.6
Pf3D7_14_v3:1511329-1512410:f	site	CMRHWASWWKTTSTSCTRDTWYTGMBRA	D	562	589	ACTATAAGGTAATATACATTACATAACT	-21.7
Pf3D7_14_v3:1511329-1512410:f	site	AWATWWATATATATATATATATATATATATATATA	D	563	597	CTATAAGGTAATATACATTACATAACTTGTATTAT	-47.5
Pf3D7_14_v3:1511329-1512410:f	site	YTTTTTTTTTTTTTTTTTTTTTTTTTTTT	D	563	591	CTATAAGGTAATATACATTACATAACTTG	-32.1
Pf3D7_14_v3:1511329-1512410:f	site	ATAWATATATATATATATATATATATATA	D	563	591	CTATAAGGTAATATACATTACATAACTTG	-32.1
Pf3D7_14_v3:1511329-1512410:f	site	AAAAAAAAAAAAAAAAAAAAWAAAAAAAA	D	563	591	CTATAAGGTAATATACATTACATAACTTG	-14.2
Pf3D7_14_v3:1511329-1512410:f	site	WTATAHWTATATATATATATATATATAT	D	563	590	CTATAAGGTAATATACATTACATAACTT	-24.3
Pf3D7_14_v3:1511329-1512410:f	site	TTTTTTWTTTTTTTTTTYTTT	D	563	583	CTATAAGGTAATATACATTAC	-26.8
Pf3D7_14_v3:1511329-1512410:f	site	TTTWTGTGBRTGYVT	D	563	577	CTATAAGGTAATATA	-17.4
Pf3D7_14_v3:1511329-1512410:f	site	GKYSWKRCTGCWSMWGYDAYKTTKBNTDAWSBTATTRKWRGWGYWTCSA	D	563	611	CTATAAGGTAATATACATTACATAACTTGTATTATTATTATTATTATAT	-24.9
Pf3D7_14_v3:1511329-1512410:f	site	WWVDBARSATVRYYHCTTKKKRCWTBSHHRTTDHHMCMTATGDA	D	563	606	CTATAAGGTAATATACATTACATAACTTGTATTATTATTATTAT	-22.9
Pf3D7_14_v3:1511329-1512410:f	site	AWAAAWTGKBKAGKTTCTGMWWKBGSAWCWATGVTTAVWGGCGT	D	563	606	CTATAAGGTAATATACATTACATAACTTGTATTATTATTATTAT	-18.9
Pf3D7_14_v3:1511329-1512410:f	site	ATATATATATATATATATATW	D	563	583	CTATAAGGTAATATACATTAC	-16.6
Pf3D7_14_v3:1511329-1512410:f	site	CMTWBTRKCCMARGAAWWGTWCVAGGAWNWAKAKWAGCTKH	D	563	603	CTATAAGGTAATATACATTACATAACTTGTATTATTATTAT	-24.3
Pf3D7_14_v3:1511329-1512410:f	site	GSGHWGBGDTGCWYN	D	563	577	CTATAAGGTAATATA	-9.3
Pf3D7_14_v3:1511329-1512410:f	site	YCWTYTTYTTTTTTTTYTTTT	D	563	583	CTATAAGGTAATATACATTAC	-28.6
Pf3D7_14_v3:1511329-1512410:f	site	CMRHWASWWKTTSTSCTRDTWYTGMBRA	D	563	590	CTATAAGGTAATATACATTACATAACTT	-12.3
Pf3D7_14_v3:1511329-1512410:f	site	AWATWWATATATATATATATATATATATATATATA	D	564	598	TATAAGGTAATATACATTACATAACTTGTATTATT	-49.0
Pf3D7_14_v3:1511329-1512410:f	site	YTTTTTTTTTTTTTTTTTTTTTTTTTTTT	D	564	592	TATAAGGTAATATACATTACATAACTTGT	-36.2
Pf3D7_14_v3:1511329-1512410:f	site	ATAWATATATATATATATATATATATATA	D	564	592	TATAAGGTAATATACATTACATAACTTGT	-47.3
Pf3D7_14_v3:1511329-1512410:f	site	AAAAAAAAAAAAAAAAAAAAWAAAAAAAA	D	564	592	TATAAGGTAATATACATTACATAACTTGT	-28.0
Pf3D7_14_v3:1511329-1512410:f	site	WTATAHWTATATATATATATATATATAT	D	564	591	TATAAGGTAATATACATTACATAACTTG	-38.7
Pf3D7_14_v3:1511329-1512410:f	site	TTTTTTWTTTTTTTTTTYTTT	D	564	584	TATAAGGTAATATACATTACA	-33.0
Pf3D7_14_v3:1511329-1512410:f	site	TTTWTGTGBRTGYVT	D	564	578	TATAAGGTAATATAC	-7.8
Pf3D7_14_v3:1511329-1512410:f	site	GKYSWKRCTGCWSMWGYDAYKTTKBNTDAWSBTATTRKWRGWGYWTCSA	D	564	612	TATAAGGTAATATACATTACATAACTTGTATTATTATTATTATTATATA	-17.4
Pf3D7_14_v3:1511329-1512410:f	site	WWVDBARSATVRYYHCTTKKKRCWTBSHHRTTDHHMCMTATGDA	D	564	607	TATAAGGTAATATACATTACATAACTTGTATTATTATTATTATT	-35.1
Pf3D7_14_v3:1511329-1512410:f	site	AWAAAWTGKBKAGKTTCTGMWWKBGSAWCWATGVTTAVWGGCGT	D	564	607	TATAAGGTAATATACATTACATAACTTGTATTATTATTATTATT	-33.9
Pf3D7_14_v3:1511329-1512410:f	site	ATATATATATATATATATATW	D	564	584	TATAAGGTAATATACATTACA	-41.5
Pf3D7_14_v3:1511329-1512410:f	site	CMTWBTRKCCMARGAAWWGTWCVAGGAWNWAKAKWAGCTKH	D	564	604	TATAAGGTAATATACATTACATAACTTGTATTATTATTATT	-17.1
Pf3D7_14_v3:1511329-1512410:f	site	GSGHWGBGDTGCWYN	D	564	578	TATAAGGTAATATAC	-14.8
Pf3D7_14_v3:1511329-1512410:f	site	YCWTYTTYTTTTTTTTYTTTT	D	564	584	TATAAGGTAATATACATTACA	-27.3
Pf3D7_14_v3:1511329-1512410:f	site	CMRHWASWWKTTSTSCTRDTWYTGMBRA	D	564	591	TATAAGGTAATATACATTACATAACTTG	-21.0
Pf3D7_14_v3:1511329-1512410:f	site	AWATWWATATATATATATATATATATATATATATA	D	565	599	ATAAGGTAATATACATTACATAACTTGTATTATTA	-29.9
Pf3D7_14_v3:1511329-1512410:f	site	YTTTTTTTTTTTTTTTTTTTTTTTTTTTT	D	565	593	ATAAGGTAATATACATTACATAACTTGTA	-57.3
Pf3D7_14_v3:1511329-1512410:f	site	ATAWATATATATATATATATATATATATA	D	565	593	ATAAGGTAATATACATTACATAACTTGTA	-28.9
Pf3D7_14_v3:1511329-1512410:f	site	AAAAAAAAAAAAAAAAAAAAWAAAAAAAA	D	565	593	ATAAGGTAATATACATTACATAACTTGTA	-24.0
Pf3D7_14_v3:1511329-1512410:f	site	WTATAHWTATATATATATATATATATAT	D	565	592	ATAAGGTAATATACATTACATAACTTGT	-21.3
Pf3D7_14_v3:1511329-1512410:f	site	TTTTTTWTTTTTTTTTTYTTT	D	565	585	ATAAGGTAATATACATTACAT	-26.3
Pf3D7_14_v3:1511329-1512410:f	site	TTTWTGTGBRTGYVT	D	565	579	ATAAGGTAATATACA	-28.3
Pf3D7_14_v3:1511329-1512410:f	site	GKYSWKRCTGCWSMWGYDAYKTTKBNTDAWSBTATTRKWRGWGYWTCSA	D	565	613	ATAAGGTAATATACATTACATAACTTGTATTATTATTATTATTATATAT	-32.7
Pf3D7_14_v3:1511329-1512410:f	site	WWVDBARSATVRYYHCTTKKKRCWTBSHHRTTDHHMCMTATGDA	D	565	608	ATAAGGTAATATACATTACATAACTTGTATTATTATTATTATTA	-25.7
Pf3D7_14_v3:1511329-1512410:f	site	AWAAAWTGKBKAGKTTCTGMWWKBGSAWCWATGVTTAVWGGCGT	D	565	608	ATAAGGTAATATACATTACATAACTTGTATTATTATTATTATTA	-31.9
Pf3D7_14_v3:1511329-1512410:f	site	ATATATATATATATATATATW	D	565	585	ATAAGGTAATATACATTACAT	-17.1
Pf3D7_14_v3:1511329-1512410:f	site	CMTWBTRKCCMARGAAWWGTWCVAGGAWNWAKAKWAGCTKH	D	565	605	ATAAGGTAATATACATTACATAACTTGTATTATTATTATTA	-31.4
Pf3D7_14_v3:1511329-1512410:f	site	GSGHWGBGDTGCWYN	D	565	579	ATAAGGTAATATACA	-10.1
Pf3D7_14_v3:1511329-1512410:f	site	YCWTYTTYTTTTTTTTYTTTT	D	565	585	ATAAGGTAATATACATTACAT	-30.2
Pf3D7_14_v3:1511329-1512410:f	site	CMRHWASWWKTTSTSCTRDTWYTGMBRA	D	565	592	ATAAGGTAATATACATTACATAACTTGT	-22.1
Pf3D7_14_v3:1511329-1512410:f	site	AWATWWATATATATATATATATATATATATATATA	D	566	600	TAAGGTAATATACATTACATAACTTGTATTATTAT	-41.4
Pf3D7_14_v3:1511329-1512410:f	site	YTTTTTTTTTTTTTTTTTTTTTTTTTTTT	D	566	594	TAAGGTAATATACATTACATAACTTGTAT	-34.1
Pf3D7_14_v3:1511329-1512410:f	site	ATAWATATATATATATATATATATATATA	D	566	594	TAAGGTAATATACATTACATAACTTGTAT	-46.8
Pf3D7_14_v3:1511329-1512410:f	site	AAAAAAAAAAAAAAAAAAAAWAAAAAAAA	D	566	594	TAAGGTAATATACATTACATAACTTGTAT	-35.1
Pf3D7_14_v3:1511329-1512410:f	site	WTATAHWTATATATATATATATATATAT	D	566	593	TAAGGTAATATACATTACATAACTTGTA	-21.3
Pf3D7_14_v3:1511329-1512410:f	site	TTTTTTWTTTTTTTTTTYTTT	D	566	586	TAAGGTAATATACATTACATA	-20.8
Pf3D7_14_v3:1511329-1512410:f	site	TTTWTGTGBRTGYVT	D	566	580	TAAGGTAATATACAT	-16.2
Pf3D7_14_v3:1511329-1512410:f	site	GKYSWKRCTGCWSMWGYDAYKTTKBNTDAWSBTATTRKWRGWGYWTCSA	D	566	614	TAAGGTAATATACATTACATAACTTGTATTATTATTATTATTATATATA	-15.9
Pf3D7_14_v3:1511329-1512410:f	site	WWVDBARSATVRYYHCTTKKKRCWTBSHHRTTDHHMCMTATGDA	D	566	609	TAAGGTAATATACATTACATAACTTGTATTATTATTATTATTAT	-27.3
Pf3D7_14_v3:1511329-1512410:f	site	AWAAAWTGKBKAGKTTCTGMWWKBGSAWCWATGVTTAVWGGCGT	D	566	609	TAAGGTAATATACATTACATAACTTGTATTATTATTATTATTAT	-17.9
Pf3D7_14_v3:1511329-1512410:f	site	ATATATATATATATATATATW	D	566	586	TAAGGTAATATACATTACATA	-26.7
Pf3D7_14_v3:1511329-1512410:f	site	CMTWBTRKCCMARGAAWWGTWCVAGGAWNWAKAKWAGCTKH	D	566	606	TAAGGTAATATACATTACATAACTTGTATTATTATTATTAT	-20.2
Pf3D7_14_v3:1511329-1512410:f	site	GSGHWGBGDTGCWYN	D	566	580	TAAGGTAATATACAT	-26.7
Pf3D7_14_v3:1511329-1512410:f	site	YCWTYTTYTTTTTTTTYTTTT	D	566	586	TAAGGTAATATACATTACATA	-35.8
Pf3D7_14_v3:1511329-1512410:f	site	CMRHWASWWKTTSTSCTRDTWYTGMBRA	D	566	593	TAAGGTAATATACATTACATAACTTGTA	-21.7
Pf3D7_14_v3:1511329-1512410:f	site	AWATWWATATATATATATATATATATATATATATA	D	567	601	AAGGTAATATACATTACATAACTTGTATTATTATT	-37.7
Pf3D7_14_v3:1511329-1512410:f	site	YTTTTTTTTTTTTTTTTTTTTTTTTTTTT	D	567	595	AAGGTAATATACATTACATAACTTGTATT	-29.3
Pf3D7_14_v3:1511329-1512410:f	site	ATAWATATATATATATATATATATATATA	D	567	595	AAGGTAATATACATTACATAACTTGTATT	-34.1
Pf3D7_14_v3:1511329-1512410:f	site	AAAAAAAAAAAAAAAAAAAAWAAAAAAAA	D	567	595	AAGGTAATATACATTACATAACTTGTATT	-30.1
Pf3D7_14_v3:1511329-1512410:f	site	WTATAHWTATATATATATATATATATAT	D	567	594	AAGGTAATATACATTACATAACTTGTAT	-24.3
Pf3D7_14_v3:1511329-1512410:f	site	TTTTTTWTTTTTTTTTTYTTT	D	567	587	AAGGTAATATACATTACATAA	-19.7
Pf3D7_14_v3:1511329-1512410:f	site	TTTWTGTGBRTGYVT	D	567	581	AAGGTAATATACATT	-29.0
Pf3D7_14_v3:1511329-1512410:f	site	GKYSWKRCTGCWSMWGYDAYKTTKBNTDAWSBTATTRKWRGWGYWTCSA	D	567	615	AAGGTAATATACATTACATAACTTGTATTATTATTATTATTATATATAT	-35.2
Pf3D7_14_v3:1511329-1512410:f	site	WWVDBARSATVRYYHCTTKKKRCWTBSHHRTTDHHMCMTATGDA	D	567	610	AAGGTAATATACATTACATAACTTGTATTATTATTATTATTATA	-21.4
Pf3D7_14_v3:1511329-1512410:f	site	AWAAAWTGKBKAGKTTCTGMWWKBGSAWCWATGVTTAVWGGCGT	D	567	610	AAGGTAATATACATTACATAACTTGTATTATTATTATTATTATA	-30.0
Pf3D7_14_v3:1511329-1512410:f	site	ATATATATATATATATATATW	D	567	587	AAGGTAATATACATTACATAA	-19.7
Pf3D7_14_v3:1511329-1512410:f	site	CMTWBTRKCCMARGAAWWGTWCVAGGAWNWAKAKWAGCTKH	D	567	607	AAGGTAATATACATTACATAACTTGTATTATTATTATTATT	-17.2
Pf3D7_14_v3:1511329-1512410:f	site	GSGHWGBGDTGCWYN	D	567	581	AAGGTAATATACATT	-7.6
Pf3D7_14_v3:1511329-1512410:f	site	YCWTYTTYTTTTTTTTYTTTT	D	567	587	AAGGTAATATACATTACATAA	-27.4
Pf3D7_14_v3:1511329-1512410:f	site	CMRHWASWWKTTSTSCTRDTWYTGMBRA	D	567	594	AAGGTAATATACATTACATAACTTGTAT	-14.4
Pf3D7_14_v3:1511329-1512410:f	site	AWATWWATATATATATATATATATATATATATATA	D	568	602	AGGTAATATACATTACATAACTTGTATTATTATTA	-43.7
Pf3D7_14_v3:1511329-1512410:f	site	YTTTTTTTTTTTTTTTTTTTTTTTTTTTT	D	568	596	AGGTAATATACATTACATAACTTGTATTA	-42.4
Pf3D7_14_v3:1511329-1512410:f	site	ATAWATATATATATATATATATATATATA	D	568	596	AGGTAATATACATTACATAACTTGTATTA	-38.8
Pf3D7_14_v3:1511329-1512410:f	site	AAAAAAAAAAAAAAAAAAAAWAAAAAAAA	D	568	596	AGGTAATATACATTACATAACTTGTATTA	-18.6
Pf3D7_14_v3:1511329-1512410:f	site	WTATAHWTATATATATATATATATATAT	D	568	595	AGGTAATATACATTACATAACTTGTATT	-34.2
Pf3D7_14_v3:1511329-1512410:f	site	TTTTTTWTTTTTTTTTTYTTT	D	568	588	AGGTAATATACATTACATAAC	-36.8
Pf3D7_14_v3:1511329-1512410:f	site	TTTWTGTGBRTGYVT	D	568	582	AGGTAATATACATTA	-15.7
Pf3D7_14_v3:1511329-1512410:f	site	GKYSWKRCTGCWSMWGYDAYKTTKBNTDAWSBTATTRKWRGWGYWTCSA	D	568	616	AGGTAATATACATTACATAACTTGTATTATTATTATTATTATATATATA	-22.7
Pf3D7_14_v3:1511329-1512410:f	site	WWVDBARSATVRYYHCTTKKKRCWTBSHHRTTDHHMCMTATGDA	D	568	611	AGGTAATATACATTACATAACTTGTATTATTATTATTATTATAT	-31.9
Pf3D7_14_v3:1511329-1512410:f	site	AWAAAWTGKBKAGKTTCTGMWWKBGSAWCWATGVTTAVWGGCGT	D	568	611	AGGTAATATACATTACATAACTTGTATTATTATTATTATTATAT	-26.5
Pf3D7_14_v3:1511329-1512410:f	site	ATATATATATATATATATATW	D	568	588	AGGTAATATACATTACATAAC	-23.6
Pf3D7_14_v3:1511329-1512410:f	site	CMTWBTRKCCMARGAAWWGTWCVAGGAWNWAKAKWAGCTKH	D	568	608	AGGTAATATACATTACATAACTTGTATTATTATTATTATTA	-33.9
Pf3D7_14_v3:1511329-1512410:f	site	GSGHWGBGDTGCWYN	D	568	582	AGGTAATATACATTA	-6.8
Pf3D7_14_v3:1511329-1512410:f	site	YCWTYTTYTTTTTTTTYTTTT	D	568	588	AGGTAATATACATTACATAAC	-31.7
Pf3D7_14_v3:1511329-1512410:f	site	CMRHWASWWKTTSTSCTRDTWYTGMBRA	D	568	595	AGGTAATATACATTACATAACTTGTATT	-19.3
Pf3D7_14_v3:1514467-1516182:f	site	GKYSWKRCTGCWSMWGYDAYKTTKBNTDAWSBTATTRKWRGWGYWTCSA	D	332	380	AAATATTAAAGAGTAAAAACGCATTTAATTATGTACATCAAAAAGGTAA	-39.0
Pf3D7_14_v3:1514467-1516182:f	site	GKYSWKRCTGCWSMWGYDAYKTTKBNTDAWSBTATTRKWRGWGYWTCSA	D	333	381	AATATTAAAGAGTAAAAACGCATTTAATTATGTACATCAAAAAGGTAAG	-26.4
Pf3D7_14_v3:1514467-1516182:f	site	GKYSWKRCTGCWSMWGYDAYKTTKBNTDAWSBTATTRKWRGWGYWTCSA	D	334	382	ATATTAAAGAGTAAAAACGCATTTAATTATGTACATCAAAAAGGTAAGC	-26.6
Pf3D7_14_v3:1514467-1516182:f	site	GKYSWKRCTGCWSMWGYDAYKTTKBNTDAWSBTATTRKWRGWGYWTCSA	D	335	383	TATTAAAGAGTAAAAACGCATTTAATTATGTACATCAAAAAGGTAAGCA	-11.3
Pf3D7_14_v3:1514467-1516182:f	site	GKYSWKRCTGCWSMWGYDAYKTTKBNTDAWSBTATTRKWRGWGYWTCSA	D	336	384	ATTAAAGAGTAAAAACGCATTTAATTATGTACATCAAAAAGGTAAGCAT	-28.7
Pf3D7_14_v3:1514467-1516182:f	site	GKYSWKRCTGCWSMWGYDAYKTTKBNTDAWSBTATTRKWRGWGYWTCSA	D	337	385	TTAAAGAGTAAAAACGCATTTAATTATGTACATCAAAAAGGTAAGCATA	-20.5
Pf3D7_14_v3:1514467-1516182:f	site	WWVDBARSATVRYYHCTTKKKRCWTBSHHRTTDHHMCMTATGDA	D	337	380	TTAAAGAGTAAAAACGCATTTAATTATGTACATCAAAAAGGTAA	-29.0
Pf3D7_14_v3:1514467-1516182:f	site	AWAAAWTGKBKAGKTTCTGMWWKBGSAWCWATGVTTAVWGGCGT	D	337	380	TTAAAGAGTAAAAACGCATTTAATTATGTACATCAAAAAGGTAA	-22.6
Pf3D7_14_v3:1514467-1516182:f	site	GKYSWKRCTGCWSMWGYDAYKTTKBNTDAWSBTATTRKWRGWGYWTCSA	D	338	386	TAAAGAGTAAAAACGCATTTAATTATGTACATCAAAAAGGTAAGCATAT	-33.5
Pf3D7_14_v3:1514467-1516182:f	site	WWVDBARSATVRYYHCTTKKKRCWTBSHHRTTDHHMCMTATGDA	D	338	381	TAAAGAGTAAAAACGCATTTAATTATGTACATCAAAAAGGTAAG	-5.8
Pf3D7_14_v3:1514467-1516182:f	site	AWAAAWTGKBKAGKTTCTGMWWKBGSAWCWATGVTTAVWGGCGT	D	338	381	TAAAGAGTAAAAACGCATTTAATTATGTACATCAAAAAGGTAAG	-31.0
Pf3D7_14_v3:1514467-1516182:f	site	GKYSWKRCTGCWSMWGYDAYKTTKBNTDAWSBTATTRKWRGWGYWTCSA	D	339	387	AAAGAGTAAAAACGCATTTAATTATGTACATCAAAAAGGTAAGCATATA	-12.9
Pf3D7_14_v3:1514467-1516182:f	site	WWVDBARSATVRYYHCTTKKKRCWTBSHHRTTDHHMCMTATGDA	D	339	382	AAAGAGTAAAAACGCATTTAATTATGTACATCAAAAAGGTAAGC	-15.9
Pf3D7_14_v3:1514467-1516182:f	site	AWAAAWTGKBKAGKTTCTGMWWKBGSAWCWATGVTTAVWGGCGT	D	339	382	AAAGAGTAAAAACGCATTTAATTATGTACATCAAAAAGGTAAGC	-10.9
Pf3D7_14_v3:1514467-1516182:f	site	GKYSWKRCTGCWSMWGYDAYKTTKBNTDAWSBTATTRKWRGWGYWTCSA	D	340	388	AAGAGTAAAAACGCATTTAATTATGTACATCAAAAAGGTAAGCATATAT	-22.5
Pf3D7_14_v3:1514467-1516182:f	site	WWVDBARSATVRYYHCTTKKKRCWTBSHHRTTDHHMCMTATGDA	D	340	383	AAGAGTAAAAACGCATTTAATTATGTACATCAAAAAGGTAAGCA	-27.6
Pf3D7_14_v3:1514467-1516182:f	site	AWAAAWTGKBKAGKTTCTGMWWKBGSAWCWATGVTTAVWGGCGT	D	340	383	AAGAGTAAAAACGCATTTAATTATGTACATCAAAAAGGTAAGCA	-27.8
Pf3D7_14_v3:1514467-1516182:f	site	CMTWBTRKCCMARGAAWWGTWCVAGGAWNWAKAKWAGCTKH	D	340	380	AAGAGTAAAAACGCATTTAATTATGTACATCAAAAAGGTAA	-13.8
Pf3D7_14_v3:1514467-1516182:f	site	GKYSWKRCTGCWSMWGYDAYKTTKBNTDAWSBTATTRKWRGWGYWTCSA	D	341	389	AGAGTAAAAACGCATTTAATTATGTACATCAAAAAGGTAAGCATATATA	-14.4
Pf3D7_14_v3:1514467-1516182:f	site	WWVDBARSATVRYYHCTTKKKRCWTBSHHRTTDHHMCMTATGDA	D	341	384	AGAGTAAAAACGCATTTAATTATGTACATCAAAAAGGTAAGCAT	-22.7
Pf3D7_14_v3:1514467-1516182:f	site	AWAAAWTGKBKAGKTTCTGMWWKBGSAWCWATGVTTAVWGGCGT	D	341	384	AGAGTAAAAACGCATTTAATTATGTACATCAAAAAGGTAAGCAT	-29.6
Pf3D7_14_v3:1514467-1516182:f	site	CMTWBTRKCCMARGAAWWGTWCVAGGAWNWAKAKWAGCTKH	D	341	381	AGAGTAAAAACGCATTTAATTATGTACATCAAAAAGGTAAG	-28.8
Pf3D7_14_v3:1514467-1516182:f	site	GKYSWKRCTGCWSMWGYDAYKTTKBNTDAWSBTATTRKWRGWGYWTCSA	D	342	390	GAGTAAAAACGCATTTAATTATGTACATCAAAAAGGTAAGCATATATAT	-36.5
Pf3D7_14_v3:1514467-1516182:f	site	WWVDBARSATVRYYHCTTKKKRCWTBSHHRTTDHHMCMTATGDA	D	342	385	GAGTAAAAACGCATTTAATTATGTACATCAAAAAGGTAAGCATA	-28.8
Pf3D7_14_v3:1514467-1516182:f	site	AWAAAWTGKBKAGKTTCTGMWWKBGSAWCWATGVTTAVWGGCGT	D	342	385	GAGTAAAAACGCATTTAATTATGTACATCAAAAAGGTAAGCATA	-15.6
Pf3D7_14_v3:1514467-1516182:f	site	CMTWBTRKCCMARGAAWWGTWCVAGGAWNWAKAKWAGCTKH	D	342	382	GAGTAAAAACGCATTTAATTATGTACATCAAAAAGGTAAGC	-16.0
Pf3D7_14_v3:1514467-1516182:f	site	GKYSWKRCTGCWSMWGYDAYKTTKBNTDAWSBTATTRKWRGWGYWTCSA	D	343	391	AGTAAAAACGCATTTAATTATGTACATCAAAAAGGTAAGCATATATATA	-23.0
Pf3D7_14_v3:1514467-1516182:f	site	WWVDBARSATVRYYHCTTKKKRCWTBSHHRTTDHHMCMTATGDA	D	343	386	AGTAAAAACGCATTTAATTATGTACATCAAAAAGGTAAGCATAT	-20.1
Pf3D7_14_v3:1514467-1516182:f	site	AWAAAWTGKBKAGKTTCTGMWWKBGSAWCWATGVTTAVWGGCGT	D	343	386	AGTAAAAACGCATTTAATTATGTACATCAAAAAGGTAAGCATAT	-23.4
Pf3D7_14_v3:1514467-1516182:f	site	CMTWBTRKCCMARGAAWWGTWCVAGGAWNWAKAKWAGCTKH	D	343	383	AGTAAAAACGCATTTAATTATGTACATCAAAAAGGTAAGCA	-24.2
Pf3D7_14_v3:1514467-1516182:f	site	GKYSWKRCTGCWSMWGYDAYKTTKBNTDAWSBTATTRKWRGWGYWTCSA	D	344	392	GTAAAAACGCATTTAATTATGTACATCAAAAAGGTAAGCATATATATAT	-29.8
Pf3D7_14_v3:1514467-1516182:f	site	WWVDBARSATVRYYHCTTKKKRCWTBSHHRTTDHHMCMTATGDA	D	344	387	GTAAAAACGCATTTAATTATGTACATCAAAAAGGTAAGCATATA	-11.7
Pf3D7_14_v3:1514467-1516182:f	site	AWAAAWTGKBKAGKTTCTGMWWKBGSAWCWATGVTTAVWGGCGT	D	344	387	GTAAAAACGCATTTAATTATGTACATCAAAAAGGTAAGCATATA	-22.2
Pf3D7_14_v3:1514467-1516182:f	site	CMTWBTRKCCMARGAAWWGTWCVAGGAWNWAKAKWAGCTKH	D	344	384	GTAAAAACGCATTTAATTATGTACATCAAAAAGGTAAGCAT	-21.7
Pf3D7_14_v3:1514467-1516182:f	site	GKYSWKRCTGCWSMWGYDAYKTTKBNTDAWSBTATTRKWRGWGYWTCSA	D	345	393	TAAAAACGCATTTAATTATGTACATCAAAAAGGTAAGCATATATATATA	-32.6
Pf3D7_14_v3:1514467-1516182:f	site	WWVDBARSATVRYYHCTTKKKRCWTBSHHRTTDHHMCMTATGDA	D	345	388	TAAAAACGCATTTAATTATGTACATCAAAAAGGTAAGCATATAT	-22.2
Pf3D7_14_v3:1514467-1516182:f	site	AWAAAWTGKBKAGKTTCTGMWWKBGSAWCWATGVTTAVWGGCGT	D	345	388	TAAAAACGCATTTAATTATGTACATCAAAAAGGTAAGCATATAT	-28.2
Pf3D7_14_v3:1514467-1516182:f	site	CMTWBTRKCCMARGAAWWGTWCVAGGAWNWAKAKWAGCTKH	D	345	385	TAAAAACGCATTTAATTATGTACATCAAAAAGGTAAGCATA	-9.4
Pf3D7_14_v3:1514467-1516182:f	site	AWATWWATATATATATATATATATATATATATATA	D	346	380	AAAAACGCATTTAATTATGTACATCAAAAAGGTAA	-30.1
Pf3D7_14_v3:1514467-1516182:f	site	GKYSWKRCTGCWSMWGYDAYKTTKBNTDAWSBTATTRKWRGWGYWTCSA	D	346	394	AAAAACGCATTTAATTATGTACATCAAAAAGGTAAGCATATATATATAT	-21.5
Pf3D7_14_v3:1514467-1516182:f	site	WWVDBARSATVRYYHCTTKKKRCWTBSHHRTTDHHMCMTATGDA	D	346	389	AAAAACGCATTTAATTATGTACATCAAAAAGGTAAGCATATATA	-20.7
Pf3D7_14_v3:1514467-1516182:f	site	AWAAAWTGKBKAGKTTCTGMWWKBGSAWCWATGVTTAVWGGCGT	D	346	389	AAAAACGCATTTAATTATGTACATCAAAAAGGTAAGCATATATA	-22.9
Pf3D7_14_v3:1514467-1516182:f	site	CMTWBTRKCCMARGAAWWGTWCVAGGAWNWAKAKWAGCTKH	D	346	386	AAAAACGCATTTAATTATGTACATCAAAAAGGTAAGCATAT	-17.2
Pf3D7_14_v3:1514467-1516182:f	site	AWATWWATATATATATATATATATATATATATATA	D	347	381	AAAACGCATTTAATTATGTACATCAAAAAGGTAAG	-48.2
Pf3D7_14_v3:1514467-1516182:f	site	GKYSWKRCTGCWSMWGYDAYKTTKBNTDAWSBTATTRKWRGWGYWTCSA	D	347	395	AAAACGCATTTAATTATGTACATCAAAAAGGTAAGCATATATATATATA	-20.9
Pf3D7_14_v3:1514467-1516182:f	site	WWVDBARSATVRYYHCTTKKKRCWTBSHHRTTDHHMCMTATGDA	D	347	390	AAAACGCATTTAATTATGTACATCAAAAAGGTAAGCATATATAT	-33.4
Pf3D7_14_v3:1514467-1516182:f	site	AWAAAWTGKBKAGKTTCTGMWWKBGSAWCWATGVTTAVWGGCGT	D	347	390	AAAACGCATTTAATTATGTACATCAAAAAGGTAAGCATATATAT	-27.4
Pf3D7_14_v3:1514467-1516182:f	site	CMTWBTRKCCMARGAAWWGTWCVAGGAWNWAKAKWAGCTKH	D	347	387	AAAACGCATTTAATTATGTACATCAAAAAGGTAAGCATATA	-28.1
Pf3D7_14_v3:1514467-1516182:f	site	AWATWWATATATATATATATATATATATATATATA	D	348	382	AAACGCATTTAATTATGTACATCAAAAAGGTAAGC	-43.6
Pf3D7_14_v3:1514467-1516182:f	site	GKYSWKRCTGCWSMWGYDAYKTTKBNTDAWSBTATTRKWRGWGYWTCSA	D	348	396	AAACGCATTTAATTATGTACATCAAAAAGGTAAGCATATATATATATAT	-32.4
Pf3D7_14_v3:1514467-1516182:f	site	WWVDBARSATVRYYHCTTKKKRCWTBSHHRTTDHHMCMTATGDA	D	348	391	AAACGCATTTAATTATGTACATCAAAAAGGTAAGCATATATATA	-11.7
Pf3D7_14_v3:1514467-1516182:f	site	AWAAAWTGKBKAGKTTCTGMWWKBGSAWCWATGVTTAVWGGCGT	D	348	391	AAACGCATTTAATTATGTACATCAAAAAGGTAAGCATATATATA	-28.4
Pf3D7_14_v3:1514467-1516182:f	site	CMTWBTRKCCMARGAAWWGTWCVAGGAWNWAKAKWAGCTKH	D	348	388	AAACGCATTTAATTATGTACATCAAAAAGGTAAGCATATAT	-19.5
Pf3D7_14_v3:1514467-1516182:f	site	AWATWWATATATATATATATATATATATATATATA	D	349	383	AACGCATTTAATTATGTACATCAAAAAGGTAAGCA	-50.0
Pf3D7_14_v3:1514467-1516182:f	site	GKYSWKRCTGCWSMWGYDAYKTTKBNTDAWSBTATTRKWRGWGYWTCSA	D	349	397	AACGCATTTAATTATGTACATCAAAAAGGTAAGCATATATATATATATA	-28.6
Pf3D7_14_v3:1514467-1516182:f	site	WWVDBARSATVRYYHCTTKKKRCWTBSHHRTTDHHMCMTATGDA	D	349	392	AACGCATTTAATTATGTACATCAAAAAGGTAAGCATATATATAT	-43.3
Pf3D7_14_v3:1514467-1516182:f	site	AWAAAWTGKBKAGKTTCTGMWWKBGSAWCWATGVTTAVWGGCGT	D	349	392	AACGCATTTAATTATGTACATCAAAAAGGTAAGCATATATATAT	-23.9
Pf3D7_14_v3:1514467-1516182:f	site	CMTWBTRKCCMARGAAWWGTWCVAGGAWNWAKAKWAGCTKH	D	349	389	AACGCATTTAATTATGTACATCAAAAAGGTAAGCATATATA	-22.4
Pf3D7_14_v3:1514467-1516182:f	site	AWATWWATATATATATATATATATATATATATATA	D	350	384	ACGCATTTAATTATGTACATCAAAAAGGTAAGCAT	-44.9
Pf3D7_14_v3:1514467-1516182:f	site	GKYSWKRCTGCWSMWGYDAYKTTKBNTDAWSBTATTRKWRGWGYWTCSA	D	350	398	ACGCATTTAATTATGTACATCAAAAAGGTAAGCATATATATATATATAT	-32.2
Pf3D7_14_v3:1514467-1516182:f	site	WWVDBARSATVRYYHCTTKKKRCWTBSHHRTTDHHMCMTATGDA	D	350	393	ACGCATTTAATTATGTACATCAAAAAGGTAAGCATATATATATA	-35.4
Pf3D7_14_v3:1514467-1516182:f	site	AWAAAWTGKBKAGKTTCTGMWWKBGSAWCWATGVTTAVWGGCGT	D	350	393	ACGCATTTAATTATGTACATCAAAAAGGTAAGCATATATATATA	-34.7
Pf3D7_14_v3:1514467-1516182:f	site	CMTWBTRKCCMARGAAWWGTWCVAGGAWNWAKAKWAGCTKH	D	350	390	ACGCATTTAATTATGTACATCAAAAAGGTAAGCATATATAT	-19.8
Pf3D7_14_v3:1514467-1516182:f	site	AWATWWATATATATATATATATATATATATATATA	D	351	385	CGCATTTAATTATGTACATCAAAAAGGTAAGCATA	-47.4
Pf3D7_14_v3:1514467-1516182:f	site	GKYSWKRCTGCWSMWGYDAYKTTKBNTDAWSBTATTRKWRGWGYWTCSA	D	351	399	CGCATTTAATTATGTACATCAAAAAGGTAAGCATATATATATATATATA	-17.5
Pf3D7_14_v3:1514467-1516182:f	site	WWVDBARSATVRYYHCTTKKKRCWTBSHHRTTDHHMCMTATGDA	D	351	394	CGCATTTAATTATGTACATCAAAAAGGTAAGCATATATATATAT	-26.0
Pf3D7_14_v3:1514467-1516182:f	site	AWAAAWTGKBKAGKTTCTGMWWKBGSAWCWATGVTTAVWGGCGT	D	351	394	CGCATTTAATTATGTACATCAAAAAGGTAAGCATATATATATAT	-24.5
Pf3D7_14_v3:1514467-1516182:f	site	CMTWBTRKCCMARGAAWWGTWCVAGGAWNWAKAKWAGCTKH	D	351	391	CGCATTTAATTATGTACATCAAAAAGGTAAGCATATATATA	-15.0
Pf3D7_14_v3:1514467-1516182:f	site	AWATWWATATATATATATATATATATATATATATA	D	352	386	GCATTTAATTATGTACATCAAAAAGGTAAGCATAT	-50.3
Pf3D7_14_v3:1514467-1516182:f	site	YTTTTTTTTTTTTTTTTTTTTTTTTTTTT	D	352	380	GCATTTAATTATGTACATCAAAAAGGTAA	-38.4
Pf3D7_14_v3:1514467-1516182:f	site	ATAWATATATATATATATATATATATATA	D	352	380	GCATTTAATTATGTACATCAAAAAGGTAA	-35.5
Pf3D7_14_v3:1514467-1516182:f	site	AAAAAAAAAAAAAAAAAAAAWAAAAAAAA	D	352	380	GCATTTAATTATGTACATCAAAAAGGTAA	-24.4
Pf3D7_14_v3:1514467-1516182:f	site	GKYSWKRCTGCWSMWGYDAYKTTKBNTDAWSBTATTRKWRGWGYWTCSA	D	352	400	GCATTTAATTATGTACATCAAAAAGGTAAGCATATATATATATATATAT	-27.0
Pf3D7_14_v3:1514467-1516182:f	site	WWVDBARSATVRYYHCTTKKKRCWTBSHHRTTDHHMCMTATGDA	D	352	395	GCATTTAATTATGTACATCAAAAAGGTAAGCATATATATATATA	-21.1
Pf3D7_14_v3:1514467-1516182:f	site	AWAAAWTGKBKAGKTTCTGMWWKBGSAWCWATGVTTAVWGGCGT	D	352	395	GCATTTAATTATGTACATCAAAAAGGTAAGCATATATATATATA	-25.9
Pf3D7_14_v3:1514467-1516182:f	site	CMTWBTRKCCMARGAAWWGTWCVAGGAWNWAKAKWAGCTKH	D	352	392	GCATTTAATTATGTACATCAAAAAGGTAAGCATATATATAT	-16.9
Pf3D7_14_v3:1514467-1516182:f	site	AWATWWATATATATATATATATATATATATATATA	D	353	387	CATTTAATTATGTACATCAAAAAGGTAAGCATATA	-42.7
Pf3D7_14_v3:1514467-1516182:f	site	YTTTTTTTTTTTTTTTTTTTTTTTTTTTT	D	353	381	CATTTAATTATGTACATCAAAAAGGTAAG	-41.3
Pf3D7_14_v3:1514467-1516182:f	site	ATAWATATATATATATATATATATATATA	D	353	381	CATTTAATTATGTACATCAAAAAGGTAAG	-51.1
Pf3D7_14_v3:1514467-1516182:f	site	AAAAAAAAAAAAAAAAAAAAWAAAAAAAA	D	353	381	CATTTAATTATGTACATCAAAAAGGTAAG	-18.2
Pf3D7_14_v3:1514467-1516182:f	site	WTATAHWTATATATATATATATATATAT	D	353	380	CATTTAATTATGTACATCAAAAAGGTAA	-32.4
Pf3D7_14_v3:1514467-1516182:f	site	GKYSWKRCTGCWSMWGYDAYKTTKBNTDAWSBTATTRKWRGWGYWTCSA	D	353	401	CATTTAATTATGTACATCAAAAAGGTAAGCATATATATATATATATATA	-29.0
Pf3D7_14_v3:1514467-1516182:f	site	WWVDBARSATVRYYHCTTKKKRCWTBSHHRTTDHHMCMTATGDA	D	353	396	CATTTAATTATGTACATCAAAAAGGTAAGCATATATATATATAT	-39.1
Pf3D7_14_v3:1514467-1516182:f	site	AWAAAWTGKBKAGKTTCTGMWWKBGSAWCWATGVTTAVWGGCGT	D	353	396	CATTTAATTATGTACATCAAAAAGGTAAGCATATATATATATAT	-31.2
Pf3D7_14_v3:1514467-1516182:f	site	CMTWBTRKCCMARGAAWWGTWCVAGGAWNWAKAKWAGCTKH	D	353	393	CATTTAATTATGTACATCAAAAAGGTAAGCATATATATATA	-14.1
Pf3D7_14_v3:1514467-1516182:f	site	CMRHWASWWKTTSTSCTRDTWYTGMBRA	D	353	380	CATTTAATTATGTACATCAAAAAGGTAA	-4.7
Pf3D7_14_v3:1514467-1516182:f	site	AWATWWATATATATATATATATATATATATATATA	D	354	388	ATTTAATTATGTACATCAAAAAGGTAAGCATATAT	-63.0
Pf3D7_14_v3:1514467-1516182:f	site	YTTTTTTTTTTTTTTTTTTTTTTTTTTTT	D	354	382	ATTTAATTATGTACATCAAAAAGGTAAGC	-46.0
Pf3D7_14_v3:1514467-1516182:f	site	ATAWATATATATATATATATATATATATA	D	354	382	ATTTAATTATGTACATCAAAAAGGTAAGC	-30.0
Pf3D7_14_v3:1514467-1516182:f	site	AAAAAAAAAAAAAAAAAAAAWAAAAAAAA	D	354	382	ATTTAATTATGTACATCAAAAAGGTAAGC	-31.3
Pf3D7_14_v3:1514467-1516182:f	site	WTATAHWTATATATATATATATATATAT	D	354	381	ATTTAATTATGTACATCAAAAAGGTAAG	-22.4
Pf3D7_14_v3:1514467-1516182:f	site	GKYSWKRCTGCWSMWGYDAYKTTKBNTDAWSBTATTRKWRGWGYWTCSA	D	354	402	ATTTAATTATGTACATCAAAAAGGTAAGCATATATATATATATATATAT	-25.2
Pf3D7_14_v3:1514467-1516182:f	site	WWVDBARSATVRYYHCTTKKKRCWTBSHHRTTDHHMCMTATGDA	D	354	397	ATTTAATTATGTACATCAAAAAGGTAAGCATATATATATATATA	-23.6
Pf3D7_14_v3:1514467-1516182:f	site	AWAAAWTGKBKAGKTTCTGMWWKBGSAWCWATGVTTAVWGGCGT	D	354	397	ATTTAATTATGTACATCAAAAAGGTAAGCATATATATATATATA	-15.4
Pf3D7_14_v3:1514467-1516182:f	site	CMTWBTRKCCMARGAAWWGTWCVAGGAWNWAKAKWAGCTKH	D	354	394	ATTTAATTATGTACATCAAAAAGGTAAGCATATATATATAT	-28.4
Pf3D7_14_v3:1514467-1516182:f	site	CMRHWASWWKTTSTSCTRDTWYTGMBRA	D	354	381	ATTTAATTATGTACATCAAAAAGGTAAG	-24.1
Pf3D7_14_v3:1514467-1516182:f	site	AWATWWATATATATATATATATATATATATATATA	D	355	389	TTTAATTATGTACATCAAAAAGGTAAGCATATATA	-36.2
Pf3D7_14_v3:1514467-1516182:f	site	YTTTTTTTTTTTTTTTTTTTTTTTTTTTT	D	355	383	TTTAATTATGTACATCAAAAAGGTAAGCA	-48.1
Pf3D7_14_v3:1514467-1516182:f	site	ATAWATATATATATATATATATATATATA	D	355	383	TTTAATTATGTACATCAAAAAGGTAAGCA	-45.8
Pf3D7_14_v3:1514467-1516182:f	site	AAAAAAAAAAAAAAAAAAAAWAAAAAAAA	D	355	383	TTTAATTATGTACATCAAAAAGGTAAGCA	-19.8
Pf3D7_14_v3:1514467-1516182:f	site	WTATAHWTATATATATATATATATATAT	D	355	382	TTTAATTATGTACATCAAAAAGGTAAGC	-11.1
Pf3D7_14_v3:1514467-1516182:f	site	GKYSWKRCTGCWSMWGYDAYKTTKBNTDAWSBTATTRKWRGWGYWTCSA	D	355	403	TTTAATTATGTACATCAAAAAGGTAAGCATATATATATATATATATATA	-27.8
Pf3D7_14_v3:1514467-1516182:f	site	WWVDBARSATVRYYHCTTKKKRCWTBSHHRTTDHHMCMTATGDA	D	355	398	TTTAATTATGTACATCAAAAAGGTAAGCATATATATATATATAT	-39.0
Pf3D7_14_v3:1514467-1516182:f	site	AWAAAWTGKBKAGKTTCTGMWWKBGSAWCWATGVTTAVWGGCGT	D	355	398	TTTAATTATGTACATCAAAAAGGTAAGCATATATATATATATAT	-19.6
Pf3D7_14_v3:1514467-1516182:f	site	CMTWBTRKCCMARGAAWWGTWCVAGGAWNWAKAKWAGCTKH	D	355	395	TTTAATTATGTACATCAAAAAGGTAAGCATATATATATATA	-26.3
Pf3D7_14_v3:1514467-1516182:f	site	CMRHWASWWKTTSTSCTRDTWYTGMBRA	D	355	382	TTTAATTATGTACATCAAAAAGGTAAGC	-11.6
Pf3D7_14_v3:1514467-1516182:f	site	AWATWWATATATATATATATATATATATATATATA	D	356	390	TTAATTATGTACATCAAAAAGGTAAGCATATATAT	-64.6
Pf3D7_14_v3:1514467-1516182:f	site	YTTTTTTTTTTTTTTTTTTTTTTTTTTTT	D	356	384	TTAATTATGTACATCAAAAAGGTAAGCAT	-49.5
Pf3D7_14_v3:1514467-1516182:f	site	ATAWATATATATATATATATATATATATA	D	356	384	TTAATTATGTACATCAAAAAGGTAAGCAT	-32.5
Pf3D7_14_v3:1514467-1516182:f	site	AAAAAAAAAAAAAAAAAAAAWAAAAAAAA	D	356	384	TTAATTATGTACATCAAAAAGGTAAGCAT	-27.2
Pf3D7_14_v3:1514467-1516182:f	site	WTATAHWTATATATATATATATATATAT	D	356	383	TTAATTATGTACATCAAAAAGGTAAGCA	-15.3
Pf3D7_14_v3:1514467-1516182:f	site	GKYSWKRCTGCWSMWGYDAYKTTKBNTDAWSBTATTRKWRGWGYWTCSA	D	356	404	TTAATTATGTACATCAAAAAGGTAAGCATATATATATATATATATATAT	-35.8
Pf3D7_14_v3:1514467-1516182:f	site	WWVDBARSATVRYYHCTTKKKRCWTBSHHRTTDHHMCMTATGDA	D	356	399	TTAATTATGTACATCAAAAAGGTAAGCATATATATATATATATA	-12.7
Pf3D7_14_v3:1514467-1516182:f	site	AWAAAWTGKBKAGKTTCTGMWWKBGSAWCWATGVTTAVWGGCGT	D	356	399	TTAATTATGTACATCAAAAAGGTAAGCATATATATATATATATA	-34.4
Pf3D7_14_v3:1514467-1516182:f	site	CMTWBTRKCCMARGAAWWGTWCVAGGAWNWAKAKWAGCTKH	D	356	396	TTAATTATGTACATCAAAAAGGTAAGCATATATATATATAT	-25.5
Pf3D7_14_v3:1514467-1516182:f	site	CMRHWASWWKTTSTSCTRDTWYTGMBRA	D	356	383	TTAATTATGTACATCAAAAAGGTAAGCA	-14.1
Pf3D7_14_v3:1514467-1516182:f	site	AWATWWATATATATATATATATATATATATATATA	D	357	391	TAATTATGTACATCAAAAAGGTAAGCATATATATA	-25.5
Pf3D7_14_v3:1514467-1516182:f	site	YTTTTTTTTTTTTTTTTTTTTTTTTTTTT	D	357	385	TAATTATGTACATCAAAAAGGTAAGCATA	-67.7
Pf3D7_14_v3:1514467-1516182:f	site	ATAWATATATATATATATATATATATATA	D	357	385	TAATTATGTACATCAAAAAGGTAAGCATA	-35.5
Pf3D7_14_v3:1514467-1516182:f	site	AAAAAAAAAAAAAAAAAAAAWAAAAAAAA	D	357	385	TAATTATGTACATCAAAAAGGTAAGCATA	-19.0
Pf3D7_14_v3:1514467-1516182:f	site	WTATAHWTATATATATATATATATATAT	D	357	384	TAATTATGTACATCAAAAAGGTAAGCAT	-23.2
Pf3D7_14_v3:1514467-1516182:f	site	GKYSWKRCTGCWSMWGYDAYKTTKBNTDAWSBTATTRKWRGWGYWTCSA	D	357	405	TAATTATGTACATCAAAAAGGTAAGCATATATATATATATATATATATA	-20.9
Pf3D7_14_v3:1514467-1516182:f	site	WWVDBARSATVRYYHCTTKKKRCWTBSHHRTTDHHMCMTATGDA	D	357	400	TAATTATGTACATCAAAAAGGTAAGCATATATATATATATATAT	-29.1
Pf3D7_14_v3:1514467-1516182:f	site	AWAAAWTGKBKAGKTTCTGMWWKBGSAWCWATGVTTAVWGGCGT	D	357	400	TAATTATGTACATCAAAAAGGTAAGCATATATATATATATATAT	-24.3
Pf3D7_14_v3:1514467-1516182:f	site	CMTWBTRKCCMARGAAWWGTWCVAGGAWNWAKAKWAGCTKH	D	357	397	TAATTATGTACATCAAAAAGGTAAGCATATATATATATATA	-9.6
Pf3D7_14_v3:1514467-1516182:f	site	CMRHWASWWKTTSTSCTRDTWYTGMBRA	D	357	384	TAATTATGTACATCAAAAAGGTAAGCAT	-22.9
Pf3D7_14_v3:1514467-1516182:f	site	AWATWWATATATATATATATATATATATATATATA	D	358	392	AATTATGTACATCAAAAAGGTAAGCATATATATAT	-68.7
Pf3D7_14_v3:1514467-1516182:f	site	YTTTTTTTTTTTTTTTTTTTTTTTTTTTT	D	358	386	AATTATGTACATCAAAAAGGTAAGCATAT	-50.3
Pf3D7_14_v3:1514467-1516182:f	site	ATAWATATATATATATATATATATATATA	D	358	386	AATTATGTACATCAAAAAGGTAAGCATAT	-47.1
Pf3D7_14_v3:1514467-1516182:f	site	AAAAAAAAAAAAAAAAAAAAWAAAAAAAA	D	358	386	AATTATGTACATCAAAAAGGTAAGCATAT	-27.7
Pf3D7_14_v3:1514467-1516182:f	site	WTATAHWTATATATATATATATATATAT	D	358	385	AATTATGTACATCAAAAAGGTAAGCATA	-39.3
Pf3D7_14_v3:1514467-1516182:f	site	GKYSWKRCTGCWSMWGYDAYKTTKBNTDAWSBTATTRKWRGWGYWTCSA	D	358	406	AATTATGTACATCAAAAAGGTAAGCATATATATATATATATATATATAT	-26.0
Pf3D7_14_v3:1514467-1516182:f	site	WWVDBARSATVRYYHCTTKKKRCWTBSHHRTTDHHMCMTATGDA	D	358	401	AATTATGTACATCAAAAAGGTAAGCATATATATATATATATATA	-28.9
Pf3D7_14_v3:1514467-1516182:f	site	AWAAAWTGKBKAGKTTCTGMWWKBGSAWCWATGVTTAVWGGCGT	D	358	401	AATTATGTACATCAAAAAGGTAAGCATATATATATATATATATA	-29.7
Pf3D7_14_v3:1514467-1516182:f	site	CMTWBTRKCCMARGAAWWGTWCVAGGAWNWAKAKWAGCTKH	D	358	398	AATTATGTACATCAAAAAGGTAAGCATATATATATATATAT	-16.8
Pf3D7_14_v3:1514467-1516182:f	site	CMRHWASWWKTTSTSCTRDTWYTGMBRA	D	358	385	AATTATGTACATCAAAAAGGTAAGCATA	-12.1
Pf3D7_14_v3:1514467-1516182:f	site	AWATWWATATATATATATATATATATATATATATA	D	359	393	ATTATGTACATCAAAAAGGTAAGCATATATATATA	-16.2
Pf3D7_14_v3:1514467-1516182:f	site	YTTTTTTTTTTTTTTTTTTTTTTTTTTTT	D	359	387	ATTATGTACATCAAAAAGGTAAGCATATA	-50.8
Pf3D7_14_v3:1514467-1516182:f	site	ATAWATATATATATATATATATATATATA	D	359	387	ATTATGTACATCAAAAAGGTAAGCATATA	-27.7
Pf3D7_14_v3:1514467-1516182:f	site	AAAAAAAAAAAAAAAAAAAAWAAAAAAAA	D	359	387	ATTATGTACATCAAAAAGGTAAGCATATA	-26.0
Pf3D7_14_v3:1514467-1516182:f	site	WTATAHWTATATATATATATATATATAT	D	359	386	ATTATGTACATCAAAAAGGTAAGCATAT	-17.1
Pf3D7_14_v3:1514467-1516182:f	site	GKYSWKRCTGCWSMWGYDAYKTTKBNTDAWSBTATTRKWRGWGYWTCSA	D	359	407	ATTATGTACATCAAAAAGGTAAGCATATATATATATATATATATATATA	-33.3
Pf3D7_14_v3:1514467-1516182:f	site	WWVDBARSATVRYYHCTTKKKRCWTBSHHRTTDHHMCMTATGDA	D	359	402	ATTATGTACATCAAAAAGGTAAGCATATATATATATATATATAT	-45.8
Pf3D7_14_v3:1514467-1516182:f	site	AWAAAWTGKBKAGKTTCTGMWWKBGSAWCWATGVTTAVWGGCGT	D	359	402	ATTATGTACATCAAAAAGGTAAGCATATATATATATATATATAT	-21.7
[truncated: 16,747 more rows]
