# Supplementary material for: Transcriptome analysis reveals a de novo DNA element that may interact with chromatin-associated proteins in Plasmodium berghei during erythrocytic development
Source: Sci Rep. 2025 May 28;15:18621. doi: 10.1038/s41598-025-03586-4 (PMC12120095; doi:10.1038/s41598-025-03586-4)
Supplement: Supplementary file 5 — Supplementary Information 5. [file 41598_2025_3586_MOESM5_ESM.zip › Supplementary File S6/rsat_chip_seq/DynSpansBySourceId_schizont_GCACTA.tab]

Pf3D7_14_v3:1185920-1188103:f	site	GKYSWKRCTGCWSMWGYDAYKTTKBNTDAWSBTATTRKWRGWGYWTCSA	D	1895	1943	AAAAAGTGTATATTATCTTTGCATATATTTTATATATATTAAAGCACTA	-29.4
Pf3D7_14_v3:1185920-1188103:f	site	GKYSWKRCTGCWSMWGYDAYKTTKBNTDAWSBTATTRKWRGWGYWTCSA	D	1896	1944	AAAAGTGTATATTATCTTTGCATATATTTTATATATATTAAAGCACTAC	-25.0
Pf3D7_14_v3:1185920-1188103:f	site	GKYSWKRCTGCWSMWGYDAYKTTKBNTDAWSBTATTRKWRGWGYWTCSA	D	1897	1945	AAAGTGTATATTATCTTTGCATATATTTTATATATATTAAAGCACTACT	-26.4
Pf3D7_14_v3:1185920-1188103:f	site	GKYSWKRCTGCWSMWGYDAYKTTKBNTDAWSBTATTRKWRGWGYWTCSA	D	1898	1946	AAGTGTATATTATCTTTGCATATATTTTATATATATTAAAGCACTACTT	-15.6
Pf3D7_14_v3:1185920-1188103:f	site	GKYSWKRCTGCWSMWGYDAYKTTKBNTDAWSBTATTRKWRGWGYWTCSA	D	1899	1947	AGTGTATATTATCTTTGCATATATTTTATATATATTAAAGCACTACTTA	-22.2
Pf3D7_14_v3:1185920-1188103:f	site	GKYSWKRCTGCWSMWGYDAYKTTKBNTDAWSBTATTRKWRGWGYWTCSA	D	1900	1948	GTGTATATTATCTTTGCATATATTTTATATATATTAAAGCACTACTTAT	-30.4
Pf3D7_14_v3:1185920-1188103:f	site	WWVDBARSATVRYYHCTTKKKRCWTBSHHRTTDHHMCMTATGDA	D	1900	1943	GTGTATATTATCTTTGCATATATTTTATATATATTAAAGCACTA	-23.6
Pf3D7_14_v3:1185920-1188103:f	site	AWAAAWTGKBKAGKTTCTGMWWKBGSAWCWATGVTTAVWGGCGT	D	1900	1943	GTGTATATTATCTTTGCATATATTTTATATATATTAAAGCACTA	-19.5
Pf3D7_14_v3:1185920-1188103:f	site	GKYSWKRCTGCWSMWGYDAYKTTKBNTDAWSBTATTRKWRGWGYWTCSA	D	1901	1949	TGTATATTATCTTTGCATATATTTTATATATATTAAAGCACTACTTATA	-25.8
Pf3D7_14_v3:1185920-1188103:f	site	WWVDBARSATVRYYHCTTKKKRCWTBSHHRTTDHHMCMTATGDA	D	1901	1944	TGTATATTATCTTTGCATATATTTTATATATATTAAAGCACTAC	-19.9
Pf3D7_14_v3:1185920-1188103:f	site	AWAAAWTGKBKAGKTTCTGMWWKBGSAWCWATGVTTAVWGGCGT	D	1901	1944	TGTATATTATCTTTGCATATATTTTATATATATTAAAGCACTAC	-35.7
Pf3D7_14_v3:1185920-1188103:f	site	GKYSWKRCTGCWSMWGYDAYKTTKBNTDAWSBTATTRKWRGWGYWTCSA	D	1902	1950	GTATATTATCTTTGCATATATTTTATATATATTAAAGCACTACTTATAA	-29.2
Pf3D7_14_v3:1185920-1188103:f	site	WWVDBARSATVRYYHCTTKKKRCWTBSHHRTTDHHMCMTATGDA	D	1902	1945	GTATATTATCTTTGCATATATTTTATATATATTAAAGCACTACT	-33.4
Pf3D7_14_v3:1185920-1188103:f	site	AWAAAWTGKBKAGKTTCTGMWWKBGSAWCWATGVTTAVWGGCGT	D	1902	1945	GTATATTATCTTTGCATATATTTTATATATATTAAAGCACTACT	-21.5
Pf3D7_14_v3:1185920-1188103:f	site	GKYSWKRCTGCWSMWGYDAYKTTKBNTDAWSBTATTRKWRGWGYWTCSA	D	1903	1951	TATATTATCTTTGCATATATTTTATATATATTAAAGCACTACTTATAAT	-30.3
Pf3D7_14_v3:1185920-1188103:f	site	WWVDBARSATVRYYHCTTKKKRCWTBSHHRTTDHHMCMTATGDA	D	1903	1946	TATATTATCTTTGCATATATTTTATATATATTAAAGCACTACTT	-26.5
Pf3D7_14_v3:1185920-1188103:f	site	AWAAAWTGKBKAGKTTCTGMWWKBGSAWCWATGVTTAVWGGCGT	D	1903	1946	TATATTATCTTTGCATATATTTTATATATATTAAAGCACTACTT	-22.4
Pf3D7_14_v3:1185920-1188103:f	site	CMTWBTRKCCMARGAAWWGTWCVAGGAWNWAKAKWAGCTKH	D	1903	1943	TATATTATCTTTGCATATATTTTATATATATTAAAGCACTA	-13.4
Pf3D7_14_v3:1185920-1188103:f	site	GKYSWKRCTGCWSMWGYDAYKTTKBNTDAWSBTATTRKWRGWGYWTCSA	D	1904	1952	ATATTATCTTTGCATATATTTTATATATATTAAAGCACTACTTATAATT	-30.1
Pf3D7_14_v3:1185920-1188103:f	site	WWVDBARSATVRYYHCTTKKKRCWTBSHHRTTDHHMCMTATGDA	D	1904	1947	ATATTATCTTTGCATATATTTTATATATATTAAAGCACTACTTA	-16.9
Pf3D7_14_v3:1185920-1188103:f	site	AWAAAWTGKBKAGKTTCTGMWWKBGSAWCWATGVTTAVWGGCGT	D	1904	1947	ATATTATCTTTGCATATATTTTATATATATTAAAGCACTACTTA	-31.6
Pf3D7_14_v3:1185920-1188103:f	site	CMTWBTRKCCMARGAAWWGTWCVAGGAWNWAKAKWAGCTKH	D	1904	1944	ATATTATCTTTGCATATATTTTATATATATTAAAGCACTAC	-30.8
Pf3D7_14_v3:1185920-1188103:f	site	GKYSWKRCTGCWSMWGYDAYKTTKBNTDAWSBTATTRKWRGWGYWTCSA	D	1905	1953	TATTATCTTTGCATATATTTTATATATATTAAAGCACTACTTATAATTC	-39.5
Pf3D7_14_v3:1185920-1188103:f	site	WWVDBARSATVRYYHCTTKKKRCWTBSHHRTTDHHMCMTATGDA	D	1905	1948	TATTATCTTTGCATATATTTTATATATATTAAAGCACTACTTAT	-28.5
Pf3D7_14_v3:1185920-1188103:f	site	AWAAAWTGKBKAGKTTCTGMWWKBGSAWCWATGVTTAVWGGCGT	D	1905	1948	TATTATCTTTGCATATATTTTATATATATTAAAGCACTACTTAT	-30.2
Pf3D7_14_v3:1185920-1188103:f	site	CMTWBTRKCCMARGAAWWGTWCVAGGAWNWAKAKWAGCTKH	D	1905	1945	TATTATCTTTGCATATATTTTATATATATTAAAGCACTACT	-24.6
Pf3D7_14_v3:1185920-1188103:f	site	GKYSWKRCTGCWSMWGYDAYKTTKBNTDAWSBTATTRKWRGWGYWTCSA	D	1906	1954	ATTATCTTTGCATATATTTTATATATATTAAAGCACTACTTATAATTCA	-32.8
Pf3D7_14_v3:1185920-1188103:f	site	WWVDBARSATVRYYHCTTKKKRCWTBSHHRTTDHHMCMTATGDA	D	1906	1949	ATTATCTTTGCATATATTTTATATATATTAAAGCACTACTTATA	-19.2
Pf3D7_14_v3:1185920-1188103:f	site	AWAAAWTGKBKAGKTTCTGMWWKBGSAWCWATGVTTAVWGGCGT	D	1906	1949	ATTATCTTTGCATATATTTTATATATATTAAAGCACTACTTATA	-26.7
Pf3D7_14_v3:1185920-1188103:f	site	CMTWBTRKCCMARGAAWWGTWCVAGGAWNWAKAKWAGCTKH	D	1906	1946	ATTATCTTTGCATATATTTTATATATATTAAAGCACTACTT	-24.8
Pf3D7_14_v3:1185920-1188103:f	site	GKYSWKRCTGCWSMWGYDAYKTTKBNTDAWSBTATTRKWRGWGYWTCSA	D	1907	1955	TTATCTTTGCATATATTTTATATATATTAAAGCACTACTTATAATTCAA	-24.6
Pf3D7_14_v3:1185920-1188103:f	site	WWVDBARSATVRYYHCTTKKKRCWTBSHHRTTDHHMCMTATGDA	D	1907	1950	TTATCTTTGCATATATTTTATATATATTAAAGCACTACTTATAA	-19.3
Pf3D7_14_v3:1185920-1188103:f	site	AWAAAWTGKBKAGKTTCTGMWWKBGSAWCWATGVTTAVWGGCGT	D	1907	1950	TTATCTTTGCATATATTTTATATATATTAAAGCACTACTTATAA	-24.5
Pf3D7_14_v3:1185920-1188103:f	site	CMTWBTRKCCMARGAAWWGTWCVAGGAWNWAKAKWAGCTKH	D	1907	1947	TTATCTTTGCATATATTTTATATATATTAAAGCACTACTTA	-15.7
Pf3D7_14_v3:1185920-1188103:f	site	GKYSWKRCTGCWSMWGYDAYKTTKBNTDAWSBTATTRKWRGWGYWTCSA	D	1908	1956	TATCTTTGCATATATTTTATATATATTAAAGCACTACTTATAATTCAAT	-27.7
Pf3D7_14_v3:1185920-1188103:f	site	WWVDBARSATVRYYHCTTKKKRCWTBSHHRTTDHHMCMTATGDA	D	1908	1951	TATCTTTGCATATATTTTATATATATTAAAGCACTACTTATAAT	-29.6
Pf3D7_14_v3:1185920-1188103:f	site	AWAAAWTGKBKAGKTTCTGMWWKBGSAWCWATGVTTAVWGGCGT	D	1908	1951	TATCTTTGCATATATTTTATATATATTAAAGCACTACTTATAAT	-24.0
Pf3D7_14_v3:1185920-1188103:f	site	CMTWBTRKCCMARGAAWWGTWCVAGGAWNWAKAKWAGCTKH	D	1908	1948	TATCTTTGCATATATTTTATATATATTAAAGCACTACTTAT	-21.3
Pf3D7_14_v3:1185920-1188103:f	site	AWATWWATATATATATATATATATATATATATATA	D	1909	1943	ATCTTTGCATATATTTTATATATATTAAAGCACTA	-48.6
Pf3D7_14_v3:1185920-1188103:f	site	GKYSWKRCTGCWSMWGYDAYKTTKBNTDAWSBTATTRKWRGWGYWTCSA	D	1909	1957	ATCTTTGCATATATTTTATATATATTAAAGCACTACTTATAATTCAATA	-25.1
Pf3D7_14_v3:1185920-1188103:f	site	WWVDBARSATVRYYHCTTKKKRCWTBSHHRTTDHHMCMTATGDA	D	1909	1952	ATCTTTGCATATATTTTATATATATTAAAGCACTACTTATAATT	-23.1
Pf3D7_14_v3:1185920-1188103:f	site	AWAAAWTGKBKAGKTTCTGMWWKBGSAWCWATGVTTAVWGGCGT	D	1909	1952	ATCTTTGCATATATTTTATATATATTAAAGCACTACTTATAATT	-40.9
Pf3D7_14_v3:1185920-1188103:f	site	CMTWBTRKCCMARGAAWWGTWCVAGGAWNWAKAKWAGCTKH	D	1909	1949	ATCTTTGCATATATTTTATATATATTAAAGCACTACTTATA	-25.6
Pf3D7_14_v3:1185920-1188103:f	site	AWATWWATATATATATATATATATATATATATATA	D	1910	1944	TCTTTGCATATATTTTATATATATTAAAGCACTAC	-44.1
Pf3D7_14_v3:1185920-1188103:f	site	GKYSWKRCTGCWSMWGYDAYKTTKBNTDAWSBTATTRKWRGWGYWTCSA	D	1910	1958	TCTTTGCATATATTTTATATATATTAAAGCACTACTTATAATTCAATAG	-31.5
Pf3D7_14_v3:1185920-1188103:f	site	WWVDBARSATVRYYHCTTKKKRCWTBSHHRTTDHHMCMTATGDA	D	1910	1953	TCTTTGCATATATTTTATATATATTAAAGCACTACTTATAATTC	-37.1
Pf3D7_14_v3:1185920-1188103:f	site	AWAAAWTGKBKAGKTTCTGMWWKBGSAWCWATGVTTAVWGGCGT	D	1910	1953	TCTTTGCATATATTTTATATATATTAAAGCACTACTTATAATTC	-21.1
Pf3D7_14_v3:1185920-1188103:f	site	CMTWBTRKCCMARGAAWWGTWCVAGGAWNWAKAKWAGCTKH	D	1910	1950	TCTTTGCATATATTTTATATATATTAAAGCACTACTTATAA	-30.5
Pf3D7_14_v3:1185920-1188103:f	site	AWATWWATATATATATATATATATATATATATATA	D	1911	1945	CTTTGCATATATTTTATATATATTAAAGCACTACT	-51.5
Pf3D7_14_v3:1185920-1188103:f	site	GKYSWKRCTGCWSMWGYDAYKTTKBNTDAWSBTATTRKWRGWGYWTCSA	D	1911	1959	CTTTGCATATATTTTATATATATTAAAGCACTACTTATAATTCAATAGT	-17.8
Pf3D7_14_v3:1185920-1188103:f	site	WWVDBARSATVRYYHCTTKKKRCWTBSHHRTTDHHMCMTATGDA	D	1911	1954	CTTTGCATATATTTTATATATATTAAAGCACTACTTATAATTCA	-21.6
Pf3D7_14_v3:1185920-1188103:f	site	AWAAAWTGKBKAGKTTCTGMWWKBGSAWCWATGVTTAVWGGCGT	D	1911	1954	CTTTGCATATATTTTATATATATTAAAGCACTACTTATAATTCA	-29.3
Pf3D7_14_v3:1185920-1188103:f	site	CMTWBTRKCCMARGAAWWGTWCVAGGAWNWAKAKWAGCTKH	D	1911	1951	CTTTGCATATATTTTATATATATTAAAGCACTACTTATAAT	-15.0
Pf3D7_14_v3:1185920-1188103:f	site	AWATWWATATATATATATATATATATATATATATA	D	1912	1946	TTTGCATATATTTTATATATATTAAAGCACTACTT	-38.0
Pf3D7_14_v3:1185920-1188103:f	site	GKYSWKRCTGCWSMWGYDAYKTTKBNTDAWSBTATTRKWRGWGYWTCSA	D	1912	1960	TTTGCATATATTTTATATATATTAAAGCACTACTTATAATTCAATAGTT	-36.7
Pf3D7_14_v3:1185920-1188103:f	site	WWVDBARSATVRYYHCTTKKKRCWTBSHHRTTDHHMCMTATGDA	D	1912	1955	TTTGCATATATTTTATATATATTAAAGCACTACTTATAATTCAA	-29.5
Pf3D7_14_v3:1185920-1188103:f	site	AWAAAWTGKBKAGKTTCTGMWWKBGSAWCWATGVTTAVWGGCGT	D	1912	1955	TTTGCATATATTTTATATATATTAAAGCACTACTTATAATTCAA	-35.5
Pf3D7_14_v3:1185920-1188103:f	site	CMTWBTRKCCMARGAAWWGTWCVAGGAWNWAKAKWAGCTKH	D	1912	1952	TTTGCATATATTTTATATATATTAAAGCACTACTTATAATT	-28.7
Pf3D7_14_v3:1185920-1188103:f	site	AWATWWATATATATATATATATATATATATATATA	D	1913	1947	TTGCATATATTTTATATATATTAAAGCACTACTTA	-51.5
Pf3D7_14_v3:1185920-1188103:f	site	GKYSWKRCTGCWSMWGYDAYKTTKBNTDAWSBTATTRKWRGWGYWTCSA	D	1913	1961	TTGCATATATTTTATATATATTAAAGCACTACTTATAATTCAATAGTTT	-25.8
Pf3D7_14_v3:1185920-1188103:f	site	WWVDBARSATVRYYHCTTKKKRCWTBSHHRTTDHHMCMTATGDA	D	1913	1956	TTGCATATATTTTATATATATTAAAGCACTACTTATAATTCAAT	-23.3
Pf3D7_14_v3:1185920-1188103:f	site	AWAAAWTGKBKAGKTTCTGMWWKBGSAWCWATGVTTAVWGGCGT	D	1913	1956	TTGCATATATTTTATATATATTAAAGCACTACTTATAATTCAAT	-28.2
Pf3D7_14_v3:1185920-1188103:f	site	CMTWBTRKCCMARGAAWWGTWCVAGGAWNWAKAKWAGCTKH	D	1913	1953	TTGCATATATTTTATATATATTAAAGCACTACTTATAATTC	-23.2
Pf3D7_14_v3:1185920-1188103:f	site	AWATWWATATATATATATATATATATATATATATA	D	1914	1948	TGCATATATTTTATATATATTAAAGCACTACTTAT	-42.0
Pf3D7_14_v3:1185920-1188103:f	site	GKYSWKRCTGCWSMWGYDAYKTTKBNTDAWSBTATTRKWRGWGYWTCSA	D	1914	1962	TGCATATATTTTATATATATTAAAGCACTACTTATAATTCAATAGTTTT	-25.7
Pf3D7_14_v3:1185920-1188103:f	site	WWVDBARSATVRYYHCTTKKKRCWTBSHHRTTDHHMCMTATGDA	D	1914	1957	TGCATATATTTTATATATATTAAAGCACTACTTATAATTCAATA	-20.2
Pf3D7_14_v3:1185920-1188103:f	site	AWAAAWTGKBKAGKTTCTGMWWKBGSAWCWATGVTTAVWGGCGT	D	1914	1957	TGCATATATTTTATATATATTAAAGCACTACTTATAATTCAATA	-20.3
Pf3D7_14_v3:1185920-1188103:f	site	CMTWBTRKCCMARGAAWWGTWCVAGGAWNWAKAKWAGCTKH	D	1914	1954	TGCATATATTTTATATATATTAAAGCACTACTTATAATTCA	-24.9
Pf3D7_14_v3:1185920-1188103:f	site	AWATWWATATATATATATATATATATATATATATA	D	1915	1949	GCATATATTTTATATATATTAAAGCACTACTTATA	-34.2
Pf3D7_14_v3:1185920-1188103:f	site	YTTTTTTTTTTTTTTTTTTTTTTTTTTTT	D	1915	1943	GCATATATTTTATATATATTAAAGCACTA	-27.1
Pf3D7_14_v3:1185920-1188103:f	site	ATAWATATATATATATATATATATATATA	D	1915	1943	GCATATATTTTATATATATTAAAGCACTA	-50.3
Pf3D7_14_v3:1185920-1188103:f	site	AAAAAAAAAAAAAAAAAAAAWAAAAAAAA	D	1915	1943	GCATATATTTTATATATATTAAAGCACTA	-24.4
Pf3D7_14_v3:1185920-1188103:f	site	GKYSWKRCTGCWSMWGYDAYKTTKBNTDAWSBTATTRKWRGWGYWTCSA	D	1915	1963	GCATATATTTTATATATATTAAAGCACTACTTATAATTCAATAGTTTTA	-28.2
Pf3D7_14_v3:1185920-1188103:f	site	WWVDBARSATVRYYHCTTKKKRCWTBSHHRTTDHHMCMTATGDA	D	1915	1958	GCATATATTTTATATATATTAAAGCACTACTTATAATTCAATAG	-26.9
Pf3D7_14_v3:1185920-1188103:f	site	AWAAAWTGKBKAGKTTCTGMWWKBGSAWCWATGVTTAVWGGCGT	D	1915	1958	GCATATATTTTATATATATTAAAGCACTACTTATAATTCAATAG	-41.8
Pf3D7_14_v3:1185920-1188103:f	site	CMTWBTRKCCMARGAAWWGTWCVAGGAWNWAKAKWAGCTKH	D	1915	1955	GCATATATTTTATATATATTAAAGCACTACTTATAATTCAA	-20.6
Pf3D7_14_v3:1185920-1188103:f	site	AWATWWATATATATATATATATATATATATATATA	D	1916	1950	CATATATTTTATATATATTAAAGCACTACTTATAA	-48.3
Pf3D7_14_v3:1185920-1188103:f	site	YTTTTTTTTTTTTTTTTTTTTTTTTTTTT	D	1916	1944	CATATATTTTATATATATTAAAGCACTAC	-24.6
Pf3D7_14_v3:1185920-1188103:f	site	ATAWATATATATATATATATATATATATA	D	1916	1944	CATATATTTTATATATATTAAAGCACTAC	-26.1
Pf3D7_14_v3:1185920-1188103:f	site	AAAAAAAAAAAAAAAAAAAAWAAAAAAAA	D	1916	1944	CATATATTTTATATATATTAAAGCACTAC	-22.9
Pf3D7_14_v3:1185920-1188103:f	site	WTATAHWTATATATATATATATATATAT	D	1916	1943	CATATATTTTATATATATTAAAGCACTA	-7.4
Pf3D7_14_v3:1185920-1188103:f	site	GKYSWKRCTGCWSMWGYDAYKTTKBNTDAWSBTATTRKWRGWGYWTCSA	D	1916	1964	CATATATTTTATATATATTAAAGCACTACTTATAATTCAATAGTTTTAT	-31.7
Pf3D7_14_v3:1185920-1188103:f	site	WWVDBARSATVRYYHCTTKKKRCWTBSHHRTTDHHMCMTATGDA	D	1916	1959	CATATATTTTATATATATTAAAGCACTACTTATAATTCAATAGT	-26.2
Pf3D7_14_v3:1185920-1188103:f	site	AWAAAWTGKBKAGKTTCTGMWWKBGSAWCWATGVTTAVWGGCGT	D	1916	1959	CATATATTTTATATATATTAAAGCACTACTTATAATTCAATAGT	-13.5
Pf3D7_14_v3:1185920-1188103:f	site	CMTWBTRKCCMARGAAWWGTWCVAGGAWNWAKAKWAGCTKH	D	1916	1956	CATATATTTTATATATATTAAAGCACTACTTATAATTCAAT	-25.4
Pf3D7_14_v3:1185920-1188103:f	site	CMRHWASWWKTTSTSCTRDTWYTGMBRA	D	1916	1943	CATATATTTTATATATATTAAAGCACTA	-16.6
Pf3D7_14_v3:1185920-1188103:f	site	AWATWWATATATATATATATATATATATATATATA	D	1917	1951	ATATATTTTATATATATTAAAGCACTACTTATAAT	-33.4
Pf3D7_14_v3:1185920-1188103:f	site	YTTTTTTTTTTTTTTTTTTTTTTTTTTTT	D	1917	1945	ATATATTTTATATATATTAAAGCACTACT	-26.7
Pf3D7_14_v3:1185920-1188103:f	site	ATAWATATATATATATATATATATATATA	D	1917	1945	ATATATTTTATATATATTAAAGCACTACT	-40.5
Pf3D7_14_v3:1185920-1188103:f	site	AAAAAAAAAAAAAAAAAAAAWAAAAAAAA	D	1917	1945	ATATATTTTATATATATTAAAGCACTACT	-22.0
Pf3D7_14_v3:1185920-1188103:f	site	WTATAHWTATATATATATATATATATAT	D	1917	1944	ATATATTTTATATATATTAAAGCACTAC	-22.2
Pf3D7_14_v3:1185920-1188103:f	site	GKYSWKRCTGCWSMWGYDAYKTTKBNTDAWSBTATTRKWRGWGYWTCSA	D	1917	1965	ATATATTTTATATATATTAAAGCACTACTTATAATTCAATAGTTTTATA	-25.0
Pf3D7_14_v3:1185920-1188103:f	site	WWVDBARSATVRYYHCTTKKKRCWTBSHHRTTDHHMCMTATGDA	D	1917	1960	ATATATTTTATATATATTAAAGCACTACTTATAATTCAATAGTT	-27.4
Pf3D7_14_v3:1185920-1188103:f	site	AWAAAWTGKBKAGKTTCTGMWWKBGSAWCWATGVTTAVWGGCGT	D	1917	1960	ATATATTTTATATATATTAAAGCACTACTTATAATTCAATAGTT	-19.8
Pf3D7_14_v3:1185920-1188103:f	site	CMTWBTRKCCMARGAAWWGTWCVAGGAWNWAKAKWAGCTKH	D	1917	1957	ATATATTTTATATATATTAAAGCACTACTTATAATTCAATA	-29.0
Pf3D7_14_v3:1185920-1188103:f	site	CMRHWASWWKTTSTSCTRDTWYTGMBRA	D	1917	1944	ATATATTTTATATATATTAAAGCACTAC	-18.5
Pf3D7_14_v3:1185920-1188103:f	site	AWATWWATATATATATATATATATATATATATATA	D	1918	1952	TATATTTTATATATATTAAAGCACTACTTATAATT	-38.3
Pf3D7_14_v3:1185920-1188103:f	site	YTTTTTTTTTTTTTTTTTTTTTTTTTTTT	D	1918	1946	TATATTTTATATATATTAAAGCACTACTT	-28.6
Pf3D7_14_v3:1185920-1188103:f	site	ATAWATATATATATATATATATATATATA	D	1918	1946	TATATTTTATATATATTAAAGCACTACTT	-30.0
Pf3D7_14_v3:1185920-1188103:f	site	AAAAAAAAAAAAAAAAAAAAWAAAAAAAA	D	1918	1946	TATATTTTATATATATTAAAGCACTACTT	-32.6
Pf3D7_14_v3:1185920-1188103:f	site	WTATAHWTATATATATATATATATATAT	D	1918	1945	TATATTTTATATATATTAAAGCACTACT	-18.4
Pf3D7_14_v3:1185920-1188103:f	site	GKYSWKRCTGCWSMWGYDAYKTTKBNTDAWSBTATTRKWRGWGYWTCSA	D	1918	1966	TATATTTTATATATATTAAAGCACTACTTATAATTCAATAGTTTTATAT	-35.1
Pf3D7_14_v3:1185920-1188103:f	site	WWVDBARSATVRYYHCTTKKKRCWTBSHHRTTDHHMCMTATGDA	D	1918	1961	TATATTTTATATATATTAAAGCACTACTTATAATTCAATAGTTT	-25.6
Pf3D7_14_v3:1185920-1188103:f	site	AWAAAWTGKBKAGKTTCTGMWWKBGSAWCWATGVTTAVWGGCGT	D	1918	1961	TATATTTTATATATATTAAAGCACTACTTATAATTCAATAGTTT	-29.5
Pf3D7_14_v3:1185920-1188103:f	site	CMTWBTRKCCMARGAAWWGTWCVAGGAWNWAKAKWAGCTKH	D	1918	1958	TATATTTTATATATATTAAAGCACTACTTATAATTCAATAG	-22.1
Pf3D7_14_v3:1185920-1188103:f	site	CMRHWASWWKTTSTSCTRDTWYTGMBRA	D	1918	1945	TATATTTTATATATATTAAAGCACTACT	-21.3
Pf3D7_14_v3:1185920-1188103:f	site	AWATWWATATATATATATATATATATATATATATA	D	1919	1953	ATATTTTATATATATTAAAGCACTACTTATAATTC	-35.4
Pf3D7_14_v3:1185920-1188103:f	site	YTTTTTTTTTTTTTTTTTTTTTTTTTTTT	D	1919	1947	ATATTTTATATATATTAAAGCACTACTTA	-36.7
Pf3D7_14_v3:1185920-1188103:f	site	ATAWATATATATATATATATATATATATA	D	1919	1947	ATATTTTATATATATTAAAGCACTACTTA	-35.1
Pf3D7_14_v3:1185920-1188103:f	site	AAAAAAAAAAAAAAAAAAAAWAAAAAAAA	D	1919	1947	ATATTTTATATATATTAAAGCACTACTTA	-17.1
Pf3D7_14_v3:1185920-1188103:f	site	WTATAHWTATATATATATATATATATAT	D	1919	1946	ATATTTTATATATATTAAAGCACTACTT	-29.1
Pf3D7_14_v3:1185920-1188103:f	site	GKYSWKRCTGCWSMWGYDAYKTTKBNTDAWSBTATTRKWRGWGYWTCSA	D	1919	1967	ATATTTTATATATATTAAAGCACTACTTATAATTCAATAGTTTTATATA	-20.3
Pf3D7_14_v3:1185920-1188103:f	site	WWVDBARSATVRYYHCTTKKKRCWTBSHHRTTDHHMCMTATGDA	D	1919	1962	ATATTTTATATATATTAAAGCACTACTTATAATTCAATAGTTTT	-40.2
Pf3D7_14_v3:1185920-1188103:f	site	AWAAAWTGKBKAGKTTCTGMWWKBGSAWCWATGVTTAVWGGCGT	D	1919	1962	ATATTTTATATATATTAAAGCACTACTTATAATTCAATAGTTTT	-22.1
Pf3D7_14_v3:1185920-1188103:f	site	CMTWBTRKCCMARGAAWWGTWCVAGGAWNWAKAKWAGCTKH	D	1919	1959	ATATTTTATATATATTAAAGCACTACTTATAATTCAATAGT	-28.6
Pf3D7_14_v3:1185920-1188103:f	site	CMRHWASWWKTTSTSCTRDTWYTGMBRA	D	1919	1946	ATATTTTATATATATTAAAGCACTACTT	-26.4
Pf3D7_14_v3:1185920-1188103:f	site	AWATWWATATATATATATATATATATATATATATA	D	1920	1954	TATTTTATATATATTAAAGCACTACTTATAATTCA	-42.9
Pf3D7_14_v3:1185920-1188103:f	site	YTTTTTTTTTTTTTTTTTTTTTTTTTTTT	D	1920	1948	TATTTTATATATATTAAAGCACTACTTAT	-20.0
Pf3D7_14_v3:1185920-1188103:f	site	ATAWATATATATATATATATATATATATA	D	1920	1948	TATTTTATATATATTAAAGCACTACTTAT	-38.1
Pf3D7_14_v3:1185920-1188103:f	site	AAAAAAAAAAAAAAAAAAAAWAAAAAAAA	D	1920	1948	TATTTTATATATATTAAAGCACTACTTAT	-41.1
Pf3D7_14_v3:1185920-1188103:f	site	WTATAHWTATATATATATATATATATAT	D	1920	1947	TATTTTATATATATTAAAGCACTACTTA	-26.2
Pf3D7_14_v3:1185920-1188103:f	site	GKYSWKRCTGCWSMWGYDAYKTTKBNTDAWSBTATTRKWRGWGYWTCSA	D	1920	1968	TATTTTATATATATTAAAGCACTACTTATAATTCAATAGTTTTATATAA	-35.6
Pf3D7_14_v3:1185920-1188103:f	site	WWVDBARSATVRYYHCTTKKKRCWTBSHHRTTDHHMCMTATGDA	D	1920	1963	TATTTTATATATATTAAAGCACTACTTATAATTCAATAGTTTTA	-20.5
Pf3D7_14_v3:1185920-1188103:f	site	AWAAAWTGKBKAGKTTCTGMWWKBGSAWCWATGVTTAVWGGCGT	D	1920	1963	TATTTTATATATATTAAAGCACTACTTATAATTCAATAGTTTTA	-29.2
Pf3D7_14_v3:1185920-1188103:f	site	CMTWBTRKCCMARGAAWWGTWCVAGGAWNWAKAKWAGCTKH	D	1920	1960	TATTTTATATATATTAAAGCACTACTTATAATTCAATAGTT	-11.6
Pf3D7_14_v3:1185920-1188103:f	site	CMRHWASWWKTTSTSCTRDTWYTGMBRA	D	1920	1947	TATTTTATATATATTAAAGCACTACTTA	-13.8
Pf3D7_14_v3:1185920-1188103:f	site	AWATWWATATATATATATATATATATATATATATA	D	1921	1955	ATTTTATATATATTAAAGCACTACTTATAATTCAA	-35.5
Pf3D7_14_v3:1185920-1188103:f	site	YTTTTTTTTTTTTTTTTTTTTTTTTTTTT	D	1921	1949	ATTTTATATATATTAAAGCACTACTTATA	-45.7
Pf3D7_14_v3:1185920-1188103:f	site	ATAWATATATATATATATATATATATATA	D	1921	1949	ATTTTATATATATTAAAGCACTACTTATA	-31.7
Pf3D7_14_v3:1185920-1188103:f	site	AAAAAAAAAAAAAAAAAAAAWAAAAAAAA	D	1921	1949	ATTTTATATATATTAAAGCACTACTTATA	-29.1
Pf3D7_14_v3:1185920-1188103:f	site	WTATAHWTATATATATATATATATATAT	D	1921	1948	ATTTTATATATATTAAAGCACTACTTAT	-23.1
Pf3D7_14_v3:1185920-1188103:f	site	GKYSWKRCTGCWSMWGYDAYKTTKBNTDAWSBTATTRKWRGWGYWTCSA	D	1921	1969	ATTTTATATATATTAAAGCACTACTTATAATTCAATAGTTTTATATAAA	-16.1
Pf3D7_14_v3:1185920-1188103:f	site	WWVDBARSATVRYYHCTTKKKRCWTBSHHRTTDHHMCMTATGDA	D	1921	1964	ATTTTATATATATTAAAGCACTACTTATAATTCAATAGTTTTAT	-37.1
Pf3D7_14_v3:1185920-1188103:f	site	AWAAAWTGKBKAGKTTCTGMWWKBGSAWCWATGVTTAVWGGCGT	D	1921	1964	ATTTTATATATATTAAAGCACTACTTATAATTCAATAGTTTTAT	-21.2
Pf3D7_14_v3:1185920-1188103:f	site	CMTWBTRKCCMARGAAWWGTWCVAGGAWNWAKAKWAGCTKH	D	1921	1961	ATTTTATATATATTAAAGCACTACTTATAATTCAATAGTTT	-28.0
Pf3D7_14_v3:1185920-1188103:f	site	CMRHWASWWKTTSTSCTRDTWYTGMBRA	D	1921	1948	ATTTTATATATATTAAAGCACTACTTAT	-24.9
Pf3D7_14_v3:1185920-1188103:f	site	AWATWWATATATATATATATATATATATATATATA	D	1922	1956	TTTTATATATATTAAAGCACTACTTATAATTCAAT	-46.6
Pf3D7_14_v3:1185920-1188103:f	site	YTTTTTTTTTTTTTTTTTTTTTTTTTTTT	D	1922	1950	TTTTATATATATTAAAGCACTACTTATAA	-28.1
Pf3D7_14_v3:1185920-1188103:f	site	ATAWATATATATATATATATATATATATA	D	1922	1950	TTTTATATATATTAAAGCACTACTTATAA	-35.4
Pf3D7_14_v3:1185920-1188103:f	site	AAAAAAAAAAAAAAAAAAAAWAAAAAAAA	D	1922	1950	TTTTATATATATTAAAGCACTACTTATAA	-32.3
Pf3D7_14_v3:1185920-1188103:f	site	WTATAHWTATATATATATATATATATAT	D	1922	1949	TTTTATATATATTAAAGCACTACTTATA	-27.0
Pf3D7_14_v3:1185920-1188103:f	site	GKYSWKRCTGCWSMWGYDAYKTTKBNTDAWSBTATTRKWRGWGYWTCSA	D	1922	1970	TTTTATATATATTAAAGCACTACTTATAATTCAATAGTTTTATATAAAT	-18.8
Pf3D7_14_v3:1185920-1188103:f	site	WWVDBARSATVRYYHCTTKKKRCWTBSHHRTTDHHMCMTATGDA	D	1922	1965	TTTTATATATATTAAAGCACTACTTATAATTCAATAGTTTTATA	-23.4
Pf3D7_14_v3:1185920-1188103:f	site	AWAAAWTGKBKAGKTTCTGMWWKBGSAWCWATGVTTAVWGGCGT	D	1922	1965	TTTTATATATATTAAAGCACTACTTATAATTCAATAGTTTTATA	-38.1
Pf3D7_14_v3:1185920-1188103:f	site	CMTWBTRKCCMARGAAWWGTWCVAGGAWNWAKAKWAGCTKH	D	1922	1962	TTTTATATATATTAAAGCACTACTTATAATTCAATAGTTTT	-16.7
Pf3D7_14_v3:1185920-1188103:f	site	CMRHWASWWKTTSTSCTRDTWYTGMBRA	D	1922	1949	TTTTATATATATTAAAGCACTACTTATA	-27.6
Pf3D7_14_v3:1185920-1188103:f	site	AWATWWATATATATATATATATATATATATATATA	D	1923	1957	TTTATATATATTAAAGCACTACTTATAATTCAATA	-36.2
Pf3D7_14_v3:1185920-1188103:f	site	YTTTTTTTTTTTTTTTTTTTTTTTTTTTT	D	1923	1951	TTTATATATATTAAAGCACTACTTATAAT	-26.0
Pf3D7_14_v3:1185920-1188103:f	site	ATAWATATATATATATATATATATATATA	D	1923	1951	TTTATATATATTAAAGCACTACTTATAAT	-33.2
Pf3D7_14_v3:1185920-1188103:f	site	AAAAAAAAAAAAAAAAAAAAWAAAAAAAA	D	1923	1951	TTTATATATATTAAAGCACTACTTATAAT	-44.8
Pf3D7_14_v3:1185920-1188103:f	site	WTATAHWTATATATATATATATATATAT	D	1923	1950	TTTATATATATTAAAGCACTACTTATAA	-31.3
Pf3D7_14_v3:1185920-1188103:f	site	TTTTTTWTTTTTTTTTTYTTT	D	1923	1943	TTTATATATATTAAAGCACTA	-13.8
Pf3D7_14_v3:1185920-1188103:f	site	GKYSWKRCTGCWSMWGYDAYKTTKBNTDAWSBTATTRKWRGWGYWTCSA	D	1923	1971	TTTATATATATTAAAGCACTACTTATAATTCAATAGTTTTATATAAATT	-29.0
Pf3D7_14_v3:1185920-1188103:f	site	WWVDBARSATVRYYHCTTKKKRCWTBSHHRTTDHHMCMTATGDA	D	1923	1966	TTTATATATATTAAAGCACTACTTATAATTCAATAGTTTTATAT	-50.9
Pf3D7_14_v3:1185920-1188103:f	site	AWAAAWTGKBKAGKTTCTGMWWKBGSAWCWATGVTTAVWGGCGT	D	1923	1966	TTTATATATATTAAAGCACTACTTATAATTCAATAGTTTTATAT	-29.2
Pf3D7_14_v3:1185920-1188103:f	site	ATATATATATATATATATATW	D	1923	1943	TTTATATATATTAAAGCACTA	-27.7
Pf3D7_14_v3:1185920-1188103:f	site	CMTWBTRKCCMARGAAWWGTWCVAGGAWNWAKAKWAGCTKH	D	1923	1963	TTTATATATATTAAAGCACTACTTATAATTCAATAGTTTTA	-21.3
Pf3D7_14_v3:1185920-1188103:f	site	YCWTYTTYTTTTTTTTYTTTT	D	1923	1943	TTTATATATATTAAAGCACTA	-21.2
Pf3D7_14_v3:1185920-1188103:f	site	CMRHWASWWKTTSTSCTRDTWYTGMBRA	D	1923	1950	TTTATATATATTAAAGCACTACTTATAA	-14.8
Pf3D7_14_v3:1185920-1188103:f	site	AWATWWATATATATATATATATATATATATATATA	D	1924	1958	TTATATATATTAAAGCACTACTTATAATTCAATAG	-49.3
Pf3D7_14_v3:1185920-1188103:f	site	YTTTTTTTTTTTTTTTTTTTTTTTTTTTT	D	1924	1952	TTATATATATTAAAGCACTACTTATAATT	-33.7
Pf3D7_14_v3:1185920-1188103:f	site	ATAWATATATATATATATATATATATATA	D	1924	1952	TTATATATATTAAAGCACTACTTATAATT	-34.5
Pf3D7_14_v3:1185920-1188103:f	site	AAAAAAAAAAAAAAAAAAAAWAAAAAAAA	D	1924	1952	TTATATATATTAAAGCACTACTTATAATT	-22.1
Pf3D7_14_v3:1185920-1188103:f	site	WTATAHWTATATATATATATATATATAT	D	1924	1951	TTATATATATTAAAGCACTACTTATAAT	-23.3
Pf3D7_14_v3:1185920-1188103:f	site	TTTTTTWTTTTTTTTTTYTTT	D	1924	1944	TTATATATATTAAAGCACTAC	-11.6
Pf3D7_14_v3:1185920-1188103:f	site	GKYSWKRCTGCWSMWGYDAYKTTKBNTDAWSBTATTRKWRGWGYWTCSA	D	1924	1972	TTATATATATTAAAGCACTACTTATAATTCAATAGTTTTATATAAATTC	-37.6
Pf3D7_14_v3:1185920-1188103:f	site	WWVDBARSATVRYYHCTTKKKRCWTBSHHRTTDHHMCMTATGDA	D	1924	1967	TTATATATATTAAAGCACTACTTATAATTCAATAGTTTTATATA	-26.5
Pf3D7_14_v3:1185920-1188103:f	site	AWAAAWTGKBKAGKTTCTGMWWKBGSAWCWATGVTTAVWGGCGT	D	1924	1967	TTATATATATTAAAGCACTACTTATAATTCAATAGTTTTATATA	-36.2
Pf3D7_14_v3:1185920-1188103:f	site	ATATATATATATATATATATW	D	1924	1944	TTATATATATTAAAGCACTAC	-13.5
Pf3D7_14_v3:1185920-1188103:f	site	CMTWBTRKCCMARGAAWWGTWCVAGGAWNWAKAKWAGCTKH	D	1924	1964	TTATATATATTAAAGCACTACTTATAATTCAATAGTTTTAT	-35.4
Pf3D7_14_v3:1185920-1188103:f	site	YCWTYTTYTTTTTTTTYTTTT	D	1924	1944	TTATATATATTAAAGCACTAC	-32.1
Pf3D7_14_v3:1185920-1188103:f	site	CMRHWASWWKTTSTSCTRDTWYTGMBRA	D	1924	1951	TTATATATATTAAAGCACTACTTATAAT	-20.6
Pf3D7_14_v3:1185920-1188103:f	site	AWATWWATATATATATATATATATATATATATATA	D	1925	1959	TATATATATTAAAGCACTACTTATAATTCAATAGT	-45.0
Pf3D7_14_v3:1185920-1188103:f	site	YTTTTTTTTTTTTTTTTTTTTTTTTTTTT	D	1925	1953	TATATATATTAAAGCACTACTTATAATTC	-29.6
Pf3D7_14_v3:1185920-1188103:f	site	ATAWATATATATATATATATATATATATA	D	1925	1953	TATATATATTAAAGCACTACTTATAATTC	-41.9
Pf3D7_14_v3:1185920-1188103:f	site	AAAAAAAAAAAAAAAAAAAAWAAAAAAAA	D	1925	1953	TATATATATTAAAGCACTACTTATAATTC	-27.7
Pf3D7_14_v3:1185920-1188103:f	site	WTATAHWTATATATATATATATATATAT	D	1925	1952	TATATATATTAAAGCACTACTTATAATT	-25.5
Pf3D7_14_v3:1185920-1188103:f	site	TTTTTTWTTTTTTTTTTYTTT	D	1925	1945	TATATATATTAAAGCACTACT	-24.1
Pf3D7_14_v3:1185920-1188103:f	site	GKYSWKRCTGCWSMWGYDAYKTTKBNTDAWSBTATTRKWRGWGYWTCSA	D	1925	1973	TATATATATTAAAGCACTACTTATAATTCAATAGTTTTATATAAATTCA	-25.5
Pf3D7_14_v3:1185920-1188103:f	site	WWVDBARSATVRYYHCTTKKKRCWTBSHHRTTDHHMCMTATGDA	D	1925	1968	TATATATATTAAAGCACTACTTATAATTCAATAGTTTTATATAA	-29.5
Pf3D7_14_v3:1185920-1188103:f	site	AWAAAWTGKBKAGKTTCTGMWWKBGSAWCWATGVTTAVWGGCGT	D	1925	1968	TATATATATTAAAGCACTACTTATAATTCAATAGTTTTATATAA	-14.8
Pf3D7_14_v3:1185920-1188103:f	site	ATATATATATATATATATATW	D	1925	1945	TATATATATTAAAGCACTACT	-24.7
Pf3D7_14_v3:1185920-1188103:f	site	CMTWBTRKCCMARGAAWWGTWCVAGGAWNWAKAKWAGCTKH	D	1925	1965	TATATATATTAAAGCACTACTTATAATTCAATAGTTTTATA	-15.4
Pf3D7_14_v3:1185920-1188103:f	site	YCWTYTTYTTTTTTTTYTTTT	D	1925	1945	TATATATATTAAAGCACTACT	-21.3
Pf3D7_14_v3:1185920-1188103:f	site	CMRHWASWWKTTSTSCTRDTWYTGMBRA	D	1925	1952	TATATATATTAAAGCACTACTTATAATT	-28.3
Pf3D7_14_v3:1185920-1188103:f	site	AWATWWATATATATATATATATATATATATATATA	D	1926	1960	ATATATATTAAAGCACTACTTATAATTCAATAGTT	-52.8
Pf3D7_14_v3:1185920-1188103:f	site	YTTTTTTTTTTTTTTTTTTTTTTTTTTTT	D	1926	1954	ATATATATTAAAGCACTACTTATAATTCA	-41.9
Pf3D7_14_v3:1185920-1188103:f	site	ATAWATATATATATATATATATATATATA	D	1926	1954	ATATATATTAAAGCACTACTTATAATTCA	-39.6
Pf3D7_14_v3:1185920-1188103:f	site	AAAAAAAAAAAAAAAAAAAAWAAAAAAAA	D	1926	1954	ATATATATTAAAGCACTACTTATAATTCA	-23.5
Pf3D7_14_v3:1185920-1188103:f	site	WTATAHWTATATATATATATATATATAT	D	1926	1953	ATATATATTAAAGCACTACTTATAATTC	-28.6
Pf3D7_14_v3:1185920-1188103:f	site	TTTTTTWTTTTTTTTTTYTTT	D	1926	1946	ATATATATTAAAGCACTACTT	-22.7
Pf3D7_14_v3:1185920-1188103:f	site	GKYSWKRCTGCWSMWGYDAYKTTKBNTDAWSBTATTRKWRGWGYWTCSA	D	1926	1974	ATATATATTAAAGCACTACTTATAATTCAATAGTTTTATATAAATTCAC	-25.7
Pf3D7_14_v3:1185920-1188103:f	site	WWVDBARSATVRYYHCTTKKKRCWTBSHHRTTDHHMCMTATGDA	D	1926	1969	ATATATATTAAAGCACTACTTATAATTCAATAGTTTTATATAAA	-16.0
Pf3D7_14_v3:1185920-1188103:f	site	AWAAAWTGKBKAGKTTCTGMWWKBGSAWCWATGVTTAVWGGCGT	D	1926	1969	ATATATATTAAAGCACTACTTATAATTCAATAGTTTTATATAAA	-32.0
Pf3D7_14_v3:1185920-1188103:f	site	ATATATATATATATATATATW	D	1926	1946	ATATATATTAAAGCACTACTT	-20.7
Pf3D7_14_v3:1185920-1188103:f	site	CMTWBTRKCCMARGAAWWGTWCVAGGAWNWAKAKWAGCTKH	D	1926	1966	ATATATATTAAAGCACTACTTATAATTCAATAGTTTTATAT	-29.5
Pf3D7_14_v3:1185920-1188103:f	site	YCWTYTTYTTTTTTTTYTTTT	D	1926	1946	ATATATATTAAAGCACTACTT	-21.8
Pf3D7_14_v3:1185920-1188103:f	site	CMRHWASWWKTTSTSCTRDTWYTGMBRA	D	1926	1953	ATATATATTAAAGCACTACTTATAATTC	-10.2
Pf3D7_14_v3:1185920-1188103:f	site	AWATWWATATATATATATATATATATATATATATA	D	1927	1961	TATATATTAAAGCACTACTTATAATTCAATAGTTT	-40.6
Pf3D7_14_v3:1185920-1188103:f	site	YTTTTTTTTTTTTTTTTTTTTTTTTTTTT	D	1927	1955	TATATATTAAAGCACTACTTATAATTCAA	-39.5
Pf3D7_14_v3:1185920-1188103:f	site	ATAWATATATATATATATATATATATATA	D	1927	1955	TATATATTAAAGCACTACTTATAATTCAA	-34.1
Pf3D7_14_v3:1185920-1188103:f	site	AAAAAAAAAAAAAAAAAAAAWAAAAAAAA	D	1927	1955	TATATATTAAAGCACTACTTATAATTCAA	-24.1
Pf3D7_14_v3:1185920-1188103:f	site	WTATAHWTATATATATATATATATATAT	D	1927	1954	TATATATTAAAGCACTACTTATAATTCA	-23.7
Pf3D7_14_v3:1185920-1188103:f	site	TTTTTTWTTTTTTTTTTYTTT	D	1927	1947	TATATATTAAAGCACTACTTA	-20.8
Pf3D7_14_v3:1185920-1188103:f	site	GKYSWKRCTGCWSMWGYDAYKTTKBNTDAWSBTATTRKWRGWGYWTCSA	D	1927	1975	TATATATTAAAGCACTACTTATAATTCAATAGTTTTATATAAATTCACA	-34.6
Pf3D7_14_v3:1185920-1188103:f	site	WWVDBARSATVRYYHCTTKKKRCWTBSHHRTTDHHMCMTATGDA	D	1927	1970	TATATATTAAAGCACTACTTATAATTCAATAGTTTTATATAAAT	-29.1
Pf3D7_14_v3:1185920-1188103:f	site	AWAAAWTGKBKAGKTTCTGMWWKBGSAWCWATGVTTAVWGGCGT	D	1927	1970	TATATATTAAAGCACTACTTATAATTCAATAGTTTTATATAAAT	-33.4
Pf3D7_14_v3:1185920-1188103:f	site	ATATATATATATATATATATW	D	1927	1947	TATATATTAAAGCACTACTTA	-32.1
Pf3D7_14_v3:1185920-1188103:f	site	CMTWBTRKCCMARGAAWWGTWCVAGGAWNWAKAKWAGCTKH	D	1927	1967	TATATATTAAAGCACTACTTATAATTCAATAGTTTTATATA	-24.4
Pf3D7_14_v3:1185920-1188103:f	site	YCWTYTTYTTTTTTTTYTTTT	D	1927	1947	TATATATTAAAGCACTACTTA	-27.3
Pf3D7_14_v3:1185920-1188103:f	site	CMRHWASWWKTTSTSCTRDTWYTGMBRA	D	1927	1954	TATATATTAAAGCACTACTTATAATTCA	-19.9
Pf3D7_14_v3:1185920-1188103:f	site	AWATWWATATATATATATATATATATATATATATA	D	1928	1962	ATATATTAAAGCACTACTTATAATTCAATAGTTTT	-54.9
Pf3D7_14_v3:1185920-1188103:f	site	YTTTTTTTTTTTTTTTTTTTTTTTTTTTT	D	1928	1956	ATATATTAAAGCACTACTTATAATTCAAT	-43.4
Pf3D7_14_v3:1185920-1188103:f	site	ATAWATATATATATATATATATATATATA	D	1928	1956	ATATATTAAAGCACTACTTATAATTCAAT	-30.7
Pf3D7_14_v3:1185920-1188103:f	site	AAAAAAAAAAAAAAAAAAAAWAAAAAAAA	D	1928	1956	ATATATTAAAGCACTACTTATAATTCAAT	-20.7
Pf3D7_14_v3:1185920-1188103:f	site	WTATAHWTATATATATATATATATATAT	D	1928	1955	ATATATTAAAGCACTACTTATAATTCAA	-22.3
Pf3D7_14_v3:1185920-1188103:f	site	TTTTTTWTTTTTTTTTTYTTT	D	1928	1948	ATATATTAAAGCACTACTTAT	-23.7
Pf3D7_14_v3:1185920-1188103:f	site	GKYSWKRCTGCWSMWGYDAYKTTKBNTDAWSBTATTRKWRGWGYWTCSA	D	1928	1976	ATATATTAAAGCACTACTTATAATTCAATAGTTTTATATAAATTCACAT	-25.9
Pf3D7_14_v3:1185920-1188103:f	site	WWVDBARSATVRYYHCTTKKKRCWTBSHHRTTDHHMCMTATGDA	D	1928	1971	ATATATTAAAGCACTACTTATAATTCAATAGTTTTATATAAATT	-21.7
Pf3D7_14_v3:1185920-1188103:f	site	AWAAAWTGKBKAGKTTCTGMWWKBGSAWCWATGVTTAVWGGCGT	D	1928	1971	ATATATTAAAGCACTACTTATAATTCAATAGTTTTATATAAATT	-17.3
Pf3D7_14_v3:1185920-1188103:f	site	ATATATATATATATATATATW	D	1928	1948	ATATATTAAAGCACTACTTAT	-13.5
Pf3D7_14_v3:1185920-1188103:f	site	CMTWBTRKCCMARGAAWWGTWCVAGGAWNWAKAKWAGCTKH	D	1928	1968	ATATATTAAAGCACTACTTATAATTCAATAGTTTTATATAA	-30.3
Pf3D7_14_v3:1185920-1188103:f	site	YCWTYTTYTTTTTTTTYTTTT	D	1928	1948	ATATATTAAAGCACTACTTAT	-18.2
Pf3D7_14_v3:1185920-1188103:f	site	CMRHWASWWKTTSTSCTRDTWYTGMBRA	D	1928	1955	ATATATTAAAGCACTACTTATAATTCAA	-26.1
Pf3D7_14_v3:1185920-1188103:f	site	AWATWWATATATATATATATATATATATATATATA	D	1929	1963	TATATTAAAGCACTACTTATAATTCAATAGTTTTA	-39.1
Pf3D7_14_v3:1185920-1188103:f	site	YTTTTTTTTTTTTTTTTTTTTTTTTTTTT	D	1929	1957	TATATTAAAGCACTACTTATAATTCAATA	-41.5
Pf3D7_14_v3:1185920-1188103:f	site	ATAWATATATATATATATATATATATATA	D	1929	1957	TATATTAAAGCACTACTTATAATTCAATA	-35.8
Pf3D7_14_v3:1185920-1188103:f	site	AAAAAAAAAAAAAAAAAAAAWAAAAAAAA	D	1929	1957	TATATTAAAGCACTACTTATAATTCAATA	-28.6
Pf3D7_14_v3:1185920-1188103:f	site	WTATAHWTATATATATATATATATATAT	D	1929	1956	TATATTAAAGCACTACTTATAATTCAAT	-20.8
Pf3D7_14_v3:1185920-1188103:f	site	TTTTTTWTTTTTTTTTTYTTT	D	1929	1949	TATATTAAAGCACTACTTATA	-18.8
Pf3D7_14_v3:1185920-1188103:f	site	TTTWTGTGBRTGYVT	D	1929	1943	TATATTAAAGCACTA	-13.6
Pf3D7_14_v3:1185920-1188103:f	site	GKYSWKRCTGCWSMWGYDAYKTTKBNTDAWSBTATTRKWRGWGYWTCSA	D	1929	1977	TATATTAAAGCACTACTTATAATTCAATAGTTTTATATAAATTCACATA	-18.1
Pf3D7_14_v3:1185920-1188103:f	site	WWVDBARSATVRYYHCTTKKKRCWTBSHHRTTDHHMCMTATGDA	D	1929	1972	TATATTAAAGCACTACTTATAATTCAATAGTTTTATATAAATTC	-21.0
Pf3D7_14_v3:1185920-1188103:f	site	AWAAAWTGKBKAGKTTCTGMWWKBGSAWCWATGVTTAVWGGCGT	D	1929	1972	TATATTAAAGCACTACTTATAATTCAATAGTTTTATATAAATTC	-25.5
Pf3D7_14_v3:1185920-1188103:f	site	ATATATATATATATATATATW	D	1929	1949	TATATTAAAGCACTACTTATA	-26.0
Pf3D7_14_v3:1185920-1188103:f	site	CMTWBTRKCCMARGAAWWGTWCVAGGAWNWAKAKWAGCTKH	D	1929	1969	TATATTAAAGCACTACTTATAATTCAATAGTTTTATATAAA	-23.4
Pf3D7_14_v3:1185920-1188103:f	site	GSGHWGBGDTGCWYN	D	1929	1943	TATATTAAAGCACTA	-19.6
Pf3D7_14_v3:1185920-1188103:f	site	YCWTYTTYTTTTTTTTYTTTT	D	1929	1949	TATATTAAAGCACTACTTATA	-25.5
Pf3D7_14_v3:1185920-1188103:f	site	CMRHWASWWKTTSTSCTRDTWYTGMBRA	D	1929	1956	TATATTAAAGCACTACTTATAATTCAAT	-9.3
Pf3D7_14_v3:1185920-1188103:f	site	AWATWWATATATATATATATATATATATATATATA	D	1930	1964	ATATTAAAGCACTACTTATAATTCAATAGTTTTAT	-50.8
Pf3D7_14_v3:1185920-1188103:f	site	YTTTTTTTTTTTTTTTTTTTTTTTTTTTT	D	1930	1958	ATATTAAAGCACTACTTATAATTCAATAG	-38.8
Pf3D7_14_v3:1185920-1188103:f	site	ATAWATATATATATATATATATATATATA	D	1930	1958	ATATTAAAGCACTACTTATAATTCAATAG	-44.5
Pf3D7_14_v3:1185920-1188103:f	site	AAAAAAAAAAAAAAAAAAAAWAAAAAAAA	D	1930	1958	ATATTAAAGCACTACTTATAATTCAATAG	-27.5
Pf3D7_14_v3:1185920-1188103:f	site	WTATAHWTATATATATATATATATATAT	D	1930	1957	ATATTAAAGCACTACTTATAATTCAATA	-29.4
Pf3D7_14_v3:1185920-1188103:f	site	TTTTTTWTTTTTTTTTTYTTT	D	1930	1950	ATATTAAAGCACTACTTATAA	-26.2
Pf3D7_14_v3:1185920-1188103:f	site	TTTWTGTGBRTGYVT	D	1930	1944	ATATTAAAGCACTAC	-20.4
Pf3D7_14_v3:1185920-1188103:f	site	GKYSWKRCTGCWSMWGYDAYKTTKBNTDAWSBTATTRKWRGWGYWTCSA	D	1930	1978	ATATTAAAGCACTACTTATAATTCAATAGTTTTATATAAATTCACATAA	-40.9
Pf3D7_14_v3:1185920-1188103:f	site	WWVDBARSATVRYYHCTTKKKRCWTBSHHRTTDHHMCMTATGDA	D	1930	1973	ATATTAAAGCACTACTTATAATTCAATAGTTTTATATAAATTCA	-33.2
Pf3D7_14_v3:1185920-1188103:f	site	AWAAAWTGKBKAGKTTCTGMWWKBGSAWCWATGVTTAVWGGCGT	D	1930	1973	ATATTAAAGCACTACTTATAATTCAATAGTTTTATATAAATTCA	-27.3
Pf3D7_14_v3:1185920-1188103:f	site	ATATATATATATATATATATW	D	1930	1950	ATATTAAAGCACTACTTATAA	-28.2
Pf3D7_14_v3:1185920-1188103:f	site	CMTWBTRKCCMARGAAWWGTWCVAGGAWNWAKAKWAGCTKH	D	1930	1970	ATATTAAAGCACTACTTATAATTCAATAGTTTTATATAAAT	-34.3
Pf3D7_14_v3:1185920-1188103:f	site	GSGHWGBGDTGCWYN	D	1930	1944	ATATTAAAGCACTAC	-13.9
Pf3D7_14_v3:1185920-1188103:f	site	YCWTYTTYTTTTTTTTYTTTT	D	1930	1950	ATATTAAAGCACTACTTATAA	-30.4
Pf3D7_14_v3:1185920-1188103:f	site	CMRHWASWWKTTSTSCTRDTWYTGMBRA	D	1930	1957	ATATTAAAGCACTACTTATAATTCAATA	-16.3
Pf3D7_14_v3:1185920-1188103:f	site	AWATWWATATATATATATATATATATATATATATA	D	1931	1965	TATTAAAGCACTACTTATAATTCAATAGTTTTATA	-28.2
Pf3D7_14_v3:1185920-1188103:f	site	YTTTTTTTTTTTTTTTTTTTTTTTTTTTT	D	1931	1959	TATTAAAGCACTACTTATAATTCAATAGT	-36.7
Pf3D7_14_v3:1185920-1188103:f	site	ATAWATATATATATATATATATATATATA	D	1931	1959	TATTAAAGCACTACTTATAATTCAATAGT	-25.9
Pf3D7_14_v3:1185920-1188103:f	site	AAAAAAAAAAAAAAAAAAAAWAAAAAAAA	D	1931	1959	TATTAAAGCACTACTTATAATTCAATAGT	-35.6
Pf3D7_14_v3:1185920-1188103:f	site	WTATAHWTATATATATATATATATATAT	D	1931	1958	TATTAAAGCACTACTTATAATTCAATAG	-19.4
Pf3D7_14_v3:1185920-1188103:f	site	TTTTTTWTTTTTTTTTTYTTT	D	1931	1951	TATTAAAGCACTACTTATAAT	-25.3
Pf3D7_14_v3:1185920-1188103:f	site	TTTWTGTGBRTGYVT	D	1931	1945	TATTAAAGCACTACT	-6.1
Pf3D7_14_v3:1185920-1188103:f	site	GKYSWKRCTGCWSMWGYDAYKTTKBNTDAWSBTATTRKWRGWGYWTCSA	D	1931	1979	TATTAAAGCACTACTTATAATTCAATAGTTTTATATAAATTCACATAAG	-24.7
Pf3D7_14_v3:1185920-1188103:f	site	WWVDBARSATVRYYHCTTKKKRCWTBSHHRTTDHHMCMTATGDA	D	1931	1974	TATTAAAGCACTACTTATAATTCAATAGTTTTATATAAATTCAC	-32.2
Pf3D7_14_v3:1185920-1188103:f	site	AWAAAWTGKBKAGKTTCTGMWWKBGSAWCWATGVTTAVWGGCGT	D	1931	1974	TATTAAAGCACTACTTATAATTCAATAGTTTTATATAAATTCAC	-25.5
Pf3D7_14_v3:1185920-1188103:f	site	ATATATATATATATATATATW	D	1931	1951	TATTAAAGCACTACTTATAAT	-25.2
Pf3D7_14_v3:1185920-1188103:f	site	CMTWBTRKCCMARGAAWWGTWCVAGGAWNWAKAKWAGCTKH	D	1931	1971	TATTAAAGCACTACTTATAATTCAATAGTTTTATATAAATT	-14.6
Pf3D7_14_v3:1185920-1188103:f	site	GSGHWGBGDTGCWYN	D	1931	1945	TATTAAAGCACTACT	-13.0
Pf3D7_14_v3:1185920-1188103:f	site	YCWTYTTYTTTTTTTTYTTTT	D	1931	1951	TATTAAAGCACTACTTATAAT	-24.6
Pf3D7_14_v3:1185920-1188103:f	site	CMRHWASWWKTTSTSCTRDTWYTGMBRA	D	1931	1958	TATTAAAGCACTACTTATAATTCAATAG	-28.6
Pf3D7_14_v3:1185920-1188103:f	site	AWATWWATATATATATATATATATATATATATATA	D	1932	1966	ATTAAAGCACTACTTATAATTCAATAGTTTTATAT	-55.9
Pf3D7_14_v3:1185920-1188103:f	site	YTTTTTTTTTTTTTTTTTTTTTTTTTTTT	D	1932	1960	ATTAAAGCACTACTTATAATTCAATAGTT	-40.9
Pf3D7_14_v3:1185920-1188103:f	site	ATAWATATATATATATATATATATATATA	D	1932	1960	ATTAAAGCACTACTTATAATTCAATAGTT	-46.6
Pf3D7_14_v3:1185920-1188103:f	site	AAAAAAAAAAAAAAAAAAAAWAAAAAAAA	D	1932	1960	ATTAAAGCACTACTTATAATTCAATAGTT	-33.9
Pf3D7_14_v3:1185920-1188103:f	site	WTATAHWTATATATATATATATATATAT	D	1932	1959	ATTAAAGCACTACTTATAATTCAATAGT	-31.4
Pf3D7_14_v3:1185920-1188103:f	site	TTTTTTWTTTTTTTTTTYTTT	D	1932	1952	ATTAAAGCACTACTTATAATT	-27.5
Pf3D7_14_v3:1185920-1188103:f	site	TTTWTGTGBRTGYVT	D	1932	1946	ATTAAAGCACTACTT	-13.1
Pf3D7_14_v3:1185920-1188103:f	site	GKYSWKRCTGCWSMWGYDAYKTTKBNTDAWSBTATTRKWRGWGYWTCSA	D	1932	1980	ATTAAAGCACTACTTATAATTCAATAGTTTTATATAAATTCACATAAGA	-19.8
Pf3D7_14_v3:1185920-1188103:f	site	WWVDBARSATVRYYHCTTKKKRCWTBSHHRTTDHHMCMTATGDA	D	1932	1975	ATTAAAGCACTACTTATAATTCAATAGTTTTATATAAATTCACA	-24.5
Pf3D7_14_v3:1185920-1188103:f	site	AWAAAWTGKBKAGKTTCTGMWWKBGSAWCWATGVTTAVWGGCGT	D	1932	1975	ATTAAAGCACTACTTATAATTCAATAGTTTTATATAAATTCACA	-25.0
Pf3D7_14_v3:1185920-1188103:f	site	ATATATATATATATATATATW	D	1932	1952	ATTAAAGCACTACTTATAATT	-31.1
Pf3D7_14_v3:1185920-1188103:f	site	CMTWBTRKCCMARGAAWWGTWCVAGGAWNWAKAKWAGCTKH	D	1932	1972	ATTAAAGCACTACTTATAATTCAATAGTTTTATATAAATTC	-16.1
Pf3D7_14_v3:1185920-1188103:f	site	GSGHWGBGDTGCWYN	D	1932	1946	ATTAAAGCACTACTT	-18.0
Pf3D7_14_v3:1185920-1188103:f	site	YCWTYTTYTTTTTTTTYTTTT	D	1932	1952	ATTAAAGCACTACTTATAATT	-19.8
Pf3D7_14_v3:1185920-1188103:f	site	CMRHWASWWKTTSTSCTRDTWYTGMBRA	D	1932	1959	ATTAAAGCACTACTTATAATTCAATAGT	-13.5
Pf3D7_14_v3:1185920-1188103:f	site	AWATWWATATATATATATATATATATATATATATA	D	1933	1967	TTAAAGCACTACTTATAATTCAATAGTTTTATATA	-21.2
Pf3D7_14_v3:1185920-1188103:f	site	YTTTTTTTTTTTTTTTTTTTTTTTTTTTT	D	1933	1961	TTAAAGCACTACTTATAATTCAATAGTTT	-30.1
Pf3D7_14_v3:1185920-1188103:f	site	ATAWATATATATATATATATATATATATA	D	1933	1961	TTAAAGCACTACTTATAATTCAATAGTTT	-32.3
Pf3D7_14_v3:1185920-1188103:f	site	AAAAAAAAAAAAAAAAAAAAWAAAAAAAA	D	1933	1961	TTAAAGCACTACTTATAATTCAATAGTTT	-27.2
Pf3D7_14_v3:1185920-1188103:f	site	WTATAHWTATATATATATATATATATAT	D	1933	1960	TTAAAGCACTACTTATAATTCAATAGTT	-20.8
Pf3D7_14_v3:1185920-1188103:f	site	TTTTTTWTTTTTTTTTTYTTT	D	1933	1953	TTAAAGCACTACTTATAATTC	-17.4
Pf3D7_14_v3:1185920-1188103:f	site	TTTWTGTGBRTGYVT	D	1933	1947	TTAAAGCACTACTTA	-27.2
Pf3D7_14_v3:1185920-1188103:f	site	GKYSWKRCTGCWSMWGYDAYKTTKBNTDAWSBTATTRKWRGWGYWTCSA	D	1933	1981	TTAAAGCACTACTTATAATTCAATAGTTTTATATAAATTCACATAAGAT	-40.3
Pf3D7_14_v3:1185920-1188103:f	site	WWVDBARSATVRYYHCTTKKKRCWTBSHHRTTDHHMCMTATGDA	D	1933	1976	TTAAAGCACTACTTATAATTCAATAGTTTTATATAAATTCACAT	-38.0
Pf3D7_14_v3:1185920-1188103:f	site	AWAAAWTGKBKAGKTTCTGMWWKBGSAWCWATGVTTAVWGGCGT	D	1933	1976	TTAAAGCACTACTTATAATTCAATAGTTTTATATAAATTCACAT	-28.0
Pf3D7_14_v3:1185920-1188103:f	site	ATATATATATATATATATATW	D	1933	1953	TTAAAGCACTACTTATAATTC	-18.8
Pf3D7_14_v3:1185920-1188103:f	site	CMTWBTRKCCMARGAAWWGTWCVAGGAWNWAKAKWAGCTKH	D	1933	1973	TTAAAGCACTACTTATAATTCAATAGTTTTATATAAATTCA	-23.5
Pf3D7_14_v3:1185920-1188103:f	site	GSGHWGBGDTGCWYN	D	1933	1947	TTAAAGCACTACTTA	-3.5
Pf3D7_14_v3:1185920-1188103:f	site	YCWTYTTYTTTTTTTTYTTTT	D	1933	1953	TTAAAGCACTACTTATAATTC	-24.2
Pf3D7_14_v3:1185920-1188103:f	site	CMRHWASWWKTTSTSCTRDTWYTGMBRA	D	1933	1960	TTAAAGCACTACTTATAATTCAATAGTT	-19.2
Pf3D7_14_v3:1185920-1188103:f	site	AWATWWATATATATATATATATATATATATATATA	D	1934	1968	TAAAGCACTACTTATAATTCAATAGTTTTATATAA	-54.1
Pf3D7_14_v3:1185920-1188103:f	site	YTTTTTTTTTTTTTTTTTTTTTTTTTTTT	D	1934	1962	TAAAGCACTACTTATAATTCAATAGTTTT	-27.5
Pf3D7_14_v3:1185920-1188103:f	site	ATAWATATATATATATATATATATATATA	D	1934	1962	TAAAGCACTACTTATAATTCAATAGTTTT	-49.2
Pf3D7_14_v3:1185920-1188103:f	site	AAAAAAAAAAAAAAAAAAAAWAAAAAAAA	D	1934	1962	TAAAGCACTACTTATAATTCAATAGTTTT	-33.2
Pf3D7_14_v3:1185920-1188103:f	site	WTATAHWTATATATATATATATATATAT	D	1934	1961	TAAAGCACTACTTATAATTCAATAGTTT	-29.4
Pf3D7_14_v3:1185920-1188103:f	site	TTTTTTWTTTTTTTTTTYTTT	D	1934	1954	TAAAGCACTACTTATAATTCA	-9.9
Pf3D7_14_v3:1185920-1188103:f	site	TTTWTGTGBRTGYVT	D	1934	1948	TAAAGCACTACTTAT	-17.5
Pf3D7_14_v3:1185920-1188103:f	site	GKYSWKRCTGCWSMWGYDAYKTTKBNTDAWSBTATTRKWRGWGYWTCSA	D	1934	1982	TAAAGCACTACTTATAATTCAATAGTTTTATATAAATTCACATAAGATA	-25.9
Pf3D7_14_v3:1185920-1188103:f	site	WWVDBARSATVRYYHCTTKKKRCWTBSHHRTTDHHMCMTATGDA	D	1934	1977	TAAAGCACTACTTATAATTCAATAGTTTTATATAAATTCACATA	-17.3
Pf3D7_14_v3:1185920-1188103:f	site	AWAAAWTGKBKAGKTTCTGMWWKBGSAWCWATGVTTAVWGGCGT	D	1934	1977	TAAAGCACTACTTATAATTCAATAGTTTTATATAAATTCACATA	-34.0
Pf3D7_14_v3:1185920-1188103:f	site	ATATATATATATATATATATW	D	1934	1954	TAAAGCACTACTTATAATTCA	-44.2
Pf3D7_14_v3:1185920-1188103:f	site	CMTWBTRKCCMARGAAWWGTWCVAGGAWNWAKAKWAGCTKH	D	1934	1974	TAAAGCACTACTTATAATTCAATAGTTTTATATAAATTCAC	-17.8
Pf3D7_14_v3:1185920-1188103:f	site	GSGHWGBGDTGCWYN	D	1934	1948	TAAAGCACTACTTAT	-21.6
Pf3D7_14_v3:1185920-1188103:f	site	YCWTYTTYTTTTTTTTYTTTT	D	1934	1954	TAAAGCACTACTTATAATTCA	-25.0
Pf3D7_14_v3:1185920-1188103:f	site	CMRHWASWWKTTSTSCTRDTWYTGMBRA	D	1934	1961	TAAAGCACTACTTATAATTCAATAGTTT	-28.4
Pf3D7_14_v3:1185920-1188103:f	site	AWATWWATATATATATATATATATATATATATATA	D	1935	1969	AAAGCACTACTTATAATTCAATAGTTTTATATAAA	-19.4
Pf3D7_14_v3:1185920-1188103:f	site	YTTTTTTTTTTTTTTTTTTTTTTTTTTTT	D	1935	1963	AAAGCACTACTTATAATTCAATAGTTTTA	-42.7
Pf3D7_14_v3:1185920-1188103:f	site	ATAWATATATATATATATATATATATATA	D	1935	1963	AAAGCACTACTTATAATTCAATAGTTTTA	-30.4
Pf3D7_14_v3:1185920-1188103:f	site	AAAAAAAAAAAAAAAAAAAAWAAAAAAAA	D	1935	1963	AAAGCACTACTTATAATTCAATAGTTTTA	-34.0
Pf3D7_14_v3:1185920-1188103:f	site	WTATAHWTATATATATATATATATATAT	D	1935	1962	AAAGCACTACTTATAATTCAATAGTTTT	-18.5
Pf3D7_14_v3:1185920-1188103:f	site	TTTTTTWTTTTTTTTTTYTTT	D	1935	1955	AAAGCACTACTTATAATTCAA	-24.0
Pf3D7_14_v3:1185920-1188103:f	site	TTTWTGTGBRTGYVT	D	1935	1949	AAAGCACTACTTATA	-28.6
Pf3D7_14_v3:1185920-1188103:f	site	GKYSWKRCTGCWSMWGYDAYKTTKBNTDAWSBTATTRKWRGWGYWTCSA	D	1935	1983	AAAGCACTACTTATAATTCAATAGTTTTATATAAATTCACATAAGATAA	-34.5
Pf3D7_14_v3:1185920-1188103:f	site	WWVDBARSATVRYYHCTTKKKRCWTBSHHRTTDHHMCMTATGDA	D	1935	1978	AAAGCACTACTTATAATTCAATAGTTTTATATAAATTCACATAA	-25.1
Pf3D7_14_v3:1185920-1188103:f	site	AWAAAWTGKBKAGKTTCTGMWWKBGSAWCWATGVTTAVWGGCGT	D	1935	1978	AAAGCACTACTTATAATTCAATAGTTTTATATAAATTCACATAA	-27.2
Pf3D7_14_v3:1185920-1188103:f	site	ATATATATATATATATATATW	D	1935	1955	AAAGCACTACTTATAATTCAA	-24.5
Pf3D7_14_v3:1185920-1188103:f	site	CMTWBTRKCCMARGAAWWGTWCVAGGAWNWAKAKWAGCTKH	D	1935	1975	AAAGCACTACTTATAATTCAATAGTTTTATATAAATTCACA	-22.5
Pf3D7_14_v3:1185920-1188103:f	site	GSGHWGBGDTGCWYN	D	1935	1949	AAAGCACTACTTATA	-14.8
Pf3D7_14_v3:1185920-1188103:f	site	YCWTYTTYTTTTTTTTYTTTT	D	1935	1955	AAAGCACTACTTATAATTCAA	-19.9
Pf3D7_14_v3:1185920-1188103:f	site	CMRHWASWWKTTSTSCTRDTWYTGMBRA	D	1935	1962	AAAGCACTACTTATAATTCAATAGTTTT	-16.1
Pf3D7_14_v3:1185920-1188103:f	site	AWATWWATATATATATATATATATATATATATATA	D	1936	1970	AAGCACTACTTATAATTCAATAGTTTTATATAAAT	-60.5
Pf3D7_14_v3:1185920-1188103:f	site	YTTTTTTTTTTTTTTTTTTTTTTTTTTTT	D	1936	1964	AAGCACTACTTATAATTCAATAGTTTTAT	-31.3
Pf3D7_14_v3:1185920-1188103:f	site	ATAWATATATATATATATATATATATATA	D	1936	1964	AAGCACTACTTATAATTCAATAGTTTTAT	-46.0
Pf3D7_14_v3:1185920-1188103:f	site	AAAAAAAAAAAAAAAAAAAAWAAAAAAAA	D	1936	1964	AAGCACTACTTATAATTCAATAGTTTTAT	-19.9
Pf3D7_14_v3:1185920-1188103:f	site	WTATAHWTATATATATATATATATATAT	D	1936	1963	AAGCACTACTTATAATTCAATAGTTTTA	-22.7
Pf3D7_14_v3:1185920-1188103:f	site	TTTTTTWTTTTTTTTTTYTTT	D	1936	1956	AAGCACTACTTATAATTCAAT	-27.3
Pf3D7_14_v3:1185920-1188103:f	site	TTTWTGTGBRTGYVT	D	1936	1950	AAGCACTACTTATAA	-19.6
Pf3D7_14_v3:1185920-1188103:f	site	GKYSWKRCTGCWSMWGYDAYKTTKBNTDAWSBTATTRKWRGWGYWTCSA	D	1936	1984	AAGCACTACTTATAATTCAATAGTTTTATATAAATTCACATAAGATAAA	-30.0
Pf3D7_14_v3:1185920-1188103:f	site	WWVDBARSATVRYYHCTTKKKRCWTBSHHRTTDHHMCMTATGDA	D	1936	1979	AAGCACTACTTATAATTCAATAGTTTTATATAAATTCACATAAG	-19.1
Pf3D7_14_v3:1185920-1188103:f	site	AWAAAWTGKBKAGKTTCTGMWWKBGSAWCWATGVTTAVWGGCGT	D	1936	1979	AAGCACTACTTATAATTCAATAGTTTTATATAAATTCACATAAG	-27.5
Pf3D7_14_v3:1185920-1188103:f	site	ATATATATATATATATATATW	D	1936	1956	AAGCACTACTTATAATTCAAT	-29.9
Pf3D7_14_v3:1185920-1188103:f	site	CMTWBTRKCCMARGAAWWGTWCVAGGAWNWAKAKWAGCTKH	D	1936	1976	AAGCACTACTTATAATTCAATAGTTTTATATAAATTCACAT	-28.0
Pf3D7_14_v3:1185920-1188103:f	site	GSGHWGBGDTGCWYN	D	1936	1950	AAGCACTACTTATAA	-12.7
Pf3D7_14_v3:1185920-1188103:f	site	YCWTYTTYTTTTTTTTYTTTT	D	1936	1956	AAGCACTACTTATAATTCAAT	-32.1
Pf3D7_14_v3:1185920-1188103:f	site	CMRHWASWWKTTSTSCTRDTWYTGMBRA	D	1936	1963	AAGCACTACTTATAATTCAATAGTTTTA	-22.9
Pf3D7_14_v3:1185920-1188103:f	site	AWATWWATATATATATATATATATATATATATATA	D	1937	1971	AGCACTACTTATAATTCAATAGTTTTATATAAATT	-16.3
Pf3D7_14_v3:1185920-1188103:f	site	YTTTTTTTTTTTTTTTTTTTTTTTTTTTT	D	1937	1965	AGCACTACTTATAATTCAATAGTTTTATA	-26.4
Pf3D7_14_v3:1185920-1188103:f	site	ATAWATATATATATATATATATATATATA	D	1937	1965	AGCACTACTTATAATTCAATAGTTTTATA	-20.4
Pf3D7_14_v3:1185920-1188103:f	site	AAAAAAAAAAAAAAAAAAAAWAAAAAAAA	D	1937	1965	AGCACTACTTATAATTCAATAGTTTTATA	-34.1
Pf3D7_14_v3:1185920-1188103:f	site	WTATAHWTATATATATATATATATATAT	D	1937	1964	AGCACTACTTATAATTCAATAGTTTTAT	-15.3
Pf3D7_14_v3:1185920-1188103:f	site	TTTTTTWTTTTTTTTTTYTTT	D	1937	1957	AGCACTACTTATAATTCAATA	-15.5
Pf3D7_14_v3:1185920-1188103:f	site	TTTWTGTGBRTGYVT	D	1937	1951	AGCACTACTTATAAT	-18.7
Pf3D7_14_v3:1185920-1188103:f	site	GKYSWKRCTGCWSMWGYDAYKTTKBNTDAWSBTATTRKWRGWGYWTCSA	D	1937	1985	AGCACTACTTATAATTCAATAGTTTTATATAAATTCACATAAGATAAAT	-20.3
Pf3D7_14_v3:1185920-1188103:f	site	WWVDBARSATVRYYHCTTKKKRCWTBSHHRTTDHHMCMTATGDA	D	1937	1980	AGCACTACTTATAATTCAATAGTTTTATATAAATTCACATAAGA	-18.0
Pf3D7_14_v3:1185920-1188103:f	site	AWAAAWTGKBKAGKTTCTGMWWKBGSAWCWATGVTTAVWGGCGT	D	1937	1980	AGCACTACTTATAATTCAATAGTTTTATATAAATTCACATAAGA	-25.2
Pf3D7_14_v3:1185920-1188103:f	site	ATATATATATATATATATATW	D	1937	1957	AGCACTACTTATAATTCAATA	-18.3
Pf3D7_14_v3:1185920-1188103:f	site	CMTWBTRKCCMARGAAWWGTWCVAGGAWNWAKAKWAGCTKH	D	1937	1977	AGCACTACTTATAATTCAATAGTTTTATATAAATTCACATA	-23.5
Pf3D7_14_v3:1185920-1188103:f	site	GSGHWGBGDTGCWYN	D	1937	1951	AGCACTACTTATAAT	-9.7
Pf3D7_14_v3:1185920-1188103:f	site	YCWTYTTYTTTTTTTTYTTTT	D	1937	1957	AGCACTACTTATAATTCAATA	-19.1
Pf3D7_14_v3:1185920-1188103:f	site	CMRHWASWWKTTSTSCTRDTWYTGMBRA	D	1937	1964	AGCACTACTTATAATTCAATAGTTTTAT	-21.6
Pf3D7_14_v3:1185920-1188103:f	site	AWATWWATATATATATATATATATATATATATATA	D	1938	1972	GCACTACTTATAATTCAATAGTTTTATATAAATTC	-66.6
Pf3D7_14_v3:1185920-1188103:f	site	YTTTTTTTTTTTTTTTTTTTTTTTTTTTT	D	1938	1966	GCACTACTTATAATTCAATAGTTTTATAT	-24.7
Pf3D7_14_v3:1185920-1188103:f	site	ATAWATATATATATATATATATATATATA	D	1938	1966	GCACTACTTATAATTCAATAGTTTTATAT	-53.5
Pf3D7_14_v3:1185920-1188103:f	site	AAAAAAAAAAAAAAAAAAAAWAAAAAAAA	D	1938	1966	GCACTACTTATAATTCAATAGTTTTATAT	-28.2
Pf3D7_14_v3:1185920-1188103:f	site	WTATAHWTATATATATATATATATATAT	D	1938	1965	GCACTACTTATAATTCAATAGTTTTATA	-38.0
Pf3D7_14_v3:1185920-1188103:f	site	TTTTTTWTTTTTTTTTTYTTT	D	1938	1958	GCACTACTTATAATTCAATAG	-26.1
Pf3D7_14_v3:1185920-1188103:f	site	TTTWTGTGBRTGYVT	D	1938	1952	GCACTACTTATAATT	-14.0
Pf3D7_14_v3:1185920-1188103:f	site	GKYSWKRCTGCWSMWGYDAYKTTKBNTDAWSBTATTRKWRGWGYWTCSA	D	1938	1986	GCACTACTTATAATTCAATAGTTTTATATAAATTCACATAAGATAAATT	-30.3
Pf3D7_14_v3:1185920-1188103:f	site	WWVDBARSATVRYYHCTTKKKRCWTBSHHRTTDHHMCMTATGDA	D	1938	1981	GCACTACTTATAATTCAATAGTTTTATATAAATTCACATAAGAT	-18.7
Pf3D7_14_v3:1185920-1188103:f	site	AWAAAWTGKBKAGKTTCTGMWWKBGSAWCWATGVTTAVWGGCGT	D	1938	1981	GCACTACTTATAATTCAATAGTTTTATATAAATTCACATAAGAT	-30.0
Pf3D7_14_v3:1185920-1188103:f	site	ATATATATATATATATATATW	D	1938	1958	GCACTACTTATAATTCAATAG	-37.9
Pf3D7_14_v3:1185920-1188103:f	site	CMTWBTRKCCMARGAAWWGTWCVAGGAWNWAKAKWAGCTKH	D	1938	1978	GCACTACTTATAATTCAATAGTTTTATATAAATTCACATAA	-29.1
Pf3D7_14_v3:1185920-1188103:f	site	GSGHWGBGDTGCWYN	D	1938	1952	GCACTACTTATAATT	-6.4
Pf3D7_14_v3:1185920-1188103:f	site	YCWTYTTYTTTTTTTTYTTTT	D	1938	1958	GCACTACTTATAATTCAATAG	-17.4
Pf3D7_14_v3:1185920-1188103:f	site	CMRHWASWWKTTSTSCTRDTWYTGMBRA	D	1938	1965	GCACTACTTATAATTCAATAGTTTTATA	-8.9
Pf3D7_14_v3:1603692-1606564:f	site	GKYSWKRCTGCWSMWGYDAYKTTKBNTDAWSBTATTRKWRGWGYWTCSA	D	846	894	ATTTGGAGTTGAACCATAAAATCATGCTTAACAACCTTTATATGCACTA	-13.4
Pf3D7_14_v3:1603692-1606564:f	site	GKYSWKRCTGCWSMWGYDAYKTTKBNTDAWSBTATTRKWRGWGYWTCSA	D	847	895	TTTGGAGTTGAACCATAAAATCATGCTTAACAACCTTTATATGCACTAA	-10.5
Pf3D7_14_v3:1603692-1606564:f	site	GKYSWKRCTGCWSMWGYDAYKTTKBNTDAWSBTATTRKWRGWGYWTCSA	D	848	896	TTGGAGTTGAACCATAAAATCATGCTTAACAACCTTTATATGCACTAAA	-29.2
Pf3D7_14_v3:1603692-1606564:f	site	GKYSWKRCTGCWSMWGYDAYKTTKBNTDAWSBTATTRKWRGWGYWTCSA	D	849	897	TGGAGTTGAACCATAAAATCATGCTTAACAACCTTTATATGCACTAAAA	-19.9
Pf3D7_14_v3:1603692-1606564:f	site	GKYSWKRCTGCWSMWGYDAYKTTKBNTDAWSBTATTRKWRGWGYWTCSA	D	850	898	GGAGTTGAACCATAAAATCATGCTTAACAACCTTTATATGCACTAAAAA	-13.2
Pf3D7_14_v3:1603692-1606564:f	site	GKYSWKRCTGCWSMWGYDAYKTTKBNTDAWSBTATTRKWRGWGYWTCSA	D	851	899	GAGTTGAACCATAAAATCATGCTTAACAACCTTTATATGCACTAAAAAA	-34.3
Pf3D7_14_v3:1603692-1606564:f	site	WWVDBARSATVRYYHCTTKKKRCWTBSHHRTTDHHMCMTATGDA	D	851	894	GAGTTGAACCATAAAATCATGCTTAACAACCTTTATATGCACTA	-28.5
Pf3D7_14_v3:1603692-1606564:f	site	AWAAAWTGKBKAGKTTCTGMWWKBGSAWCWATGVTTAVWGGCGT	D	851	894	GAGTTGAACCATAAAATCATGCTTAACAACCTTTATATGCACTA	-39.6
Pf3D7_14_v3:1603692-1606564:f	site	GKYSWKRCTGCWSMWGYDAYKTTKBNTDAWSBTATTRKWRGWGYWTCSA	D	852	900	AGTTGAACCATAAAATCATGCTTAACAACCTTTATATGCACTAAAAAAT	-20.0
Pf3D7_14_v3:1603692-1606564:f	site	WWVDBARSATVRYYHCTTKKKRCWTBSHHRTTDHHMCMTATGDA	D	852	895	AGTTGAACCATAAAATCATGCTTAACAACCTTTATATGCACTAA	-22.0
Pf3D7_14_v3:1603692-1606564:f	site	AWAAAWTGKBKAGKTTCTGMWWKBGSAWCWATGVTTAVWGGCGT	D	852	895	AGTTGAACCATAAAATCATGCTTAACAACCTTTATATGCACTAA	-27.9
Pf3D7_14_v3:1603692-1606564:f	site	GKYSWKRCTGCWSMWGYDAYKTTKBNTDAWSBTATTRKWRGWGYWTCSA	D	853	901	GTTGAACCATAAAATCATGCTTAACAACCTTTATATGCACTAAAAAATA	-20.1
Pf3D7_14_v3:1603692-1606564:f	site	WWVDBARSATVRYYHCTTKKKRCWTBSHHRTTDHHMCMTATGDA	D	853	896	GTTGAACCATAAAATCATGCTTAACAACCTTTATATGCACTAAA	-13.8
Pf3D7_14_v3:1603692-1606564:f	site	AWAAAWTGKBKAGKTTCTGMWWKBGSAWCWATGVTTAVWGGCGT	D	853	896	GTTGAACCATAAAATCATGCTTAACAACCTTTATATGCACTAAA	-27.7
Pf3D7_14_v3:1603692-1606564:f	site	GKYSWKRCTGCWSMWGYDAYKTTKBNTDAWSBTATTRKWRGWGYWTCSA	D	854	902	TTGAACCATAAAATCATGCTTAACAACCTTTATATGCACTAAAAAATAA	-34.8
Pf3D7_14_v3:1603692-1606564:f	site	WWVDBARSATVRYYHCTTKKKRCWTBSHHRTTDHHMCMTATGDA	D	854	897	TTGAACCATAAAATCATGCTTAACAACCTTTATATGCACTAAAA	-21.9
Pf3D7_14_v3:1603692-1606564:f	site	AWAAAWTGKBKAGKTTCTGMWWKBGSAWCWATGVTTAVWGGCGT	D	854	897	TTGAACCATAAAATCATGCTTAACAACCTTTATATGCACTAAAA	-34.0
Pf3D7_14_v3:1603692-1606564:f	site	CMTWBTRKCCMARGAAWWGTWCVAGGAWNWAKAKWAGCTKH	D	854	894	TTGAACCATAAAATCATGCTTAACAACCTTTATATGCACTA	-24.6
Pf3D7_14_v3:1603692-1606564:f	site	GKYSWKRCTGCWSMWGYDAYKTTKBNTDAWSBTATTRKWRGWGYWTCSA	D	855	903	TGAACCATAAAATCATGCTTAACAACCTTTATATGCACTAAAAAATAAA	-32.8
Pf3D7_14_v3:1603692-1606564:f	site	WWVDBARSATVRYYHCTTKKKRCWTBSHHRTTDHHMCMTATGDA	D	855	898	TGAACCATAAAATCATGCTTAACAACCTTTATATGCACTAAAAA	-2.4
Pf3D7_14_v3:1603692-1606564:f	site	AWAAAWTGKBKAGKTTCTGMWWKBGSAWCWATGVTTAVWGGCGT	D	855	898	TGAACCATAAAATCATGCTTAACAACCTTTATATGCACTAAAAA	-37.4
Pf3D7_14_v3:1603692-1606564:f	site	CMTWBTRKCCMARGAAWWGTWCVAGGAWNWAKAKWAGCTKH	D	855	895	TGAACCATAAAATCATGCTTAACAACCTTTATATGCACTAA	-17.3
Pf3D7_14_v3:1603692-1606564:f	site	GKYSWKRCTGCWSMWGYDAYKTTKBNTDAWSBTATTRKWRGWGYWTCSA	D	856	904	GAACCATAAAATCATGCTTAACAACCTTTATATGCACTAAAAAATAAAA	-25.3
Pf3D7_14_v3:1603692-1606564:f	site	WWVDBARSATVRYYHCTTKKKRCWTBSHHRTTDHHMCMTATGDA	D	856	899	GAACCATAAAATCATGCTTAACAACCTTTATATGCACTAAAAAA	-18.4
Pf3D7_14_v3:1603692-1606564:f	site	AWAAAWTGKBKAGKTTCTGMWWKBGSAWCWATGVTTAVWGGCGT	D	856	899	GAACCATAAAATCATGCTTAACAACCTTTATATGCACTAAAAAA	-24.8
Pf3D7_14_v3:1603692-1606564:f	site	CMTWBTRKCCMARGAAWWGTWCVAGGAWNWAKAKWAGCTKH	D	856	896	GAACCATAAAATCATGCTTAACAACCTTTATATGCACTAAA	-33.0
Pf3D7_14_v3:1603692-1606564:f	site	GKYSWKRCTGCWSMWGYDAYKTTKBNTDAWSBTATTRKWRGWGYWTCSA	D	857	905	AACCATAAAATCATGCTTAACAACCTTTATATGCACTAAAAAATAAAAA	-33.0
Pf3D7_14_v3:1603692-1606564:f	site	WWVDBARSATVRYYHCTTKKKRCWTBSHHRTTDHHMCMTATGDA	D	857	900	AACCATAAAATCATGCTTAACAACCTTTATATGCACTAAAAAAT	-27.1
Pf3D7_14_v3:1603692-1606564:f	site	AWAAAWTGKBKAGKTTCTGMWWKBGSAWCWATGVTTAVWGGCGT	D	857	900	AACCATAAAATCATGCTTAACAACCTTTATATGCACTAAAAAAT	-26.6
Pf3D7_14_v3:1603692-1606564:f	site	CMTWBTRKCCMARGAAWWGTWCVAGGAWNWAKAKWAGCTKH	D	857	897	AACCATAAAATCATGCTTAACAACCTTTATATGCACTAAAA	-40.0
Pf3D7_14_v3:1603692-1606564:f	site	GKYSWKRCTGCWSMWGYDAYKTTKBNTDAWSBTATTRKWRGWGYWTCSA	D	858	906	ACCATAAAATCATGCTTAACAACCTTTATATGCACTAAAAAATAAAAAA	-17.6
Pf3D7_14_v3:1603692-1606564:f	site	WWVDBARSATVRYYHCTTKKKRCWTBSHHRTTDHHMCMTATGDA	D	858	901	ACCATAAAATCATGCTTAACAACCTTTATATGCACTAAAAAATA	-13.0
Pf3D7_14_v3:1603692-1606564:f	site	AWAAAWTGKBKAGKTTCTGMWWKBGSAWCWATGVTTAVWGGCGT	D	858	901	ACCATAAAATCATGCTTAACAACCTTTATATGCACTAAAAAATA	-25.7
Pf3D7_14_v3:1603692-1606564:f	site	CMTWBTRKCCMARGAAWWGTWCVAGGAWNWAKAKWAGCTKH	D	858	898	ACCATAAAATCATGCTTAACAACCTTTATATGCACTAAAAA	-19.4
Pf3D7_14_v3:1603692-1606564:f	site	GKYSWKRCTGCWSMWGYDAYKTTKBNTDAWSBTATTRKWRGWGYWTCSA	D	859	907	CCATAAAATCATGCTTAACAACCTTTATATGCACTAAAAAATAAAAAAA	-26.9
Pf3D7_14_v3:1603692-1606564:f	site	WWVDBARSATVRYYHCTTKKKRCWTBSHHRTTDHHMCMTATGDA	D	859	902	CCATAAAATCATGCTTAACAACCTTTATATGCACTAAAAAATAA	-26.9
Pf3D7_14_v3:1603692-1606564:f	site	AWAAAWTGKBKAGKTTCTGMWWKBGSAWCWATGVTTAVWGGCGT	D	859	902	CCATAAAATCATGCTTAACAACCTTTATATGCACTAAAAAATAA	-19.8
Pf3D7_14_v3:1603692-1606564:f	site	CMTWBTRKCCMARGAAWWGTWCVAGGAWNWAKAKWAGCTKH	D	859	899	CCATAAAATCATGCTTAACAACCTTTATATGCACTAAAAAA	-14.9
Pf3D7_14_v3:1603692-1606564:f	site	AWATWWATATATATATATATATATATATATATATA	D	860	894	CATAAAATCATGCTTAACAACCTTTATATGCACTA	-64.4
Pf3D7_14_v3:1603692-1606564:f	site	GKYSWKRCTGCWSMWGYDAYKTTKBNTDAWSBTATTRKWRGWGYWTCSA	D	860	908	CATAAAATCATGCTTAACAACCTTTATATGCACTAAAAAATAAAAAAAA	-31.1
Pf3D7_14_v3:1603692-1606564:f	site	WWVDBARSATVRYYHCTTKKKRCWTBSHHRTTDHHMCMTATGDA	D	860	903	CATAAAATCATGCTTAACAACCTTTATATGCACTAAAAAATAAA	-33.5
Pf3D7_14_v3:1603692-1606564:f	site	AWAAAWTGKBKAGKTTCTGMWWKBGSAWCWATGVTTAVWGGCGT	D	860	903	CATAAAATCATGCTTAACAACCTTTATATGCACTAAAAAATAAA	-35.8
Pf3D7_14_v3:1603692-1606564:f	site	CMTWBTRKCCMARGAAWWGTWCVAGGAWNWAKAKWAGCTKH	D	860	900	CATAAAATCATGCTTAACAACCTTTATATGCACTAAAAAAT	-19.4
Pf3D7_14_v3:1603692-1606564:f	site	AWATWWATATATATATATATATATATATATATATA	D	861	895	ATAAAATCATGCTTAACAACCTTTATATGCACTAA	-37.0
Pf3D7_14_v3:1603692-1606564:f	site	GKYSWKRCTGCWSMWGYDAYKTTKBNTDAWSBTATTRKWRGWGYWTCSA	D	861	909	ATAAAATCATGCTTAACAACCTTTATATGCACTAAAAAATAAAAAAAAA	-25.7
Pf3D7_14_v3:1603692-1606564:f	site	WWVDBARSATVRYYHCTTKKKRCWTBSHHRTTDHHMCMTATGDA	D	861	904	ATAAAATCATGCTTAACAACCTTTATATGCACTAAAAAATAAAA	-22.8
Pf3D7_14_v3:1603692-1606564:f	site	AWAAAWTGKBKAGKTTCTGMWWKBGSAWCWATGVTTAVWGGCGT	D	861	904	ATAAAATCATGCTTAACAACCTTTATATGCACTAAAAAATAAAA	-14.9
Pf3D7_14_v3:1603692-1606564:f	site	CMTWBTRKCCMARGAAWWGTWCVAGGAWNWAKAKWAGCTKH	D	861	901	ATAAAATCATGCTTAACAACCTTTATATGCACTAAAAAATA	-37.8
Pf3D7_14_v3:1603692-1606564:f	site	AWATWWATATATATATATATATATATATATATATA	D	862	896	TAAAATCATGCTTAACAACCTTTATATGCACTAAA	-68.6
Pf3D7_14_v3:1603692-1606564:f	site	GKYSWKRCTGCWSMWGYDAYKTTKBNTDAWSBTATTRKWRGWGYWTCSA	D	862	910	TAAAATCATGCTTAACAACCTTTATATGCACTAAAAAATAAAAAAAAAA	-18.1
Pf3D7_14_v3:1603692-1606564:f	site	WWVDBARSATVRYYHCTTKKKRCWTBSHHRTTDHHMCMTATGDA	D	862	905	TAAAATCATGCTTAACAACCTTTATATGCACTAAAAAATAAAAA	-26.7
Pf3D7_14_v3:1603692-1606564:f	site	AWAAAWTGKBKAGKTTCTGMWWKBGSAWCWATGVTTAVWGGCGT	D	862	905	TAAAATCATGCTTAACAACCTTTATATGCACTAAAAAATAAAAA	-24.7
Pf3D7_14_v3:1603692-1606564:f	site	CMTWBTRKCCMARGAAWWGTWCVAGGAWNWAKAKWAGCTKH	D	862	902	TAAAATCATGCTTAACAACCTTTATATGCACTAAAAAATAA	-20.8
Pf3D7_14_v3:1603692-1606564:f	site	AWATWWATATATATATATATATATATATATATATA	D	863	897	AAAATCATGCTTAACAACCTTTATATGCACTAAAA	-30.5
Pf3D7_14_v3:1603692-1606564:f	site	GKYSWKRCTGCWSMWGYDAYKTTKBNTDAWSBTATTRKWRGWGYWTCSA	D	863	911	AAAATCATGCTTAACAACCTTTATATGCACTAAAAAATAAAAAAAAAAT	-36.8
Pf3D7_14_v3:1603692-1606564:f	site	WWVDBARSATVRYYHCTTKKKRCWTBSHHRTTDHHMCMTATGDA	D	863	906	AAAATCATGCTTAACAACCTTTATATGCACTAAAAAATAAAAAA	-26.0
Pf3D7_14_v3:1603692-1606564:f	site	AWAAAWTGKBKAGKTTCTGMWWKBGSAWCWATGVTTAVWGGCGT	D	863	906	AAAATCATGCTTAACAACCTTTATATGCACTAAAAAATAAAAAA	-41.6
Pf3D7_14_v3:1603692-1606564:f	site	CMTWBTRKCCMARGAAWWGTWCVAGGAWNWAKAKWAGCTKH	D	863	903	AAAATCATGCTTAACAACCTTTATATGCACTAAAAAATAAA	-23.4
Pf3D7_14_v3:1603692-1606564:f	site	AWATWWATATATATATATATATATATATATATATA	D	864	898	AAATCATGCTTAACAACCTTTATATGCACTAAAAA	-59.8
Pf3D7_14_v3:1603692-1606564:f	site	GKYSWKRCTGCWSMWGYDAYKTTKBNTDAWSBTATTRKWRGWGYWTCSA	D	864	912	AAATCATGCTTAACAACCTTTATATGCACTAAAAAATAAAAAAAAAATA	-36.4
Pf3D7_14_v3:1603692-1606564:f	site	WWVDBARSATVRYYHCTTKKKRCWTBSHHRTTDHHMCMTATGDA	D	864	907	AAATCATGCTTAACAACCTTTATATGCACTAAAAAATAAAAAAA	-12.0
Pf3D7_14_v3:1603692-1606564:f	site	AWAAAWTGKBKAGKTTCTGMWWKBGSAWCWATGVTTAVWGGCGT	D	864	907	AAATCATGCTTAACAACCTTTATATGCACTAAAAAATAAAAAAA	-24.2
Pf3D7_14_v3:1603692-1606564:f	site	CMTWBTRKCCMARGAAWWGTWCVAGGAWNWAKAKWAGCTKH	D	864	904	AAATCATGCTTAACAACCTTTATATGCACTAAAAAATAAAA	-18.2
Pf3D7_14_v3:1603692-1606564:f	site	AWATWWATATATATATATATATATATATATATATA	D	865	899	AATCATGCTTAACAACCTTTATATGCACTAAAAAA	-47.5
Pf3D7_14_v3:1603692-1606564:f	site	GKYSWKRCTGCWSMWGYDAYKTTKBNTDAWSBTATTRKWRGWGYWTCSA	D	865	913	AATCATGCTTAACAACCTTTATATGCACTAAAAAATAAAAAAAAAATAA	-21.2
Pf3D7_14_v3:1603692-1606564:f	site	WWVDBARSATVRYYHCTTKKKRCWTBSHHRTTDHHMCMTATGDA	D	865	908	AATCATGCTTAACAACCTTTATATGCACTAAAAAATAAAAAAAA	-16.3
Pf3D7_14_v3:1603692-1606564:f	site	AWAAAWTGKBKAGKTTCTGMWWKBGSAWCWATGVTTAVWGGCGT	D	865	908	AATCATGCTTAACAACCTTTATATGCACTAAAAAATAAAAAAAA	-18.7
Pf3D7_14_v3:1603692-1606564:f	site	CMTWBTRKCCMARGAAWWGTWCVAGGAWNWAKAKWAGCTKH	D	865	905	AATCATGCTTAACAACCTTTATATGCACTAAAAAATAAAAA	-27.1
Pf3D7_14_v3:1603692-1606564:f	site	AWATWWATATATATATATATATATATATATATATA	D	866	900	ATCATGCTTAACAACCTTTATATGCACTAAAAAAT	-67.1
Pf3D7_14_v3:1603692-1606564:f	site	YTTTTTTTTTTTTTTTTTTTTTTTTTTTT	D	866	894	ATCATGCTTAACAACCTTTATATGCACTA	-27.7
Pf3D7_14_v3:1603692-1606564:f	site	ATAWATATATATATATATATATATATATA	D	866	894	ATCATGCTTAACAACCTTTATATGCACTA	-55.5
Pf3D7_14_v3:1603692-1606564:f	site	AAAAAAAAAAAAAAAAAAAAWAAAAAAAA	D	866	894	ATCATGCTTAACAACCTTTATATGCACTA	-27.6
Pf3D7_14_v3:1603692-1606564:f	site	GKYSWKRCTGCWSMWGYDAYKTTKBNTDAWSBTATTRKWRGWGYWTCSA	D	866	914	ATCATGCTTAACAACCTTTATATGCACTAAAAAATAAAAAAAAAATAAA	-28.3
Pf3D7_14_v3:1603692-1606564:f	site	WWVDBARSATVRYYHCTTKKKRCWTBSHHRTTDHHMCMTATGDA	D	866	909	ATCATGCTTAACAACCTTTATATGCACTAAAAAATAAAAAAAAA	-22.2
Pf3D7_14_v3:1603692-1606564:f	site	AWAAAWTGKBKAGKTTCTGMWWKBGSAWCWATGVTTAVWGGCGT	D	866	909	ATCATGCTTAACAACCTTTATATGCACTAAAAAATAAAAAAAAA	-34.4
Pf3D7_14_v3:1603692-1606564:f	site	CMTWBTRKCCMARGAAWWGTWCVAGGAWNWAKAKWAGCTKH	D	866	906	ATCATGCTTAACAACCTTTATATGCACTAAAAAATAAAAAA	-33.9
Pf3D7_14_v3:1603692-1606564:f	site	AWATWWATATATATATATATATATATATATATATA	D	867	901	TCATGCTTAACAACCTTTATATGCACTAAAAAATA	-26.7
Pf3D7_14_v3:1603692-1606564:f	site	YTTTTTTTTTTTTTTTTTTTTTTTTTTTT	D	867	895	TCATGCTTAACAACCTTTATATGCACTAA	-50.5
Pf3D7_14_v3:1603692-1606564:f	site	ATAWATATATATATATATATATATATATA	D	867	895	TCATGCTTAACAACCTTTATATGCACTAA	-26.1
Pf3D7_14_v3:1603692-1606564:f	site	AAAAAAAAAAAAAAAAAAAAWAAAAAAAA	D	867	895	TCATGCTTAACAACCTTTATATGCACTAA	-27.1
Pf3D7_14_v3:1603692-1606564:f	site	WTATAHWTATATATATATATATATATAT	D	867	894	TCATGCTTAACAACCTTTATATGCACTA	-16.5
Pf3D7_14_v3:1603692-1606564:f	site	GKYSWKRCTGCWSMWGYDAYKTTKBNTDAWSBTATTRKWRGWGYWTCSA	D	867	915	TCATGCTTAACAACCTTTATATGCACTAAAAAATAAAAAAAAAATAAAA	-29.7
Pf3D7_14_v3:1603692-1606564:f	site	WWVDBARSATVRYYHCTTKKKRCWTBSHHRTTDHHMCMTATGDA	D	867	910	TCATGCTTAACAACCTTTATATGCACTAAAAAATAAAAAAAAAA	-20.1
Pf3D7_14_v3:1603692-1606564:f	site	AWAAAWTGKBKAGKTTCTGMWWKBGSAWCWATGVTTAVWGGCGT	D	867	910	TCATGCTTAACAACCTTTATATGCACTAAAAAATAAAAAAAAAA	-27.2
Pf3D7_14_v3:1603692-1606564:f	site	CMTWBTRKCCMARGAAWWGTWCVAGGAWNWAKAKWAGCTKH	D	867	907	TCATGCTTAACAACCTTTATATGCACTAAAAAATAAAAAAA	-14.8
Pf3D7_14_v3:1603692-1606564:f	site	CMRHWASWWKTTSTSCTRDTWYTGMBRA	D	867	894	TCATGCTTAACAACCTTTATATGCACTA	-18.0
Pf3D7_14_v3:1603692-1606564:f	site	AWATWWATATATATATATATATATATATATATATA	D	868	902	CATGCTTAACAACCTTTATATGCACTAAAAAATAA	-67.3
Pf3D7_14_v3:1603692-1606564:f	site	YTTTTTTTTTTTTTTTTTTTTTTTTTTTT	D	868	896	CATGCTTAACAACCTTTATATGCACTAAA	-42.8
Pf3D7_14_v3:1603692-1606564:f	site	ATAWATATATATATATATATATATATATA	D	868	896	CATGCTTAACAACCTTTATATGCACTAAA	-55.6
Pf3D7_14_v3:1603692-1606564:f	site	AAAAAAAAAAAAAAAAAAAAWAAAAAAAA	D	868	896	CATGCTTAACAACCTTTATATGCACTAAA	-28.0
Pf3D7_14_v3:1603692-1606564:f	site	WTATAHWTATATATATATATATATATAT	D	868	895	CATGCTTAACAACCTTTATATGCACTAA	-29.9
Pf3D7_14_v3:1603692-1606564:f	site	GKYSWKRCTGCWSMWGYDAYKTTKBNTDAWSBTATTRKWRGWGYWTCSA	D	868	916	CATGCTTAACAACCTTTATATGCACTAAAAAATAAAAAAAAAATAAAAA	-21.7
Pf3D7_14_v3:1603692-1606564:f	site	WWVDBARSATVRYYHCTTKKKRCWTBSHHRTTDHHMCMTATGDA	D	868	911	CATGCTTAACAACCTTTATATGCACTAAAAAATAAAAAAAAAAT	-19.6
Pf3D7_14_v3:1603692-1606564:f	site	AWAAAWTGKBKAGKTTCTGMWWKBGSAWCWATGVTTAVWGGCGT	D	868	911	CATGCTTAACAACCTTTATATGCACTAAAAAATAAAAAAAAAAT	-27.9
Pf3D7_14_v3:1603692-1606564:f	site	CMTWBTRKCCMARGAAWWGTWCVAGGAWNWAKAKWAGCTKH	D	868	908	CATGCTTAACAACCTTTATATGCACTAAAAAATAAAAAAAA	-19.2
Pf3D7_14_v3:1603692-1606564:f	site	CMRHWASWWKTTSTSCTRDTWYTGMBRA	D	868	895	CATGCTTAACAACCTTTATATGCACTAA	-12.3
Pf3D7_14_v3:1603692-1606564:f	site	AWATWWATATATATATATATATATATATATATATA	D	869	903	ATGCTTAACAACCTTTATATGCACTAAAAAATAAA	-35.7
Pf3D7_14_v3:1603692-1606564:f	site	YTTTTTTTTTTTTTTTTTTTTTTTTTTTT	D	869	897	ATGCTTAACAACCTTTATATGCACTAAAA	-44.5
Pf3D7_14_v3:1603692-1606564:f	site	ATAWATATATATATATATATATATATATA	D	869	897	ATGCTTAACAACCTTTATATGCACTAAAA	-23.3
Pf3D7_14_v3:1603692-1606564:f	site	AAAAAAAAAAAAAAAAAAAAWAAAAAAAA	D	869	897	ATGCTTAACAACCTTTATATGCACTAAAA	-29.7
Pf3D7_14_v3:1603692-1606564:f	site	WTATAHWTATATATATATATATATATAT	D	869	896	ATGCTTAACAACCTTTATATGCACTAAA	-13.4
Pf3D7_14_v3:1603692-1606564:f	site	GKYSWKRCTGCWSMWGYDAYKTTKBNTDAWSBTATTRKWRGWGYWTCSA	D	869	917	ATGCTTAACAACCTTTATATGCACTAAAAAATAAAAAAAAAATAAAAAA	-29.4
Pf3D7_14_v3:1603692-1606564:f	site	WWVDBARSATVRYYHCTTKKKRCWTBSHHRTTDHHMCMTATGDA	D	869	912	ATGCTTAACAACCTTTATATGCACTAAAAAATAAAAAAAAAATA	-26.9
Pf3D7_14_v3:1603692-1606564:f	site	AWAAAWTGKBKAGKTTCTGMWWKBGSAWCWATGVTTAVWGGCGT	D	869	912	ATGCTTAACAACCTTTATATGCACTAAAAAATAAAAAAAAAATA	-26.2
Pf3D7_14_v3:1603692-1606564:f	site	CMTWBTRKCCMARGAAWWGTWCVAGGAWNWAKAKWAGCTKH	D	869	909	ATGCTTAACAACCTTTATATGCACTAAAAAATAAAAAAAAA	-16.8
Pf3D7_14_v3:1603692-1606564:f	site	CMRHWASWWKTTSTSCTRDTWYTGMBRA	D	869	896	ATGCTTAACAACCTTTATATGCACTAAA	-19.1
Pf3D7_14_v3:1603692-1606564:f	site	AWATWWATATATATATATATATATATATATATATA	D	870	904	TGCTTAACAACCTTTATATGCACTAAAAAATAAAA	-51.9
Pf3D7_14_v3:1603692-1606564:f	site	YTTTTTTTTTTTTTTTTTTTTTTTTTTTT	D	870	898	TGCTTAACAACCTTTATATGCACTAAAAA	-41.5
Pf3D7_14_v3:1603692-1606564:f	site	ATAWATATATATATATATATATATATATA	D	870	898	TGCTTAACAACCTTTATATGCACTAAAAA	-48.6
Pf3D7_14_v3:1603692-1606564:f	site	AAAAAAAAAAAAAAAAAAAAWAAAAAAAA	D	870	898	TGCTTAACAACCTTTATATGCACTAAAAA	-24.4
Pf3D7_14_v3:1603692-1606564:f	site	WTATAHWTATATATATATATATATATAT	D	870	897	TGCTTAACAACCTTTATATGCACTAAAA	-45.3
Pf3D7_14_v3:1603692-1606564:f	site	GKYSWKRCTGCWSMWGYDAYKTTKBNTDAWSBTATTRKWRGWGYWTCSA	D	870	918	TGCTTAACAACCTTTATATGCACTAAAAAATAAAAAAAAAATAAAAAAC	-25.5
Pf3D7_14_v3:1603692-1606564:f	site	WWVDBARSATVRYYHCTTKKKRCWTBSHHRTTDHHMCMTATGDA	D	870	913	TGCTTAACAACCTTTATATGCACTAAAAAATAAAAAAAAAATAA	-12.3
Pf3D7_14_v3:1603692-1606564:f	site	AWAAAWTGKBKAGKTTCTGMWWKBGSAWCWATGVTTAVWGGCGT	D	870	913	TGCTTAACAACCTTTATATGCACTAAAAAATAAAAAAAAAATAA	-50.6
Pf3D7_14_v3:1603692-1606564:f	site	CMTWBTRKCCMARGAAWWGTWCVAGGAWNWAKAKWAGCTKH	D	870	910	TGCTTAACAACCTTTATATGCACTAAAAAATAAAAAAAAAA	-26.8
Pf3D7_14_v3:1603692-1606564:f	site	CMRHWASWWKTTSTSCTRDTWYTGMBRA	D	870	897	TGCTTAACAACCTTTATATGCACTAAAA	-22.8
Pf3D7_14_v3:1603692-1606564:f	site	AWATWWATATATATATATATATATATATATATATA	D	871	905	GCTTAACAACCTTTATATGCACTAAAAAATAAAAA	-28.5
Pf3D7_14_v3:1603692-1606564:f	site	YTTTTTTTTTTTTTTTTTTTTTTTTTTTT	D	871	899	GCTTAACAACCTTTATATGCACTAAAAAA	-36.3
Pf3D7_14_v3:1603692-1606564:f	site	ATAWATATATATATATATATATATATATA	D	871	899	GCTTAACAACCTTTATATGCACTAAAAAA	-36.2
Pf3D7_14_v3:1603692-1606564:f	site	AAAAAAAAAAAAAAAAAAAAWAAAAAAAA	D	871	899	GCTTAACAACCTTTATATGCACTAAAAAA	-26.5
Pf3D7_14_v3:1603692-1606564:f	site	WTATAHWTATATATATATATATATATAT	D	871	898	GCTTAACAACCTTTATATGCACTAAAAA	-28.8
Pf3D7_14_v3:1603692-1606564:f	site	GKYSWKRCTGCWSMWGYDAYKTTKBNTDAWSBTATTRKWRGWGYWTCSA	D	871	919	GCTTAACAACCTTTATATGCACTAAAAAATAAAAAAAAAATAAAAAACA	-30.0
Pf3D7_14_v3:1603692-1606564:f	site	WWVDBARSATVRYYHCTTKKKRCWTBSHHRTTDHHMCMTATGDA	D	871	914	GCTTAACAACCTTTATATGCACTAAAAAATAAAAAAAAAATAAA	-30.4
Pf3D7_14_v3:1603692-1606564:f	site	AWAAAWTGKBKAGKTTCTGMWWKBGSAWCWATGVTTAVWGGCGT	D	871	914	GCTTAACAACCTTTATATGCACTAAAAAATAAAAAAAAAATAAA	-22.7
Pf3D7_14_v3:1603692-1606564:f	site	CMTWBTRKCCMARGAAWWGTWCVAGGAWNWAKAKWAGCTKH	D	871	911	GCTTAACAACCTTTATATGCACTAAAAAATAAAAAAAAAAT	-11.0
Pf3D7_14_v3:1603692-1606564:f	site	CMRHWASWWKTTSTSCTRDTWYTGMBRA	D	871	898	GCTTAACAACCTTTATATGCACTAAAAA	-10.8
Pf3D7_14_v3:1603692-1606564:f	site	AWATWWATATATATATATATATATATATATATATA	D	872	906	CTTAACAACCTTTATATGCACTAAAAAATAAAAAA	-51.5
Pf3D7_14_v3:1603692-1606564:f	site	YTTTTTTTTTTTTTTTTTTTTTTTTTTTT	D	872	900	CTTAACAACCTTTATATGCACTAAAAAAT	-39.4
Pf3D7_14_v3:1603692-1606564:f	site	ATAWATATATATATATATATATATATATA	D	872	900	CTTAACAACCTTTATATGCACTAAAAAAT	-45.7
Pf3D7_14_v3:1603692-1606564:f	site	AAAAAAAAAAAAAAAAAAAAWAAAAAAAA	D	872	900	CTTAACAACCTTTATATGCACTAAAAAAT	-32.0
Pf3D7_14_v3:1603692-1606564:f	site	WTATAHWTATATATATATATATATATAT	D	872	899	CTTAACAACCTTTATATGCACTAAAAAA	-28.5
Pf3D7_14_v3:1603692-1606564:f	site	GKYSWKRCTGCWSMWGYDAYKTTKBNTDAWSBTATTRKWRGWGYWTCSA	D	872	920	CTTAACAACCTTTATATGCACTAAAAAATAAAAAAAAAATAAAAAACAA	-26.4
Pf3D7_14_v3:1603692-1606564:f	site	WWVDBARSATVRYYHCTTKKKRCWTBSHHRTTDHHMCMTATGDA	D	872	915	CTTAACAACCTTTATATGCACTAAAAAATAAAAAAAAAATAAAA	-39.6
Pf3D7_14_v3:1603692-1606564:f	site	AWAAAWTGKBKAGKTTCTGMWWKBGSAWCWATGVTTAVWGGCGT	D	872	915	CTTAACAACCTTTATATGCACTAAAAAATAAAAAAAAAATAAAA	-33.3
Pf3D7_14_v3:1603692-1606564:f	site	CMTWBTRKCCMARGAAWWGTWCVAGGAWNWAKAKWAGCTKH	D	872	912	CTTAACAACCTTTATATGCACTAAAAAATAAAAAAAAAATA	-15.7
Pf3D7_14_v3:1603692-1606564:f	site	CMRHWASWWKTTSTSCTRDTWYTGMBRA	D	872	899	CTTAACAACCTTTATATGCACTAAAAAA	-15.3
Pf3D7_14_v3:1603692-1606564:f	site	AWATWWATATATATATATATATATATATATATATA	D	873	907	TTAACAACCTTTATATGCACTAAAAAATAAAAAAA	-27.0
Pf3D7_14_v3:1603692-1606564:f	site	YTTTTTTTTTTTTTTTTTTTTTTTTTTTT	D	873	901	TTAACAACCTTTATATGCACTAAAAAATA	-42.2
Pf3D7_14_v3:1603692-1606564:f	site	ATAWATATATATATATATATATATATATA	D	873	901	TTAACAACCTTTATATGCACTAAAAAATA	-24.2
Pf3D7_14_v3:1603692-1606564:f	site	AAAAAAAAAAAAAAAAAAAAWAAAAAAAA	D	873	901	TTAACAACCTTTATATGCACTAAAAAATA	-26.1
Pf3D7_14_v3:1603692-1606564:f	site	WTATAHWTATATATATATATATATATAT	D	873	900	TTAACAACCTTTATATGCACTAAAAAAT	-11.5
Pf3D7_14_v3:1603692-1606564:f	site	GKYSWKRCTGCWSMWGYDAYKTTKBNTDAWSBTATTRKWRGWGYWTCSA	D	873	921	TTAACAACCTTTATATGCACTAAAAAATAAAAAAAAAATAAAAAACAAA	-32.4
Pf3D7_14_v3:1603692-1606564:f	site	WWVDBARSATVRYYHCTTKKKRCWTBSHHRTTDHHMCMTATGDA	D	873	916	TTAACAACCTTTATATGCACTAAAAAATAAAAAAAAAATAAAAA	-19.7
Pf3D7_14_v3:1603692-1606564:f	site	AWAAAWTGKBKAGKTTCTGMWWKBGSAWCWATGVTTAVWGGCGT	D	873	916	TTAACAACCTTTATATGCACTAAAAAATAAAAAAAAAATAAAAA	-30.5
Pf3D7_14_v3:1603692-1606564:f	site	CMTWBTRKCCMARGAAWWGTWCVAGGAWNWAKAKWAGCTKH	D	873	913	TTAACAACCTTTATATGCACTAAAAAATAAAAAAAAAATAA	-22.1
Pf3D7_14_v3:1603692-1606564:f	site	CMRHWASWWKTTSTSCTRDTWYTGMBRA	D	873	900	TTAACAACCTTTATATGCACTAAAAAAT	-26.2
Pf3D7_14_v3:1603692-1606564:f	site	AWATWWATATATATATATATATATATATATATATA	D	874	908	TAACAACCTTTATATGCACTAAAAAATAAAAAAAA	-55.8
Pf3D7_14_v3:1603692-1606564:f	site	YTTTTTTTTTTTTTTTTTTTTTTTTTTTT	D	874	902	TAACAACCTTTATATGCACTAAAAAATAA	-34.9
Pf3D7_14_v3:1603692-1606564:f	site	ATAWATATATATATATATATATATATATA	D	874	902	TAACAACCTTTATATGCACTAAAAAATAA	-53.8
Pf3D7_14_v3:1603692-1606564:f	site	AAAAAAAAAAAAAAAAAAAAWAAAAAAAA	D	874	902	TAACAACCTTTATATGCACTAAAAAATAA	-34.6
Pf3D7_14_v3:1603692-1606564:f	site	WTATAHWTATATATATATATATATATAT	D	874	901	TAACAACCTTTATATGCACTAAAAAATA	-33.4
Pf3D7_14_v3:1603692-1606564:f	site	TTTTTTWTTTTTTTTTTYTTT	D	874	894	TAACAACCTTTATATGCACTA	-18.0
Pf3D7_14_v3:1603692-1606564:f	site	GKYSWKRCTGCWSMWGYDAYKTTKBNTDAWSBTATTRKWRGWGYWTCSA	D	874	922	TAACAACCTTTATATGCACTAAAAAATAAAAAAAAAATAAAAAACAAAA	-26.1
Pf3D7_14_v3:1603692-1606564:f	site	WWVDBARSATVRYYHCTTKKKRCWTBSHHRTTDHHMCMTATGDA	D	874	917	TAACAACCTTTATATGCACTAAAAAATAAAAAAAAAATAAAAAA	-32.6
Pf3D7_14_v3:1603692-1606564:f	site	AWAAAWTGKBKAGKTTCTGMWWKBGSAWCWATGVTTAVWGGCGT	D	874	917	TAACAACCTTTATATGCACTAAAAAATAAAAAAAAAATAAAAAA	-31.7
Pf3D7_14_v3:1603692-1606564:f	site	ATATATATATATATATATATW	D	874	894	TAACAACCTTTATATGCACTA	-41.1
Pf3D7_14_v3:1603692-1606564:f	site	CMTWBTRKCCMARGAAWWGTWCVAGGAWNWAKAKWAGCTKH	D	874	914	TAACAACCTTTATATGCACTAAAAAATAAAAAAAAAATAAA	-34.9
Pf3D7_14_v3:1603692-1606564:f	site	YCWTYTTYTTTTTTTTYTTTT	D	874	894	TAACAACCTTTATATGCACTA	-10.9
Pf3D7_14_v3:1603692-1606564:f	site	CMRHWASWWKTTSTSCTRDTWYTGMBRA	D	874	901	TAACAACCTTTATATGCACTAAAAAATA	-15.9
Pf3D7_14_v3:1603692-1606564:f	site	AWATWWATATATATATATATATATATATATATATA	D	875	909	AACAACCTTTATATGCACTAAAAAATAAAAAAAAA	-34.6
Pf3D7_14_v3:1603692-1606564:f	site	YTTTTTTTTTTTTTTTTTTTTTTTTTTTT	D	875	903	AACAACCTTTATATGCACTAAAAAATAAA	-41.0
Pf3D7_14_v3:1603692-1606564:f	site	ATAWATATATATATATATATATATATATA	D	875	903	AACAACCTTTATATGCACTAAAAAATAAA	-29.8
Pf3D7_14_v3:1603692-1606564:f	site	AAAAAAAAAAAAAAAAAAAAWAAAAAAAA	D	875	903	AACAACCTTTATATGCACTAAAAAATAAA	-13.1
Pf3D7_14_v3:1603692-1606564:f	site	WTATAHWTATATATATATATATATATAT	D	875	902	AACAACCTTTATATGCACTAAAAAATAA	-11.2
Pf3D7_14_v3:1603692-1606564:f	site	TTTTTTWTTTTTTTTTTYTTT	D	875	895	AACAACCTTTATATGCACTAA	-14.9
Pf3D7_14_v3:1603692-1606564:f	site	GKYSWKRCTGCWSMWGYDAYKTTKBNTDAWSBTATTRKWRGWGYWTCSA	D	875	923	AACAACCTTTATATGCACTAAAAAATAAAAAAAAAATAAAAAACAAAAA	-43.5
Pf3D7_14_v3:1603692-1606564:f	site	WWVDBARSATVRYYHCTTKKKRCWTBSHHRTTDHHMCMTATGDA	D	875	918	AACAACCTTTATATGCACTAAAAAATAAAAAAAAAATAAAAAAC	-28.3
Pf3D7_14_v3:1603692-1606564:f	site	AWAAAWTGKBKAGKTTCTGMWWKBGSAWCWATGVTTAVWGGCGT	D	875	918	AACAACCTTTATATGCACTAAAAAATAAAAAAAAAATAAAAAAC	-35.8
Pf3D7_14_v3:1603692-1606564:f	site	ATATATATATATATATATATW	D	875	895	AACAACCTTTATATGCACTAA	-18.4
Pf3D7_14_v3:1603692-1606564:f	site	CMTWBTRKCCMARGAAWWGTWCVAGGAWNWAKAKWAGCTKH	D	875	915	AACAACCTTTATATGCACTAAAAAATAAAAAAAAAATAAAA	-30.0
Pf3D7_14_v3:1603692-1606564:f	site	YCWTYTTYTTTTTTTTYTTTT	D	875	895	AACAACCTTTATATGCACTAA	-33.4
Pf3D7_14_v3:1603692-1606564:f	site	CMRHWASWWKTTSTSCTRDTWYTGMBRA	D	875	902	AACAACCTTTATATGCACTAAAAAATAA	-8.1
Pf3D7_14_v3:1603692-1606564:f	site	AWATWWATATATATATATATATATATATATATATA	D	876	910	ACAACCTTTATATGCACTAAAAAATAAAAAAAAAA	-46.8
Pf3D7_14_v3:1603692-1606564:f	site	YTTTTTTTTTTTTTTTTTTTTTTTTTTTT	D	876	904	ACAACCTTTATATGCACTAAAAAATAAAA	-56.0
Pf3D7_14_v3:1603692-1606564:f	site	ATAWATATATATATATATATATATATATA	D	876	904	ACAACCTTTATATGCACTAAAAAATAAAA	-50.1
Pf3D7_14_v3:1603692-1606564:f	site	AAAAAAAAAAAAAAAAAAAAWAAAAAAAA	D	876	904	ACAACCTTTATATGCACTAAAAAATAAAA	-11.0
Pf3D7_14_v3:1603692-1606564:f	site	WTATAHWTATATATATATATATATATAT	D	876	903	ACAACCTTTATATGCACTAAAAAATAAA	-35.9
Pf3D7_14_v3:1603692-1606564:f	site	TTTTTTWTTTTTTTTTTYTTT	D	876	896	ACAACCTTTATATGCACTAAA	-26.0
Pf3D7_14_v3:1603692-1606564:f	site	GKYSWKRCTGCWSMWGYDAYKTTKBNTDAWSBTATTRKWRGWGYWTCSA	D	876	924	ACAACCTTTATATGCACTAAAAAATAAAAAAAAAATAAAAAACAAAAAA	-33.0
Pf3D7_14_v3:1603692-1606564:f	site	WWVDBARSATVRYYHCTTKKKRCWTBSHHRTTDHHMCMTATGDA	D	876	919	ACAACCTTTATATGCACTAAAAAATAAAAAAAAAATAAAAAACA	-29.8
Pf3D7_14_v3:1603692-1606564:f	site	AWAAAWTGKBKAGKTTCTGMWWKBGSAWCWATGVTTAVWGGCGT	D	876	919	ACAACCTTTATATGCACTAAAAAATAAAAAAAAAATAAAAAACA	-20.4
Pf3D7_14_v3:1603692-1606564:f	site	ATATATATATATATATATATW	D	876	896	ACAACCTTTATATGCACTAAA	-31.0
Pf3D7_14_v3:1603692-1606564:f	site	CMTWBTRKCCMARGAAWWGTWCVAGGAWNWAKAKWAGCTKH	D	876	916	ACAACCTTTATATGCACTAAAAAATAAAAAAAAAATAAAAA	-16.1
Pf3D7_14_v3:1603692-1606564:f	site	YCWTYTTYTTTTTTTTYTTTT	D	876	896	ACAACCTTTATATGCACTAAA	-23.8
Pf3D7_14_v3:1603692-1606564:f	site	CMRHWASWWKTTSTSCTRDTWYTGMBRA	D	876	903	ACAACCTTTATATGCACTAAAAAATAAA	-25.1
Pf3D7_14_v3:1603692-1606564:f	site	AWATWWATATATATATATATATATATATATATATA	D	877	911	CAACCTTTATATGCACTAAAAAATAAAAAAAAAAT	-38.9
Pf3D7_14_v3:1603692-1606564:f	site	YTTTTTTTTTTTTTTTTTTTTTTTTTTTT	D	877	905	CAACCTTTATATGCACTAAAAAATAAAAA	-56.6
Pf3D7_14_v3:1603692-1606564:f	site	ATAWATATATATATATATATATATATATA	D	877	905	CAACCTTTATATGCACTAAAAAATAAAAA	-25.0
Pf3D7_14_v3:1603692-1606564:f	site	AAAAAAAAAAAAAAAAAAAAWAAAAAAAA	D	877	905	CAACCTTTATATGCACTAAAAAATAAAAA	-20.3
Pf3D7_14_v3:1603692-1606564:f	site	WTATAHWTATATATATATATATATATAT	D	877	904	CAACCTTTATATGCACTAAAAAATAAAA	-8.0
Pf3D7_14_v3:1603692-1606564:f	site	TTTTTTWTTTTTTTTTTYTTT	D	877	897	CAACCTTTATATGCACTAAAA	-27.6
Pf3D7_14_v3:1603692-1606564:f	site	GKYSWKRCTGCWSMWGYDAYKTTKBNTDAWSBTATTRKWRGWGYWTCSA	D	877	925	CAACCTTTATATGCACTAAAAAATAAAAAAAAAATAAAAAACAAAAAAA	-32.2
Pf3D7_14_v3:1603692-1606564:f	site	WWVDBARSATVRYYHCTTKKKRCWTBSHHRTTDHHMCMTATGDA	D	877	920	CAACCTTTATATGCACTAAAAAATAAAAAAAAAATAAAAAACAA	-24.4
Pf3D7_14_v3:1603692-1606564:f	site	AWAAAWTGKBKAGKTTCTGMWWKBGSAWCWATGVTTAVWGGCGT	D	877	920	CAACCTTTATATGCACTAAAAAATAAAAAAAAAATAAAAAACAA	-29.7
Pf3D7_14_v3:1603692-1606564:f	site	ATATATATATATATATATATW	D	877	897	CAACCTTTATATGCACTAAAA	-27.6
Pf3D7_14_v3:1603692-1606564:f	site	CMTWBTRKCCMARGAAWWGTWCVAGGAWNWAKAKWAGCTKH	D	877	917	CAACCTTTATATGCACTAAAAAATAAAAAAAAAATAAAAAA	-17.9
Pf3D7_14_v3:1603692-1606564:f	site	YCWTYTTYTTTTTTTTYTTTT	D	877	897	CAACCTTTATATGCACTAAAA	-16.7
Pf3D7_14_v3:1603692-1606564:f	site	CMRHWASWWKTTSTSCTRDTWYTGMBRA	D	877	904	CAACCTTTATATGCACTAAAAAATAAAA	-1.9
Pf3D7_14_v3:1603692-1606564:f	site	AWATWWATATATATATATATATATATATATATATA	D	878	912	AACCTTTATATGCACTAAAAAATAAAAAAAAAATA	-44.7
Pf3D7_14_v3:1603692-1606564:f	site	YTTTTTTTTTTTTTTTTTTTTTTTTTTTT	D	878	906	AACCTTTATATGCACTAAAAAATAAAAAA	-57.1
Pf3D7_14_v3:1603692-1606564:f	site	ATAWATATATATATATATATATATATATA	D	878	906	AACCTTTATATGCACTAAAAAATAAAAAA	-40.2
Pf3D7_14_v3:1603692-1606564:f	site	AAAAAAAAAAAAAAAAAAAAWAAAAAAAA	D	878	906	AACCTTTATATGCACTAAAAAATAAAAAA	-11.3
Pf3D7_14_v3:1603692-1606564:f	site	WTATAHWTATATATATATATATATATAT	D	878	905	AACCTTTATATGCACTAAAAAATAAAAA	-36.4
Pf3D7_14_v3:1603692-1606564:f	site	TTTTTTWTTTTTTTTTTYTTT	D	878	898	AACCTTTATATGCACTAAAAA	-34.2
Pf3D7_14_v3:1603692-1606564:f	site	GKYSWKRCTGCWSMWGYDAYKTTKBNTDAWSBTATTRKWRGWGYWTCSA	D	878	926	AACCTTTATATGCACTAAAAAATAAAAAAAAAATAAAAAACAAAAAAAA	-36.8
Pf3D7_14_v3:1603692-1606564:f	site	WWVDBARSATVRYYHCTTKKKRCWTBSHHRTTDHHMCMTATGDA	D	878	921	AACCTTTATATGCACTAAAAAATAAAAAAAAAATAAAAAACAAA	-33.4
Pf3D7_14_v3:1603692-1606564:f	site	AWAAAWTGKBKAGKTTCTGMWWKBGSAWCWATGVTTAVWGGCGT	D	878	921	AACCTTTATATGCACTAAAAAATAAAAAAAAAATAAAAAACAAA	-31.4
Pf3D7_14_v3:1603692-1606564:f	site	ATATATATATATATATATATW	D	878	898	AACCTTTATATGCACTAAAAA	-31.1
Pf3D7_14_v3:1603692-1606564:f	site	CMTWBTRKCCMARGAAWWGTWCVAGGAWNWAKAKWAGCTKH	D	878	918	AACCTTTATATGCACTAAAAAATAAAAAAAAAATAAAAAAC	-25.1
Pf3D7_14_v3:1603692-1606564:f	site	YCWTYTTYTTTTTTTTYTTTT	D	878	898	AACCTTTATATGCACTAAAAA	-35.8
Pf3D7_14_v3:1603692-1606564:f	site	CMRHWASWWKTTSTSCTRDTWYTGMBRA	D	878	905	AACCTTTATATGCACTAAAAAATAAAAA	-11.0
Pf3D7_14_v3:1603692-1606564:f	site	AWATWWATATATATATATATATATATATATATATA	D	879	913	ACCTTTATATGCACTAAAAAATAAAAAAAAAATAA	-36.6
Pf3D7_14_v3:1603692-1606564:f	site	YTTTTTTTTTTTTTTTTTTTTTTTTTTTT	D	879	907	ACCTTTATATGCACTAAAAAATAAAAAAA	-58.9
Pf3D7_14_v3:1603692-1606564:f	site	ATAWATATATATATATATATATATATATA	D	879	907	ACCTTTATATGCACTAAAAAATAAAAAAA	-17.8
Pf3D7_14_v3:1603692-1606564:f	site	AAAAAAAAAAAAAAAAAAAAWAAAAAAAA	D	879	907	ACCTTTATATGCACTAAAAAATAAAAAAA	-17.2
Pf3D7_14_v3:1603692-1606564:f	site	WTATAHWTATATATATATATATATATAT	D	879	906	ACCTTTATATGCACTAAAAAATAAAAAA	-14.9
Pf3D7_14_v3:1603692-1606564:f	site	TTTTTTWTTTTTTTTTTYTTT	D	879	899	ACCTTTATATGCACTAAAAAA	-20.9
Pf3D7_14_v3:1603692-1606564:f	site	GKYSWKRCTGCWSMWGYDAYKTTKBNTDAWSBTATTRKWRGWGYWTCSA	D	879	927	ACCTTTATATGCACTAAAAAATAAAAAAAAAATAAAAAACAAAAAAAAT	-35.2
Pf3D7_14_v3:1603692-1606564:f	site	WWVDBARSATVRYYHCTTKKKRCWTBSHHRTTDHHMCMTATGDA	D	879	922	ACCTTTATATGCACTAAAAAATAAAAAAAAAATAAAAAACAAAA	-29.0
Pf3D7_14_v3:1603692-1606564:f	site	AWAAAWTGKBKAGKTTCTGMWWKBGSAWCWATGVTTAVWGGCGT	D	879	922	ACCTTTATATGCACTAAAAAATAAAAAAAAAATAAAAAACAAAA	-32.9
Pf3D7_14_v3:1603692-1606564:f	site	ATATATATATATATATATATW	D	879	899	ACCTTTATATGCACTAAAAAA	-11.1
Pf3D7_14_v3:1603692-1606564:f	site	CMTWBTRKCCMARGAAWWGTWCVAGGAWNWAKAKWAGCTKH	D	879	919	ACCTTTATATGCACTAAAAAATAAAAAAAAAATAAAAAACA	-23.9
Pf3D7_14_v3:1603692-1606564:f	site	YCWTYTTYTTTTTTTTYTTTT	D	879	899	ACCTTTATATGCACTAAAAAA	-25.1
Pf3D7_14_v3:1603692-1606564:f	site	CMRHWASWWKTTSTSCTRDTWYTGMBRA	D	879	906	ACCTTTATATGCACTAAAAAATAAAAAA	-18.0
Pf3D7_14_v3:1603692-1606564:f	site	AWATWWATATATATATATATATATATATATATATA	D	880	914	CCTTTATATGCACTAAAAAATAAAAAAAAAATAAA	-43.4
Pf3D7_14_v3:1603692-1606564:f	site	YTTTTTTTTTTTTTTTTTTTTTTTTTTTT	D	880	908	CCTTTATATGCACTAAAAAATAAAAAAAA	-61.1
Pf3D7_14_v3:1603692-1606564:f	site	ATAWATATATATATATATATATATATATA	D	880	908	CCTTTATATGCACTAAAAAATAAAAAAAA	-41.3
Pf3D7_14_v3:1603692-1606564:f	site	AAAAAAAAAAAAAAAAAAAAWAAAAAAAA	D	880	908	CCTTTATATGCACTAAAAAATAAAAAAAA	-13.3
Pf3D7_14_v3:1603692-1606564:f	site	WTATAHWTATATATATATATATATATAT	D	880	907	CCTTTATATGCACTAAAAAATAAAAAAA	-28.8
Pf3D7_14_v3:1603692-1606564:f	site	TTTTTTWTTTTTTTTTTYTTT	D	880	900	CCTTTATATGCACTAAAAAAT	-30.8
Pf3D7_14_v3:1603692-1606564:f	site	TTTWTGTGBRTGYVT	D	880	894	CCTTTATATGCACTA	-4.9
Pf3D7_14_v3:1603692-1606564:f	site	GKYSWKRCTGCWSMWGYDAYKTTKBNTDAWSBTATTRKWRGWGYWTCSA	D	880	928	CCTTTATATGCACTAAAAAATAAAAAAAAAATAAAAAACAAAAAAAATA	-28.2
Pf3D7_14_v3:1603692-1606564:f	site	WWVDBARSATVRYYHCTTKKKRCWTBSHHRTTDHHMCMTATGDA	D	880	923	CCTTTATATGCACTAAAAAATAAAAAAAAAATAAAAAACAAAAA	-25.3
Pf3D7_14_v3:1603692-1606564:f	site	AWAAAWTGKBKAGKTTCTGMWWKBGSAWCWATGVTTAVWGGCGT	D	880	923	CCTTTATATGCACTAAAAAATAAAAAAAAAATAAAAAACAAAAA	-25.6
Pf3D7_14_v3:1603692-1606564:f	site	ATATATATATATATATATATW	D	880	900	CCTTTATATGCACTAAAAAAT	-29.5
Pf3D7_14_v3:1603692-1606564:f	site	CMTWBTRKCCMARGAAWWGTWCVAGGAWNWAKAKWAGCTKH	D	880	920	CCTTTATATGCACTAAAAAATAAAAAAAAAATAAAAAACAA	-10.8
Pf3D7_14_v3:1603692-1606564:f	site	GSGHWGBGDTGCWYN	D	880	894	CCTTTATATGCACTA	-11.5
Pf3D7_14_v3:1603692-1606564:f	site	YCWTYTTYTTTTTTTTYTTTT	D	880	900	CCTTTATATGCACTAAAAAAT	-27.6
Pf3D7_14_v3:1603692-1606564:f	site	CMRHWASWWKTTSTSCTRDTWYTGMBRA	D	880	907	CCTTTATATGCACTAAAAAATAAAAAAA	-11.7
Pf3D7_14_v3:1603692-1606564:f	site	AWATWWATATATATATATATATATATATATATATA	D	881	915	CTTTATATGCACTAAAAAATAAAAAAAAAATAAAA	-38.1
Pf3D7_14_v3:1603692-1606564:f	site	YTTTTTTTTTTTTTTTTTTTTTTTTTTTT	D	881	909	CTTTATATGCACTAAAAAATAAAAAAAAA	-57.6
Pf3D7_14_v3:1603692-1606564:f	site	ATAWATATATATATATATATATATATATA	D	881	909	CTTTATATGCACTAAAAAATAAAAAAAAA	-15.6
Pf3D7_14_v3:1603692-1606564:f	site	AAAAAAAAAAAAAAAAAAAAWAAAAAAAA	D	881	909	CTTTATATGCACTAAAAAATAAAAAAAAA	-17.6
Pf3D7_14_v3:1603692-1606564:f	site	WTATAHWTATATATATATATATATATAT	D	881	908	CTTTATATGCACTAAAAAATAAAAAAAA	-7.6
Pf3D7_14_v3:1603692-1606564:f	site	TTTTTTWTTTTTTTTTTYTTT	D	881	901	CTTTATATGCACTAAAAAATA	-19.7
Pf3D7_14_v3:1603692-1606564:f	site	TTTWTGTGBRTGYVT	D	881	895	CTTTATATGCACTAA	-14.6
Pf3D7_14_v3:1603692-1606564:f	site	GKYSWKRCTGCWSMWGYDAYKTTKBNTDAWSBTATTRKWRGWGYWTCSA	D	881	929	CTTTATATGCACTAAAAAATAAAAAAAAAATAAAAAACAAAAAAAATAA	-37.8
Pf3D7_14_v3:1603692-1606564:f	site	WWVDBARSATVRYYHCTTKKKRCWTBSHHRTTDHHMCMTATGDA	D	881	924	CTTTATATGCACTAAAAAATAAAAAAAAAATAAAAAACAAAAAA	-36.1
Pf3D7_14_v3:1603692-1606564:f	site	AWAAAWTGKBKAGKTTCTGMWWKBGSAWCWATGVTTAVWGGCGT	D	881	924	CTTTATATGCACTAAAAAATAAAAAAAAAATAAAAAACAAAAAA	-36.1
Pf3D7_14_v3:1603692-1606564:f	site	ATATATATATATATATATATW	D	881	901	CTTTATATGCACTAAAAAATA	-19.4
Pf3D7_14_v3:1603692-1606564:f	site	CMTWBTRKCCMARGAAWWGTWCVAGGAWNWAKAKWAGCTKH	D	881	921	CTTTATATGCACTAAAAAATAAAAAAAAAATAAAAAACAAA	-9.8
Pf3D7_14_v3:1603692-1606564:f	site	GSGHWGBGDTGCWYN	D	881	895	CTTTATATGCACTAA	-14.4
Pf3D7_14_v3:1603692-1606564:f	site	YCWTYTTYTTTTTTTTYTTTT	D	881	901	CTTTATATGCACTAAAAAATA	-33.9
Pf3D7_14_v3:1603692-1606564:f	site	CMRHWASWWKTTSTSCTRDTWYTGMBRA	D	881	908	CTTTATATGCACTAAAAAATAAAAAAAA	-17.1
Pf3D7_14_v3:1603692-1606564:f	site	AWATWWATATATATATATATATATATATATATATA	D	882	916	TTTATATGCACTAAAAAATAAAAAAAAAATAAAAA	-34.1
Pf3D7_14_v3:1603692-1606564:f	site	YTTTTTTTTTTTTTTTTTTTTTTTTTTTT	D	882	910	TTTATATGCACTAAAAAATAAAAAAAAAA	-59.6
Pf3D7_14_v3:1603692-1606564:f	site	ATAWATATATATATATATATATATATATA	D	882	910	TTTATATGCACTAAAAAATAAAAAAAAAA	-37.2
Pf3D7_14_v3:1603692-1606564:f	site	AAAAAAAAAAAAAAAAAAAAWAAAAAAAA	D	882	910	TTTATATGCACTAAAAAATAAAAAAAAAA	-13.9
Pf3D7_14_v3:1603692-1606564:f	site	WTATAHWTATATATATATATATATATAT	D	882	909	TTTATATGCACTAAAAAATAAAAAAAAA	-28.0
Pf3D7_14_v3:1603692-1606564:f	site	TTTTTTWTTTTTTTTTTYTTT	D	882	902	TTTATATGCACTAAAAAATAA	-23.5
Pf3D7_14_v3:1603692-1606564:f	site	TTTWTGTGBRTGYVT	D	882	896	TTTATATGCACTAAA	-3.3
Pf3D7_14_v3:1603692-1606564:f	site	GKYSWKRCTGCWSMWGYDAYKTTKBNTDAWSBTATTRKWRGWGYWTCSA	D	882	930	TTTATATGCACTAAAAAATAAAAAAAAAATAAAAAACAAAAAAAATAAA	-43.9
Pf3D7_14_v3:1603692-1606564:f	site	WWVDBARSATVRYYHCTTKKKRCWTBSHHRTTDHHMCMTATGDA	D	882	925	TTTATATGCACTAAAAAATAAAAAAAAAATAAAAAACAAAAAAA	-32.0
Pf3D7_14_v3:1603692-1606564:f	site	AWAAAWTGKBKAGKTTCTGMWWKBGSAWCWATGVTTAVWGGCGT	D	882	925	TTTATATGCACTAAAAAATAAAAAAAAAATAAAAAACAAAAAAA	-34.4
Pf3D7_14_v3:1603692-1606564:f	site	ATATATATATATATATATATW	D	882	902	TTTATATGCACTAAAAAATAA	-30.4
Pf3D7_14_v3:1603692-1606564:f	site	CMTWBTRKCCMARGAAWWGTWCVAGGAWNWAKAKWAGCTKH	D	882	922	TTTATATGCACTAAAAAATAAAAAAAAAATAAAAAACAAAA	-15.5
Pf3D7_14_v3:1603692-1606564:f	site	GSGHWGBGDTGCWYN	D	882	896	TTTATATGCACTAAA	-14.1
Pf3D7_14_v3:1603692-1606564:f	site	YCWTYTTYTTTTTTTTYTTTT	D	882	902	TTTATATGCACTAAAAAATAA	-34.3
Pf3D7_14_v3:1603692-1606564:f	site	CMRHWASWWKTTSTSCTRDTWYTGMBRA	D	882	909	TTTATATGCACTAAAAAATAAAAAAAAA	-31.6
Pf3D7_14_v3:1603692-1606564:f	site	AWATWWATATATATATATATATATATATATATATA	D	883	917	TTATATGCACTAAAAAATAAAAAAAAAATAAAAAA	-30.6
Pf3D7_14_v3:1603692-1606564:f	site	YTTTTTTTTTTTTTTTTTTTTTTTTTTTT	D	883	911	TTATATGCACTAAAAAATAAAAAAAAAAT	-61.8
Pf3D7_14_v3:1603692-1606564:f	site	ATAWATATATATATATATATATATATATA	D	883	911	TTATATGCACTAAAAAATAAAAAAAAAAT	-21.3
Pf3D7_14_v3:1603692-1606564:f	site	AAAAAAAAAAAAAAAAAAAAWAAAAAAAA	D	883	911	TTATATGCACTAAAAAATAAAAAAAAAAT	-9.8
Pf3D7_14_v3:1603692-1606564:f	site	WTATAHWTATATATATATATATATATAT	D	883	910	TTATATGCACTAAAAAATAAAAAAAAAA	-8.9
Pf3D7_14_v3:1603692-1606564:f	site	TTTTTTWTTTTTTTTTTYTTT	D	883	903	TTATATGCACTAAAAAATAAA	-26.1
Pf3D7_14_v3:1603692-1606564:f	site	TTTWTGTGBRTGYVT	D	883	897	TTATATGCACTAAAA	-19.6
Pf3D7_14_v3:1603692-1606564:f	site	GKYSWKRCTGCWSMWGYDAYKTTKBNTDAWSBTATTRKWRGWGYWTCSA	D	883	931	TTATATGCACTAAAAAATAAAAAAAAAATAAAAAACAAAAAAAATAAAG	-34.4
Pf3D7_14_v3:1603692-1606564:f	site	WWVDBARSATVRYYHCTTKKKRCWTBSHHRTTDHHMCMTATGDA	D	883	926	TTATATGCACTAAAAAATAAAAAAAAAATAAAAAACAAAAAAAA	-30.0
Pf3D7_14_v3:1603692-1606564:f	site	AWAAAWTGKBKAGKTTCTGMWWKBGSAWCWATGVTTAVWGGCGT	D	883	926	TTATATGCACTAAAAAATAAAAAAAAAATAAAAAACAAAAAAAA	-29.4
Pf3D7_14_v3:1603692-1606564:f	site	ATATATATATATATATATATW	D	883	903	TTATATGCACTAAAAAATAAA	-12.7
Pf3D7_14_v3:1603692-1606564:f	site	CMTWBTRKCCMARGAAWWGTWCVAGGAWNWAKAKWAGCTKH	D	883	923	TTATATGCACTAAAAAATAAAAAAAAAATAAAAAACAAAAA	-20.3
Pf3D7_14_v3:1603692-1606564:f	site	GSGHWGBGDTGCWYN	D	883	897	TTATATGCACTAAAA	-14.1
Pf3D7_14_v3:1603692-1606564:f	site	YCWTYTTYTTTTTTTTYTTTT	D	883	903	TTATATGCACTAAAAAATAAA	-30.8
Pf3D7_14_v3:1603692-1606564:f	site	CMRHWASWWKTTSTSCTRDTWYTGMBRA	D	883	910	TTATATGCACTAAAAAATAAAAAAAAAA	-24.1
Pf3D7_14_v3:1603692-1606564:f	site	AWATWWATATATATATATATATATATATATATATA	D	884	918	TATATGCACTAAAAAATAAAAAAAAAATAAAAAAC	-39.7
Pf3D7_14_v3:1603692-1606564:f	site	YTTTTTTTTTTTTTTTTTTTTTTTTTTTT	D	884	912	TATATGCACTAAAAAATAAAAAAAAAATA	-58.4
Pf3D7_14_v3:1603692-1606564:f	site	ATAWATATATATATATATATATATATATA	D	884	912	TATATGCACTAAAAAATAAAAAAAAAATA	-41.2
Pf3D7_14_v3:1603692-1606564:f	site	AAAAAAAAAAAAAAAAAAAAWAAAAAAAA	D	884	912	TATATGCACTAAAAAATAAAAAAAAAATA	-9.7
Pf3D7_14_v3:1603692-1606564:f	site	WTATAHWTATATATATATATATATATAT	D	884	911	TATATGCACTAAAAAATAAAAAAAAAAT	-22.3
Pf3D7_14_v3:1603692-1606564:f	site	TTTTTTWTTTTTTTTTTYTTT	D	884	904	TATATGCACTAAAAAATAAAA	-33.9
Pf3D7_14_v3:1603692-1606564:f	site	TTTWTGTGBRTGYVT	D	884	898	TATATGCACTAAAAA	-21.7
Pf3D7_14_v3:1603692-1606564:f	site	GKYSWKRCTGCWSMWGYDAYKTTKBNTDAWSBTATTRKWRGWGYWTCSA	D	884	932	TATATGCACTAAAAAATAAAAAAAAAATAAAAAACAAAAAAAATAAAGC	-37.3
Pf3D7_14_v3:1603692-1606564:f	site	WWVDBARSATVRYYHCTTKKKRCWTBSHHRTTDHHMCMTATGDA	D	884	927	TATATGCACTAAAAAATAAAAAAAAAATAAAAAACAAAAAAAAT	-37.3
Pf3D7_14_v3:1603692-1606564:f	site	AWAAAWTGKBKAGKTTCTGMWWKBGSAWCWATGVTTAVWGGCGT	D	884	927	TATATGCACTAAAAAATAAAAAAAAAATAAAAAACAAAAAAAAT	-35.7
Pf3D7_14_v3:1603692-1606564:f	site	ATATATATATATATATATATW	D	884	904	TATATGCACTAAAAAATAAAA	-31.4
Pf3D7_14_v3:1603692-1606564:f	site	CMTWBTRKCCMARGAAWWGTWCVAGGAWNWAKAKWAGCTKH	D	884	924	TATATGCACTAAAAAATAAAAAAAAAATAAAAAACAAAAAA	-18.6
Pf3D7_14_v3:1603692-1606564:f	site	GSGHWGBGDTGCWYN	D	884	898	TATATGCACTAAAAA	-12.1
Pf3D7_14_v3:1603692-1606564:f	site	YCWTYTTYTTTTTTTTYTTTT	D	884	904	TATATGCACTAAAAAATAAAA	-40.5
Pf3D7_14_v3:1603692-1606564:f	site	CMRHWASWWKTTSTSCTRDTWYTGMBRA	D	884	911	TATATGCACTAAAAAATAAAAAAAAAAT	-25.0
Pf3D7_14_v3:1603692-1606564:f	site	AWATWWATATATATATATATATATATATATATATA	D	885	919	ATATGCACTAAAAAATAAAAAAAAAATAAAAAACA	-27.5
Pf3D7_14_v3:1603692-1606564:f	site	YTTTTTTTTTTTTTTTTTTTTTTTTTTTT	D	885	913	ATATGCACTAAAAAATAAAAAAAAAATAA	-64.7
Pf3D7_14_v3:1603692-1606564:f	site	ATAWATATATATATATATATATATATATA	D	885	913	ATATGCACTAAAAAATAAAAAAAAAATAA	-25.2
Pf3D7_14_v3:1603692-1606564:f	site	AAAAAAAAAAAAAAAAAAAAWAAAAAAAA	D	885	913	ATATGCACTAAAAAATAAAAAAAAAATAA	-6.5
Pf3D7_14_v3:1603692-1606564:f	site	WTATAHWTATATATATATATATATATAT	D	885	912	ATATGCACTAAAAAATAAAAAAAAAATA	-15.0
Pf3D7_14_v3:1603692-1606564:f	site	TTTTTTWTTTTTTTTTTYTTT	D	885	905	ATATGCACTAAAAAATAAAAA	-26.9
Pf3D7_14_v3:1603692-1606564:f	site	TTTWTGTGBRTGYVT	D	885	899	ATATGCACTAAAAAA	-25.8
Pf3D7_14_v3:1603692-1606564:f	site	GKYSWKRCTGCWSMWGYDAYKTTKBNTDAWSBTATTRKWRGWGYWTCSA	D	885	933	ATATGCACTAAAAAATAAAAAAAAAATAAAAAACAAAAAAAATAAAGCG	-26.5
Pf3D7_14_v3:1603692-1606564:f	site	WWVDBARSATVRYYHCTTKKKRCWTBSHHRTTDHHMCMTATGDA	D	885	928	ATATGCACTAAAAAATAAAAAAAAAATAAAAAACAAAAAAAATA	-28.9
Pf3D7_14_v3:1603692-1606564:f	site	AWAAAWTGKBKAGKTTCTGMWWKBGSAWCWATGVTTAVWGGCGT	D	885	928	ATATGCACTAAAAAATAAAAAAAAAATAAAAAACAAAAAAAATA	-29.4
Pf3D7_14_v3:1603692-1606564:f	site	ATATATATATATATATATATW	D	885	905	ATATGCACTAAAAAATAAAAA	-15.6
Pf3D7_14_v3:1603692-1606564:f	site	CMTWBTRKCCMARGAAWWGTWCVAGGAWNWAKAKWAGCTKH	D	885	925	ATATGCACTAAAAAATAAAAAAAAAATAAAAAACAAAAAAA	-20.5
Pf3D7_14_v3:1603692-1606564:f	site	GSGHWGBGDTGCWYN	D	885	899	ATATGCACTAAAAAA	-23.0
Pf3D7_14_v3:1603692-1606564:f	site	YCWTYTTYTTTTTTTTYTTTT	D	885	905	ATATGCACTAAAAAATAAAAA	-49.8
Pf3D7_14_v3:1603692-1606564:f	site	CMRHWASWWKTTSTSCTRDTWYTGMBRA	D	885	912	ATATGCACTAAAAAATAAAAAAAAAATA	-31.2
Pf3D7_14_v3:1603692-1606564:f	site	AWATWWATATATATATATATATATATATATATATA	D	886	920	TATGCACTAAAAAATAAAAAAAAAATAAAAAACAA	-37.3
Pf3D7_14_v3:1603692-1606564:f	site	YTTTTTTTTTTTTTTTTTTTTTTTTTTTT	D	886	914	TATGCACTAAAAAATAAAAAAAAAATAAA	-65.9
Pf3D7_14_v3:1603692-1606564:f	site	ATAWATATATATATATATATATATATATA	D	886	914	TATGCACTAAAAAATAAAAAAAAAATAAA	-38.1
Pf3D7_14_v3:1603692-1606564:f	site	AAAAAAAAAAAAAAAAAAAAWAAAAAAAA	D	886	914	TATGCACTAAAAAATAAAAAAAAAATAAA	-3.8
Pf3D7_14_v3:1603692-1606564:f	site	WTATAHWTATATATATATATATATATAT	D	886	913	TATGCACTAAAAAATAAAAAAAAAATAA	-12.2
Pf3D7_14_v3:1603692-1606564:f	site	TTTTTTWTTTTTTTTTTYTTT	D	886	906	TATGCACTAAAAAATAAAAAA	-35.3
Pf3D7_14_v3:1603692-1606564:f	site	TTTWTGTGBRTGYVT	D	886	900	TATGCACTAAAAAAT	-22.1
Pf3D7_14_v3:1603692-1606564:f	site	GKYSWKRCTGCWSMWGYDAYKTTKBNTDAWSBTATTRKWRGWGYWTCSA	D	886	934	TATGCACTAAAAAATAAAAAAAAAATAAAAAACAAAAAAAATAAAGCGA	-30.7
Pf3D7_14_v3:1603692-1606564:f	site	WWVDBARSATVRYYHCTTKKKRCWTBSHHRTTDHHMCMTATGDA	D	886	929	TATGCACTAAAAAATAAAAAAAAAATAAAAAACAAAAAAAATAA	-33.0
Pf3D7_14_v3:1603692-1606564:f	site	AWAAAWTGKBKAGKTTCTGMWWKBGSAWCWATGVTTAVWGGCGT	D	886	929	TATGCACTAAAAAATAAAAAAAAAATAAAAAACAAAAAAAATAA	-40.5
Pf3D7_14_v3:1603692-1606564:f	site	ATATATATATATATATATATW	D	886	906	TATGCACTAAAAAATAAAAAA	-34.0
Pf3D7_14_v3:1603692-1606564:f	site	CMTWBTRKCCMARGAAWWGTWCVAGGAWNWAKAKWAGCTKH	D	886	926	TATGCACTAAAAAATAAAAAAAAAATAAAAAACAAAAAAAA	-17.4
Pf3D7_14_v3:1603692-1606564:f	site	GSGHWGBGDTGCWYN	D	886	900	TATGCACTAAAAAAT	-19.8
Pf3D7_14_v3:1603692-1606564:f	site	YCWTYTTYTTTTTTTTYTTTT	D	886	906	TATGCACTAAAAAATAAAAAA	-38.0
Pf3D7_14_v3:1603692-1606564:f	site	CMRHWASWWKTTSTSCTRDTWYTGMBRA	D	886	913	TATGCACTAAAAAATAAAAAAAAAATAA	-24.1
Pf3D7_14_v3:1603692-1606564:f	site	AWATWWATATATATATATATATATATATATATATA	D	887	921	ATGCACTAAAAAATAAAAAAAAAATAAAAAACAAA	-37.4
Pf3D7_14_v3:1603692-1606564:f	site	YTTTTTTTTTTTTTTTTTTTTTTTTTTTT	D	887	915	ATGCACTAAAAAATAAAAAAAAAATAAAA	-71.8
Pf3D7_14_v3:1603692-1606564:f	site	ATAWATATATATATATATATATATATATA	D	887	915	ATGCACTAAAAAATAAAAAAAAAATAAAA	-25.2
Pf3D7_14_v3:1603692-1606564:f	site	AAAAAAAAAAAAAAAAAAAAWAAAAAAAA	D	887	915	ATGCACTAAAAAATAAAAAAAAAATAAAA	2.7
Pf3D7_14_v3:1603692-1606564:f	site	WTATAHWTATATATATATATATATATAT	D	887	914	ATGCACTAAAAAATAAAAAAAAAATAAA	-18.7
Pf3D7_14_v3:1603692-1606564:f	site	TTTTTTWTTTTTTTTTTYTTT	D	887	907	ATGCACTAAAAAATAAAAAAA	-42.9
Pf3D7_14_v3:1603692-1606564:f	site	TTTWTGTGBRTGYVT	D	887	901	ATGCACTAAAAAATA	-23.2
Pf3D7_14_v3:1603692-1606564:f	site	GKYSWKRCTGCWSMWGYDAYKTTKBNTDAWSBTATTRKWRGWGYWTCSA	D	887	935	ATGCACTAAAAAATAAAAAAAAAATAAAAAACAAAAAAAATAAAGCGAA	-31.1
Pf3D7_14_v3:1603692-1606564:f	site	WWVDBARSATVRYYHCTTKKKRCWTBSHHRTTDHHMCMTATGDA	D	887	930	ATGCACTAAAAAATAAAAAAAAAATAAAAAACAAAAAAAATAAA	-24.2
Pf3D7_14_v3:1603692-1606564:f	site	AWAAAWTGKBKAGKTTCTGMWWKBGSAWCWATGVTTAVWGGCGT	D	887	930	ATGCACTAAAAAATAAAAAAAAAATAAAAAACAAAAAAAATAAA	-31.3
Pf3D7_14_v3:1603692-1606564:f	site	ATATATATATATATATATATW	D	887	907	ATGCACTAAAAAATAAAAAAA	-13.3
Pf3D7_14_v3:1603692-1606564:f	site	CMTWBTRKCCMARGAAWWGTWCVAGGAWNWAKAKWAGCTKH	D	887	927	ATGCACTAAAAAATAAAAAAAAAATAAAAAACAAAAAAAAT	-19.0
Pf3D7_14_v3:1603692-1606564:f	site	GSGHWGBGDTGCWYN	D	887	901	ATGCACTAAAAAATA	-13.2
Pf3D7_14_v3:1603692-1606564:f	site	YCWTYTTYTTTTTTTTYTTTT	D	887	907	ATGCACTAAAAAATAAAAAAA	-53.8
Pf3D7_14_v3:1603692-1606564:f	site	CMRHWASWWKTTSTSCTRDTWYTGMBRA	D	887	914	ATGCACTAAAAAATAAAAAAAAAATAAA	-25.3
Pf3D7_14_v3:1603692-1606564:f	site	AWATWWATATATATATATATATATATATATATATA	D	888	922	TGCACTAAAAAATAAAAAAAAAATAAAAAACAAAA	-29.5
Pf3D7_14_v3:1603692-1606564:f	site	YTTTTTTTTTTTTTTTTTTTTTTTTTTTT	D	888	916	TGCACTAAAAAATAAAAAAAAAATAAAAA	-74.5
Pf3D7_14_v3:1603692-1606564:f	site	ATAWATATATATATATATATATATATATA	D	888	916	TGCACTAAAAAATAAAAAAAAAATAAAAA	-29.3
Pf3D7_14_v3:1603692-1606564:f	site	AAAAAAAAAAAAAAAAAAAAWAAAAAAAA	D	888	916	TGCACTAAAAAATAAAAAAAAAATAAAAA	3.8
Pf3D7_14_v3:1603692-1606564:f	site	WTATAHWTATATATATATATATATATAT	D	888	915	TGCACTAAAAAATAAAAAAAAAATAAAA	-18.4
Pf3D7_14_v3:1603692-1606564:f	site	TTTTTTWTTTTTTTTTTYTTT	D	888	908	TGCACTAAAAAATAAAAAAAA	-35.0
Pf3D7_14_v3:1603692-1606564:f	site	TTTWTGTGBRTGYVT	D	888	902	TGCACTAAAAAATAA	-19.6
Pf3D7_14_v3:1603692-1606564:f	site	GKYSWKRCTGCWSMWGYDAYKTTKBNTDAWSBTATTRKWRGWGYWTCSA	D	888	936	TGCACTAAAAAATAAAAAAAAAATAAAAAACAAAAAAAATAAAGCGAAC	-35.3
Pf3D7_14_v3:1603692-1606564:f	site	WWVDBARSATVRYYHCTTKKKRCWTBSHHRTTDHHMCMTATGDA	D	888	931	TGCACTAAAAAATAAAAAAAAAATAAAAAACAAAAAAAATAAAG	-33.5
Pf3D7_14_v3:1603692-1606564:f	site	AWAAAWTGKBKAGKTTCTGMWWKBGSAWCWATGVTTAVWGGCGT	D	888	931	TGCACTAAAAAATAAAAAAAAAATAAAAAACAAAAAAAATAAAG	-40.1
Pf3D7_14_v3:1603692-1606564:f	site	ATATATATATATATATATATW	D	888	908	TGCACTAAAAAATAAAAAAAA	-22.8
Pf3D7_14_v3:1603692-1606564:f	site	CMTWBTRKCCMARGAAWWGTWCVAGGAWNWAKAKWAGCTKH	D	888	928	TGCACTAAAAAATAAAAAAAAAATAAAAAACAAAAAAAATA	-17.6
Pf3D7_14_v3:1603692-1606564:f	site	GSGHWGBGDTGCWYN	D	888	902	TGCACTAAAAAATAA	-14.9
Pf3D7_14_v3:1603692-1606564:f	site	YCWTYTTYTTTTTTTTYTTTT	D	888	908	TGCACTAAAAAATAAAAAAAA	-42.7
Pf3D7_14_v3:1603692-1606564:f	site	CMRHWASWWKTTSTSCTRDTWYTGMBRA	D	888	915	TGCACTAAAAAATAAAAAAAAAATAAAA	-24.9
Pf3D7_14_v3:1603692-1606564:f	site	AWATWWATATATATATATATATATATATATATATA	D	889	923	GCACTAAAAAATAAAAAAAAAATAAAAAACAAAAA	-31.6
Pf3D7_14_v3:1603692-1606564:f	site	YTTTTTTTTTTTTTTTTTTTTTTTTTTTT	D	889	917	GCACTAAAAAATAAAAAAAAAATAAAAAA	-66.2
Pf3D7_14_v3:1603692-1606564:f	site	ATAWATATATATATATATATATATATATA	D	889	917	GCACTAAAAAATAAAAAAAAAATAAAAAA	-26.7
Pf3D7_14_v3:1603692-1606564:f	site	AAAAAAAAAAAAAAAAAAAAWAAAAAAAA	D	889	917	GCACTAAAAAATAAAAAAAAAATAAAAAA	1.0
Pf3D7_14_v3:1603692-1606564:f	site	WTATAHWTATATATATATATATATATAT	D	889	916	GCACTAAAAAATAAAAAAAAAATAAAAA	-26.4
Pf3D7_14_v3:1603692-1606564:f	site	TTTTTTWTTTTTTTTTTYTTT	D	889	909	GCACTAAAAAATAAAAAAAAA	-38.3
Pf3D7_14_v3:1603692-1606564:f	site	TTTWTGTGBRTGYVT	D	889	903	GCACTAAAAAATAAA	-27.4
Pf3D7_14_v3:1603692-1606564:f	site	GKYSWKRCTGCWSMWGYDAYKTTKBNTDAWSBTATTRKWRGWGYWTCSA	D	889	937	GCACTAAAAAATAAAAAAAAAATAAAAAACAAAAAAAATAAAGCGAACC	-30.4
Pf3D7_14_v3:1603692-1606564:f	site	WWVDBARSATVRYYHCTTKKKRCWTBSHHRTTDHHMCMTATGDA	D	889	932	GCACTAAAAAATAAAAAAAAAATAAAAAACAAAAAAAATAAAGC	-29.7
Pf3D7_14_v3:1603692-1606564:f	site	AWAAAWTGKBKAGKTTCTGMWWKBGSAWCWATGVTTAVWGGCGT	D	889	932	GCACTAAAAAATAAAAAAAAAATAAAAAACAAAAAAAATAAAGC	-32.3
Pf3D7_14_v3:1603692-1606564:f	site	ATATATATATATATATATATW	D	889	909	GCACTAAAAAATAAAAAAAAA	-16.9
Pf3D7_14_v3:1603692-1606564:f	site	CMTWBTRKCCMARGAAWWGTWCVAGGAWNWAKAKWAGCTKH	D	889	929	GCACTAAAAAATAAAAAAAAAATAAAAAACAAAAAAAATAA	-18.7
Pf3D7_14_v3:1603692-1606564:f	site	GSGHWGBGDTGCWYN	D	889	903	GCACTAAAAAATAAA	-11.9
Pf3D7_14_v3:1603692-1606564:f	site	YCWTYTTYTTTTTTTTYTTTT	D	889	909	GCACTAAAAAATAAAAAAAAA	-45.4
Pf3D7_14_v3:1603692-1606564:f	site	CMRHWASWWKTTSTSCTRDTWYTGMBRA	D	889	916	GCACTAAAAAATAAAAAAAAAATAAAAA	-16.1
Pf3D7_14_v3:1636677-1637556:f	site	GKYSWKRCTGCWSMWGYDAYKTTKBNTDAWSBTATTRKWRGWGYWTCSA	R	171	219	GCACTATATATAATCGTATTATTATTTTTGCATAATTATGATGTATTTA	-15.5
Pf3D7_14_v3:1636677-1637556:f	site	GKYSWKRCTGCWSMWGYDAYKTTKBNTDAWSBTATTRKWRGWGYWTCSA	R	172	220	GGCACTATATATAATCGTATTATTATTTTTGCATAATTATGATGTATTT	-14.1
Pf3D7_14_v3:1636677-1637556:f	site	GKYSWKRCTGCWSMWGYDAYKTTKBNTDAWSBTATTRKWRGWGYWTCSA	R	173	221	TGGCACTATATATAATCGTATTATTATTTTTGCATAATTATGATGTATT	-13.0
Pf3D7_14_v3:1636677-1637556:f	site	GKYSWKRCTGCWSMWGYDAYKTTKBNTDAWSBTATTRKWRGWGYWTCSA	R	174	222	TTGGCACTATATATAATCGTATTATTATTTTTGCATAATTATGATGTAT	-34.3
Pf3D7_14_v3:1636677-1637556:f	site	GKYSWKRCTGCWSMWGYDAYKTTKBNTDAWSBTATTRKWRGWGYWTCSA	R	175	223	TTTGGCACTATATATAATCGTATTATTATTTTTGCATAATTATGATGTA	-14.9
Pf3D7_14_v3:1636677-1637556:f	site	GKYSWKRCTGCWSMWGYDAYKTTKBNTDAWSBTATTRKWRGWGYWTCSA	R	176	224	TTTTGGCACTATATATAATCGTATTATTATTTTTGCATAATTATGATGT	-27.5
Pf3D7_14_v3:1636677-1637556:f	site	WWVDBARSATVRYYHCTTKKKRCWTBSHHRTTDHHMCMTATGDA	R	176	219	GCACTATATATAATCGTATTATTATTTTTGCATAATTATGATGT	-28.4
Pf3D7_14_v3:1636677-1637556:f	site	AWAAAWTGKBKAGKTTCTGMWWKBGSAWCWATGVTTAVWGGCGT	R	176	219	GCACTATATATAATCGTATTATTATTTTTGCATAATTATGATGT	-24.2
Pf3D7_14_v3:1636677-1637556:f	site	GKYSWKRCTGCWSMWGYDAYKTTKBNTDAWSBTATTRKWRGWGYWTCSA	R	177	225	ATTTTGGCACTATATATAATCGTATTATTATTTTTGCATAATTATGATG	-18.4
Pf3D7_14_v3:1636677-1637556:f	site	WWVDBARSATVRYYHCTTKKKRCWTBSHHRTTDHHMCMTATGDA	R	177	220	GGCACTATATATAATCGTATTATTATTTTTGCATAATTATGATG	-18.2
Pf3D7_14_v3:1636677-1637556:f	site	AWAAAWTGKBKAGKTTCTGMWWKBGSAWCWATGVTTAVWGGCGT	R	177	220	GGCACTATATATAATCGTATTATTATTTTTGCATAATTATGATG	-39.5
Pf3D7_14_v3:1636677-1637556:f	site	GKYSWKRCTGCWSMWGYDAYKTTKBNTDAWSBTATTRKWRGWGYWTCSA	R	178	226	TATTTTGGCACTATATATAATCGTATTATTATTTTTGCATAATTATGAT	-30.3
Pf3D7_14_v3:1636677-1637556:f	site	WWVDBARSATVRYYHCTTKKKRCWTBSHHRTTDHHMCMTATGDA	R	178	221	TGGCACTATATATAATCGTATTATTATTTTTGCATAATTATGAT	-26.7
Pf3D7_14_v3:1636677-1637556:f	site	AWAAAWTGKBKAGKTTCTGMWWKBGSAWCWATGVTTAVWGGCGT	R	178	221	TGGCACTATATATAATCGTATTATTATTTTTGCATAATTATGAT	-28.9
Pf3D7_14_v3:1636677-1637556:f	site	GKYSWKRCTGCWSMWGYDAYKTTKBNTDAWSBTATTRKWRGWGYWTCSA	R	179	227	TTATTTTGGCACTATATATAATCGTATTATTATTTTTGCATAATTATGA	-31.6
Pf3D7_14_v3:1636677-1637556:f	site	WWVDBARSATVRYYHCTTKKKRCWTBSHHRTTDHHMCMTATGDA	R	179	222	TTGGCACTATATATAATCGTATTATTATTTTTGCATAATTATGA	-6.5
Pf3D7_14_v3:1636677-1637556:f	site	AWAAAWTGKBKAGKTTCTGMWWKBGSAWCWATGVTTAVWGGCGT	R	179	222	TTGGCACTATATATAATCGTATTATTATTTTTGCATAATTATGA	-27.8
Pf3D7_14_v3:1636677-1637556:f	site	CMTWBTRKCCMARGAAWWGTWCVAGGAWNWAKAKWAGCTKH	R	179	219	GCACTATATATAATCGTATTATTATTTTTGCATAATTATGA	-27.9
Pf3D7_14_v3:1636677-1637556:f	site	GKYSWKRCTGCWSMWGYDAYKTTKBNTDAWSBTATTRKWRGWGYWTCSA	R	180	228	TTTATTTTGGCACTATATATAATCGTATTATTATTTTTGCATAATTATG	-22.3
Pf3D7_14_v3:1636677-1637556:f	site	WWVDBARSATVRYYHCTTKKKRCWTBSHHRTTDHHMCMTATGDA	R	180	223	TTTGGCACTATATATAATCGTATTATTATTTTTGCATAATTATG	-19.7
Pf3D7_14_v3:1636677-1637556:f	site	AWAAAWTGKBKAGKTTCTGMWWKBGSAWCWATGVTTAVWGGCGT	R	180	223	TTTGGCACTATATATAATCGTATTATTATTTTTGCATAATTATG	-33.2
Pf3D7_14_v3:1636677-1637556:f	site	CMTWBTRKCCMARGAAWWGTWCVAGGAWNWAKAKWAGCTKH	R	180	220	GGCACTATATATAATCGTATTATTATTTTTGCATAATTATG	-24.0
Pf3D7_14_v3:1636677-1637556:f	site	GKYSWKRCTGCWSMWGYDAYKTTKBNTDAWSBTATTRKWRGWGYWTCSA	R	181	229	TTTTATTTTGGCACTATATATAATCGTATTATTATTTTTGCATAATTAT	-19.5
Pf3D7_14_v3:1636677-1637556:f	site	WWVDBARSATVRYYHCTTKKKRCWTBSHHRTTDHHMCMTATGDA	R	181	224	TTTTGGCACTATATATAATCGTATTATTATTTTTGCATAATTAT	-30.9
Pf3D7_14_v3:1636677-1637556:f	site	AWAAAWTGKBKAGKTTCTGMWWKBGSAWCWATGVTTAVWGGCGT	R	181	224	TTTTGGCACTATATATAATCGTATTATTATTTTTGCATAATTAT	-36.8
Pf3D7_14_v3:1636677-1637556:f	site	CMTWBTRKCCMARGAAWWGTWCVAGGAWNWAKAKWAGCTKH	R	181	221	TGGCACTATATATAATCGTATTATTATTTTTGCATAATTAT	-28.1
Pf3D7_14_v3:1636677-1637556:f	site	GKYSWKRCTGCWSMWGYDAYKTTKBNTDAWSBTATTRKWRGWGYWTCSA	R	182	230	TTTTTATTTTGGCACTATATATAATCGTATTATTATTTTTGCATAATTA	-24.0
Pf3D7_14_v3:1636677-1637556:f	site	WWVDBARSATVRYYHCTTKKKRCWTBSHHRTTDHHMCMTATGDA	R	182	225	ATTTTGGCACTATATATAATCGTATTATTATTTTTGCATAATTA	-16.7
Pf3D7_14_v3:1636677-1637556:f	site	AWAAAWTGKBKAGKTTCTGMWWKBGSAWCWATGVTTAVWGGCGT	R	182	225	ATTTTGGCACTATATATAATCGTATTATTATTTTTGCATAATTA	-31.1
Pf3D7_14_v3:1636677-1637556:f	site	CMTWBTRKCCMARGAAWWGTWCVAGGAWNWAKAKWAGCTKH	R	182	222	TTGGCACTATATATAATCGTATTATTATTTTTGCATAATTA	-19.5
Pf3D7_14_v3:1636677-1637556:f	site	GKYSWKRCTGCWSMWGYDAYKTTKBNTDAWSBTATTRKWRGWGYWTCSA	R	183	231	CTTTTTATTTTGGCACTATATATAATCGTATTATTATTTTTGCATAATT	-27.7
Pf3D7_14_v3:1636677-1637556:f	site	WWVDBARSATVRYYHCTTKKKRCWTBSHHRTTDHHMCMTATGDA	R	183	226	TATTTTGGCACTATATATAATCGTATTATTATTTTTGCATAATT	-35.5
Pf3D7_14_v3:1636677-1637556:f	site	AWAAAWTGKBKAGKTTCTGMWWKBGSAWCWATGVTTAVWGGCGT	R	183	226	TATTTTGGCACTATATATAATCGTATTATTATTTTTGCATAATT	-18.9
Pf3D7_14_v3:1636677-1637556:f	site	CMTWBTRKCCMARGAAWWGTWCVAGGAWNWAKAKWAGCTKH	R	183	223	TTTGGCACTATATATAATCGTATTATTATTTTTGCATAATT	-24.4
Pf3D7_14_v3:1636677-1637556:f	site	GKYSWKRCTGCWSMWGYDAYKTTKBNTDAWSBTATTRKWRGWGYWTCSA	R	184	232	CCTTTTTATTTTGGCACTATATATAATCGTATTATTATTTTTGCATAAT	-18.4
Pf3D7_14_v3:1636677-1637556:f	site	WWVDBARSATVRYYHCTTKKKRCWTBSHHRTTDHHMCMTATGDA	R	184	227	TTATTTTGGCACTATATATAATCGTATTATTATTTTTGCATAAT	-31.6
Pf3D7_14_v3:1636677-1637556:f	site	AWAAAWTGKBKAGKTTCTGMWWKBGSAWCWATGVTTAVWGGCGT	R	184	227	TTATTTTGGCACTATATATAATCGTATTATTATTTTTGCATAAT	-25.5
Pf3D7_14_v3:1636677-1637556:f	site	CMTWBTRKCCMARGAAWWGTWCVAGGAWNWAKAKWAGCTKH	R	184	224	TTTTGGCACTATATATAATCGTATTATTATTTTTGCATAAT	-20.8
Pf3D7_14_v3:1636677-1637556:f	site	AWATWWATATATATATATATATATATATATATATA	R	185	219	GCACTATATATAATCGTATTATTATTTTTGCATAA	-59.6
Pf3D7_14_v3:1636677-1637556:f	site	GKYSWKRCTGCWSMWGYDAYKTTKBNTDAWSBTATTRKWRGWGYWTCSA	R	185	233	ACCTTTTTATTTTGGCACTATATATAATCGTATTATTATTTTTGCATAA	-42.9
Pf3D7_14_v3:1636677-1637556:f	site	WWVDBARSATVRYYHCTTKKKRCWTBSHHRTTDHHMCMTATGDA	R	185	228	TTTATTTTGGCACTATATATAATCGTATTATTATTTTTGCATAA	-27.2
Pf3D7_14_v3:1636677-1637556:f	site	AWAAAWTGKBKAGKTTCTGMWWKBGSAWCWATGVTTAVWGGCGT	R	185	228	TTTATTTTGGCACTATATATAATCGTATTATTATTTTTGCATAA	-14.0
Pf3D7_14_v3:1636677-1637556:f	site	CMTWBTRKCCMARGAAWWGTWCVAGGAWNWAKAKWAGCTKH	R	185	225	ATTTTGGCACTATATATAATCGTATTATTATTTTTGCATAA	-23.3
Pf3D7_14_v3:1636677-1637556:f	site	AWATWWATATATATATATATATATATATATATATA	R	186	220	GGCACTATATATAATCGTATTATTATTTTTGCATA	-20.7
Pf3D7_14_v3:1636677-1637556:f	site	GKYSWKRCTGCWSMWGYDAYKTTKBNTDAWSBTATTRKWRGWGYWTCSA	R	186	234	CACCTTTTTATTTTGGCACTATATATAATCGTATTATTATTTTTGCATA	-27.6
Pf3D7_14_v3:1636677-1637556:f	site	WWVDBARSATVRYYHCTTKKKRCWTBSHHRTTDHHMCMTATGDA	R	186	229	TTTTATTTTGGCACTATATATAATCGTATTATTATTTTTGCATA	-36.8
Pf3D7_14_v3:1636677-1637556:f	site	AWAAAWTGKBKAGKTTCTGMWWKBGSAWCWATGVTTAVWGGCGT	R	186	229	TTTTATTTTGGCACTATATATAATCGTATTATTATTTTTGCATA	-19.5
Pf3D7_14_v3:1636677-1637556:f	site	CMTWBTRKCCMARGAAWWGTWCVAGGAWNWAKAKWAGCTKH	R	186	226	TATTTTGGCACTATATATAATCGTATTATTATTTTTGCATA	-2.3
Pf3D7_14_v3:1636677-1637556:f	site	AWATWWATATATATATATATATATATATATATATA	R	187	221	TGGCACTATATATAATCGTATTATTATTTTTGCAT	-64.6
Pf3D7_14_v3:1636677-1637556:f	site	GKYSWKRCTGCWSMWGYDAYKTTKBNTDAWSBTATTRKWRGWGYWTCSA	R	187	235	ACACCTTTTTATTTTGGCACTATATATAATCGTATTATTATTTTTGCAT	-10.1
Pf3D7_14_v3:1636677-1637556:f	site	WWVDBARSATVRYYHCTTKKKRCWTBSHHRTTDHHMCMTATGDA	R	187	230	TTTTTATTTTGGCACTATATATAATCGTATTATTATTTTTGCAT	-23.5
Pf3D7_14_v3:1636677-1637556:f	site	AWAAAWTGKBKAGKTTCTGMWWKBGSAWCWATGVTTAVWGGCGT	R	187	230	TTTTTATTTTGGCACTATATATAATCGTATTATTATTTTTGCAT	-23.5
Pf3D7_14_v3:1636677-1637556:f	site	CMTWBTRKCCMARGAAWWGTWCVAGGAWNWAKAKWAGCTKH	R	187	227	TTATTTTGGCACTATATATAATCGTATTATTATTTTTGCAT	-28.5
Pf3D7_14_v3:1636677-1637556:f	site	AWATWWATATATATATATATATATATATATATATA	R	188	222	TTGGCACTATATATAATCGTATTATTATTTTTGCA	-30.4
Pf3D7_14_v3:1636677-1637556:f	site	GKYSWKRCTGCWSMWGYDAYKTTKBNTDAWSBTATTRKWRGWGYWTCSA	R	188	236	AACACCTTTTTATTTTGGCACTATATATAATCGTATTATTATTTTTGCA	-19.5
Pf3D7_14_v3:1636677-1637556:f	site	WWVDBARSATVRYYHCTTKKKRCWTBSHHRTTDHHMCMTATGDA	R	188	231	CTTTTTATTTTGGCACTATATATAATCGTATTATTATTTTTGCA	-14.1
Pf3D7_14_v3:1636677-1637556:f	site	AWAAAWTGKBKAGKTTCTGMWWKBGSAWCWATGVTTAVWGGCGT	R	188	231	CTTTTTATTTTGGCACTATATATAATCGTATTATTATTTTTGCA	-39.6
Pf3D7_14_v3:1636677-1637556:f	site	CMTWBTRKCCMARGAAWWGTWCVAGGAWNWAKAKWAGCTKH	R	188	228	TTTATTTTGGCACTATATATAATCGTATTATTATTTTTGCA	-19.5
Pf3D7_14_v3:1636677-1637556:f	site	AWATWWATATATATATATATATATATATATATATA	R	189	223	TTTGGCACTATATATAATCGTATTATTATTTTTGC	-55.5
Pf3D7_14_v3:1636677-1637556:f	site	GKYSWKRCTGCWSMWGYDAYKTTKBNTDAWSBTATTRKWRGWGYWTCSA	R	189	237	AAACACCTTTTTATTTTGGCACTATATATAATCGTATTATTATTTTTGC	-23.5
Pf3D7_14_v3:1636677-1637556:f	site	WWVDBARSATVRYYHCTTKKKRCWTBSHHRTTDHHMCMTATGDA	R	189	232	CCTTTTTATTTTGGCACTATATATAATCGTATTATTATTTTTGC	-38.1
Pf3D7_14_v3:1636677-1637556:f	site	AWAAAWTGKBKAGKTTCTGMWWKBGSAWCWATGVTTAVWGGCGT	R	189	232	CCTTTTTATTTTGGCACTATATATAATCGTATTATTATTTTTGC	-11.6
Pf3D7_14_v3:1636677-1637556:f	site	CMTWBTRKCCMARGAAWWGTWCVAGGAWNWAKAKWAGCTKH	R	189	229	TTTTATTTTGGCACTATATATAATCGTATTATTATTTTTGC	-23.3
Pf3D7_14_v3:1636677-1637556:f	site	AWATWWATATATATATATATATATATATATATATA	R	190	224	TTTTGGCACTATATATAATCGTATTATTATTTTTG	-33.7
Pf3D7_14_v3:1636677-1637556:f	site	GKYSWKRCTGCWSMWGYDAYKTTKBNTDAWSBTATTRKWRGWGYWTCSA	R	190	238	TAAACACCTTTTTATTTTGGCACTATATATAATCGTATTATTATTTTTG	-18.8
Pf3D7_14_v3:1636677-1637556:f	site	WWVDBARSATVRYYHCTTKKKRCWTBSHHRTTDHHMCMTATGDA	R	190	233	ACCTTTTTATTTTGGCACTATATATAATCGTATTATTATTTTTG	-22.0
Pf3D7_14_v3:1636677-1637556:f	site	AWAAAWTGKBKAGKTTCTGMWWKBGSAWCWATGVTTAVWGGCGT	R	190	233	ACCTTTTTATTTTGGCACTATATATAATCGTATTATTATTTTTG	-32.7
Pf3D7_14_v3:1636677-1637556:f	site	CMTWBTRKCCMARGAAWWGTWCVAGGAWNWAKAKWAGCTKH	R	190	230	TTTTTATTTTGGCACTATATATAATCGTATTATTATTTTTG	-29.3
Pf3D7_14_v3:1636677-1637556:f	site	AWATWWATATATATATATATATATATATATATATA	R	191	225	ATTTTGGCACTATATATAATCGTATTATTATTTTT	-49.1
Pf3D7_14_v3:1636677-1637556:f	site	YTTTTTTTTTTTTTTTTTTTTTTTTTTTT	R	191	219	GCACTATATATAATCGTATTATTATTTTT	-16.4
Pf3D7_14_v3:1636677-1637556:f	site	ATAWATATATATATATATATATATATATA	R	191	219	GCACTATATATAATCGTATTATTATTTTT	-45.9
Pf3D7_14_v3:1636677-1637556:f	site	AAAAAAAAAAAAAAAAAAAAWAAAAAAAA	R	191	219	GCACTATATATAATCGTATTATTATTTTT	-37.1
Pf3D7_14_v3:1636677-1637556:f	site	GKYSWKRCTGCWSMWGYDAYKTTKBNTDAWSBTATTRKWRGWGYWTCSA	R	191	239	TTAAACACCTTTTTATTTTGGCACTATATATAATCGTATTATTATTTTT	-30.1
Pf3D7_14_v3:1636677-1637556:f	site	WWVDBARSATVRYYHCTTKKKRCWTBSHHRTTDHHMCMTATGDA	R	191	234	CACCTTTTTATTTTGGCACTATATATAATCGTATTATTATTTTT	-39.5
Pf3D7_14_v3:1636677-1637556:f	site	AWAAAWTGKBKAGKTTCTGMWWKBGSAWCWATGVTTAVWGGCGT	R	191	234	CACCTTTTTATTTTGGCACTATATATAATCGTATTATTATTTTT	-36.9
Pf3D7_14_v3:1636677-1637556:f	site	CMTWBTRKCCMARGAAWWGTWCVAGGAWNWAKAKWAGCTKH	R	191	231	CTTTTTATTTTGGCACTATATATAATCGTATTATTATTTTT	-17.9
Pf3D7_14_v3:1636677-1637556:f	site	AWATWWATATATATATATATATATATATATATATA	R	192	226	TATTTTGGCACTATATATAATCGTATTATTATTTT	-30.8
Pf3D7_14_v3:1636677-1637556:f	site	YTTTTTTTTTTTTTTTTTTTTTTTTTTTT	R	192	220	GGCACTATATATAATCGTATTATTATTTT	-21.7
Pf3D7_14_v3:1636677-1637556:f	site	ATAWATATATATATATATATATATATATA	R	192	220	GGCACTATATATAATCGTATTATTATTTT	-25.2
Pf3D7_14_v3:1636677-1637556:f	site	AAAAAAAAAAAAAAAAAAAAWAAAAAAAA	R	192	220	GGCACTATATATAATCGTATTATTATTTT	-31.7
Pf3D7_14_v3:1636677-1637556:f	site	WTATAHWTATATATATATATATATATAT	R	192	219	GCACTATATATAATCGTATTATTATTTT	-46.9
Pf3D7_14_v3:1636677-1637556:f	site	GKYSWKRCTGCWSMWGYDAYKTTKBNTDAWSBTATTRKWRGWGYWTCSA	R	192	240	ATTAAACACCTTTTTATTTTGGCACTATATATAATCGTATTATTATTTT	-23.3
Pf3D7_14_v3:1636677-1637556:f	site	WWVDBARSATVRYYHCTTKKKRCWTBSHHRTTDHHMCMTATGDA	R	192	235	ACACCTTTTTATTTTGGCACTATATATAATCGTATTATTATTTT	-28.3
Pf3D7_14_v3:1636677-1637556:f	site	AWAAAWTGKBKAGKTTCTGMWWKBGSAWCWATGVTTAVWGGCGT	R	192	235	ACACCTTTTTATTTTGGCACTATATATAATCGTATTATTATTTT	-22.6
Pf3D7_14_v3:1636677-1637556:f	site	CMTWBTRKCCMARGAAWWGTWCVAGGAWNWAKAKWAGCTKH	R	192	232	CCTTTTTATTTTGGCACTATATATAATCGTATTATTATTTT	-12.8
Pf3D7_14_v3:1636677-1637556:f	site	CMRHWASWWKTTSTSCTRDTWYTGMBRA	R	192	219	GCACTATATATAATCGTATTATTATTTT	-10.3
Pf3D7_14_v3:1636677-1637556:f	site	AWATWWATATATATATATATATATATATATATATA	R	193	227	TTATTTTGGCACTATATATAATCGTATTATTATTT	-53.5
Pf3D7_14_v3:1636677-1637556:f	site	YTTTTTTTTTTTTTTTTTTTTTTTTTTTT	R	193	221	TGGCACTATATATAATCGTATTATTATTT	-27.1
Pf3D7_14_v3:1636677-1637556:f	site	ATAWATATATATATATATATATATATATA	R	193	221	TGGCACTATATATAATCGTATTATTATTT	-46.9
Pf3D7_14_v3:1636677-1637556:f	site	AAAAAAAAAAAAAAAAAAAAWAAAAAAAA	R	193	221	TGGCACTATATATAATCGTATTATTATTT	-33.4
Pf3D7_14_v3:1636677-1637556:f	site	WTATAHWTATATATATATATATATATAT	R	193	220	GGCACTATATATAATCGTATTATTATTT	-16.8
Pf3D7_14_v3:1636677-1637556:f	site	GKYSWKRCTGCWSMWGYDAYKTTKBNTDAWSBTATTRKWRGWGYWTCSA	R	193	241	AATTAAACACCTTTTTATTTTGGCACTATATATAATCGTATTATTATTT	-20.1
Pf3D7_14_v3:1636677-1637556:f	site	WWVDBARSATVRYYHCTTKKKRCWTBSHHRTTDHHMCMTATGDA	R	193	236	AACACCTTTTTATTTTGGCACTATATATAATCGTATTATTATTT	-24.1
Pf3D7_14_v3:1636677-1637556:f	site	AWAAAWTGKBKAGKTTCTGMWWKBGSAWCWATGVTTAVWGGCGT	R	193	236	AACACCTTTTTATTTTGGCACTATATATAATCGTATTATTATTT	-20.8
Pf3D7_14_v3:1636677-1637556:f	site	CMTWBTRKCCMARGAAWWGTWCVAGGAWNWAKAKWAGCTKH	R	193	233	ACCTTTTTATTTTGGCACTATATATAATCGTATTATTATTT	-27.8
Pf3D7_14_v3:1636677-1637556:f	site	CMRHWASWWKTTSTSCTRDTWYTGMBRA	R	193	220	GGCACTATATATAATCGTATTATTATTT	-16.7
Pf3D7_14_v3:1636677-1637556:f	site	AWATWWATATATATATATATATATATATATATATA	R	194	228	TTTATTTTGGCACTATATATAATCGTATTATTATT	-29.9
Pf3D7_14_v3:1636677-1637556:f	site	YTTTTTTTTTTTTTTTTTTTTTTTTTTTT	R	194	222	TTGGCACTATATATAATCGTATTATTATT	-25.4
Pf3D7_14_v3:1636677-1637556:f	site	ATAWATATATATATATATATATATATATA	R	194	222	TTGGCACTATATATAATCGTATTATTATT	-28.5
Pf3D7_14_v3:1636677-1637556:f	site	AAAAAAAAAAAAAAAAAAAAWAAAAAAAA	R	194	222	TTGGCACTATATATAATCGTATTATTATT	-43.9
Pf3D7_14_v3:1636677-1637556:f	site	WTATAHWTATATATATATATATATATAT	R	194	221	TGGCACTATATATAATCGTATTATTATT	-36.4
Pf3D7_14_v3:1636677-1637556:f	site	GKYSWKRCTGCWSMWGYDAYKTTKBNTDAWSBTATTRKWRGWGYWTCSA	R	194	242	TAATTAAACACCTTTTTATTTTGGCACTATATATAATCGTATTATTATT	-40.2
Pf3D7_14_v3:1636677-1637556:f	site	WWVDBARSATVRYYHCTTKKKRCWTBSHHRTTDHHMCMTATGDA	R	194	237	AAACACCTTTTTATTTTGGCACTATATATAATCGTATTATTATT	-30.5
Pf3D7_14_v3:1636677-1637556:f	site	AWAAAWTGKBKAGKTTCTGMWWKBGSAWCWATGVTTAVWGGCGT	R	194	237	AAACACCTTTTTATTTTGGCACTATATATAATCGTATTATTATT	-17.6
Pf3D7_14_v3:1636677-1637556:f	site	CMTWBTRKCCMARGAAWWGTWCVAGGAWNWAKAKWAGCTKH	R	194	234	CACCTTTTTATTTTGGCACTATATATAATCGTATTATTATT	-24.5
Pf3D7_14_v3:1636677-1637556:f	site	CMRHWASWWKTTSTSCTRDTWYTGMBRA	R	194	221	TGGCACTATATATAATCGTATTATTATT	-26.6
Pf3D7_14_v3:1636677-1637556:f	site	AWATWWATATATATATATATATATATATATATATA	R	195	229	TTTTATTTTGGCACTATATATAATCGTATTATTAT	-66.9
Pf3D7_14_v3:1636677-1637556:f	site	YTTTTTTTTTTTTTTTTTTTTTTTTTTTT	R	195	223	TTTGGCACTATATATAATCGTATTATTAT	-32.0
Pf3D7_14_v3:1636677-1637556:f	site	ATAWATATATATATATATATATATATATA	R	195	223	TTTGGCACTATATATAATCGTATTATTAT	-53.5
Pf3D7_14_v3:1636677-1637556:f	site	AAAAAAAAAAAAAAAAAAAAWAAAAAAAA	R	195	223	TTTGGCACTATATATAATCGTATTATTAT	-34.4
Pf3D7_14_v3:1636677-1637556:f	site	WTATAHWTATATATATATATATATATAT	R	195	222	TTGGCACTATATATAATCGTATTATTAT	-13.9
Pf3D7_14_v3:1636677-1637556:f	site	GKYSWKRCTGCWSMWGYDAYKTTKBNTDAWSBTATTRKWRGWGYWTCSA	R	195	243	TTAATTAAACACCTTTTTATTTTGGCACTATATATAATCGTATTATTAT	-21.2
Pf3D7_14_v3:1636677-1637556:f	site	WWVDBARSATVRYYHCTTKKKRCWTBSHHRTTDHHMCMTATGDA	R	195	238	TAAACACCTTTTTATTTTGGCACTATATATAATCGTATTATTAT	-18.5
Pf3D7_14_v3:1636677-1637556:f	site	AWAAAWTGKBKAGKTTCTGMWWKBGSAWCWATGVTTAVWGGCGT	R	195	238	TAAACACCTTTTTATTTTGGCACTATATATAATCGTATTATTAT	-25.7
Pf3D7_14_v3:1636677-1637556:f	site	CMTWBTRKCCMARGAAWWGTWCVAGGAWNWAKAKWAGCTKH	R	195	235	ACACCTTTTTATTTTGGCACTATATATAATCGTATTATTAT	-25.1
Pf3D7_14_v3:1636677-1637556:f	site	CMRHWASWWKTTSTSCTRDTWYTGMBRA	R	195	222	TTGGCACTATATATAATCGTATTATTAT	-15.1
Pf3D7_14_v3:1636677-1637556:f	site	AWATWWATATATATATATATATATATATATATATA	R	196	230	TTTTTATTTTGGCACTATATATAATCGTATTATTA	-36.1
Pf3D7_14_v3:1636677-1637556:f	site	YTTTTTTTTTTTTTTTTTTTTTTTTTTTT	R	196	224	TTTTGGCACTATATATAATCGTATTATTA	-32.5
Pf3D7_14_v3:1636677-1637556:f	site	ATAWATATATATATATATATATATATATA	R	196	224	TTTTGGCACTATATATAATCGTATTATTA	-29.8
Pf3D7_14_v3:1636677-1637556:f	site	AAAAAAAAAAAAAAAAAAAAWAAAAAAAA	R	196	224	TTTTGGCACTATATATAATCGTATTATTA	-35.1
Pf3D7_14_v3:1636677-1637556:f	site	WTATAHWTATATATATATATATATATAT	R	196	223	TTTGGCACTATATATAATCGTATTATTA	-29.2
Pf3D7_14_v3:1636677-1637556:f	site	GKYSWKRCTGCWSMWGYDAYKTTKBNTDAWSBTATTRKWRGWGYWTCSA	R	196	244	ATTAATTAAACACCTTTTTATTTTGGCACTATATATAATCGTATTATTA	-15.0
Pf3D7_14_v3:1636677-1637556:f	site	WWVDBARSATVRYYHCTTKKKRCWTBSHHRTTDHHMCMTATGDA	R	196	239	TTAAACACCTTTTTATTTTGGCACTATATATAATCGTATTATTA	-22.7
Pf3D7_14_v3:1636677-1637556:f	site	AWAAAWTGKBKAGKTTCTGMWWKBGSAWCWATGVTTAVWGGCGT	R	196	239	TTAAACACCTTTTTATTTTGGCACTATATATAATCGTATTATTA	-34.9
Pf3D7_14_v3:1636677-1637556:f	site	CMTWBTRKCCMARGAAWWGTWCVAGGAWNWAKAKWAGCTKH	R	196	236	AACACCTTTTTATTTTGGCACTATATATAATCGTATTATTA	-34.3
Pf3D7_14_v3:1636677-1637556:f	site	CMRHWASWWKTTSTSCTRDTWYTGMBRA	R	196	223	TTTGGCACTATATATAATCGTATTATTA	-33.3
Pf3D7_14_v3:1636677-1637556:f	site	AWATWWATATATATATATATATATATATATATATA	R	197	231	CTTTTTATTTTGGCACTATATATAATCGTATTATT	-62.6
Pf3D7_14_v3:1636677-1637556:f	site	YTTTTTTTTTTTTTTTTTTTTTTTTTTTT	R	197	225	ATTTTGGCACTATATATAATCGTATTATT	-33.5
Pf3D7_14_v3:1636677-1637556:f	site	ATAWATATATATATATATATATATATATA	R	197	225	ATTTTGGCACTATATATAATCGTATTATT	-46.3
Pf3D7_14_v3:1636677-1637556:f	site	AAAAAAAAAAAAAAAAAAAAWAAAAAAAA	R	197	225	ATTTTGGCACTATATATAATCGTATTATT	-35.8
Pf3D7_14_v3:1636677-1637556:f	site	WTATAHWTATATATATATATATATATAT	R	197	224	TTTTGGCACTATATATAATCGTATTATT	-20.0
Pf3D7_14_v3:1636677-1637556:f	site	GKYSWKRCTGCWSMWGYDAYKTTKBNTDAWSBTATTRKWRGWGYWTCSA	R	197	245	TATTAATTAAACACCTTTTTATTTTGGCACTATATATAATCGTATTATT	-37.4
Pf3D7_14_v3:1636677-1637556:f	site	WWVDBARSATVRYYHCTTKKKRCWTBSHHRTTDHHMCMTATGDA	R	197	240	ATTAAACACCTTTTTATTTTGGCACTATATATAATCGTATTATT	-27.4
Pf3D7_14_v3:1636677-1637556:f	site	AWAAAWTGKBKAGKTTCTGMWWKBGSAWCWATGVTTAVWGGCGT	R	197	240	ATTAAACACCTTTTTATTTTGGCACTATATATAATCGTATTATT	-27.5
Pf3D7_14_v3:1636677-1637556:f	site	CMTWBTRKCCMARGAAWWGTWCVAGGAWNWAKAKWAGCTKH	R	197	237	AAACACCTTTTTATTTTGGCACTATATATAATCGTATTATT	-14.8
Pf3D7_14_v3:1636677-1637556:f	site	CMRHWASWWKTTSTSCTRDTWYTGMBRA	R	197	224	TTTTGGCACTATATATAATCGTATTATT	-27.9
Pf3D7_14_v3:1636677-1637556:f	site	AWATWWATATATATATATATATATATATATATATA	R	198	232	CCTTTTTATTTTGGCACTATATATAATCGTATTAT	-41.4
Pf3D7_14_v3:1636677-1637556:f	site	YTTTTTTTTTTTTTTTTTTTTTTTTTTTT	R	198	226	TATTTTGGCACTATATATAATCGTATTAT	-31.7
Pf3D7_14_v3:1636677-1637556:f	site	ATAWATATATATATATATATATATATATA	R	198	226	TATTTTGGCACTATATATAATCGTATTAT	-28.5
Pf3D7_14_v3:1636677-1637556:f	site	AAAAAAAAAAAAAAAAAAAAWAAAAAAAA	R	198	226	TATTTTGGCACTATATATAATCGTATTAT	-31.7
Pf3D7_14_v3:1636677-1637556:f	site	WTATAHWTATATATATATATATATATAT	R	198	225	ATTTTGGCACTATATATAATCGTATTAT	-34.6
Pf3D7_14_v3:1636677-1637556:f	site	GKYSWKRCTGCWSMWGYDAYKTTKBNTDAWSBTATTRKWRGWGYWTCSA	R	198	246	ATATTAATTAAACACCTTTTTATTTTGGCACTATATATAATCGTATTAT	-15.2
Pf3D7_14_v3:1636677-1637556:f	site	WWVDBARSATVRYYHCTTKKKRCWTBSHHRTTDHHMCMTATGDA	R	198	241	AATTAAACACCTTTTTATTTTGGCACTATATATAATCGTATTAT	-17.5
Pf3D7_14_v3:1636677-1637556:f	site	AWAAAWTGKBKAGKTTCTGMWWKBGSAWCWATGVTTAVWGGCGT	R	198	241	AATTAAACACCTTTTTATTTTGGCACTATATATAATCGTATTAT	-20.3
Pf3D7_14_v3:1636677-1637556:f	site	CMTWBTRKCCMARGAAWWGTWCVAGGAWNWAKAKWAGCTKH	R	198	238	TAAACACCTTTTTATTTTGGCACTATATATAATCGTATTAT	-29.1
Pf3D7_14_v3:1636677-1637556:f	site	CMRHWASWWKTTSTSCTRDTWYTGMBRA	R	198	225	ATTTTGGCACTATATATAATCGTATTAT	-20.2
Pf3D7_14_v3:1636677-1637556:f	site	AWATWWATATATATATATATATATATATATATATA	R	199	233	ACCTTTTTATTTTGGCACTATATATAATCGTATTA	-62.2
Pf3D7_14_v3:1636677-1637556:f	site	YTTTTTTTTTTTTTTTTTTTTTTTTTTTT	R	199	227	TTATTTTGGCACTATATATAATCGTATTA	-29.8
Pf3D7_14_v3:1636677-1637556:f	site	ATAWATATATATATATATATATATATATA	R	199	227	TTATTTTGGCACTATATATAATCGTATTA	-46.3
Pf3D7_14_v3:1636677-1637556:f	site	AAAAAAAAAAAAAAAAAAAAWAAAAAAAA	R	199	227	TTATTTTGGCACTATATATAATCGTATTA	-47.8
Pf3D7_14_v3:1636677-1637556:f	site	WTATAHWTATATATATATATATATATAT	R	199	226	TATTTTGGCACTATATATAATCGTATTA	-22.5
Pf3D7_14_v3:1636677-1637556:f	site	TTTTTTWTTTTTTTTTTYTTT	R	199	219	GCACTATATATAATCGTATTA	-28.5
Pf3D7_14_v3:1636677-1637556:f	site	GKYSWKRCTGCWSMWGYDAYKTTKBNTDAWSBTATTRKWRGWGYWTCSA	R	199	247	TATATTAATTAAACACCTTTTTATTTTGGCACTATATATAATCGTATTA	-26.8
Pf3D7_14_v3:1636677-1637556:f	site	WWVDBARSATVRYYHCTTKKKRCWTBSHHRTTDHHMCMTATGDA	R	199	242	TAATTAAACACCTTTTTATTTTGGCACTATATATAATCGTATTA	-22.3
Pf3D7_14_v3:1636677-1637556:f	site	AWAAAWTGKBKAGKTTCTGMWWKBGSAWCWATGVTTAVWGGCGT	R	199	242	TAATTAAACACCTTTTTATTTTGGCACTATATATAATCGTATTA	-33.2
Pf3D7_14_v3:1636677-1637556:f	site	ATATATATATATATATATATW	R	199	219	GCACTATATATAATCGTATTA	-34.9
Pf3D7_14_v3:1636677-1637556:f	site	CMTWBTRKCCMARGAAWWGTWCVAGGAWNWAKAKWAGCTKH	R	199	239	TTAAACACCTTTTTATTTTGGCACTATATATAATCGTATTA	-21.9
Pf3D7_14_v3:1636677-1637556:f	site	YCWTYTTYTTTTTTTTYTTTT	R	199	219	GCACTATATATAATCGTATTA	-14.5
Pf3D7_14_v3:1636677-1637556:f	site	CMRHWASWWKTTSTSCTRDTWYTGMBRA	R	199	226	TATTTTGGCACTATATATAATCGTATTA	-24.4
Pf3D7_14_v3:1636677-1637556:f	site	AWATWWATATATATATATATATATATATATATATA	R	200	234	CACCTTTTTATTTTGGCACTATATATAATCGTATT	-37.9
Pf3D7_14_v3:1636677-1637556:f	site	YTTTTTTTTTTTTTTTTTTTTTTTTTTTT	R	200	228	TTTATTTTGGCACTATATATAATCGTATT	-33.9
Pf3D7_14_v3:1636677-1637556:f	site	ATAWATATATATATATATATATATATATA	R	200	228	TTTATTTTGGCACTATATATAATCGTATT	-25.5
Pf3D7_14_v3:1636677-1637556:f	site	AAAAAAAAAAAAAAAAAAAAWAAAAAAAA	R	200	228	TTTATTTTGGCACTATATATAATCGTATT	-41.0
Pf3D7_14_v3:1636677-1637556:f	site	WTATAHWTATATATATATATATATATAT	R	200	227	TTATTTTGGCACTATATATAATCGTATT	-35.2
Pf3D7_14_v3:1636677-1637556:f	site	TTTTTTWTTTTTTTTTTYTTT	R	200	220	GGCACTATATATAATCGTATT	-11.9
Pf3D7_14_v3:1636677-1637556:f	site	GKYSWKRCTGCWSMWGYDAYKTTKBNTDAWSBTATTRKWRGWGYWTCSA	R	200	248	ATATATTAATTAAACACCTTTTTATTTTGGCACTATATATAATCGTATT	-25.2
Pf3D7_14_v3:1636677-1637556:f	site	WWVDBARSATVRYYHCTTKKKRCWTBSHHRTTDHHMCMTATGDA	R	200	243	TTAATTAAACACCTTTTTATTTTGGCACTATATATAATCGTATT	-23.9
Pf3D7_14_v3:1636677-1637556:f	site	AWAAAWTGKBKAGKTTCTGMWWKBGSAWCWATGVTTAVWGGCGT	R	200	243	TTAATTAAACACCTTTTTATTTTGGCACTATATATAATCGTATT	-11.7
Pf3D7_14_v3:1636677-1637556:f	site	ATATATATATATATATATATW	R	200	220	GGCACTATATATAATCGTATT	-19.6
Pf3D7_14_v3:1636677-1637556:f	site	CMTWBTRKCCMARGAAWWGTWCVAGGAWNWAKAKWAGCTKH	R	200	240	ATTAAACACCTTTTTATTTTGGCACTATATATAATCGTATT	-18.5
Pf3D7_14_v3:1636677-1637556:f	site	YCWTYTTYTTTTTTTTYTTTT	R	200	220	GGCACTATATATAATCGTATT	-14.3
Pf3D7_14_v3:1636677-1637556:f	site	CMRHWASWWKTTSTSCTRDTWYTGMBRA	R	200	227	TTATTTTGGCACTATATATAATCGTATT	-26.2
Pf3D7_14_v3:1636677-1637556:f	site	AWATWWATATATATATATATATATATATATATATA	R	201	235	ACACCTTTTTATTTTGGCACTATATATAATCGTAT	-63.7
Pf3D7_14_v3:1636677-1637556:f	site	YTTTTTTTTTTTTTTTTTTTTTTTTTTTT	R	201	229	TTTTATTTTGGCACTATATATAATCGTAT	-27.5
Pf3D7_14_v3:1636677-1637556:f	site	ATAWATATATATATATATATATATATATA	R	201	229	TTTTATTTTGGCACTATATATAATCGTAT	-51.4
Pf3D7_14_v3:1636677-1637556:f	site	AAAAAAAAAAAAAAAAAAAAWAAAAAAAA	R	201	229	TTTTATTTTGGCACTATATATAATCGTAT	-42.5
Pf3D7_14_v3:1636677-1637556:f	site	WTATAHWTATATATATATATATATATAT	R	201	228	TTTATTTTGGCACTATATATAATCGTAT	-8.7
Pf3D7_14_v3:1636677-1637556:f	site	TTTTTTWTTTTTTTTTTYTTT	R	201	221	TGGCACTATATATAATCGTAT	-26.8
Pf3D7_14_v3:1636677-1637556:f	site	GKYSWKRCTGCWSMWGYDAYKTTKBNTDAWSBTATTRKWRGWGYWTCSA	R	201	249	GATATATTAATTAAACACCTTTTTATTTTGGCACTATATATAATCGTAT	-32.6
Pf3D7_14_v3:1636677-1637556:f	site	WWVDBARSATVRYYHCTTKKKRCWTBSHHRTTDHHMCMTATGDA	R	201	244	ATTAATTAAACACCTTTTTATTTTGGCACTATATATAATCGTAT	-16.3
Pf3D7_14_v3:1636677-1637556:f	site	AWAAAWTGKBKAGKTTCTGMWWKBGSAWCWATGVTTAVWGGCGT	R	201	244	ATTAATTAAACACCTTTTTATTTTGGCACTATATATAATCGTAT	-5.2
Pf3D7_14_v3:1636677-1637556:f	site	ATATATATATATATATATATW	R	201	221	TGGCACTATATATAATCGTAT	-41.3
Pf3D7_14_v3:1636677-1637556:f	site	CMTWBTRKCCMARGAAWWGTWCVAGGAWNWAKAKWAGCTKH	R	201	241	AATTAAACACCTTTTTATTTTGGCACTATATATAATCGTAT	-31.8
Pf3D7_14_v3:1636677-1637556:f	site	YCWTYTTYTTTTTTTTYTTTT	R	201	221	TGGCACTATATATAATCGTAT	-21.3
Pf3D7_14_v3:1636677-1637556:f	site	CMRHWASWWKTTSTSCTRDTWYTGMBRA	R	201	228	TTTATTTTGGCACTATATATAATCGTAT	-19.1
Pf3D7_14_v3:1636677-1637556:f	site	AWATWWATATATATATATATATATATATATATATA	R	202	236	AACACCTTTTTATTTTGGCACTATATATAATCGTA	-26.9
Pf3D7_14_v3:1636677-1637556:f	site	YTTTTTTTTTTTTTTTTTTTTTTTTTTTT	R	202	230	TTTTTATTTTGGCACTATATATAATCGTA	-38.9
Pf3D7_14_v3:1636677-1637556:f	site	ATAWATATATATATATATATATATATATA	R	202	230	TTTTTATTTTGGCACTATATATAATCGTA	-25.0
Pf3D7_14_v3:1636677-1637556:f	site	AAAAAAAAAAAAAAAAAAAAWAAAAAAAA	R	202	230	TTTTTATTTTGGCACTATATATAATCGTA	-37.6
Pf3D7_14_v3:1636677-1637556:f	site	WTATAHWTATATATATATATATATATAT	R	202	229	TTTTATTTTGGCACTATATATAATCGTA	-32.1
Pf3D7_14_v3:1636677-1637556:f	site	TTTTTTWTTTTTTTTTTYTTT	R	202	222	TTGGCACTATATATAATCGTA	-18.6
Pf3D7_14_v3:1636677-1637556:f	site	GKYSWKRCTGCWSMWGYDAYKTTKBNTDAWSBTATTRKWRGWGYWTCSA	R	202	250	CGATATATTAATTAAACACCTTTTTATTTTGGCACTATATATAATCGTA	-4.6
Pf3D7_14_v3:1636677-1637556:f	site	WWVDBARSATVRYYHCTTKKKRCWTBSHHRTTDHHMCMTATGDA	R	202	245	TATTAATTAAACACCTTTTTATTTTGGCACTATATATAATCGTA	-17.2
Pf3D7_14_v3:1636677-1637556:f	site	AWAAAWTGKBKAGKTTCTGMWWKBGSAWCWATGVTTAVWGGCGT	R	202	245	TATTAATTAAACACCTTTTTATTTTGGCACTATATATAATCGTA	-39.8
Pf3D7_14_v3:1636677-1637556:f	site	ATATATATATATATATATATW	R	202	222	TTGGCACTATATATAATCGTA	-16.6
Pf3D7_14_v3:1636677-1637556:f	site	CMTWBTRKCCMARGAAWWGTWCVAGGAWNWAKAKWAGCTKH	R	202	242	TAATTAAACACCTTTTTATTTTGGCACTATATATAATCGTA	-15.5
Pf3D7_14_v3:1636677-1637556:f	site	YCWTYTTYTTTTTTTTYTTTT	R	202	222	TTGGCACTATATATAATCGTA	-23.8
Pf3D7_14_v3:1636677-1637556:f	site	CMRHWASWWKTTSTSCTRDTWYTGMBRA	R	202	229	TTTTATTTTGGCACTATATATAATCGTA	-17.3
Pf3D7_14_v3:1636677-1637556:f	site	AWATWWATATATATATATATATATATATATATATA	R	203	237	AAACACCTTTTTATTTTGGCACTATATATAATCGT	-62.2
Pf3D7_14_v3:1636677-1637556:f	site	YTTTTTTTTTTTTTTTTTTTTTTTTTTTT	R	203	231	CTTTTTATTTTGGCACTATATATAATCGT	-23.0
Pf3D7_14_v3:1636677-1637556:f	site	ATAWATATATATATATATATATATATATA	R	203	231	CTTTTTATTTTGGCACTATATATAATCGT	-48.0
Pf3D7_14_v3:1636677-1637556:f	site	AAAAAAAAAAAAAAAAAAAAWAAAAAAAA	R	203	231	CTTTTTATTTTGGCACTATATATAATCGT	-40.9
Pf3D7_14_v3:1636677-1637556:f	site	WTATAHWTATATATATATATATATATAT	R	203	230	TTTTTATTTTGGCACTATATATAATCGT	-9.3
Pf3D7_14_v3:1636677-1637556:f	site	TTTTTTWTTTTTTTTTTYTTT	R	203	223	TTTGGCACTATATATAATCGT	-10.3
Pf3D7_14_v3:1636677-1637556:f	site	GKYSWKRCTGCWSMWGYDAYKTTKBNTDAWSBTATTRKWRGWGYWTCSA	R	203	251	ACGATATATTAATTAAACACCTTTTTATTTTGGCACTATATATAATCGT	-31.0
Pf3D7_14_v3:1636677-1637556:f	site	WWVDBARSATVRYYHCTTKKKRCWTBSHHRTTDHHMCMTATGDA	R	203	246	ATATTAATTAAACACCTTTTTATTTTGGCACTATATATAATCGT	-10.6
Pf3D7_14_v3:1636677-1637556:f	site	AWAAAWTGKBKAGKTTCTGMWWKBGSAWCWATGVTTAVWGGCGT	R	203	246	ATATTAATTAAACACCTTTTTATTTTGGCACTATATATAATCGT	-23.2
Pf3D7_14_v3:1636677-1637556:f	site	ATATATATATATATATATATW	R	203	223	TTTGGCACTATATATAATCGT	-48.0
Pf3D7_14_v3:1636677-1637556:f	site	CMTWBTRKCCMARGAAWWGTWCVAGGAWNWAKAKWAGCTKH	R	203	243	TTAATTAAACACCTTTTTATTTTGGCACTATATATAATCGT	-25.6
Pf3D7_14_v3:1636677-1637556:f	site	YCWTYTTYTTTTTTTTYTTTT	R	203	223	TTTGGCACTATATATAATCGT	-25.3
Pf3D7_14_v3:1636677-1637556:f	site	CMRHWASWWKTTSTSCTRDTWYTGMBRA	R	203	230	TTTTTATTTTGGCACTATATATAATCGT	-18.5
Pf3D7_14_v3:1636677-1637556:f	site	AWATWWATATATATATATATATATATATATATATA	R	204	238	TAAACACCTTTTTATTTTGGCACTATATATAATCG	-33.2
Pf3D7_14_v3:1636677-1637556:f	site	YTTTTTTTTTTTTTTTTTTTTTTTTTTTT	R	204	232	CCTTTTTATTTTGGCACTATATATAATCG	-17.0
Pf3D7_14_v3:1636677-1637556:f	site	ATAWATATATATATATATATATATATATA	R	204	232	CCTTTTTATTTTGGCACTATATATAATCG	-35.7
Pf3D7_14_v3:1636677-1637556:f	site	AAAAAAAAAAAAAAAAAAAAWAAAAAAAA	R	204	232	CCTTTTTATTTTGGCACTATATATAATCG	-36.5
Pf3D7_14_v3:1636677-1637556:f	site	WTATAHWTATATATATATATATATATAT	R	204	231	CTTTTTATTTTGGCACTATATATAATCG	-34.0
Pf3D7_14_v3:1636677-1637556:f	site	TTTTTTWTTTTTTTTTTYTTT	R	204	224	TTTTGGCACTATATATAATCG	-16.8
Pf3D7_14_v3:1636677-1637556:f	site	GKYSWKRCTGCWSMWGYDAYKTTKBNTDAWSBTATTRKWRGWGYWTCSA	R	204	252	TACGATATATTAATTAAACACCTTTTTATTTTGGCACTATATATAATCG	-23.2
Pf3D7_14_v3:1636677-1637556:f	site	WWVDBARSATVRYYHCTTKKKRCWTBSHHRTTDHHMCMTATGDA	R	204	247	TATATTAATTAAACACCTTTTTATTTTGGCACTATATATAATCG	-16.3
Pf3D7_14_v3:1636677-1637556:f	site	AWAAAWTGKBKAGKTTCTGMWWKBGSAWCWATGVTTAVWGGCGT	R	204	247	TATATTAATTAAACACCTTTTTATTTTGGCACTATATATAATCG	-25.7
Pf3D7_14_v3:1636677-1637556:f	site	ATATATATATATATATATATW	R	204	224	TTTTGGCACTATATATAATCG	-29.3
Pf3D7_14_v3:1636677-1637556:f	site	CMTWBTRKCCMARGAAWWGTWCVAGGAWNWAKAKWAGCTKH	R	204	244	ATTAATTAAACACCTTTTTATTTTGGCACTATATATAATCG	-23.2
Pf3D7_14_v3:1636677-1637556:f	site	YCWTYTTYTTTTTTTTYTTTT	R	204	224	TTTTGGCACTATATATAATCG	-27.4
Pf3D7_14_v3:1636677-1637556:f	site	CMRHWASWWKTTSTSCTRDTWYTGMBRA	R	204	231	CTTTTTATTTTGGCACTATATATAATCG	-5.0
Pf3D7_14_v3:1636677-1637556:f	site	AWATWWATATATATATATATATATATATATATATA	R	205	239	TTAAACACCTTTTTATTTTGGCACTATATATAATC	-51.1
Pf3D7_14_v3:1636677-1637556:f	site	YTTTTTTTTTTTTTTTTTTTTTTTTTTTT	R	205	233	ACCTTTTTATTTTGGCACTATATATAATC	-24.0
Pf3D7_14_v3:1636677-1637556:f	site	ATAWATATATATATATATATATATATATA	R	205	233	ACCTTTTTATTTTGGCACTATATATAATC	-49.9
Pf3D7_14_v3:1636677-1637556:f	site	AAAAAAAAAAAAAAAAAAAAWAAAAAAAA	R	205	233	ACCTTTTTATTTTGGCACTATATATAATC	-20.2
Pf3D7_14_v3:1636677-1637556:f	site	WTATAHWTATATATATATATATATATAT	R	205	232	CCTTTTTATTTTGGCACTATATATAATC	-24.0
Pf3D7_14_v3:1636677-1637556:f	site	TTTTTTWTTTTTTTTTTYTTT	R	205	225	ATTTTGGCACTATATATAATC	-25.2
Pf3D7_14_v3:1636677-1637556:f	site	TTTWTGTGBRTGYVT	R	205	219	GCACTATATATAATC	-12.4
Pf3D7_14_v3:1636677-1637556:f	site	GKYSWKRCTGCWSMWGYDAYKTTKBNTDAWSBTATTRKWRGWGYWTCSA	R	205	253	TTACGATATATTAATTAAACACCTTTTTATTTTGGCACTATATATAATC	-29.0
Pf3D7_14_v3:1636677-1637556:f	site	WWVDBARSATVRYYHCTTKKKRCWTBSHHRTTDHHMCMTATGDA	R	205	248	ATATATTAATTAAACACCTTTTTATTTTGGCACTATATATAATC	-35.8
Pf3D7_14_v3:1636677-1637556:f	site	AWAAAWTGKBKAGKTTCTGMWWKBGSAWCWATGVTTAVWGGCGT	R	205	248	ATATATTAATTAAACACCTTTTTATTTTGGCACTATATATAATC	-25.6
Pf3D7_14_v3:1636677-1637556:f	site	ATATATATATATATATATATW	R	205	225	ATTTTGGCACTATATATAATC	-41.0
Pf3D7_14_v3:1636677-1637556:f	site	CMTWBTRKCCMARGAAWWGTWCVAGGAWNWAKAKWAGCTKH	R	205	245	TATTAATTAAACACCTTTTTATTTTGGCACTATATATAATC	-26.6
Pf3D7_14_v3:1636677-1637556:f	site	GSGHWGBGDTGCWYN	R	205	219	GCACTATATATAATC	-5.6
Pf3D7_14_v3:1636677-1637556:f	site	YCWTYTTYTTTTTTTTYTTTT	R	205	225	ATTTTGGCACTATATATAATC	-21.6
Pf3D7_14_v3:1636677-1637556:f	site	CMRHWASWWKTTSTSCTRDTWYTGMBRA	R	205	232	CCTTTTTATTTTGGCACTATATATAATC	-8.8
Pf3D7_14_v3:1636677-1637556:f	site	AWATWWATATATATATATATATATATATATATATA	R	206	240	ATTAAACACCTTTTTATTTTGGCACTATATATAAT	-38.5
Pf3D7_14_v3:1636677-1637556:f	site	YTTTTTTTTTTTTTTTTTTTTTTTTTTTT	R	206	234	CACCTTTTTATTTTGGCACTATATATAAT	-22.0
Pf3D7_14_v3:1636677-1637556:f	site	ATAWATATATATATATATATATATATATA	R	206	234	CACCTTTTTATTTTGGCACTATATATAAT	-26.8
Pf3D7_14_v3:1636677-1637556:f	site	AAAAAAAAAAAAAAAAAAAAWAAAAAAAA	R	206	234	CACCTTTTTATTTTGGCACTATATATAAT	-46.0
Pf3D7_14_v3:1636677-1637556:f	site	WTATAHWTATATATATATATATATATAT	R	206	233	ACCTTTTTATTTTGGCACTATATATAAT	-42.2
Pf3D7_14_v3:1636677-1637556:f	site	TTTTTTWTTTTTTTTTTYTTT	R	206	226	TATTTTGGCACTATATATAAT	-19.3
Pf3D7_14_v3:1636677-1637556:f	site	TTTWTGTGBRTGYVT	R	206	220	GGCACTATATATAAT	-17.7
Pf3D7_14_v3:1636677-1637556:f	site	GKYSWKRCTGCWSMWGYDAYKTTKBNTDAWSBTATTRKWRGWGYWTCSA	R	206	254	TTTACGATATATTAATTAAACACCTTTTTATTTTGGCACTATATATAAT	-23.3
Pf3D7_14_v3:1636677-1637556:f	site	WWVDBARSATVRYYHCTTKKKRCWTBSHHRTTDHHMCMTATGDA	R	206	249	GATATATTAATTAAACACCTTTTTATTTTGGCACTATATATAAT	-27.5
Pf3D7_14_v3:1636677-1637556:f	site	AWAAAWTGKBKAGKTTCTGMWWKBGSAWCWATGVTTAVWGGCGT	R	206	249	GATATATTAATTAAACACCTTTTTATTTTGGCACTATATATAAT	-33.5
Pf3D7_14_v3:1636677-1637556:f	site	ATATATATATATATATATATW	R	206	226	TATTTTGGCACTATATATAAT	-20.2
Pf3D7_14_v3:1636677-1637556:f	site	CMTWBTRKCCMARGAAWWGTWCVAGGAWNWAKAKWAGCTKH	R	206	246	ATATTAATTAAACACCTTTTTATTTTGGCACTATATATAAT	-19.0
Pf3D7_14_v3:1636677-1637556:f	site	GSGHWGBGDTGCWYN	R	206	220	GGCACTATATATAAT	-8.2
Pf3D7_14_v3:1636677-1637556:f	site	YCWTYTTYTTTTTTTTYTTTT	R	206	226	TATTTTGGCACTATATATAAT	-19.6
Pf3D7_14_v3:1636677-1637556:f	site	CMRHWASWWKTTSTSCTRDTWYTGMBRA	R	206	233	ACCTTTTTATTTTGGCACTATATATAAT	-15.6
Pf3D7_14_v3:1636677-1637556:f	site	AWATWWATATATATATATATATATATATATATATA	R	207	241	AATTAAACACCTTTTTATTTTGGCACTATATATAA	-52.2
Pf3D7_14_v3:1636677-1637556:f	site	YTTTTTTTTTTTTTTTTTTTTTTTTTTTT	R	207	235	ACACCTTTTTATTTTGGCACTATATATAA	-20.0
Pf3D7_14_v3:1636677-1637556:f	site	ATAWATATATATATATATATATATATATA	R	207	235	ACACCTTTTTATTTTGGCACTATATATAA	-48.5
Pf3D7_14_v3:1636677-1637556:f	site	AAAAAAAAAAAAAAAAAAAAWAAAAAAAA	R	207	235	ACACCTTTTTATTTTGGCACTATATATAA	-41.3
Pf3D7_14_v3:1636677-1637556:f	site	WTATAHWTATATATATATATATATATAT	R	207	234	CACCTTTTTATTTTGGCACTATATATAA	-29.5
Pf3D7_14_v3:1636677-1637556:f	site	TTTTTTWTTTTTTTTTTYTTT	R	207	227	TTATTTTGGCACTATATATAA	-13.3
Pf3D7_14_v3:1636677-1637556:f	site	TTTWTGTGBRTGYVT	R	207	221	TGGCACTATATATAA	-10.9
Pf3D7_14_v3:1636677-1637556:f	site	GKYSWKRCTGCWSMWGYDAYKTTKBNTDAWSBTATTRKWRGWGYWTCSA	R	207	255	ATTTACGATATATTAATTAAACACCTTTTTATTTTGGCACTATATATAA	-24.8
Pf3D7_14_v3:1636677-1637556:f	site	WWVDBARSATVRYYHCTTKKKRCWTBSHHRTTDHHMCMTATGDA	R	207	250	CGATATATTAATTAAACACCTTTTTATTTTGGCACTATATATAA	-36.2
Pf3D7_14_v3:1636677-1637556:f	site	AWAAAWTGKBKAGKTTCTGMWWKBGSAWCWATGVTTAVWGGCGT	R	207	250	CGATATATTAATTAAACACCTTTTTATTTTGGCACTATATATAA	-35.7
Pf3D7_14_v3:1636677-1637556:f	site	ATATATATATATATATATATW	R	207	227	TTATTTTGGCACTATATATAA	-32.4
Pf3D7_14_v3:1636677-1637556:f	site	CMTWBTRKCCMARGAAWWGTWCVAGGAWNWAKAKWAGCTKH	R	207	247	TATATTAATTAAACACCTTTTTATTTTGGCACTATATATAA	-27.2
Pf3D7_14_v3:1636677-1637556:f	site	GSGHWGBGDTGCWYN	R	207	221	TGGCACTATATATAA	-12.1
Pf3D7_14_v3:1636677-1637556:f	site	YCWTYTTYTTTTTTTTYTTTT	R	207	227	TTATTTTGGCACTATATATAA	-23.3
Pf3D7_14_v3:1636677-1637556:f	site	CMRHWASWWKTTSTSCTRDTWYTGMBRA	R	207	234	CACCTTTTTATTTTGGCACTATATATAA	-2.5
Pf3D7_14_v3:1636677-1637556:f	site	AWATWWATATATATATATATATATATATATATATA	R	208	242	TAATTAAACACCTTTTTATTTTGGCACTATATATA	-35.3
Pf3D7_14_v3:1636677-1637556:f	site	YTTTTTTTTTTTTTTTTTTTTTTTTTTTT	R	208	236	AACACCTTTTTATTTTGGCACTATATATA	-35.6
Pf3D7_14_v3:1636677-1637556:f	site	ATAWATATATATATATATATATATATATA	R	208	236	AACACCTTTTTATTTTGGCACTATATATA	-31.4
Pf3D7_14_v3:1636677-1637556:f	site	AAAAAAAAAAAAAAAAAAAAWAAAAAAAA	R	208	236	AACACCTTTTTATTTTGGCACTATATATA	-35.1
Pf3D7_14_v3:1636677-1637556:f	site	WTATAHWTATATATATATATATATATAT	R	208	235	ACACCTTTTTATTTTGGCACTATATATA	-38.7
Pf3D7_14_v3:1636677-1637556:f	site	TTTTTTWTTTTTTTTTTYTTT	R	208	228	TTTATTTTGGCACTATATATA	-16.9
Pf3D7_14_v3:1636677-1637556:f	site	TTTWTGTGBRTGYVT	R	208	222	TTGGCACTATATATA	-27.1
Pf3D7_14_v3:1636677-1637556:f	site	GKYSWKRCTGCWSMWGYDAYKTTKBNTDAWSBTATTRKWRGWGYWTCSA	R	208	256	TATTTACGATATATTAATTAAACACCTTTTTATTTTGGCACTATATATA	-30.7
Pf3D7_14_v3:1636677-1637556:f	site	WWVDBARSATVRYYHCTTKKKRCWTBSHHRTTDHHMCMTATGDA	R	208	251	ACGATATATTAATTAAACACCTTTTTATTTTGGCACTATATATA	-14.8
Pf3D7_14_v3:1636677-1637556:f	site	AWAAAWTGKBKAGKTTCTGMWWKBGSAWCWATGVTTAVWGGCGT	R	208	251	ACGATATATTAATTAAACACCTTTTTATTTTGGCACTATATATA	-21.4
Pf3D7_14_v3:1636677-1637556:f	site	ATATATATATATATATATATW	R	208	228	TTTATTTTGGCACTATATATA	-17.5
Pf3D7_14_v3:1636677-1637556:f	site	CMTWBTRKCCMARGAAWWGTWCVAGGAWNWAKAKWAGCTKH	R	208	248	ATATATTAATTAAACACCTTTTTATTTTGGCACTATATATA	-29.0
Pf3D7_14_v3:1636677-1637556:f	site	GSGHWGBGDTGCWYN	R	208	222	TTGGCACTATATATA	-8.5
Pf3D7_14_v3:1636677-1637556:f	site	YCWTYTTYTTTTTTTTYTTTT	R	208	228	TTTATTTTGGCACTATATATA	-22.4
Pf3D7_14_v3:1636677-1637556:f	site	CMRHWASWWKTTSTSCTRDTWYTGMBRA	R	208	235	ACACCTTTTTATTTTGGCACTATATATA	-16.3
Pf3D7_14_v3:1636677-1637556:f	site	AWATWWATATATATATATATATATATATATATATA	R	209	243	TTAATTAAACACCTTTTTATTTTGGCACTATATAT	-56.5
Pf3D7_14_v3:1636677-1637556:f	site	YTTTTTTTTTTTTTTTTTTTTTTTTTTTT	R	209	237	AAACACCTTTTTATTTTGGCACTATATAT	-8.6
Pf3D7_14_v3:1636677-1637556:f	site	ATAWATATATATATATATATATATATATA	R	209	237	AAACACCTTTTTATTTTGGCACTATATAT	-51.9
Pf3D7_14_v3:1636677-1637556:f	site	AAAAAAAAAAAAAAAAAAAAWAAAAAAAA	R	209	237	AAACACCTTTTTATTTTGGCACTATATAT	-51.0
Pf3D7_14_v3:1636677-1637556:f	site	WTATAHWTATATATATATATATATATAT	R	209	236	AACACCTTTTTATTTTGGCACTATATAT	-19.4
Pf3D7_14_v3:1636677-1637556:f	site	TTTTTTWTTTTTTTTTTYTTT	R	209	229	TTTTATTTTGGCACTATATAT	-9.8
Pf3D7_14_v3:1636677-1637556:f	site	TTTWTGTGBRTGYVT	R	209	223	TTTGGCACTATATAT	-7.9
Pf3D7_14_v3:1636677-1637556:f	site	GKYSWKRCTGCWSMWGYDAYKTTKBNTDAWSBTATTRKWRGWGYWTCSA	R	209	257	ATATTTACGATATATTAATTAAACACCTTTTTATTTTGGCACTATATAT	-37.0
Pf3D7_14_v3:1636677-1637556:f	site	WWVDBARSATVRYYHCTTKKKRCWTBSHHRTTDHHMCMTATGDA	R	209	252	TACGATATATTAATTAAACACCTTTTTATTTTGGCACTATATAT	-26.9
Pf3D7_14_v3:1636677-1637556:f	site	AWAAAWTGKBKAGKTTCTGMWWKBGSAWCWATGVTTAVWGGCGT	R	209	252	TACGATATATTAATTAAACACCTTTTTATTTTGGCACTATATAT	-28.4
Pf3D7_14_v3:1636677-1637556:f	site	ATATATATATATATATATATW	R	209	229	TTTTATTTTGGCACTATATAT	-27.9
Pf3D7_14_v3:1636677-1637556:f	site	CMTWBTRKCCMARGAAWWGTWCVAGGAWNWAKAKWAGCTKH	R	209	249	GATATATTAATTAAACACCTTTTTATTTTGGCACTATATAT	-29.8
Pf3D7_14_v3:1636677-1637556:f	site	GSGHWGBGDTGCWYN	R	209	223	TTTGGCACTATATAT	-25.9
Pf3D7_14_v3:1636677-1637556:f	site	YCWTYTTYTTTTTTTTYTTTT	R	209	229	TTTTATTTTGGCACTATATAT	-13.9
Pf3D7_14_v3:1636677-1637556:f	site	CMRHWASWWKTTSTSCTRDTWYTGMBRA	R	209	236	AACACCTTTTTATTTTGGCACTATATAT	-16.3
Pf3D7_14_v3:1636677-1637556:f	site	AWATWWATATATATATATATATATATATATATATA	R	210	244	ATTAATTAAACACCTTTTTATTTTGGCACTATATA	-46.0
Pf3D7_14_v3:1636677-1637556:f	site	YTTTTTTTTTTTTTTTTTTTTTTTTTTTT	R	210	238	TAAACACCTTTTTATTTTGGCACTATATA	-20.3
Pf3D7_14_v3:1636677-1637556:f	site	ATAWATATATATATATATATATATATATA	R	210	238	TAAACACCTTTTTATTTTGGCACTATATA	-40.3
Pf3D7_14_v3:1636677-1637556:f	site	AAAAAAAAAAAAAAAAAAAAWAAAAAAAA	R	210	238	TAAACACCTTTTTATTTTGGCACTATATA	-39.0
Pf3D7_14_v3:1636677-1637556:f	site	WTATAHWTATATATATATATATATATAT	R	210	237	AAACACCTTTTTATTTTGGCACTATATA	-36.1
Pf3D7_14_v3:1636677-1637556:f	site	TTTTTTWTTTTTTTTTTYTTT	R	210	230	TTTTTATTTTGGCACTATATA	-16.0
Pf3D7_14_v3:1636677-1637556:f	site	TTTWTGTGBRTGYVT	R	210	224	TTTTGGCACTATATA	-21.5
Pf3D7_14_v3:1636677-1637556:f	site	GKYSWKRCTGCWSMWGYDAYKTTKBNTDAWSBTATTRKWRGWGYWTCSA	R	210	258	TATATTTACGATATATTAATTAAACACCTTTTTATTTTGGCACTATATA	-27.4
Pf3D7_14_v3:1636677-1637556:f	site	WWVDBARSATVRYYHCTTKKKRCWTBSHHRTTDHHMCMTATGDA	R	210	253	TTACGATATATTAATTAAACACCTTTTTATTTTGGCACTATATA	-20.3
Pf3D7_14_v3:1636677-1637556:f	site	AWAAAWTGKBKAGKTTCTGMWWKBGSAWCWATGVTTAVWGGCGT	R	210	253	TTACGATATATTAATTAAACACCTTTTTATTTTGGCACTATATA	-20.5
Pf3D7_14_v3:1636677-1637556:f	site	ATATATATATATATATATATW	R	210	230	TTTTTATTTTGGCACTATATA	-20.1
Pf3D7_14_v3:1636677-1637556:f	site	CMTWBTRKCCMARGAAWWGTWCVAGGAWNWAKAKWAGCTKH	R	210	250	CGATATATTAATTAAACACCTTTTTATTTTGGCACTATATA	-19.0
Pf3D7_14_v3:1636677-1637556:f	site	GSGHWGBGDTGCWYN	R	210	224	TTTTGGCACTATATA	-12.2
Pf3D7_14_v3:1636677-1637556:f	site	YCWTYTTYTTTTTTTTYTTTT	R	210	230	TTTTTATTTTGGCACTATATA	-15.4
Pf3D7_14_v3:1636677-1637556:f	site	CMRHWASWWKTTSTSCTRDTWYTGMBRA	R	210	237	AAACACCTTTTTATTTTGGCACTATATA	-7.8
Pf3D7_14_v3:1636677-1637556:f	site	AWATWWATATATATATATATATATATATATATATA	R	211	245	TATTAATTAAACACCTTTTTATTTTGGCACTATAT	-56.3
Pf3D7_14_v3:1636677-1637556:f	site	YTTTTTTTTTTTTTTTTTTTTTTTTTTTT	R	211	239	TTAAACACCTTTTTATTTTGGCACTATAT	-19.1
Pf3D7_14_v3:1636677-1637556:f	site	ATAWATATATATATATATATATATATATA	R	211	239	TTAAACACCTTTTTATTTTGGCACTATAT	-44.7
Pf3D7_14_v3:1636677-1637556:f	site	AAAAAAAAAAAAAAAAAAAAWAAAAAAAA	R	211	239	TTAAACACCTTTTTATTTTGGCACTATAT	-35.0
Pf3D7_14_v3:1636677-1637556:f	site	WTATAHWTATATATATATATATATATAT	R	211	238	TAAACACCTTTTTATTTTGGCACTATAT	-23.4
Pf3D7_14_v3:1636677-1637556:f	site	TTTTTTWTTTTTTTTTTYTTT	R	211	231	CTTTTTATTTTGGCACTATAT	-12.9
Pf3D7_14_v3:1636677-1637556:f	site	TTTWTGTGBRTGYVT	R	211	225	ATTTTGGCACTATAT	-4.6
Pf3D7_14_v3:1636677-1637556:f	site	GKYSWKRCTGCWSMWGYDAYKTTKBNTDAWSBTATTRKWRGWGYWTCSA	R	211	259	TTATATTTACGATATATTAATTAAACACCTTTTTATTTTGGCACTATAT	-21.6
Pf3D7_14_v3:1636677-1637556:f	site	WWVDBARSATVRYYHCTTKKKRCWTBSHHRTTDHHMCMTATGDA	R	211	254	TTTACGATATATTAATTAAACACCTTTTTATTTTGGCACTATAT	-22.9
Pf3D7_14_v3:1636677-1637556:f	site	AWAAAWTGKBKAGKTTCTGMWWKBGSAWCWATGVTTAVWGGCGT	R	211	254	TTTACGATATATTAATTAAACACCTTTTTATTTTGGCACTATAT	-36.3
Pf3D7_14_v3:1636677-1637556:f	site	ATATATATATATATATATATW	R	211	231	CTTTTTATTTTGGCACTATAT	-34.1
Pf3D7_14_v3:1636677-1637556:f	site	CMTWBTRKCCMARGAAWWGTWCVAGGAWNWAKAKWAGCTKH	R	211	251	ACGATATATTAATTAAACACCTTTTTATTTTGGCACTATAT	-27.2
Pf3D7_14_v3:1636677-1637556:f	site	GSGHWGBGDTGCWYN	R	211	225	ATTTTGGCACTATAT	-14.1
Pf3D7_14_v3:1636677-1637556:f	site	YCWTYTTYTTTTTTTTYTTTT	R	211	231	CTTTTTATTTTGGCACTATAT	-6.7
Pf3D7_14_v3:1636677-1637556:f	site	CMRHWASWWKTTSTSCTRDTWYTGMBRA	R	211	238	TAAACACCTTTTTATTTTGGCACTATAT	-16.2
Pf3D7_14_v3:1636677-1637556:f	site	AWATWWATATATATATATATATATATATATATATA	R	212	246	ATATTAATTAAACACCTTTTTATTTTGGCACTATA	-47.2
Pf3D7_14_v3:1636677-1637556:f	site	YTTTTTTTTTTTTTTTTTTTTTTTTTTTT	R	212	240	ATTAAACACCTTTTTATTTTGGCACTATA	-19.6
Pf3D7_14_v3:1636677-1637556:f	site	ATAWATATATATATATATATATATATATA	R	212	240	ATTAAACACCTTTTTATTTTGGCACTATA	-40.9
Pf3D7_14_v3:1636677-1637556:f	site	AAAAAAAAAAAAAAAAAAAAWAAAAAAAA	R	212	240	ATTAAACACCTTTTTATTTTGGCACTATA	-31.9
Pf3D7_14_v3:1636677-1637556:f	site	WTATAHWTATATATATATATATATATAT	R	212	239	TTAAACACCTTTTTATTTTGGCACTATA	-27.3
Pf3D7_14_v3:1636677-1637556:f	site	TTTTTTWTTTTTTTTTTYTTT	R	212	232	CCTTTTTATTTTGGCACTATA	-19.3
Pf3D7_14_v3:1636677-1637556:f	site	TTTWTGTGBRTGYVT	R	212	226	TATTTTGGCACTATA	-4.5
Pf3D7_14_v3:1636677-1637556:f	site	GKYSWKRCTGCWSMWGYDAYKTTKBNTDAWSBTATTRKWRGWGYWTCSA	R	212	260	ATTATATTTACGATATATTAATTAAACACCTTTTTATTTTGGCACTATA	-34.0
Pf3D7_14_v3:1636677-1637556:f	site	WWVDBARSATVRYYHCTTKKKRCWTBSHHRTTDHHMCMTATGDA	R	212	255	ATTTACGATATATTAATTAAACACCTTTTTATTTTGGCACTATA	-32.4
Pf3D7_14_v3:1636677-1637556:f	site	AWAAAWTGKBKAGKTTCTGMWWKBGSAWCWATGVTTAVWGGCGT	R	212	255	ATTTACGATATATTAATTAAACACCTTTTTATTTTGGCACTATA	-19.5
Pf3D7_14_v3:1636677-1637556:f	site	ATATATATATATATATATATW	R	212	232	CCTTTTTATTTTGGCACTATA	-25.9
Pf3D7_14_v3:1636677-1637556:f	site	CMTWBTRKCCMARGAAWWGTWCVAGGAWNWAKAKWAGCTKH	R	212	252	TACGATATATTAATTAAACACCTTTTTATTTTGGCACTATA	-24.3
Pf3D7_14_v3:1636677-1637556:f	site	GSGHWGBGDTGCWYN	R	212	226	TATTTTGGCACTATA	-9.0
Pf3D7_14_v3:1636677-1637556:f	site	YCWTYTTYTTTTTTTTYTTTT	R	212	232	CCTTTTTATTTTGGCACTATA	-6.7
Pf3D7_14_v3:1636677-1637556:f	site	CMRHWASWWKTTSTSCTRDTWYTGMBRA	R	212	239	TTAAACACCTTTTTATTTTGGCACTATA	-23.7
Pf3D7_14_v3:1636677-1637556:f	site	AWATWWATATATATATATATATATATATATATATA	R	213	247	TATATTAATTAAACACCTTTTTATTTTGGCACTAT	-54.8
Pf3D7_14_v3:1636677-1637556:f	site	YTTTTTTTTTTTTTTTTTTTTTTTTTTTT	R	213	241	AATTAAACACCTTTTTATTTTGGCACTAT	-28.2
Pf3D7_14_v3:1636677-1637556:f	site	ATAWATATATATATATATATATATATATA	R	213	241	AATTAAACACCTTTTTATTTTGGCACTAT	-31.6
Pf3D7_14_v3:1636677-1637556:f	site	AAAAAAAAAAAAAAAAAAAAWAAAAAAAA	R	213	241	AATTAAACACCTTTTTATTTTGGCACTAT	-32.6
Pf3D7_14_v3:1636677-1637556:f	site	WTATAHWTATATATATATATATATATAT	R	213	240	ATTAAACACCTTTTTATTTTGGCACTAT	-23.2
Pf3D7_14_v3:1636677-1637556:f	site	TTTTTTWTTTTTTTTTTYTTT	R	213	233	ACCTTTTTATTTTGGCACTAT	-4.4
Pf3D7_14_v3:1636677-1637556:f	site	TTTWTGTGBRTGYVT	R	213	227	TTATTTTGGCACTAT	-7.4
Pf3D7_14_v3:1636677-1637556:f	site	GKYSWKRCTGCWSMWGYDAYKTTKBNTDAWSBTATTRKWRGWGYWTCSA	R	213	261	CATTATATTTACGATATATTAATTAAACACCTTTTTATTTTGGCACTAT	-23.3
Pf3D7_14_v3:1636677-1637556:f	site	WWVDBARSATVRYYHCTTKKKRCWTBSHHRTTDHHMCMTATGDA	R	213	256	TATTTACGATATATTAATTAAACACCTTTTTATTTTGGCACTAT	-24.2
Pf3D7_14_v3:1636677-1637556:f	site	AWAAAWTGKBKAGKTTCTGMWWKBGSAWCWATGVTTAVWGGCGT	R	213	256	TATTTACGATATATTAATTAAACACCTTTTTATTTTGGCACTAT	-31.0
Pf3D7_14_v3:1636677-1637556:f	site	ATATATATATATATATATATW	R	213	233	ACCTTTTTATTTTGGCACTAT	-23.3
Pf3D7_14_v3:1636677-1637556:f	site	CMTWBTRKCCMARGAAWWGTWCVAGGAWNWAKAKWAGCTKH	R	213	253	TTACGATATATTAATTAAACACCTTTTTATTTTGGCACTAT	-21.2
Pf3D7_14_v3:1636677-1637556:f	site	GSGHWGBGDTGCWYN	R	213	227	TTATTTTGGCACTAT	-9.1
Pf3D7_14_v3:1636677-1637556:f	site	YCWTYTTYTTTTTTTTYTTTT	R	213	233	ACCTTTTTATTTTGGCACTAT	-13.3
Pf3D7_14_v3:1636677-1637556:f	site	CMRHWASWWKTTSTSCTRDTWYTGMBRA	R	213	240	ATTAAACACCTTTTTATTTTGGCACTAT	-11.9
Pf3D7_14_v3:1636677-1637556:f	site	AWATWWATATATATATATATATATATATATATATA	R	214	248	ATATATTAATTAAACACCTTTTTATTTTGGCACTA	-53.2
Pf3D7_14_v3:1636677-1637556:f	site	YTTTTTTTTTTTTTTTTTTTTTTTTTTTT	R	214	242	TAATTAAACACCTTTTTATTTTGGCACTA	-24.8
Pf3D7_14_v3:1636677-1637556:f	site	ATAWATATATATATATATATATATATATA	R	214	242	TAATTAAACACCTTTTTATTTTGGCACTA	-50.5
Pf3D7_14_v3:1636677-1637556:f	site	AAAAAAAAAAAAAAAAAAAAWAAAAAAAA	R	214	242	TAATTAAACACCTTTTTATTTTGGCACTA	-32.4
Pf3D7_14_v3:1636677-1637556:f	site	WTATAHWTATATATATATATATATATAT	R	214	241	AATTAAACACCTTTTTATTTTGGCACTA	-14.7
Pf3D7_14_v3:1636677-1637556:f	site	TTTTTTWTTTTTTTTTTYTTT	R	214	234	CACCTTTTTATTTTGGCACTA	-12.0
Pf3D7_14_v3:1636677-1637556:f	site	TTTWTGTGBRTGYVT	R	214	228	TTTATTTTGGCACTA	1.2
Pf3D7_14_v3:1636677-1637556:f	site	GKYSWKRCTGCWSMWGYDAYKTTKBNTDAWSBTATTRKWRGWGYWTCSA	R	214	262	ACATTATATTTACGATATATTAATTAAACACCTTTTTATTTTGGCACTA	-20.3
Pf3D7_14_v3:1636677-1637556:f	site	WWVDBARSATVRYYHCTTKKKRCWTBSHHRTTDHHMCMTATGDA	R	214	257	ATATTTACGATATATTAATTAAACACCTTTTTATTTTGGCACTA	-28.1
Pf3D7_14_v3:1636677-1637556:f	site	AWAAAWTGKBKAGKTTCTGMWWKBGSAWCWATGVTTAVWGGCGT	R	214	257	ATATTTACGATATATTAATTAAACACCTTTTTATTTTGGCACTA	-19.4
Pf3D7_14_v3:1636677-1637556:f	site	ATATATATATATATATATATW	R	214	234	CACCTTTTTATTTTGGCACTA	-36.0
Pf3D7_14_v3:1636677-1637556:f	site	CMTWBTRKCCMARGAAWWGTWCVAGGAWNWAKAKWAGCTKH	R	214	254	TTTACGATATATTAATTAAACACCTTTTTATTTTGGCACTA	-23.2
Pf3D7_14_v3:1636677-1637556:f	site	GSGHWGBGDTGCWYN	R	214	228	TTTATTTTGGCACTA	-16.1
Pf3D7_14_v3:1636677-1637556:f	site	YCWTYTTYTTTTTTTTYTTTT	R	214	234	CACCTTTTTATTTTGGCACTA	-6.2
Pf3D7_14_v3:1636677-1637556:f	site	CMRHWASWWKTTSTSCTRDTWYTGMBRA	R	214	241	AATTAAACACCTTTTTATTTTGGCACTA	-19.3
Pf3D7_14_v3:1636677-1637556:f	site	GKYSWKRCTGCWSMWGYDAYKTTKBNTDAWSBTATTRKWRGWGYWTCSA	R	295	343	GCACTAAAATACAAATGGTAATTTACATATACGTGTATATTAGTATGTC	-20.5
Pf3D7_14_v3:1636677-1637556:f	site	GKYSWKRCTGCWSMWGYDAYKTTKBNTDAWSBTATTRKWRGWGYWTCSA	R	296	344	GGCACTAAAATACAAATGGTAATTTACATATACGTGTATATTAGTATGT	-15.2
Pf3D7_14_v3:1636677-1637556:f	site	GKYSWKRCTGCWSMWGYDAYKTTKBNTDAWSBTATTRKWRGWGYWTCSA	R	297	345	TGGCACTAAAATACAAATGGTAATTTACATATACGTGTATATTAGTATG	-25.9
Pf3D7_14_v3:1636677-1637556:f	site	GKYSWKRCTGCWSMWGYDAYKTTKBNTDAWSBTATTRKWRGWGYWTCSA	R	298	346	ATGGCACTAAAATACAAATGGTAATTTACATATACGTGTATATTAGTAT	-20.7
Pf3D7_14_v3:1636677-1637556:f	site	GKYSWKRCTGCWSMWGYDAYKTTKBNTDAWSBTATTRKWRGWGYWTCSA	R	299	347	CATGGCACTAAAATACAAATGGTAATTTACATATACGTGTATATTAGTA	-17.5
Pf3D7_14_v3:1636677-1637556:f	site	GKYSWKRCTGCWSMWGYDAYKTTKBNTDAWSBTATTRKWRGWGYWTCSA	R	300	348	TCATGGCACTAAAATACAAATGGTAATTTACATATACGTGTATATTAGT	-23.8
Pf3D7_14_v3:1636677-1637556:f	site	WWVDBARSATVRYYHCTTKKKRCWTBSHHRTTDHHMCMTATGDA	R	300	343	GCACTAAAATACAAATGGTAATTTACATATACGTGTATATTAGT	-23.4
Pf3D7_14_v3:1636677-1637556:f	site	AWAAAWTGKBKAGKTTCTGMWWKBGSAWCWATGVTTAVWGGCGT	R	300	343	GCACTAAAATACAAATGGTAATTTACATATACGTGTATATTAGT	-18.0
Pf3D7_14_v3:1636677-1637556:f	site	GKYSWKRCTGCWSMWGYDAYKTTKBNTDAWSBTATTRKWRGWGYWTCSA	R	301	349	CTCATGGCACTAAAATACAAATGGTAATTTACATATACGTGTATATTAG	-17.8
Pf3D7_14_v3:1636677-1637556:f	site	WWVDBARSATVRYYHCTTKKKRCWTBSHHRTTDHHMCMTATGDA	R	301	344	GGCACTAAAATACAAATGGTAATTTACATATACGTGTATATTAG	-11.8
Pf3D7_14_v3:1636677-1637556:f	site	AWAAAWTGKBKAGKTTCTGMWWKBGSAWCWATGVTTAVWGGCGT	R	301	344	GGCACTAAAATACAAATGGTAATTTACATATACGTGTATATTAG	-32.3
Pf3D7_14_v3:1636677-1637556:f	site	GKYSWKRCTGCWSMWGYDAYKTTKBNTDAWSBTATTRKWRGWGYWTCSA	R	302	350	ACTCATGGCACTAAAATACAAATGGTAATTTACATATACGTGTATATTA	-21.0
Pf3D7_14_v3:1636677-1637556:f	site	WWVDBARSATVRYYHCTTKKKRCWTBSHHRTTDHHMCMTATGDA	R	302	345	TGGCACTAAAATACAAATGGTAATTTACATATACGTGTATATTA	-19.1
Pf3D7_14_v3:1636677-1637556:f	site	AWAAAWTGKBKAGKTTCTGMWWKBGSAWCWATGVTTAVWGGCGT	R	302	345	TGGCACTAAAATACAAATGGTAATTTACATATACGTGTATATTA	-35.4
Pf3D7_14_v3:1636677-1637556:f	site	GKYSWKRCTGCWSMWGYDAYKTTKBNTDAWSBTATTRKWRGWGYWTCSA	R	303	351	AACTCATGGCACTAAAATACAAATGGTAATTTACATATACGTGTATATT	-24.0
Pf3D7_14_v3:1636677-1637556:f	site	WWVDBARSATVRYYHCTTKKKRCWTBSHHRTTDHHMCMTATGDA	R	303	346	ATGGCACTAAAATACAAATGGTAATTTACATATACGTGTATATT	-16.7
Pf3D7_14_v3:1636677-1637556:f	site	AWAAAWTGKBKAGKTTCTGMWWKBGSAWCWATGVTTAVWGGCGT	R	303	346	ATGGCACTAAAATACAAATGGTAATTTACATATACGTGTATATT	-37.3
Pf3D7_14_v3:1636677-1637556:f	site	CMTWBTRKCCMARGAAWWGTWCVAGGAWNWAKAKWAGCTKH	R	303	343	GCACTAAAATACAAATGGTAATTTACATATACGTGTATATT	-28.4
Pf3D7_14_v3:1636677-1637556:f	site	GKYSWKRCTGCWSMWGYDAYKTTKBNTDAWSBTATTRKWRGWGYWTCSA	R	304	352	TAACTCATGGCACTAAAATACAAATGGTAATTTACATATACGTGTATAT	-21.4
Pf3D7_14_v3:1636677-1637556:f	site	WWVDBARSATVRYYHCTTKKKRCWTBSHHRTTDHHMCMTATGDA	R	304	347	CATGGCACTAAAATACAAATGGTAATTTACATATACGTGTATAT	-17.9
Pf3D7_14_v3:1636677-1637556:f	site	AWAAAWTGKBKAGKTTCTGMWWKBGSAWCWATGVTTAVWGGCGT	R	304	347	CATGGCACTAAAATACAAATGGTAATTTACATATACGTGTATAT	-41.3
Pf3D7_14_v3:1636677-1637556:f	site	CMTWBTRKCCMARGAAWWGTWCVAGGAWNWAKAKWAGCTKH	R	304	344	GGCACTAAAATACAAATGGTAATTTACATATACGTGTATAT	-14.6
Pf3D7_14_v3:1636677-1637556:f	site	GKYSWKRCTGCWSMWGYDAYKTTKBNTDAWSBTATTRKWRGWGYWTCSA	R	305	353	TTAACTCATGGCACTAAAATACAAATGGTAATTTACATATACGTGTATA	-29.7
Pf3D7_14_v3:1636677-1637556:f	site	WWVDBARSATVRYYHCTTKKKRCWTBSHHRTTDHHMCMTATGDA	R	305	348	TCATGGCACTAAAATACAAATGGTAATTTACATATACGTGTATA	-30.0
Pf3D7_14_v3:1636677-1637556:f	site	AWAAAWTGKBKAGKTTCTGMWWKBGSAWCWATGVTTAVWGGCGT	R	305	348	TCATGGCACTAAAATACAAATGGTAATTTACATATACGTGTATA	-20.6
Pf3D7_14_v3:1636677-1637556:f	site	CMTWBTRKCCMARGAAWWGTWCVAGGAWNWAKAKWAGCTKH	R	305	345	TGGCACTAAAATACAAATGGTAATTTACATATACGTGTATA	-14.4
Pf3D7_14_v3:1636677-1637556:f	site	GKYSWKRCTGCWSMWGYDAYKTTKBNTDAWSBTATTRKWRGWGYWTCSA	R	306	354	ATTAACTCATGGCACTAAAATACAAATGGTAATTTACATATACGTGTAT	-29.7
Pf3D7_14_v3:1636677-1637556:f	site	WWVDBARSATVRYYHCTTKKKRCWTBSHHRTTDHHMCMTATGDA	R	306	349	CTCATGGCACTAAAATACAAATGGTAATTTACATATACGTGTAT	-29.7
Pf3D7_14_v3:1636677-1637556:f	site	AWAAAWTGKBKAGKTTCTGMWWKBGSAWCWATGVTTAVWGGCGT	R	306	349	CTCATGGCACTAAAATACAAATGGTAATTTACATATACGTGTAT	-16.4
Pf3D7_14_v3:1636677-1637556:f	site	CMTWBTRKCCMARGAAWWGTWCVAGGAWNWAKAKWAGCTKH	R	306	346	ATGGCACTAAAATACAAATGGTAATTTACATATACGTGTAT	-21.9
Pf3D7_14_v3:1636677-1637556:f	site	GKYSWKRCTGCWSMWGYDAYKTTKBNTDAWSBTATTRKWRGWGYWTCSA	R	307	355	TATTAACTCATGGCACTAAAATACAAATGGTAATTTACATATACGTGTA	-32.9
Pf3D7_14_v3:1636677-1637556:f	site	WWVDBARSATVRYYHCTTKKKRCWTBSHHRTTDHHMCMTATGDA	R	307	350	ACTCATGGCACTAAAATACAAATGGTAATTTACATATACGTGTA	-35.5
Pf3D7_14_v3:1636677-1637556:f	site	AWAAAWTGKBKAGKTTCTGMWWKBGSAWCWATGVTTAVWGGCGT	R	307	350	ACTCATGGCACTAAAATACAAATGGTAATTTACATATACGTGTA	-27.7
Pf3D7_14_v3:1636677-1637556:f	site	CMTWBTRKCCMARGAAWWGTWCVAGGAWNWAKAKWAGCTKH	R	307	347	CATGGCACTAAAATACAAATGGTAATTTACATATACGTGTA	-6.6
Pf3D7_14_v3:1636677-1637556:f	site	GKYSWKRCTGCWSMWGYDAYKTTKBNTDAWSBTATTRKWRGWGYWTCSA	R	308	356	TTATTAACTCATGGCACTAAAATACAAATGGTAATTTACATATACGTGT	-26.0
Pf3D7_14_v3:1636677-1637556:f	site	WWVDBARSATVRYYHCTTKKKRCWTBSHHRTTDHHMCMTATGDA	R	308	351	AACTCATGGCACTAAAATACAAATGGTAATTTACATATACGTGT	-23.9
Pf3D7_14_v3:1636677-1637556:f	site	AWAAAWTGKBKAGKTTCTGMWWKBGSAWCWATGVTTAVWGGCGT	R	308	351	AACTCATGGCACTAAAATACAAATGGTAATTTACATATACGTGT	-8.8
Pf3D7_14_v3:1636677-1637556:f	site	CMTWBTRKCCMARGAAWWGTWCVAGGAWNWAKAKWAGCTKH	R	308	348	TCATGGCACTAAAATACAAATGGTAATTTACATATACGTGT	-19.8
Pf3D7_14_v3:1636677-1637556:f	site	AWATWWATATATATATATATATATATATATATATA	R	309	343	GCACTAAAATACAAATGGTAATTTACATATACGTG	-22.6
Pf3D7_14_v3:1636677-1637556:f	site	GKYSWKRCTGCWSMWGYDAYKTTKBNTDAWSBTATTRKWRGWGYWTCSA	R	309	357	GTTATTAACTCATGGCACTAAAATACAAATGGTAATTTACATATACGTG	-26.8
Pf3D7_14_v3:1636677-1637556:f	site	WWVDBARSATVRYYHCTTKKKRCWTBSHHRTTDHHMCMTATGDA	R	309	352	TAACTCATGGCACTAAAATACAAATGGTAATTTACATATACGTG	-5.2
Pf3D7_14_v3:1636677-1637556:f	site	AWAAAWTGKBKAGKTTCTGMWWKBGSAWCWATGVTTAVWGGCGT	R	309	352	TAACTCATGGCACTAAAATACAAATGGTAATTTACATATACGTG	-34.3
Pf3D7_14_v3:1636677-1637556:f	site	CMTWBTRKCCMARGAAWWGTWCVAGGAWNWAKAKWAGCTKH	R	309	349	CTCATGGCACTAAAATACAAATGGTAATTTACATATACGTG	-13.9
Pf3D7_14_v3:1636677-1637556:f	site	AWATWWATATATATATATATATATATATATATATA	R	310	344	GGCACTAAAATACAAATGGTAATTTACATATACGT	-65.7
Pf3D7_14_v3:1636677-1637556:f	site	GKYSWKRCTGCWSMWGYDAYKTTKBNTDAWSBTATTRKWRGWGYWTCSA	R	310	358	TGTTATTAACTCATGGCACTAAAATACAAATGGTAATTTACATATACGT	-30.3
Pf3D7_14_v3:1636677-1637556:f	site	WWVDBARSATVRYYHCTTKKKRCWTBSHHRTTDHHMCMTATGDA	R	310	353	TTAACTCATGGCACTAAAATACAAATGGTAATTTACATATACGT	-34.7
Pf3D7_14_v3:1636677-1637556:f	site	AWAAAWTGKBKAGKTTCTGMWWKBGSAWCWATGVTTAVWGGCGT	R	310	353	TTAACTCATGGCACTAAAATACAAATGGTAATTTACATATACGT	-21.5
Pf3D7_14_v3:1636677-1637556:f	site	CMTWBTRKCCMARGAAWWGTWCVAGGAWNWAKAKWAGCTKH	R	310	350	ACTCATGGCACTAAAATACAAATGGTAATTTACATATACGT	-6.4
Pf3D7_14_v3:1636677-1637556:f	site	AWATWWATATATATATATATATATATATATATATA	R	311	345	TGGCACTAAAATACAAATGGTAATTTACATATACG	-31.1
Pf3D7_14_v3:1636677-1637556:f	site	GKYSWKRCTGCWSMWGYDAYKTTKBNTDAWSBTATTRKWRGWGYWTCSA	R	311	359	TTGTTATTAACTCATGGCACTAAAATACAAATGGTAATTTACATATACG	-19.5
Pf3D7_14_v3:1636677-1637556:f	site	WWVDBARSATVRYYHCTTKKKRCWTBSHHRTTDHHMCMTATGDA	R	311	354	ATTAACTCATGGCACTAAAATACAAATGGTAATTTACATATACG	-22.2
Pf3D7_14_v3:1636677-1637556:f	site	AWAAAWTGKBKAGKTTCTGMWWKBGSAWCWATGVTTAVWGGCGT	R	311	354	ATTAACTCATGGCACTAAAATACAAATGGTAATTTACATATACG	-21.6
Pf3D7_14_v3:1636677-1637556:f	site	CMTWBTRKCCMARGAAWWGTWCVAGGAWNWAKAKWAGCTKH	R	311	351	AACTCATGGCACTAAAATACAAATGGTAATTTACATATACG	-14.6
Pf3D7_14_v3:1636677-1637556:f	site	AWATWWATATATATATATATATATATATATATATA	R	312	346	ATGGCACTAAAATACAAATGGTAATTTACATATAC	-74.1
Pf3D7_14_v3:1636677-1637556:f	site	GKYSWKRCTGCWSMWGYDAYKTTKBNTDAWSBTATTRKWRGWGYWTCSA	R	312	360	TTTGTTATTAACTCATGGCACTAAAATACAAATGGTAATTTACATATAC	-27.2
Pf3D7_14_v3:1636677-1637556:f	site	WWVDBARSATVRYYHCTTKKKRCWTBSHHRTTDHHMCMTATGDA	R	312	355	TATTAACTCATGGCACTAAAATACAAATGGTAATTTACATATAC	-40.4
Pf3D7_14_v3:1636677-1637556:f	site	AWAAAWTGKBKAGKTTCTGMWWKBGSAWCWATGVTTAVWGGCGT	R	312	355	TATTAACTCATGGCACTAAAATACAAATGGTAATTTACATATAC	-28.2
Pf3D7_14_v3:1636677-1637556:f	site	CMTWBTRKCCMARGAAWWGTWCVAGGAWNWAKAKWAGCTKH	R	312	352	TAACTCATGGCACTAAAATACAAATGGTAATTTACATATAC	-18.5
Pf3D7_14_v3:1636677-1637556:f	site	AWATWWATATATATATATATATATATATATATATA	R	313	347	CATGGCACTAAAATACAAATGGTAATTTACATATA	-29.1
Pf3D7_14_v3:1636677-1637556:f	site	GKYSWKRCTGCWSMWGYDAYKTTKBNTDAWSBTATTRKWRGWGYWTCSA	R	313	361	TTTTGTTATTAACTCATGGCACTAAAATACAAATGGTAATTTACATATA	-28.9
Pf3D7_14_v3:1636677-1637556:f	site	WWVDBARSATVRYYHCTTKKKRCWTBSHHRTTDHHMCMTATGDA	R	313	356	TTATTAACTCATGGCACTAAAATACAAATGGTAATTTACATATA	-16.3
Pf3D7_14_v3:1636677-1637556:f	site	AWAAAWTGKBKAGKTTCTGMWWKBGSAWCWATGVTTAVWGGCGT	R	313	356	TTATTAACTCATGGCACTAAAATACAAATGGTAATTTACATATA	-25.1
Pf3D7_14_v3:1636677-1637556:f	site	CMTWBTRKCCMARGAAWWGTWCVAGGAWNWAKAKWAGCTKH	R	313	353	TTAACTCATGGCACTAAAATACAAATGGTAATTTACATATA	-20.2
Pf3D7_14_v3:1636677-1637556:f	site	AWATWWATATATATATATATATATATATATATATA	R	314	348	TCATGGCACTAAAATACAAATGGTAATTTACATAT	-59.4
Pf3D7_14_v3:1636677-1637556:f	site	GKYSWKRCTGCWSMWGYDAYKTTKBNTDAWSBTATTRKWRGWGYWTCSA	R	314	362	GTTTTGTTATTAACTCATGGCACTAAAATACAAATGGTAATTTACATAT	-20.1
Pf3D7_14_v3:1636677-1637556:f	site	WWVDBARSATVRYYHCTTKKKRCWTBSHHRTTDHHMCMTATGDA	R	314	357	GTTATTAACTCATGGCACTAAAATACAAATGGTAATTTACATAT	-32.3
Pf3D7_14_v3:1636677-1637556:f	site	AWAAAWTGKBKAGKTTCTGMWWKBGSAWCWATGVTTAVWGGCGT	R	314	357	GTTATTAACTCATGGCACTAAAATACAAATGGTAATTTACATAT	-31.1
Pf3D7_14_v3:1636677-1637556:f	site	CMTWBTRKCCMARGAAWWGTWCVAGGAWNWAKAKWAGCTKH	R	314	354	ATTAACTCATGGCACTAAAATACAAATGGTAATTTACATAT	-27.6
Pf3D7_14_v3:1636677-1637556:f	site	AWATWWATATATATATATATATATATATATATATA	R	315	349	CTCATGGCACTAAAATACAAATGGTAATTTACATA	-30.6
Pf3D7_14_v3:1636677-1637556:f	site	YTTTTTTTTTTTTTTTTTTTTTTTTTTTT	R	315	343	GCACTAAAATACAAATGGTAATTTACATA	-42.9
Pf3D7_14_v3:1636677-1637556:f	site	ATAWATATATATATATATATATATATATA	R	315	343	GCACTAAAATACAAATGGTAATTTACATA	-14.6
Pf3D7_14_v3:1636677-1637556:f	site	AAAAAAAAAAAAAAAAAAAAWAAAAAAAA	R	315	343	GCACTAAAATACAAATGGTAATTTACATA	-26.6
Pf3D7_14_v3:1636677-1637556:f	site	GKYSWKRCTGCWSMWGYDAYKTTKBNTDAWSBTATTRKWRGWGYWTCSA	R	315	363	TGTTTTGTTATTAACTCATGGCACTAAAATACAAATGGTAATTTACATA	-14.2
Pf3D7_14_v3:1636677-1637556:f	site	WWVDBARSATVRYYHCTTKKKRCWTBSHHRTTDHHMCMTATGDA	R	315	358	TGTTATTAACTCATGGCACTAAAATACAAATGGTAATTTACATA	-27.8
Pf3D7_14_v3:1636677-1637556:f	site	AWAAAWTGKBKAGKTTCTGMWWKBGSAWCWATGVTTAVWGGCGT	R	315	358	TGTTATTAACTCATGGCACTAAAATACAAATGGTAATTTACATA	-35.4
Pf3D7_14_v3:1636677-1637556:f	site	CMTWBTRKCCMARGAAWWGTWCVAGGAWNWAKAKWAGCTKH	R	315	355	TATTAACTCATGGCACTAAAATACAAATGGTAATTTACATA	-20.4
Pf3D7_14_v3:1636677-1637556:f	site	AWATWWATATATATATATATATATATATATATATA	R	316	350	ACTCATGGCACTAAAATACAAATGGTAATTTACAT	-62.2
Pf3D7_14_v3:1636677-1637556:f	site	YTTTTTTTTTTTTTTTTTTTTTTTTTTTT	R	316	344	GGCACTAAAATACAAATGGTAATTTACAT	-44.2
Pf3D7_14_v3:1636677-1637556:f	site	ATAWATATATATATATATATATATATATA	R	316	344	GGCACTAAAATACAAATGGTAATTTACAT	-56.0
Pf3D7_14_v3:1636677-1637556:f	site	AAAAAAAAAAAAAAAAAAAAWAAAAAAAA	R	316	344	GGCACTAAAATACAAATGGTAATTTACAT	-28.9
Pf3D7_14_v3:1636677-1637556:f	site	WTATAHWTATATATATATATATATATAT	R	316	343	GCACTAAAATACAAATGGTAATTTACAT	-18.0
Pf3D7_14_v3:1636677-1637556:f	site	GKYSWKRCTGCWSMWGYDAYKTTKBNTDAWSBTATTRKWRGWGYWTCSA	R	316	364	TTGTTTTGTTATTAACTCATGGCACTAAAATACAAATGGTAATTTACAT	-20.6
Pf3D7_14_v3:1636677-1637556:f	site	WWVDBARSATVRYYHCTTKKKRCWTBSHHRTTDHHMCMTATGDA	R	316	359	TTGTTATTAACTCATGGCACTAAAATACAAATGGTAATTTACAT	-23.6
Pf3D7_14_v3:1636677-1637556:f	site	AWAAAWTGKBKAGKTTCTGMWWKBGSAWCWATGVTTAVWGGCGT	R	316	359	TTGTTATTAACTCATGGCACTAAAATACAAATGGTAATTTACAT	-22.6
Pf3D7_14_v3:1636677-1637556:f	site	CMTWBTRKCCMARGAAWWGTWCVAGGAWNWAKAKWAGCTKH	R	316	356	TTATTAACTCATGGCACTAAAATACAAATGGTAATTTACAT	-17.3
Pf3D7_14_v3:1636677-1637556:f	site	CMRHWASWWKTTSTSCTRDTWYTGMBRA	R	316	343	GCACTAAAATACAAATGGTAATTTACAT	-10.6
Pf3D7_14_v3:1636677-1637556:f	site	AWATWWATATATATATATATATATATATATATATA	R	317	351	AACTCATGGCACTAAAATACAAATGGTAATTTACA	-34.4
Pf3D7_14_v3:1636677-1637556:f	site	YTTTTTTTTTTTTTTTTTTTTTTTTTTTT	R	317	345	TGGCACTAAAATACAAATGGTAATTTACA	-53.1
Pf3D7_14_v3:1636677-1637556:f	site	ATAWATATATATATATATATATATATATA	R	317	345	TGGCACTAAAATACAAATGGTAATTTACA	-23.6
Pf3D7_14_v3:1636677-1637556:f	site	AAAAAAAAAAAAAAAAAAAAWAAAAAAAA	R	317	345	TGGCACTAAAATACAAATGGTAATTTACA	-18.0
Pf3D7_14_v3:1636677-1637556:f	site	WTATAHWTATATATATATATATATATAT	R	317	344	GGCACTAAAATACAAATGGTAATTTACA	-41.5
Pf3D7_14_v3:1636677-1637556:f	site	GKYSWKRCTGCWSMWGYDAYKTTKBNTDAWSBTATTRKWRGWGYWTCSA	R	317	365	TTTGTTTTGTTATTAACTCATGGCACTAAAATACAAATGGTAATTTACA	-15.2
Pf3D7_14_v3:1636677-1637556:f	site	WWVDBARSATVRYYHCTTKKKRCWTBSHHRTTDHHMCMTATGDA	R	317	360	TTTGTTATTAACTCATGGCACTAAAATACAAATGGTAATTTACA	-30.7
Pf3D7_14_v3:1636677-1637556:f	site	AWAAAWTGKBKAGKTTCTGMWWKBGSAWCWATGVTTAVWGGCGT	R	317	360	TTTGTTATTAACTCATGGCACTAAAATACAAATGGTAATTTACA	-32.6
Pf3D7_14_v3:1636677-1637556:f	site	CMTWBTRKCCMARGAAWWGTWCVAGGAWNWAKAKWAGCTKH	R	317	357	GTTATTAACTCATGGCACTAAAATACAAATGGTAATTTACA	-18.1
Pf3D7_14_v3:1636677-1637556:f	site	CMRHWASWWKTTSTSCTRDTWYTGMBRA	R	317	344	GGCACTAAAATACAAATGGTAATTTACA	-17.1
Pf3D7_14_v3:1636677-1637556:f	site	AWATWWATATATATATATATATATATATATATATA	R	318	352	TAACTCATGGCACTAAAATACAAATGGTAATTTAC	-59.2
Pf3D7_14_v3:1636677-1637556:f	site	YTTTTTTTTTTTTTTTTTTTTTTTTTTTT	R	318	346	ATGGCACTAAAATACAAATGGTAATTTAC	-54.5
Pf3D7_14_v3:1636677-1637556:f	site	ATAWATATATATATATATATATATATATA	R	318	346	ATGGCACTAAAATACAAATGGTAATTTAC	-53.7
Pf3D7_14_v3:1636677-1637556:f	site	AAAAAAAAAAAAAAAAAAAAWAAAAAAAA	R	318	346	ATGGCACTAAAATACAAATGGTAATTTAC	-12.9
Pf3D7_14_v3:1636677-1637556:f	site	WTATAHWTATATATATATATATATATAT	R	318	345	TGGCACTAAAATACAAATGGTAATTTAC	-17.4
Pf3D7_14_v3:1636677-1637556:f	site	GKYSWKRCTGCWSMWGYDAYKTTKBNTDAWSBTATTRKWRGWGYWTCSA	R	318	366	ATTTGTTTTGTTATTAACTCATGGCACTAAAATACAAATGGTAATTTAC	-23.1
Pf3D7_14_v3:1636677-1637556:f	site	WWVDBARSATVRYYHCTTKKKRCWTBSHHRTTDHHMCMTATGDA	R	318	361	TTTTGTTATTAACTCATGGCACTAAAATACAAATGGTAATTTAC	-26.3
Pf3D7_14_v3:1636677-1637556:f	site	AWAAAWTGKBKAGKTTCTGMWWKBGSAWCWATGVTTAVWGGCGT	R	318	361	TTTTGTTATTAACTCATGGCACTAAAATACAAATGGTAATTTAC	-21.0
Pf3D7_14_v3:1636677-1637556:f	site	CMTWBTRKCCMARGAAWWGTWCVAGGAWNWAKAKWAGCTKH	R	318	358	TGTTATTAACTCATGGCACTAAAATACAAATGGTAATTTAC	-22.5
Pf3D7_14_v3:1636677-1637556:f	site	CMRHWASWWKTTSTSCTRDTWYTGMBRA	R	318	345	TGGCACTAAAATACAAATGGTAATTTAC	-21.4
Pf3D7_14_v3:1636677-1637556:f	site	AWATWWATATATATATATATATATATATATATATA	R	319	353	TTAACTCATGGCACTAAAATACAAATGGTAATTTA	-41.7
Pf3D7_14_v3:1636677-1637556:f	site	YTTTTTTTTTTTTTTTTTTTTTTTTTTTT	R	319	347	CATGGCACTAAAATACAAATGGTAATTTA	-43.8
Pf3D7_14_v3:1636677-1637556:f	site	ATAWATATATATATATATATATATATATA	R	319	347	CATGGCACTAAAATACAAATGGTAATTTA	-33.4
Pf3D7_14_v3:1636677-1637556:f	site	AAAAAAAAAAAAAAAAAAAAWAAAAAAAA	R	319	347	CATGGCACTAAAATACAAATGGTAATTTA	-18.8
Pf3D7_14_v3:1636677-1637556:f	site	WTATAHWTATATATATATATATATATAT	R	319	346	ATGGCACTAAAATACAAATGGTAATTTA	-35.1
Pf3D7_14_v3:1636677-1637556:f	site	GKYSWKRCTGCWSMWGYDAYKTTKBNTDAWSBTATTRKWRGWGYWTCSA	R	319	367	TATTTGTTTTGTTATTAACTCATGGCACTAAAATACAAATGGTAATTTA	-26.7
Pf3D7_14_v3:1636677-1637556:f	site	WWVDBARSATVRYYHCTTKKKRCWTBSHHRTTDHHMCMTATGDA	R	319	362	GTTTTGTTATTAACTCATGGCACTAAAATACAAATGGTAATTTA	-26.7
Pf3D7_14_v3:1636677-1637556:f	site	AWAAAWTGKBKAGKTTCTGMWWKBGSAWCWATGVTTAVWGGCGT	R	319	362	GTTTTGTTATTAACTCATGGCACTAAAATACAAATGGTAATTTA	-35.1
Pf3D7_14_v3:1636677-1637556:f	site	CMTWBTRKCCMARGAAWWGTWCVAGGAWNWAKAKWAGCTKH	R	319	359	TTGTTATTAACTCATGGCACTAAAATACAAATGGTAATTTA	-21.1
Pf3D7_14_v3:1636677-1637556:f	site	CMRHWASWWKTTSTSCTRDTWYTGMBRA	R	319	346	ATGGCACTAAAATACAAATGGTAATTTA	-23.9
Pf3D7_14_v3:1636677-1637556:f	site	AWATWWATATATATATATATATATATATATATATA	R	320	354	ATTAACTCATGGCACTAAAATACAAATGGTAATTT	-59.3
Pf3D7_14_v3:1636677-1637556:f	site	YTTTTTTTTTTTTTTTTTTTTTTTTTTTT	R	320	348	TCATGGCACTAAAATACAAATGGTAATTT	-42.6
Pf3D7_14_v3:1636677-1637556:f	site	ATAWATATATATATATATATATATATATA	R	320	348	TCATGGCACTAAAATACAAATGGTAATTT	-49.7
Pf3D7_14_v3:1636677-1637556:f	site	AAAAAAAAAAAAAAAAAAAAWAAAAAAAA	R	320	348	TCATGGCACTAAAATACAAATGGTAATTT	-19.4
Pf3D7_14_v3:1636677-1637556:f	site	WTATAHWTATATATATATATATATATAT	R	320	347	CATGGCACTAAAATACAAATGGTAATTT	-11.8
Pf3D7_14_v3:1636677-1637556:f	site	GKYSWKRCTGCWSMWGYDAYKTTKBNTDAWSBTATTRKWRGWGYWTCSA	R	320	368	TTATTTGTTTTGTTATTAACTCATGGCACTAAAATACAAATGGTAATTT	-21.9
Pf3D7_14_v3:1636677-1637556:f	site	WWVDBARSATVRYYHCTTKKKRCWTBSHHRTTDHHMCMTATGDA	R	320	363	TGTTTTGTTATTAACTCATGGCACTAAAATACAAATGGTAATTT	-34.7
Pf3D7_14_v3:1636677-1637556:f	site	AWAAAWTGKBKAGKTTCTGMWWKBGSAWCWATGVTTAVWGGCGT	R	320	363	TGTTTTGTTATTAACTCATGGCACTAAAATACAAATGGTAATTT	-30.3
Pf3D7_14_v3:1636677-1637556:f	site	CMTWBTRKCCMARGAAWWGTWCVAGGAWNWAKAKWAGCTKH	R	320	360	TTTGTTATTAACTCATGGCACTAAAATACAAATGGTAATTT	-23.0
Pf3D7_14_v3:1636677-1637556:f	site	CMRHWASWWKTTSTSCTRDTWYTGMBRA	R	320	347	CATGGCACTAAAATACAAATGGTAATTT	-17.1
Pf3D7_14_v3:1636677-1637556:f	site	AWATWWATATATATATATATATATATATATATATA	R	321	355	TATTAACTCATGGCACTAAAATACAAATGGTAATT	-45.4
Pf3D7_14_v3:1636677-1637556:f	site	YTTTTTTTTTTTTTTTTTTTTTTTTTTTT	R	321	349	CTCATGGCACTAAAATACAAATGGTAATT	-48.3
Pf3D7_14_v3:1636677-1637556:f	site	ATAWATATATATATATATATATATATATA	R	321	349	CTCATGGCACTAAAATACAAATGGTAATT	-27.9
Pf3D7_14_v3:1636677-1637556:f	site	AAAAAAAAAAAAAAAAAAAAWAAAAAAAA	R	321	349	CTCATGGCACTAAAATACAAATGGTAATT	-26.5
Pf3D7_14_v3:1636677-1637556:f	site	WTATAHWTATATATATATATATATATAT	R	321	348	TCATGGCACTAAAATACAAATGGTAATT	-30.2
Pf3D7_14_v3:1636677-1637556:f	site	GKYSWKRCTGCWSMWGYDAYKTTKBNTDAWSBTATTRKWRGWGYWTCSA	R	321	369	ATTATTTGTTTTGTTATTAACTCATGGCACTAAAATACAAATGGTAATT	-18.8
Pf3D7_14_v3:1636677-1637556:f	site	WWVDBARSATVRYYHCTTKKKRCWTBSHHRTTDHHMCMTATGDA	R	321	364	TTGTTTTGTTATTAACTCATGGCACTAAAATACAAATGGTAATT	-22.1
Pf3D7_14_v3:1636677-1637556:f	site	AWAAAWTGKBKAGKTTCTGMWWKBGSAWCWATGVTTAVWGGCGT	R	321	364	TTGTTTTGTTATTAACTCATGGCACTAAAATACAAATGGTAATT	-38.3
Pf3D7_14_v3:1636677-1637556:f	site	CMTWBTRKCCMARGAAWWGTWCVAGGAWNWAKAKWAGCTKH	R	321	361	TTTTGTTATTAACTCATGGCACTAAAATACAAATGGTAATT	-10.7
Pf3D7_14_v3:1636677-1637556:f	site	CMRHWASWWKTTSTSCTRDTWYTGMBRA	R	321	348	TCATGGCACTAAAATACAAATGGTAATT	-24.6
Pf3D7_14_v3:1636677-1637556:f	site	AWATWWATATATATATATATATATATATATATATA	R	322	356	TTATTAACTCATGGCACTAAAATACAAATGGTAAT	-51.4
Pf3D7_14_v3:1636677-1637556:f	site	YTTTTTTTTTTTTTTTTTTTTTTTTTTTT	R	322	350	ACTCATGGCACTAAAATACAAATGGTAAT	-47.0
Pf3D7_14_v3:1636677-1637556:f	site	ATAWATATATATATATATATATATATATA	R	322	350	ACTCATGGCACTAAAATACAAATGGTAAT	-48.9
Pf3D7_14_v3:1636677-1637556:f	site	AAAAAAAAAAAAAAAAAAAAWAAAAAAAA	R	322	350	ACTCATGGCACTAAAATACAAATGGTAAT	-31.2
Pf3D7_14_v3:1636677-1637556:f	site	WTATAHWTATATATATATATATATATAT	R	322	349	CTCATGGCACTAAAATACAAATGGTAAT	-22.7
Pf3D7_14_v3:1636677-1637556:f	site	GKYSWKRCTGCWSMWGYDAYKTTKBNTDAWSBTATTRKWRGWGYWTCSA	R	322	370	GATTATTTGTTTTGTTATTAACTCATGGCACTAAAATACAAATGGTAAT	-35.9
Pf3D7_14_v3:1636677-1637556:f	site	WWVDBARSATVRYYHCTTKKKRCWTBSHHRTTDHHMCMTATGDA	R	322	365	TTTGTTTTGTTATTAACTCATGGCACTAAAATACAAATGGTAAT	-19.6
Pf3D7_14_v3:1636677-1637556:f	site	AWAAAWTGKBKAGKTTCTGMWWKBGSAWCWATGVTTAVWGGCGT	R	322	365	TTTGTTTTGTTATTAACTCATGGCACTAAAATACAAATGGTAAT	-10.2
Pf3D7_14_v3:1636677-1637556:f	site	CMTWBTRKCCMARGAAWWGTWCVAGGAWNWAKAKWAGCTKH	R	322	362	GTTTTGTTATTAACTCATGGCACTAAAATACAAATGGTAAT	-16.3
Pf3D7_14_v3:1636677-1637556:f	site	CMRHWASWWKTTSTSCTRDTWYTGMBRA	R	322	349	CTCATGGCACTAAAATACAAATGGTAAT	-22.2
Pf3D7_14_v3:1636677-1637556:f	site	AWATWWATATATATATATATATATATATATATATA	R	323	357	GTTATTAACTCATGGCACTAAAATACAAATGGTAA	-45.9
Pf3D7_14_v3:1636677-1637556:f	site	YTTTTTTTTTTTTTTTTTTTTTTTTTTTT	R	323	351	AACTCATGGCACTAAAATACAAATGGTAA	-54.0
Pf3D7_14_v3:1636677-1637556:f	site	ATAWATATATATATATATATATATATATA	R	323	351	AACTCATGGCACTAAAATACAAATGGTAA	-33.5
Pf3D7_14_v3:1636677-1637556:f	site	AAAAAAAAAAAAAAAAAAAAWAAAAAAAA	R	323	351	AACTCATGGCACTAAAATACAAATGGTAA	-27.4
Pf3D7_14_v3:1636677-1637556:f	site	WTATAHWTATATATATATATATATATAT	R	323	350	ACTCATGGCACTAAAATACAAATGGTAA	-46.8
Pf3D7_14_v3:1636677-1637556:f	site	TTTTTTWTTTTTTTTTTYTTT	R	323	343	GCACTAAAATACAAATGGTAA	-24.4
Pf3D7_14_v3:1636677-1637556:f	site	GKYSWKRCTGCWSMWGYDAYKTTKBNTDAWSBTATTRKWRGWGYWTCSA	R	323	371	AGATTATTTGTTTTGTTATTAACTCATGGCACTAAAATACAAATGGTAA	-29.2
Pf3D7_14_v3:1636677-1637556:f	site	WWVDBARSATVRYYHCTTKKKRCWTBSHHRTTDHHMCMTATGDA	R	323	366	ATTTGTTTTGTTATTAACTCATGGCACTAAAATACAAATGGTAA	-30.3
Pf3D7_14_v3:1636677-1637556:f	site	AWAAAWTGKBKAGKTTCTGMWWKBGSAWCWATGVTTAVWGGCGT	R	323	366	ATTTGTTTTGTTATTAACTCATGGCACTAAAATACAAATGGTAA	-14.0
Pf3D7_14_v3:1636677-1637556:f	site	ATATATATATATATATATATW	R	323	343	GCACTAAAATACAAATGGTAA	-21.7
Pf3D7_14_v3:1636677-1637556:f	site	CMTWBTRKCCMARGAAWWGTWCVAGGAWNWAKAKWAGCTKH	R	323	363	TGTTTTGTTATTAACTCATGGCACTAAAATACAAATGGTAA	-14.0
Pf3D7_14_v3:1636677-1637556:f	site	YCWTYTTYTTTTTTTTYTTTT	R	323	343	GCACTAAAATACAAATGGTAA	-28.6
Pf3D7_14_v3:1636677-1637556:f	site	CMRHWASWWKTTSTSCTRDTWYTGMBRA	R	323	350	ACTCATGGCACTAAAATACAAATGGTAA	-14.3
Pf3D7_14_v3:1636677-1637556:f	site	AWATWWATATATATATATATATATATATATATATA	R	324	358	TGTTATTAACTCATGGCACTAAAATACAAATGGTA	-61.7
Pf3D7_14_v3:1636677-1637556:f	site	YTTTTTTTTTTTTTTTTTTTTTTTTTTTT	R	324	352	TAACTCATGGCACTAAAATACAAATGGTA	-63.3
Pf3D7_14_v3:1636677-1637556:f	site	ATAWATATATATATATATATATATATATA	R	324	352	TAACTCATGGCACTAAAATACAAATGGTA	-48.8
Pf3D7_14_v3:1636677-1637556:f	site	AAAAAAAAAAAAAAAAAAAAWAAAAAAAA	R	324	352	TAACTCATGGCACTAAAATACAAATGGTA	-28.8
Pf3D7_14_v3:1636677-1637556:f	site	WTATAHWTATATATATATATATATATAT	R	324	351	AACTCATGGCACTAAAATACAAATGGTA	-15.3
Pf3D7_14_v3:1636677-1637556:f	site	TTTTTTWTTTTTTTTTTYTTT	R	324	344	GGCACTAAAATACAAATGGTA	-28.3
Pf3D7_14_v3:1636677-1637556:f	site	GKYSWKRCTGCWSMWGYDAYKTTKBNTDAWSBTATTRKWRGWGYWTCSA	R	324	372	AAGATTATTTGTTTTGTTATTAACTCATGGCACTAAAATACAAATGGTA	-18.6
Pf3D7_14_v3:1636677-1637556:f	site	WWVDBARSATVRYYHCTTKKKRCWTBSHHRTTDHHMCMTATGDA	R	324	367	TATTTGTTTTGTTATTAACTCATGGCACTAAAATACAAATGGTA	-30.3
Pf3D7_14_v3:1636677-1637556:f	site	AWAAAWTGKBKAGKTTCTGMWWKBGSAWCWATGVTTAVWGGCGT	R	324	367	TATTTGTTTTGTTATTAACTCATGGCACTAAAATACAAATGGTA	-25.8
Pf3D7_14_v3:1636677-1637556:f	site	ATATATATATATATATATATW	R	324	344	GGCACTAAAATACAAATGGTA	-31.0
Pf3D7_14_v3:1636677-1637556:f	site	CMTWBTRKCCMARGAAWWGTWCVAGGAWNWAKAKWAGCTKH	R	324	364	TTGTTTTGTTATTAACTCATGGCACTAAAATACAAATGGTA	-19.4
Pf3D7_14_v3:1636677-1637556:f	site	YCWTYTTYTTTTTTTTYTTTT	R	324	344	GGCACTAAAATACAAATGGTA	-30.0
Pf3D7_14_v3:1636677-1637556:f	site	CMRHWASWWKTTSTSCTRDTWYTGMBRA	R	324	351	AACTCATGGCACTAAAATACAAATGGTA	-24.3
Pf3D7_14_v3:1636677-1637556:f	site	AWATWWATATATATATATATATATATATATATATA	R	325	359	TTGTTATTAACTCATGGCACTAAAATACAAATGGT	-45.2
Pf3D7_14_v3:1636677-1637556:f	site	YTTTTTTTTTTTTTTTTTTTTTTTTTTTT	R	325	353	TTAACTCATGGCACTAAAATACAAATGGT	-49.3
Pf3D7_14_v3:1636677-1637556:f	site	ATAWATATATATATATATATATATATATA	R	325	353	TTAACTCATGGCACTAAAATACAAATGGT	-35.2
Pf3D7_14_v3:1636677-1637556:f	site	AAAAAAAAAAAAAAAAAAAAWAAAAAAAA	R	325	353	TTAACTCATGGCACTAAAATACAAATGGT	-41.0
Pf3D7_14_v3:1636677-1637556:f	site	WTATAHWTATATATATATATATATATAT	R	325	352	TAACTCATGGCACTAAAATACAAATGGT	-25.3
Pf3D7_14_v3:1636677-1637556:f	site	TTTTTTWTTTTTTTTTTYTTT	R	325	345	TGGCACTAAAATACAAATGGT	-34.7
Pf3D7_14_v3:1636677-1637556:f	site	GKYSWKRCTGCWSMWGYDAYKTTKBNTDAWSBTATTRKWRGWGYWTCSA	R	325	373	AAAGATTATTTGTTTTGTTATTAACTCATGGCACTAAAATACAAATGGT	-27.0
Pf3D7_14_v3:1636677-1637556:f	site	WWVDBARSATVRYYHCTTKKKRCWTBSHHRTTDHHMCMTATGDA	R	325	368	TTATTTGTTTTGTTATTAACTCATGGCACTAAAATACAAATGGT	-15.2
Pf3D7_14_v3:1636677-1637556:f	site	AWAAAWTGKBKAGKTTCTGMWWKBGSAWCWATGVTTAVWGGCGT	R	325	368	TTATTTGTTTTGTTATTAACTCATGGCACTAAAATACAAATGGT	-14.9
Pf3D7_14_v3:1636677-1637556:f	site	ATATATATATATATATATATW	R	325	345	TGGCACTAAAATACAAATGGT	-26.7
Pf3D7_14_v3:1636677-1637556:f	site	CMTWBTRKCCMARGAAWWGTWCVAGGAWNWAKAKWAGCTKH	R	325	365	TTTGTTTTGTTATTAACTCATGGCACTAAAATACAAATGGT	-20.7
Pf3D7_14_v3:1636677-1637556:f	site	YCWTYTTYTTTTTTTTYTTTT	R	325	345	TGGCACTAAAATACAAATGGT	-37.6
Pf3D7_14_v3:1636677-1637556:f	site	CMRHWASWWKTTSTSCTRDTWYTGMBRA	R	325	352	TAACTCATGGCACTAAAATACAAATGGT	-14.7
Pf3D7_14_v3:1636677-1637556:f	site	AWATWWATATATATATATATATATATATATATATA	R	326	360	TTTGTTATTAACTCATGGCACTAAAATACAAATGG	-62.4
Pf3D7_14_v3:1636677-1637556:f	site	YTTTTTTTTTTTTTTTTTTTTTTTTTTTT	R	326	354	ATTAACTCATGGCACTAAAATACAAATGG	-48.3
Pf3D7_14_v3:1636677-1637556:f	site	ATAWATATATATATATATATATATATATA	R	326	354	ATTAACTCATGGCACTAAAATACAAATGG	-52.5
Pf3D7_14_v3:1636677-1637556:f	site	AAAAAAAAAAAAAAAAAAAAWAAAAAAAA	R	326	354	ATTAACTCATGGCACTAAAATACAAATGG	-22.1
Pf3D7_14_v3:1636677-1637556:f	site	WTATAHWTATATATATATATATATATAT	R	326	353	TTAACTCATGGCACTAAAATACAAATGG	-12.5
Pf3D7_14_v3:1636677-1637556:f	site	TTTTTTWTTTTTTTTTTYTTT	R	326	346	ATGGCACTAAAATACAAATGG	-42.0
Pf3D7_14_v3:1636677-1637556:f	site	GKYSWKRCTGCWSMWGYDAYKTTKBNTDAWSBTATTRKWRGWGYWTCSA	R	326	374	AAAAGATTATTTGTTTTGTTATTAACTCATGGCACTAAAATACAAATGG	-18.1
Pf3D7_14_v3:1636677-1637556:f	site	WWVDBARSATVRYYHCTTKKKRCWTBSHHRTTDHHMCMTATGDA	R	326	369	ATTATTTGTTTTGTTATTAACTCATGGCACTAAAATACAAATGG	-12.2
Pf3D7_14_v3:1636677-1637556:f	site	AWAAAWTGKBKAGKTTCTGMWWKBGSAWCWATGVTTAVWGGCGT	R	326	369	ATTATTTGTTTTGTTATTAACTCATGGCACTAAAATACAAATGG	-19.3
Pf3D7_14_v3:1636677-1637556:f	site	ATATATATATATATATATATW	R	326	346	ATGGCACTAAAATACAAATGG	-45.9
Pf3D7_14_v3:1636677-1637556:f	site	CMTWBTRKCCMARGAAWWGTWCVAGGAWNWAKAKWAGCTKH	R	326	366	ATTTGTTTTGTTATTAACTCATGGCACTAAAATACAAATGG	-25.1
Pf3D7_14_v3:1636677-1637556:f	site	YCWTYTTYTTTTTTTTYTTTT	R	326	346	ATGGCACTAAAATACAAATGG	-35.4
Pf3D7_14_v3:1636677-1637556:f	site	CMRHWASWWKTTSTSCTRDTWYTGMBRA	R	326	353	TTAACTCATGGCACTAAAATACAAATGG	-14.1
Pf3D7_14_v3:1636677-1637556:f	site	AWATWWATATATATATATATATATATATATATATA	R	327	361	TTTTGTTATTAACTCATGGCACTAAAATACAAATG	-42.1
Pf3D7_14_v3:1636677-1637556:f	site	YTTTTTTTTTTTTTTTTTTTTTTTTTTTT	R	327	355	TATTAACTCATGGCACTAAAATACAAATG	-45.3
Pf3D7_14_v3:1636677-1637556:f	site	ATAWATATATATATATATATATATATATA	R	327	355	TATTAACTCATGGCACTAAAATACAAATG	-44.5
Pf3D7_14_v3:1636677-1637556:f	site	AAAAAAAAAAAAAAAAAAAAWAAAAAAAA	R	327	355	TATTAACTCATGGCACTAAAATACAAATG	-18.5
Pf3D7_14_v3:1636677-1637556:f	site	WTATAHWTATATATATATATATATATAT	R	327	354	ATTAACTCATGGCACTAAAATACAAATG	-35.3
Pf3D7_14_v3:1636677-1637556:f	site	TTTTTTWTTTTTTTTTTYTTT	R	327	347	CATGGCACTAAAATACAAATG	-23.9
Pf3D7_14_v3:1636677-1637556:f	site	GKYSWKRCTGCWSMWGYDAYKTTKBNTDAWSBTATTRKWRGWGYWTCSA	R	327	375	TAAAAGATTATTTGTTTTGTTATTAACTCATGGCACTAAAATACAAATG	-29.5
Pf3D7_14_v3:1636677-1637556:f	site	WWVDBARSATVRYYHCTTKKKRCWTBSHHRTTDHHMCMTATGDA	R	327	370	GATTATTTGTTTTGTTATTAACTCATGGCACTAAAATACAAATG	-30.3
Pf3D7_14_v3:1636677-1637556:f	site	AWAAAWTGKBKAGKTTCTGMWWKBGSAWCWATGVTTAVWGGCGT	R	327	370	GATTATTTGTTTTGTTATTAACTCATGGCACTAAAATACAAATG	-18.6
Pf3D7_14_v3:1636677-1637556:f	site	ATATATATATATATATATATW	R	327	347	CATGGCACTAAAATACAAATG	-37.4
Pf3D7_14_v3:1636677-1637556:f	site	CMTWBTRKCCMARGAAWWGTWCVAGGAWNWAKAKWAGCTKH	R	327	367	TATTTGTTTTGTTATTAACTCATGGCACTAAAATACAAATG	-30.7
Pf3D7_14_v3:1636677-1637556:f	site	YCWTYTTYTTTTTTTTYTTTT	R	327	347	CATGGCACTAAAATACAAATG	-38.0
Pf3D7_14_v3:1636677-1637556:f	site	CMRHWASWWKTTSTSCTRDTWYTGMBRA	R	327	354	ATTAACTCATGGCACTAAAATACAAATG	-29.6
Pf3D7_14_v3:1636677-1637556:f	site	AWATWWATATATATATATATATATATATATATATA	R	328	362	GTTTTGTTATTAACTCATGGCACTAAAATACAAAT	-53.0
Pf3D7_14_v3:1636677-1637556:f	site	YTTTTTTTTTTTTTTTTTTTTTTTTTTTT	R	328	356	TTATTAACTCATGGCACTAAAATACAAAT	-43.4
Pf3D7_14_v3:1636677-1637556:f	site	ATAWATATATATATATATATATATATATA	R	328	356	TTATTAACTCATGGCACTAAAATACAAAT	-42.5
Pf3D7_14_v3:1636677-1637556:f	site	AAAAAAAAAAAAAAAAAAAAWAAAAAAAA	R	328	356	TTATTAACTCATGGCACTAAAATACAAAT	-31.5
Pf3D7_14_v3:1636677-1637556:f	site	WTATAHWTATATATATATATATATATAT	R	328	355	TATTAACTCATGGCACTAAAATACAAAT	-17.6
Pf3D7_14_v3:1636677-1637556:f	site	TTTTTTWTTTTTTTTTTYTTT	R	328	348	TCATGGCACTAAAATACAAAT	-32.0
Pf3D7_14_v3:1636677-1637556:f	site	GKYSWKRCTGCWSMWGYDAYKTTKBNTDAWSBTATTRKWRGWGYWTCSA	R	328	376	TTAAAAGATTATTTGTTTTGTTATTAACTCATGGCACTAAAATACAAAT	-44.1
Pf3D7_14_v3:1636677-1637556:f	site	WWVDBARSATVRYYHCTTKKKRCWTBSHHRTTDHHMCMTATGDA	R	328	371	AGATTATTTGTTTTGTTATTAACTCATGGCACTAAAATACAAAT	-30.5
Pf3D7_14_v3:1636677-1637556:f	site	AWAAAWTGKBKAGKTTCTGMWWKBGSAWCWATGVTTAVWGGCGT	R	328	371	AGATTATTTGTTTTGTTATTAACTCATGGCACTAAAATACAAAT	-26.7
Pf3D7_14_v3:1636677-1637556:f	site	ATATATATATATATATATATW	R	328	348	TCATGGCACTAAAATACAAAT	-31.4
Pf3D7_14_v3:1636677-1637556:f	site	CMTWBTRKCCMARGAAWWGTWCVAGGAWNWAKAKWAGCTKH	R	328	368	TTATTTGTTTTGTTATTAACTCATGGCACTAAAATACAAAT	-17.5
Pf3D7_14_v3:1636677-1637556:f	site	YCWTYTTYTTTTTTTTYTTTT	R	328	348	TCATGGCACTAAAATACAAAT	-30.3
Pf3D7_14_v3:1636677-1637556:f	site	CMRHWASWWKTTSTSCTRDTWYTGMBRA	R	328	355	TATTAACTCATGGCACTAAAATACAAAT	-7.7
Pf3D7_14_v3:1636677-1637556:f	site	AWATWWATATATATATATATATATATATATATATA	R	329	363	TGTTTTGTTATTAACTCATGGCACTAAAATACAAA	-50.2
Pf3D7_14_v3:1636677-1637556:f	site	YTTTTTTTTTTTTTTTTTTTTTTTTTTTT	R	329	357	GTTATTAACTCATGGCACTAAAATACAAA	-52.7
Pf3D7_14_v3:1636677-1637556:f	site	ATAWATATATATATATATATATATATATA	R	329	357	GTTATTAACTCATGGCACTAAAATACAAA	-46.4
Pf3D7_14_v3:1636677-1637556:f	site	AAAAAAAAAAAAAAAAAAAAWAAAAAAAA	R	329	357	GTTATTAACTCATGGCACTAAAATACAAA	-15.2
Pf3D7_14_v3:1636677-1637556:f	site	WTATAHWTATATATATATATATATATAT	R	329	356	TTATTAACTCATGGCACTAAAATACAAA	-28.8
Pf3D7_14_v3:1636677-1637556:f	site	TTTTTTWTTTTTTTTTTYTTT	R	329	349	CTCATGGCACTAAAATACAAA	-30.8
Pf3D7_14_v3:1636677-1637556:f	site	TTTWTGTGBRTGYVT	R	329	343	GCACTAAAATACAAA	-34.8
Pf3D7_14_v3:1636677-1637556:f	site	GKYSWKRCTGCWSMWGYDAYKTTKBNTDAWSBTATTRKWRGWGYWTCSA	R	329	377	GTTAAAAGATTATTTGTTTTGTTATTAACTCATGGCACTAAAATACAAA	-20.2
Pf3D7_14_v3:1636677-1637556:f	site	WWVDBARSATVRYYHCTTKKKRCWTBSHHRTTDHHMCMTATGDA	R	329	372	AAGATTATTTGTTTTGTTATTAACTCATGGCACTAAAATACAAA	-21.3
Pf3D7_14_v3:1636677-1637556:f	site	AWAAAWTGKBKAGKTTCTGMWWKBGSAWCWATGVTTAVWGGCGT	R	329	372	AAGATTATTTGTTTTGTTATTAACTCATGGCACTAAAATACAAA	-25.7
Pf3D7_14_v3:1636677-1637556:f	site	ATATATATATATATATATATW	R	329	349	CTCATGGCACTAAAATACAAA	-23.4
Pf3D7_14_v3:1636677-1637556:f	site	CMTWBTRKCCMARGAAWWGTWCVAGGAWNWAKAKWAGCTKH	R	329	369	ATTATTTGTTTTGTTATTAACTCATGGCACTAAAATACAAA	-22.1
Pf3D7_14_v3:1636677-1637556:f	site	GSGHWGBGDTGCWYN	R	329	343	GCACTAAAATACAAA	-3.4
Pf3D7_14_v3:1636677-1637556:f	site	YCWTYTTYTTTTTTTTYTTTT	R	329	349	CTCATGGCACTAAAATACAAA	-30.5
Pf3D7_14_v3:1636677-1637556:f	site	CMRHWASWWKTTSTSCTRDTWYTGMBRA	R	329	356	TTATTAACTCATGGCACTAAAATACAAA	-14.7
Pf3D7_14_v3:1636677-1637556:f	site	AWATWWATATATATATATATATATATATATATATA	R	330	364	TTGTTTTGTTATTAACTCATGGCACTAAAATACAA	-55.6
Pf3D7_14_v3:1636677-1637556:f	site	YTTTTTTTTTTTTTTTTTTTTTTTTTTTT	R	330	358	TGTTATTAACTCATGGCACTAAAATACAA	-39.6
Pf3D7_14_v3:1636677-1637556:f	site	ATAWATATATATATATATATATATATATA	R	330	358	TGTTATTAACTCATGGCACTAAAATACAA	-41.2
Pf3D7_14_v3:1636677-1637556:f	site	AAAAAAAAAAAAAAAAAAAAWAAAAAAAA	R	330	358	TGTTATTAACTCATGGCACTAAAATACAA	-34.1
Pf3D7_14_v3:1636677-1637556:f	site	WTATAHWTATATATATATATATATATAT	R	330	357	GTTATTAACTCATGGCACTAAAATACAA	-22.0
Pf3D7_14_v3:1636677-1637556:f	site	TTTTTTWTTTTTTTTTTYTTT	R	330	350	ACTCATGGCACTAAAATACAA	-32.9
Pf3D7_14_v3:1636677-1637556:f	site	TTTWTGTGBRTGYVT	R	330	344	GGCACTAAAATACAA	-13.8
Pf3D7_14_v3:1636677-1637556:f	site	GKYSWKRCTGCWSMWGYDAYKTTKBNTDAWSBTATTRKWRGWGYWTCSA	R	330	378	TGTTAAAAGATTATTTGTTTTGTTATTAACTCATGGCACTAAAATACAA	-28.3
Pf3D7_14_v3:1636677-1637556:f	site	WWVDBARSATVRYYHCTTKKKRCWTBSHHRTTDHHMCMTATGDA	R	330	373	AAAGATTATTTGTTTTGTTATTAACTCATGGCACTAAAATACAA	-20.6
Pf3D7_14_v3:1636677-1637556:f	site	AWAAAWTGKBKAGKTTCTGMWWKBGSAWCWATGVTTAVWGGCGT	R	330	373	AAAGATTATTTGTTTTGTTATTAACTCATGGCACTAAAATACAA	-20.5
Pf3D7_14_v3:1636677-1637556:f	site	ATATATATATATATATATATW	R	330	350	ACTCATGGCACTAAAATACAA	-40.6
Pf3D7_14_v3:1636677-1637556:f	site	CMTWBTRKCCMARGAAWWGTWCVAGGAWNWAKAKWAGCTKH	R	330	370	GATTATTTGTTTTGTTATTAACTCATGGCACTAAAATACAA	-17.0
Pf3D7_14_v3:1636677-1637556:f	site	GSGHWGBGDTGCWYN	R	330	344	GGCACTAAAATACAA	-14.1
Pf3D7_14_v3:1636677-1637556:f	site	YCWTYTTYTTTTTTTTYTTTT	R	330	350	ACTCATGGCACTAAAATACAA	-34.3
Pf3D7_14_v3:1636677-1637556:f	site	CMRHWASWWKTTSTSCTRDTWYTGMBRA	R	330	357	GTTATTAACTCATGGCACTAAAATACAA	-19.9
Pf3D7_14_v3:1636677-1637556:f	site	AWATWWATATATATATATATATATATATATATATA	R	331	365	TTTGTTTTGTTATTAACTCATGGCACTAAAATACA	-48.8
Pf3D7_14_v3:1636677-1637556:f	site	YTTTTTTTTTTTTTTTTTTTTTTTTTTTT	R	331	359	TTGTTATTAACTCATGGCACTAAAATACA	-46.2
Pf3D7_14_v3:1636677-1637556:f	site	ATAWATATATATATATATATATATATATA	R	331	359	TTGTTATTAACTCATGGCACTAAAATACA	-37.6
Pf3D7_14_v3:1636677-1637556:f	site	AAAAAAAAAAAAAAAAAAAAWAAAAAAAA	R	331	359	TTGTTATTAACTCATGGCACTAAAATACA	-32.1
Pf3D7_14_v3:1636677-1637556:f	site	WTATAHWTATATATATATATATATATAT	R	331	358	TGTTATTAACTCATGGCACTAAAATACA	-33.5
Pf3D7_14_v3:1636677-1637556:f	site	TTTTTTWTTTTTTTTTTYTTT	R	331	351	AACTCATGGCACTAAAATACA	-29.0
Pf3D7_14_v3:1636677-1637556:f	site	TTTWTGTGBRTGYVT	R	331	345	TGGCACTAAAATACA	-19.4
Pf3D7_14_v3:1636677-1637556:f	site	GKYSWKRCTGCWSMWGYDAYKTTKBNTDAWSBTATTRKWRGWGYWTCSA	R	331	379	TTGTTAAAAGATTATTTGTTTTGTTATTAACTCATGGCACTAAAATACA	-12.8
Pf3D7_14_v3:1636677-1637556:f	site	WWVDBARSATVRYYHCTTKKKRCWTBSHHRTTDHHMCMTATGDA	R	331	374	AAAAGATTATTTGTTTTGTTATTAACTCATGGCACTAAAATACA	-19.5
Pf3D7_14_v3:1636677-1637556:f	site	AWAAAWTGKBKAGKTTCTGMWWKBGSAWCWATGVTTAVWGGCGT	R	331	374	AAAAGATTATTTGTTTTGTTATTAACTCATGGCACTAAAATACA	-20.6
Pf3D7_14_v3:1636677-1637556:f	site	ATATATATATATATATATATW	R	331	351	AACTCATGGCACTAAAATACA	-25.9
Pf3D7_14_v3:1636677-1637556:f	site	CMTWBTRKCCMARGAAWWGTWCVAGGAWNWAKAKWAGCTKH	R	331	371	AGATTATTTGTTTTGTTATTAACTCATGGCACTAAAATACA	-32.4
Pf3D7_14_v3:1636677-1637556:f	site	GSGHWGBGDTGCWYN	R	331	345	TGGCACTAAAATACA	-7.1
Pf3D7_14_v3:1636677-1637556:f	site	YCWTYTTYTTTTTTTTYTTTT	R	331	351	AACTCATGGCACTAAAATACA	-32.5
Pf3D7_14_v3:1636677-1637556:f	site	CMRHWASWWKTTSTSCTRDTWYTGMBRA	R	331	358	TGTTATTAACTCATGGCACTAAAATACA	-22.8
Pf3D7_14_v3:1636677-1637556:f	site	AWATWWATATATATATATATATATATATATATATA	R	332	366	ATTTGTTTTGTTATTAACTCATGGCACTAAAATAC	-55.8
Pf3D7_14_v3:1636677-1637556:f	site	YTTTTTTTTTTTTTTTTTTTTTTTTTTTT	R	332	360	TTTGTTATTAACTCATGGCACTAAAATAC	-35.5
Pf3D7_14_v3:1636677-1637556:f	site	ATAWATATATATATATATATATATATATA	R	332	360	TTTGTTATTAACTCATGGCACTAAAATAC	-38.3
Pf3D7_14_v3:1636677-1637556:f	site	AAAAAAAAAAAAAAAAAAAAWAAAAAAAA	R	332	360	TTTGTTATTAACTCATGGCACTAAAATAC	-42.9
Pf3D7_14_v3:1636677-1637556:f	site	WTATAHWTATATATATATATATATATAT	R	332	359	TTGTTATTAACTCATGGCACTAAAATAC	-24.4
Pf3D7_14_v3:1636677-1637556:f	site	TTTTTTWTTTTTTTTTTYTTT	R	332	352	TAACTCATGGCACTAAAATAC	-22.6
Pf3D7_14_v3:1636677-1637556:f	site	TTTWTGTGBRTGYVT	R	332	346	ATGGCACTAAAATAC	-18.8
Pf3D7_14_v3:1636677-1637556:f	site	GKYSWKRCTGCWSMWGYDAYKTTKBNTDAWSBTATTRKWRGWGYWTCSA	R	332	380	ATTGTTAAAAGATTATTTGTTTTGTTATTAACTCATGGCACTAAAATAC	-19.8
Pf3D7_14_v3:1636677-1637556:f	site	WWVDBARSATVRYYHCTTKKKRCWTBSHHRTTDHHMCMTATGDA	R	332	375	TAAAAGATTATTTGTTTTGTTATTAACTCATGGCACTAAAATAC	-18.1
Pf3D7_14_v3:1636677-1637556:f	site	AWAAAWTGKBKAGKTTCTGMWWKBGSAWCWATGVTTAVWGGCGT	R	332	375	TAAAAGATTATTTGTTTTGTTATTAACTCATGGCACTAAAATAC	-20.2
Pf3D7_14_v3:1636677-1637556:f	site	ATATATATATATATATATATW	R	332	352	TAACTCATGGCACTAAAATAC	-35.9
Pf3D7_14_v3:1636677-1637556:f	site	CMTWBTRKCCMARGAAWWGTWCVAGGAWNWAKAKWAGCTKH	R	332	372	AAGATTATTTGTTTTGTTATTAACTCATGGCACTAAAATAC	-18.6
Pf3D7_14_v3:1636677-1637556:f	site	GSGHWGBGDTGCWYN	R	332	346	ATGGCACTAAAATAC	-13.7
Pf3D7_14_v3:1636677-1637556:f	site	YCWTYTTYTTTTTTTTYTTTT	R	332	352	TAACTCATGGCACTAAAATAC	-40.5
Pf3D7_14_v3:1636677-1637556:f	site	CMRHWASWWKTTSTSCTRDTWYTGMBRA	R	332	359	TTGTTATTAACTCATGGCACTAAAATAC	-16.5
Pf3D7_14_v3:1636677-1637556:f	site	AWATWWATATATATATATATATATATATATATATA	R	333	367	TATTTGTTTTGTTATTAACTCATGGCACTAAAATA	-50.3
Pf3D7_14_v3:1636677-1637556:f	site	YTTTTTTTTTTTTTTTTTTTTTTTTTTTT	R	333	361	TTTTGTTATTAACTCATGGCACTAAAATA	-39.3
Pf3D7_14_v3:1636677-1637556:f	site	ATAWATATATATATATATATATATATATA	R	333	361	TTTTGTTATTAACTCATGGCACTAAAATA	-45.1
Pf3D7_14_v3:1636677-1637556:f	site	AAAAAAAAAAAAAAAAAAAAWAAAAAAAA	R	333	361	TTTTGTTATTAACTCATGGCACTAAAATA	-47.1
Pf3D7_14_v3:1636677-1637556:f	site	WTATAHWTATATATATATATATATATAT	R	333	360	TTTGTTATTAACTCATGGCACTAAAATA	-31.8
Pf3D7_14_v3:1636677-1637556:f	site	TTTTTTWTTTTTTTTTTYTTT	R	333	353	TTAACTCATGGCACTAAAATA	-30.6
Pf3D7_14_v3:1636677-1637556:f	site	TTTWTGTGBRTGYVT	R	333	347	CATGGCACTAAAATA	-23.1
Pf3D7_14_v3:1636677-1637556:f	site	GKYSWKRCTGCWSMWGYDAYKTTKBNTDAWSBTATTRKWRGWGYWTCSA	R	333	381	TATTGTTAAAAGATTATTTGTTTTGTTATTAACTCATGGCACTAAAATA	-36.3
Pf3D7_14_v3:1636677-1637556:f	site	WWVDBARSATVRYYHCTTKKKRCWTBSHHRTTDHHMCMTATGDA	R	333	376	TTAAAAGATTATTTGTTTTGTTATTAACTCATGGCACTAAAATA	-6.8
Pf3D7_14_v3:1636677-1637556:f	site	AWAAAWTGKBKAGKTTCTGMWWKBGSAWCWATGVTTAVWGGCGT	R	333	376	TTAAAAGATTATTTGTTTTGTTATTAACTCATGGCACTAAAATA	-25.7
Pf3D7_14_v3:1636677-1637556:f	site	ATATATATATATATATATATW	R	333	353	TTAACTCATGGCACTAAAATA	-22.4
Pf3D7_14_v3:1636677-1637556:f	site	CMTWBTRKCCMARGAAWWGTWCVAGGAWNWAKAKWAGCTKH	R	333	373	AAAGATTATTTGTTTTGTTATTAACTCATGGCACTAAAATA	-38.8
Pf3D7_14_v3:1636677-1637556:f	site	GSGHWGBGDTGCWYN	R	333	347	CATGGCACTAAAATA	-20.2
Pf3D7_14_v3:1636677-1637556:f	site	YCWTYTTYTTTTTTTTYTTTT	R	333	353	TTAACTCATGGCACTAAAATA	-23.2
Pf3D7_14_v3:1636677-1637556:f	site	CMRHWASWWKTTSTSCTRDTWYTGMBRA	R	333	360	TTTGTTATTAACTCATGGCACTAAAATA	-24.6
Pf3D7_14_v3:1636677-1637556:f	site	AWATWWATATATATATATATATATATATATATATA	R	334	368	TTATTTGTTTTGTTATTAACTCATGGCACTAAAAT	-46.1
Pf3D7_14_v3:1636677-1637556:f	site	YTTTTTTTTTTTTTTTTTTTTTTTTTTTT	R	334	362	GTTTTGTTATTAACTCATGGCACTAAAAT	-34.3
Pf3D7_14_v3:1636677-1637556:f	site	ATAWATATATATATATATATATATATATA	R	334	362	GTTTTGTTATTAACTCATGGCACTAAAAT	-42.8
Pf3D7_14_v3:1636677-1637556:f	site	AAAAAAAAAAAAAAAAAAAAWAAAAAAAA	R	334	362	GTTTTGTTATTAACTCATGGCACTAAAAT	-35.9
Pf3D7_14_v3:1636677-1637556:f	site	WTATAHWTATATATATATATATATATAT	R	334	361	TTTTGTTATTAACTCATGGCACTAAAAT	-30.0
Pf3D7_14_v3:1636677-1637556:f	site	TTTTTTWTTTTTTTTTTYTTT	R	334	354	ATTAACTCATGGCACTAAAAT	-24.6
Pf3D7_14_v3:1636677-1637556:f	site	TTTWTGTGBRTGYVT	R	334	348	TCATGGCACTAAAAT	-21.3
Pf3D7_14_v3:1636677-1637556:f	site	GKYSWKRCTGCWSMWGYDAYKTTKBNTDAWSBTATTRKWRGWGYWTCSA	R	334	382	ATATTGTTAAAAGATTATTTGTTTTGTTATTAACTCATGGCACTAAAAT	-23.3
Pf3D7_14_v3:1636677-1637556:f	site	WWVDBARSATVRYYHCTTKKKRCWTBSHHRTTDHHMCMTATGDA	R	334	377	GTTAAAAGATTATTTGTTTTGTTATTAACTCATGGCACTAAAAT	-12.5
Pf3D7_14_v3:1636677-1637556:f	site	AWAAAWTGKBKAGKTTCTGMWWKBGSAWCWATGVTTAVWGGCGT	R	334	377	GTTAAAAGATTATTTGTTTTGTTATTAACTCATGGCACTAAAAT	-17.2
Pf3D7_14_v3:1636677-1637556:f	site	ATATATATATATATATATATW	R	334	354	ATTAACTCATGGCACTAAAAT	-27.2
Pf3D7_14_v3:1636677-1637556:f	site	CMTWBTRKCCMARGAAWWGTWCVAGGAWNWAKAKWAGCTKH	R	334	374	AAAAGATTATTTGTTTTGTTATTAACTCATGGCACTAAAAT	-30.3
Pf3D7_14_v3:1636677-1637556:f	site	GSGHWGBGDTGCWYN	R	334	348	TCATGGCACTAAAAT	-9.2
Pf3D7_14_v3:1636677-1637556:f	site	YCWTYTTYTTTTTTTTYTTTT	R	334	354	ATTAACTCATGGCACTAAAAT	-31.6
Pf3D7_14_v3:1636677-1637556:f	site	CMRHWASWWKTTSTSCTRDTWYTGMBRA	R	334	361	TTTTGTTATTAACTCATGGCACTAAAAT	-12.6
Pf3D7_14_v3:1636677-1637556:f	site	AWATWWATATATATATATATATATATATATATATA	R	335	369	ATTATTTGTTTTGTTATTAACTCATGGCACTAAAA	-49.5
Pf3D7_14_v3:1636677-1637556:f	site	YTTTTTTTTTTTTTTTTTTTTTTTTTTTT	R	335	363	TGTTTTGTTATTAACTCATGGCACTAAAA	-34.9
Pf3D7_14_v3:1636677-1637556:f	site	ATAWATATATATATATATATATATATATA	R	335	363	TGTTTTGTTATTAACTCATGGCACTAAAA	-48.4
Pf3D7_14_v3:1636677-1637556:f	site	AAAAAAAAAAAAAAAAAAAAWAAAAAAAA	R	335	363	TGTTTTGTTATTAACTCATGGCACTAAAA	-34.3
Pf3D7_14_v3:1636677-1637556:f	site	WTATAHWTATATATATATATATATATAT	R	335	362	GTTTTGTTATTAACTCATGGCACTAAAA	-26.4
Pf3D7_14_v3:1636677-1637556:f	site	TTTTTTWTTTTTTTTTTYTTT	R	335	355	TATTAACTCATGGCACTAAAA	-33.6
Pf3D7_14_v3:1636677-1637556:f	site	TTTWTGTGBRTGYVT	R	335	349	CTCATGGCACTAAAA	-9.2
Pf3D7_14_v3:1636677-1637556:f	site	GKYSWKRCTGCWSMWGYDAYKTTKBNTDAWSBTATTRKWRGWGYWTCSA	R	335	383	AATATTGTTAAAAGATTATTTGTTTTGTTATTAACTCATGGCACTAAAA	-17.6
Pf3D7_14_v3:1636677-1637556:f	site	WWVDBARSATVRYYHCTTKKKRCWTBSHHRTTDHHMCMTATGDA	R	335	378	TGTTAAAAGATTATTTGTTTTGTTATTAACTCATGGCACTAAAA	-14.5
Pf3D7_14_v3:1636677-1637556:f	site	AWAAAWTGKBKAGKTTCTGMWWKBGSAWCWATGVTTAVWGGCGT	R	335	378	TGTTAAAAGATTATTTGTTTTGTTATTAACTCATGGCACTAAAA	-32.9
Pf3D7_14_v3:1636677-1637556:f	site	ATATATATATATATATATATW	R	335	355	TATTAACTCATGGCACTAAAA	-42.6
Pf3D7_14_v3:1636677-1637556:f	site	CMTWBTRKCCMARGAAWWGTWCVAGGAWNWAKAKWAGCTKH	R	335	375	TAAAAGATTATTTGTTTTGTTATTAACTCATGGCACTAAAA	-28.4
Pf3D7_14_v3:1636677-1637556:f	site	GSGHWGBGDTGCWYN	R	335	349	CTCATGGCACTAAAA	-7.9
Pf3D7_14_v3:1636677-1637556:f	site	YCWTYTTYTTTTTTTTYTTTT	R	335	355	TATTAACTCATGGCACTAAAA	-23.6
Pf3D7_14_v3:1636677-1637556:f	site	CMRHWASWWKTTSTSCTRDTWYTGMBRA	R	335	362	GTTTTGTTATTAACTCATGGCACTAAAA	-22.8
Pf3D7_14_v3:1636677-1637556:f	site	AWATWWATATATATATATATATATATATATATATA	R	336	370	GATTATTTGTTTTGTTATTAACTCATGGCACTAAA	-37.6
Pf3D7_14_v3:1636677-1637556:f	site	YTTTTTTTTTTTTTTTTTTTTTTTTTTTT	R	336	364	TTGTTTTGTTATTAACTCATGGCACTAAA	-28.3
Pf3D7_14_v3:1636677-1637556:f	site	ATAWATATATATATATATATATATATATA	R	336	364	TTGTTTTGTTATTAACTCATGGCACTAAA	-34.5
Pf3D7_14_v3:1636677-1637556:f	site	AAAAAAAAAAAAAAAAAAAAWAAAAAAAA	R	336	364	TTGTTTTGTTATTAACTCATGGCACTAAA	-39.9
Pf3D7_14_v3:1636677-1637556:f	site	WTATAHWTATATATATATATATATATAT	R	336	363	TGTTTTGTTATTAACTCATGGCACTAAA	-42.4
Pf3D7_14_v3:1636677-1637556:f	site	TTTTTTWTTTTTTTTTTYTTT	R	336	356	TTATTAACTCATGGCACTAAA	-21.8
Pf3D7_14_v3:1636677-1637556:f	site	TTTWTGTGBRTGYVT	R	336	350	ACTCATGGCACTAAA	-5.3
Pf3D7_14_v3:1636677-1637556:f	site	GKYSWKRCTGCWSMWGYDAYKTTKBNTDAWSBTATTRKWRGWGYWTCSA	R	336	384	AAATATTGTTAAAAGATTATTTGTTTTGTTATTAACTCATGGCACTAAA	-32.8
Pf3D7_14_v3:1636677-1637556:f	site	WWVDBARSATVRYYHCTTKKKRCWTBSHHRTTDHHMCMTATGDA	R	336	379	TTGTTAAAAGATTATTTGTTTTGTTATTAACTCATGGCACTAAA	-19.7
Pf3D7_14_v3:1636677-1637556:f	site	AWAAAWTGKBKAGKTTCTGMWWKBGSAWCWATGVTTAVWGGCGT	R	336	379	TTGTTAAAAGATTATTTGTTTTGTTATTAACTCATGGCACTAAA	-31.1
Pf3D7_14_v3:1636677-1637556:f	site	ATATATATATATATATATATW	R	336	356	TTATTAACTCATGGCACTAAA	-21.7
Pf3D7_14_v3:1636677-1637556:f	site	CMTWBTRKCCMARGAAWWGTWCVAGGAWNWAKAKWAGCTKH	R	336	376	TTAAAAGATTATTTGTTTTGTTATTAACTCATGGCACTAAA	-32.6
Pf3D7_14_v3:1636677-1637556:f	site	GSGHWGBGDTGCWYN	R	336	350	ACTCATGGCACTAAA	-6.3
Pf3D7_14_v3:1636677-1637556:f	site	YCWTYTTYTTTTTTTTYTTTT	R	336	356	TTATTAACTCATGGCACTAAA	-20.5
Pf3D7_14_v3:1636677-1637556:f	site	CMRHWASWWKTTSTSCTRDTWYTGMBRA	R	336	363	TGTTTTGTTATTAACTCATGGCACTAAA	-20.2
Pf3D7_14_v3:1636677-1637556:f	site	AWATWWATATATATATATATATATATATATATATA	R	337	371	AGATTATTTGTTTTGTTATTAACTCATGGCACTAA	-58.6
Pf3D7_14_v3:1636677-1637556:f	site	YTTTTTTTTTTTTTTTTTTTTTTTTTTTT	R	337	365	TTTGTTTTGTTATTAACTCATGGCACTAA	-33.9
Pf3D7_14_v3:1636677-1637556:f	site	ATAWATATATATATATATATATATATATA	R	337	365	TTTGTTTTGTTATTAACTCATGGCACTAA	-45.0
Pf3D7_14_v3:1636677-1637556:f	site	AAAAAAAAAAAAAAAAAAAAWAAAAAAAA	R	337	365	TTTGTTTTGTTATTAACTCATGGCACTAA	-36.4
Pf3D7_14_v3:1636677-1637556:f	site	WTATAHWTATATATATATATATATATAT	R	337	364	TTGTTTTGTTATTAACTCATGGCACTAA	-15.1
Pf3D7_14_v3:1636677-1637556:f	site	TTTTTTWTTTTTTTTTTYTTT	R	337	357	GTTATTAACTCATGGCACTAA	-13.7
Pf3D7_14_v3:1636677-1637556:f	site	TTTWTGTGBRTGYVT	R	337	351	AACTCATGGCACTAA	-18.4
Pf3D7_14_v3:1636677-1637556:f	site	GKYSWKRCTGCWSMWGYDAYKTTKBNTDAWSBTATTRKWRGWGYWTCSA	R	337	385	TAAATATTGTTAAAAGATTATTTGTTTTGTTATTAACTCATGGCACTAA	-31.3
Pf3D7_14_v3:1636677-1637556:f	site	WWVDBARSATVRYYHCTTKKKRCWTBSHHRTTDHHMCMTATGDA	R	337	380	ATTGTTAAAAGATTATTTGTTTTGTTATTAACTCATGGCACTAA	-14.7
Pf3D7_14_v3:1636677-1637556:f	site	AWAAAWTGKBKAGKTTCTGMWWKBGSAWCWATGVTTAVWGGCGT	R	337	380	ATTGTTAAAAGATTATTTGTTTTGTTATTAACTCATGGCACTAA	-17.5
Pf3D7_14_v3:1636677-1637556:f	site	ATATATATATATATATATATW	R	337	357	GTTATTAACTCATGGCACTAA	-32.4
Pf3D7_14_v3:1636677-1637556:f	site	CMTWBTRKCCMARGAAWWGTWCVAGGAWNWAKAKWAGCTKH	R	337	377	GTTAAAAGATTATTTGTTTTGTTATTAACTCATGGCACTAA	-18.2
Pf3D7_14_v3:1636677-1637556:f	site	GSGHWGBGDTGCWYN	R	337	351	AACTCATGGCACTAA	-8.0
Pf3D7_14_v3:1636677-1637556:f	site	YCWTYTTYTTTTTTTTYTTTT	R	337	357	GTTATTAACTCATGGCACTAA	-26.1
Pf3D7_14_v3:1636677-1637556:f	site	CMRHWASWWKTTSTSCTRDTWYTGMBRA	R	337	364	TTGTTTTGTTATTAACTCATGGCACTAA	-11.7
Pf3D7_14_v3:1636677-1637556:f	site	AWATWWATATATATATATATATATATATATATATA	R	338	372	AAGATTATTTGTTTTGTTATTAACTCATGGCACTA	-47.8
Pf3D7_14_v3:1636677-1637556:f	site	YTTTTTTTTTTTTTTTTTTTTTTTTTTTT	R	338	366	ATTTGTTTTGTTATTAACTCATGGCACTA	-22.8
Pf3D7_14_v3:1636677-1637556:f	site	ATAWATATATATATATATATATATATATA	R	338	366	ATTTGTTTTGTTATTAACTCATGGCACTA	-34.0
Pf3D7_14_v3:1636677-1637556:f	site	AAAAAAAAAAAAAAAAAAAAWAAAAAAAA	R	338	366	ATTTGTTTTGTTATTAACTCATGGCACTA	-47.4
Pf3D7_14_v3:1636677-1637556:f	site	WTATAHWTATATATATATATATATATAT	R	338	365	TTTGTTTTGTTATTAACTCATGGCACTA	-19.8
Pf3D7_14_v3:1636677-1637556:f	site	TTTTTTWTTTTTTTTTTYTTT	R	338	358	TGTTATTAACTCATGGCACTA	-13.1
Pf3D7_14_v3:1636677-1637556:f	site	TTTWTGTGBRTGYVT	R	338	352	TAACTCATGGCACTA	-9.3
Pf3D7_14_v3:1636677-1637556:f	site	GKYSWKRCTGCWSMWGYDAYKTTKBNTDAWSBTATTRKWRGWGYWTCSA	R	338	386	ATAAATATTGTTAAAAGATTATTTGTTTTGTTATTAACTCATGGCACTA	-15.4
Pf3D7_14_v3:1636677-1637556:f	site	WWVDBARSATVRYYHCTTKKKRCWTBSHHRTTDHHMCMTATGDA	R	338	381	TATTGTTAAAAGATTATTTGTTTTGTTATTAACTCATGGCACTA	-24.8
Pf3D7_14_v3:1636677-1637556:f	site	AWAAAWTGKBKAGKTTCTGMWWKBGSAWCWATGVTTAVWGGCGT	R	338	381	TATTGTTAAAAGATTATTTGTTTTGTTATTAACTCATGGCACTA	-26.0
Pf3D7_14_v3:1636677-1637556:f	site	ATATATATATATATATATATW	R	338	358	TGTTATTAACTCATGGCACTA	-25.9
Pf3D7_14_v3:1636677-1637556:f	site	CMTWBTRKCCMARGAAWWGTWCVAGGAWNWAKAKWAGCTKH	R	338	378	TGTTAAAAGATTATTTGTTTTGTTATTAACTCATGGCACTA	-33.3
Pf3D7_14_v3:1636677-1637556:f	site	GSGHWGBGDTGCWYN	R	338	352	TAACTCATGGCACTA	-17.7
Pf3D7_14_v3:1636677-1637556:f	site	YCWTYTTYTTTTTTTTYTTTT	R	338	358	TGTTATTAACTCATGGCACTA	-14.2
Pf3D7_14_v3:1636677-1637556:f	site	CMRHWASWWKTTSTSCTRDTWYTGMBRA	R	338	365	TTTGTTTTGTTATTAACTCATGGCACTA	-26.8
Pf3D7_14_v3:1868647-1869732:f	site	GKYSWKRCTGCWSMWGYDAYKTTKBNTDAWSBTATTRKWRGWGYWTCSA	R	633	681	GCACTATTTTATATTCATTTAAAAAGAAACAATAAATAAAATATAAAAC	-41.6
Pf3D7_14_v3:1868647-1869732:f	site	GKYSWKRCTGCWSMWGYDAYKTTKBNTDAWSBTATTRKWRGWGYWTCSA	R	634	682	CGCACTATTTTATATTCATTTAAAAAGAAACAATAAATAAAATATAAAA	-21.8
Pf3D7_14_v3:1868647-1869732:f	site	GKYSWKRCTGCWSMWGYDAYKTTKBNTDAWSBTATTRKWRGWGYWTCSA	R	635	683	ACGCACTATTTTATATTCATTTAAAAAGAAACAATAAATAAAATATAAA	-23.3
Pf3D7_14_v3:1868647-1869732:f	site	GKYSWKRCTGCWSMWGYDAYKTTKBNTDAWSBTATTRKWRGWGYWTCSA	R	636	684	AACGCACTATTTTATATTCATTTAAAAAGAAACAATAAATAAAATATAA	-28.5
Pf3D7_14_v3:1868647-1869732:f	site	GKYSWKRCTGCWSMWGYDAYKTTKBNTDAWSBTATTRKWRGWGYWTCSA	R	637	685	AAACGCACTATTTTATATTCATTTAAAAAGAAACAATAAATAAAATATA	-30.0
Pf3D7_14_v3:1868647-1869732:f	site	GKYSWKRCTGCWSMWGYDAYKTTKBNTDAWSBTATTRKWRGWGYWTCSA	R	638	686	GAAACGCACTATTTTATATTCATTTAAAAAGAAACAATAAATAAAATAT	-27.3
Pf3D7_14_v3:1868647-1869732:f	site	WWVDBARSATVRYYHCTTKKKRCWTBSHHRTTDHHMCMTATGDA	R	638	681	GCACTATTTTATATTCATTTAAAAAGAAACAATAAATAAAATAT	-23.9
Pf3D7_14_v3:1868647-1869732:f	site	AWAAAWTGKBKAGKTTCTGMWWKBGSAWCWATGVTTAVWGGCGT	R	638	681	GCACTATTTTATATTCATTTAAAAAGAAACAATAAATAAAATAT	-31.7
Pf3D7_14_v3:1868647-1869732:f	site	GKYSWKRCTGCWSMWGYDAYKTTKBNTDAWSBTATTRKWRGWGYWTCSA	R	639	687	GGAAACGCACTATTTTATATTCATTTAAAAAGAAACAATAAATAAAATA	-19.8
Pf3D7_14_v3:1868647-1869732:f	site	WWVDBARSATVRYYHCTTKKKRCWTBSHHRTTDHHMCMTATGDA	R	639	682	CGCACTATTTTATATTCATTTAAAAAGAAACAATAAATAAAATA	-23.8
Pf3D7_14_v3:1868647-1869732:f	site	AWAAAWTGKBKAGKTTCTGMWWKBGSAWCWATGVTTAVWGGCGT	R	639	682	CGCACTATTTTATATTCATTTAAAAAGAAACAATAAATAAAATA	-38.7
Pf3D7_14_v3:1868647-1869732:f	site	GKYSWKRCTGCWSMWGYDAYKTTKBNTDAWSBTATTRKWRGWGYWTCSA	R	640	688	TGGAAACGCACTATTTTATATTCATTTAAAAAGAAACAATAAATAAAAT	-32.1
Pf3D7_14_v3:1868647-1869732:f	site	WWVDBARSATVRYYHCTTKKKRCWTBSHHRTTDHHMCMTATGDA	R	640	683	ACGCACTATTTTATATTCATTTAAAAAGAAACAATAAATAAAAT	-32.6
Pf3D7_14_v3:1868647-1869732:f	site	AWAAAWTGKBKAGKTTCTGMWWKBGSAWCWATGVTTAVWGGCGT	R	640	683	ACGCACTATTTTATATTCATTTAAAAAGAAACAATAAATAAAAT	-20.9
Pf3D7_14_v3:1868647-1869732:f	site	GKYSWKRCTGCWSMWGYDAYKTTKBNTDAWSBTATTRKWRGWGYWTCSA	R	641	689	ATGGAAACGCACTATTTTATATTCATTTAAAAAGAAACAATAAATAAAA	-29.2
Pf3D7_14_v3:1868647-1869732:f	site	WWVDBARSATVRYYHCTTKKKRCWTBSHHRTTDHHMCMTATGDA	R	641	684	AACGCACTATTTTATATTCATTTAAAAAGAAACAATAAATAAAA	-28.7
Pf3D7_14_v3:1868647-1869732:f	site	AWAAAWTGKBKAGKTTCTGMWWKBGSAWCWATGVTTAVWGGCGT	R	641	684	AACGCACTATTTTATATTCATTTAAAAAGAAACAATAAATAAAA	-31.0
Pf3D7_14_v3:1868647-1869732:f	site	CMTWBTRKCCMARGAAWWGTWCVAGGAWNWAKAKWAGCTKH	R	641	681	GCACTATTTTATATTCATTTAAAAAGAAACAATAAATAAAA	-26.0
Pf3D7_14_v3:1868647-1869732:f	site	GKYSWKRCTGCWSMWGYDAYKTTKBNTDAWSBTATTRKWRGWGYWTCSA	R	642	690	CATGGAAACGCACTATTTTATATTCATTTAAAAAGAAACAATAAATAAA	-22.2
Pf3D7_14_v3:1868647-1869732:f	site	WWVDBARSATVRYYHCTTKKKRCWTBSHHRTTDHHMCMTATGDA	R	642	685	AAACGCACTATTTTATATTCATTTAAAAAGAAACAATAAATAAA	-19.8
Pf3D7_14_v3:1868647-1869732:f	site	AWAAAWTGKBKAGKTTCTGMWWKBGSAWCWATGVTTAVWGGCGT	R	642	685	AAACGCACTATTTTATATTCATTTAAAAAGAAACAATAAATAAA	-28.2
Pf3D7_14_v3:1868647-1869732:f	site	CMTWBTRKCCMARGAAWWGTWCVAGGAWNWAKAKWAGCTKH	R	642	682	CGCACTATTTTATATTCATTTAAAAAGAAACAATAAATAAA	-18.9
Pf3D7_14_v3:1868647-1869732:f	site	GKYSWKRCTGCWSMWGYDAYKTTKBNTDAWSBTATTRKWRGWGYWTCSA	R	643	691	GCATGGAAACGCACTATTTTATATTCATTTAAAAAGAAACAATAAATAA	-31.5
Pf3D7_14_v3:1868647-1869732:f	site	WWVDBARSATVRYYHCTTKKKRCWTBSHHRTTDHHMCMTATGDA	R	643	686	GAAACGCACTATTTTATATTCATTTAAAAAGAAACAATAAATAA	-27.1
Pf3D7_14_v3:1868647-1869732:f	site	AWAAAWTGKBKAGKTTCTGMWWKBGSAWCWATGVTTAVWGGCGT	R	643	686	GAAACGCACTATTTTATATTCATTTAAAAAGAAACAATAAATAA	-43.7
Pf3D7_14_v3:1868647-1869732:f	site	CMTWBTRKCCMARGAAWWGTWCVAGGAWNWAKAKWAGCTKH	R	643	683	ACGCACTATTTTATATTCATTTAAAAAGAAACAATAAATAA	-23.0
Pf3D7_14_v3:1868647-1869732:f	site	GKYSWKRCTGCWSMWGYDAYKTTKBNTDAWSBTATTRKWRGWGYWTCSA	R	644	692	TGCATGGAAACGCACTATTTTATATTCATTTAAAAAGAAACAATAAATA	-21.8
Pf3D7_14_v3:1868647-1869732:f	site	WWVDBARSATVRYYHCTTKKKRCWTBSHHRTTDHHMCMTATGDA	R	644	687	GGAAACGCACTATTTTATATTCATTTAAAAAGAAACAATAAATA	-14.1
Pf3D7_14_v3:1868647-1869732:f	site	AWAAAWTGKBKAGKTTCTGMWWKBGSAWCWATGVTTAVWGGCGT	R	644	687	GGAAACGCACTATTTTATATTCATTTAAAAAGAAACAATAAATA	-23.2
Pf3D7_14_v3:1868647-1869732:f	site	CMTWBTRKCCMARGAAWWGTWCVAGGAWNWAKAKWAGCTKH	R	644	684	AACGCACTATTTTATATTCATTTAAAAAGAAACAATAAATA	-27.7
Pf3D7_14_v3:1868647-1869732:f	site	GKYSWKRCTGCWSMWGYDAYKTTKBNTDAWSBTATTRKWRGWGYWTCSA	R	645	693	ATGCATGGAAACGCACTATTTTATATTCATTTAAAAAGAAACAATAAAT	-25.3
Pf3D7_14_v3:1868647-1869732:f	site	WWVDBARSATVRYYHCTTKKKRCWTBSHHRTTDHHMCMTATGDA	R	645	688	TGGAAACGCACTATTTTATATTCATTTAAAAAGAAACAATAAAT	-18.4
Pf3D7_14_v3:1868647-1869732:f	site	AWAAAWTGKBKAGKTTCTGMWWKBGSAWCWATGVTTAVWGGCGT	R	645	688	TGGAAACGCACTATTTTATATTCATTTAAAAAGAAACAATAAAT	-28.9
Pf3D7_14_v3:1868647-1869732:f	site	CMTWBTRKCCMARGAAWWGTWCVAGGAWNWAKAKWAGCTKH	R	645	685	AAACGCACTATTTTATATTCATTTAAAAAGAAACAATAAAT	-28.2
Pf3D7_14_v3:1868647-1869732:f	site	GKYSWKRCTGCWSMWGYDAYKTTKBNTDAWSBTATTRKWRGWGYWTCSA	R	646	694	CATGCATGGAAACGCACTATTTTATATTCATTTAAAAAGAAACAATAAA	-21.2
Pf3D7_14_v3:1868647-1869732:f	site	WWVDBARSATVRYYHCTTKKKRCWTBSHHRTTDHHMCMTATGDA	R	646	689	ATGGAAACGCACTATTTTATATTCATTTAAAAAGAAACAATAAA	-21.0
Pf3D7_14_v3:1868647-1869732:f	site	AWAAAWTGKBKAGKTTCTGMWWKBGSAWCWATGVTTAVWGGCGT	R	646	689	ATGGAAACGCACTATTTTATATTCATTTAAAAAGAAACAATAAA	-24.1
Pf3D7_14_v3:1868647-1869732:f	site	CMTWBTRKCCMARGAAWWGTWCVAGGAWNWAKAKWAGCTKH	R	646	686	GAAACGCACTATTTTATATTCATTTAAAAAGAAACAATAAA	-21.2
Pf3D7_14_v3:1868647-1869732:f	site	AWATWWATATATATATATATATATATATATATATA	R	647	681	GCACTATTTTATATTCATTTAAAAAGAAACAATAA	-35.4
Pf3D7_14_v3:1868647-1869732:f	site	GKYSWKRCTGCWSMWGYDAYKTTKBNTDAWSBTATTRKWRGWGYWTCSA	R	647	695	ACATGCATGGAAACGCACTATTTTATATTCATTTAAAAAGAAACAATAA	-34.0
Pf3D7_14_v3:1868647-1869732:f	site	WWVDBARSATVRYYHCTTKKKRCWTBSHHRTTDHHMCMTATGDA	R	647	690	CATGGAAACGCACTATTTTATATTCATTTAAAAAGAAACAATAA	-14.6
Pf3D7_14_v3:1868647-1869732:f	site	AWAAAWTGKBKAGKTTCTGMWWKBGSAWCWATGVTTAVWGGCGT	R	647	690	CATGGAAACGCACTATTTTATATTCATTTAAAAAGAAACAATAA	-27.6
Pf3D7_14_v3:1868647-1869732:f	site	CMTWBTRKCCMARGAAWWGTWCVAGGAWNWAKAKWAGCTKH	R	647	687	GGAAACGCACTATTTTATATTCATTTAAAAAGAAACAATAA	-16.3
Pf3D7_14_v3:1868647-1869732:f	site	AWATWWATATATATATATATATATATATATATATA	R	648	682	CGCACTATTTTATATTCATTTAAAAAGAAACAATA	-49.6
Pf3D7_14_v3:1868647-1869732:f	site	GKYSWKRCTGCWSMWGYDAYKTTKBNTDAWSBTATTRKWRGWGYWTCSA	R	648	696	TACATGCATGGAAACGCACTATTTTATATTCATTTAAAAAGAAACAATA	-16.4
Pf3D7_14_v3:1868647-1869732:f	site	WWVDBARSATVRYYHCTTKKKRCWTBSHHRTTDHHMCMTATGDA	R	648	691	GCATGGAAACGCACTATTTTATATTCATTTAAAAAGAAACAATA	-21.4
Pf3D7_14_v3:1868647-1869732:f	site	AWAAAWTGKBKAGKTTCTGMWWKBGSAWCWATGVTTAVWGGCGT	R	648	691	GCATGGAAACGCACTATTTTATATTCATTTAAAAAGAAACAATA	-23.8
Pf3D7_14_v3:1868647-1869732:f	site	CMTWBTRKCCMARGAAWWGTWCVAGGAWNWAKAKWAGCTKH	R	648	688	TGGAAACGCACTATTTTATATTCATTTAAAAAGAAACAATA	-23.6
Pf3D7_14_v3:1868647-1869732:f	site	AWATWWATATATATATATATATATATATATATATA	R	649	683	ACGCACTATTTTATATTCATTTAAAAAGAAACAAT	-33.7
Pf3D7_14_v3:1868647-1869732:f	site	GKYSWKRCTGCWSMWGYDAYKTTKBNTDAWSBTATTRKWRGWGYWTCSA	R	649	697	ATACATGCATGGAAACGCACTATTTTATATTCATTTAAAAAGAAACAAT	-20.2
Pf3D7_14_v3:1868647-1869732:f	site	WWVDBARSATVRYYHCTTKKKRCWTBSHHRTTDHHMCMTATGDA	R	649	692	TGCATGGAAACGCACTATTTTATATTCATTTAAAAAGAAACAAT	-12.9
Pf3D7_14_v3:1868647-1869732:f	site	AWAAAWTGKBKAGKTTCTGMWWKBGSAWCWATGVTTAVWGGCGT	R	649	692	TGCATGGAAACGCACTATTTTATATTCATTTAAAAAGAAACAAT	-44.4
Pf3D7_14_v3:1868647-1869732:f	site	CMTWBTRKCCMARGAAWWGTWCVAGGAWNWAKAKWAGCTKH	R	649	689	ATGGAAACGCACTATTTTATATTCATTTAAAAAGAAACAAT	-24.9
Pf3D7_14_v3:1868647-1869732:f	site	AWATWWATATATATATATATATATATATATATATA	R	650	684	AACGCACTATTTTATATTCATTTAAAAAGAAACAA	-55.9
Pf3D7_14_v3:1868647-1869732:f	site	GKYSWKRCTGCWSMWGYDAYKTTKBNTDAWSBTATTRKWRGWGYWTCSA	R	650	698	AATACATGCATGGAAACGCACTATTTTATATTCATTTAAAAAGAAACAA	-17.5
Pf3D7_14_v3:1868647-1869732:f	site	WWVDBARSATVRYYHCTTKKKRCWTBSHHRTTDHHMCMTATGDA	R	650	693	ATGCATGGAAACGCACTATTTTATATTCATTTAAAAAGAAACAA	-19.9
Pf3D7_14_v3:1868647-1869732:f	site	AWAAAWTGKBKAGKTTCTGMWWKBGSAWCWATGVTTAVWGGCGT	R	650	693	ATGCATGGAAACGCACTATTTTATATTCATTTAAAAAGAAACAA	-32.2
Pf3D7_14_v3:1868647-1869732:f	site	CMTWBTRKCCMARGAAWWGTWCVAGGAWNWAKAKWAGCTKH	R	650	690	CATGGAAACGCACTATTTTATATTCATTTAAAAAGAAACAA	-13.9
Pf3D7_14_v3:1868647-1869732:f	site	AWATWWATATATATATATATATATATATATATATA	R	651	685	AAACGCACTATTTTATATTCATTTAAAAAGAAACA	-29.1
Pf3D7_14_v3:1868647-1869732:f	site	GKYSWKRCTGCWSMWGYDAYKTTKBNTDAWSBTATTRKWRGWGYWTCSA	R	651	699	TAATACATGCATGGAAACGCACTATTTTATATTCATTTAAAAAGAAACA	-30.8
Pf3D7_14_v3:1868647-1869732:f	site	WWVDBARSATVRYYHCTTKKKRCWTBSHHRTTDHHMCMTATGDA	R	651	694	CATGCATGGAAACGCACTATTTTATATTCATTTAAAAAGAAACA	-8.4
Pf3D7_14_v3:1868647-1869732:f	site	AWAAAWTGKBKAGKTTCTGMWWKBGSAWCWATGVTTAVWGGCGT	R	651	694	CATGCATGGAAACGCACTATTTTATATTCATTTAAAAAGAAACA	-15.9
Pf3D7_14_v3:1868647-1869732:f	site	CMTWBTRKCCMARGAAWWGTWCVAGGAWNWAKAKWAGCTKH	R	651	691	GCATGGAAACGCACTATTTTATATTCATTTAAAAAGAAACA	-18.7
Pf3D7_14_v3:1868647-1869732:f	site	AWATWWATATATATATATATATATATATATATATA	R	652	686	GAAACGCACTATTTTATATTCATTTAAAAAGAAAC	-53.8
Pf3D7_14_v3:1868647-1869732:f	site	GKYSWKRCTGCWSMWGYDAYKTTKBNTDAWSBTATTRKWRGWGYWTCSA	R	652	700	TTAATACATGCATGGAAACGCACTATTTTATATTCATTTAAAAAGAAAC	-34.2
Pf3D7_14_v3:1868647-1869732:f	site	WWVDBARSATVRYYHCTTKKKRCWTBSHHRTTDHHMCMTATGDA	R	652	695	ACATGCATGGAAACGCACTATTTTATATTCATTTAAAAAGAAAC	-23.1
Pf3D7_14_v3:1868647-1869732:f	site	AWAAAWTGKBKAGKTTCTGMWWKBGSAWCWATGVTTAVWGGCGT	R	652	695	ACATGCATGGAAACGCACTATTTTATATTCATTTAAAAAGAAAC	-20.8
Pf3D7_14_v3:1868647-1869732:f	site	CMTWBTRKCCMARGAAWWGTWCVAGGAWNWAKAKWAGCTKH	R	652	692	TGCATGGAAACGCACTATTTTATATTCATTTAAAAAGAAAC	-25.2
Pf3D7_14_v3:1868647-1869732:f	site	AWATWWATATATATATATATATATATATATATATA	R	653	687	GGAAACGCACTATTTTATATTCATTTAAAAAGAAA	-24.3
Pf3D7_14_v3:1868647-1869732:f	site	YTTTTTTTTTTTTTTTTTTTTTTTTTTTT	R	653	681	GCACTATTTTATATTCATTTAAAAAGAAA	-30.2
Pf3D7_14_v3:1868647-1869732:f	site	ATAWATATATATATATATATATATATATA	R	653	681	GCACTATTTTATATTCATTTAAAAAGAAA	-22.9
Pf3D7_14_v3:1868647-1869732:f	site	AAAAAAAAAAAAAAAAAAAAWAAAAAAAA	R	653	681	GCACTATTTTATATTCATTTAAAAAGAAA	-30.3
Pf3D7_14_v3:1868647-1869732:f	site	GKYSWKRCTGCWSMWGYDAYKTTKBNTDAWSBTATTRKWRGWGYWTCSA	R	653	701	ATTAATACATGCATGGAAACGCACTATTTTATATTCATTTAAAAAGAAA	-24.8
Pf3D7_14_v3:1868647-1869732:f	site	WWVDBARSATVRYYHCTTKKKRCWTBSHHRTTDHHMCMTATGDA	R	653	696	TACATGCATGGAAACGCACTATTTTATATTCATTTAAAAAGAAA	-30.8
Pf3D7_14_v3:1868647-1869732:f	site	AWAAAWTGKBKAGKTTCTGMWWKBGSAWCWATGVTTAVWGGCGT	R	653	696	TACATGCATGGAAACGCACTATTTTATATTCATTTAAAAAGAAA	-26.5
Pf3D7_14_v3:1868647-1869732:f	site	CMTWBTRKCCMARGAAWWGTWCVAGGAWNWAKAKWAGCTKH	R	653	693	ATGCATGGAAACGCACTATTTTATATTCATTTAAAAAGAAA	-24.9
Pf3D7_14_v3:1868647-1869732:f	site	AWATWWATATATATATATATATATATATATATATA	R	654	688	TGGAAACGCACTATTTTATATTCATTTAAAAAGAA	-59.8
Pf3D7_14_v3:1868647-1869732:f	site	YTTTTTTTTTTTTTTTTTTTTTTTTTTTT	R	654	682	CGCACTATTTTATATTCATTTAAAAAGAA	-32.8
Pf3D7_14_v3:1868647-1869732:f	site	ATAWATATATATATATATATATATATATA	R	654	682	CGCACTATTTTATATTCATTTAAAAAGAA	-49.2
Pf3D7_14_v3:1868647-1869732:f	site	AAAAAAAAAAAAAAAAAAAAWAAAAAAAA	R	654	682	CGCACTATTTTATATTCATTTAAAAAGAA	-23.0
Pf3D7_14_v3:1868647-1869732:f	site	WTATAHWTATATATATATATATATATAT	R	654	681	GCACTATTTTATATTCATTTAAAAAGAA	-10.6
Pf3D7_14_v3:1868647-1869732:f	site	GKYSWKRCTGCWSMWGYDAYKTTKBNTDAWSBTATTRKWRGWGYWTCSA	R	654	702	TATTAATACATGCATGGAAACGCACTATTTTATATTCATTTAAAAAGAA	-22.7
Pf3D7_14_v3:1868647-1869732:f	site	WWVDBARSATVRYYHCTTKKKRCWTBSHHRTTDHHMCMTATGDA	R	654	697	ATACATGCATGGAAACGCACTATTTTATATTCATTTAAAAAGAA	-7.7
Pf3D7_14_v3:1868647-1869732:f	site	AWAAAWTGKBKAGKTTCTGMWWKBGSAWCWATGVTTAVWGGCGT	R	654	697	ATACATGCATGGAAACGCACTATTTTATATTCATTTAAAAAGAA	-26.1
Pf3D7_14_v3:1868647-1869732:f	site	CMTWBTRKCCMARGAAWWGTWCVAGGAWNWAKAKWAGCTKH	R	654	694	CATGCATGGAAACGCACTATTTTATATTCATTTAAAAAGAA	-10.1
Pf3D7_14_v3:1868647-1869732:f	site	CMRHWASWWKTTSTSCTRDTWYTGMBRA	R	654	681	GCACTATTTTATATTCATTTAAAAAGAA	-6.9
Pf3D7_14_v3:1868647-1869732:f	site	AWATWWATATATATATATATATATATATATATATA	R	655	689	ATGGAAACGCACTATTTTATATTCATTTAAAAAGA	-25.3
Pf3D7_14_v3:1868647-1869732:f	site	YTTTTTTTTTTTTTTTTTTTTTTTTTTTT	R	655	683	ACGCACTATTTTATATTCATTTAAAAAGA	-30.7
Pf3D7_14_v3:1868647-1869732:f	site	ATAWATATATATATATATATATATATATA	R	655	683	ACGCACTATTTTATATTCATTTAAAAAGA	-17.4
Pf3D7_14_v3:1868647-1869732:f	site	AAAAAAAAAAAAAAAAAAAAWAAAAAAAA	R	655	683	ACGCACTATTTTATATTCATTTAAAAAGA	-31.4
Pf3D7_14_v3:1868647-1869732:f	site	WTATAHWTATATATATATATATATATAT	R	655	682	CGCACTATTTTATATTCATTTAAAAAGA	-31.3
Pf3D7_14_v3:1868647-1869732:f	site	GKYSWKRCTGCWSMWGYDAYKTTKBNTDAWSBTATTRKWRGWGYWTCSA	R	655	703	TTATTAATACATGCATGGAAACGCACTATTTTATATTCATTTAAAAAGA	-29.0
Pf3D7_14_v3:1868647-1869732:f	site	WWVDBARSATVRYYHCTTKKKRCWTBSHHRTTDHHMCMTATGDA	R	655	698	AATACATGCATGGAAACGCACTATTTTATATTCATTTAAAAAGA	-26.9
Pf3D7_14_v3:1868647-1869732:f	site	AWAAAWTGKBKAGKTTCTGMWWKBGSAWCWATGVTTAVWGGCGT	R	655	698	AATACATGCATGGAAACGCACTATTTTATATTCATTTAAAAAGA	-18.2
Pf3D7_14_v3:1868647-1869732:f	site	CMTWBTRKCCMARGAAWWGTWCVAGGAWNWAKAKWAGCTKH	R	655	695	ACATGCATGGAAACGCACTATTTTATATTCATTTAAAAAGA	-22.5
Pf3D7_14_v3:1868647-1869732:f	site	CMRHWASWWKTTSTSCTRDTWYTGMBRA	R	655	682	CGCACTATTTTATATTCATTTAAAAAGA	-15.0
Pf3D7_14_v3:1868647-1869732:f	site	AWATWWATATATATATATATATATATATATATATA	R	656	690	CATGGAAACGCACTATTTTATATTCATTTAAAAAG	-60.7
Pf3D7_14_v3:1868647-1869732:f	site	YTTTTTTTTTTTTTTTTTTTTTTTTTTTT	R	656	684	AACGCACTATTTTATATTCATTTAAAAAG	-30.8
Pf3D7_14_v3:1868647-1869732:f	site	ATAWATATATATATATATATATATATATA	R	656	684	AACGCACTATTTTATATTCATTTAAAAAG	-54.4
Pf3D7_14_v3:1868647-1869732:f	site	AAAAAAAAAAAAAAAAAAAAWAAAAAAAA	R	656	684	AACGCACTATTTTATATTCATTTAAAAAG	-26.9
Pf3D7_14_v3:1868647-1869732:f	site	WTATAHWTATATATATATATATATATAT	R	656	683	ACGCACTATTTTATATTCATTTAAAAAG	-18.2
Pf3D7_14_v3:1868647-1869732:f	site	GKYSWKRCTGCWSMWGYDAYKTTKBNTDAWSBTATTRKWRGWGYWTCSA	R	656	704	TTTATTAATACATGCATGGAAACGCACTATTTTATATTCATTTAAAAAG	-20.8
Pf3D7_14_v3:1868647-1869732:f	site	WWVDBARSATVRYYHCTTKKKRCWTBSHHRTTDHHMCMTATGDA	R	656	699	TAATACATGCATGGAAACGCACTATTTTATATTCATTTAAAAAG	-26.0
Pf3D7_14_v3:1868647-1869732:f	site	AWAAAWTGKBKAGKTTCTGMWWKBGSAWCWATGVTTAVWGGCGT	R	656	699	TAATACATGCATGGAAACGCACTATTTTATATTCATTTAAAAAG	-17.4
Pf3D7_14_v3:1868647-1869732:f	site	CMTWBTRKCCMARGAAWWGTWCVAGGAWNWAKAKWAGCTKH	R	656	696	TACATGCATGGAAACGCACTATTTTATATTCATTTAAAAAG	-32.6
Pf3D7_14_v3:1868647-1869732:f	site	CMRHWASWWKTTSTSCTRDTWYTGMBRA	R	656	683	ACGCACTATTTTATATTCATTTAAAAAG	-13.0
Pf3D7_14_v3:1868647-1869732:f	site	AWATWWATATATATATATATATATATATATATATA	R	657	691	GCATGGAAACGCACTATTTTATATTCATTTAAAAA	-28.0
Pf3D7_14_v3:1868647-1869732:f	site	YTTTTTTTTTTTTTTTTTTTTTTTTTTTT	R	657	685	AAACGCACTATTTTATATTCATTTAAAAA	-33.7
Pf3D7_14_v3:1868647-1869732:f	site	ATAWATATATATATATATATATATATATA	R	657	685	AAACGCACTATTTTATATTCATTTAAAAA	-21.0
Pf3D7_14_v3:1868647-1869732:f	site	AAAAAAAAAAAAAAAAAAAAWAAAAAAAA	R	657	685	AAACGCACTATTTTATATTCATTTAAAAA	-32.7
Pf3D7_14_v3:1868647-1869732:f	site	WTATAHWTATATATATATATATATATAT	R	657	684	AACGCACTATTTTATATTCATTTAAAAA	-32.6
Pf3D7_14_v3:1868647-1869732:f	site	GKYSWKRCTGCWSMWGYDAYKTTKBNTDAWSBTATTRKWRGWGYWTCSA	R	657	705	TTTTATTAATACATGCATGGAAACGCACTATTTTATATTCATTTAAAAA	-36.3
Pf3D7_14_v3:1868647-1869732:f	site	WWVDBARSATVRYYHCTTKKKRCWTBSHHRTTDHHMCMTATGDA	R	657	700	TTAATACATGCATGGAAACGCACTATTTTATATTCATTTAAAAA	-23.7
Pf3D7_14_v3:1868647-1869732:f	site	AWAAAWTGKBKAGKTTCTGMWWKBGSAWCWATGVTTAVWGGCGT	R	657	700	TTAATACATGCATGGAAACGCACTATTTTATATTCATTTAAAAA	-38.0
Pf3D7_14_v3:1868647-1869732:f	site	CMTWBTRKCCMARGAAWWGTWCVAGGAWNWAKAKWAGCTKH	R	657	697	ATACATGCATGGAAACGCACTATTTTATATTCATTTAAAAA	-34.3
Pf3D7_14_v3:1868647-1869732:f	site	CMRHWASWWKTTSTSCTRDTWYTGMBRA	R	657	684	AACGCACTATTTTATATTCATTTAAAAA	-16.3
Pf3D7_14_v3:1868647-1869732:f	site	AWATWWATATATATATATATATATATATATATATA	R	658	692	TGCATGGAAACGCACTATTTTATATTCATTTAAAA	-61.5
Pf3D7_14_v3:1868647-1869732:f	site	YTTTTTTTTTTTTTTTTTTTTTTTTTTTT	R	658	686	GAAACGCACTATTTTATATTCATTTAAAA	-31.4
Pf3D7_14_v3:1868647-1869732:f	site	ATAWATATATATATATATATATATATATA	R	658	686	GAAACGCACTATTTTATATTCATTTAAAA	-59.9
Pf3D7_14_v3:1868647-1869732:f	site	AAAAAAAAAAAAAAAAAAAAWAAAAAAAA	R	658	686	GAAACGCACTATTTTATATTCATTTAAAA	-24.3
Pf3D7_14_v3:1868647-1869732:f	site	WTATAHWTATATATATATATATATATAT	R	658	685	AAACGCACTATTTTATATTCATTTAAAA	-12.7
Pf3D7_14_v3:1868647-1869732:f	site	GKYSWKRCTGCWSMWGYDAYKTTKBNTDAWSBTATTRKWRGWGYWTCSA	R	658	706	TTTTTATTAATACATGCATGGAAACGCACTATTTTATATTCATTTAAAA	-23.8
Pf3D7_14_v3:1868647-1869732:f	site	WWVDBARSATVRYYHCTTKKKRCWTBSHHRTTDHHMCMTATGDA	R	658	701	ATTAATACATGCATGGAAACGCACTATTTTATATTCATTTAAAA	-31.5
Pf3D7_14_v3:1868647-1869732:f	site	AWAAAWTGKBKAGKTTCTGMWWKBGSAWCWATGVTTAVWGGCGT	R	658	701	ATTAATACATGCATGGAAACGCACTATTTTATATTCATTTAAAA	-21.7
Pf3D7_14_v3:1868647-1869732:f	site	CMTWBTRKCCMARGAAWWGTWCVAGGAWNWAKAKWAGCTKH	R	658	698	AATACATGCATGGAAACGCACTATTTTATATTCATTTAAAA	-24.6
Pf3D7_14_v3:1868647-1869732:f	site	CMRHWASWWKTTSTSCTRDTWYTGMBRA	R	658	685	AAACGCACTATTTTATATTCATTTAAAA	-17.8
Pf3D7_14_v3:1868647-1869732:f	site	AWATWWATATATATATATATATATATATATATATA	R	659	693	ATGCATGGAAACGCACTATTTTATATTCATTTAAA	-44.3
Pf3D7_14_v3:1868647-1869732:f	site	YTTTTTTTTTTTTTTTTTTTTTTTTTTTT	R	659	687	GGAAACGCACTATTTTATATTCATTTAAA	-35.5
Pf3D7_14_v3:1868647-1869732:f	site	ATAWATATATATATATATATATATATATA	R	659	687	GGAAACGCACTATTTTATATTCATTTAAA	-28.9
Pf3D7_14_v3:1868647-1869732:f	site	AAAAAAAAAAAAAAAAAAAAWAAAAAAAA	R	659	687	GGAAACGCACTATTTTATATTCATTTAAA	-20.8
Pf3D7_14_v3:1868647-1869732:f	site	WTATAHWTATATATATATATATATATAT	R	659	686	GAAACGCACTATTTTATATTCATTTAAA	-41.6
Pf3D7_14_v3:1868647-1869732:f	site	GKYSWKRCTGCWSMWGYDAYKTTKBNTDAWSBTATTRKWRGWGYWTCSA	R	659	707	TTTTTTATTAATACATGCATGGAAACGCACTATTTTATATTCATTTAAA	-24.2
Pf3D7_14_v3:1868647-1869732:f	site	WWVDBARSATVRYYHCTTKKKRCWTBSHHRTTDHHMCMTATGDA	R	659	702	TATTAATACATGCATGGAAACGCACTATTTTATATTCATTTAAA	-29.0
Pf3D7_14_v3:1868647-1869732:f	site	AWAAAWTGKBKAGKTTCTGMWWKBGSAWCWATGVTTAVWGGCGT	R	659	702	TATTAATACATGCATGGAAACGCACTATTTTATATTCATTTAAA	-29.5
Pf3D7_14_v3:1868647-1869732:f	site	CMTWBTRKCCMARGAAWWGTWCVAGGAWNWAKAKWAGCTKH	R	659	699	TAATACATGCATGGAAACGCACTATTTTATATTCATTTAAA	-9.6
Pf3D7_14_v3:1868647-1869732:f	site	CMRHWASWWKTTSTSCTRDTWYTGMBRA	R	659	686	GAAACGCACTATTTTATATTCATTTAAA	-13.2
Pf3D7_14_v3:1868647-1869732:f	site	AWATWWATATATATATATATATATATATATATATA	R	660	694	CATGCATGGAAACGCACTATTTTATATTCATTTAA	-72.1
Pf3D7_14_v3:1868647-1869732:f	site	YTTTTTTTTTTTTTTTTTTTTTTTTTTTT	R	660	688	TGGAAACGCACTATTTTATATTCATTTAA	-26.8
Pf3D7_14_v3:1868647-1869732:f	site	ATAWATATATATATATATATATATATATA	R	660	688	TGGAAACGCACTATTTTATATTCATTTAA	-50.5
Pf3D7_14_v3:1868647-1869732:f	site	AAAAAAAAAAAAAAAAAAAAWAAAAAAAA	R	660	688	TGGAAACGCACTATTTTATATTCATTTAA	-29.4
Pf3D7_14_v3:1868647-1869732:f	site	WTATAHWTATATATATATATATATATAT	R	660	687	GGAAACGCACTATTTTATATTCATTTAA	-14.5
Pf3D7_14_v3:1868647-1869732:f	site	GKYSWKRCTGCWSMWGYDAYKTTKBNTDAWSBTATTRKWRGWGYWTCSA	R	660	708	GTTTTTTATTAATACATGCATGGAAACGCACTATTTTATATTCATTTAA	-23.4
Pf3D7_14_v3:1868647-1869732:f	site	WWVDBARSATVRYYHCTTKKKRCWTBSHHRTTDHHMCMTATGDA	R	660	703	TTATTAATACATGCATGGAAACGCACTATTTTATATTCATTTAA	-24.0
Pf3D7_14_v3:1868647-1869732:f	site	AWAAAWTGKBKAGKTTCTGMWWKBGSAWCWATGVTTAVWGGCGT	R	660	703	TTATTAATACATGCATGGAAACGCACTATTTTATATTCATTTAA	-23.8
Pf3D7_14_v3:1868647-1869732:f	site	CMTWBTRKCCMARGAAWWGTWCVAGGAWNWAKAKWAGCTKH	R	660	700	TTAATACATGCATGGAAACGCACTATTTTATATTCATTTAA	-28.6
Pf3D7_14_v3:1868647-1869732:f	site	CMRHWASWWKTTSTSCTRDTWYTGMBRA	R	660	687	GGAAACGCACTATTTTATATTCATTTAA	-16.7
Pf3D7_14_v3:1868647-1869732:f	site	AWATWWATATATATATATATATATATATATATATA	R	661	695	ACATGCATGGAAACGCACTATTTTATATTCATTTA	-32.0
Pf3D7_14_v3:1868647-1869732:f	site	YTTTTTTTTTTTTTTTTTTTTTTTTTTTT	R	661	689	ATGGAAACGCACTATTTTATATTCATTTA	-29.2
Pf3D7_14_v3:1868647-1869732:f	site	ATAWATATATATATATATATATATATATA	R	661	689	ATGGAAACGCACTATTTTATATTCATTTA	-20.0
Pf3D7_14_v3:1868647-1869732:f	site	AAAAAAAAAAAAAAAAAAAAWAAAAAAAA	R	661	689	ATGGAAACGCACTATTTTATATTCATTTA	-36.3
Pf3D7_14_v3:1868647-1869732:f	site	WTATAHWTATATATATATATATATATAT	R	661	688	TGGAAACGCACTATTTTATATTCATTTA	-44.1
Pf3D7_14_v3:1868647-1869732:f	site	TTTTTTWTTTTTTTTTTYTTT	R	661	681	GCACTATTTTATATTCATTTA	-9.0
Pf3D7_14_v3:1868647-1869732:f	site	GKYSWKRCTGCWSMWGYDAYKTTKBNTDAWSBTATTRKWRGWGYWTCSA	R	661	709	GGTTTTTTATTAATACATGCATGGAAACGCACTATTTTATATTCATTTA	-25.1
Pf3D7_14_v3:1868647-1869732:f	site	WWVDBARSATVRYYHCTTKKKRCWTBSHHRTTDHHMCMTATGDA	R	661	704	TTTATTAATACATGCATGGAAACGCACTATTTTATATTCATTTA	-16.5
Pf3D7_14_v3:1868647-1869732:f	site	AWAAAWTGKBKAGKTTCTGMWWKBGSAWCWATGVTTAVWGGCGT	R	661	704	TTTATTAATACATGCATGGAAACGCACTATTTTATATTCATTTA	-29.8
Pf3D7_14_v3:1868647-1869732:f	site	ATATATATATATATATATATW	R	661	681	GCACTATTTTATATTCATTTA	-17.6
Pf3D7_14_v3:1868647-1869732:f	site	CMTWBTRKCCMARGAAWWGTWCVAGGAWNWAKAKWAGCTKH	R	661	701	ATTAATACATGCATGGAAACGCACTATTTTATATTCATTTA	-19.8
Pf3D7_14_v3:1868647-1869732:f	site	YCWTYTTYTTTTTTTTYTTTT	R	661	681	GCACTATTTTATATTCATTTA	-6.0
Pf3D7_14_v3:1868647-1869732:f	site	CMRHWASWWKTTSTSCTRDTWYTGMBRA	R	661	688	TGGAAACGCACTATTTTATATTCATTTA	-21.1
Pf3D7_14_v3:1868647-1869732:f	site	AWATWWATATATATATATATATATATATATATATA	R	662	696	TACATGCATGGAAACGCACTATTTTATATTCATTT	-72.3
Pf3D7_14_v3:1868647-1869732:f	site	YTTTTTTTTTTTTTTTTTTTTTTTTTTTT	R	662	690	CATGGAAACGCACTATTTTATATTCATTT	-27.7
Pf3D7_14_v3:1868647-1869732:f	site	ATAWATATATATATATATATATATATATA	R	662	690	CATGGAAACGCACTATTTTATATTCATTT	-57.6
Pf3D7_14_v3:1868647-1869732:f	site	AAAAAAAAAAAAAAAAAAAAWAAAAAAAA	R	662	690	CATGGAAACGCACTATTTTATATTCATTT	-29.3
Pf3D7_14_v3:1868647-1869732:f	site	WTATAHWTATATATATATATATATATAT	R	662	689	ATGGAAACGCACTATTTTATATTCATTT	-7.3
Pf3D7_14_v3:1868647-1869732:f	site	TTTTTTWTTTTTTTTTTYTTT	R	662	682	CGCACTATTTTATATTCATTT	-9.2
Pf3D7_14_v3:1868647-1869732:f	site	GKYSWKRCTGCWSMWGYDAYKTTKBNTDAWSBTATTRKWRGWGYWTCSA	R	662	710	GGGTTTTTTATTAATACATGCATGGAAACGCACTATTTTATATTCATTT	-14.1
Pf3D7_14_v3:1868647-1869732:f	site	WWVDBARSATVRYYHCTTKKKRCWTBSHHRTTDHHMCMTATGDA	R	662	705	TTTTATTAATACATGCATGGAAACGCACTATTTTATATTCATTT	-22.4
Pf3D7_14_v3:1868647-1869732:f	site	AWAAAWTGKBKAGKTTCTGMWWKBGSAWCWATGVTTAVWGGCGT	R	662	705	TTTTATTAATACATGCATGGAAACGCACTATTTTATATTCATTT	-20.1
Pf3D7_14_v3:1868647-1869732:f	site	ATATATATATATATATATATW	R	662	682	CGCACTATTTTATATTCATTT	-32.4
Pf3D7_14_v3:1868647-1869732:f	site	CMTWBTRKCCMARGAAWWGTWCVAGGAWNWAKAKWAGCTKH	R	662	702	TATTAATACATGCATGGAAACGCACTATTTTATATTCATTT	-35.1
Pf3D7_14_v3:1868647-1869732:f	site	YCWTYTTYTTTTTTTTYTTTT	R	662	682	CGCACTATTTTATATTCATTT	-0.5
Pf3D7_14_v3:1868647-1869732:f	site	CMRHWASWWKTTSTSCTRDTWYTGMBRA	R	662	689	ATGGAAACGCACTATTTTATATTCATTT	-21.4
Pf3D7_14_v3:1868647-1869732:f	site	AWATWWATATATATATATATATATATATATATATA	R	663	697	ATACATGCATGGAAACGCACTATTTTATATTCATT	-40.3
Pf3D7_14_v3:1868647-1869732:f	site	YTTTTTTTTTTTTTTTTTTTTTTTTTTTT	R	663	691	GCATGGAAACGCACTATTTTATATTCATT	-43.9
Pf3D7_14_v3:1868647-1869732:f	site	ATAWATATATATATATATATATATATATA	R	663	691	GCATGGAAACGCACTATTTTATATTCATT	-23.9
Pf3D7_14_v3:1868647-1869732:f	site	AAAAAAAAAAAAAAAAAAAAWAAAAAAAA	R	663	691	GCATGGAAACGCACTATTTTATATTCATT	-37.7
Pf3D7_14_v3:1868647-1869732:f	site	WTATAHWTATATATATATATATATATAT	R	663	690	CATGGAAACGCACTATTTTATATTCATT	-38.7
Pf3D7_14_v3:1868647-1869732:f	site	TTTTTTWTTTTTTTTTTYTTT	R	663	683	ACGCACTATTTTATATTCATT	-18.5
Pf3D7_14_v3:1868647-1869732:f	site	GKYSWKRCTGCWSMWGYDAYKTTKBNTDAWSBTATTRKWRGWGYWTCSA	R	663	711	GGGGTTTTTTATTAATACATGCATGGAAACGCACTATTTTATATTCATT	-20.9
Pf3D7_14_v3:1868647-1869732:f	site	WWVDBARSATVRYYHCTTKKKRCWTBSHHRTTDHHMCMTATGDA	R	663	706	TTTTTATTAATACATGCATGGAAACGCACTATTTTATATTCATT	-23.8
Pf3D7_14_v3:1868647-1869732:f	site	AWAAAWTGKBKAGKTTCTGMWWKBGSAWCWATGVTTAVWGGCGT	R	663	706	TTTTTATTAATACATGCATGGAAACGCACTATTTTATATTCATT	-22.0
Pf3D7_14_v3:1868647-1869732:f	site	ATATATATATATATATATATW	R	663	683	ACGCACTATTTTATATTCATT	-16.1
Pf3D7_14_v3:1868647-1869732:f	site	CMTWBTRKCCMARGAAWWGTWCVAGGAWNWAKAKWAGCTKH	R	663	703	TTATTAATACATGCATGGAAACGCACTATTTTATATTCATT	-16.5
Pf3D7_14_v3:1868647-1869732:f	site	YCWTYTTYTTTTTTTTYTTTT	R	663	683	ACGCACTATTTTATATTCATT	-22.0
Pf3D7_14_v3:1868647-1869732:f	site	CMRHWASWWKTTSTSCTRDTWYTGMBRA	R	663	690	CATGGAAACGCACTATTTTATATTCATT	-15.8
Pf3D7_14_v3:1868647-1869732:f	site	AWATWWATATATATATATATATATATATATATATA	R	664	698	AATACATGCATGGAAACGCACTATTTTATATTCAT	-60.6
Pf3D7_14_v3:1868647-1869732:f	site	YTTTTTTTTTTTTTTTTTTTTTTTTTTTT	R	664	692	TGCATGGAAACGCACTATTTTATATTCAT	-40.5
Pf3D7_14_v3:1868647-1869732:f	site	ATAWATATATATATATATATATATATATA	R	664	692	TGCATGGAAACGCACTATTTTATATTCAT	-55.5
Pf3D7_14_v3:1868647-1869732:f	site	AAAAAAAAAAAAAAAAAAAAWAAAAAAAA	R	664	692	TGCATGGAAACGCACTATTTTATATTCAT	-23.5
Pf3D7_14_v3:1868647-1869732:f	site	WTATAHWTATATATATATATATATATAT	R	664	691	GCATGGAAACGCACTATTTTATATTCAT	-16.7
Pf3D7_14_v3:1868647-1869732:f	site	TTTTTTWTTTTTTTTTTYTTT	R	664	684	AACGCACTATTTTATATTCAT	-17.2
Pf3D7_14_v3:1868647-1869732:f	site	GKYSWKRCTGCWSMWGYDAYKTTKBNTDAWSBTATTRKWRGWGYWTCSA	R	664	712	TGGGGTTTTTTATTAATACATGCATGGAAACGCACTATTTTATATTCAT	-3.2
Pf3D7_14_v3:1868647-1869732:f	site	WWVDBARSATVRYYHCTTKKKRCWTBSHHRTTDHHMCMTATGDA	R	664	707	TTTTTTATTAATACATGCATGGAAACGCACTATTTTATATTCAT	-27.6
Pf3D7_14_v3:1868647-1869732:f	site	AWAAAWTGKBKAGKTTCTGMWWKBGSAWCWATGVTTAVWGGCGT	R	664	707	TTTTTTATTAATACATGCATGGAAACGCACTATTTTATATTCAT	-41.6
Pf3D7_14_v3:1868647-1869732:f	site	ATATATATATATATATATATW	R	664	684	AACGCACTATTTTATATTCAT	-36.6
Pf3D7_14_v3:1868647-1869732:f	site	CMTWBTRKCCMARGAAWWGTWCVAGGAWNWAKAKWAGCTKH	R	664	704	TTTATTAATACATGCATGGAAACGCACTATTTTATATTCAT	-13.1
Pf3D7_14_v3:1868647-1869732:f	site	YCWTYTTYTTTTTTTTYTTTT	R	664	684	AACGCACTATTTTATATTCAT	-10.2
Pf3D7_14_v3:1868647-1869732:f	site	CMRHWASWWKTTSTSCTRDTWYTGMBRA	R	664	691	GCATGGAAACGCACTATTTTATATTCAT	-17.3
Pf3D7_14_v3:1868647-1869732:f	site	AWATWWATATATATATATATATATATATATATATA	R	665	699	TAATACATGCATGGAAACGCACTATTTTATATTCA	-32.4
Pf3D7_14_v3:1868647-1869732:f	site	YTTTTTTTTTTTTTTTTTTTTTTTTTTTT	R	665	693	ATGCATGGAAACGCACTATTTTATATTCA	-40.9
Pf3D7_14_v3:1868647-1869732:f	site	ATAWATATATATATATATATATATATATA	R	665	693	ATGCATGGAAACGCACTATTTTATATTCA	-27.2
Pf3D7_14_v3:1868647-1869732:f	site	AAAAAAAAAAAAAAAAAAAAWAAAAAAAA	R	665	693	ATGCATGGAAACGCACTATTTTATATTCA	-32.5
Pf3D7_14_v3:1868647-1869732:f	site	WTATAHWTATATATATATATATATATAT	R	665	692	TGCATGGAAACGCACTATTTTATATTCA	-52.8
Pf3D7_14_v3:1868647-1869732:f	site	TTTTTTWTTTTTTTTTTYTTT	R	665	685	AAACGCACTATTTTATATTCA	-13.5
Pf3D7_14_v3:1868647-1869732:f	site	GKYSWKRCTGCWSMWGYDAYKTTKBNTDAWSBTATTRKWRGWGYWTCSA	R	665	713	ATGGGGTTTTTTATTAATACATGCATGGAAACGCACTATTTTATATTCA	-21.4
Pf3D7_14_v3:1868647-1869732:f	site	WWVDBARSATVRYYHCTTKKKRCWTBSHHRTTDHHMCMTATGDA	R	665	708	GTTTTTTATTAATACATGCATGGAAACGCACTATTTTATATTCA	-20.5
Pf3D7_14_v3:1868647-1869732:f	site	AWAAAWTGKBKAGKTTCTGMWWKBGSAWCWATGVTTAVWGGCGT	R	665	708	GTTTTTTATTAATACATGCATGGAAACGCACTATTTTATATTCA	-30.5
Pf3D7_14_v3:1868647-1869732:f	site	ATATATATATATATATATATW	R	665	685	AAACGCACTATTTTATATTCA	-30.7
Pf3D7_14_v3:1868647-1869732:f	site	CMTWBTRKCCMARGAAWWGTWCVAGGAWNWAKAKWAGCTKH	R	665	705	TTTTATTAATACATGCATGGAAACGCACTATTTTATATTCA	-24.0
Pf3D7_14_v3:1868647-1869732:f	site	YCWTYTTYTTTTTTTTYTTTT	R	665	685	AAACGCACTATTTTATATTCA	-24.1
Pf3D7_14_v3:1868647-1869732:f	site	CMRHWASWWKTTSTSCTRDTWYTGMBRA	R	665	692	TGCATGGAAACGCACTATTTTATATTCA	-19.7
Pf3D7_14_v3:1868647-1869732:f	site	AWATWWATATATATATATATATATATATATATATA	R	666	700	TTAATACATGCATGGAAACGCACTATTTTATATTC	-67.3
Pf3D7_14_v3:1868647-1869732:f	site	YTTTTTTTTTTTTTTTTTTTTTTTTTTTT	R	666	694	CATGCATGGAAACGCACTATTTTATATTC	-36.8
Pf3D7_14_v3:1868647-1869732:f	site	ATAWATATATATATATATATATATATATA	R	666	694	CATGCATGGAAACGCACTATTTTATATTC	-59.4
Pf3D7_14_v3:1868647-1869732:f	site	AAAAAAAAAAAAAAAAAAAAWAAAAAAAA	R	666	694	CATGCATGGAAACGCACTATTTTATATTC	-34.2
Pf3D7_14_v3:1868647-1869732:f	site	WTATAHWTATATATATATATATATATAT	R	666	693	ATGCATGGAAACGCACTATTTTATATTC	-23.6
Pf3D7_14_v3:1868647-1869732:f	site	TTTTTTWTTTTTTTTTTYTTT	R	666	686	GAAACGCACTATTTTATATTC	-18.7
Pf3D7_14_v3:1868647-1869732:f	site	GKYSWKRCTGCWSMWGYDAYKTTKBNTDAWSBTATTRKWRGWGYWTCSA	R	666	714	TATGGGGTTTTTTATTAATACATGCATGGAAACGCACTATTTTATATTC	-25.4
Pf3D7_14_v3:1868647-1869732:f	site	WWVDBARSATVRYYHCTTKKKRCWTBSHHRTTDHHMCMTATGDA	R	666	709	GGTTTTTTATTAATACATGCATGGAAACGCACTATTTTATATTC	-31.5
Pf3D7_14_v3:1868647-1869732:f	site	AWAAAWTGKBKAGKTTCTGMWWKBGSAWCWATGVTTAVWGGCGT	R	666	709	GGTTTTTTATTAATACATGCATGGAAACGCACTATTTTATATTC	-14.4
Pf3D7_14_v3:1868647-1869732:f	site	ATATATATATATATATATATW	R	666	686	GAAACGCACTATTTTATATTC	-38.1
Pf3D7_14_v3:1868647-1869732:f	site	CMTWBTRKCCMARGAAWWGTWCVAGGAWNWAKAKWAGCTKH	R	666	706	TTTTTATTAATACATGCATGGAAACGCACTATTTTATATTC	-19.4
Pf3D7_14_v3:1868647-1869732:f	site	YCWTYTTYTTTTTTTTYTTTT	R	666	686	GAAACGCACTATTTTATATTC	-15.4
Pf3D7_14_v3:1868647-1869732:f	site	CMRHWASWWKTTSTSCTRDTWYTGMBRA	R	666	693	ATGCATGGAAACGCACTATTTTATATTC	-6.3
Pf3D7_14_v3:1868647-1869732:f	site	AWATWWATATATATATATATATATATATATATATA	R	667	701	ATTAATACATGCATGGAAACGCACTATTTTATATT	-38.1
Pf3D7_14_v3:1868647-1869732:f	site	YTTTTTTTTTTTTTTTTTTTTTTTTTTTT	R	667	695	ACATGCATGGAAACGCACTATTTTATATT	-45.7
Pf3D7_14_v3:1868647-1869732:f	site	ATAWATATATATATATATATATATATATA	R	667	695	ACATGCATGGAAACGCACTATTTTATATT	-27.6
Pf3D7_14_v3:1868647-1869732:f	site	AAAAAAAAAAAAAAAAAAAAWAAAAAAAA	R	667	695	ACATGCATGGAAACGCACTATTTTATATT	-30.7
Pf3D7_14_v3:1868647-1869732:f	site	WTATAHWTATATATATATATATATATAT	R	667	694	CATGCATGGAAACGCACTATTTTATATT	-39.7
Pf3D7_14_v3:1868647-1869732:f	site	TTTTTTWTTTTTTTTTTYTTT	R	667	687	GGAAACGCACTATTTTATATT	-21.4
Pf3D7_14_v3:1868647-1869732:f	site	TTTWTGTGBRTGYVT	R	667	681	GCACTATTTTATATT	-17.8
Pf3D7_14_v3:1868647-1869732:f	site	GKYSWKRCTGCWSMWGYDAYKTTKBNTDAWSBTATTRKWRGWGYWTCSA	R	667	715	TTATGGGGTTTTTTATTAATACATGCATGGAAACGCACTATTTTATATT	-29.3
Pf3D7_14_v3:1868647-1869732:f	site	WWVDBARSATVRYYHCTTKKKRCWTBSHHRTTDHHMCMTATGDA	R	667	710	GGGTTTTTTATTAATACATGCATGGAAACGCACTATTTTATATT	-37.7
Pf3D7_14_v3:1868647-1869732:f	site	AWAAAWTGKBKAGKTTCTGMWWKBGSAWCWATGVTTAVWGGCGT	R	667	710	GGGTTTTTTATTAATACATGCATGGAAACGCACTATTTTATATT	-32.0
Pf3D7_14_v3:1868647-1869732:f	site	ATATATATATATATATATATW	R	667	687	GGAAACGCACTATTTTATATT	-25.8
Pf3D7_14_v3:1868647-1869732:f	site	CMTWBTRKCCMARGAAWWGTWCVAGGAWNWAKAKWAGCTKH	R	667	707	TTTTTTATTAATACATGCATGGAAACGCACTATTTTATATT	-26.3
Pf3D7_14_v3:1868647-1869732:f	site	GSGHWGBGDTGCWYN	R	667	681	GCACTATTTTATATT	-4.1
Pf3D7_14_v3:1868647-1869732:f	site	YCWTYTTYTTTTTTTTYTTTT	R	667	687	GGAAACGCACTATTTTATATT	-8.7
Pf3D7_14_v3:1868647-1869732:f	site	CMRHWASWWKTTSTSCTRDTWYTGMBRA	R	667	694	CATGCATGGAAACGCACTATTTTATATT	-27.2
Pf3D7_14_v3:1868647-1869732:f	site	AWATWWATATATATATATATATATATATATATATA	R	668	702	TATTAATACATGCATGGAAACGCACTATTTTATAT	-62.1
Pf3D7_14_v3:1868647-1869732:f	site	YTTTTTTTTTTTTTTTTTTTTTTTTTTTT	R	668	696	TACATGCATGGAAACGCACTATTTTATAT	-31.3
Pf3D7_14_v3:1868647-1869732:f	site	ATAWATATATATATATATATATATATATA	R	668	696	TACATGCATGGAAACGCACTATTTTATAT	-63.0
Pf3D7_14_v3:1868647-1869732:f	site	AAAAAAAAAAAAAAAAAAAAWAAAAAAAA	R	668	696	TACATGCATGGAAACGCACTATTTTATAT	-43.3
Pf3D7_14_v3:1868647-1869732:f	site	WTATAHWTATATATATATATATATATAT	R	668	695	ACATGCATGGAAACGCACTATTTTATAT	-12.8
Pf3D7_14_v3:1868647-1869732:f	site	TTTTTTWTTTTTTTTTTYTTT	R	668	688	TGGAAACGCACTATTTTATAT	-30.4
Pf3D7_14_v3:1868647-1869732:f	site	TTTWTGTGBRTGYVT	R	668	682	CGCACTATTTTATAT	-6.7
Pf3D7_14_v3:1868647-1869732:f	site	GKYSWKRCTGCWSMWGYDAYKTTKBNTDAWSBTATTRKWRGWGYWTCSA	R	668	716	GTTATGGGGTTTTTTATTAATACATGCATGGAAACGCACTATTTTATAT	-23.2
Pf3D7_14_v3:1868647-1869732:f	site	WWVDBARSATVRYYHCTTKKKRCWTBSHHRTTDHHMCMTATGDA	R	668	711	GGGGTTTTTTATTAATACATGCATGGAAACGCACTATTTTATAT	-33.2
Pf3D7_14_v3:1868647-1869732:f	site	AWAAAWTGKBKAGKTTCTGMWWKBGSAWCWATGVTTAVWGGCGT	R	668	711	GGGGTTTTTTATTAATACATGCATGGAAACGCACTATTTTATAT	-30.4
Pf3D7_14_v3:1868647-1869732:f	site	ATATATATATATATATATATW	R	668	688	TGGAAACGCACTATTTTATAT	-40.3
Pf3D7_14_v3:1868647-1869732:f	site	CMTWBTRKCCMARGAAWWGTWCVAGGAWNWAKAKWAGCTKH	R	668	708	GTTTTTTATTAATACATGCATGGAAACGCACTATTTTATAT	-16.2
Pf3D7_14_v3:1868647-1869732:f	site	GSGHWGBGDTGCWYN	R	668	682	CGCACTATTTTATAT	-10.1
Pf3D7_14_v3:1868647-1869732:f	site	YCWTYTTYTTTTTTTTYTTTT	R	668	688	TGGAAACGCACTATTTTATAT	-17.7
Pf3D7_14_v3:1868647-1869732:f	site	CMRHWASWWKTTSTSCTRDTWYTGMBRA	R	668	695	ACATGCATGGAAACGCACTATTTTATAT	-9.9
Pf3D7_14_v3:1868647-1869732:f	site	AWATWWATATATATATATATATATATATATATATA	R	669	703	TTATTAATACATGCATGGAAACGCACTATTTTATA	-28.7
Pf3D7_14_v3:1868647-1869732:f	site	YTTTTTTTTTTTTTTTTTTTTTTTTTTTT	R	669	697	ATACATGCATGGAAACGCACTATTTTATA	-43.4
Pf3D7_14_v3:1868647-1869732:f	site	ATAWATATATATATATATATATATATATA	R	669	697	ATACATGCATGGAAACGCACTATTTTATA	-29.6
Pf3D7_14_v3:1868647-1869732:f	site	AAAAAAAAAAAAAAAAAAAAWAAAAAAAA	R	669	697	ATACATGCATGGAAACGCACTATTTTATA	-25.0
Pf3D7_14_v3:1868647-1869732:f	site	WTATAHWTATATATATATATATATATAT	R	669	696	TACATGCATGGAAACGCACTATTTTATA	-53.3
Pf3D7_14_v3:1868647-1869732:f	site	TTTTTTWTTTTTTTTTTYTTT	R	669	689	ATGGAAACGCACTATTTTATA	-25.7
Pf3D7_14_v3:1868647-1869732:f	site	TTTWTGTGBRTGYVT	R	669	683	ACGCACTATTTTATA	-18.3
Pf3D7_14_v3:1868647-1869732:f	site	GKYSWKRCTGCWSMWGYDAYKTTKBNTDAWSBTATTRKWRGWGYWTCSA	R	669	717	GGTTATGGGGTTTTTTATTAATACATGCATGGAAACGCACTATTTTATA	-20.6
Pf3D7_14_v3:1868647-1869732:f	site	WWVDBARSATVRYYHCTTKKKRCWTBSHHRTTDHHMCMTATGDA	R	669	712	TGGGGTTTTTTATTAATACATGCATGGAAACGCACTATTTTATA	-10.7
Pf3D7_14_v3:1868647-1869732:f	site	AWAAAWTGKBKAGKTTCTGMWWKBGSAWCWATGVTTAVWGGCGT	R	669	712	TGGGGTTTTTTATTAATACATGCATGGAAACGCACTATTTTATA	-34.9
Pf3D7_14_v3:1868647-1869732:f	site	ATATATATATATATATATATW	R	669	689	ATGGAAACGCACTATTTTATA	-30.7
Pf3D7_14_v3:1868647-1869732:f	site	CMTWBTRKCCMARGAAWWGTWCVAGGAWNWAKAKWAGCTKH	R	669	709	GGTTTTTTATTAATACATGCATGGAAACGCACTATTTTATA	-21.6
Pf3D7_14_v3:1868647-1869732:f	site	GSGHWGBGDTGCWYN	R	669	683	ACGCACTATTTTATA	-5.6
Pf3D7_14_v3:1868647-1869732:f	site	YCWTYTTYTTTTTTTTYTTTT	R	669	689	ATGGAAACGCACTATTTTATA	-25.0
Pf3D7_14_v3:1868647-1869732:f	site	CMRHWASWWKTTSTSCTRDTWYTGMBRA	R	669	696	TACATGCATGGAAACGCACTATTTTATA	-15.9
Pf3D7_14_v3:1868647-1869732:f	site	AWATWWATATATATATATATATATATATATATATA	R	670	704	TTTATTAATACATGCATGGAAACGCACTATTTTAT	-63.6
Pf3D7_14_v3:1868647-1869732:f	site	YTTTTTTTTTTTTTTTTTTTTTTTTTTTT	R	670	698	AATACATGCATGGAAACGCACTATTTTAT	-44.3
Pf3D7_14_v3:1868647-1869732:f	site	ATAWATATATATATATATATATATATATA	R	670	698	AATACATGCATGGAAACGCACTATTTTAT	-52.9
Pf3D7_14_v3:1868647-1869732:f	site	AAAAAAAAAAAAAAAAAAAAWAAAAAAAA	R	670	698	AATACATGCATGGAAACGCACTATTTTAT	-34.4
Pf3D7_14_v3:1868647-1869732:f	site	WTATAHWTATATATATATATATATATAT	R	670	697	ATACATGCATGGAAACGCACTATTTTAT	-21.4
Pf3D7_14_v3:1868647-1869732:f	site	TTTTTTWTTTTTTTTTTYTTT	R	670	690	CATGGAAACGCACTATTTTAT	-25.9
Pf3D7_14_v3:1868647-1869732:f	site	TTTWTGTGBRTGYVT	R	670	684	AACGCACTATTTTAT	-22.3
Pf3D7_14_v3:1868647-1869732:f	site	GKYSWKRCTGCWSMWGYDAYKTTKBNTDAWSBTATTRKWRGWGYWTCSA	R	670	718	AGGTTATGGGGTTTTTTATTAATACATGCATGGAAACGCACTATTTTAT	-22.9
Pf3D7_14_v3:1868647-1869732:f	site	WWVDBARSATVRYYHCTTKKKRCWTBSHHRTTDHHMCMTATGDA	R	670	713	ATGGGGTTTTTTATTAATACATGCATGGAAACGCACTATTTTAT	-19.2
Pf3D7_14_v3:1868647-1869732:f	site	AWAAAWTGKBKAGKTTCTGMWWKBGSAWCWATGVTTAVWGGCGT	R	670	713	ATGGGGTTTTTTATTAATACATGCATGGAAACGCACTATTTTAT	-14.9
Pf3D7_14_v3:1868647-1869732:f	site	ATATATATATATATATATATW	R	670	690	CATGGAAACGCACTATTTTAT	-42.6
Pf3D7_14_v3:1868647-1869732:f	site	CMTWBTRKCCMARGAAWWGTWCVAGGAWNWAKAKWAGCTKH	R	670	710	GGGTTTTTTATTAATACATGCATGGAAACGCACTATTTTAT	-17.9
Pf3D7_14_v3:1868647-1869732:f	site	GSGHWGBGDTGCWYN	R	670	684	AACGCACTATTTTAT	-13.4
Pf3D7_14_v3:1868647-1869732:f	site	YCWTYTTYTTTTTTTTYTTTT	R	670	690	CATGGAAACGCACTATTTTAT	-23.3
Pf3D7_14_v3:1868647-1869732:f	site	CMRHWASWWKTTSTSCTRDTWYTGMBRA	R	670	697	ATACATGCATGGAAACGCACTATTTTAT	-17.6
Pf3D7_14_v3:1868647-1869732:f	site	AWATWWATATATATATATATATATATATATATATA	R	671	705	TTTTATTAATACATGCATGGAAACGCACTATTTTA	-43.7
Pf3D7_14_v3:1868647-1869732:f	site	YTTTTTTTTTTTTTTTTTTTTTTTTTTTT	R	671	699	TAATACATGCATGGAAACGCACTATTTTA	-39.1
Pf3D7_14_v3:1868647-1869732:f	site	ATAWATATATATATATATATATATATATA	R	671	699	TAATACATGCATGGAAACGCACTATTTTA	-39.5
Pf3D7_14_v3:1868647-1869732:f	site	AAAAAAAAAAAAAAAAAAAAWAAAAAAAA	R	671	699	TAATACATGCATGGAAACGCACTATTTTA	-32.1
Pf3D7_14_v3:1868647-1869732:f	site	WTATAHWTATATATATATATATATATAT	R	671	698	AATACATGCATGGAAACGCACTATTTTA	-39.8
Pf3D7_14_v3:1868647-1869732:f	site	TTTTTTWTTTTTTTTTTYTTT	R	671	691	GCATGGAAACGCACTATTTTA	-22.7
Pf3D7_14_v3:1868647-1869732:f	site	TTTWTGTGBRTGYVT	R	671	685	AAACGCACTATTTTA	-25.1
Pf3D7_14_v3:1868647-1869732:f	site	GKYSWKRCTGCWSMWGYDAYKTTKBNTDAWSBTATTRKWRGWGYWTCSA	R	671	719	TAGGTTATGGGGTTTTTTATTAATACATGCATGGAAACGCACTATTTTA	-37.8
Pf3D7_14_v3:1868647-1869732:f	site	WWVDBARSATVRYYHCTTKKKRCWTBSHHRTTDHHMCMTATGDA	R	671	714	TATGGGGTTTTTTATTAATACATGCATGGAAACGCACTATTTTA	-39.0
Pf3D7_14_v3:1868647-1869732:f	site	AWAAAWTGKBKAGKTTCTGMWWKBGSAWCWATGVTTAVWGGCGT	R	671	714	TATGGGGTTTTTTATTAATACATGCATGGAAACGCACTATTTTA	-30.0
Pf3D7_14_v3:1868647-1869732:f	site	ATATATATATATATATATATW	R	671	691	GCATGGAAACGCACTATTTTA	-30.6
Pf3D7_14_v3:1868647-1869732:f	site	CMTWBTRKCCMARGAAWWGTWCVAGGAWNWAKAKWAGCTKH	R	671	711	GGGGTTTTTTATTAATACATGCATGGAAACGCACTATTTTA	-9.1
Pf3D7_14_v3:1868647-1869732:f	site	GSGHWGBGDTGCWYN	R	671	685	AAACGCACTATTTTA	-19.7
Pf3D7_14_v3:1868647-1869732:f	site	YCWTYTTYTTTTTTTTYTTTT	R	671	691	GCATGGAAACGCACTATTTTA	-16.9
Pf3D7_14_v3:1868647-1869732:f	site	CMRHWASWWKTTSTSCTRDTWYTGMBRA	R	671	698	AATACATGCATGGAAACGCACTATTTTA	-24.0
Pf3D7_14_v3:1868647-1869732:f	site	AWATWWATATATATATATATATATATATATATATA	R	672	706	TTTTTATTAATACATGCATGGAAACGCACTATTTT	-67.4
Pf3D7_14_v3:1868647-1869732:f	site	YTTTTTTTTTTTTTTTTTTTTTTTTTTTT	R	672	700	TTAATACATGCATGGAAACGCACTATTTT	-46.7
Pf3D7_14_v3:1868647-1869732:f	site	ATAWATATATATATATATATATATATATA	R	672	700	TTAATACATGCATGGAAACGCACTATTTT	-58.0
Pf3D7_14_v3:1868647-1869732:f	site	AAAAAAAAAAAAAAAAAAAAWAAAAAAAA	R	672	700	TTAATACATGCATGGAAACGCACTATTTT	-29.9
Pf3D7_14_v3:1868647-1869732:f	site	WTATAHWTATATATATATATATATATAT	R	672	699	TAATACATGCATGGAAACGCACTATTTT	-21.2
Pf3D7_14_v3:1868647-1869732:f	site	TTTTTTWTTTTTTTTTTYTTT	R	672	692	TGCATGGAAACGCACTATTTT	-34.3
Pf3D7_14_v3:1868647-1869732:f	site	TTTWTGTGBRTGYVT	R	672	686	GAAACGCACTATTTT	-22.3
Pf3D7_14_v3:1868647-1869732:f	site	GKYSWKRCTGCWSMWGYDAYKTTKBNTDAWSBTATTRKWRGWGYWTCSA	R	672	720	ATAGGTTATGGGGTTTTTTATTAATACATGCATGGAAACGCACTATTTT	-24.7
Pf3D7_14_v3:1868647-1869732:f	site	WWVDBARSATVRYYHCTTKKKRCWTBSHHRTTDHHMCMTATGDA	R	672	715	TTATGGGGTTTTTTATTAATACATGCATGGAAACGCACTATTTT	-19.8
Pf3D7_14_v3:1868647-1869732:f	site	AWAAAWTGKBKAGKTTCTGMWWKBGSAWCWATGVTTAVWGGCGT	R	672	715	TTATGGGGTTTTTTATTAATACATGCATGGAAACGCACTATTTT	-15.3
Pf3D7_14_v3:1868647-1869732:f	site	ATATATATATATATATATATW	R	672	692	TGCATGGAAACGCACTATTTT	-42.4
Pf3D7_14_v3:1868647-1869732:f	site	CMTWBTRKCCMARGAAWWGTWCVAGGAWNWAKAKWAGCTKH	R	672	712	TGGGGTTTTTTATTAATACATGCATGGAAACGCACTATTTT	-10.4
Pf3D7_14_v3:1868647-1869732:f	site	GSGHWGBGDTGCWYN	R	672	686	GAAACGCACTATTTT	-5.7
Pf3D7_14_v3:1868647-1869732:f	site	YCWTYTTYTTTTTTTTYTTTT	R	672	692	TGCATGGAAACGCACTATTTT	-19.3
Pf3D7_14_v3:1868647-1869732:f	site	CMRHWASWWKTTSTSCTRDTWYTGMBRA	R	672	699	TAATACATGCATGGAAACGCACTATTTT	-18.6
Pf3D7_14_v3:1868647-1869732:f	site	AWATWWATATATATATATATATATATATATATATA	R	673	707	TTTTTTATTAATACATGCATGGAAACGCACTATTT	-44.2
Pf3D7_14_v3:1868647-1869732:f	site	YTTTTTTTTTTTTTTTTTTTTTTTTTTTT	R	673	701	ATTAATACATGCATGGAAACGCACTATTT	-38.8
Pf3D7_14_v3:1868647-1869732:f	site	ATAWATATATATATATATATATATATATA	R	673	701	ATTAATACATGCATGGAAACGCACTATTT	-35.2
Pf3D7_14_v3:1868647-1869732:f	site	AAAAAAAAAAAAAAAAAAAAWAAAAAAAA	R	673	701	ATTAATACATGCATGGAAACGCACTATTT	-36.7
Pf3D7_14_v3:1868647-1869732:f	site	WTATAHWTATATATATATATATATATAT	R	673	700	TTAATACATGCATGGAAACGCACTATTT	-45.4
Pf3D7_14_v3:1868647-1869732:f	site	TTTTTTWTTTTTTTTTTYTTT	R	673	693	ATGCATGGAAACGCACTATTT	-37.6
Pf3D7_14_v3:1868647-1869732:f	site	TTTWTGTGBRTGYVT	R	673	687	GGAAACGCACTATTT	-14.5
Pf3D7_14_v3:1868647-1869732:f	site	GKYSWKRCTGCWSMWGYDAYKTTKBNTDAWSBTATTRKWRGWGYWTCSA	R	673	721	AATAGGTTATGGGGTTTTTTATTAATACATGCATGGAAACGCACTATTT	-25.2
Pf3D7_14_v3:1868647-1869732:f	site	WWVDBARSATVRYYHCTTKKKRCWTBSHHRTTDHHMCMTATGDA	R	673	716	GTTATGGGGTTTTTTATTAATACATGCATGGAAACGCACTATTT	-9.6
Pf3D7_14_v3:1868647-1869732:f	site	AWAAAWTGKBKAGKTTCTGMWWKBGSAWCWATGVTTAVWGGCGT	R	673	716	GTTATGGGGTTTTTTATTAATACATGCATGGAAACGCACTATTT	-27.5
Pf3D7_14_v3:1868647-1869732:f	site	ATATATATATATATATATATW	R	673	693	ATGCATGGAAACGCACTATTT	-34.0
Pf3D7_14_v3:1868647-1869732:f	site	CMTWBTRKCCMARGAAWWGTWCVAGGAWNWAKAKWAGCTKH	R	673	713	ATGGGGTTTTTTATTAATACATGCATGGAAACGCACTATTT	-22.9
Pf3D7_14_v3:1868647-1869732:f	site	GSGHWGBGDTGCWYN	R	673	687	GGAAACGCACTATTT	-7.2
Pf3D7_14_v3:1868647-1869732:f	site	YCWTYTTYTTTTTTTTYTTTT	R	673	693	ATGCATGGAAACGCACTATTT	-21.6
Pf3D7_14_v3:1868647-1869732:f	site	CMRHWASWWKTTSTSCTRDTWYTGMBRA	R	673	700	TTAATACATGCATGGAAACGCACTATTT	-21.7
Pf3D7_14_v3:1868647-1869732:f	site	AWATWWATATATATATATATATATATATATATATA	R	674	708	GTTTTTTATTAATACATGCATGGAAACGCACTATT	-66.6
Pf3D7_14_v3:1868647-1869732:f	site	YTTTTTTTTTTTTTTTTTTTTTTTTTTTT	R	674	702	TATTAATACATGCATGGAAACGCACTATT	-34.5
Pf3D7_14_v3:1868647-1869732:f	site	ATAWATATATATATATATATATATATATA	R	674	702	TATTAATACATGCATGGAAACGCACTATT	-53.7
Pf3D7_14_v3:1868647-1869732:f	site	AAAAAAAAAAAAAAAAAAAAWAAAAAAAA	R	674	702	TATTAATACATGCATGGAAACGCACTATT	-26.2
Pf3D7_14_v3:1868647-1869732:f	site	WTATAHWTATATATATATATATATATAT	R	674	701	ATTAATACATGCATGGAAACGCACTATT	-23.7
Pf3D7_14_v3:1868647-1869732:f	site	TTTTTTWTTTTTTTTTTYTTT	R	674	694	CATGCATGGAAACGCACTATT	-39.2
Pf3D7_14_v3:1868647-1869732:f	site	TTTWTGTGBRTGYVT	R	674	688	TGGAAACGCACTATT	-7.9
Pf3D7_14_v3:1868647-1869732:f	site	GKYSWKRCTGCWSMWGYDAYKTTKBNTDAWSBTATTRKWRGWGYWTCSA	R	674	722	AAATAGGTTATGGGGTTTTTTATTAATACATGCATGGAAACGCACTATT	-23.1
Pf3D7_14_v3:1868647-1869732:f	site	WWVDBARSATVRYYHCTTKKKRCWTBSHHRTTDHHMCMTATGDA	R	674	717	GGTTATGGGGTTTTTTATTAATACATGCATGGAAACGCACTATT	-26.1
Pf3D7_14_v3:1868647-1869732:f	site	AWAAAWTGKBKAGKTTCTGMWWKBGSAWCWATGVTTAVWGGCGT	R	674	717	GGTTATGGGGTTTTTTATTAATACATGCATGGAAACGCACTATT	-26.2
Pf3D7_14_v3:1868647-1869732:f	site	ATATATATATATATATATATW	R	674	694	CATGCATGGAAACGCACTATT	-42.3
Pf3D7_14_v3:1868647-1869732:f	site	CMTWBTRKCCMARGAAWWGTWCVAGGAWNWAKAKWAGCTKH	R	674	714	TATGGGGTTTTTTATTAATACATGCATGGAAACGCACTATT	-23.9
Pf3D7_14_v3:1868647-1869732:f	site	GSGHWGBGDTGCWYN	R	674	688	TGGAAACGCACTATT	-2.4
Pf3D7_14_v3:1868647-1869732:f	site	YCWTYTTYTTTTTTTTYTTTT	R	674	694	CATGCATGGAAACGCACTATT	-26.6
Pf3D7_14_v3:1868647-1869732:f	site	CMRHWASWWKTTSTSCTRDTWYTGMBRA	R	674	701	ATTAATACATGCATGGAAACGCACTATT	-27.3
Pf3D7_14_v3:1868647-1869732:f	site	AWATWWATATATATATATATATATATATATATATA	R	675	709	GGTTTTTTATTAATACATGCATGGAAACGCACTAT	-45.3
Pf3D7_14_v3:1868647-1869732:f	site	YTTTTTTTTTTTTTTTTTTTTTTTTTTTT	R	675	703	TTATTAATACATGCATGGAAACGCACTAT	-51.0
Pf3D7_14_v3:1868647-1869732:f	site	ATAWATATATATATATATATATATATATA	R	675	703	TTATTAATACATGCATGGAAACGCACTAT	-22.7
Pf3D7_14_v3:1868647-1869732:f	site	AAAAAAAAAAAAAAAAAAAAWAAAAAAAA	R	675	703	TTATTAATACATGCATGGAAACGCACTAT	-39.7
Pf3D7_14_v3:1868647-1869732:f	site	WTATAHWTATATATATATATATATATAT	R	675	702	TATTAATACATGCATGGAAACGCACTAT	-40.3
Pf3D7_14_v3:1868647-1869732:f	site	TTTTTTWTTTTTTTTTTYTTT	R	675	695	ACATGCATGGAAACGCACTAT	-30.3
Pf3D7_14_v3:1868647-1869732:f	site	TTTWTGTGBRTGYVT	R	675	689	ATGGAAACGCACTAT	-19.6
Pf3D7_14_v3:1868647-1869732:f	site	GKYSWKRCTGCWSMWGYDAYKTTKBNTDAWSBTATTRKWRGWGYWTCSA	R	675	723	AAAATAGGTTATGGGGTTTTTTATTAATACATGCATGGAAACGCACTAT	-28.3
Pf3D7_14_v3:1868647-1869732:f	site	WWVDBARSATVRYYHCTTKKKRCWTBSHHRTTDHHMCMTATGDA	R	675	718	AGGTTATGGGGTTTTTTATTAATACATGCATGGAAACGCACTAT	-15.0
Pf3D7_14_v3:1868647-1869732:f	site	AWAAAWTGKBKAGKTTCTGMWWKBGSAWCWATGVTTAVWGGCGT	R	675	718	AGGTTATGGGGTTTTTTATTAATACATGCATGGAAACGCACTAT	-19.7
Pf3D7_14_v3:1868647-1869732:f	site	ATATATATATATATATATATW	R	675	695	ACATGCATGGAAACGCACTAT	-31.8
Pf3D7_14_v3:1868647-1869732:f	site	CMTWBTRKCCMARGAAWWGTWCVAGGAWNWAKAKWAGCTKH	R	675	715	TTATGGGGTTTTTTATTAATACATGCATGGAAACGCACTAT	-13.6
Pf3D7_14_v3:1868647-1869732:f	site	GSGHWGBGDTGCWYN	R	675	689	ATGGAAACGCACTAT	-11.4
Pf3D7_14_v3:1868647-1869732:f	site	YCWTYTTYTTTTTTTTYTTTT	R	675	695	ACATGCATGGAAACGCACTAT	-39.6
Pf3D7_14_v3:1868647-1869732:f	site	CMRHWASWWKTTSTSCTRDTWYTGMBRA	R	675	702	TATTAATACATGCATGGAAACGCACTAT	-13.5
Pf3D7_14_v3:1868647-1869732:f	site	AWATWWATATATATATATATATATATATATATATA	R	676	710	GGGTTTTTTATTAATACATGCATGGAAACGCACTA	-70.9
Pf3D7_14_v3:1868647-1869732:f	site	YTTTTTTTTTTTTTTTTTTTTTTTTTTTT	R	676	704	TTTATTAATACATGCATGGAAACGCACTA	-44.2
Pf3D7_14_v3:1868647-1869732:f	site	ATAWATATATATATATATATATATATATA	R	676	704	TTTATTAATACATGCATGGAAACGCACTA	-67.2
Pf3D7_14_v3:1868647-1869732:f	site	AAAAAAAAAAAAAAAAAAAAWAAAAAAAA	R	676	704	TTTATTAATACATGCATGGAAACGCACTA	-36.7
Pf3D7_14_v3:1868647-1869732:f	site	WTATAHWTATATATATATATATATATAT	R	676	703	TTATTAATACATGCATGGAAACGCACTA	-11.4
Pf3D7_14_v3:1868647-1869732:f	site	TTTTTTWTTTTTTTTTTYTTT	R	676	696	TACATGCATGGAAACGCACTA	-31.0
Pf3D7_14_v3:1868647-1869732:f	site	TTTWTGTGBRTGYVT	R	676	690	CATGGAAACGCACTA	-14.4
Pf3D7_14_v3:1868647-1869732:f	site	GKYSWKRCTGCWSMWGYDAYKTTKBNTDAWSBTATTRKWRGWGYWTCSA	R	676	724	AAAAATAGGTTATGGGGTTTTTTATTAATACATGCATGGAAACGCACTA	-26.0
Pf3D7_14_v3:1868647-1869732:f	site	WWVDBARSATVRYYHCTTKKKRCWTBSHHRTTDHHMCMTATGDA	R	676	719	TAGGTTATGGGGTTTTTTATTAATACATGCATGGAAACGCACTA	-9.0
Pf3D7_14_v3:1868647-1869732:f	site	AWAAAWTGKBKAGKTTCTGMWWKBGSAWCWATGVTTAVWGGCGT	R	676	719	TAGGTTATGGGGTTTTTTATTAATACATGCATGGAAACGCACTA	-12.2
Pf3D7_14_v3:1868647-1869732:f	site	ATATATATATATATATATATW	R	676	696	TACATGCATGGAAACGCACTA	-40.1
Pf3D7_14_v3:1868647-1869732:f	site	CMTWBTRKCCMARGAAWWGTWCVAGGAWNWAKAKWAGCTKH	R	676	716	GTTATGGGGTTTTTTATTAATACATGCATGGAAACGCACTA	-17.3
Pf3D7_14_v3:1868647-1869732:f	site	GSGHWGBGDTGCWYN	R	676	690	CATGGAAACGCACTA	-21.1
Pf3D7_14_v3:1868647-1869732:f	site	YCWTYTTYTTTTTTTTYTTTT	R	676	696	TACATGCATGGAAACGCACTA	-24.6
Pf3D7_14_v3:1868647-1869732:f	site	CMRHWASWWKTTSTSCTRDTWYTGMBRA	R	676	703	TTATTAATACATGCATGGAAACGCACTA	-7.2
Pf3D7_14_v3:2256285-2259646:f	site	GKYSWKRCTGCWSMWGYDAYKTTKBNTDAWSBTATTRKWRGWGYWTCSA	R	1570	1618	GCACTATTAAATTATATAAAAAAAAAAAAAAAAAAAAAAAAAAAACCCA	-27.8
Pf3D7_14_v3:2256285-2259646:f	site	GKYSWKRCTGCWSMWGYDAYKTTKBNTDAWSBTATTRKWRGWGYWTCSA	R	1571	1619	TGCACTATTAAATTATATAAAAAAAAAAAAAAAAAAAAAAAAAAAACCC	-27.3
Pf3D7_14_v3:2256285-2259646:f	site	GKYSWKRCTGCWSMWGYDAYKTTKBNTDAWSBTATTRKWRGWGYWTCSA	R	1572	1620	TTGCACTATTAAATTATATAAAAAAAAAAAAAAAAAAAAAAAAAAAACC	-35.1
Pf3D7_14_v3:2256285-2259646:f	site	GKYSWKRCTGCWSMWGYDAYKTTKBNTDAWSBTATTRKWRGWGYWTCSA	R	1573	1621	ATTGCACTATTAAATTATATAAAAAAAAAAAAAAAAAAAAAAAAAAAAC	-35.8
Pf3D7_14_v3:2256285-2259646:f	site	GKYSWKRCTGCWSMWGYDAYKTTKBNTDAWSBTATTRKWRGWGYWTCSA	R	1574	1622	AATTGCACTATTAAATTATATAAAAAAAAAAAAAAAAAAAAAAAAAAAA	-30.2
Pf3D7_14_v3:2256285-2259646:f	site	GKYSWKRCTGCWSMWGYDAYKTTKBNTDAWSBTATTRKWRGWGYWTCSA	R	1575	1623	TAATTGCACTATTAAATTATATAAAAAAAAAAAAAAAAAAAAAAAAAAA	-40.4
Pf3D7_14_v3:2256285-2259646:f	site	WWVDBARSATVRYYHCTTKKKRCWTBSHHRTTDHHMCMTATGDA	R	1575	1618	GCACTATTAAATTATATAAAAAAAAAAAAAAAAAAAAAAAAAAA	-32.2
Pf3D7_14_v3:2256285-2259646:f	site	AWAAAWTGKBKAGKTTCTGMWWKBGSAWCWATGVTTAVWGGCGT	R	1575	1618	GCACTATTAAATTATATAAAAAAAAAAAAAAAAAAAAAAAAAAA	-38.2
Pf3D7_14_v3:2256285-2259646:f	site	GKYSWKRCTGCWSMWGYDAYKTTKBNTDAWSBTATTRKWRGWGYWTCSA	R	1576	1624	ATAATTGCACTATTAAATTATATAAAAAAAAAAAAAAAAAAAAAAAAAA	-31.8
Pf3D7_14_v3:2256285-2259646:f	site	WWVDBARSATVRYYHCTTKKKRCWTBSHHRTTDHHMCMTATGDA	R	1576	1619	TGCACTATTAAATTATATAAAAAAAAAAAAAAAAAAAAAAAAAA	-26.7
Pf3D7_14_v3:2256285-2259646:f	site	AWAAAWTGKBKAGKTTCTGMWWKBGSAWCWATGVTTAVWGGCGT	R	1576	1619	TGCACTATTAAATTATATAAAAAAAAAAAAAAAAAAAAAAAAAA	-32.5
Pf3D7_14_v3:2256285-2259646:f	site	GKYSWKRCTGCWSMWGYDAYKTTKBNTDAWSBTATTRKWRGWGYWTCSA	R	1577	1625	TATAATTGCACTATTAAATTATATAAAAAAAAAAAAAAAAAAAAAAAAA	-40.7
Pf3D7_14_v3:2256285-2259646:f	site	WWVDBARSATVRYYHCTTKKKRCWTBSHHRTTDHHMCMTATGDA	R	1577	1620	TTGCACTATTAAATTATATAAAAAAAAAAAAAAAAAAAAAAAAA	-24.8
Pf3D7_14_v3:2256285-2259646:f	site	AWAAAWTGKBKAGKTTCTGMWWKBGSAWCWATGVTTAVWGGCGT	R	1577	1620	TTGCACTATTAAATTATATAAAAAAAAAAAAAAAAAAAAAAAAA	-33.7
Pf3D7_14_v3:2256285-2259646:f	site	GKYSWKRCTGCWSMWGYDAYKTTKBNTDAWSBTATTRKWRGWGYWTCSA	R	1578	1626	ATATAATTGCACTATTAAATTATATAAAAAAAAAAAAAAAAAAAAAAAA	-38.7
Pf3D7_14_v3:2256285-2259646:f	site	WWVDBARSATVRYYHCTTKKKRCWTBSHHRTTDHHMCMTATGDA	R	1578	1621	ATTGCACTATTAAATTATATAAAAAAAAAAAAAAAAAAAAAAAA	-29.5
Pf3D7_14_v3:2256285-2259646:f	site	AWAAAWTGKBKAGKTTCTGMWWKBGSAWCWATGVTTAVWGGCGT	R	1578	1621	ATTGCACTATTAAATTATATAAAAAAAAAAAAAAAAAAAAAAAA	-30.9
Pf3D7_14_v3:2256285-2259646:f	site	CMTWBTRKCCMARGAAWWGTWCVAGGAWNWAKAKWAGCTKH	R	1578	1618	GCACTATTAAATTATATAAAAAAAAAAAAAAAAAAAAAAAA	-21.3
Pf3D7_14_v3:2256285-2259646:f	site	GKYSWKRCTGCWSMWGYDAYKTTKBNTDAWSBTATTRKWRGWGYWTCSA	R	1579	1627	AATATAATTGCACTATTAAATTATATAAAAAAAAAAAAAAAAAAAAAAA	-23.5
Pf3D7_14_v3:2256285-2259646:f	site	WWVDBARSATVRYYHCTTKKKRCWTBSHHRTTDHHMCMTATGDA	R	1579	1622	AATTGCACTATTAAATTATATAAAAAAAAAAAAAAAAAAAAAAA	-30.5
Pf3D7_14_v3:2256285-2259646:f	site	AWAAAWTGKBKAGKTTCTGMWWKBGSAWCWATGVTTAVWGGCGT	R	1579	1622	AATTGCACTATTAAATTATATAAAAAAAAAAAAAAAAAAAAAAA	-36.3
Pf3D7_14_v3:2256285-2259646:f	site	CMTWBTRKCCMARGAAWWGTWCVAGGAWNWAKAKWAGCTKH	R	1579	1619	TGCACTATTAAATTATATAAAAAAAAAAAAAAAAAAAAAAA	-20.5
Pf3D7_14_v3:2256285-2259646:f	site	GKYSWKRCTGCWSMWGYDAYKTTKBNTDAWSBTATTRKWRGWGYWTCSA	R	1580	1628	TAATATAATTGCACTATTAAATTATATAAAAAAAAAAAAAAAAAAAAAA	-30.1
Pf3D7_14_v3:2256285-2259646:f	site	WWVDBARSATVRYYHCTTKKKRCWTBSHHRTTDHHMCMTATGDA	R	1580	1623	TAATTGCACTATTAAATTATATAAAAAAAAAAAAAAAAAAAAAA	-31.2
Pf3D7_14_v3:2256285-2259646:f	site	AWAAAWTGKBKAGKTTCTGMWWKBGSAWCWATGVTTAVWGGCGT	R	1580	1623	TAATTGCACTATTAAATTATATAAAAAAAAAAAAAAAAAAAAAA	-41.3
Pf3D7_14_v3:2256285-2259646:f	site	CMTWBTRKCCMARGAAWWGTWCVAGGAWNWAKAKWAGCTKH	R	1580	1620	TTGCACTATTAAATTATATAAAAAAAAAAAAAAAAAAAAAA	-24.8
Pf3D7_14_v3:2256285-2259646:f	site	GKYSWKRCTGCWSMWGYDAYKTTKBNTDAWSBTATTRKWRGWGYWTCSA	R	1581	1629	TTAATATAATTGCACTATTAAATTATATAAAAAAAAAAAAAAAAAAAAA	-40.4
Pf3D7_14_v3:2256285-2259646:f	site	WWVDBARSATVRYYHCTTKKKRCWTBSHHRTTDHHMCMTATGDA	R	1581	1624	ATAATTGCACTATTAAATTATATAAAAAAAAAAAAAAAAAAAAA	-20.8
Pf3D7_14_v3:2256285-2259646:f	site	AWAAAWTGKBKAGKTTCTGMWWKBGSAWCWATGVTTAVWGGCGT	R	1581	1624	ATAATTGCACTATTAAATTATATAAAAAAAAAAAAAAAAAAAAA	-24.5
Pf3D7_14_v3:2256285-2259646:f	site	CMTWBTRKCCMARGAAWWGTWCVAGGAWNWAKAKWAGCTKH	R	1581	1621	ATTGCACTATTAAATTATATAAAAAAAAAAAAAAAAAAAAA	-22.6
Pf3D7_14_v3:2256285-2259646:f	site	GKYSWKRCTGCWSMWGYDAYKTTKBNTDAWSBTATTRKWRGWGYWTCSA	R	1582	1630	ATTAATATAATTGCACTATTAAATTATATAAAAAAAAAAAAAAAAAAAA	-29.4
Pf3D7_14_v3:2256285-2259646:f	site	WWVDBARSATVRYYHCTTKKKRCWTBSHHRTTDHHMCMTATGDA	R	1582	1625	TATAATTGCACTATTAAATTATATAAAAAAAAAAAAAAAAAAAA	-36.4
Pf3D7_14_v3:2256285-2259646:f	site	AWAAAWTGKBKAGKTTCTGMWWKBGSAWCWATGVTTAVWGGCGT	R	1582	1625	TATAATTGCACTATTAAATTATATAAAAAAAAAAAAAAAAAAAA	-30.7
Pf3D7_14_v3:2256285-2259646:f	site	CMTWBTRKCCMARGAAWWGTWCVAGGAWNWAKAKWAGCTKH	R	1582	1622	AATTGCACTATTAAATTATATAAAAAAAAAAAAAAAAAAAA	-19.0
Pf3D7_14_v3:2256285-2259646:f	site	GKYSWKRCTGCWSMWGYDAYKTTKBNTDAWSBTATTRKWRGWGYWTCSA	R	1583	1631	AATTAATATAATTGCACTATTAAATTATATAAAAAAAAAAAAAAAAAAA	-34.2
Pf3D7_14_v3:2256285-2259646:f	site	WWVDBARSATVRYYHCTTKKKRCWTBSHHRTTDHHMCMTATGDA	R	1583	1626	ATATAATTGCACTATTAAATTATATAAAAAAAAAAAAAAAAAAA	-32.6
Pf3D7_14_v3:2256285-2259646:f	site	AWAAAWTGKBKAGKTTCTGMWWKBGSAWCWATGVTTAVWGGCGT	R	1583	1626	ATATAATTGCACTATTAAATTATATAAAAAAAAAAAAAAAAAAA	-24.8
Pf3D7_14_v3:2256285-2259646:f	site	CMTWBTRKCCMARGAAWWGTWCVAGGAWNWAKAKWAGCTKH	R	1583	1623	TAATTGCACTATTAAATTATATAAAAAAAAAAAAAAAAAAA	-20.5
Pf3D7_14_v3:2256285-2259646:f	site	AWATWWATATATATATATATATATATATATATATA	R	1584	1618	GCACTATTAAATTATATAAAAAAAAAAAAAAAAAA	-34.0
Pf3D7_14_v3:2256285-2259646:f	site	GKYSWKRCTGCWSMWGYDAYKTTKBNTDAWSBTATTRKWRGWGYWTCSA	R	1584	1632	AAATTAATATAATTGCACTATTAAATTATATAAAAAAAAAAAAAAAAAA	-42.8
Pf3D7_14_v3:2256285-2259646:f	site	WWVDBARSATVRYYHCTTKKKRCWTBSHHRTTDHHMCMTATGDA	R	1584	1627	AATATAATTGCACTATTAAATTATATAAAAAAAAAAAAAAAAAA	-26.0
Pf3D7_14_v3:2256285-2259646:f	site	AWAAAWTGKBKAGKTTCTGMWWKBGSAWCWATGVTTAVWGGCGT	R	1584	1627	AATATAATTGCACTATTAAATTATATAAAAAAAAAAAAAAAAAA	-24.1
Pf3D7_14_v3:2256285-2259646:f	site	CMTWBTRKCCMARGAAWWGTWCVAGGAWNWAKAKWAGCTKH	R	1584	1624	ATAATTGCACTATTAAATTATATAAAAAAAAAAAAAAAAAA	-22.2
Pf3D7_14_v3:2256285-2259646:f	site	AWATWWATATATATATATATATATATATATATATA	R	1585	1619	TGCACTATTAAATTATATAAAAAAAAAAAAAAAAA	-24.4
Pf3D7_14_v3:2256285-2259646:f	site	GKYSWKRCTGCWSMWGYDAYKTTKBNTDAWSBTATTRKWRGWGYWTCSA	R	1585	1633	AAAATTAATATAATTGCACTATTAAATTATATAAAAAAAAAAAAAAAAA	-26.2
Pf3D7_14_v3:2256285-2259646:f	site	WWVDBARSATVRYYHCTTKKKRCWTBSHHRTTDHHMCMTATGDA	R	1585	1628	TAATATAATTGCACTATTAAATTATATAAAAAAAAAAAAAAAAA	-22.3
Pf3D7_14_v3:2256285-2259646:f	site	AWAAAWTGKBKAGKTTCTGMWWKBGSAWCWATGVTTAVWGGCGT	R	1585	1628	TAATATAATTGCACTATTAAATTATATAAAAAAAAAAAAAAAAA	-29.0
Pf3D7_14_v3:2256285-2259646:f	site	CMTWBTRKCCMARGAAWWGTWCVAGGAWNWAKAKWAGCTKH	R	1585	1625	TATAATTGCACTATTAAATTATATAAAAAAAAAAAAAAAAA	-14.1
Pf3D7_14_v3:2256285-2259646:f	site	AWATWWATATATATATATATATATATATATATATA	R	1586	1620	TTGCACTATTAAATTATATAAAAAAAAAAAAAAAA	-45.1
Pf3D7_14_v3:2256285-2259646:f	site	GKYSWKRCTGCWSMWGYDAYKTTKBNTDAWSBTATTRKWRGWGYWTCSA	R	1586	1634	AAAAATTAATATAATTGCACTATTAAATTATATAAAAAAAAAAAAAAAA	-33.4
Pf3D7_14_v3:2256285-2259646:f	site	WWVDBARSATVRYYHCTTKKKRCWTBSHHRTTDHHMCMTATGDA	R	1586	1629	TTAATATAATTGCACTATTAAATTATATAAAAAAAAAAAAAAAA	-18.8
Pf3D7_14_v3:2256285-2259646:f	site	AWAAAWTGKBKAGKTTCTGMWWKBGSAWCWATGVTTAVWGGCGT	R	1586	1629	TTAATATAATTGCACTATTAAATTATATAAAAAAAAAAAAAAAA	-24.2
Pf3D7_14_v3:2256285-2259646:f	site	CMTWBTRKCCMARGAAWWGTWCVAGGAWNWAKAKWAGCTKH	R	1586	1626	ATATAATTGCACTATTAAATTATATAAAAAAAAAAAAAAAA	-26.5
Pf3D7_14_v3:2256285-2259646:f	site	AWATWWATATATATATATATATATATATATATATA	R	1587	1621	ATTGCACTATTAAATTATATAAAAAAAAAAAAAAA	-27.2
Pf3D7_14_v3:2256285-2259646:f	site	GKYSWKRCTGCWSMWGYDAYKTTKBNTDAWSBTATTRKWRGWGYWTCSA	R	1587	1635	GAAAAATTAATATAATTGCACTATTAAATTATATAAAAAAAAAAAAAAA	-30.4
Pf3D7_14_v3:2256285-2259646:f	site	WWVDBARSATVRYYHCTTKKKRCWTBSHHRTTDHHMCMTATGDA	R	1587	1630	ATTAATATAATTGCACTATTAAATTATATAAAAAAAAAAAAAAA	-25.6
Pf3D7_14_v3:2256285-2259646:f	site	AWAAAWTGKBKAGKTTCTGMWWKBGSAWCWATGVTTAVWGGCGT	R	1587	1630	ATTAATATAATTGCACTATTAAATTATATAAAAAAAAAAAAAAA	-33.7
Pf3D7_14_v3:2256285-2259646:f	site	CMTWBTRKCCMARGAAWWGTWCVAGGAWNWAKAKWAGCTKH	R	1587	1627	AATATAATTGCACTATTAAATTATATAAAAAAAAAAAAAAA	-23.2
Pf3D7_14_v3:2256285-2259646:f	site	AWATWWATATATATATATATATATATATATATATA	R	1588	1622	AATTGCACTATTAAATTATATAAAAAAAAAAAAAA	-39.5
Pf3D7_14_v3:2256285-2259646:f	site	GKYSWKRCTGCWSMWGYDAYKTTKBNTDAWSBTATTRKWRGWGYWTCSA	R	1588	1636	AGAAAAATTAATATAATTGCACTATTAAATTATATAAAAAAAAAAAAAA	-26.1
Pf3D7_14_v3:2256285-2259646:f	site	WWVDBARSATVRYYHCTTKKKRCWTBSHHRTTDHHMCMTATGDA	R	1588	1631	AATTAATATAATTGCACTATTAAATTATATAAAAAAAAAAAAAA	-27.7
Pf3D7_14_v3:2256285-2259646:f	site	AWAAAWTGKBKAGKTTCTGMWWKBGSAWCWATGVTTAVWGGCGT	R	1588	1631	AATTAATATAATTGCACTATTAAATTATATAAAAAAAAAAAAAA	-27.4
Pf3D7_14_v3:2256285-2259646:f	site	CMTWBTRKCCMARGAAWWGTWCVAGGAWNWAKAKWAGCTKH	R	1588	1628	TAATATAATTGCACTATTAAATTATATAAAAAAAAAAAAAA	-29.0
Pf3D7_14_v3:2256285-2259646:f	site	AWATWWATATATATATATATATATATATATATATA	R	1589	1623	TAATTGCACTATTAAATTATATAAAAAAAAAAAAA	-25.1
Pf3D7_14_v3:2256285-2259646:f	site	GKYSWKRCTGCWSMWGYDAYKTTKBNTDAWSBTATTRKWRGWGYWTCSA	R	1589	1637	TAGAAAAATTAATATAATTGCACTATTAAATTATATAAAAAAAAAAAAA	-31.5
Pf3D7_14_v3:2256285-2259646:f	site	WWVDBARSATVRYYHCTTKKKRCWTBSHHRTTDHHMCMTATGDA	R	1589	1632	AAATTAATATAATTGCACTATTAAATTATATAAAAAAAAAAAAA	-16.9
Pf3D7_14_v3:2256285-2259646:f	site	AWAAAWTGKBKAGKTTCTGMWWKBGSAWCWATGVTTAVWGGCGT	R	1589	1632	AAATTAATATAATTGCACTATTAAATTATATAAAAAAAAAAAAA	-39.1
Pf3D7_14_v3:2256285-2259646:f	site	CMTWBTRKCCMARGAAWWGTWCVAGGAWNWAKAKWAGCTKH	R	1589	1629	TTAATATAATTGCACTATTAAATTATATAAAAAAAAAAAAA	-37.2
Pf3D7_14_v3:2256285-2259646:f	site	AWATWWATATATATATATATATATATATATATATA	R	1590	1624	ATAATTGCACTATTAAATTATATAAAAAAAAAAAA	-43.1
Pf3D7_14_v3:2256285-2259646:f	site	YTTTTTTTTTTTTTTTTTTTTTTTTTTTT	R	1590	1618	GCACTATTAAATTATATAAAAAAAAAAAA	-53.1
Pf3D7_14_v3:2256285-2259646:f	site	ATAWATATATATATATATATATATATATA	R	1590	1618	GCACTATTAAATTATATAAAAAAAAAAAA	-36.3
Pf3D7_14_v3:2256285-2259646:f	site	AAAAAAAAAAAAAAAAAAAAWAAAAAAAA	R	1590	1618	GCACTATTAAATTATATAAAAAAAAAAAA	-8.3
Pf3D7_14_v3:2256285-2259646:f	site	GKYSWKRCTGCWSMWGYDAYKTTKBNTDAWSBTATTRKWRGWGYWTCSA	R	1590	1638	TTAGAAAAATTAATATAATTGCACTATTAAATTATATAAAAAAAAAAAA	-30.8
Pf3D7_14_v3:2256285-2259646:f	site	WWVDBARSATVRYYHCTTKKKRCWTBSHHRTTDHHMCMTATGDA	R	1590	1633	AAAATTAATATAATTGCACTATTAAATTATATAAAAAAAAAAAA	-32.6
Pf3D7_14_v3:2256285-2259646:f	site	AWAAAWTGKBKAGKTTCTGMWWKBGSAWCWATGVTTAVWGGCGT	R	1590	1633	AAAATTAATATAATTGCACTATTAAATTATATAAAAAAAAAAAA	-21.1
Pf3D7_14_v3:2256285-2259646:f	site	CMTWBTRKCCMARGAAWWGTWCVAGGAWNWAKAKWAGCTKH	R	1590	1630	ATTAATATAATTGCACTATTAAATTATATAAAAAAAAAAAA	-21.3
Pf3D7_14_v3:2256285-2259646:f	site	AWATWWATATATATATATATATATATATATATATA	R	1591	1625	TATAATTGCACTATTAAATTATATAAAAAAAAAAA	-27.4
Pf3D7_14_v3:2256285-2259646:f	site	YTTTTTTTTTTTTTTTTTTTTTTTTTTTT	R	1591	1619	TGCACTATTAAATTATATAAAAAAAAAAA	-56.2
Pf3D7_14_v3:2256285-2259646:f	site	ATAWATATATATATATATATATATATATA	R	1591	1619	TGCACTATTAAATTATATAAAAAAAAAAA	-22.4
Pf3D7_14_v3:2256285-2259646:f	site	AAAAAAAAAAAAAAAAAAAAWAAAAAAAA	R	1591	1619	TGCACTATTAAATTATATAAAAAAAAAAA	-6.8
Pf3D7_14_v3:2256285-2259646:f	site	WTATAHWTATATATATATATATATATAT	R	1591	1618	GCACTATTAAATTATATAAAAAAAAAAA	-29.5
Pf3D7_14_v3:2256285-2259646:f	site	GKYSWKRCTGCWSMWGYDAYKTTKBNTDAWSBTATTRKWRGWGYWTCSA	R	1591	1639	TTTAGAAAAATTAATATAATTGCACTATTAAATTATATAAAAAAAAAAA	-23.8
Pf3D7_14_v3:2256285-2259646:f	site	WWVDBARSATVRYYHCTTKKKRCWTBSHHRTTDHHMCMTATGDA	R	1591	1634	AAAAATTAATATAATTGCACTATTAAATTATATAAAAAAAAAAA	-31.3
Pf3D7_14_v3:2256285-2259646:f	site	AWAAAWTGKBKAGKTTCTGMWWKBGSAWCWATGVTTAVWGGCGT	R	1591	1634	AAAAATTAATATAATTGCACTATTAAATTATATAAAAAAAAAAA	-24.3
Pf3D7_14_v3:2256285-2259646:f	site	CMTWBTRKCCMARGAAWWGTWCVAGGAWNWAKAKWAGCTKH	R	1591	1631	AATTAATATAATTGCACTATTAAATTATATAAAAAAAAAAA	-19.6
Pf3D7_14_v3:2256285-2259646:f	site	CMRHWASWWKTTSTSCTRDTWYTGMBRA	R	1591	1618	GCACTATTAAATTATATAAAAAAAAAAA	-14.6
Pf3D7_14_v3:2256285-2259646:f	site	AWATWWATATATATATATATATATATATATATATA	R	1592	1626	ATATAATTGCACTATTAAATTATATAAAAAAAAAA	-41.5
Pf3D7_14_v3:2256285-2259646:f	site	YTTTTTTTTTTTTTTTTTTTTTTTTTTTT	R	1592	1620	TTGCACTATTAAATTATATAAAAAAAAAA	-48.5
Pf3D7_14_v3:2256285-2259646:f	site	ATAWATATATATATATATATATATATATA	R	1592	1620	TTGCACTATTAAATTATATAAAAAAAAAA	-39.9
Pf3D7_14_v3:2256285-2259646:f	site	AAAAAAAAAAAAAAAAAAAAWAAAAAAAA	R	1592	1620	TTGCACTATTAAATTATATAAAAAAAAAA	-16.0
Pf3D7_14_v3:2256285-2259646:f	site	WTATAHWTATATATATATATATATATAT	R	1592	1619	TGCACTATTAAATTATATAAAAAAAAAA	-12.7
Pf3D7_14_v3:2256285-2259646:f	site	GKYSWKRCTGCWSMWGYDAYKTTKBNTDAWSBTATTRKWRGWGYWTCSA	R	1592	1640	TTTTAGAAAAATTAATATAATTGCACTATTAAATTATATAAAAAAAAAA	-35.3
Pf3D7_14_v3:2256285-2259646:f	site	WWVDBARSATVRYYHCTTKKKRCWTBSHHRTTDHHMCMTATGDA	R	1592	1635	GAAAAATTAATATAATTGCACTATTAAATTATATAAAAAAAAAA	-33.5
Pf3D7_14_v3:2256285-2259646:f	site	AWAAAWTGKBKAGKTTCTGMWWKBGSAWCWATGVTTAVWGGCGT	R	1592	1635	GAAAAATTAATATAATTGCACTATTAAATTATATAAAAAAAAAA	-27.7
Pf3D7_14_v3:2256285-2259646:f	site	CMTWBTRKCCMARGAAWWGTWCVAGGAWNWAKAKWAGCTKH	R	1592	1632	AAATTAATATAATTGCACTATTAAATTATATAAAAAAAAAA	-34.4
Pf3D7_14_v3:2256285-2259646:f	site	CMRHWASWWKTTSTSCTRDTWYTGMBRA	R	1592	1619	TGCACTATTAAATTATATAAAAAAAAAA	-24.7
Pf3D7_14_v3:2256285-2259646:f	site	AWATWWATATATATATATATATATATATATATATA	R	1593	1627	AATATAATTGCACTATTAAATTATATAAAAAAAAA	-30.3
Pf3D7_14_v3:2256285-2259646:f	site	YTTTTTTTTTTTTTTTTTTTTTTTTTTTT	R	1593	1621	ATTGCACTATTAAATTATATAAAAAAAAA	-46.2
Pf3D7_14_v3:2256285-2259646:f	site	ATAWATATATATATATATATATATATATA	R	1593	1621	ATTGCACTATTAAATTATATAAAAAAAAA	-26.7
Pf3D7_14_v3:2256285-2259646:f	site	AAAAAAAAAAAAAAAAAAAAWAAAAAAAA	R	1593	1621	ATTGCACTATTAAATTATATAAAAAAAAA	-18.2
Pf3D7_14_v3:2256285-2259646:f	site	WTATAHWTATATATATATATATATATAT	R	1593	1620	TTGCACTATTAAATTATATAAAAAAAAA	-20.9
Pf3D7_14_v3:2256285-2259646:f	site	GKYSWKRCTGCWSMWGYDAYKTTKBNTDAWSBTATTRKWRGWGYWTCSA	R	1593	1641	ATTTTAGAAAAATTAATATAATTGCACTATTAAATTATATAAAAAAAAA	-26.3
Pf3D7_14_v3:2256285-2259646:f	site	WWVDBARSATVRYYHCTTKKKRCWTBSHHRTTDHHMCMTATGDA	R	1593	1636	AGAAAAATTAATATAATTGCACTATTAAATTATATAAAAAAAAA	-18.9
Pf3D7_14_v3:2256285-2259646:f	site	AWAAAWTGKBKAGKTTCTGMWWKBGSAWCWATGVTTAVWGGCGT	R	1593	1636	AGAAAAATTAATATAATTGCACTATTAAATTATATAAAAAAAAA	-23.4
Pf3D7_14_v3:2256285-2259646:f	site	CMTWBTRKCCMARGAAWWGTWCVAGGAWNWAKAKWAGCTKH	R	1593	1633	AAAATTAATATAATTGCACTATTAAATTATATAAAAAAAAA	-28.1
Pf3D7_14_v3:2256285-2259646:f	site	CMRHWASWWKTTSTSCTRDTWYTGMBRA	R	1593	1620	TTGCACTATTAAATTATATAAAAAAAAA	-18.5
Pf3D7_14_v3:2256285-2259646:f	site	AWATWWATATATATATATATATATATATATATATA	R	1594	1628	TAATATAATTGCACTATTAAATTATATAAAAAAAA	-51.0
Pf3D7_14_v3:2256285-2259646:f	site	YTTTTTTTTTTTTTTTTTTTTTTTTTTTT	R	1594	1622	AATTGCACTATTAAATTATATAAAAAAAA	-46.2
Pf3D7_14_v3:2256285-2259646:f	site	ATAWATATATATATATATATATATATATA	R	1594	1622	AATTGCACTATTAAATTATATAAAAAAAA	-36.1
Pf3D7_14_v3:2256285-2259646:f	site	AAAAAAAAAAAAAAAAAAAAWAAAAAAAA	R	1594	1622	AATTGCACTATTAAATTATATAAAAAAAA	-20.2
Pf3D7_14_v3:2256285-2259646:f	site	WTATAHWTATATATATATATATATATAT	R	1594	1621	ATTGCACTATTAAATTATATAAAAAAAA	-5.0
Pf3D7_14_v3:2256285-2259646:f	site	GKYSWKRCTGCWSMWGYDAYKTTKBNTDAWSBTATTRKWRGWGYWTCSA	R	1594	1642	AATTTTAGAAAAATTAATATAATTGCACTATTAAATTATATAAAAAAAA	-30.4
Pf3D7_14_v3:2256285-2259646:f	site	WWVDBARSATVRYYHCTTKKKRCWTBSHHRTTDHHMCMTATGDA	R	1594	1637	TAGAAAAATTAATATAATTGCACTATTAAATTATATAAAAAAAA	-15.8
Pf3D7_14_v3:2256285-2259646:f	site	AWAAAWTGKBKAGKTTCTGMWWKBGSAWCWATGVTTAVWGGCGT	R	1594	1637	TAGAAAAATTAATATAATTGCACTATTAAATTATATAAAAAAAA	-33.5
Pf3D7_14_v3:2256285-2259646:f	site	CMTWBTRKCCMARGAAWWGTWCVAGGAWNWAKAKWAGCTKH	R	1594	1634	AAAAATTAATATAATTGCACTATTAAATTATATAAAAAAAA	-34.7
Pf3D7_14_v3:2256285-2259646:f	site	CMRHWASWWKTTSTSCTRDTWYTGMBRA	R	1594	1621	ATTGCACTATTAAATTATATAAAAAAAA	-25.6
Pf3D7_14_v3:2256285-2259646:f	site	AWATWWATATATATATATATATATATATATATATA	R	1595	1629	TTAATATAATTGCACTATTAAATTATATAAAAAAA	-28.4
Pf3D7_14_v3:2256285-2259646:f	site	YTTTTTTTTTTTTTTTTTTTTTTTTTTTT	R	1595	1623	TAATTGCACTATTAAATTATATAAAAAAA	-42.1
Pf3D7_14_v3:2256285-2259646:f	site	ATAWATATATATATATATATATATATATA	R	1595	1623	TAATTGCACTATTAAATTATATAAAAAAA	-28.2
Pf3D7_14_v3:2256285-2259646:f	site	AAAAAAAAAAAAAAAAAAAAWAAAAAAAA	R	1595	1623	TAATTGCACTATTAAATTATATAAAAAAA	-23.8
Pf3D7_14_v3:2256285-2259646:f	site	WTATAHWTATATATATATATATATATAT	R	1595	1622	AATTGCACTATTAAATTATATAAAAAAA	-28.1
Pf3D7_14_v3:2256285-2259646:f	site	GKYSWKRCTGCWSMWGYDAYKTTKBNTDAWSBTATTRKWRGWGYWTCSA	R	1595	1643	TAATTTTAGAAAAATTAATATAATTGCACTATTAAATTATATAAAAAAA	-39.1
Pf3D7_14_v3:2256285-2259646:f	site	WWVDBARSATVRYYHCTTKKKRCWTBSHHRTTDHHMCMTATGDA	R	1595	1638	TTAGAAAAATTAATATAATTGCACTATTAAATTATATAAAAAAA	-24.2
Pf3D7_14_v3:2256285-2259646:f	site	AWAAAWTGKBKAGKTTCTGMWWKBGSAWCWATGVTTAVWGGCGT	R	1595	1638	TTAGAAAAATTAATATAATTGCACTATTAAATTATATAAAAAAA	-26.0
Pf3D7_14_v3:2256285-2259646:f	site	CMTWBTRKCCMARGAAWWGTWCVAGGAWNWAKAKWAGCTKH	R	1595	1635	GAAAAATTAATATAATTGCACTATTAAATTATATAAAAAAA	-23.7
Pf3D7_14_v3:2256285-2259646:f	site	CMRHWASWWKTTSTSCTRDTWYTGMBRA	R	1595	1622	AATTGCACTATTAAATTATATAAAAAAA	-23.0
Pf3D7_14_v3:2256285-2259646:f	site	AWATWWATATATATATATATATATATATATATATA	R	1596	1630	ATTAATATAATTGCACTATTAAATTATATAAAAAA	-47.8
Pf3D7_14_v3:2256285-2259646:f	site	YTTTTTTTTTTTTTTTTTTTTTTTTTTTT	R	1596	1624	ATAATTGCACTATTAAATTATATAAAAAA	-50.7
Pf3D7_14_v3:2256285-2259646:f	site	ATAWATATATATATATATATATATATATA	R	1596	1624	ATAATTGCACTATTAAATTATATAAAAAA	-35.9
Pf3D7_14_v3:2256285-2259646:f	site	AAAAAAAAAAAAAAAAAAAAWAAAAAAAA	R	1596	1624	ATAATTGCACTATTAAATTATATAAAAAA	-13.0
[truncated: 3,184 more rows]
