# Supplementary material for: Transcriptome analysis reveals a de novo DNA element that may interact with chromatin-associated proteins in Plasmodium berghei during erythrocytic development
Source: Sci Rep. 2025 May 28;15:18621. doi: 10.1038/s41598-025-03586-4 (PMC12120095; doi:10.1038/s41598-025-03586-4)
Supplement: Supplementary file 5 — Supplementary Information 5. [file 41598_2025_3586_MOESM5_ESM.zip › Supplementary File S6/meme_out_chip_seq/DynSpansBySourceId_ring/meme.txt]

********************************************************************************
MEME - Motif discovery tool
********************************************************************************
MEME version 5.5.7 (Release date: Wed Jun 19 13:59:04 2024 -0700)

For further information on how to interpret these results please access https://meme-suite.org/meme.
To get a copy of the MEME Suite software please access https://meme-suite.org.

********************************************************************************


********************************************************************************
REFERENCE
********************************************************************************
If you use this program in your research, please cite:

Timothy L. Bailey and Charles Elkan,
"Fitting a mixture model by expectation maximization to
discover motifs in biopolymers",
Proceedings of the Second International Conference on Intelligent Systems
for Molecular Biology, pp. 28-36, AAAI Press, Menlo Park, California, 1994.
********************************************************************************


********************************************************************************
TRAINING SET
********************************************************************************
PRIMARY SEQUENCES= ./DynSpansBySourceId_ring.fasta
CONTROL SEQUENCES= --none--
ALPHABET= ACGT
Sequence name            Weight Length  Sequence name            Weight Length  
-------------            ------ ------  -------------            ------ ------  
Pf3D7_14_v3:1211407-1211 1.0000    462  Pf3D7_14_v3:1236797-1237 1.0000    224  
Pf3D7_14_v3:1369846-1370 1.0000    380  Pf3D7_14_v3:1372537-1372 1.0000    376  
Pf3D7_14_v3:1476629-1476 1.0000    358  Pf3D7_14_v3:1477486-1478 1.0000    523  
Pf3D7_14_v3:1568583-1568 1.0000    287  Pf3D7_14_v3:1623275-1623 1.0000    265  
Pf3D7_14_v3:1680647-1680 1.0000    230  Pf3D7_14_v3:1846716-1846 1.0000    225  
Pf3D7_14_v3:1889233-1889 1.0000    361  Pf3D7_14_v3:1895084-1895 1.0000    370  
Pf3D7_14_v3:1903377-1903 1.0000    460  Pf3D7_14_v3:1938072-1938 1.0000    405  
Pf3D7_14_v3:2089375-2089 1.0000    212  Pf3D7_14_v3:2091795-2092 1.0000   1192  
Pf3D7_14_v3:2099517-2099 1.0000    243  Pf3D7_14_v3:2102351-2102 1.0000    342  
Pf3D7_14_v3:2140281-2140 1.0000    438  Pf3D7_14_v3:2244011-2244 1.0000    209  
Pf3D7_14_v3:2245068-2245 1.0000    333  Pf3D7_14_v3:2260049-2260 1.0000    274  
Pf3D7_14_v3:2263117-2263 1.0000    212  Pf3D7_14_v3:2331252-2331 1.0000    540  
Pf3D7_14_v3:2333151-2333 1.0000    230  Pf3D7_14_v3:2381868-2382 1.0000    675  
Pf3D7_14_v3:2421833-2422 1.0000    488  Pf3D7_14_v3:2462520-2462 1.0000    286  
Pf3D7_14_v3:2494076-2494 1.0000    274  Pf3D7_14_v3:2557729-2558 1.0000    940  
Pf3D7_14_v3:2559519-2560 1.0000    694  Pf3D7_14_v3:2649287-2649 1.0000    226  
Pf3D7_14_v3:2651905-2652 1.0000    292  Pf3D7_14_v3:2685108-2685 1.0000    279  
Pf3D7_14_v3:2721010-2721 1.0000    577  Pf3D7_14_v3:2785858-2786 1.0000    916  
Pf3D7_14_v3:2802622-2802 1.0000    271  Pf3D7_14_v3:2981642-2982 1.0000    589  
Pf3D7_14_v3:2988793-2989 1.0000    272  Pf3D7_14_v3:3005018-3005 1.0000    326  
Pf3D7_14_v3:3175935-3176 1.0000    434  Pf3D7_14_v3:3179613-3180 1.0000    571  
Pf3D7_14_v3:3210655-3211 1.0000    351  Pf3D7_14_v3:3249579-3250 1.0000    462  
********************************************************************************

********************************************************************************
COMMAND LINE SUMMARY
********************************************************************************
This information can also be useful in the event you wish to report a
problem with the MEME software.

command: meme ./DynSpansBySourceId_ring.fasta -dna -oc meme_out_15/DynSpansBySourceId_ring -nostatus -time 14400 -mod zoops -nmotifs 15 -minw 6 -maxw 50 -objfun classic -revcomp -markov_order 0 

model:  mod=         zoops    nmotifs=        15    evt=           inf
objective function:           em=       E-value of product of p-values
                              starts=   E-value of product of p-values
strands: + -
width:  minw=            6    maxw=           50
nsites: minsites=        2    maxsites=       44    wnsites=       0.8
theta:  spmap=         uni    spfuzz=        0.5
em:     prior=   dirichlet    b=            0.01    maxiter=        50
        distance=    1e-05
trim:   wg=             11    ws=              1    endgaps=       yes
data:   n=           18074    N=              44
sample: seed=            0    hsfrac=          0
        searchsize=  18074    norand=         no    csites=       1000
Letter frequencies in dataset:
A 0.383 C 0.117 G 0.117 T 0.383 
Background letter frequencies (from file dataset with add-one prior applied):
A 0.383 C 0.117 G 0.117 T 0.383 
Background model order: 0
********************************************************************************


********************************************************************************
MOTIF ATAWWWWTATATATATATATATATATATATATWTAWATWTA MEME-1	width =  41  sites =  18  llr = 438  E-value = 1.4e-045
********************************************************************************
--------------------------------------------------------------------------------
	Motif ATAWWWWTATATATATATATATATATATATATWTAWATWTA MEME-1 Description
--------------------------------------------------------------------------------
Simplified        A  81744362a:9:a1a:a:919:928:8:8:8:6163a2328
pos.-specific     C  ::::::::::::::::::1::::::::::1:2::21:1::1
probability       G  ::1:1::::::::::1:::::::::::::::2:11:::2:1
matrix            T  29264748:a1a:9:9:a191a182a2a29274816:7581

         bits    3.1                                          
                 2.8                                          
                 2.5                                          
                 2.2                                          
Relative         1.9                                          
Entropy          1.5                                          
(35.1 bits)      1.2         ** ** ****   *   * * *      *    
                 0.9  *      ***************  * * *      *    
                 0.6 **   * ************************* *  *  **
                 0.3 *****************************************
                 0.0 -----------------------------------------

Multilevel           ATATATATATATATATATATATATATATATATATATATTTA
consensus            T TATATA                T   T T T  A AAA 
sequence                                                      
                                                              
--------------------------------------------------------------------------------

--------------------------------------------------------------------------------
	Motif ATAWWWWTATATATATATATATATATATATATWTAWATWTA MEME-1 sites sorted by position p-value
--------------------------------------------------------------------------------
Sequence name            Strand  Start   P-value                              Site                 
-------------            ------  ----- ---------            -----------------------------------------
Pf3D7_14_v3:2785858-2786     -    384  2.28e-17 ACATAATATA ATATATATATATATATATATATATATATATATATATATTTA TATATATAAT
Pf3D7_14_v3:2557729-2558     +    356  2.32e-16 AAATAAATAT ATATTTATATATATATATATATATATATATATATATATATA ATTATGTTAA
Pf3D7_14_v3:1938072-1938     +    136  4.84e-15 TTTTAAGCAC ATATATATATATATATATATATATATATATATATTTATGTA TCAATGTGTA
Pf3D7_14_v3:1889233-1889     -     20  3.49e-14 AAGCATTAAA ATGATATTATATATATATATATATATATATATTTCAATTTA ATATATATAC
Pf3D7_14_v3:1476629-1476     -    266  3.49e-14 ATAATAAAAT ATATGTATATATATAGATATATATATATATACTTATATATA AAAATATATG
Pf3D7_14_v3:2462520-2462     -     75  4.61e-14 AAAATAATTC ATATATATATATATATATATATATTTATTTATTTATATTTA TATTTTATTT
Pf3D7_14_v3:2721010-2721     -    527  1.52e-13 ATAATAATAT ATATATATATATATATATATATAATTATATAGATGTATTTA TGAATTTATT
Pf3D7_14_v3:1477486-1478     -    482  1.52e-13          A ATATTATTATATATATATATATATATATATATATATACTAA TTATAATATA
Pf3D7_14_v3:1680647-1680     -     93  3.84e-13 GAAGATAATA TTAATTAAATATATATATATATATATATATATATATATTTC TTTTATTTAA
Pf3D7_14_v3:2102351-2102     +    300  2.83e-12 CATATATAAT ATATATAAATATATATATCTATATATATTTTTATAAATTTA TA        
Pf3D7_14_v3:2099517-2099     -      1  6.68e-12 TATACATATA TATATATTATATATATATATATATATATATATATATATATA           
Pf3D7_14_v3:1568583-1568     -    200  1.25e-11 TATGTAAATA ATGATATTATATATATATATATATATATACATTACAAATTA TATGTGTCTA
Pf3D7_14_v3:1895084-1895     -     16  1.94e-11 TACATATATA TTTTATTTATATATATATATATATATATATACTTAAAATAT ATAGTATAAT
Pf3D7_14_v3:3179613-3180     -    275  2.09e-11 TACATATATA ATAAGTAAATATATATATATATAAATATTTACATGCATATT CATTTATTTA
Pf3D7_14_v3:1369846-1370     +     53  4.97e-11 TATACATATT ATAAATATATATATATATATATATTTTTATTGTGACAAGAA TATATAATTA
Pf3D7_14_v3:3005018-3005     +     17  1.87e-10 GGAATTATAA TTTTATTAATATAAATATATATATTTTTATTTATAAATATA TCTCAAAAAA
Pf3D7_14_v3:2333151-2333     -     27  9.06e-10 ACAAAATATT ATTATATTATTTATATATTAATATATATATAGTTTTATGAA TTATAAATAT
Pf3D7_14_v3:1372537-1372     +    329  1.70e-08 ATAAAATAAA ATAATATTATATAAATATATTTTAATTTTTTTTACAAAATG GTTAACA   
--------------------------------------------------------------------------------

--------------------------------------------------------------------------------
	Motif ATAWWWWTATATATATATATATATATATATATWTAWATWTA MEME-1 block diagrams
--------------------------------------------------------------------------------
SEQUENCE NAME            POSITION P-VALUE  MOTIF DIAGRAM
-------------            ----------------  -------------
Pf3D7_14_v3:2785858-2786          2.3e-17  383_[-1]_492
Pf3D7_14_v3:2557729-2558          2.3e-16  355_[+1]_544
Pf3D7_14_v3:1938072-1938          4.8e-15  135_[+1]_229
Pf3D7_14_v3:1889233-1889          3.5e-14  19_[-1]_301
Pf3D7_14_v3:1476629-1476          3.5e-14  265_[-1]_52
Pf3D7_14_v3:2462520-2462          4.6e-14  74_[-1]_171
Pf3D7_14_v3:2721010-2721          1.5e-13  526_[-1]_10
Pf3D7_14_v3:1477486-1478          1.5e-13  481_[-1]_1
Pf3D7_14_v3:1680647-1680          3.8e-13  92_[-1]_97
Pf3D7_14_v3:2102351-2102          2.8e-12  299_[+1]_2
Pf3D7_14_v3:2099517-2099          6.7e-12  [-1]_202
Pf3D7_14_v3:1568583-1568          1.2e-11  199_[-1]_47
Pf3D7_14_v3:1895084-1895          1.9e-11  15_[-1]_314
Pf3D7_14_v3:3179613-3180          2.1e-11  274_[-1]_256
Pf3D7_14_v3:1369846-1370            5e-11  52_[+1]_287
Pf3D7_14_v3:3005018-3005          1.9e-10  16_[+1]_269
Pf3D7_14_v3:2333151-2333          9.1e-10  26_[-1]_163
Pf3D7_14_v3:1372537-1372          1.7e-08  328_[+1]_7
--------------------------------------------------------------------------------

--------------------------------------------------------------------------------
	Motif ATAWWWWTATATATATATATATATATATATATWTAWATWTA MEME-1 in BLOCKS format
--------------------------------------------------------------------------------
BL   MOTIF ATAWWWWTATATATATATATATATATATATATWTAWATWTA width=41 seqs=18
Pf3D7_14_v3:2785858-2786 (  384) ATATATATATATATATATATATATATATATATATATATTTA  1 
Pf3D7_14_v3:2557729-2558 (  356) ATATTTATATATATATATATATATATATATATATATATATA  1 
Pf3D7_14_v3:1938072-1938 (  136) ATATATATATATATATATATATATATATATATATTTATGTA  1 
Pf3D7_14_v3:1889233-1889 (   20) ATGATATTATATATATATATATATATATATATTTCAATTTA  1 
Pf3D7_14_v3:1476629-1476 (  266) ATATGTATATATATAGATATATATATATATACTTATATATA  1 
Pf3D7_14_v3:2462520-2462 (   75) ATATATATATATATATATATATATTTATTTATTTATATTTA  1 
Pf3D7_14_v3:2721010-2721 (  527) ATATATATATATATATATATATAATTATATAGATGTATTTA  1 
Pf3D7_14_v3:1477486-1478 (  482) ATATTATTATATATATATATATATATATATATATATACTAA  1 
Pf3D7_14_v3:1680647-1680 (   93) TTAATTAAATATATATATATATATATATATATATATATTTC  1 
Pf3D7_14_v3:2102351-2102 (  300) ATATATAAATATATATATCTATATATATTTTTATAAATTTA  1 
Pf3D7_14_v3:2099517-2099 (    1) TATATATTATATATATATATATATATATATATATATATATA  1 
Pf3D7_14_v3:1568583-1568 (  200) ATGATATTATATATATATATATATATATACATTACAAATTA  1 
Pf3D7_14_v3:1895084-1895 (   16) TTTTATTTATATATATATATATATATATATACTTAAAATAT  1 
Pf3D7_14_v3:3179613-3180 (  275) ATAAGTAAATATATATATATATAAATATTTACATGCATATT  1 
Pf3D7_14_v3:1369846-1370 (   53) ATAAATATATATATATATATATATTTTTATTGTGACAAGAA  1 
Pf3D7_14_v3:3005018-3005 (   17) TTTTATTAATATAAATATATATATTTTTATTTATAAATATA  1 
Pf3D7_14_v3:2333151-2333 (   27) ATTATATTATTTATATATTAATATATATATAGTTTTATGAA  1 
Pf3D7_14_v3:1372537-1372 (  329) ATAATATTATATAAATATATTTTAATTTTTTTTACAAAATG  1 
//

--------------------------------------------------------------------------------

--------------------------------------------------------------------------------
	Motif ATAWWWWTATATATATATATATATATATATATWTAWATWTA MEME-1 position-specific scoring matrix
--------------------------------------------------------------------------------
log-odds matrix: alength= 4 w= 41 n= 16314 bayes= 10.671 E= 1.4e-045 
   102  -1081  -1081    -78 
  -278  -1081  -1081    130 
    80  -1081     -7    -78 
    21  -1081  -1081     54 
    21  -1081     -7     21 
   -20  -1081  -1081     80 
    54  -1081  -1081     21 
   -78  -1081  -1081    102 
   138  -1081  -1081  -1081 
 -1081  -1081  -1081    138 
   130  -1081  -1081   -278 
 -1081  -1081  -1081    138 
   138  -1081  -1081  -1081 
  -178  -1081  -1081    121 
   138  -1081  -1081  -1081 
 -1081  -1081   -107    130 
   138  -1081  -1081  -1081 
 -1081  -1081  -1081    138 
   121   -107  -1081   -278 
  -278  -1081  -1081    130 
   130  -1081  -1081   -278 
 -1081  -1081  -1081    138 
   130  -1081  -1081   -278 
  -120  -1081  -1081    112 
   102  -1081  -1081    -78 
 -1081  -1081  -1081    138 
   112  -1081  -1081   -120 
 -1081  -1081  -1081    138 
   102  -1081  -1081    -78 
 -1081   -107  -1081    130 
   102  -1081  -1081    -78 
 -1081     51     51     80 
    54  -1081  -1081     21 
  -178  -1081   -107    112 
    67     51     -7   -178 
   -20     -7  -1081     54 
   138  -1081  -1081  -1081 
   -78   -107  -1081     91 
   -20  -1081     51     38 
   -78  -1081  -1081    102 
   102   -107   -107   -178 
--------------------------------------------------------------------------------

--------------------------------------------------------------------------------
	Motif ATAWWWWTATATATATATATATATATATATATWTAWATWTA MEME-1 position-specific probability matrix
--------------------------------------------------------------------------------
letter-probability matrix: alength= 4 w= 41 nsites= 18 E= 1.4e-045 
 0.777778  0.000000  0.000000  0.222222 
 0.055556  0.000000  0.000000  0.944444 
 0.666667  0.000000  0.111111  0.222222 
 0.444444  0.000000  0.000000  0.555556 
 0.444444  0.000000  0.111111  0.444444 
 0.333333  0.000000  0.000000  0.666667 
 0.555556  0.000000  0.000000  0.444444 
 0.222222  0.000000  0.000000  0.777778 
 1.000000  0.000000  0.000000  0.000000 
 0.000000  0.000000  0.000000  1.000000 
 0.944444  0.000000  0.000000  0.055556 
 0.000000  0.000000  0.000000  1.000000 
 1.000000  0.000000  0.000000  0.000000 
 0.111111  0.000000  0.000000  0.888889 
 1.000000  0.000000  0.000000  0.000000 
 0.000000  0.000000  0.055556  0.944444 
 1.000000  0.000000  0.000000  0.000000 
 0.000000  0.000000  0.000000  1.000000 
 0.888889  0.055556  0.000000  0.055556 
 0.055556  0.000000  0.000000  0.944444 
 0.944444  0.000000  0.000000  0.055556 
 0.000000  0.000000  0.000000  1.000000 
 0.944444  0.000000  0.000000  0.055556 
 0.166667  0.000000  0.000000  0.833333 
 0.777778  0.000000  0.000000  0.222222 
 0.000000  0.000000  0.000000  1.000000 
 0.833333  0.000000  0.000000  0.166667 
 0.000000  0.000000  0.000000  1.000000 
 0.777778  0.000000  0.000000  0.222222 
 0.000000  0.055556  0.000000  0.944444 
 0.777778  0.000000  0.000000  0.222222 
 0.000000  0.166667  0.166667  0.666667 
 0.555556  0.000000  0.000000  0.444444 
 0.111111  0.000000  0.055556  0.833333 
 0.611111  0.166667  0.111111  0.111111 
 0.333333  0.111111  0.000000  0.555556 
 1.000000  0.000000  0.000000  0.000000 
 0.222222  0.055556  0.000000  0.722222 
 0.333333  0.000000  0.166667  0.500000 
 0.222222  0.000000  0.000000  0.777778 
 0.777778  0.055556  0.055556  0.111111 
--------------------------------------------------------------------------------

--------------------------------------------------------------------------------
	Motif ATAWWWWTATATATATATATATATATATATATWTAWATWTA MEME-1 regular expression
--------------------------------------------------------------------------------
[AT]T[AT][TA][AT][TA][AT][TA]ATATATATATATATAT[AT]TAT[AT]T[AT]T[AT]TA[TA]A[TA][TA][TA]A
--------------------------------------------------------------------------------


Time 31.38 secs.

********************************************************************************


********************************************************************************
MOTIF TYWTTYTTTTTTTTTTYMTTT MEME-2	width =  21  sites =  41  llr = 416  E-value = 1.1e-011
********************************************************************************
--------------------------------------------------------------------------------
	Motif TYWTTYTTTTTTTTTTYMTTT MEME-2 Description
--------------------------------------------------------------------------------
Simplified        A  224::11:::112::1:4:31
pos.-specific     C  :421:322::1:111266:11
probability       G  1:::::::132::2::::::2
matrix            T  6449a678976877973:a66

         bits    3.1                      
                 2.8                      
                 2.5                      
                 2.2                      
Relative         1.9                      
Entropy          1.5                  *   
(14.6 bits)      1.2     *           ***  
                 0.9    **  ***    * ***  
                 0.6  * *** *** * ******  
                 0.3 ** ******************
                 0.0 ---------------------

Multilevel           TTTTTTTTTTTTTTTTCCTTT
consensus             CA  C   GG     TA AG
sequence                                  
                                          
--------------------------------------------------------------------------------

--------------------------------------------------------------------------------
	Motif TYWTTYTTTTTTTTTTYMTTT MEME-2 sites sorted by position p-value
--------------------------------------------------------------------------------
Sequence name            Strand  Start   P-value                    Site       
-------------            ------  ----- ---------            ---------------------
Pf3D7_14_v3:3210655-3211     -    140  1.85e-08 ATGAGTAAAA GCATTCTTTGTTAGTTCCTTT TCTAAAAAGT
Pf3D7_14_v3:2988793-2989     -    129  4.75e-08 TTACATATTT TTTTTTTTTTTTTTTCCCTTC TACATTTATA
Pf3D7_14_v3:1211407-1211     -    425  7.96e-08 TTTTAAAATT TCATTTTCTGATTTTCCCTTG GGATCAAAAT
Pf3D7_14_v3:2557729-2558     -    162  9.38e-08 TTCTTCCATT TTCCTTTTTTTTCTTTCCTTT TTTTACTTAT
Pf3D7_14_v3:3005018-3005     -    202  1.10e-07 AAATATGAAT ATTTTTTTTTTTTTTTCCTTT CATATTTATA
Pf3D7_14_v3:2785858-2786     +    575  1.29e-07 TTCATTATCA TCATTTTTTTCTTCTTCATTT TTTTCTTCAT
Pf3D7_14_v3:2381868-2382     -    173  1.51e-07 TTTGTTGTCA TAATTTTCTTCTTTTTCCTTG TTAGTTATAT
Pf3D7_14_v3:2244011-2244     -    156  1.51e-07 AATCATATTA TCCTTAATTGGTTGTTCCTTT ATATTGGTAT
Pf3D7_14_v3:1477486-1478     +      3  1.51e-07         CT CTTTTTTTTTTTTTTTCCTTT TGGATTTTAA
Pf3D7_14_v3:1889233-1889     +     76  1.77e-07 TGCTTTATTA TTTTTTTTTTTTTTTTCATTT AATAAATATA
Pf3D7_14_v3:1369846-1370     +    136  3.21e-07 TATTTTTTTT TTTTTTTTTTTTTTTTTCTTT TTTTGTTTTA
Pf3D7_14_v3:1568583-1568     -     61  4.91e-07 TGTCTTTTAT AATTTCCTTTTTTTTTCCTAG GAATATTTAT
Pf3D7_14_v3:1372537-1372     -    275  6.45e-07 ATTTTTATTT TTATTTTTTTTTTTTTTCTCT ACAAAATTTA
Pf3D7_14_v3:3175935-3176     -    103  9.55e-07 TGTAATTTTT TTTCTTTTTGTTTTTTTCTTT TATGGTAAGA
Pf3D7_14_v3:2559519-2560     -    151  1.08e-06 GGACATAATA ACCTTCTTGGCTCCTCCCTTA AGGTGACTGC
Pf3D7_14_v3:2802622-2802     -     83  1.39e-06 TTAGCCGTAC TAATTCCTTTTTTTTTCATCC TCATATGTTG
Pf3D7_14_v3:1476629-1476     -    167  1.77e-06 GTTTTATTAT CCATTCCTTTATTTCTCCTTT CTATGAAGAA
Pf3D7_14_v3:2140281-2140     +    222  2.81e-06 TATGAAATGT GTTTTCTCTGTTGGTCTCTTT GCATCTATAG
Pf3D7_14_v3:2091795-2092     -   1079  3.51e-06 CACATAAAAC ACCTTCTTTGGATGCCCATTG GAAAGCAGCA
Pf3D7_14_v3:2649287-2649     +      8  4.86e-06    TATTCTT GTTTTTTTTTTTTTTATCTTG TTTCAATATT
Pf3D7_14_v3:1903377-1903     -    369  4.86e-06 AAAATTTAGC TCACTTTTTTGGTTTTTCTAG AGTTTTAGAT
Pf3D7_14_v3:2494076-2494     +    170  6.63e-06 AGTTATGGTA GCTTTTCCGTGTCTTTTATTT TCTTTAAAAG
Pf3D7_14_v3:1680647-1680     -     25  8.11e-06 TGCAAATGTG TAATTATTTTTATTTTCCTTT AATGAATATA
Pf3D7_14_v3:3179613-3180     +    157  8.95e-06 ATTTCCTTAT GCATTCTTTTTTTTTTAATAG GTTATGCATT
Pf3D7_14_v3:2462520-2462     -     54  9.86e-06 TTTATATTTA TATTTTATTTTTTTTCCATAT TCATTTGCTA
Pf3D7_14_v3:2333151-2333     -    132  1.19e-05 TTTATATTTT ATTTTTTTTTTTTGTGCATTT AAAAAGAATA
Pf3D7_14_v3:2263117-2263     -    110  1.31e-05 CCTTATCGTT TTCTTTAGTTGTTTTTCATCG GGAAATAGAT
Pf3D7_14_v3:2721010-2721     -    402  1.44e-05 TGTTACATTT TCTTTCTTTTTTATTATATTT GTAAAATATA
Pf3D7_14_v3:2099517-2099     +    202  1.72e-05 CTAATTTGCG ACCTTTTTTTGGACTTCATAT TTTATTAATA
Pf3D7_14_v3:2981642-2982     -    565  2.45e-05       TACC TTCTTCCTGATTCCTTTCTTG ATCATTCAAC
Pf3D7_14_v3:3249579-3250     -     61  3.70e-05 GTTTTCATAA TTTTTTTTTTATCCGTCATCT GCTGACTATT
Pf3D7_14_v3:2245068-2245     +     59  7.88e-05 TTTATATTGG TCATTACTGGGCAGTTCATAT CTGTTACTAT
Pf3D7_14_v3:2331252-2331     -    395  8.46e-05 CAATGCAGGA ACCGTTATGGGTTTTTCATTA GTTTCTTTTG
Pf3D7_14_v3:1938072-1938     +    265  9.07e-05 ATTTTCCTAT TCTCCTTTTTTAATTTCCTAC AAGATATTTA
Pf3D7_14_v3:1895084-1895     +    226  9.07e-05 TAGATGTGAC TTTTTATTTTTTTTTTTATAA TAAATAAATA
Pf3D7_14_v3:2260049-2260     -    241  1.04e-04 TACATAAGGA TAGTTTATTGTTTCTTTATTT ATTGTAATAT
Pf3D7_14_v3:2651905-2652     +    248  1.19e-04 AAAATGCTTA TTATTTATTTCTATTTTCTAA TAAGTTCCAT
Pf3D7_14_v3:2421833-2422     -    129  1.36e-04 TCTGTTGTGA TAATTCTCTTGTGGGACATAT ACAAACAGCT
Pf3D7_14_v3:2089375-2089     +     87  1.64e-04 TGAATAATAT ATATTATTTTATATCCCCTCC TTTTATTATA
Pf3D7_14_v3:1623275-1623     -    168  1.74e-04 GGTTAGCTTG TTTTTCTCCGCATGTATCTTT TACAATTTTT
Pf3D7_14_v3:2102351-2102     +     24  2.49e-04 TTAAGGGTGT TAATTCCCTTTTTTTCACAAT ATTACTTTAT
--------------------------------------------------------------------------------

--------------------------------------------------------------------------------
	Motif TYWTTYTTTTTTTTTTYMTTT MEME-2 block diagrams
--------------------------------------------------------------------------------
SEQUENCE NAME            POSITION P-VALUE  MOTIF DIAGRAM
-------------            ----------------  -------------
Pf3D7_14_v3:3210655-3211          1.8e-08  139_[-2]_191
Pf3D7_14_v3:2988793-2989          4.7e-08  128_[-2]_123
Pf3D7_14_v3:1211407-1211            8e-08  424_[-2]_17
Pf3D7_14_v3:2557729-2558          9.4e-08  161_[-2]_758
Pf3D7_14_v3:3005018-3005          1.1e-07  201_[-2]_104
Pf3D7_14_v3:2785858-2786          1.3e-07  574_[+2]_321
Pf3D7_14_v3:2381868-2382          1.5e-07  172_[-2]_482
Pf3D7_14_v3:2244011-2244          1.5e-07  155_[-2]_33
Pf3D7_14_v3:1477486-1478          1.5e-07  2_[+2]_500
Pf3D7_14_v3:1889233-1889          1.8e-07  75_[+2]_265
Pf3D7_14_v3:1369846-1370          3.2e-07  135_[+2]_224
Pf3D7_14_v3:1568583-1568          4.9e-07  60_[-2]_206
Pf3D7_14_v3:1372537-1372          6.5e-07  274_[-2]_81
Pf3D7_14_v3:3175935-3176          9.5e-07  102_[-2]_311
Pf3D7_14_v3:2559519-2560          1.1e-06  150_[-2]_523
Pf3D7_14_v3:2802622-2802          1.4e-06  82_[-2]_168
Pf3D7_14_v3:1476629-1476          1.8e-06  166_[-2]_171
Pf3D7_14_v3:2140281-2140          2.8e-06  221_[+2]_196
Pf3D7_14_v3:2091795-2092          3.5e-06  1078_[-2]_93
Pf3D7_14_v3:2649287-2649          4.9e-06  7_[+2]_198
Pf3D7_14_v3:1903377-1903          4.9e-06  368_[-2]_71
Pf3D7_14_v3:2494076-2494          6.6e-06  169_[+2]_84
Pf3D7_14_v3:1680647-1680          8.1e-06  24_[-2]_185
Pf3D7_14_v3:3179613-3180          8.9e-06  156_[+2]_394
Pf3D7_14_v3:2462520-2462          9.9e-06  53_[-2]_212
Pf3D7_14_v3:2333151-2333          1.2e-05  131_[-2]_78
Pf3D7_14_v3:2263117-2263          1.3e-05  109_[-2]_82
Pf3D7_14_v3:2721010-2721          1.4e-05  401_[-2]_155
Pf3D7_14_v3:2099517-2099          1.7e-05  201_[+2]_21
Pf3D7_14_v3:2981642-2982          2.4e-05  564_[-2]_4
Pf3D7_14_v3:3249579-3250          3.7e-05  60_[-2]_381
Pf3D7_14_v3:2245068-2245          7.9e-05  58_[+2]_254
Pf3D7_14_v3:2331252-2331          8.5e-05  394_[-2]_125
Pf3D7_14_v3:1938072-1938          9.1e-05  264_[+2]_120
Pf3D7_14_v3:1895084-1895          9.1e-05  225_[+2]_124
Pf3D7_14_v3:2260049-2260           0.0001  240_[-2]_13
Pf3D7_14_v3:2651905-2652          0.00012  247_[+2]_24
Pf3D7_14_v3:2421833-2422          0.00014  128_[-2]_339
Pf3D7_14_v3:2089375-2089          0.00016  86_[+2]_105
Pf3D7_14_v3:1623275-1623          0.00017  167_[-2]_77
Pf3D7_14_v3:2102351-2102          0.00025  23_[+2]_298
--------------------------------------------------------------------------------

--------------------------------------------------------------------------------
	Motif TYWTTYTTTTTTTTTTYMTTT MEME-2 in BLOCKS format
--------------------------------------------------------------------------------
BL   MOTIF TYWTTYTTTTTTTTTTYMTTT width=21 seqs=41
Pf3D7_14_v3:3210655-3211 (  140) GCATTCTTTGTTAGTTCCTTT  1 
Pf3D7_14_v3:2988793-2989 (  129) TTTTTTTTTTTTTTTCCCTTC  1 
Pf3D7_14_v3:1211407-1211 (  425) TCATTTTCTGATTTTCCCTTG  1 
Pf3D7_14_v3:2557729-2558 (  162) TTCCTTTTTTTTCTTTCCTTT  1 
Pf3D7_14_v3:3005018-3005 (  202) ATTTTTTTTTTTTTTTCCTTT  1 
Pf3D7_14_v3:2785858-2786 (  575) TCATTTTTTTCTTCTTCATTT  1 
Pf3D7_14_v3:2381868-2382 (  173) TAATTTTCTTCTTTTTCCTTG  1 
Pf3D7_14_v3:2244011-2244 (  156) TCCTTAATTGGTTGTTCCTTT  1 
Pf3D7_14_v3:1477486-1478 (    3) CTTTTTTTTTTTTTTTCCTTT  1 
Pf3D7_14_v3:1889233-1889 (   76) TTTTTTTTTTTTTTTTCATTT  1 
Pf3D7_14_v3:1369846-1370 (  136) TTTTTTTTTTTTTTTTTCTTT  1 
Pf3D7_14_v3:1568583-1568 (   61) AATTTCCTTTTTTTTTCCTAG  1 
Pf3D7_14_v3:1372537-1372 (  275) TTATTTTTTTTTTTTTTCTCT  1 
Pf3D7_14_v3:3175935-3176 (  103) TTTCTTTTTGTTTTTTTCTTT  1 
Pf3D7_14_v3:2559519-2560 (  151) ACCTTCTTGGCTCCTCCCTTA  1 
Pf3D7_14_v3:2802622-2802 (   83) TAATTCCTTTTTTTTTCATCC  1 
Pf3D7_14_v3:1476629-1476 (  167) CCATTCCTTTATTTCTCCTTT  1 
Pf3D7_14_v3:2140281-2140 (  222) GTTTTCTCTGTTGGTCTCTTT  1 
Pf3D7_14_v3:2091795-2092 ( 1079) ACCTTCTTTGGATGCCCATTG  1 
Pf3D7_14_v3:2649287-2649 (    8) GTTTTTTTTTTTTTTATCTTG  1 
Pf3D7_14_v3:1903377-1903 (  369) TCACTTTTTTGGTTTTTCTAG  1 
Pf3D7_14_v3:2494076-2494 (  170) GCTTTTCCGTGTCTTTTATTT  1 
Pf3D7_14_v3:1680647-1680 (   25) TAATTATTTTTATTTTCCTTT  1 
Pf3D7_14_v3:3179613-3180 (  157) GCATTCTTTTTTTTTTAATAG  1 
Pf3D7_14_v3:2462520-2462 (   54) TATTTTATTTTTTTTCCATAT  1 
Pf3D7_14_v3:2333151-2333 (  132) ATTTTTTTTTTTTGTGCATTT  1 
Pf3D7_14_v3:2263117-2263 (  110) TTCTTTAGTTGTTTTTCATCG  1 
Pf3D7_14_v3:2721010-2721 (  402) TCTTTCTTTTTTATTATATTT  1 
Pf3D7_14_v3:2099517-2099 (  202) ACCTTTTTTTGGACTTCATAT  1 
Pf3D7_14_v3:2981642-2982 (  565) TTCTTCCTGATTCCTTTCTTG  1 
Pf3D7_14_v3:3249579-3250 (   61) TTTTTTTTTTATCCGTCATCT  1 
Pf3D7_14_v3:2245068-2245 (   59) TCATTACTGGGCAGTTCATAT  1 
Pf3D7_14_v3:2331252-2331 (  395) ACCGTTATGGGTTTTTCATTA  1 
Pf3D7_14_v3:1938072-1938 (  265) TCTCCTTTTTTAATTTCCTAC  1 
Pf3D7_14_v3:1895084-1895 (  226) TTTTTATTTTTTTTTTTATAA  1 
Pf3D7_14_v3:2260049-2260 (  241) TAGTTTATTGTTTCTTTATTT  1 
Pf3D7_14_v3:2651905-2652 (  248) TTATTTATTTCTATTTTCTAA  1 
Pf3D7_14_v3:2421833-2422 (  129) TAATTCTCTTGTGGGACATAT  1 
Pf3D7_14_v3:2089375-2089 (   87) ATATTATTTTATATCCCCTCC  1 
Pf3D7_14_v3:1623275-1623 (  168) TTTTTCTCCGCATGTATCTTT  1 
Pf3D7_14_v3:2102351-2102 (   24) TAATTCCCTTTTTTTCACAAT  1 
//

--------------------------------------------------------------------------------

--------------------------------------------------------------------------------
	Motif TYWTTYTTTTTTTTTTYMTTT MEME-2 position-specific scoring matrix
--------------------------------------------------------------------------------
log-odds matrix: alength= 4 w= 21 n= 17194 bayes= 10.2005 E= 1.1e-011 
   -97   -126      6     73 
   -97    164  -1200     20 
    -7     74   -226     11 
 -1200    -26   -226    120 
 -1200   -226  -1200    135 
  -165    144  -1200     55 
  -139     55  -1200     83 
 -1200     55   -226    107 
 -1200   -226      6    116 
  -397  -1200    120     88 
  -197      6     91     55 
  -197   -226   -126    111 
  -117      6   -126     78 
 -1200     32     74     78 
 -1200    -68   -126    120 
  -197     74   -226     83 
  -297    244  -1200    -27 
    11    232  -1200  -1200 
  -397  -1200  -1200    135 
   -51      6  -1200     67 
  -197    -26     91     61 
--------------------------------------------------------------------------------

--------------------------------------------------------------------------------
	Motif TYWTTYTTTTTTTTTTYMTTT MEME-2 position-specific probability matrix
--------------------------------------------------------------------------------
letter-probability matrix: alength= 4 w= 21 nsites= 41 E= 1.1e-011 
 0.195122  0.048780  0.121951  0.634146 
 0.195122  0.365854  0.000000  0.439024 
 0.365854  0.195122  0.024390  0.414634 
 0.000000  0.097561  0.024390  0.878049 
 0.000000  0.024390  0.000000  0.975610 
 0.121951  0.317073  0.000000  0.560976 
 0.146341  0.170732  0.000000  0.682927 
 0.000000  0.170732  0.024390  0.804878 
 0.000000  0.024390  0.121951  0.853659 
 0.024390  0.000000  0.268293  0.707317 
 0.097561  0.121951  0.219512  0.560976 
 0.097561  0.024390  0.048780  0.829268 
 0.170732  0.121951  0.048780  0.658537 
 0.000000  0.146341  0.195122  0.658537 
 0.000000  0.073171  0.048780  0.878049 
 0.097561  0.195122  0.024390  0.682927 
 0.048780  0.634146  0.000000  0.317073 
 0.414634  0.585366  0.000000  0.000000 
 0.024390  0.000000  0.000000  0.975610 
 0.268293  0.121951  0.000000  0.609756 
 0.097561  0.097561  0.219512  0.585366 
--------------------------------------------------------------------------------

--------------------------------------------------------------------------------
	Motif TYWTTYTTTTTTTTTTYMTTT MEME-2 regular expression
--------------------------------------------------------------------------------
T[TC][TA]TT[TC]TTT[TG][TG]TTTTT[CT][CA]T[TA][TG]
--------------------------------------------------------------------------------


Time 62.23 secs.

********************************************************************************


********************************************************************************
MOTIF KAGCWYCYRSHKBTGYAGSY MEME-3	width =  20  sites =  16  llr = 224  E-value = 2.8e-002
********************************************************************************
--------------------------------------------------------------------------------
	Motif KAGCWYCYRSHKBTGYAGSY MEME-3 Description
--------------------------------------------------------------------------------
Simplified        A  :91:41:14131:2219121
pos.-specific     C  2:181393:63131:6:153
probability       G  5161::1:43:3528::731
matrix            T  312156:62:4536:311:6

         bits    3.1                     
                 2.8                     
                 2.5       *             
                 2.2    *  *       *     
Relative         1.9    *  *       *     
Entropy          1.5    *  *  *    *  *  
(20.2 bits)      1.2 * **  *  *  * *  ** 
                 0.9 ****  *  *  * ***** 
                 0.6 **** *****  * ******
                 0.3 ********************
                 0.0 --------------------

Multilevel           GAGCTTCTACTTGTGCAGCT
consensus            T   AC CGGCGC  T  GC
sequence                       A T       
                                         
--------------------------------------------------------------------------------

--------------------------------------------------------------------------------
	Motif KAGCWYCYRSHKBTGYAGSY MEME-3 sites sorted by position p-value
--------------------------------------------------------------------------------
Sequence name            Strand  Start   P-value                    Site      
-------------            ------  ----- ---------            --------------------
Pf3D7_14_v3:2559519-2560     +    447  4.58e-12 AACATTATTC CAGCTTCCACTGGTGCAGCT AAAGCTGTAG
Pf3D7_14_v3:2331252-2331     +    208  1.06e-09 CCTGATAAGT CAGCACCTACATCAGCAGCT TTGGTATAAA
Pf3D7_14_v3:1623275-1623     -    116  6.56e-09 TGTACTAATT GAGCTTGTTCAGGTGTAGCT GTTTTACCAG
Pf3D7_14_v3:3249579-3250     -    119  1.29e-08 ATAACAATAA GATCCCCCAACAGTGCAGGT GCTGTTAGAC
Pf3D7_14_v3:2140281-2140     -    104  3.73e-08 GTAAAACAGC TAGCTACTGGTCCTGCACCT ATATCTTTAG
Pf3D7_14_v3:2091795-2092     -    103  1.01e-07 CGGTATTTTT GTGCATCAGCTGGAGAAGGT AAGTGTGTAA
Pf3D7_14_v3:2245068-2245     +    257  1.48e-07 GATTCATTTT GAACAACTACCGTTGTAGGC ATCTGTACTA
Pf3D7_14_v3:2260049-2260     +    161  1.78e-07 AATTAAAAAT GACCCCCCGGTTGTGCAAAA CCCTATTAAT
Pf3D7_14_v3:2785858-2786     +    459  2.14e-07 TTTTATATGG TATCTTCCTCCTCGGCATCT TCTAATGATT
Pf3D7_14_v3:3175935-3176     +    385  3.67e-07 GCATCCTGTG GATTATCCGGTTGGGTTGCT GTTCTTGGTA
Pf3D7_14_v3:1236797-1237     -    186  4.76e-07 GCTACAAATT TAGCATCTAGTTTGGCTACC CCTTTACCTA
Pf3D7_14_v3:1903377-1903     -    158  6.16e-07 ATTGTTATTA GAGGTCCAGGAGGTATAGGG AAACAATTAG
Pf3D7_14_v3:1889233-1889     -    279  6.70e-07 TTTTTGTGAT GAGCACCTAACTTAATAGGC GCGACAAAAA
Pf3D7_14_v3:2685108-2685     -     52  7.29e-07 CTTAAAGATT CGGCTTGTGCCATTGCACAC AATCCTCTAT
Pf3D7_14_v3:2421833-2422     -    380  7.29e-07 AATCTTTTAA TAGTTTCTACTTGTGAAGAC ATATTATTTT
Pf3D7_14_v3:3179613-3180     -    551  7.92e-07          A TACCTTCTTCATCCACAGCT TTATTTGAAC
--------------------------------------------------------------------------------

--------------------------------------------------------------------------------
	Motif KAGCWYCYRSHKBTGYAGSY MEME-3 block diagrams
--------------------------------------------------------------------------------
SEQUENCE NAME            POSITION P-VALUE  MOTIF DIAGRAM
-------------            ----------------  -------------
Pf3D7_14_v3:2559519-2560          4.6e-12  446_[+3]_228
Pf3D7_14_v3:2331252-2331          1.1e-09  207_[+3]_313
Pf3D7_14_v3:1623275-1623          6.6e-09  115_[-3]_130
Pf3D7_14_v3:3249579-3250          1.3e-08  118_[-3]_324
Pf3D7_14_v3:2140281-2140          3.7e-08  103_[-3]_315
Pf3D7_14_v3:2091795-2092            1e-07  102_[-3]_1070
Pf3D7_14_v3:2245068-2245          1.5e-07  256_[+3]_57
Pf3D7_14_v3:2260049-2260          1.8e-07  160_[+3]_94
Pf3D7_14_v3:2785858-2786          2.1e-07  458_[+3]_438
Pf3D7_14_v3:3175935-3176          3.7e-07  384_[+3]_30
Pf3D7_14_v3:1236797-1237          4.8e-07  185_[-3]_19
Pf3D7_14_v3:1903377-1903          6.2e-07  157_[-3]_283
Pf3D7_14_v3:1889233-1889          6.7e-07  278_[-3]_63
Pf3D7_14_v3:2685108-2685          7.3e-07  51_[-3]_208
Pf3D7_14_v3:2421833-2422          7.3e-07  379_[-3]_89
Pf3D7_14_v3:3179613-3180          7.9e-07  550_[-3]_1
--------------------------------------------------------------------------------

--------------------------------------------------------------------------------
	Motif KAGCWYCYRSHKBTGYAGSY MEME-3 in BLOCKS format
--------------------------------------------------------------------------------
BL   MOTIF KAGCWYCYRSHKBTGYAGSY width=20 seqs=16
Pf3D7_14_v3:2559519-2560 (  447) CAGCTTCCACTGGTGCAGCT  1 
Pf3D7_14_v3:2331252-2331 (  208) CAGCACCTACATCAGCAGCT  1 
Pf3D7_14_v3:1623275-1623 (  116) GAGCTTGTTCAGGTGTAGCT  1 
Pf3D7_14_v3:3249579-3250 (  119) GATCCCCCAACAGTGCAGGT  1 
Pf3D7_14_v3:2140281-2140 (  104) TAGCTACTGGTCCTGCACCT  1 
Pf3D7_14_v3:2091795-2092 (  103) GTGCATCAGCTGGAGAAGGT  1 
Pf3D7_14_v3:2245068-2245 (  257) GAACAACTACCGTTGTAGGC  1 
Pf3D7_14_v3:2260049-2260 (  161) GACCCCCCGGTTGTGCAAAA  1 
Pf3D7_14_v3:2785858-2786 (  459) TATCTTCCTCCTCGGCATCT  1 
Pf3D7_14_v3:3175935-3176 (  385) GATTATCCGGTTGGGTTGCT  1 
Pf3D7_14_v3:1236797-1237 (  186) TAGCATCTAGTTTGGCTACC  1 
Pf3D7_14_v3:1903377-1903 (  158) GAGGTCCAGGAGGTATAGGG  1 
Pf3D7_14_v3:1889233-1889 (  279) GAGCACCTAACTTAATAGGC  1 
Pf3D7_14_v3:2685108-2685 (   52) CGGCTTGTGCCATTGCACAC  1 
Pf3D7_14_v3:2421833-2422 (  380) TAGTTTCTACTTGTGAAGAC  1 
Pf3D7_14_v3:3179613-3180 (  551) TACCTTCTTCATCCACAGCT  1 
//

--------------------------------------------------------------------------------

--------------------------------------------------------------------------------
	Motif KAGCWYCYRSHKBTGYAGSY MEME-3 position-specific scoring matrix
--------------------------------------------------------------------------------
log-odds matrix: alength= 4 w= 20 n= 17238 bayes= 11.8099 E= 2.8e-002 
 -1064     68    209    -29 
   119  -1064    -90   -261 
  -261     10    242   -103 
 -1064    280    -90   -161 
    -3     10  -1064     38 
  -161    142  -1064     55 
 -1064    290     10  -1064 
  -161    142  -1064     55 
    19  -1064    168   -103 
  -161    226    142  -1064 
   -61    142  -1064     19 
  -161    -90    142     38 
 -1064    109    209    -61 
  -103    -90     68     55 
  -103  -1064    280  -1064 
  -161    226  -1064    -29 
   119  -1064  -1064   -161 
  -161     10    255   -261 
  -103    209    142  -1064 
  -261    142    -90     55 
--------------------------------------------------------------------------------

--------------------------------------------------------------------------------
	Motif KAGCWYCYRSHKBTGYAGSY MEME-3 position-specific probability matrix
--------------------------------------------------------------------------------
letter-probability matrix: alength= 4 w= 20 nsites= 16 E= 2.8e-002 
 0.000000  0.187500  0.500000  0.312500 
 0.875000  0.000000  0.062500  0.062500 
 0.062500  0.125000  0.625000  0.187500 
 0.000000  0.812500  0.062500  0.125000 
 0.375000  0.125000  0.000000  0.500000 
 0.125000  0.312500  0.000000  0.562500 
 0.000000  0.875000  0.125000  0.000000 
 0.125000  0.312500  0.000000  0.562500 
 0.437500  0.000000  0.375000  0.187500 
 0.125000  0.562500  0.312500  0.000000 
 0.250000  0.312500  0.000000  0.437500 
 0.125000  0.062500  0.312500  0.500000 
 0.000000  0.250000  0.500000  0.250000 
 0.187500  0.062500  0.187500  0.562500 
 0.187500  0.000000  0.812500  0.000000 
 0.125000  0.562500  0.000000  0.312500 
 0.875000  0.000000  0.000000  0.125000 
 0.125000  0.125000  0.687500  0.062500 
 0.187500  0.500000  0.312500  0.000000 
 0.062500  0.312500  0.062500  0.562500 
--------------------------------------------------------------------------------

--------------------------------------------------------------------------------
	Motif KAGCWYCYRSHKBTGYAGSY MEME-3 regular expression
--------------------------------------------------------------------------------
[GT]AGC[TA][TC]C[TC][AG][CG][TCA][TG][GCT]TG[CT]AG[CG][TC]
--------------------------------------------------------------------------------


Time 90.96 secs.

********************************************************************************


********************************************************************************
MOTIF ATAKTKGATGRTGRWKSWTTWWKKRCTAWTGGTRRTBGTGA MEME-4	width =  41  sites =   6  llr = 184  E-value = 4.9e+001
********************************************************************************
--------------------------------------------------------------------------------
	Motif ATAKTKGATGRTGRWKSWTTWWKKRCTAWTGGTRRTBGTGA MEME-4 Description
--------------------------------------------------------------------------------
Simplified        A  7:82:::7:252:55::5:257223::83:2::33::2227
pos.-specific     C  22:::::3:::::::23::22::::a3::222::2:32::2
probability       G  2::335a:273:a325523:::357::22:77375:35:82
matrix            T  :82575::8228:23323773353::7:58:27::a328::

         bits    3.1       *     *            *               
                 2.8       *     *            *               
                 2.5       *     *            *               
                 2.2       *     *            *             * 
Relative         1.9       *     *            *             * 
Entropy          1.5       *     *           **    ** *     * 
(44.2 bits)      1.2      **  *  *   *       **    ** * *   * 
                 0.9  *  ******  *  ** *    ***** ********  * 
                 0.6 ************** ** *  ******* ************
                 0.3 *****************************************
                 0.0 -----------------------------------------

Multilevel           ATATTGGATGATGAAGGATTAATGGCTATTGGTGGTCGTGA
consensus               GGT C  G  GTTCTG TTGTA C A   GAA G    
sequence                                                 T    
                                                              
--------------------------------------------------------------------------------

--------------------------------------------------------------------------------
	Motif ATAKTKGATGRTGRWKSWTTWWKKRCTAWTGGTRRTBGTGA MEME-4 sites sorted by position p-value
--------------------------------------------------------------------------------
Sequence name            Strand  Start   P-value                              Site                 
-------------            ------  ----- ---------            -----------------------------------------
Pf3D7_14_v3:2245068-2245     +    208  4.28e-18 TTTCACAACA ATATTGGAGGGTGGTTGATTAAGGACCATTGCTGGTTGTGA TTCATTTTGA
Pf3D7_14_v3:2260049-2260     -     50  2.73e-16 TTTAAATATA ATATTTGCTGGTGGGGGGTTAATAACTAATGGGGGTCTAGG TTCATTAGTT
Pf3D7_14_v3:2091795-2092     +    155  1.07e-14 ATATGAAGGT CCAATGGATGATGAAGCAGCTAATGCCATTCGTAATTGTGA TCCTAATGGT
Pf3D7_14_v3:1623275-1623     +     72  2.43e-14 TGATAATGTT ATTTTGGCTTATGAACCTTTATGGGCTATTGGTACTGGTAA AACAGCTACA
Pf3D7_14_v3:2331252-2331     -     96  2.85e-14 TGCAGATAAT GTAGGTGATAATGTTGGAGATATGGCTGGTATGGGTGCTGA TTTATTTGGC
Pf3D7_14_v3:2494076-2494     -     71  2.72e-13 TGATCAAGAA ATAGGTGATGTAGAATTTTTCTTTGCTAACGGTGATCATGC ATATGGTTCA
--------------------------------------------------------------------------------

--------------------------------------------------------------------------------
	Motif ATAKTKGATGRTGRWKSWTTWWKKRCTAWTGGTRRTBGTGA MEME-4 block diagrams
--------------------------------------------------------------------------------
SEQUENCE NAME            POSITION P-VALUE  MOTIF DIAGRAM
-------------            ----------------  -------------
Pf3D7_14_v3:2245068-2245          4.3e-18  207_[+4]_85
Pf3D7_14_v3:2260049-2260          2.7e-16  49_[-4]_184
Pf3D7_14_v3:2091795-2092          1.1e-14  154_[+4]_997
Pf3D7_14_v3:1623275-1623          2.4e-14  71_[+4]_153
Pf3D7_14_v3:2331252-2331          2.8e-14  95_[-4]_404
Pf3D7_14_v3:2494076-2494          2.7e-13  70_[-4]_163
--------------------------------------------------------------------------------

--------------------------------------------------------------------------------
	Motif ATAKTKGATGRTGRWKSWTTWWKKRCTAWTGGTRRTBGTGA MEME-4 in BLOCKS format
--------------------------------------------------------------------------------
BL   MOTIF ATAKTKGATGRTGRWKSWTTWWKKRCTAWTGGTRRTBGTGA width=41 seqs=6
Pf3D7_14_v3:2245068-2245 (  208) ATATTGGAGGGTGGTTGATTAAGGACCATTGCTGGTTGTGA  1 
Pf3D7_14_v3:2260049-2260 (   50) ATATTTGCTGGTGGGGGGTTAATAACTAATGGGGGTCTAGG  1 
Pf3D7_14_v3:2091795-2092 (  155) CCAATGGATGATGAAGCAGCTAATGCCATTCGTAATTGTGA  1 
Pf3D7_14_v3:1623275-1623 (   72) ATTTTGGCTTATGAACCTTTATGGGCTATTGGTACTGGTAA  1 
Pf3D7_14_v3:2331252-2331 (   96) GTAGGTGATAATGTTGGAGATATGGCTGGTATGGGTGCTGA  1 
Pf3D7_14_v3:2494076-2494 (   71) ATAGGTGATGTAGAATTTTTCTTTGCTAACGGTGATCATGC  1 
//

--------------------------------------------------------------------------------

--------------------------------------------------------------------------------
	Motif ATAKTKGATGRTGRWKSWTTWWKKRCTAWTGGTRRTBGTGA MEME-4 position-specific scoring matrix
--------------------------------------------------------------------------------
log-odds matrix: alength= 4 w= 41 n= 16314 bayes= 11.8559 E= 4.9e+001 
    80     51     51   -923 
  -923     51   -923    112 
   112   -923   -923   -120 
  -120   -923    151     38 
  -923   -923    151     80 
  -923   -923    209     38 
  -923   -923    309   -923 
    80    151   -923   -923 
  -923   -923     51    112 
  -120   -923    251   -120 
    38   -923    151   -120 
  -120   -923   -923    112 
  -923   -923    309   -923 
    38   -923    151   -120 
    38   -923     51    -20 
  -923     51    209    -20 
  -923    151    209   -120 
    38   -923     51    -20 
  -923   -923    151     80 
  -120     51   -923     80 
    38     51   -923    -20 
    80   -923   -923    -20 
  -120   -923    151     38 
  -120   -923    209    -20 
   -20   -923    251   -923 
  -923    309   -923   -923 
  -923    151   -923     80 
   112   -923     51   -923 
   -20   -923     51     38 
  -923     51   -923    112 
  -120     51    251   -923 
  -923     51    251   -120 
  -923   -923    151     80 
   -20   -923    251   -923 
   -20     51    209   -923 
  -923   -923   -923    138 
  -923    151    151    -20 
  -120     51    209   -120 
  -120   -923   -923    112 
  -120   -923    283   -923 
    80     51     51   -923 
--------------------------------------------------------------------------------

--------------------------------------------------------------------------------
	Motif ATAKTKGATGRTGRWKSWTTWWKKRCTAWTGGTRRTBGTGA MEME-4 position-specific probability matrix
--------------------------------------------------------------------------------
letter-probability matrix: alength= 4 w= 41 nsites= 6 E= 4.9e+001 
 0.666667  0.166667  0.166667  0.000000 
 0.000000  0.166667  0.000000  0.833333 
 0.833333  0.000000  0.000000  0.166667 
 0.166667  0.000000  0.333333  0.500000 
 0.000000  0.000000  0.333333  0.666667 
 0.000000  0.000000  0.500000  0.500000 
 0.000000  0.000000  1.000000  0.000000 
 0.666667  0.333333  0.000000  0.000000 
 0.000000  0.000000  0.166667  0.833333 
 0.166667  0.000000  0.666667  0.166667 
 0.500000  0.000000  0.333333  0.166667 
 0.166667  0.000000  0.000000  0.833333 
 0.000000  0.000000  1.000000  0.000000 
 0.500000  0.000000  0.333333  0.166667 
 0.500000  0.000000  0.166667  0.333333 
 0.000000  0.166667  0.500000  0.333333 
 0.000000  0.333333  0.500000  0.166667 
 0.500000  0.000000  0.166667  0.333333 
 0.000000  0.000000  0.333333  0.666667 
 0.166667  0.166667  0.000000  0.666667 
 0.500000  0.166667  0.000000  0.333333 
 0.666667  0.000000  0.000000  0.333333 
 0.166667  0.000000  0.333333  0.500000 
 0.166667  0.000000  0.500000  0.333333 
 0.333333  0.000000  0.666667  0.000000 
 0.000000  1.000000  0.000000  0.000000 
 0.000000  0.333333  0.000000  0.666667 
 0.833333  0.000000  0.166667  0.000000 
 0.333333  0.000000  0.166667  0.500000 
 0.000000  0.166667  0.000000  0.833333 
 0.166667  0.166667  0.666667  0.000000 
 0.000000  0.166667  0.666667  0.166667 
 0.000000  0.000000  0.333333  0.666667 
 0.333333  0.000000  0.666667  0.000000 
 0.333333  0.166667  0.500000  0.000000 
 0.000000  0.000000  0.000000  1.000000 
 0.000000  0.333333  0.333333  0.333333 
 0.166667  0.166667  0.500000  0.166667 
 0.166667  0.000000  0.000000  0.833333 
 0.166667  0.000000  0.833333  0.000000 
 0.666667  0.166667  0.166667  0.000000 
--------------------------------------------------------------------------------

--------------------------------------------------------------------------------
	Motif ATAKTKGATGRTGRWKSWTTWWKKRCTAWTGGTRRTBGTGA MEME-4 regular expression
--------------------------------------------------------------------------------
ATA[TG][TG][GT]G[AC]TG[AG]TG[AG][AT][GT][GC][AT][TG]T[AT][AT][TG][GT][GA]C[TC]A[TA]TGG[TG][GA][GA]T[CGT]GTGA
--------------------------------------------------------------------------------


Time 118.36 secs.

********************************************************************************


********************************************************************************
MOTIF CCAYMACCAA MEME-5	width =  10  sites =  13  llr = 152  E-value = 5.3e+002
********************************************************************************
--------------------------------------------------------------------------------
	Motif CCAYMACCAA MEME-5 Description
--------------------------------------------------------------------------------
Simplified        A  ::7:49:288
pos.-specific     C  8a2661882:
probability       G  2:1:::2::2
matrix            T  ::14::::::

         bits    3.1  *        
                 2.8  *        
                 2.5 **    *   
                 2.2 **    **  
Relative         1.9 **    **  
Entropy          1.5 ** ** **  
(16.8 bits)      1.2 ** *****  
                 0.9 ** *******
                 0.6 ** *******
                 0.3 **********
                 0.0 ----------

Multilevel           CCACCACCAA
consensus               TA     
sequence                       
                               
--------------------------------------------------------------------------------

--------------------------------------------------------------------------------
	Motif CCAYMACCAA MEME-5 sites sorted by position p-value
--------------------------------------------------------------------------------
Sequence name            Strand  Start   P-value               Site 
-------------            ------  ----- ---------            ----------
Pf3D7_14_v3:2559519-2560     +    226  5.52e-08 TGGGTATTAA CCACCACCAA TATGATACCA
Pf3D7_14_v3:1236797-1237     +    137  1.38e-07 TTCTGTTGTG CCGCCACCAA ATTCGGAATC
Pf3D7_14_v3:2260049-2260     +    110  6.54e-07 AAACAAATCA CCACAACCAA TATATGTTAA
Pf3D7_14_v3:2244011-2244     +     16  6.54e-07 AAATGAAGAT CCACAACCAA TTATAGTGAG
Pf3D7_14_v3:2331252-2331     +     21  8.03e-07 ACCAGGGGAT CCCTCACCAA TTGAAATAAC
Pf3D7_14_v3:2091795-2092     -    669  1.15e-06 ATGTAATTCA CCACAACCAG ATATAATGTG
Pf3D7_14_v3:1211407-1211     -    391  1.47e-06 TCCTCCTTTT CCTCCACCCA TTGGAAGTGT
Pf3D7_14_v3:2245068-2245     -    125  1.80e-06 TAAAAATGAA GCACCCCCAA ATTATATACA
Pf3D7_14_v3:3249579-3250     +    211  4.07e-06 AAGAGAATTG CCCTCAGCAA CAAGGATCAA
Pf3D7_14_v3:2981642-2982     -     98  5.52e-06 CGAATCTTTA GCATCACCAG ATTTCTTGAA
Pf3D7_14_v3:2140281-2140     +    150  8.79e-06 AATGTCTCCT CCACAACAAA TATGTTTAAA
Pf3D7_14_v3:3210655-3211     -    334  1.28e-05   AATCATCT CCATAAGCAA CACAATAATT
Pf3D7_14_v3:1903377-1903     +    204  1.28e-05 ATTAAATTGA CCATCACACA TATATCTCAT
--------------------------------------------------------------------------------

--------------------------------------------------------------------------------
	Motif CCAYMACCAA MEME-5 block diagrams
--------------------------------------------------------------------------------
SEQUENCE NAME            POSITION P-VALUE  MOTIF DIAGRAM
-------------            ----------------  -------------
Pf3D7_14_v3:2559519-2560          5.5e-08  225_[+5]_459
Pf3D7_14_v3:1236797-1237          1.4e-07  136_[+5]_78
Pf3D7_14_v3:2260049-2260          6.5e-07  109_[+5]_155
Pf3D7_14_v3:2244011-2244          6.5e-07  15_[+5]_184
Pf3D7_14_v3:2331252-2331            8e-07  20_[+5]_510
Pf3D7_14_v3:2091795-2092          1.2e-06  668_[-5]_514
Pf3D7_14_v3:1211407-1211          1.5e-06  390_[-5]_62
Pf3D7_14_v3:2245068-2245          1.8e-06  124_[-5]_199
Pf3D7_14_v3:3249579-3250          4.1e-06  210_[+5]_242
Pf3D7_14_v3:2981642-2982          5.5e-06  97_[-5]_482
Pf3D7_14_v3:2140281-2140          8.8e-06  149_[+5]_279
Pf3D7_14_v3:3210655-3211          1.3e-05  333_[-5]_8
Pf3D7_14_v3:1903377-1903          1.3e-05  203_[+5]_247
--------------------------------------------------------------------------------

--------------------------------------------------------------------------------
	Motif CCAYMACCAA MEME-5 in BLOCKS format
--------------------------------------------------------------------------------
BL   MOTIF CCAYMACCAA width=10 seqs=13
Pf3D7_14_v3:2559519-2560 (  226) CCACCACCAA  1 
Pf3D7_14_v3:1236797-1237 (  137) CCGCCACCAA  1 
Pf3D7_14_v3:2260049-2260 (  110) CCACAACCAA  1 
Pf3D7_14_v3:2244011-2244 (   16) CCACAACCAA  1 
Pf3D7_14_v3:2331252-2331 (   21) CCCTCACCAA  1 
Pf3D7_14_v3:2091795-2092 (  669) CCACAACCAG  1 
Pf3D7_14_v3:1211407-1211 (  391) CCTCCACCCA  1 
Pf3D7_14_v3:2245068-2245 (  125) GCACCCCCAA  1 
Pf3D7_14_v3:3249579-3250 (  211) CCCTCAGCAA  1 
Pf3D7_14_v3:2981642-2982 (   98) GCATCACCAG  1 
Pf3D7_14_v3:2140281-2140 (  150) CCACAACAAA  1 
Pf3D7_14_v3:3210655-3211 (  334) CCATAAGCAA  1 
Pf3D7_14_v3:1903377-1903 (  204) CCATCACACA  1 
//

--------------------------------------------------------------------------------

--------------------------------------------------------------------------------
	Motif CCAYMACCAA MEME-5 position-specific scoring matrix
--------------------------------------------------------------------------------
log-odds matrix: alength= 4 w= 10 n= 17678 bayes= 11.5731 E= 5.3e+002 
 -1035    285     39  -1035 
 -1035    309  -1035  -1035 
    85     39    -60   -231 
 -1035    239  -1035      1 
     1    239  -1035  -1035 
   127    -60  -1035  -1035 
 -1035    285     39  -1035 
  -131    285  -1035  -1035 
   114     39  -1035  -1035 
   114  -1035     39  -1035 
--------------------------------------------------------------------------------

--------------------------------------------------------------------------------
	Motif CCAYMACCAA MEME-5 position-specific probability matrix
--------------------------------------------------------------------------------
letter-probability matrix: alength= 4 w= 10 nsites= 13 E= 5.3e+002 
 0.000000  0.846154  0.153846  0.000000 
 0.000000  1.000000  0.000000  0.000000 
 0.692308  0.153846  0.076923  0.076923 
 0.000000  0.615385  0.000000  0.384615 
 0.384615  0.615385  0.000000  0.000000 
 0.923077  0.076923  0.000000  0.000000 
 0.000000  0.846154  0.153846  0.000000 
 0.153846  0.846154  0.000000  0.000000 
 0.846154  0.153846  0.000000  0.000000 
 0.846154  0.000000  0.153846  0.000000 
--------------------------------------------------------------------------------

--------------------------------------------------------------------------------
	Motif CCAYMACCAA MEME-5 regular expression
--------------------------------------------------------------------------------
CCA[CT][CA]ACCAA
--------------------------------------------------------------------------------


Time 145.51 secs.

********************************************************************************


********************************************************************************
MOTIF SCCCCACC MEME-6	width =   8  sites =   2  llr = 31  E-value = 6.7e+004
********************************************************************************
--------------------------------------------------------------------------------
	Motif SCCCCACC MEME-6 Description
--------------------------------------------------------------------------------
Simplified        A  :::::a::
pos.-specific     C  5aaaa:aa
probability       G  5:::::::
matrix            T  ::::::::

         bits    3.1  **** **
                 2.8  **** **
                 2.5  **** **
                 2.2 ***** **
Relative         1.9 ***** **
Entropy          1.5 ***** **
(22.1 bits)      1.2 ********
                 0.9 ********
                 0.6 ********
                 0.3 ********
                 0.0 --------

Multilevel           CCCCCACC
consensus            G       
sequence                     
                             
--------------------------------------------------------------------------------

--------------------------------------------------------------------------------
	Motif SCCCCACC MEME-6 sites sorted by position p-value
--------------------------------------------------------------------------------
Sequence name            Strand  Start   P-value              Site
-------------            ------  ----- ---------            --------
Pf3D7_14_v3:2559519-2560     +    182  2.30e-07 TATTATGTCC GCCCCACC AAAGGATGAC
Pf3D7_14_v3:2331252-2331     +    240  2.30e-07 GGTATAAATA CCCCCACC TACTCTTGAA
--------------------------------------------------------------------------------

--------------------------------------------------------------------------------
	Motif SCCCCACC MEME-6 block diagrams
--------------------------------------------------------------------------------
SEQUENCE NAME            POSITION P-VALUE  MOTIF DIAGRAM
-------------            ----------------  -------------
Pf3D7_14_v3:2559519-2560          2.3e-07  181_[+6]_505
Pf3D7_14_v3:2331252-2331          2.3e-07  239_[+6]_293
--------------------------------------------------------------------------------

--------------------------------------------------------------------------------
	Motif SCCCCACC MEME-6 in BLOCKS format
--------------------------------------------------------------------------------
BL   MOTIF SCCCCACC width=8 seqs=2
Pf3D7_14_v3:2559519-2560 (  182) GCCCCACC  1 
Pf3D7_14_v3:2331252-2331 (  240) CCCCCACC  1 
//

--------------------------------------------------------------------------------

--------------------------------------------------------------------------------
	Motif SCCCCACC MEME-6 position-specific scoring matrix
--------------------------------------------------------------------------------
log-odds matrix: alength= 4 w= 8 n= 17766 bayes= 13.1167 E= 6.7e+004 
  -765    209    209   -765 
  -765    309   -765   -765 
  -765    309   -765   -765 
  -765    309   -765   -765 
  -765    309   -765   -765 
   138   -765   -765   -765 
  -765    309   -765   -765 
  -765    309   -765   -765 
--------------------------------------------------------------------------------

--------------------------------------------------------------------------------
	Motif SCCCCACC MEME-6 position-specific probability matrix
--------------------------------------------------------------------------------
letter-probability matrix: alength= 4 w= 8 nsites= 2 E= 6.7e+004 
 0.000000  0.500000  0.500000  0.000000 
 0.000000  1.000000  0.000000  0.000000 
 0.000000  1.000000  0.000000  0.000000 
 0.000000  1.000000  0.000000  0.000000 
 0.000000  1.000000  0.000000  0.000000 
 1.000000  0.000000  0.000000  0.000000 
 0.000000  1.000000  0.000000  0.000000 
 0.000000  1.000000  0.000000  0.000000 
--------------------------------------------------------------------------------

--------------------------------------------------------------------------------
	Motif SCCCCACC MEME-6 regular expression
--------------------------------------------------------------------------------
[CG]CCCCACC
--------------------------------------------------------------------------------


Time 172.10 secs.

********************************************************************************


********************************************************************************
MOTIF GAACVTTCAGCAGC MEME-7	width =  14  sites =   4  llr = 73  E-value = 1.3e+005
********************************************************************************
--------------------------------------------------------------------------------
	Motif GAACVTTCAGCAGC MEME-7 Description
--------------------------------------------------------------------------------
Simplified        A  :8a:3:::a::a:3
pos.-specific     C  :::83:3a::8:38
probability       G  a3::5::::a3:8:
matrix            T  :::3:a8:::::::

         bits    3.1 *      * *    
                 2.8 *      * *    
                 2.5 *      * *    
                 2.2 *      * ** * 
Relative         1.9 *  *   * ** **
Entropy          1.5 *  *   * ** **
(26.3 bits)      1.2 * **** *******
                 0.9 **************
                 0.6 **************
                 0.3 **************
                 0.0 --------------

Multilevel           GAACGTTCAGCAGC
consensus             G TA C   G CA
sequence                 C         
                                   
--------------------------------------------------------------------------------

--------------------------------------------------------------------------------
	Motif GAACVTTCAGCAGC MEME-7 sites sorted by position p-value
--------------------------------------------------------------------------------
Sequence name            Strand  Start   P-value                 Site   
-------------            ------  ----- ---------            --------------
Pf3D7_14_v3:2559519-2560     -    617  2.67e-10 TCCTTTAAGT GGACCTTCAGCAGC TTTTTTAATT
Pf3D7_14_v3:1236797-1237     +     55  1.39e-09 TTTATAAGAT GAACATCCAGCAGC TTCACAAGTA
Pf3D7_14_v3:2981642-2982     -    433  3.18e-09 AGGAATTCTA GAACGTTCAGCAGA TTCTGAATTT
Pf3D7_14_v3:1903377-1903     +    135  1.75e-08 AATTCTTTGA GAATGTTCAGGACC TAATTGTTTC
--------------------------------------------------------------------------------

--------------------------------------------------------------------------------
	Motif GAACVTTCAGCAGC MEME-7 block diagrams
--------------------------------------------------------------------------------
SEQUENCE NAME            POSITION P-VALUE  MOTIF DIAGRAM
-------------            ----------------  -------------
Pf3D7_14_v3:2559519-2560          2.7e-10  616_[-7]_64
Pf3D7_14_v3:1236797-1237          1.4e-09  54_[+7]_156
Pf3D7_14_v3:2981642-2982          3.2e-09  432_[-7]_143
Pf3D7_14_v3:1903377-1903          1.8e-08  134_[+7]_312
--------------------------------------------------------------------------------

--------------------------------------------------------------------------------
	Motif GAACVTTCAGCAGC MEME-7 in BLOCKS format
--------------------------------------------------------------------------------
BL   MOTIF GAACVTTCAGCAGC width=14 seqs=4
Pf3D7_14_v3:2559519-2560 (  617) GGACCTTCAGCAGC  1 
Pf3D7_14_v3:1236797-1237 (   55) GAACATCCAGCAGC  1 
Pf3D7_14_v3:2981642-2982 (  433) GAACGTTCAGCAGA  1 
Pf3D7_14_v3:1903377-1903 (  135) GAATGTTCAGGACC  1 
//

--------------------------------------------------------------------------------

--------------------------------------------------------------------------------
	Motif GAACVTTCAGCAGC MEME-7 position-specific scoring matrix
--------------------------------------------------------------------------------
log-odds matrix: alength= 4 w= 14 n= 17502 bayes= 12.832 E= 1.3e+005 
  -865   -865    309   -865 
    97   -865    109   -865 
   138   -865   -865   -865 
  -865    268   -865    -61 
   -61    109    209   -865 
  -865   -865   -865    138 
  -865    109   -865     97 
  -865    309   -865   -865 
   138   -865   -865   -865 
  -865   -865    309   -865 
  -865    268    109   -865 
   138   -865   -865   -865 
  -865    109    268   -865 
   -61    268   -865   -865 
--------------------------------------------------------------------------------

--------------------------------------------------------------------------------
	Motif GAACVTTCAGCAGC MEME-7 position-specific probability matrix
--------------------------------------------------------------------------------
letter-probability matrix: alength= 4 w= 14 nsites= 4 E= 1.3e+005 
 0.000000  0.000000  1.000000  0.000000 
 0.750000  0.000000  0.250000  0.000000 
 1.000000  0.000000  0.000000  0.000000 
 0.000000  0.750000  0.000000  0.250000 
 0.250000  0.250000  0.500000  0.000000 
 0.000000  0.000000  0.000000  1.000000 
 0.000000  0.250000  0.000000  0.750000 
 0.000000  1.000000  0.000000  0.000000 
 1.000000  0.000000  0.000000  0.000000 
 0.000000  0.000000  1.000000  0.000000 
 0.000000  0.750000  0.250000  0.000000 
 1.000000  0.000000  0.000000  0.000000 
 0.000000  0.250000  0.750000  0.000000 
 0.250000  0.750000  0.000000  0.000000 
--------------------------------------------------------------------------------

--------------------------------------------------------------------------------
	Motif GAACVTTCAGCAGC MEME-7 regular expression
--------------------------------------------------------------------------------
G[AG]A[CT][GAC]T[TC]CAG[CG]A[GC][CA]
--------------------------------------------------------------------------------


Time 198.37 secs.

********************************************************************************


********************************************************************************
MOTIF GGWKGYWASGAMTSRAGAGCAGRWWGRTGTGS MEME-8	width =  32  sites =   2  llr = 84  E-value = 2.2e+005
********************************************************************************
--------------------------------------------------------------------------------
	Motif GGWKGYWASGAMTSRAGAGCAGRWWGRTGTGS MEME-8 Description
--------------------------------------------------------------------------------
Simplified        A  ::5:::5a::a5::5a:a::a:555:5:::::
pos.-specific     C  :::::5::5::5:5:::::a:::::::::::5
probability       G  aa:5a:::5a:::55:a:a::a5::a5:a:a5
matrix            T  ::55:55:::::a::::::::::55::a:a::

         bits    3.1 **  *    *      * ** *   *  * * 
                 2.8 **  *    *      * ** *   *  * * 
                 2.5 **  *    *      * ** *   *  * * 
                 2.2 **  *   **   *  * ** *   *  * **
Relative         1.9 **  *   **   *  * ** *   *  * **
Entropy          1.5 **  *   **   *  * ** *   *  * **
(60.4 bits)      1.2 ** *** ****************  *******
                 0.9 ** *** ****************  *******
                 0.6 ** *** ****************  *******
                 0.3 ********************************
                 0.0 --------------------------------

Multilevel           GGAGGCAACGAATCAAGAGCAGAAAGATGTGC
consensus              TT TT G  C GG       GTT G    G
sequence                                             
                                                     
--------------------------------------------------------------------------------

--------------------------------------------------------------------------------
	Motif GGWKGYWASGAMTSRAGAGCAGRWWGRTGTGS MEME-8 sites sorted by position p-value
--------------------------------------------------------------------------------
Sequence name            Strand  Start   P-value                          Site            
-------------            ------  ----- ---------            --------------------------------
Pf3D7_14_v3:2559519-2560     +    398  5.34e-20 TCCATCAAAG GGTGGTAAGGACTGGAGAGCAGGTAGATGTGC ATTATCCAAC
Pf3D7_14_v3:2981642-2982     +    120  7.68e-19 AAGATTCGAA GGATGCTACGAATCAAGAGCAGAATGGTGTGG CTCTGTCATC
--------------------------------------------------------------------------------

--------------------------------------------------------------------------------
	Motif GGWKGYWASGAMTSRAGAGCAGRWWGRTGTGS MEME-8 block diagrams
--------------------------------------------------------------------------------
SEQUENCE NAME            POSITION P-VALUE  MOTIF DIAGRAM
-------------            ----------------  -------------
Pf3D7_14_v3:2559519-2560          5.3e-20  397_[+8]_265
Pf3D7_14_v3:2981642-2982          7.7e-19  119_[+8]_438
--------------------------------------------------------------------------------

--------------------------------------------------------------------------------
	Motif GGWKGYWASGAMTSRAGAGCAGRWWGRTGTGS MEME-8 in BLOCKS format
--------------------------------------------------------------------------------
BL   MOTIF GGWKGYWASGAMTSRAGAGCAGRWWGRTGTGS width=32 seqs=2
Pf3D7_14_v3:2559519-2560 (  398) GGTGGTAAGGACTGGAGAGCAGGTAGATGTGC  1 
Pf3D7_14_v3:2981642-2982 (  120) GGATGCTACGAATCAAGAGCAGAATGGTGTGG  1 
//

--------------------------------------------------------------------------------

--------------------------------------------------------------------------------
	Motif GGWKGYWASGAMTSRAGAGCAGRWWGRTGTGS MEME-8 position-specific scoring matrix
--------------------------------------------------------------------------------
log-odds matrix: alength= 4 w= 32 n= 16710 bayes= 13.0283 E= 2.2e+005 
  -765   -765    309   -765 
  -765   -765    309   -765 
    38   -765   -765     38 
  -765   -765    209     38 
  -765   -765    309   -765 
  -765    209   -765     38 
    38   -765   -765     38 
   138   -765   -765   -765 
  -765    209    209   -765 
  -765   -765    309   -765 
   138   -765   -765   -765 
    38    209   -765   -765 
  -765   -765   -765    138 
  -765    209    209   -765 
    38   -765    209   -765 
   138   -765   -765   -765 
  -765   -765    309   -765 
   138   -765   -765   -765 
  -765   -765    309   -765 
  -765    309   -765   -765 
   138   -765   -765   -765 
  -765   -765    309   -765 
    38   -765    209   -765 
    38   -765   -765     38 
    38   -765   -765     38 
  -765   -765    309   -765 
    38   -765    209   -765 
  -765   -765   -765    138 
  -765   -765    309   -765 
  -765   -765   -765    138 
  -765   -765    309   -765 
  -765    209    209   -765 
--------------------------------------------------------------------------------

--------------------------------------------------------------------------------
	Motif GGWKGYWASGAMTSRAGAGCAGRWWGRTGTGS MEME-8 position-specific probability matrix
--------------------------------------------------------------------------------
letter-probability matrix: alength= 4 w= 32 nsites= 2 E= 2.2e+005 
 0.000000  0.000000  1.000000  0.000000 
 0.000000  0.000000  1.000000  0.000000 
 0.500000  0.000000  0.000000  0.500000 
 0.000000  0.000000  0.500000  0.500000 
 0.000000  0.000000  1.000000  0.000000 
 0.000000  0.500000  0.000000  0.500000 
 0.500000  0.000000  0.000000  0.500000 
 1.000000  0.000000  0.000000  0.000000 
 0.000000  0.500000  0.500000  0.000000 
 0.000000  0.000000  1.000000  0.000000 
 1.000000  0.000000  0.000000  0.000000 
 0.500000  0.500000  0.000000  0.000000 
 0.000000  0.000000  0.000000  1.000000 
 0.000000  0.500000  0.500000  0.000000 
 0.500000  0.000000  0.500000  0.000000 
 1.000000  0.000000  0.000000  0.000000 
 0.000000  0.000000  1.000000  0.000000 
 1.000000  0.000000  0.000000  0.000000 
 0.000000  0.000000  1.000000  0.000000 
 0.000000  1.000000  0.000000  0.000000 
 1.000000  0.000000  0.000000  0.000000 
 0.000000  0.000000  1.000000  0.000000 
 0.500000  0.000000  0.500000  0.000000 
 0.500000  0.000000  0.000000  0.500000 
 0.500000  0.000000  0.000000  0.500000 
 0.000000  0.000000  1.000000  0.000000 
 0.500000  0.000000  0.500000  0.000000 
 0.000000  0.000000  0.000000  1.000000 
 0.000000  0.000000  1.000000  0.000000 
 0.000000  0.000000  0.000000  1.000000 
 0.000000  0.000000  1.000000  0.000000 
 0.000000  0.500000  0.500000  0.000000 
--------------------------------------------------------------------------------

--------------------------------------------------------------------------------
	Motif GGWKGYWASGAMTSRAGAGCAGRWWGRTGTGS MEME-8 regular expression
--------------------------------------------------------------------------------
GG[AT][GT]G[CT][AT]A[CG]GA[AC]T[CG][AG]AGAGCAG[AG][AT][AT]G[AG]TGTG[CG]
--------------------------------------------------------------------------------


Time 224.34 secs.

********************************************************************************


********************************************************************************
MOTIF ATATATATATATATATAATAT MEME-9	width =  21  sites =  16  llr = 217  E-value = 3.6e+004
********************************************************************************
--------------------------------------------------------------------------------
	Motif ATATATATATATATATAATAT MEME-9 Description
--------------------------------------------------------------------------------
Simplified        A  8:9:9:a1a181a:8:6828:
pos.-specific     C  11:11::1:1:1:1:1:::21
probability       G  111:::::::1:::::211::
matrix            T  :9:9:a:9:819:93931819

         bits    3.1                      
                 2.8                      
                 2.5                      
                 2.2                      
Relative         1.9                      
Entropy          1.5                      
(19.6 bits)      1.2   ***** *   **      *
                 0.9 *********  *** *    *
                 0.6 **************** ****
                 0.3 *********************
                 0.0 ---------------------

Multilevel           ATATATATATATATATAATAT
consensus                          T T    
sequence                                  
                                          
--------------------------------------------------------------------------------

--------------------------------------------------------------------------------
	Motif ATATATATATATATATAATAT MEME-9 sites sorted by position p-value
--------------------------------------------------------------------------------
Sequence name            Strand  Start   P-value                    Site       
-------------            ------  ----- ---------            ---------------------
Pf3D7_14_v3:2557729-2558     +    737  2.31e-09 AATATAATAT ATATATATATATATATAATAT AATTATATAT
Pf3D7_14_v3:1895084-1895     -    196  2.31e-09 AGTCACATCT ATATATATATATATATAATAT ATATATATGA
Pf3D7_14_v3:1477486-1478     +    103  2.31e-09 TACATATAAT ATATATATATATATATAATAT ATTTATGTTG
Pf3D7_14_v3:1369846-1370     +    230  6.94e-09 TAATACATTA ATATATATATATATATTATAT TATACATATA
Pf3D7_14_v3:1568583-1568     -     12  1.30e-08 TTTAATATAT ATATATATATATATATAAGAT ACACAGCTAA
Pf3D7_14_v3:3179613-3180     -    235  5.18e-08 ATTGAGTTAT ATATATATATATATATATTCT TATTTACTTA
Pf3D7_14_v3:1846716-1846     -     97  5.18e-08 GAGCTAATAC CTATATATATACATATAATAT ATATATTCAT
Pf3D7_14_v3:2102351-2102     +    268  1.37e-07 TAAAAGTATT ATATATATATGTACATAATAT ACATATATAA
Pf3D7_14_v3:2089375-2089     -     39  1.48e-07 TATGTAAAGT ATATATATATATATTCTATCT ACGCTCAAAG
Pf3D7_14_v3:1938072-1938     +    299  8.48e-07 ATATTTACAA ATGTATATATTTATATAAAAT TATAATAATA
Pf3D7_14_v3:2721010-2721     +     25  1.14e-06 ATATGATAAT ATATATATAAAAATATTATAT GCTTATATAA
Pf3D7_14_v3:2785858-2786     -     77  1.62e-06 ACTATCAAGT AGATATAAACATATTTGATAT ATTATTTATC
Pf3D7_14_v3:2462520-2462     +    261  1.62e-06 AAATACATAC ATATATATATATATATGTATT TATTT     
Pf3D7_14_v3:1372537-1372     -    134  1.86e-06 ATAAATCATT ACATATATAATTATACAATAT TTTTTCTAAG
Pf3D7_14_v3:2421833-2422     -    251  3.42e-06 TTTTCCCGGA GTACCTACATATATTTGATAT CCACCTGATT
Pf3D7_14_v3:2988793-2989     +      3  5.98e-06         TA CTATATATACATATTTTGACC ATGCAAGAAA
--------------------------------------------------------------------------------

--------------------------------------------------------------------------------
	Motif ATATATATATATATATAATAT MEME-9 block diagrams
--------------------------------------------------------------------------------
SEQUENCE NAME            POSITION P-VALUE  MOTIF DIAGRAM
-------------            ----------------  -------------
Pf3D7_14_v3:2557729-2558          2.3e-09  736_[+9]_183
Pf3D7_14_v3:1895084-1895          2.3e-09  195_[-9]_154
Pf3D7_14_v3:1477486-1478          2.3e-09  102_[+9]_400
Pf3D7_14_v3:1369846-1370          6.9e-09  229_[+9]_130
Pf3D7_14_v3:1568583-1568          1.3e-08  11_[-9]_255
Pf3D7_14_v3:3179613-3180          5.2e-08  234_[-9]_316
Pf3D7_14_v3:1846716-1846          5.2e-08  96_[-9]_108
Pf3D7_14_v3:2102351-2102          1.4e-07  267_[+9]_54
Pf3D7_14_v3:2089375-2089          1.5e-07  38_[-9]_153
Pf3D7_14_v3:1938072-1938          8.5e-07  298_[+9]_86
Pf3D7_14_v3:2721010-2721          1.1e-06  24_[+9]_532
Pf3D7_14_v3:2785858-2786          1.6e-06  76_[-9]_819
Pf3D7_14_v3:2462520-2462          1.6e-06  260_[+9]_5
Pf3D7_14_v3:1372537-1372          1.9e-06  133_[-9]_222
Pf3D7_14_v3:2421833-2422          3.4e-06  250_[-9]_217
Pf3D7_14_v3:2988793-2989            6e-06  2_[+9]_249
--------------------------------------------------------------------------------

--------------------------------------------------------------------------------
	Motif ATATATATATATATATAATAT MEME-9 in BLOCKS format
--------------------------------------------------------------------------------
BL   MOTIF ATATATATATATATATAATAT width=21 seqs=16
Pf3D7_14_v3:2557729-2558 (  737) ATATATATATATATATAATAT  1 
Pf3D7_14_v3:1895084-1895 (  196) ATATATATATATATATAATAT  1 
Pf3D7_14_v3:1477486-1478 (  103) ATATATATATATATATAATAT  1 
Pf3D7_14_v3:1369846-1370 (  230) ATATATATATATATATTATAT  1 
Pf3D7_14_v3:1568583-1568 (   12) ATATATATATATATATAAGAT  1 
Pf3D7_14_v3:3179613-3180 (  235) ATATATATATATATATATTCT  1 
Pf3D7_14_v3:1846716-1846 (   97) CTATATATATACATATAATAT  1 
Pf3D7_14_v3:2102351-2102 (  268) ATATATATATGTACATAATAT  1 
Pf3D7_14_v3:2089375-2089 (   39) ATATATATATATATTCTATCT  1 
Pf3D7_14_v3:1938072-1938 (  299) ATGTATATATTTATATAAAAT  1 
Pf3D7_14_v3:2721010-2721 (   25) ATATATATAAAAATATTATAT  1 
Pf3D7_14_v3:2785858-2786 (   77) AGATATAAACATATTTGATAT  1 
Pf3D7_14_v3:2462520-2462 (  261) ATATATATATATATATGTATT  1 
Pf3D7_14_v3:1372537-1372 (  134) ACATATATAATTATACAATAT  1 
Pf3D7_14_v3:2421833-2422 (  251) GTACCTACATATATTTGATAT  1 
Pf3D7_14_v3:2988793-2989 (    3) CTATATATACATATTTTGACC  1 
//

--------------------------------------------------------------------------------

--------------------------------------------------------------------------------
	Motif ATATATATATATATATAATAT MEME-9 position-specific scoring matrix
--------------------------------------------------------------------------------
log-odds matrix: alength= 4 w= 21 n= 17194 bayes= 10.0683 E= 3.6e+004 
   108     10    -90  -1064 
 -1064    -90    -90    119 
   129  -1064    -90  -1064 
 -1064    -90  -1064    129 
   129    -90  -1064  -1064 
 -1064  -1064  -1064    138 
   138  -1064  -1064  -1064 
  -261    -90  -1064    119 
   138  -1064  -1064  -1064 
  -161     10  -1064     97 
   108  -1064    -90   -161 
  -261    -90  -1064    119 
   138  -1064  -1064  -1064 
 -1064    -90  -1064    129 
    97  -1064  -1064    -61 
 -1064     10  -1064    119 
    55  -1064     68    -61 
   108  -1064    -90   -161 
  -103  -1064    -90     97 
    97     68  -1064   -261 
 -1064    -90  -1064    129 
--------------------------------------------------------------------------------

--------------------------------------------------------------------------------
	Motif ATATATATATATATATAATAT MEME-9 position-specific probability matrix
--------------------------------------------------------------------------------
letter-probability matrix: alength= 4 w= 21 nsites= 16 E= 3.6e+004 
 0.812500  0.125000  0.062500  0.000000 
 0.000000  0.062500  0.062500  0.875000 
 0.937500  0.000000  0.062500  0.000000 
 0.000000  0.062500  0.000000  0.937500 
 0.937500  0.062500  0.000000  0.000000 
 0.000000  0.000000  0.000000  1.000000 
 1.000000  0.000000  0.000000  0.000000 
 0.062500  0.062500  0.000000  0.875000 
 1.000000  0.000000  0.000000  0.000000 
 0.125000  0.125000  0.000000  0.750000 
 0.812500  0.000000  0.062500  0.125000 
 0.062500  0.062500  0.000000  0.875000 
 1.000000  0.000000  0.000000  0.000000 
 0.000000  0.062500  0.000000  0.937500 
 0.750000  0.000000  0.000000  0.250000 
 0.000000  0.125000  0.000000  0.875000 
 0.562500  0.000000  0.187500  0.250000 
 0.812500  0.000000  0.062500  0.125000 
 0.187500  0.000000  0.062500  0.750000 
 0.750000  0.187500  0.000000  0.062500 
 0.000000  0.062500  0.000000  0.937500 
--------------------------------------------------------------------------------

--------------------------------------------------------------------------------
	Motif ATATATATATATATATAATAT MEME-9 regular expression
--------------------------------------------------------------------------------
ATATATATATATAT[AT]T[AT]ATAT
--------------------------------------------------------------------------------


Time 250.04 secs.

********************************************************************************


********************************************************************************
MOTIF CAGKCGCC MEME-10	width =   8  sites =   2  llr = 29  E-value = 4.2e+005
********************************************************************************
--------------------------------------------------------------------------------
	Motif CAGKCGCC MEME-10 Description
--------------------------------------------------------------------------------
Simplified        A  :a::::::
pos.-specific     C  a:::a:aa
probability       G  ::a5:a::
matrix            T  :::5::::

         bits    3.1 * * ****
                 2.8 * * ****
                 2.5 * * ****
                 2.2 * * ****
Relative         1.9 * * ****
Entropy          1.5 * * ****
(21.2 bits)      1.2 ********
                 0.9 ********
                 0.6 ********
                 0.3 ********
                 0.0 --------

Multilevel           CAGGCGCC
consensus               T    
sequence                     
                             
--------------------------------------------------------------------------------

--------------------------------------------------------------------------------
	Motif CAGKCGCC MEME-10 sites sorted by position p-value
--------------------------------------------------------------------------------
Sequence name            Strand  Start   P-value              Site
-------------            ------  ----- ---------            --------
Pf3D7_14_v3:3179613-3180     +     44  1.15e-07 ACAATTCTTA CAGGCGCC AGAACTCAAA
Pf3D7_14_v3:2785858-2786     -    830  4.91e-07 AAAGAATGCA CAGTCGCC TAATAATGAC
--------------------------------------------------------------------------------

--------------------------------------------------------------------------------
	Motif CAGKCGCC MEME-10 block diagrams
--------------------------------------------------------------------------------
SEQUENCE NAME            POSITION P-VALUE  MOTIF DIAGRAM
-------------            ----------------  -------------
Pf3D7_14_v3:3179613-3180          1.1e-07  43_[+10]_520
Pf3D7_14_v3:2785858-2786          4.9e-07  829_[-10]_79
--------------------------------------------------------------------------------

--------------------------------------------------------------------------------
	Motif CAGKCGCC MEME-10 in BLOCKS format
--------------------------------------------------------------------------------
BL   MOTIF CAGKCGCC width=8 seqs=2
Pf3D7_14_v3:3179613-3180 (   44) CAGGCGCC  1 
Pf3D7_14_v3:2785858-2786 (  830) CAGTCGCC  1 
//

--------------------------------------------------------------------------------

--------------------------------------------------------------------------------
	Motif CAGKCGCC MEME-10 position-specific scoring matrix
--------------------------------------------------------------------------------
log-odds matrix: alength= 4 w= 8 n= 17766 bayes= 13.1167 E= 4.2e+005 
  -765    309   -765   -765 
   138   -765   -765   -765 
  -765   -765    309   -765 
  -765   -765    209     38 
  -765    309   -765   -765 
  -765   -765    309   -765 
  -765    309   -765   -765 
  -765    309   -765   -765 
--------------------------------------------------------------------------------

--------------------------------------------------------------------------------
	Motif CAGKCGCC MEME-10 position-specific probability matrix
--------------------------------------------------------------------------------
letter-probability matrix: alength= 4 w= 8 nsites= 2 E= 4.2e+005 
 0.000000  1.000000  0.000000  0.000000 
 1.000000  0.000000  0.000000  0.000000 
 0.000000  0.000000  1.000000  0.000000 
 0.000000  0.000000  0.500000  0.500000 
 0.000000  1.000000  0.000000  0.000000 
 0.000000  0.000000  1.000000  0.000000 
 0.000000  1.000000  0.000000  0.000000 
 0.000000  1.000000  0.000000  0.000000 
--------------------------------------------------------------------------------

--------------------------------------------------------------------------------
	Motif CAGKCGCC MEME-10 regular expression
--------------------------------------------------------------------------------
CAG[GT]CGCC
--------------------------------------------------------------------------------


Time 275.49 secs.

********************************************************************************


********************************************************************************
MOTIF CSAGRAWAGACACGMSC MEME-11	width =  17  sites =   2  llr = 49  E-value = 3.8e+005
********************************************************************************
--------------------------------------------------------------------------------
	Motif CSAGRAWAGACACGMSC MEME-11 Description
--------------------------------------------------------------------------------
Simplified        A  ::a:5a5a:a:a::5::
pos.-specific     C  a5::::::::a:a:55a
probability       G  :5:a5:::a::::a:5:
matrix            T  ::::::5::::::::::

         bits    3.1 *  *    * * **  *
                 2.8 *  *    * * **  *
                 2.5 *  *    * * **  *
                 2.2 ** *    * * ** **
Relative         1.9 ** *    * * ** **
Entropy          1.5 ** *    * * ** **
(35.6 bits)      1.2 ****** **********
                 0.9 ****** **********
                 0.6 ****** **********
                 0.3 *****************
                 0.0 -----------------

Multilevel           CCAGAAAAGACACGACC
consensus             G  G T       CG 
sequence                              
                                      
--------------------------------------------------------------------------------

--------------------------------------------------------------------------------
	Motif CSAGRAWAGACACGMSC MEME-11 sites sorted by position p-value
--------------------------------------------------------------------------------
Sequence name            Strand  Start   P-value                  Site     
-------------            ------  ----- ---------            -----------------
Pf3D7_14_v3:3179613-3180     +     16  1.42e-12 AACAAGATGT CGAGGATAGACACGCGC AACAATTCTT
Pf3D7_14_v3:2091795-2092     -    269  2.59e-11 AGCAACAGTA CCAGAAAAGACACGACC AAAAGCATAA
--------------------------------------------------------------------------------

--------------------------------------------------------------------------------
	Motif CSAGRAWAGACACGMSC MEME-11 block diagrams
--------------------------------------------------------------------------------
SEQUENCE NAME            POSITION P-VALUE  MOTIF DIAGRAM
-------------            ----------------  -------------
Pf3D7_14_v3:3179613-3180          1.4e-12  15_[+11]_539
Pf3D7_14_v3:2091795-2092          2.6e-11  268_[-11]_907
--------------------------------------------------------------------------------

--------------------------------------------------------------------------------
	Motif CSAGRAWAGACACGMSC MEME-11 in BLOCKS format
--------------------------------------------------------------------------------
BL   MOTIF CSAGRAWAGACACGMSC width=17 seqs=2
Pf3D7_14_v3:3179613-3180 (   16) CGAGGATAGACACGCGC  1 
Pf3D7_14_v3:2091795-2092 (  269) CCAGAAAAGACACGACC  1 
//

--------------------------------------------------------------------------------

--------------------------------------------------------------------------------
	Motif CSAGRAWAGACACGMSC MEME-11 position-specific scoring matrix
--------------------------------------------------------------------------------
log-odds matrix: alength= 4 w= 17 n= 17370 bayes= 13.0841 E= 3.8e+005 
  -765    309   -765   -765 
  -765    209    209   -765 
   138   -765   -765   -765 
  -765   -765    309   -765 
    38   -765    209   -765 
   138   -765   -765   -765 
    38   -765   -765     38 
   138   -765   -765   -765 
  -765   -765    309   -765 
   138   -765   -765   -765 
  -765    309   -765   -765 
   138   -765   -765   -765 
  -765    309   -765   -765 
  -765   -765    309   -765 
    38    209   -765   -765 
  -765    209    209   -765 
  -765    309   -765   -765 
--------------------------------------------------------------------------------

--------------------------------------------------------------------------------
	Motif CSAGRAWAGACACGMSC MEME-11 position-specific probability matrix
--------------------------------------------------------------------------------
letter-probability matrix: alength= 4 w= 17 nsites= 2 E= 3.8e+005 
 0.000000  1.000000  0.000000  0.000000 
 0.000000  0.500000  0.500000  0.000000 
 1.000000  0.000000  0.000000  0.000000 
 0.000000  0.000000  1.000000  0.000000 
 0.500000  0.000000  0.500000  0.000000 
 1.000000  0.000000  0.000000  0.000000 
 0.500000  0.000000  0.000000  0.500000 
 1.000000  0.000000  0.000000  0.000000 
 0.000000  0.000000  1.000000  0.000000 
 1.000000  0.000000  0.000000  0.000000 
 0.000000  1.000000  0.000000  0.000000 
 1.000000  0.000000  0.000000  0.000000 
 0.000000  1.000000  0.000000  0.000000 
 0.000000  0.000000  1.000000  0.000000 
 0.500000  0.500000  0.000000  0.000000 
 0.000000  0.500000  0.500000  0.000000 
 0.000000  1.000000  0.000000  0.000000 
--------------------------------------------------------------------------------

--------------------------------------------------------------------------------
	Motif CSAGRAWAGACACGMSC MEME-11 regular expression
--------------------------------------------------------------------------------
C[CG]AG[AG]A[AT]AGACACG[AC][CG]C
--------------------------------------------------------------------------------


Time 301.07 secs.

********************************************************************************


********************************************************************************
MOTIF CWSYTGKTGTTSSTTYWGCTG MEME-12	width =  21  sites =   6  llr = 115  E-value = 9.7e+004
********************************************************************************
--------------------------------------------------------------------------------
	Motif CWSYTGKTGTTSSTTYWGCTG MEME-12 Description
--------------------------------------------------------------------------------
Simplified        A  25::22:::22:::::5::::
pos.-specific     C  7277:::::2:33::5:27::
probability       G  ::3::7538:277:2::72:8
matrix            T  23:38257277::a85522a2

         bits    3.1                      
                 2.8                      
                 2.5                      
                 2.2   *     *  **       *
Relative         1.9   *     *  **       *
Entropy          1.5   **    *  **    ** *
(27.6 bits)      1.2 * ** ** *  *** * ****
                 0.9 * ** ****  ***** ****
                 0.6 * *******  ***** ****
                 0.3 *********************
                 0.0 ---------------------

Multilevel           CACCTGGTGTTGGTTCAGCTG
consensus             TGT  TG   CC  TT    
sequence                                  
                                          
--------------------------------------------------------------------------------

--------------------------------------------------------------------------------
	Motif CWSYTGKTGTTSSTTYWGCTG MEME-12 sites sorted by position p-value
--------------------------------------------------------------------------------
Sequence name            Strand  Start   P-value                    Site       
-------------            ------  ----- ---------            ---------------------
Pf3D7_14_v3:2091795-2092     +    534  7.41e-12 TACAGTGTGT CACCTGTTGTGCGTGTTGCTG TCAAACCAAA
Pf3D7_14_v3:3175935-3176     +    328  1.39e-11 ACTATACGTA CCCTAGGTGTTGCTTCTGCTG TGACTTTGTA
Pf3D7_14_v3:2140281-2140     +    268  2.40e-10 TACTTATTTG CTCCTATGGCAGGTTTAGCTG TATGGAATAT
Pf3D7_14_v3:2331252-2331     -    277  2.31e-09 TATAAAATTA TAGCTGGTTTTGGTTTAGGTG GTTCATCTAT
Pf3D7_14_v3:2785858-2786     +    708  7.66e-09 TCTTCATTAT CAGCTGGTGTTCCTTCATTTT CTTCCTCATT
Pf3D7_14_v3:2685108-2685     -    243  1.47e-08 GTGTTAACAA ATCTTTTGGATGGTTCTCCTG TAGATATTAA
--------------------------------------------------------------------------------

--------------------------------------------------------------------------------
	Motif CWSYTGKTGTTSSTTYWGCTG MEME-12 block diagrams
--------------------------------------------------------------------------------
SEQUENCE NAME            POSITION P-VALUE  MOTIF DIAGRAM
-------------            ----------------  -------------
Pf3D7_14_v3:2091795-2092          7.4e-12  533_[+12]_638
Pf3D7_14_v3:3175935-3176          1.4e-11  327_[+12]_86
Pf3D7_14_v3:2140281-2140          2.4e-10  267_[+12]_150
Pf3D7_14_v3:2331252-2331          2.3e-09  276_[-12]_243
Pf3D7_14_v3:2785858-2786          7.7e-09  707_[+12]_188
Pf3D7_14_v3:2685108-2685          1.5e-08  242_[-12]_16
--------------------------------------------------------------------------------

--------------------------------------------------------------------------------
	Motif CWSYTGKTGTTSSTTYWGCTG MEME-12 in BLOCKS format
--------------------------------------------------------------------------------
BL   MOTIF CWSYTGKTGTTSSTTYWGCTG width=21 seqs=6
Pf3D7_14_v3:2091795-2092 (  534) CACCTGTTGTGCGTGTTGCTG  1 
Pf3D7_14_v3:3175935-3176 (  328) CCCTAGGTGTTGCTTCTGCTG  1 
Pf3D7_14_v3:2140281-2140 (  268) CTCCTATGGCAGGTTTAGCTG  1 
Pf3D7_14_v3:2331252-2331 (  277) TAGCTGGTTTTGGTTTAGGTG  1 
Pf3D7_14_v3:2785858-2786 (  708) CAGCTGGTGTTCCTTCATTTT  1 
Pf3D7_14_v3:2685108-2685 (  243) ATCTTTTGGATGGTTCTCCTG  1 
//

--------------------------------------------------------------------------------

--------------------------------------------------------------------------------
	Motif CWSYTGKTGTTSSTTYWGCTG MEME-12 position-specific scoring matrix
--------------------------------------------------------------------------------
log-odds matrix: alength= 4 w= 21 n= 17194 bayes= 12.584 E= 9.7e+004 
  -120    251   -923   -120 
    38     51   -923    -20 
  -923    251    151   -923 
  -923    251   -923    -20 
  -120   -923   -923    112 
  -120   -923    251   -120 
  -923   -923    209     38 
  -923   -923    151     80 
  -923   -923    283   -120 
  -120     51   -923     80 
  -120   -923     51     80 
  -923    151    251   -923 
  -923    151    251   -923 
  -923   -923   -923    138 
  -923   -923     51    112 
  -923    209   -923     38 
    38   -923   -923     38 
  -923     51    251   -120 
  -923    251     51   -120 
  -923   -923   -923    138 
  -923   -923    283   -120 
--------------------------------------------------------------------------------

--------------------------------------------------------------------------------
	Motif CWSYTGKTGTTSSTTYWGCTG MEME-12 position-specific probability matrix
--------------------------------------------------------------------------------
letter-probability matrix: alength= 4 w= 21 nsites= 6 E= 9.7e+004 
 0.166667  0.666667  0.000000  0.166667 
 0.500000  0.166667  0.000000  0.333333 
 0.000000  0.666667  0.333333  0.000000 
 0.000000  0.666667  0.000000  0.333333 
 0.166667  0.000000  0.000000  0.833333 
 0.166667  0.000000  0.666667  0.166667 
 0.000000  0.000000  0.500000  0.500000 
 0.000000  0.000000  0.333333  0.666667 
 0.000000  0.000000  0.833333  0.166667 
 0.166667  0.166667  0.000000  0.666667 
 0.166667  0.000000  0.166667  0.666667 
 0.000000  0.333333  0.666667  0.000000 
 0.000000  0.333333  0.666667  0.000000 
 0.000000  0.000000  0.000000  1.000000 
 0.000000  0.000000  0.166667  0.833333 
 0.000000  0.500000  0.000000  0.500000 
 0.500000  0.000000  0.000000  0.500000 
 0.000000  0.166667  0.666667  0.166667 
 0.000000  0.666667  0.166667  0.166667 
 0.000000  0.000000  0.000000  1.000000 
 0.000000  0.000000  0.833333  0.166667 
--------------------------------------------------------------------------------

--------------------------------------------------------------------------------
	Motif CWSYTGKTGTTSSTTYWGCTG MEME-12 regular expression
--------------------------------------------------------------------------------
C[AT][CG][CT]TG[GT][TG]GTT[GC][GC]TT[CT][AT]GCTG
--------------------------------------------------------------------------------


Time 326.78 secs.

********************************************************************************


********************************************************************************
MOTIF GCTKCASRTAAASTTTCAGCT MEME-13	width =  21  sites =   4  llr = 89  E-value = 3.7e+005
********************************************************************************
--------------------------------------------------------------------------------
	Motif GCTKCASRTAAASTTTCAGCT MEME-13 Description
--------------------------------------------------------------------------------
Simplified        A  :::::8:5:aa8:::3:a:::
pos.-specific     C  38::8:5:::::53::8:3a:
probability       G  8::5::55::::53::::8::
matrix            T  :3a533::a::3:5a83:::a

         bits    3.1                    * 
                 2.8                    * 
                 2.5                    * 
                 2.2 *     *     *     ** 
Relative         1.9 **  * *     *   * ** 
Entropy          1.5 **  * *     *   * ** 
(32.1 bits)      1.2 ***** ***** * * *****
                 0.9 ***** ***** * * *****
                 0.6 *********************
                 0.3 *********************
                 0.0 ---------------------

Multilevel           GCTGCACATAAACTTTCAGCT
consensus            CT TTTGG   TGC AT C  
sequence                          G       
                                          
--------------------------------------------------------------------------------

--------------------------------------------------------------------------------
	Motif GCTKCASRTAAASTTTCAGCT MEME-13 sites sorted by position p-value
--------------------------------------------------------------------------------
Sequence name            Strand  Start   P-value                    Site       
-------------            ------  ----- ---------            ---------------------
Pf3D7_14_v3:2331252-2331     +     60  1.01e-12 AATAACTAAT GCTGCACATAAACTTTCAGCT AAAGAGCCAA
Pf3D7_14_v3:2091795-2092     -    856  2.64e-12 TTTATCTATA GCTTCTGGTAAACCTTCAGCT AATGGATAAG
Pf3D7_14_v3:2559519-2560     +    470  2.28e-10 TGCAGCTAAA GCTGTAGGTAAAGTTTTACCT GAACTTAATG
Pf3D7_14_v3:2421833-2422     -    212  5.66e-10 TTTATTATAT CTTTCACATAATGGTACAGCT AAAAATACTT
--------------------------------------------------------------------------------

--------------------------------------------------------------------------------
	Motif GCTKCASRTAAASTTTCAGCT MEME-13 block diagrams
--------------------------------------------------------------------------------
SEQUENCE NAME            POSITION P-VALUE  MOTIF DIAGRAM
-------------            ----------------  -------------
Pf3D7_14_v3:2331252-2331            1e-12  59_[+13]_460
Pf3D7_14_v3:2091795-2092          2.6e-12  855_[-13]_316
Pf3D7_14_v3:2559519-2560          2.3e-10  469_[+13]_204
Pf3D7_14_v3:2421833-2422          5.7e-10  211_[-13]_256
--------------------------------------------------------------------------------

--------------------------------------------------------------------------------
	Motif GCTKCASRTAAASTTTCAGCT MEME-13 in BLOCKS format
--------------------------------------------------------------------------------
BL   MOTIF GCTKCASRTAAASTTTCAGCT width=21 seqs=4
Pf3D7_14_v3:2331252-2331 (   60) GCTGCACATAAACTTTCAGCT  1 
Pf3D7_14_v3:2091795-2092 (  856) GCTTCTGGTAAACCTTCAGCT  1 
Pf3D7_14_v3:2559519-2560 (  470) GCTGTAGGTAAAGTTTTACCT  1 
Pf3D7_14_v3:2421833-2422 (  212) CTTTCACATAATGGTACAGCT  1 
//

--------------------------------------------------------------------------------

--------------------------------------------------------------------------------
	Motif GCTKCASRTAAASTTTCAGCT MEME-13 position-specific scoring matrix
--------------------------------------------------------------------------------
log-odds matrix: alength= 4 w= 21 n= 17194 bayes= 12.8064 E= 3.7e+005 
  -865    109    268   -865 
  -865    268   -865    -61 
  -865   -865   -865    138 
  -865   -865    209     38 
  -865    268   -865    -61 
    97   -865   -865    -61 
  -865    209    209   -865 
    38   -865    209   -865 
  -865   -865   -865    138 
   138   -865   -865   -865 
   138   -865   -865   -865 
    97   -865   -865    -61 
  -865    209    209   -865 
  -865    109    109     38 
  -865   -865   -865    138 
   -61   -865   -865     97 
  -865    268   -865    -61 
   138   -865   -865   -865 
  -865    109    268   -865 
  -865    309   -865   -865 
  -865   -865   -865    138 
--------------------------------------------------------------------------------

--------------------------------------------------------------------------------
	Motif GCTKCASRTAAASTTTCAGCT MEME-13 position-specific probability matrix
--------------------------------------------------------------------------------
letter-probability matrix: alength= 4 w= 21 nsites= 4 E= 3.7e+005 
 0.000000  0.250000  0.750000  0.000000 
 0.000000  0.750000  0.000000  0.250000 
 0.000000  0.000000  0.000000  1.000000 
 0.000000  0.000000  0.500000  0.500000 
 0.000000  0.750000  0.000000  0.250000 
 0.750000  0.000000  0.000000  0.250000 
 0.000000  0.500000  0.500000  0.000000 
 0.500000  0.000000  0.500000  0.000000 
 0.000000  0.000000  0.000000  1.000000 
 1.000000  0.000000  0.000000  0.000000 
 1.000000  0.000000  0.000000  0.000000 
 0.750000  0.000000  0.000000  0.250000 
 0.000000  0.500000  0.500000  0.000000 
 0.000000  0.250000  0.250000  0.500000 
 0.000000  0.000000  0.000000  1.000000 
 0.250000  0.000000  0.000000  0.750000 
 0.000000  0.750000  0.000000  0.250000 
 1.000000  0.000000  0.000000  0.000000 
 0.000000  0.250000  0.750000  0.000000 
 0.000000  1.000000  0.000000  0.000000 
 0.000000  0.000000  0.000000  1.000000 
--------------------------------------------------------------------------------

--------------------------------------------------------------------------------
	Motif GCTKCASRTAAASTTTCAGCT MEME-13 regular expression
--------------------------------------------------------------------------------
[GC][CT]T[GT][CT][AT][CG][AG]TAA[AT][CG][TCG]T[TA][CT]A[GC]CT
--------------------------------------------------------------------------------


Time 351.89 secs.

********************************************************************************


********************************************************************************
MOTIF SGTDHGMAGWRKAWACAKKVASARWGG MEME-14	width =  27  sites =   3  llr = 91  E-value = 4.5e+005
********************************************************************************
--------------------------------------------------------------------------------
	Motif SGTDHGMAGWRKAWACAKKVASARWGG MEME-14 Description
--------------------------------------------------------------------------------
Simplified        A  :::33:37:73:a77:7::3a:737::
pos.-specific     C  7:3:3:7::::::::a:::3:7:::::
probability       G  3a:3:a:3a:77::3:3773:337:aa
matrix            T  ::733::::3:3:3:::33:::::3::

         bits    3.1  *   *  *      *         **
                 2.8  *   *  *      *         **
                 2.5  *   *  *      *         **
                 2.2 **   *  *      *     *   **
Relative         1.9 **   *  *      *     *   **
Entropy          1.5 **   ** * **   * **  * * **
(43.6 bits)      1.2 **   ** * ***  * ** ** * **
                 0.9 ***  **** *** ********** **
                 0.6 ***  **********************
                 0.3 ***************************
                 0.0 ---------------------------

Multilevel           CGTAAGCAGAGGAAACAGGAACAGAGG
consensus            G CGC AG TAT TG GTTC GGAT  
sequence                TT              G       
                                                
--------------------------------------------------------------------------------

--------------------------------------------------------------------------------
	Motif SGTDHGMAGWRKAWACAKKVASARWGG MEME-14 sites sorted by position p-value
--------------------------------------------------------------------------------
Sequence name            Strand  Start   P-value                       Site          
-------------            ------  ----- ---------            ---------------------------
Pf3D7_14_v3:3179613-3180     +     93  4.18e-15 TGAAATAATT CGTGCGAGGAATAAACAGGCACAGAGG AAAAAATATT
Pf3D7_14_v3:2721010-2721     -    275  9.61e-15 ATTAAAACCA CGCATGCAGAGGAAACGGTGAGAAAGG AAAACATAAA
Pf3D7_14_v3:2559519-2560     -    345  3.88e-14 ACAACTAATT GGTTAGCAGTGGATGCATGAACGGTGG TCATTAAACC
--------------------------------------------------------------------------------

--------------------------------------------------------------------------------
	Motif SGTDHGMAGWRKAWACAKKVASARWGG MEME-14 block diagrams
--------------------------------------------------------------------------------
SEQUENCE NAME            POSITION P-VALUE  MOTIF DIAGRAM
-------------            ----------------  -------------
Pf3D7_14_v3:3179613-3180          4.2e-15  92_[+14]_452
Pf3D7_14_v3:2721010-2721          9.6e-15  274_[-14]_276
Pf3D7_14_v3:2559519-2560          3.9e-14  344_[-14]_323
--------------------------------------------------------------------------------

--------------------------------------------------------------------------------
	Motif SGTDHGMAGWRKAWACAKKVASARWGG MEME-14 in BLOCKS format
--------------------------------------------------------------------------------
BL   MOTIF SGTDHGMAGWRKAWACAKKVASARWGG width=27 seqs=3
Pf3D7_14_v3:3179613-3180 (   93) CGTGCGAGGAATAAACAGGCACAGAGG  1 
Pf3D7_14_v3:2721010-2721 (  275) CGCATGCAGAGGAAACGGTGAGAAAGG  1 
Pf3D7_14_v3:2559519-2560 (  345) GGTTAGCAGTGGATGCATGAACGGTGG  1 
//

--------------------------------------------------------------------------------

--------------------------------------------------------------------------------
	Motif SGTDHGMAGWRKAWACAKKVASARWGG MEME-14 position-specific scoring matrix
--------------------------------------------------------------------------------
log-odds matrix: alength= 4 w= 27 n= 16930 bayes= 12.121 E= 4.5e+005 
  -823    251    151   -823 
  -823   -823    309   -823 
  -823    151   -823     80 
   -20   -823    151    -20 
   -20    151   -823    -20 
  -823   -823    309   -823 
   -20    251   -823   -823 
    80   -823    151   -823 
  -823   -823    309   -823 
    80   -823   -823    -20 
   -20   -823    251   -823 
  -823   -823    251    -20 
   138   -823   -823   -823 
    80   -823   -823    -20 
    80   -823    151   -823 
  -823    309   -823   -823 
    80   -823    151   -823 
  -823   -823    251    -20 
  -823   -823    251    -20 
   -20    151    151   -823 
   138   -823   -823   -823 
  -823    251    151   -823 
    80   -823    151   -823 
   -20   -823    251   -823 
    80   -823   -823    -20 
  -823   -823    309   -823 
  -823   -823    309   -823 
--------------------------------------------------------------------------------

--------------------------------------------------------------------------------
	Motif SGTDHGMAGWRKAWACAKKVASARWGG MEME-14 position-specific probability matrix
--------------------------------------------------------------------------------
letter-probability matrix: alength= 4 w= 27 nsites= 3 E= 4.5e+005 
 0.000000  0.666667  0.333333  0.000000 
 0.000000  0.000000  1.000000  0.000000 
 0.000000  0.333333  0.000000  0.666667 
 0.333333  0.000000  0.333333  0.333333 
 0.333333  0.333333  0.000000  0.333333 
 0.000000  0.000000  1.000000  0.000000 
 0.333333  0.666667  0.000000  0.000000 
 0.666667  0.000000  0.333333  0.000000 
 0.000000  0.000000  1.000000  0.000000 
 0.666667  0.000000  0.000000  0.333333 
 0.333333  0.000000  0.666667  0.000000 
 0.000000  0.000000  0.666667  0.333333 
 1.000000  0.000000  0.000000  0.000000 
 0.666667  0.000000  0.000000  0.333333 
 0.666667  0.000000  0.333333  0.000000 
 0.000000  1.000000  0.000000  0.000000 
 0.666667  0.000000  0.333333  0.000000 
 0.000000  0.000000  0.666667  0.333333 
 0.000000  0.000000  0.666667  0.333333 
 0.333333  0.333333  0.333333  0.000000 
 1.000000  0.000000  0.000000  0.000000 
 0.000000  0.666667  0.333333  0.000000 
 0.666667  0.000000  0.333333  0.000000 
 0.333333  0.000000  0.666667  0.000000 
 0.666667  0.000000  0.000000  0.333333 
 0.000000  0.000000  1.000000  0.000000 
 0.000000  0.000000  1.000000  0.000000 
--------------------------------------------------------------------------------

--------------------------------------------------------------------------------
	Motif SGTDHGMAGWRKAWACAKKVASARWGG MEME-14 regular expression
--------------------------------------------------------------------------------
[CG]G[TC][AGT][ACT]G[CA][AG]G[AT][GA][GT]A[AT][AG]C[AG][GT][GT][ACG]A[CG][AG][GA][AT]GG
--------------------------------------------------------------------------------


Time 376.82 secs.

********************************************************************************


********************************************************************************
MOTIF CAGARGWGCTGG MEME-15	width =  12  sites =   2  llr = 38  E-value = 6.3e+005
********************************************************************************
--------------------------------------------------------------------------------
	Motif CAGARGWGCTGG MEME-15 Description
--------------------------------------------------------------------------------
Simplified        A  :a:a5:5:::::
pos.-specific     C  a:::::::a:::
probability       G  ::a:5a:a::aa
matrix            T  ::::::5::a::

         bits    3.1 * *  * ** **
                 2.8 * *  * ** **
                 2.5 * *  * ** **
                 2.2 * *  * ** **
Relative         1.9 * *  * ** **
Entropy          1.5 * *  * ** **
(27.4 bits)      1.2 ****** *****
                 0.9 ****** *****
                 0.6 ****** *****
                 0.3 ************
                 0.0 ------------

Multilevel           CAGAAGAGCTGG
consensus                G T     
sequence                         
                                 
--------------------------------------------------------------------------------

--------------------------------------------------------------------------------
	Motif CAGARGWGCTGG MEME-15 sites sorted by position p-value
--------------------------------------------------------------------------------
Sequence name            Strand  Start   P-value                Site  
-------------            ------  ----- ---------            ------------
Pf3D7_14_v3:2091795-2092     +   1174  1.51e-09 ATGCTATCCA CAGAGGTGCTGG ACAAATT   
Pf3D7_14_v3:2981642-2982     +      6  6.46e-09      GTTAA CAGAAGAGCTGG TATCAAGGAG
--------------------------------------------------------------------------------

--------------------------------------------------------------------------------
	Motif CAGARGWGCTGG MEME-15 block diagrams
--------------------------------------------------------------------------------
SEQUENCE NAME            POSITION P-VALUE  MOTIF DIAGRAM
-------------            ----------------  -------------
Pf3D7_14_v3:2091795-2092          1.5e-09  1173_[+15]_7
Pf3D7_14_v3:2981642-2982          6.5e-09  5_[+15]_572
--------------------------------------------------------------------------------

--------------------------------------------------------------------------------
	Motif CAGARGWGCTGG MEME-15 in BLOCKS format
--------------------------------------------------------------------------------
BL   MOTIF CAGARGWGCTGG width=12 seqs=2
Pf3D7_14_v3:2091795-2092 ( 1174) CAGAGGTGCTGG  1 
Pf3D7_14_v3:2981642-2982 (    6) CAGAAGAGCTGG  1 
//

--------------------------------------------------------------------------------

--------------------------------------------------------------------------------
	Motif CAGARGWGCTGG MEME-15 position-specific scoring matrix
--------------------------------------------------------------------------------
log-odds matrix: alength= 4 w= 12 n= 17590 bayes= 13.1023 E= 6.3e+005 
  -765    309   -765   -765 
   138   -765   -765   -765 
  -765   -765    309   -765 
   138   -765   -765   -765 
    38   -765    209   -765 
  -765   -765    309   -765 
    38   -765   -765     38 
  -765   -765    309   -765 
  -765    309   -765   -765 
  -765   -765   -765    138 
  -765   -765    309   -765 
  -765   -765    309   -765 
--------------------------------------------------------------------------------

--------------------------------------------------------------------------------
	Motif CAGARGWGCTGG MEME-15 position-specific probability matrix
--------------------------------------------------------------------------------
letter-probability matrix: alength= 4 w= 12 nsites= 2 E= 6.3e+005 
 0.000000  1.000000  0.000000  0.000000 
 1.000000  0.000000  0.000000  0.000000 
 0.000000  0.000000  1.000000  0.000000 
 1.000000  0.000000  0.000000  0.000000 
 0.500000  0.000000  0.500000  0.000000 
 0.000000  0.000000  1.000000  0.000000 
 0.500000  0.000000  0.000000  0.500000 
 0.000000  0.000000  1.000000  0.000000 
 0.000000  1.000000  0.000000  0.000000 
 0.000000  0.000000  0.000000  1.000000 
 0.000000  0.000000  1.000000  0.000000 
 0.000000  0.000000  1.000000  0.000000 
--------------------------------------------------------------------------------

--------------------------------------------------------------------------------
	Motif CAGARGWGCTGG MEME-15 regular expression
--------------------------------------------------------------------------------
CAGA[AG]G[AT]GCTGG
--------------------------------------------------------------------------------


Time 401.34 secs.

********************************************************************************


********************************************************************************
SUMMARY OF MOTIFS
********************************************************************************

--------------------------------------------------------------------------------
	Combined block diagrams: non-overlapping sites with p-value < 0.0001
--------------------------------------------------------------------------------
SEQUENCE NAME            COMBINED P-VALUE  MOTIF DIAGRAM
-------------            ----------------  -------------
Pf3D7_14_v3:1211407-1211         3.15e-06  18_[+3(4.86e-05)]_5_[-13(7.93e-05)]_\
    326_[-5(1.47e-06)]_24_[-2(7.96e-08)]_17
Pf3D7_14_v3:1236797-1237         1.17e-13  54_[+7(1.39e-09)]_34_\
    [+11(3.94e-05)]_17_[+5(1.38e-07)]_15_[-3(4.60e-05)]_4_[-3(4.76e-07)]_19
Pf3D7_14_v3:1369846-1370         3.34e-07  52_[+1(4.97e-11)]_42_[+2(3.21e-07)]_\
    8_[+2(7.33e-05)]_44_[+9(6.94e-09)]_72_[-2(5.99e-06)]_37
Pf3D7_14_v3:1372537-1372         3.89e-03  61_[-2(2.23e-06)]_11_[+1(2.70e-05)]_\
    1_[-1(4.77e-05)]_98_[-2(6.45e-07)]_33_[+1(1.70e-08)]_7
Pf3D7_14_v3:1476629-1476         4.74e-08  166_[-2(1.77e-06)]_78_\
    [-1(3.49e-14)]_52
Pf3D7_14_v3:1477486-1478         2.19e-09  2_[+2(1.51e-07)]_15_[-9(2.29e-05)]_\
    4_[-9(7.92e-05)]_18_[+9(2.31e-09)]_76_[+9(6.94e-09)]_50_[-1(1.05e-06)]_1_\
    [-9(4.30e-05)]_38_[+9(1.24e-05)]_13_[-2(1.44e-05)]_55_[-1(1.52e-13)]_1
Pf3D7_14_v3:1568583-1568         5.34e-08  11_[-9(1.30e-08)]_28_[-2(4.91e-07)]_\
    118_[-1(1.25e-11)]_47
Pf3D7_14_v3:1623275-1623         2.86e-15  33_[+12(6.32e-05)]_17_\
    [+4(2.43e-14)]_3_[-3(6.56e-09)]_83_[-11(5.86e-05)]_30
Pf3D7_14_v3:1680647-1680         3.68e-07  24_[-2(8.11e-06)]_47_[-1(3.84e-13)]_\
    97
Pf3D7_14_v3:1846716-1846         1.83e-01  28_[-1(8.89e-05)]_27_[-9(5.18e-08)]_\
    108
Pf3D7_14_v3:1889233-1889         2.48e-15  19_[-1(3.49e-14)]_15_[+2(1.77e-07)]_\
    182_[-3(6.70e-07)]_2_[-12(5.50e-05)]_40
Pf3D7_14_v3:1895084-1895         3.73e-05  15_[-1(1.94e-11)]_1_[+9(4.06e-05)]_\
    53_[+9(2.31e-09)]_43_[-9(2.31e-09)]_25_[+1(8.26e-05)]_88
Pf3D7_14_v3:1903377-1903         2.12e-08  134_[+7(1.75e-08)]_9_[-3(6.16e-07)]_\
    26_[+5(1.28e-05)]_155_[-2(4.86e-06)]_27_[+13(3.18e-05)]_23
Pf3D7_14_v3:1938072-1938         1.68e-09  132_[-1(4.84e-15)]_77_\
    [-8(9.26e-07)]_16_[+9(8.48e-07)]_86
Pf3D7_14_v3:2089375-2089         1.79e-02  5_[-9(2.58e-05)]_12_[-9(1.48e-07)]_\
    40_[+6(1.30e-05)]_105
Pf3D7_14_v3:2091795-2092         1.68e-33  66_[-13(1.16e-05)]_15_\
    [-3(1.01e-07)]_32_[+4(1.07e-14)]_73_[-11(2.59e-11)]_248_[+12(7.41e-12)]_\
    114_[-5(1.15e-06)]_74_[+10(2.40e-05)]_19_[-12(2.85e-06)]_55_\
    [-13(2.64e-12)]_26_[-12(1.57e-06)]_55_[-3(3.76e-06)]_80_[-2(3.51e-06)]_74_\
    [+15(1.51e-09)]_7
Pf3D7_14_v3:2099517-2099         2.92e-08  [-1(6.68e-12)]_160_[+2(1.72e-05)]_\
    21
Pf3D7_14_v3:2102351-2102         4.55e-05  126_[+9(4.73e-05)]_4_[-9(2.88e-05)]_\
    95_[+9(1.37e-07)]_11_[+1(2.83e-12)]_2
Pf3D7_14_v3:2140281-2140         2.12e-12  76_[-3(2.58e-05)]_7_[-3(3.73e-08)]_\
    26_[+5(8.79e-06)]_62_[+2(2.81e-06)]_25_[+12(2.40e-10)]_150
Pf3D7_14_v3:2244011-2244         4.95e-05  15_[+5(6.54e-07)]_130_\
    [-2(1.51e-07)]_33
Pf3D7_14_v3:2245068-2245         1.02e-17  58_[+2(7.88e-05)]_45_[-5(1.80e-06)]_\
    73_[+4(4.28e-18)]_8_[+3(1.48e-07)]_57
Pf3D7_14_v3:2260049-2260         1.67e-16  19_[+5(7.49e-05)]_20_[-4(2.73e-16)]_\
    19_[+5(6.54e-07)]_41_[+3(1.78e-07)]_9_[+8(7.20e-05)]_53
Pf3D7_14_v3:2263117-2263         6.16e-01  109_[-2(1.31e-05)]_82
Pf3D7_14_v3:2331252-2331         3.43e-29  20_[+5(8.03e-07)]_29_\
    [+13(1.01e-12)]_15_[-4(2.85e-14)]_29_[+3(1.38e-05)]_22_[+3(1.06e-09)]_12_\
    [+6(2.30e-07)]_29_[-12(2.31e-09)]_97_[-2(8.46e-05)]_13_[+13(4.72e-05)]_91
Pf3D7_14_v3:2333151-2333         3.13e-04  26_[-1(9.06e-10)]_64_[-2(1.19e-05)]_\
    78
Pf3D7_14_v3:2381868-2382         2.86e-01  172_[-2(1.51e-07)]_482
Pf3D7_14_v3:2421833-2422         1.43e-06  211_[-13(5.66e-10)]_18_\
    [-9(3.42e-06)]_108_[-3(7.29e-07)]_89
Pf3D7_14_v3:2462520-2462         6.87e-09  3_[+11(9.01e-06)]_33_[-2(9.86e-06)]_\
    [-1(4.61e-14)]_145_[+9(1.62e-06)]_5
Pf3D7_14_v3:2494076-2494         5.81e-10  70_[-4(2.72e-13)]_58_[+2(6.63e-06)]_\
    52_[-11(6.60e-05)]_15
Pf3D7_14_v3:2557729-2558         2.05e-10  4_[+1(2.25e-07)]_116_[-2(9.38e-08)]_\
    7_[-1(7.98e-06)]_125_[+1(2.32e-16)]_76_[+1(1.46e-05)]_146_[-2(1.44e-05)]_\
    56_[+9(2.31e-09)]_1_[-9(1.21e-05)]_10_[-1(8.53e-06)]_59_[+2(7.33e-05)]_30
Pf3D7_14_v3:2559519-2560         1.77e-46  141_[+10(2.40e-05)]_1_\
    [-2(1.08e-06)]_10_[+6(2.30e-07)]_36_[+5(5.52e-08)]_54_[-4(1.71e-05)]_14_\
    [-14(3.88e-14)]_26_[+8(5.34e-20)]_17_[+3(4.58e-12)]_3_[+13(2.28e-10)]_20_\
    [-13(2.35e-05)]_11_[+12(5.50e-05)]_13_[-3(6.39e-05)]_20_[-7(2.67e-10)]_64
Pf3D7_14_v3:2649287-2649         8.34e-01  7_[+2(4.86e-06)]_33_[-2(7.88e-05)]_\
    144
Pf3D7_14_v3:2651905-2652         2.42e-02  22_[+15(8.55e-05)]_33_\
    [-3(4.35e-05)]_205
Pf3D7_14_v3:2685108-2685         5.84e-08  51_[-3(7.29e-07)]_37_\
    [+15(8.55e-05)]_31_[-7(8.00e-05)]_13_[+11(8.12e-05)]_47_[-12(1.47e-08)]_16
Pf3D7_14_v3:2721010-2721         9.90e-16  24_[+9(1.14e-06)]_86_[-1(1.16e-05)]_\
    102_[-14(9.61e-15)]_100_[-2(1.44e-05)]_104_[-1(1.52e-13)]_10
Pf3D7_14_v3:2785858-2786         2.75e-23  76_[-9(1.62e-06)]_34_[-9(7.92e-05)]_\
    3_[+9(1.03e-05)]_77_[+1(7.67e-05)]_89_[-1(2.28e-17)]_34_[+3(2.14e-07)]_96_\
    [+2(1.29e-07)]_112_[+12(7.66e-09)]_42_[-8(3.64e-05)]_27_[-10(4.91e-07)]_32_\
    [-8(1.15e-05)]_15
Pf3D7_14_v3:2802622-2802         1.73e-01  82_[-2(1.39e-06)]_168
Pf3D7_14_v3:2981642-2982         1.07e-21  5_[+15(6.46e-09)]_33_[-7(5.18e-05)]_\
    33_[-5(5.52e-06)]_12_[+8(7.68e-19)]_78_[-15(8.55e-05)]_5_[+14(4.10e-06)]_8_\
    [+8(2.47e-05)]_119_[-7(3.18e-09)]_13_[+7(9.00e-05)]_73_[+14(2.17e-05)]_16
Pf3D7_14_v3:2988793-2989         3.73e-02  2_[+9(5.98e-06)]_105_[-2(4.75e-08)]_\
    123
Pf3D7_14_v3:3005018-3005         9.18e-06  16_[+1(1.87e-10)]_144_\
    [-2(1.10e-07)]_43_[-2(2.06e-07)]_40
Pf3D7_14_v3:3175935-3176         1.91e-09  102_[-2(9.55e-07)]_204_\
    [+12(1.39e-11)]_36_[+3(3.67e-07)]_30
Pf3D7_14_v3:3179613-3180         3.03e-30  15_[+11(1.42e-12)]_11_\
    [+10(1.15e-07)]_41_[+14(4.18e-15)]_37_[+2(8.95e-06)]_57_[-9(5.18e-08)]_19_\
    [-1(2.09e-11)]_75_[+7(5.65e-05)]_3_[-4(9.64e-06)]_102_[-3(7.92e-07)]_1
Pf3D7_14_v3:3210655-3211         1.10e-06  70_[-13(4.66e-06)]_48_\
    [-2(1.85e-08)]_173_[-5(1.28e-05)]_8
Pf3D7_14_v3:3249579-3250         2.32e-06  49_[+7(3.58e-05)]_55_[-3(1.29e-08)]_\
    72_[+5(4.07e-06)]_242
--------------------------------------------------------------------------------

********************************************************************************


********************************************************************************
Stopped because requested number of motifs (15) found.
********************************************************************************

CPU: Nitro-AN515-51

********************************************************************************
