# Supplementary material for: Transcriptome analysis reveals a de novo DNA element that may interact with chromatin-associated proteins in Plasmodium berghei during erythrocytic development
Source: Sci Rep. 2025 May 28;15:18621. doi: 10.1038/s41598-025-03586-4 (PMC12120095; doi:10.1038/s41598-025-03586-4)
Supplement: Supplementary file 5 — Supplementary Information 5. [file 41598_2025_3586_MOESM5_ESM.zip › Supplementary File S6/meme_out_chip_seq/DynSpansBySourceId_ring/meme.xml]

<?xml version='1.0' encoding='UTF-8' standalone='yes'?>
<!-- Document definition -->
<!DOCTYPE MEME[
<!ELEMENT MEME (
  training_set,
  model, 
  motifs, 
  scanned_sites_summary?
)>
<!ATTLIST MEME 
  version CDATA #REQUIRED
  release CDATA #REQUIRED
>
<!-- Training-set elements -->
<!ELEMENT training_set (alphabet, ambigs, sequence*, letter_frequencies)>
<!ATTLIST training_set primary_sequences CDATA #REQUIRED primary_count CDATA #REQUIRED primary_positions CDATA #REQUIRED
  control_sequences CDATA "" control_count CDATA "" control_positions CDATA "">
<!ELEMENT alphabet (letter*)>
<!ATTLIST alphabet name CDATA #REQUIRED>
<!ELEMENT ambigs (letter*)>
<!ELEMENT letter EMPTY>
<!ATTLIST letter id ID #REQUIRED>
<!ATTLIST letter symbol CDATA #REQUIRED>
<!ATTLIST letter equals CDATA #IMPLIED>
<!ATTLIST letter aliases CDATA #IMPLIED>
<!ATTLIST letter complement CDATA #IMPLIED>
<!ATTLIST letter name CDATA #IMPLIED>
<!ATTLIST letter colour CDATA #IMPLIED>
<!ELEMENT sequence EMPTY>
<!ATTLIST sequence id ID #REQUIRED
                   name CDATA #REQUIRED
                   length CDATA #REQUIRED
                   weight CDATA #REQUIRED
>
<!ELEMENT letter_frequencies (alphabet_array)>

<!-- Model elements -->
<!ELEMENT model (
  command_line,
  host,
  type,
  nmotifs,
  evalue_threshold,
  object_function,
  spfun,
  min_width,
  max_width,
  wg,
  ws,
  endgaps,
  minsites,
  maxsites,
  wnsites,
  spmap,
  spfuzz,
  prior,
  beta,
  maxiter,
  distance,
  num_positions,
  seed,
  hsfrac,
  searchsize,
  maxsize,
  norand,
  csites,
  strands,
  brief,
  psp_file,
  priors_file,
  reason_for_stopping,
  background_frequencies
)>
<!ELEMENT command_line (#PCDATA)*>
<!ELEMENT host (#PCDATA)*>
<!ELEMENT type (#PCDATA)*>
<!ELEMENT nmotifs (#PCDATA)*>
<!ELEMENT evalue_threshold (#PCDATA)*>
<!ELEMENT object_function (#PCDATA)*>
<!ELEMENT spfun (#PCDATA)*>
<!ELEMENT min_width (#PCDATA)*>
<!ELEMENT max_width (#PCDATA)*>
<!ELEMENT wg (#PCDATA)*>
<!ELEMENT ws (#PCDATA)*>
<!ELEMENT endgaps (#PCDATA)*>
<!ELEMENT minsites (#PCDATA)*>
<!ELEMENT maxsites (#PCDATA)*>
<!ELEMENT wnsites (#PCDATA)*>
<!ELEMENT spmap (#PCDATA)*>
<!ELEMENT spfuzz (#PCDATA)*>
<!ELEMENT prior (#PCDATA)*>
<!ELEMENT beta (#PCDATA)*>
<!ELEMENT maxiter (#PCDATA)*>
<!ELEMENT distance (#PCDATA)*>
<!ELEMENT num_positions (#PCDATA)*>
<!ELEMENT seed (#PCDATA)*>
<!ELEMENT hsfrac (#PCDATA)*>
<!ELEMENT searchsize (#PCDATA)*>
<!ELEMENT maxsize (#PCDATA)*>
<!ELEMENT norand (#PCDATA)*>
<!ELEMENT csites (#PCDATA)*>
<!ELEMENT strands (#PCDATA)*>
<!ELEMENT brief (#PCDATA)*>
<!ELEMENT psp_file (#PCDATA)*>
<!ELEMENT priors_file (#PCDATA)*>
<!ELEMENT reason_for_stopping (#PCDATA)*>
<!ELEMENT background_frequencies (alphabet_array)>
<!ATTLIST background_frequencies source CDATA #REQUIRED
		   order CDATA #REQUIRED>

<!-- Motif elements -->
<!ELEMENT motifs (motif*)>
<!ELEMENT motif (scores, probabilities, regular_expression?, contributing_sites)>
<!ATTLIST motif id ID #REQUIRED
                name CDATA #REQUIRED
                alt CDATA ""
                width CDATA #REQUIRED
                sites CDATA #REQUIRED
                ic CDATA #REQUIRED
                re CDATA #REQUIRED
                llr CDATA #REQUIRED
                p_value CDATA #REQUIRED
                e_value CDATA #REQUIRED
                bayes_threshold CDATA #REQUIRED
                elapsed_time CDATA #REQUIRED
                url CDATA ""
>
<!ELEMENT scores (alphabet_matrix)>
<!ELEMENT probabilities (alphabet_matrix)>
<!ELEMENT regular_expression (#PCDATA)*>

<!-- Contributing site elements -->
<!-- Contributing sites are motif occurences found during the motif discovery phase -->
<!ELEMENT contributing_sites (contributing_site*)>
<!ELEMENT contributing_site (left_flank, site, right_flank)>
<!ATTLIST contributing_site sequence_id IDREF #REQUIRED
                          position CDATA #REQUIRED
                          strand (plus|minus|none) 'none'
                          pvalue CDATA #REQUIRED
>
<!-- The left_flank contains the sequence for 10 bases to the left of the motif start -->
<!ELEMENT left_flank (#PCDATA)>
<!-- The site contains the sequence for the motif instance -->
<!ELEMENT site (letter_ref*)>
<!-- The right_flank contains the sequence for 10 bases to the right of the motif end -->
<!ELEMENT right_flank (#PCDATA)>

<!-- Scanned site elements -->
<!-- Scanned sites are motif occurences found during the sequence scan phase -->
<!ELEMENT scanned_sites_summary (scanned_sites*)>
<!ATTLIST scanned_sites_summary p_thresh CDATA #REQUIRED>
<!ELEMENT scanned_sites (scanned_site*)>
<!ATTLIST scanned_sites sequence_id IDREF #REQUIRED
                        pvalue CDATA #REQUIRED
                        num_sites CDATA #REQUIRED>
<!ELEMENT scanned_site EMPTY>
<!ATTLIST scanned_site  motif_id IDREF #REQUIRED
                        strand (plus|minus|none) 'none'
                        position CDATA #REQUIRED
                        pvalue CDATA #REQUIRED>

<!-- Utility elements -->
<!-- A reference to a letter in the alphabet -->
<!ELEMENT letter_ref EMPTY>
<!ATTLIST letter_ref letter_id IDREF #REQUIRED>
<!-- A alphabet-array contains one floating point value for each letter in an alphabet -->
<!ELEMENT alphabet_array (value*)>
<!ELEMENT value (#PCDATA)>
<!ATTLIST value letter_id IDREF #REQUIRED>

<!-- A alphabet_matrix contains one alphabet_array for each position in a motif -->
<!ELEMENT alphabet_matrix (alphabet_array*)>

]>
<!-- Begin document body -->
<MEME version="5.5.7" release="Wed Jun 19 13:59:04 2024 -0700">
<training_set primary_sequences="./DynSpansBySourceId_ring.fasta" primary_count="44" primary_positions="18074" control_sequences="--none--" control_count="0" control_positions="0">
<alphabet name="DNA" like="dna">
<letter id="A" symbol="A" complement="T" name="Adenine" colour="CC0000"/>
<letter id="C" symbol="C" complement="G" name="Cytosine" colour="0000CC"/>
<letter id="G" symbol="G" complement="C" name="Guanine" colour="FFB300"/>
<letter id="T" symbol="T" aliases="U" complement="A" name="Thymine" colour="008000"/>
<letter id="N" symbol="N" aliases="X." equals="ACGT" name="Any base"/>
<letter id="V" symbol="V" equals="ACG" name="Not T"/>
<letter id="H" symbol="H" equals="ACT" name="Not G"/>
<letter id="D" symbol="D" equals="AGT" name="Not C"/>
<letter id="B" symbol="B" equals="CGT" name="Not A"/>
<letter id="M" symbol="M" equals="AC" name="Amino"/>
<letter id="R" symbol="R" equals="AG" name="Purine"/>
<letter id="W" symbol="W" equals="AT" name="Weak"/>
<letter id="S" symbol="S" equals="CG" name="Strong"/>
<letter id="Y" symbol="Y" equals="CT" name="Pyrimidine"/>
<letter id="K" symbol="K" equals="GT" name="Keto"/>
</alphabet>
<sequence id="sequence_0" name="Pf3D7_14_v3:1211407-1211868:f" length="462" weight="1.000000" />
<sequence id="sequence_1" name="Pf3D7_14_v3:1236797-1237020:f" length="224" weight="1.000000" />
<sequence id="sequence_2" name="Pf3D7_14_v3:1369846-1370225:f" length="380" weight="1.000000" />
<sequence id="sequence_3" name="Pf3D7_14_v3:1372537-1372912:f" length="376" weight="1.000000" />
<sequence id="sequence_4" name="Pf3D7_14_v3:1476629-1476986:f" length="358" weight="1.000000" />
<sequence id="sequence_5" name="Pf3D7_14_v3:1477486-1478008:f" length="523" weight="1.000000" />
<sequence id="sequence_6" name="Pf3D7_14_v3:1568583-1568869:f" length="287" weight="1.000000" />
<sequence id="sequence_7" name="Pf3D7_14_v3:1623275-1623539:f" length="265" weight="1.000000" />
<sequence id="sequence_8" name="Pf3D7_14_v3:1680647-1680876:f" length="230" weight="1.000000" />
<sequence id="sequence_9" name="Pf3D7_14_v3:1846716-1846940:f" length="225" weight="1.000000" />
<sequence id="sequence_10" name="Pf3D7_14_v3:1889233-1889593:f" length="361" weight="1.000000" />
<sequence id="sequence_11" name="Pf3D7_14_v3:1895084-1895453:f" length="370" weight="1.000000" />
<sequence id="sequence_12" name="Pf3D7_14_v3:1903377-1903836:f" length="460" weight="1.000000" />
<sequence id="sequence_13" name="Pf3D7_14_v3:1938072-1938476:f" length="405" weight="1.000000" />
<sequence id="sequence_14" name="Pf3D7_14_v3:2089375-2089586:f" length="212" weight="1.000000" />
<sequence id="sequence_15" name="Pf3D7_14_v3:2091795-2092986:f" length="1192" weight="1.000000" />
<sequence id="sequence_16" name="Pf3D7_14_v3:2099517-2099759:f" length="243" weight="1.000000" />
<sequence id="sequence_17" name="Pf3D7_14_v3:2102351-2102692:f" length="342" weight="1.000000" />
<sequence id="sequence_18" name="Pf3D7_14_v3:2140281-2140718:f" length="438" weight="1.000000" />
<sequence id="sequence_19" name="Pf3D7_14_v3:2244011-2244219:f" length="209" weight="1.000000" />
<sequence id="sequence_20" name="Pf3D7_14_v3:2245068-2245400:f" length="333" weight="1.000000" />
<sequence id="sequence_21" name="Pf3D7_14_v3:2260049-2260322:f" length="274" weight="1.000000" />
<sequence id="sequence_22" name="Pf3D7_14_v3:2263117-2263328:f" length="212" weight="1.000000" />
<sequence id="sequence_23" name="Pf3D7_14_v3:2331252-2331791:f" length="540" weight="1.000000" />
<sequence id="sequence_24" name="Pf3D7_14_v3:2333151-2333380:f" length="230" weight="1.000000" />
<sequence id="sequence_25" name="Pf3D7_14_v3:2381868-2382542:f" length="675" weight="1.000000" />
<sequence id="sequence_26" name="Pf3D7_14_v3:2421833-2422320:f" length="488" weight="1.000000" />
<sequence id="sequence_27" name="Pf3D7_14_v3:2462520-2462805:f" length="286" weight="1.000000" />
<sequence id="sequence_28" name="Pf3D7_14_v3:2494076-2494349:f" length="274" weight="1.000000" />
<sequence id="sequence_29" name="Pf3D7_14_v3:2557729-2558668:f" length="940" weight="1.000000" />
<sequence id="sequence_30" name="Pf3D7_14_v3:2559519-2560212:f" length="694" weight="1.000000" />
<sequence id="sequence_31" name="Pf3D7_14_v3:2649287-2649512:f" length="226" weight="1.000000" />
<sequence id="sequence_32" name="Pf3D7_14_v3:2651905-2652196:f" length="292" weight="1.000000" />
<sequence id="sequence_33" name="Pf3D7_14_v3:2685108-2685386:f" length="279" weight="1.000000" />
<sequence id="sequence_34" name="Pf3D7_14_v3:2721010-2721586:f" length="577" weight="1.000000" />
<sequence id="sequence_35" name="Pf3D7_14_v3:2785858-2786773:f" length="916" weight="1.000000" />
<sequence id="sequence_36" name="Pf3D7_14_v3:2802622-2802892:f" length="271" weight="1.000000" />
<sequence id="sequence_37" name="Pf3D7_14_v3:2981642-2982230:f" length="589" weight="1.000000" />
<sequence id="sequence_38" name="Pf3D7_14_v3:2988793-2989064:f" length="272" weight="1.000000" />
<sequence id="sequence_39" name="Pf3D7_14_v3:3005018-3005343:f" length="326" weight="1.000000" />
<sequence id="sequence_40" name="Pf3D7_14_v3:3175935-3176368:f" length="434" weight="1.000000" />
<sequence id="sequence_41" name="Pf3D7_14_v3:3179613-3180183:f" length="571" weight="1.000000" />
<sequence id="sequence_42" name="Pf3D7_14_v3:3210655-3211005:f" length="351" weight="1.000000" />
<sequence id="sequence_43" name="Pf3D7_14_v3:3249579-3250040:f" length="462" weight="1.000000" />
<letter_frequencies>
<alphabet_array>
<value letter_id="A">0.383</value>
<value letter_id="C">0.117</value>
<value letter_id="G">0.117</value>
<value letter_id="T">0.383</value>
</alphabet_array>
</letter_frequencies>
</training_set>
<model>
<command_line>meme ./DynSpansBySourceId_ring.fasta -dna -oc meme_out_15/DynSpansBySourceId_ring -nostatus -time 14400 -mod zoops -nmotifs 15 -minw 6 -maxw 50 -objfun classic -revcomp -markov_order 0 </command_line>
<host>Nitro-AN515-51</host>
<type>zoops</type>
<nmotifs>15</nmotifs>
<evalue_threshold>inf</evalue_threshold>
<object_function>E-value of product of p-values</object_function>
<spfun>E-value of product of p-values</spfun>
<min_width>6</min_width>
<max_width>50</max_width>
<wg>11</wg>
<ws>1</ws>
<endgaps>yes</endgaps>
<substring>yes</substring>
<minsites>2</minsites>
<maxsites>44</maxsites>
<wnsites>0.8</wnsites>
<spmap>uni</spmap>
<spfuzz>0.5</spfuzz>
<prior>dirichlet</prior>
<beta>0.01</beta>
<maxiter>50</maxiter>
<distance>1e-05</distance>
<num_positions>18074</num_positions>
<seed>0</seed>
<hsfrac>0</hsfrac>
<searchsize>18074</searchsize>
<maxsize>0</maxsize>
<norand>no</norand>
<csites>1000</csites>
<strands>both</strands>
<brief>1000</brief>
<psp_file></psp_file>
<priors_file></priors_file>
<reason_for_stopping>Stopped because requested number of motifs (15) found.</reason_for_stopping>
<background_frequencies source="--sequences--" order="0">
<alphabet_array>
<value letter_id="A">0.383</value>
<value letter_id="C">0.117</value>
<value letter_id="G">0.117</value>
<value letter_id="T">0.383</value>
</alphabet_array>
</background_frequencies>
</model>
<motifs>
<motif id="motif_1" name="ATAWWWWTATATATATATATATATATATATATWTAWATWTA" alt="MEME-1" width="41" sites="18" ic="57.7" re="35.1" llr="438" p_value="5.5e-112" e_value="1.4e-045" bayes_threshold="10.671" elapsed_time="31.379211">
<scores>
<alphabet_matrix>
<alphabet_array>
<value letter_id="A">102</value>
<value letter_id="C">-1081</value>
<value letter_id="G">-1081</value>
<value letter_id="T">-78</value>
</alphabet_array>
<alphabet_array>
<value letter_id="A">-278</value>
<value letter_id="C">-1081</value>
<value letter_id="G">-1081</value>
<value letter_id="T">130</value>
</alphabet_array>
<alphabet_array>
<value letter_id="A">80</value>
<value letter_id="C">-1081</value>
<value letter_id="G">-7</value>
<value letter_id="T">-78</value>
</alphabet_array>
<alphabet_array>
<value letter_id="A">21</value>
<value letter_id="C">-1081</value>
<value letter_id="G">-1081</value>
<value letter_id="T">54</value>
</alphabet_array>
<alphabet_array>
<value letter_id="A">21</value>
<value letter_id="C">-1081</value>
<value letter_id="G">-7</value>
<value letter_id="T">21</value>
</alphabet_array>
<alphabet_array>
<value letter_id="A">-20</value>
<value letter_id="C">-1081</value>
<value letter_id="G">-1081</value>
<value letter_id="T">80</value>
</alphabet_array>
<alphabet_array>
<value letter_id="A">54</value>
<value letter_id="C">-1081</value>
<value letter_id="G">-1081</value>
<value letter_id="T">21</value>
</alphabet_array>
<alphabet_array>
<value letter_id="A">-78</value>
<value letter_id="C">-1081</value>
<value letter_id="G">-1081</value>
<value letter_id="T">102</value>
</alphabet_array>
<alphabet_array>
<value letter_id="A">138</value>
<value letter_id="C">-1081</value>
<value letter_id="G">-1081</value>
<value letter_id="T">-1081</value>
</alphabet_array>
<alphabet_array>
<value letter_id="A">-1081</value>
<value letter_id="C">-1081</value>
<value letter_id="G">-1081</value>
<value letter_id="T">138</value>
</alphabet_array>
<alphabet_array>
<value letter_id="A">130</value>
<value letter_id="C">-1081</value>
<value letter_id="G">-1081</value>
<value letter_id="T">-278</value>
</alphabet_array>
<alphabet_array>
<value letter_id="A">-1081</value>
<value letter_id="C">-1081</value>
<value letter_id="G">-1081</value>
<value letter_id="T">138</value>
</alphabet_array>
<alphabet_array>
<value letter_id="A">138</value>
<value letter_id="C">-1081</value>
<value letter_id="G">-1081</value>
<value letter_id="T">-1081</value>
</alphabet_array>
<alphabet_array>
<value letter_id="A">-178</value>
<value letter_id="C">-1081</value>
<value letter_id="G">-1081</value>
<value letter_id="T">121</value>
</alphabet_array>
<alphabet_array>
<value letter_id="A">138</value>
<value letter_id="C">-1081</value>
<value letter_id="G">-1081</value>
<value letter_id="T">-1081</value>
</alphabet_array>
<alphabet_array>
<value letter_id="A">-1081</value>
<value letter_id="C">-1081</value>
<value letter_id="G">-107</value>
<value letter_id="T">130</value>
</alphabet_array>
<alphabet_array>
<value letter_id="A">138</value>
<value letter_id="C">-1081</value>
<value letter_id="G">-1081</value>
<value letter_id="T">-1081</value>
</alphabet_array>
<alphabet_array>
<value letter_id="A">-1081</value>
<value letter_id="C">-1081</value>
<value letter_id="G">-1081</value>
<value letter_id="T">138</value>
</alphabet_array>
<alphabet_array>
<value letter_id="A">121</value>
<value letter_id="C">-107</value>
<value letter_id="G">-1081</value>
<value letter_id="T">-278</value>
</alphabet_array>
<alphabet_array>
<value letter_id="A">-278</value>
<value letter_id="C">-1081</value>
<value letter_id="G">-1081</value>
<value letter_id="T">130</value>
</alphabet_array>
<alphabet_array>
<value letter_id="A">130</value>
<value letter_id="C">-1081</value>
<value letter_id="G">-1081</value>
<value letter_id="T">-278</value>
</alphabet_array>
<alphabet_array>
<value letter_id="A">-1081</value>
<value letter_id="C">-1081</value>
<value letter_id="G">-1081</value>
<value letter_id="T">138</value>
</alphabet_array>
<alphabet_array>
<value letter_id="A">130</value>
<value letter_id="C">-1081</value>
<value letter_id="G">-1081</value>
<value letter_id="T">-278</value>
</alphabet_array>
<alphabet_array>
<value letter_id="A">-120</value>
<value letter_id="C">-1081</value>
<value letter_id="G">-1081</value>
<value letter_id="T">112</value>
</alphabet_array>
<alphabet_array>
<value letter_id="A">102</value>
<value letter_id="C">-1081</value>
<value letter_id="G">-1081</value>
<value letter_id="T">-78</value>
</alphabet_array>
<alphabet_array>
<value letter_id="A">-1081</value>
<value letter_id="C">-1081</value>
<value letter_id="G">-1081</value>
<value letter_id="T">138</value>
</alphabet_array>
<alphabet_array>
<value letter_id="A">112</value>
<value letter_id="C">-1081</value>
<value letter_id="G">-1081</value>
<value letter_id="T">-120</value>
</alphabet_array>
<alphabet_array>
<value letter_id="A">-1081</value>
<value letter_id="C">-1081</value>
<value letter_id="G">-1081</value>
<value letter_id="T">138</value>
</alphabet_array>
<alphabet_array>
<value letter_id="A">102</value>
<value letter_id="C">-1081</value>
<value letter_id="G">-1081</value>
<value letter_id="T">-78</value>
</alphabet_array>
<alphabet_array>
<value letter_id="A">-1081</value>
<value letter_id="C">-107</value>
<value letter_id="G">-1081</value>
<value letter_id="T">130</value>
</alphabet_array>
<alphabet_array>
<value letter_id="A">102</value>
<value letter_id="C">-1081</value>
<value letter_id="G">-1081</value>
<value letter_id="T">-78</value>
</alphabet_array>
<alphabet_array>
<value letter_id="A">-1081</value>
<value letter_id="C">51</value>
<value letter_id="G">51</value>
<value letter_id="T">80</value>
</alphabet_array>
<alphabet_array>
<value letter_id="A">54</value>
<value letter_id="C">-1081</value>
<value letter_id="G">-1081</value>
<value letter_id="T">21</value>
</alphabet_array>
<alphabet_array>
<value letter_id="A">-178</value>
<value letter_id="C">-1081</value>
<value letter_id="G">-107</value>
<value letter_id="T">112</value>
</alphabet_array>
<alphabet_array>
<value letter_id="A">67</value>
<value letter_id="C">51</value>
<value letter_id="G">-7</value>
<value letter_id="T">-178</value>
</alphabet_array>
<alphabet_array>
<value letter_id="A">-20</value>
<value letter_id="C">-7</value>
<value letter_id="G">-1081</value>
<value letter_id="T">54</value>
</alphabet_array>
<alphabet_array>
<value letter_id="A">138</value>
<value letter_id="C">-1081</value>
<value letter_id="G">-1081</value>
<value letter_id="T">-1081</value>
</alphabet_array>
<alphabet_array>
<value letter_id="A">-78</value>
<value letter_id="C">-107</value>
<value letter_id="G">-1081</value>
<value letter_id="T">91</value>
</alphabet_array>
<alphabet_array>
<value letter_id="A">-20</value>
<value letter_id="C">-1081</value>
<value letter_id="G">51</value>
<value letter_id="T">38</value>
</alphabet_array>
<alphabet_array>
<value letter_id="A">-78</value>
<value letter_id="C">-1081</value>
<value letter_id="G">-1081</value>
<value letter_id="T">102</value>
</alphabet_array>
<alphabet_array>
<value letter_id="A">102</value>
<value letter_id="C">-107</value>
<value letter_id="G">-107</value>
<value letter_id="T">-178</value>
</alphabet_array>
</alphabet_matrix>
</scores>
<probabilities>
<alphabet_matrix>
<alphabet_array>
<value letter_id="A">0.777778</value>
<value letter_id="C">0.000000</value>
<value letter_id="G">0.000000</value>
<value letter_id="T">0.222222</value>
</alphabet_array>
<alphabet_array>
<value letter_id="A">0.055556</value>
<value letter_id="C">0.000000</value>
<value letter_id="G">0.000000</value>
<value letter_id="T">0.944444</value>
</alphabet_array>
<alphabet_array>
<value letter_id="A">0.666667</value>
<value letter_id="C">0.000000</value>
<value letter_id="G">0.111111</value>
<value letter_id="T">0.222222</value>
</alphabet_array>
<alphabet_array>
<value letter_id="A">0.444444</value>
<value letter_id="C">0.000000</value>
<value letter_id="G">0.000000</value>
<value letter_id="T">0.555556</value>
</alphabet_array>
<alphabet_array>
<value letter_id="A">0.444444</value>
<value letter_id="C">0.000000</value>
<value letter_id="G">0.111111</value>
<value letter_id="T">0.444444</value>
</alphabet_array>
<alphabet_array>
<value letter_id="A">0.333333</value>
<value letter_id="C">0.000000</value>
<value letter_id="G">0.000000</value>
<value letter_id="T">0.666667</value>
</alphabet_array>
<alphabet_array>
<value letter_id="A">0.555556</value>
<value letter_id="C">0.000000</value>
<value letter_id="G">0.000000</value>
<value letter_id="T">0.444444</value>
</alphabet_array>
<alphabet_array>
<value letter_id="A">0.222222</value>
<value letter_id="C">0.000000</value>
<value letter_id="G">0.000000</value>
<value letter_id="T">0.777778</value>
</alphabet_array>
<alphabet_array>
<value letter_id="A">1.000000</value>
<value letter_id="C">0.000000</value>
<value letter_id="G">0.000000</value>
<value letter_id="T">0.000000</value>
</alphabet_array>
<alphabet_array>
<value letter_id="A">0.000000</value>
<value letter_id="C">0.000000</value>
<value letter_id="G">0.000000</value>
<value letter_id="T">1.000000</value>
</alphabet_array>
<alphabet_array>
<value letter_id="A">0.944444</value>
<value letter_id="C">0.000000</value>
<value letter_id="G">0.000000</value>
<value letter_id="T">0.055556</value>
</alphabet_array>
<alphabet_array>
<value letter_id="A">0.000000</value>
<value letter_id="C">0.000000</value>
<value letter_id="G">0.000000</value>
<value letter_id="T">1.000000</value>
</alphabet_array>
<alphabet_array>
<value letter_id="A">1.000000</value>
<value letter_id="C">0.000000</value>
<value letter_id="G">0.000000</value>
<value letter_id="T">0.000000</value>
</alphabet_array>
<alphabet_array>
<value letter_id="A">0.111111</value>
<value letter_id="C">0.000000</value>
<value letter_id="G">0.000000</value>
<value letter_id="T">0.888889</value>
</alphabet_array>
<alphabet_array>
<value letter_id="A">1.000000</value>
<value letter_id="C">0.000000</value>
<value letter_id="G">0.000000</value>
<value letter_id="T">0.000000</value>
</alphabet_array>
<alphabet_array>
<value letter_id="A">0.000000</value>
<value letter_id="C">0.000000</value>
<value letter_id="G">0.055556</value>
<value letter_id="T">0.944444</value>
</alphabet_array>
<alphabet_array>
<value letter_id="A">1.000000</value>
<value letter_id="C">0.000000</value>
<value letter_id="G">0.000000</value>
<value letter_id="T">0.000000</value>
</alphabet_array>
<alphabet_array>
<value letter_id="A">0.000000</value>
<value letter_id="C">0.000000</value>
<value letter_id="G">0.000000</value>
<value letter_id="T">1.000000</value>
</alphabet_array>
<alphabet_array>
<value letter_id="A">0.888889</value>
<value letter_id="C">0.055556</value>
<value letter_id="G">0.000000</value>
<value letter_id="T">0.055556</value>
</alphabet_array>
<alphabet_array>
<value letter_id="A">0.055556</value>
<value letter_id="C">0.000000</value>
<value letter_id="G">0.000000</value>
<value letter_id="T">0.944444</value>
</alphabet_array>
<alphabet_array>
<value letter_id="A">0.944444</value>
<value letter_id="C">0.000000</value>
<value letter_id="G">0.000000</value>
<value letter_id="T">0.055556</value>
</alphabet_array>
<alphabet_array>
<value letter_id="A">0.000000</value>
<value letter_id="C">0.000000</value>
<value letter_id="G">0.000000</value>
<value letter_id="T">1.000000</value>
</alphabet_array>
<alphabet_array>
<value letter_id="A">0.944444</value>
<value letter_id="C">0.000000</value>
<value letter_id="G">0.000000</value>
<value letter_id="T">0.055556</value>
</alphabet_array>
<alphabet_array>
<value letter_id="A">0.166667</value>
<value letter_id="C">0.000000</value>
<value letter_id="G">0.000000</value>
<value letter_id="T">0.833333</value>
</alphabet_array>
<alphabet_array>
<value letter_id="A">0.777778</value>
<value letter_id="C">0.000000</value>
<value letter_id="G">0.000000</value>
<value letter_id="T">0.222222</value>
</alphabet_array>
<alphabet_array>
<value letter_id="A">0.000000</value>
<value letter_id="C">0.000000</value>
<value letter_id="G">0.000000</value>
<value letter_id="T">1.000000</value>
</alphabet_array>
<alphabet_array>
<value letter_id="A">0.833333</value>
<value letter_id="C">0.000000</value>
<value letter_id="G">0.000000</value>
<value letter_id="T">0.166667</value>
</alphabet_array>
<alphabet_array>
<value letter_id="A">0.000000</value>
<value letter_id="C">0.000000</value>
<value letter_id="G">0.000000</value>
<value letter_id="T">1.000000</value>
</alphabet_array>
<alphabet_array>
<value letter_id="A">0.777778</value>
<value letter_id="C">0.000000</value>
<value letter_id="G">0.000000</value>
<value letter_id="T">0.222222</value>
</alphabet_array>
<alphabet_array>
<value letter_id="A">0.000000</value>
<value letter_id="C">0.055556</value>
<value letter_id="G">0.000000</value>
<value letter_id="T">0.944444</value>
</alphabet_array>
<alphabet_array>
<value letter_id="A">0.777778</value>
<value letter_id="C">0.000000</value>
<value letter_id="G">0.000000</value>
<value letter_id="T">0.222222</value>
</alphabet_array>
<alphabet_array>
<value letter_id="A">0.000000</value>
<value letter_id="C">0.166667</value>
<value letter_id="G">0.166667</value>
<value letter_id="T">0.666667</value>
</alphabet_array>
<alphabet_array>
<value letter_id="A">0.555556</value>
<value letter_id="C">0.000000</value>
<value letter_id="G">0.000000</value>
<value letter_id="T">0.444444</value>
</alphabet_array>
<alphabet_array>
<value letter_id="A">0.111111</value>
<value letter_id="C">0.000000</value>
<value letter_id="G">0.055556</value>
<value letter_id="T">0.833333</value>
</alphabet_array>
<alphabet_array>
<value letter_id="A">0.611111</value>
<value letter_id="C">0.166667</value>
<value letter_id="G">0.111111</value>
<value letter_id="T">0.111111</value>
</alphabet_array>
<alphabet_array>
<value letter_id="A">0.333333</value>
<value letter_id="C">0.111111</value>
<value letter_id="G">0.000000</value>
<value letter_id="T">0.555556</value>
</alphabet_array>
<alphabet_array>
<value letter_id="A">1.000000</value>
<value letter_id="C">0.000000</value>
<value letter_id="G">0.000000</value>
<value letter_id="T">0.000000</value>
</alphabet_array>
<alphabet_array>
<value letter_id="A">0.222222</value>
<value letter_id="C">0.055556</value>
<value letter_id="G">0.000000</value>
<value letter_id="T">0.722222</value>
</alphabet_array>
<alphabet_array>
<value letter_id="A">0.333333</value>
<value letter_id="C">0.000000</value>
<value letter_id="G">0.166667</value>
<value letter_id="T">0.500000</value>
</alphabet_array>
<alphabet_array>
<value letter_id="A">0.222222</value>
<value letter_id="C">0.000000</value>
<value letter_id="G">0.000000</value>
<value letter_id="T">0.777778</value>
</alphabet_array>
<alphabet_array>
<value letter_id="A">0.777778</value>
<value letter_id="C">0.055556</value>
<value letter_id="G">0.055556</value>
<value letter_id="T">0.111111</value>
</alphabet_array>
</alphabet_matrix>
</probabilities>
<regular_expression>
[AT]T[AT][TA][AT][TA][AT][TA]ATATATATATATATAT[AT]TAT[AT]T[AT]T[AT]TA[TA]A[TA][TA][TA]A
</regular_expression>
<contributing_sites>
<contributing_site sequence_id="sequence_35" position="383" strand="minus" pvalue="2.28e-17" >
<left_flank>ACATAATATA</left_flank>
<site>
<letter_ref letter_id="A"/>
<letter_ref letter_id="T"/>
<letter_ref letter_id="A"/>
<letter_ref letter_id="T"/>
<letter_ref letter_id="A"/>
<letter_ref letter_id="T"/>
<letter_ref letter_id="A"/>
<letter_ref letter_id="T"/>
<letter_ref letter_id="A"/>
<letter_ref letter_id="T"/>
<letter_ref letter_id="A"/>
<letter_ref letter_id="T"/>
<letter_ref letter_id="A"/>
<letter_ref letter_id="T"/>
<letter_ref letter_id="A"/>
<letter_ref letter_id="T"/>
<letter_ref letter_id="A"/>
<letter_ref letter_id="T"/>
<letter_ref letter_id="A"/>
<letter_ref letter_id="T"/>
<letter_ref letter_id="A"/>
<letter_ref letter_id="T"/>
<letter_ref letter_id="A"/>
<letter_ref letter_id="T"/>
<letter_ref letter_id="A"/>
<letter_ref letter_id="T"/>
<letter_ref letter_id="A"/>
<letter_ref letter_id="T"/>
<letter_ref letter_id="A"/>
<letter_ref letter_id="T"/>
<letter_ref letter_id="A"/>
<letter_ref letter_id="T"/>
<letter_ref letter_id="A"/>
<letter_ref letter_id="T"/>
<letter_ref letter_id="A"/>
<letter_ref letter_id="T"/>
<letter_ref letter_id="A"/>
<letter_ref letter_id="T"/>
<letter_ref letter_id="T"/>
<letter_ref letter_id="T"/>
<letter_ref letter_id="A"/>
</site>
<right_flank>TATATATAAT</right_flank>
</contributing_site>
<contributing_site sequence_id="sequence_29" position="355" strand="plus" pvalue="2.32e-16" >
<left_flank>AAATAAATAT</left_flank>
<site>
<letter_ref letter_id="A"/>
<letter_ref letter_id="T"/>
<letter_ref letter_id="A"/>
<letter_ref letter_id="T"/>
<letter_ref letter_id="T"/>
<letter_ref letter_id="T"/>
<letter_ref letter_id="A"/>
<letter_ref letter_id="T"/>
<letter_ref letter_id="A"/>
<letter_ref letter_id="T"/>
<letter_ref letter_id="A"/>
<letter_ref letter_id="T"/>
<letter_ref letter_id="A"/>
<letter_ref letter_id="T"/>
<letter_ref letter_id="A"/>
<letter_ref letter_id="T"/>
<letter_ref letter_id="A"/>
<letter_ref letter_id="T"/>
<letter_ref letter_id="A"/>
<letter_ref letter_id="T"/>
<letter_ref letter_id="A"/>
<letter_ref letter_id="T"/>
<letter_ref letter_id="A"/>
<letter_ref letter_id="T"/>
<letter_ref letter_id="A"/>
<letter_ref letter_id="T"/>
<letter_ref letter_id="A"/>
<letter_ref letter_id="T"/>
<letter_ref letter_id="A"/>
<letter_ref letter_id="T"/>
<letter_ref letter_id="A"/>
<letter_ref letter_id="T"/>
<letter_ref letter_id="A"/>
<letter_ref letter_id="T"/>
<letter_ref letter_id="A"/>
<letter_ref letter_id="T"/>
<letter_ref letter_id="A"/>
<letter_ref letter_id="T"/>
<letter_ref letter_id="A"/>
<letter_ref letter_id="T"/>
<letter_ref letter_id="A"/>
</site>
<right_flank>ATTATGTTAA</right_flank>
</contributing_site>
<contributing_site sequence_id="sequence_13" position="135" strand="plus" pvalue="4.84e-15" >
<left_flank>TTTTAAGCAC</left_flank>
<site>
<letter_ref letter_id="A"/>
<letter_ref letter_id="T"/>
<letter_ref letter_id="A"/>
<letter_ref letter_id="T"/>
<letter_ref letter_id="A"/>
<letter_ref letter_id="T"/>
<letter_ref letter_id="A"/>
<letter_ref letter_id="T"/>
<letter_ref letter_id="A"/>
<letter_ref letter_id="T"/>
<letter_ref letter_id="A"/>
<letter_ref letter_id="T"/>
<letter_ref letter_id="A"/>
<letter_ref letter_id="T"/>
<letter_ref letter_id="A"/>
<letter_ref letter_id="T"/>
<letter_ref letter_id="A"/>
<letter_ref letter_id="T"/>
<letter_ref letter_id="A"/>
<letter_ref letter_id="T"/>
<letter_ref letter_id="A"/>
<letter_ref letter_id="T"/>
<letter_ref letter_id="A"/>
<letter_ref letter_id="T"/>
<letter_ref letter_id="A"/>
<letter_ref letter_id="T"/>
<letter_ref letter_id="A"/>
<letter_ref letter_id="T"/>
<letter_ref letter_id="A"/>
<letter_ref letter_id="T"/>
<letter_ref letter_id="A"/>
<letter_ref letter_id="T"/>
<letter_ref letter_id="A"/>
<letter_ref letter_id="T"/>
<letter_ref letter_id="T"/>
<letter_ref letter_id="T"/>
<letter_ref letter_id="A"/>
<letter_ref letter_id="T"/>
<letter_ref letter_id="G"/>
<letter_ref letter_id="T"/>
<letter_ref letter_id="A"/>
</site>
<right_flank>TCAATGTGTA</right_flank>
</contributing_site>
<contributing_site sequence_id="sequence_10" position="19" strand="minus" pvalue="3.49e-14" >
<left_flank>AAGCATTAAA</left_flank>
<site>
<letter_ref letter_id="A"/>
<letter_ref letter_id="T"/>
<letter_ref letter_id="G"/>
<letter_ref letter_id="A"/>
<letter_ref letter_id="T"/>
<letter_ref letter_id="A"/>
<letter_ref letter_id="T"/>
<letter_ref letter_id="T"/>
<letter_ref letter_id="A"/>
<letter_ref letter_id="T"/>
<letter_ref letter_id="A"/>
<letter_ref letter_id="T"/>
<letter_ref letter_id="A"/>
<letter_ref letter_id="T"/>
<letter_ref letter_id="A"/>
<letter_ref letter_id="T"/>
<letter_ref letter_id="A"/>
<letter_ref letter_id="T"/>
<letter_ref letter_id="A"/>
<letter_ref letter_id="T"/>
<letter_ref letter_id="A"/>
<letter_ref letter_id="T"/>
<letter_ref letter_id="A"/>
<letter_ref letter_id="T"/>
<letter_ref letter_id="A"/>
<letter_ref letter_id="T"/>
<letter_ref letter_id="A"/>
<letter_ref letter_id="T"/>
<letter_ref letter_id="A"/>
<letter_ref letter_id="T"/>
<letter_ref letter_id="A"/>
<letter_ref letter_id="T"/>
<letter_ref letter_id="T"/>
<letter_ref letter_id="T"/>
<letter_ref letter_id="C"/>
<letter_ref letter_id="A"/>
<letter_ref letter_id="A"/>
<letter_ref letter_id="T"/>
<letter_ref letter_id="T"/>
<letter_ref letter_id="T"/>
<letter_ref letter_id="A"/>
</site>
<right_flank>ATATATATAC</right_flank>
</contributing_site>
<contributing_site sequence_id="sequence_4" position="265" strand="minus" pvalue="3.49e-14" >
<left_flank>ATAATAAAAT</left_flank>
<site>
<letter_ref letter_id="A"/>
<letter_ref letter_id="T"/>
<letter_ref letter_id="A"/>
<letter_ref letter_id="T"/>
<letter_ref letter_id="G"/>
<letter_ref letter_id="T"/>
<letter_ref letter_id="A"/>
<letter_ref letter_id="T"/>
<letter_ref letter_id="A"/>
<letter_ref letter_id="T"/>
<letter_ref letter_id="A"/>
<letter_ref letter_id="T"/>
<letter_ref letter_id="A"/>
<letter_ref letter_id="T"/>
<letter_ref letter_id="A"/>
<letter_ref letter_id="G"/>
<letter_ref letter_id="A"/>
<letter_ref letter_id="T"/>
<letter_ref letter_id="A"/>
<letter_ref letter_id="T"/>
<letter_ref letter_id="A"/>
<letter_ref letter_id="T"/>
<letter_ref letter_id="A"/>
<letter_ref letter_id="T"/>
<letter_ref letter_id="A"/>
<letter_ref letter_id="T"/>
<letter_ref letter_id="A"/>
<letter_ref letter_id="T"/>
<letter_ref letter_id="A"/>
<letter_ref letter_id="T"/>
<letter_ref letter_id="A"/>
<letter_ref letter_id="C"/>
<letter_ref letter_id="T"/>
<letter_ref letter_id="T"/>
<letter_ref letter_id="A"/>
<letter_ref letter_id="T"/>
<letter_ref letter_id="A"/>
<letter_ref letter_id="T"/>
<letter_ref letter_id="A"/>
<letter_ref letter_id="T"/>
<letter_ref letter_id="A"/>
</site>
<right_flank>AAAATATATG</right_flank>
</contributing_site>
<contributing_site sequence_id="sequence_27" position="74" strand="minus" pvalue="4.61e-14" >
<left_flank>AAAATAATTC</left_flank>
<site>
<letter_ref letter_id="A"/>
<letter_ref letter_id="T"/>
<letter_ref letter_id="A"/>
<letter_ref letter_id="T"/>
<letter_ref letter_id="A"/>
<letter_ref letter_id="T"/>
<letter_ref letter_id="A"/>
<letter_ref letter_id="T"/>
<letter_ref letter_id="A"/>
<letter_ref letter_id="T"/>
<letter_ref letter_id="A"/>
<letter_ref letter_id="T"/>
<letter_ref letter_id="A"/>
<letter_ref letter_id="T"/>
<letter_ref letter_id="A"/>
<letter_ref letter_id="T"/>
<letter_ref letter_id="A"/>
<letter_ref letter_id="T"/>
<letter_ref letter_id="A"/>
<letter_ref letter_id="T"/>
<letter_ref letter_id="A"/>
<letter_ref letter_id="T"/>
<letter_ref letter_id="A"/>
<letter_ref letter_id="T"/>
<letter_ref letter_id="T"/>
<letter_ref letter_id="T"/>
<letter_ref letter_id="A"/>
<letter_ref letter_id="T"/>
<letter_ref letter_id="T"/>
<letter_ref letter_id="T"/>
<letter_ref letter_id="A"/>
<letter_ref letter_id="T"/>
<letter_ref letter_id="T"/>
<letter_ref letter_id="T"/>
<letter_ref letter_id="A"/>
<letter_ref letter_id="T"/>
<letter_ref letter_id="A"/>
<letter_ref letter_id="T"/>
<letter_ref letter_id="T"/>
<letter_ref letter_id="T"/>
<letter_ref letter_id="A"/>
</site>
<right_flank>TATTTTATTT</right_flank>
</contributing_site>
<contributing_site sequence_id="sequence_34" position="526" strand="minus" pvalue="1.52e-13" >
<left_flank>ATAATAATAT</left_flank>
<site>
<letter_ref letter_id="A"/>
<letter_ref letter_id="T"/>
<letter_ref letter_id="A"/>
<letter_ref letter_id="T"/>
<letter_ref letter_id="A"/>
<letter_ref letter_id="T"/>
<letter_ref letter_id="A"/>
<letter_ref letter_id="T"/>
<letter_ref letter_id="A"/>
<letter_ref letter_id="T"/>
<letter_ref letter_id="A"/>
<letter_ref letter_id="T"/>
<letter_ref letter_id="A"/>
<letter_ref letter_id="T"/>
<letter_ref letter_id="A"/>
<letter_ref letter_id="T"/>
<letter_ref letter_id="A"/>
<letter_ref letter_id="T"/>
<letter_ref letter_id="A"/>
<letter_ref letter_id="T"/>
<letter_ref letter_id="A"/>
<letter_ref letter_id="T"/>
<letter_ref letter_id="A"/>
<letter_ref letter_id="A"/>
<letter_ref letter_id="T"/>
<letter_ref letter_id="T"/>
<letter_ref letter_id="A"/>
<letter_ref letter_id="T"/>
<letter_ref letter_id="A"/>
<letter_ref letter_id="T"/>
<letter_ref letter_id="A"/>
<letter_ref letter_id="G"/>
<letter_ref letter_id="A"/>
<letter_ref letter_id="T"/>
<letter_ref letter_id="G"/>
<letter_ref letter_id="T"/>
<letter_ref letter_id="A"/>
<letter_ref letter_id="T"/>
<letter_ref letter_id="T"/>
<letter_ref letter_id="T"/>
<letter_ref letter_id="A"/>
</site>
<right_flank>TGAATTTATT</right_flank>
</contributing_site>
<contributing_site sequence_id="sequence_5" position="481" strand="minus" pvalue="1.52e-13" >
<left_flank>A</left_flank>
<site>
<letter_ref letter_id="A"/>
<letter_ref letter_id="T"/>
<letter_ref letter_id="A"/>
<letter_ref letter_id="T"/>
<letter_ref letter_id="T"/>
<letter_ref letter_id="A"/>
<letter_ref letter_id="T"/>
<letter_ref letter_id="T"/>
<letter_ref letter_id="A"/>
<letter_ref letter_id="T"/>
<letter_ref letter_id="A"/>
<letter_ref letter_id="T"/>
<letter_ref letter_id="A"/>
<letter_ref letter_id="T"/>
<letter_ref letter_id="A"/>
<letter_ref letter_id="T"/>
<letter_ref letter_id="A"/>
<letter_ref letter_id="T"/>
<letter_ref letter_id="A"/>
<letter_ref letter_id="T"/>
<letter_ref letter_id="A"/>
<letter_ref letter_id="T"/>
<letter_ref letter_id="A"/>
<letter_ref letter_id="T"/>
<letter_ref letter_id="A"/>
<letter_ref letter_id="T"/>
<letter_ref letter_id="A"/>
<letter_ref letter_id="T"/>
<letter_ref letter_id="A"/>
<letter_ref letter_id="T"/>
<letter_ref letter_id="A"/>
<letter_ref letter_id="T"/>
<letter_ref letter_id="A"/>
<letter_ref letter_id="T"/>
<letter_ref letter_id="A"/>
<letter_ref letter_id="T"/>
<letter_ref letter_id="A"/>
<letter_ref letter_id="C"/>
<letter_ref letter_id="T"/>
<letter_ref letter_id="A"/>
<letter_ref letter_id="A"/>
</site>
<right_flank>TTATAATATA</right_flank>
</contributing_site>
<contributing_site sequence_id="sequence_8" position="92" strand="minus" pvalue="3.84e-13" >
<left_flank>GAAGATAATA</left_flank>
<site>
<letter_ref letter_id="T"/>
<letter_ref letter_id="T"/>
<letter_ref letter_id="A"/>
<letter_ref letter_id="A"/>
<letter_ref letter_id="T"/>
<letter_ref letter_id="T"/>
<letter_ref letter_id="A"/>
<letter_ref letter_id="A"/>
<letter_ref letter_id="A"/>
<letter_ref letter_id="T"/>
<letter_ref letter_id="A"/>
<letter_ref letter_id="T"/>
<letter_ref letter_id="A"/>
<letter_ref letter_id="T"/>
<letter_ref letter_id="A"/>
<letter_ref letter_id="T"/>
<letter_ref letter_id="A"/>
<letter_ref letter_id="T"/>
<letter_ref letter_id="A"/>
<letter_ref letter_id="T"/>
<letter_ref letter_id="A"/>
<letter_ref letter_id="T"/>
<letter_ref letter_id="A"/>
<letter_ref letter_id="T"/>
<letter_ref letter_id="A"/>
<letter_ref letter_id="T"/>
<letter_ref letter_id="A"/>
<letter_ref letter_id="T"/>
<letter_ref letter_id="A"/>
<letter_ref letter_id="T"/>
<letter_ref letter_id="A"/>
<letter_ref letter_id="T"/>
<letter_ref letter_id="A"/>
<letter_ref letter_id="T"/>
<letter_ref letter_id="A"/>
<letter_ref letter_id="T"/>
<letter_ref letter_id="A"/>
<letter_ref letter_id="T"/>
<letter_ref letter_id="T"/>
<letter_ref letter_id="T"/>
<letter_ref letter_id="C"/>
</site>
<right_flank>TTTTATTTAA</right_flank>
</contributing_site>
<contributing_site sequence_id="sequence_17" position="299" strand="plus" pvalue="2.83e-12" >
<left_flank>CATATATAAT</left_flank>
<site>
<letter_ref letter_id="A"/>
<letter_ref letter_id="T"/>
<letter_ref letter_id="A"/>
<letter_ref letter_id="T"/>
<letter_ref letter_id="A"/>
<letter_ref letter_id="T"/>
<letter_ref letter_id="A"/>
<letter_ref letter_id="A"/>
<letter_ref letter_id="A"/>
<letter_ref letter_id="T"/>
<letter_ref letter_id="A"/>
<letter_ref letter_id="T"/>
<letter_ref letter_id="A"/>
<letter_ref letter_id="T"/>
<letter_ref letter_id="A"/>
<letter_ref letter_id="T"/>
<letter_ref letter_id="A"/>
<letter_ref letter_id="T"/>
<letter_ref letter_id="C"/>
<letter_ref letter_id="T"/>
<letter_ref letter_id="A"/>
<letter_ref letter_id="T"/>
<letter_ref letter_id="A"/>
<letter_ref letter_id="T"/>
<letter_ref letter_id="A"/>
<letter_ref letter_id="T"/>
<letter_ref letter_id="A"/>
<letter_ref letter_id="T"/>
<letter_ref letter_id="T"/>
<letter_ref letter_id="T"/>
<letter_ref letter_id="T"/>
<letter_ref letter_id="T"/>
<letter_ref letter_id="A"/>
<letter_ref letter_id="T"/>
<letter_ref letter_id="A"/>
<letter_ref letter_id="A"/>
<letter_ref letter_id="A"/>
<letter_ref letter_id="T"/>
<letter_ref letter_id="T"/>
<letter_ref letter_id="T"/>
<letter_ref letter_id="A"/>
</site>
<right_flank>TA</right_flank>
</contributing_site>
<contributing_site sequence_id="sequence_16" position="0" strand="minus" pvalue="6.68e-12" >
<left_flank>TATACATATA</left_flank>
<site>
<letter_ref letter_id="T"/>
<letter_ref letter_id="A"/>
<letter_ref letter_id="T"/>
<letter_ref letter_id="A"/>
<letter_ref letter_id="T"/>
<letter_ref letter_id="A"/>
<letter_ref letter_id="T"/>
<letter_ref letter_id="T"/>
<letter_ref letter_id="A"/>
<letter_ref letter_id="T"/>
<letter_ref letter_id="A"/>
<letter_ref letter_id="T"/>
<letter_ref letter_id="A"/>
<letter_ref letter_id="T"/>
<letter_ref letter_id="A"/>
<letter_ref letter_id="T"/>
<letter_ref letter_id="A"/>
<letter_ref letter_id="T"/>
<letter_ref letter_id="A"/>
<letter_ref letter_id="T"/>
<letter_ref letter_id="A"/>
<letter_ref letter_id="T"/>
<letter_ref letter_id="A"/>
<letter_ref letter_id="T"/>
<letter_ref letter_id="A"/>
<letter_ref letter_id="T"/>
<letter_ref letter_id="A"/>
<letter_ref letter_id="T"/>
<letter_ref letter_id="A"/>
<letter_ref letter_id="T"/>
<letter_ref letter_id="A"/>
<letter_ref letter_id="T"/>
<letter_ref letter_id="A"/>
<letter_ref letter_id="T"/>
<letter_ref letter_id="A"/>
<letter_ref letter_id="T"/>
<letter_ref letter_id="A"/>
<letter_ref letter_id="T"/>
<letter_ref letter_id="A"/>
<letter_ref letter_id="T"/>
<letter_ref letter_id="A"/>
</site>
<right_flank></right_flank>
</contributing_site>
<contributing_site sequence_id="sequence_6" position="199" strand="minus" pvalue="1.25e-11" >
<left_flank>TATGTAAATA</left_flank>
<site>
<letter_ref letter_id="A"/>
<letter_ref letter_id="T"/>
<letter_ref letter_id="G"/>
<letter_ref letter_id="A"/>
<letter_ref letter_id="T"/>
<letter_ref letter_id="A"/>
<letter_ref letter_id="T"/>
<letter_ref letter_id="T"/>
<letter_ref letter_id="A"/>
<letter_ref letter_id="T"/>
<letter_ref letter_id="A"/>
<letter_ref letter_id="T"/>
<letter_ref letter_id="A"/>
<letter_ref letter_id="T"/>
<letter_ref letter_id="A"/>
<letter_ref letter_id="T"/>
<letter_ref letter_id="A"/>
<letter_ref letter_id="T"/>
<letter_ref letter_id="A"/>
<letter_ref letter_id="T"/>
<letter_ref letter_id="A"/>
<letter_ref letter_id="T"/>
<letter_ref letter_id="A"/>
<letter_ref letter_id="T"/>
<letter_ref letter_id="A"/>
<letter_ref letter_id="T"/>
<letter_ref letter_id="A"/>
<letter_ref letter_id="T"/>
<letter_ref letter_id="A"/>
<letter_ref letter_id="C"/>
<letter_ref letter_id="A"/>
<letter_ref letter_id="T"/>
<letter_ref letter_id="T"/>
<letter_ref letter_id="A"/>
<letter_ref letter_id="C"/>
<letter_ref letter_id="A"/>
<letter_ref letter_id="A"/>
<letter_ref letter_id="A"/>
<letter_ref letter_id="T"/>
<letter_ref letter_id="T"/>
<letter_ref letter_id="A"/>
</site>
<right_flank>TATGTGTCTA</right_flank>
</contributing_site>
<contributing_site sequence_id="sequence_11" position="15" strand="minus" pvalue="1.94e-11" >
<left_flank>TACATATATA</left_flank>
<site>
<letter_ref letter_id="T"/>
<letter_ref letter_id="T"/>
<letter_ref letter_id="T"/>
<letter_ref letter_id="T"/>
<letter_ref letter_id="A"/>
<letter_ref letter_id="T"/>
<letter_ref letter_id="T"/>
<letter_ref letter_id="T"/>
<letter_ref letter_id="A"/>
<letter_ref letter_id="T"/>
<letter_ref letter_id="A"/>
<letter_ref letter_id="T"/>
<letter_ref letter_id="A"/>
<letter_ref letter_id="T"/>
<letter_ref letter_id="A"/>
<letter_ref letter_id="T"/>
<letter_ref letter_id="A"/>
<letter_ref letter_id="T"/>
<letter_ref letter_id="A"/>
<letter_ref letter_id="T"/>
<letter_ref letter_id="A"/>
<letter_ref letter_id="T"/>
<letter_ref letter_id="A"/>
<letter_ref letter_id="T"/>
<letter_ref letter_id="A"/>
<letter_ref letter_id="T"/>
<letter_ref letter_id="A"/>
<letter_ref letter_id="T"/>
<letter_ref letter_id="A"/>
<letter_ref letter_id="T"/>
<letter_ref letter_id="A"/>
<letter_ref letter_id="C"/>
<letter_ref letter_id="T"/>
<letter_ref letter_id="T"/>
<letter_ref letter_id="A"/>
<letter_ref letter_id="A"/>
<letter_ref letter_id="A"/>
<letter_ref letter_id="A"/>
<letter_ref letter_id="T"/>
<letter_ref letter_id="A"/>
<letter_ref letter_id="T"/>
</site>
<right_flank>ATAGTATAAT</right_flank>
</contributing_site>
<contributing_site sequence_id="sequence_41" position="274" strand="minus" pvalue="2.09e-11" >
<left_flank>TACATATATA</left_flank>
<site>
<letter_ref letter_id="A"/>
<letter_ref letter_id="T"/>
<letter_ref letter_id="A"/>
<letter_ref letter_id="A"/>
<letter_ref letter_id="G"/>
<letter_ref letter_id="T"/>
<letter_ref letter_id="A"/>
<letter_ref letter_id="A"/>
<letter_ref letter_id="A"/>
<letter_ref letter_id="T"/>
<letter_ref letter_id="A"/>
<letter_ref letter_id="T"/>
<letter_ref letter_id="A"/>
<letter_ref letter_id="T"/>
<letter_ref letter_id="A"/>
<letter_ref letter_id="T"/>
<letter_ref letter_id="A"/>
<letter_ref letter_id="T"/>
<letter_ref letter_id="A"/>
<letter_ref letter_id="T"/>
<letter_ref letter_id="A"/>
<letter_ref letter_id="T"/>
<letter_ref letter_id="A"/>
<letter_ref letter_id="A"/>
<letter_ref letter_id="A"/>
<letter_ref letter_id="T"/>
<letter_ref letter_id="A"/>
<letter_ref letter_id="T"/>
<letter_ref letter_id="T"/>
<letter_ref letter_id="T"/>
<letter_ref letter_id="A"/>
<letter_ref letter_id="C"/>
<letter_ref letter_id="A"/>
<letter_ref letter_id="T"/>
<letter_ref letter_id="G"/>
<letter_ref letter_id="C"/>
<letter_ref letter_id="A"/>
<letter_ref letter_id="T"/>
<letter_ref letter_id="A"/>
<letter_ref letter_id="T"/>
<letter_ref letter_id="T"/>
</site>
<right_flank>CATTTATTTA</right_flank>
</contributing_site>
<contributing_site sequence_id="sequence_2" position="52" strand="plus" pvalue="4.97e-11" >
<left_flank>TATACATATT</left_flank>
<site>
<letter_ref letter_id="A"/>
<letter_ref letter_id="T"/>
<letter_ref letter_id="A"/>
<letter_ref letter_id="A"/>
<letter_ref letter_id="A"/>
<letter_ref letter_id="T"/>
<letter_ref letter_id="A"/>
<letter_ref letter_id="T"/>
<letter_ref letter_id="A"/>
<letter_ref letter_id="T"/>
<letter_ref letter_id="A"/>
<letter_ref letter_id="T"/>
<letter_ref letter_id="A"/>
<letter_ref letter_id="T"/>
<letter_ref letter_id="A"/>
<letter_ref letter_id="T"/>
<letter_ref letter_id="A"/>
<letter_ref letter_id="T"/>
<letter_ref letter_id="A"/>
<letter_ref letter_id="T"/>
<letter_ref letter_id="A"/>
<letter_ref letter_id="T"/>
<letter_ref letter_id="A"/>
<letter_ref letter_id="T"/>
<letter_ref letter_id="T"/>
<letter_ref letter_id="T"/>
<letter_ref letter_id="T"/>
<letter_ref letter_id="T"/>
<letter_ref letter_id="A"/>
<letter_ref letter_id="T"/>
<letter_ref letter_id="T"/>
<letter_ref letter_id="G"/>
<letter_ref letter_id="T"/>
<letter_ref letter_id="G"/>
<letter_ref letter_id="A"/>
<letter_ref letter_id="C"/>
<letter_ref letter_id="A"/>
<letter_ref letter_id="A"/>
<letter_ref letter_id="G"/>
<letter_ref letter_id="A"/>
<letter_ref letter_id="A"/>
</site>
<right_flank>TATATAATTA</right_flank>
</contributing_site>
<contributing_site sequence_id="sequence_39" position="16" strand="plus" pvalue="1.87e-10" >
<left_flank>GGAATTATAA</left_flank>
<site>
<letter_ref letter_id="T"/>
<letter_ref letter_id="T"/>
<letter_ref letter_id="T"/>
<letter_ref letter_id="T"/>
<letter_ref letter_id="A"/>
<letter_ref letter_id="T"/>
<letter_ref letter_id="T"/>
<letter_ref letter_id="A"/>
<letter_ref letter_id="A"/>
<letter_ref letter_id="T"/>
<letter_ref letter_id="A"/>
<letter_ref letter_id="T"/>
<letter_ref letter_id="A"/>
<letter_ref letter_id="A"/>
<letter_ref letter_id="A"/>
<letter_ref letter_id="T"/>
<letter_ref letter_id="A"/>
<letter_ref letter_id="T"/>
<letter_ref letter_id="A"/>
<letter_ref letter_id="T"/>
<letter_ref letter_id="A"/>
<letter_ref letter_id="T"/>
<letter_ref letter_id="A"/>
<letter_ref letter_id="T"/>
<letter_ref letter_id="T"/>
<letter_ref letter_id="T"/>
<letter_ref letter_id="T"/>
<letter_ref letter_id="T"/>
<letter_ref letter_id="A"/>
<letter_ref letter_id="T"/>
<letter_ref letter_id="T"/>
<letter_ref letter_id="T"/>
<letter_ref letter_id="A"/>
<letter_ref letter_id="T"/>
<letter_ref letter_id="A"/>
<letter_ref letter_id="A"/>
<letter_ref letter_id="A"/>
<letter_ref letter_id="T"/>
<letter_ref letter_id="A"/>
<letter_ref letter_id="T"/>
<letter_ref letter_id="A"/>
</site>
<right_flank>TCTCAAAAAA</right_flank>
</contributing_site>
<contributing_site sequence_id="sequence_24" position="26" strand="minus" pvalue="9.06e-10" >
<left_flank>ACAAAATATT</left_flank>
<site>
<letter_ref letter_id="A"/>
<letter_ref letter_id="T"/>
<letter_ref letter_id="T"/>
<letter_ref letter_id="A"/>
<letter_ref letter_id="T"/>
<letter_ref letter_id="A"/>
<letter_ref letter_id="T"/>
<letter_ref letter_id="T"/>
<letter_ref letter_id="A"/>
<letter_ref letter_id="T"/>
<letter_ref letter_id="T"/>
<letter_ref letter_id="T"/>
<letter_ref letter_id="A"/>
<letter_ref letter_id="T"/>
<letter_ref letter_id="A"/>
<letter_ref letter_id="T"/>
<letter_ref letter_id="A"/>
<letter_ref letter_id="T"/>
<letter_ref letter_id="T"/>
<letter_ref letter_id="A"/>
<letter_ref letter_id="A"/>
<letter_ref letter_id="T"/>
<letter_ref letter_id="A"/>
<letter_ref letter_id="T"/>
<letter_ref letter_id="A"/>
<letter_ref letter_id="T"/>
<letter_ref letter_id="A"/>
<letter_ref letter_id="T"/>
<letter_ref letter_id="A"/>
<letter_ref letter_id="T"/>
<letter_ref letter_id="A"/>
<letter_ref letter_id="G"/>
<letter_ref letter_id="T"/>
<letter_ref letter_id="T"/>
<letter_ref letter_id="T"/>
<letter_ref letter_id="T"/>
<letter_ref letter_id="A"/>
<letter_ref letter_id="T"/>
<letter_ref letter_id="G"/>
<letter_ref letter_id="A"/>
<letter_ref letter_id="A"/>
</site>
<right_flank>TTATAAATAT</right_flank>
</contributing_site>
<contributing_site sequence_id="sequence_3" position="328" strand="plus" pvalue="1.70e-08" >
<left_flank>ATAAAATAAA</left_flank>
<site>
<letter_ref letter_id="A"/>
<letter_ref letter_id="T"/>
<letter_ref letter_id="A"/>
<letter_ref letter_id="A"/>
<letter_ref letter_id="T"/>
<letter_ref letter_id="A"/>
<letter_ref letter_id="T"/>
<letter_ref letter_id="T"/>
<letter_ref letter_id="A"/>
<letter_ref letter_id="T"/>
<letter_ref letter_id="A"/>
<letter_ref letter_id="T"/>
<letter_ref letter_id="A"/>
<letter_ref letter_id="A"/>
<letter_ref letter_id="A"/>
<letter_ref letter_id="T"/>
<letter_ref letter_id="A"/>
<letter_ref letter_id="T"/>
<letter_ref letter_id="A"/>
<letter_ref letter_id="T"/>
<letter_ref letter_id="T"/>
<letter_ref letter_id="T"/>
<letter_ref letter_id="T"/>
<letter_ref letter_id="A"/>
<letter_ref letter_id="A"/>
<letter_ref letter_id="T"/>
<letter_ref letter_id="T"/>
<letter_ref letter_id="T"/>
<letter_ref letter_id="T"/>
<letter_ref letter_id="T"/>
<letter_ref letter_id="T"/>
<letter_ref letter_id="T"/>
<letter_ref letter_id="T"/>
<letter_ref letter_id="A"/>
<letter_ref letter_id="C"/>
<letter_ref letter_id="A"/>
<letter_ref letter_id="A"/>
<letter_ref letter_id="A"/>
<letter_ref letter_id="A"/>
<letter_ref letter_id="T"/>
<letter_ref letter_id="G"/>
</site>
<right_flank>GTTAACA</right_flank>
</contributing_site>
</contributing_sites>
</motif>
<motif id="motif_2" name="TYWTTYTTTTTTTTTTYMTTT" alt="MEME-2" width="21" sites="41" ic="19.1" re="14.6" llr="416" p_value="3.4e-133" e_value="1.1e-011" bayes_threshold="10.2005" elapsed_time="62.226382">
<scores>
<alphabet_matrix>
<alphabet_array>
<value letter_id="A">-97</value>
<value letter_id="C">-126</value>
<value letter_id="G">6</value>
<value letter_id="T">73</value>
</alphabet_array>
<alphabet_array>
<value letter_id="A">-97</value>
<value letter_id="C">164</value>
<value letter_id="G">-1200</value>
<value letter_id="T">20</value>
</alphabet_array>
<alphabet_array>
<value letter_id="A">-7</value>
<value letter_id="C">74</value>
<value letter_id="G">-226</value>
<value letter_id="T">11</value>
</alphabet_array>
<alphabet_array>
<value letter_id="A">-1200</value>
<value letter_id="C">-26</value>
<value letter_id="G">-226</value>
<value letter_id="T">120</value>
</alphabet_array>
<alphabet_array>
<value letter_id="A">-1200</value>
<value letter_id="C">-226</value>
<value letter_id="G">-1200</value>
<value letter_id="T">135</value>
</alphabet_array>
<alphabet_array>
<value letter_id="A">-165</value>
<value letter_id="C">144</value>
<value letter_id="G">-1200</value>
<value letter_id="T">55</value>
</alphabet_array>
<alphabet_array>
<value letter_id="A">-139</value>
<value letter_id="C">55</value>
<value letter_id="G">-1200</value>
<value letter_id="T">83</value>
</alphabet_array>
<alphabet_array>
<value letter_id="A">-1200</value>
<value letter_id="C">55</value>
<value letter_id="G">-226</value>
<value letter_id="T">107</value>
</alphabet_array>
<alphabet_array>
<value letter_id="A">-1200</value>
<value letter_id="C">-226</value>
<value letter_id="G">6</value>
<value letter_id="T">116</value>
</alphabet_array>
<alphabet_array>
<value letter_id="A">-397</value>
<value letter_id="C">-1200</value>
<value letter_id="G">120</value>
<value letter_id="T">88</value>
</alphabet_array>
<alphabet_array>
<value letter_id="A">-197</value>
<value letter_id="C">6</value>
<value letter_id="G">91</value>
<value letter_id="T">55</value>
</alphabet_array>
<alphabet_array>
<value letter_id="A">-197</value>
<value letter_id="C">-226</value>
<value letter_id="G">-126</value>
<value letter_id="T">111</value>
</alphabet_array>
<alphabet_array>
<value letter_id="A">-117</value>
<value letter_id="C">6</value>
<value letter_id="G">-126</value>
<value letter_id="T">78</value>
</alphabet_array>
<alphabet_array>
<value letter_id="A">-1200</value>
<value letter_id="C">32</value>
<value letter_id="G">74</value>
<value letter_id="T">78</value>
</alphabet_array>
<alphabet_array>
<value letter_id="A">-1200</value>
<value letter_id="C">-68</value>
<value letter_id="G">-126</value>
<value letter_id="T">120</value>
</alphabet_array>
<alphabet_array>
<value letter_id="A">-197</value>
<value letter_id="C">74</value>
<value letter_id="G">-226</value>
<value letter_id="T">83</value>
</alphabet_array>
<alphabet_array>
<value letter_id="A">-297</value>
<value letter_id="C">244</value>
<value letter_id="G">-1200</value>
<value letter_id="T">-27</value>
</alphabet_array>
<alphabet_array>
<value letter_id="A">11</value>
<value letter_id="C">232</value>
<value letter_id="G">-1200</value>
<value letter_id="T">-1200</value>
</alphabet_array>
<alphabet_array>
<value letter_id="A">-397</value>
<value letter_id="C">-1200</value>
<value letter_id="G">-1200</value>
<value letter_id="T">135</value>
</alphabet_array>
<alphabet_array>
<value letter_id="A">-51</value>
<value letter_id="C">6</value>
<value letter_id="G">-1200</value>
<value letter_id="T">67</value>
</alphabet_array>
<alphabet_array>
<value letter_id="A">-197</value>
<value letter_id="C">-26</value>
<value letter_id="G">91</value>
<value letter_id="T">61</value>
</alphabet_array>
</alphabet_matrix>
</scores>
<probabilities>
<alphabet_matrix>
<alphabet_array>
<value letter_id="A">0.195122</value>
<value letter_id="C">0.048780</value>
<value letter_id="G">0.121951</value>
<value letter_id="T">0.634146</value>
</alphabet_array>
<alphabet_array>
<value letter_id="A">0.195122</value>
<value letter_id="C">0.365854</value>
<value letter_id="G">0.000000</value>
<value letter_id="T">0.439024</value>
</alphabet_array>
<alphabet_array>
<value letter_id="A">0.365854</value>
<value letter_id="C">0.195122</value>
<value letter_id="G">0.024390</value>
<value letter_id="T">0.414634</value>
</alphabet_array>
<alphabet_array>
<value letter_id="A">0.000000</value>
<value letter_id="C">0.097561</value>
<value letter_id="G">0.024390</value>
<value letter_id="T">0.878049</value>
</alphabet_array>
<alphabet_array>
<value letter_id="A">0.000000</value>
<value letter_id="C">0.024390</value>
<value letter_id="G">0.000000</value>
<value letter_id="T">0.975610</value>
</alphabet_array>
<alphabet_array>
<value letter_id="A">0.121951</value>
<value letter_id="C">0.317073</value>
<value letter_id="G">0.000000</value>
<value letter_id="T">0.560976</value>
</alphabet_array>
<alphabet_array>
<value letter_id="A">0.146341</value>
<value letter_id="C">0.170732</value>
<value letter_id="G">0.000000</value>
<value letter_id="T">0.682927</value>
</alphabet_array>
<alphabet_array>
<value letter_id="A">0.000000</value>
<value letter_id="C">0.170732</value>
<value letter_id="G">0.024390</value>
<value letter_id="T">0.804878</value>
</alphabet_array>
<alphabet_array>
<value letter_id="A">0.000000</value>
<value letter_id="C">0.024390</value>
<value letter_id="G">0.121951</value>
<value letter_id="T">0.853659</value>
</alphabet_array>
<alphabet_array>
<value letter_id="A">0.024390</value>
<value letter_id="C">0.000000</value>
<value letter_id="G">0.268293</value>
<value letter_id="T">0.707317</value>
</alphabet_array>
<alphabet_array>
<value letter_id="A">0.097561</value>
<value letter_id="C">0.121951</value>
<value letter_id="G">0.219512</value>
<value letter_id="T">0.560976</value>
</alphabet_array>
<alphabet_array>
<value letter_id="A">0.097561</value>
<value letter_id="C">0.024390</value>
<value letter_id="G">0.048780</value>
<value letter_id="T">0.829268</value>
</alphabet_array>
<alphabet_array>
<value letter_id="A">0.170732</value>
<value letter_id="C">0.121951</value>
<value letter_id="G">0.048780</value>
<value letter_id="T">0.658537</value>
</alphabet_array>
<alphabet_array>
<value letter_id="A">0.000000</value>
<value letter_id="C">0.146341</value>
<value letter_id="G">0.195122</value>
<value letter_id="T">0.658537</value>
</alphabet_array>
<alphabet_array>
<value letter_id="A">0.000000</value>
<value letter_id="C">0.073171</value>
<value letter_id="G">0.048780</value>
<value letter_id="T">0.878049</value>
</alphabet_array>
<alphabet_array>
<value letter_id="A">0.097561</value>
<value letter_id="C">0.195122</value>
<value letter_id="G">0.024390</value>
<value letter_id="T">0.682927</value>
</alphabet_array>
<alphabet_array>
<value letter_id="A">0.048780</value>
<value letter_id="C">0.634146</value>
<value letter_id="G">0.000000</value>
<value letter_id="T">0.317073</value>
</alphabet_array>
<alphabet_array>
<value letter_id="A">0.414634</value>
<value letter_id="C">0.585366</value>
<value letter_id="G">0.000000</value>
<value letter_id="T">0.000000</value>
</alphabet_array>
<alphabet_array>
<value letter_id="A">0.024390</value>
<value letter_id="C">0.000000</value>
<value letter_id="G">0.000000</value>
<value letter_id="T">0.975610</value>
</alphabet_array>
<alphabet_array>
<value letter_id="A">0.268293</value>
<value letter_id="C">0.121951</value>
<value letter_id="G">0.000000</value>
<value letter_id="T">0.609756</value>
</alphabet_array>
<alphabet_array>
<value letter_id="A">0.097561</value>
<value letter_id="C">0.097561</value>
<value letter_id="G">0.219512</value>
<value letter_id="T">0.585366</value>
</alphabet_array>
</alphabet_matrix>
</probabilities>
<regular_expression>
T[TC][TA]TT[TC]TTT[TG][TG]TTTTT[CT][CA]T[TA][TG]
</regular_expression>
<contributing_sites>
<contributing_site sequence_id="sequence_42" position="139" strand="minus" pvalue="1.85e-08" >
<left_flank>ATGAGTAAAA</left_flank>
<site>
<letter_ref letter_id="G"/>
<letter_ref letter_id="C"/>
<letter_ref letter_id="A"/>
<letter_ref letter_id="T"/>
<letter_ref letter_id="T"/>
<letter_ref letter_id="C"/>
<letter_ref letter_id="T"/>
<letter_ref letter_id="T"/>
<letter_ref letter_id="T"/>
<letter_ref letter_id="G"/>
<letter_ref letter_id="T"/>
<letter_ref letter_id="T"/>
<letter_ref letter_id="A"/>
<letter_ref letter_id="G"/>
<letter_ref letter_id="T"/>
<letter_ref letter_id="T"/>
<letter_ref letter_id="C"/>
<letter_ref letter_id="C"/>
<letter_ref letter_id="T"/>
<letter_ref letter_id="T"/>
<letter_ref letter_id="T"/>
</site>
<right_flank>TCTAAAAAGT</right_flank>
</contributing_site>
<contributing_site sequence_id="sequence_38" position="128" strand="minus" pvalue="4.75e-08" >
<left_flank>TTACATATTT</left_flank>
<site>
<letter_ref letter_id="T"/>
<letter_ref letter_id="T"/>
<letter_ref letter_id="T"/>
<letter_ref letter_id="T"/>
<letter_ref letter_id="T"/>
<letter_ref letter_id="T"/>
<letter_ref letter_id="T"/>
<letter_ref letter_id="T"/>
<letter_ref letter_id="T"/>
<letter_ref letter_id="T"/>
<letter_ref letter_id="T"/>
<letter_ref letter_id="T"/>
<letter_ref letter_id="T"/>
<letter_ref letter_id="T"/>
<letter_ref letter_id="T"/>
<letter_ref letter_id="C"/>
<letter_ref letter_id="C"/>
<letter_ref letter_id="C"/>
<letter_ref letter_id="T"/>
<letter_ref letter_id="T"/>
<letter_ref letter_id="C"/>
</site>
<right_flank>TACATTTATA</right_flank>
</contributing_site>
<contributing_site sequence_id="sequence_0" position="424" strand="minus" pvalue="7.96e-08" >
<left_flank>TTTTAAAATT</left_flank>
<site>
<letter_ref letter_id="T"/>
<letter_ref letter_id="C"/>
<letter_ref letter_id="A"/>
<letter_ref letter_id="T"/>
<letter_ref letter_id="T"/>
<letter_ref letter_id="T"/>
<letter_ref letter_id="T"/>
<letter_ref letter_id="C"/>
<letter_ref letter_id="T"/>
<letter_ref letter_id="G"/>
<letter_ref letter_id="A"/>
<letter_ref letter_id="T"/>
<letter_ref letter_id="T"/>
<letter_ref letter_id="T"/>
<letter_ref letter_id="T"/>
<letter_ref letter_id="C"/>
<letter_ref letter_id="C"/>
<letter_ref letter_id="C"/>
<letter_ref letter_id="T"/>
<letter_ref letter_id="T"/>
<letter_ref letter_id="G"/>
</site>
<right_flank>GGATCAAAAT</right_flank>
</contributing_site>
<contributing_site sequence_id="sequence_29" position="161" strand="minus" pvalue="9.38e-08" >
<left_flank>TTCTTCCATT</left_flank>
<site>
<letter_ref letter_id="T"/>
<letter_ref letter_id="T"/>
<letter_ref letter_id="C"/>
<letter_ref letter_id="C"/>
<letter_ref letter_id="T"/>
<letter_ref letter_id="T"/>
<letter_ref letter_id="T"/>
<letter_ref letter_id="T"/>
<letter_ref letter_id="T"/>
<letter_ref letter_id="T"/>
<letter_ref letter_id="T"/>
<letter_ref letter_id="T"/>
<letter_ref letter_id="C"/>
<letter_ref letter_id="T"/>
<letter_ref letter_id="T"/>
<letter_ref letter_id="T"/>
<letter_ref letter_id="C"/>
<letter_ref letter_id="C"/>
<letter_ref letter_id="T"/>
<letter_ref letter_id="T"/>
<letter_ref letter_id="T"/>
</site>
<right_flank>TTTTACTTAT</right_flank>
</contributing_site>
<contributing_site sequence_id="sequence_39" position="201" strand="minus" pvalue="1.10e-07" >
<left_flank>AAATATGAAT</left_flank>
<site>
<letter_ref letter_id="A"/>
<letter_ref letter_id="T"/>
<letter_ref letter_id="T"/>
<letter_ref letter_id="T"/>
<letter_ref letter_id="T"/>
<letter_ref letter_id="T"/>
<letter_ref letter_id="T"/>
<letter_ref letter_id="T"/>
<letter_ref letter_id="T"/>
<letter_ref letter_id="T"/>
<letter_ref letter_id="T"/>
<letter_ref letter_id="T"/>
<letter_ref letter_id="T"/>
<letter_ref letter_id="T"/>
<letter_ref letter_id="T"/>
<letter_ref letter_id="T"/>
<letter_ref letter_id="C"/>
<letter_ref letter_id="C"/>
<letter_ref letter_id="T"/>
<letter_ref letter_id="T"/>
<letter_ref letter_id="T"/>
</site>
<right_flank>CATATTTATA</right_flank>
</contributing_site>
<contributing_site sequence_id="sequence_35" position="574" strand="plus" pvalue="1.29e-07" >
<left_flank>TTCATTATCA</left_flank>
<site>
<letter_ref letter_id="T"/>
<letter_ref letter_id="C"/>
<letter_ref letter_id="A"/>
<letter_ref letter_id="T"/>
<letter_ref letter_id="T"/>
<letter_ref letter_id="T"/>
<letter_ref letter_id="T"/>
<letter_ref letter_id="T"/>
<letter_ref letter_id="T"/>
<letter_ref letter_id="T"/>
<letter_ref letter_id="C"/>
<letter_ref letter_id="T"/>
<letter_ref letter_id="T"/>
<letter_ref letter_id="C"/>
<letter_ref letter_id="T"/>
<letter_ref letter_id="T"/>
<letter_ref letter_id="C"/>
<letter_ref letter_id="A"/>
<letter_ref letter_id="T"/>
<letter_ref letter_id="T"/>
<letter_ref letter_id="T"/>
</site>
<right_flank>TTTTCTTCAT</right_flank>
</contributing_site>
<contributing_site sequence_id="sequence_25" position="172" strand="minus" pvalue="1.51e-07" >
<left_flank>TTTGTTGTCA</left_flank>
<site>
<letter_ref letter_id="T"/>
<letter_ref letter_id="A"/>
<letter_ref letter_id="A"/>
<letter_ref letter_id="T"/>
<letter_ref letter_id="T"/>
<letter_ref letter_id="T"/>
<letter_ref letter_id="T"/>
<letter_ref letter_id="C"/>
<letter_ref letter_id="T"/>
<letter_ref letter_id="T"/>
<letter_ref letter_id="C"/>
<letter_ref letter_id="T"/>
<letter_ref letter_id="T"/>
<letter_ref letter_id="T"/>
<letter_ref letter_id="T"/>
<letter_ref letter_id="T"/>
<letter_ref letter_id="C"/>
<letter_ref letter_id="C"/>
<letter_ref letter_id="T"/>
<letter_ref letter_id="T"/>
<letter_ref letter_id="G"/>
</site>
<right_flank>TTAGTTATAT</right_flank>
</contributing_site>
<contributing_site sequence_id="sequence_19" position="155" strand="minus" pvalue="1.51e-07" >
<left_flank>AATCATATTA</left_flank>
<site>
<letter_ref letter_id="T"/>
<letter_ref letter_id="C"/>
<letter_ref letter_id="C"/>
<letter_ref letter_id="T"/>
<letter_ref letter_id="T"/>
<letter_ref letter_id="A"/>
<letter_ref letter_id="A"/>
<letter_ref letter_id="T"/>
<letter_ref letter_id="T"/>
<letter_ref letter_id="G"/>
<letter_ref letter_id="G"/>
<letter_ref letter_id="T"/>
<letter_ref letter_id="T"/>
<letter_ref letter_id="G"/>
<letter_ref letter_id="T"/>
<letter_ref letter_id="T"/>
<letter_ref letter_id="C"/>
<letter_ref letter_id="C"/>
<letter_ref letter_id="T"/>
<letter_ref letter_id="T"/>
<letter_ref letter_id="T"/>
</site>
<right_flank>ATATTGGTAT</right_flank>
</contributing_site>
<contributing_site sequence_id="sequence_5" position="2" strand="plus" pvalue="1.51e-07" >
<left_flank>CT</left_flank>
<site>
<letter_ref letter_id="C"/>
<letter_ref letter_id="T"/>
<letter_ref letter_id="T"/>
<letter_ref letter_id="T"/>
<letter_ref letter_id="T"/>
<letter_ref letter_id="T"/>
<letter_ref letter_id="T"/>
<letter_ref letter_id="T"/>
<letter_ref letter_id="T"/>
<letter_ref letter_id="T"/>
<letter_ref letter_id="T"/>
<letter_ref letter_id="T"/>
<letter_ref letter_id="T"/>
<letter_ref letter_id="T"/>
<letter_ref letter_id="T"/>
<letter_ref letter_id="T"/>
<letter_ref letter_id="C"/>
<letter_ref letter_id="C"/>
<letter_ref letter_id="T"/>
<letter_ref letter_id="T"/>
<letter_ref letter_id="T"/>
</site>
<right_flank>TGGATTTTAA</right_flank>
</contributing_site>
<contributing_site sequence_id="sequence_10" position="75" strand="plus" pvalue="1.77e-07" >
<left_flank>TGCTTTATTA</left_flank>
<site>
<letter_ref letter_id="T"/>
<letter_ref letter_id="T"/>
<letter_ref letter_id="T"/>
<letter_ref letter_id="T"/>
<letter_ref letter_id="T"/>
<letter_ref letter_id="T"/>
<letter_ref letter_id="T"/>
<letter_ref letter_id="T"/>
<letter_ref letter_id="T"/>
<letter_ref letter_id="T"/>
<letter_ref letter_id="T"/>
<letter_ref letter_id="T"/>
<letter_ref letter_id="T"/>
<letter_ref letter_id="T"/>
<letter_ref letter_id="T"/>
<letter_ref letter_id="T"/>
<letter_ref letter_id="C"/>
<letter_ref letter_id="A"/>
<letter_ref letter_id="T"/>
<letter_ref letter_id="T"/>
<letter_ref letter_id="T"/>
</site>
<right_flank>AATAAATATA</right_flank>
</contributing_site>
<contributing_site sequence_id="sequence_2" position="135" strand="plus" pvalue="3.21e-07" >
<left_flank>TATTTTTTTT</left_flank>
<site>
<letter_ref letter_id="T"/>
<letter_ref letter_id="T"/>
<letter_ref letter_id="T"/>
<letter_ref letter_id="T"/>
<letter_ref letter_id="T"/>
<letter_ref letter_id="T"/>
<letter_ref letter_id="T"/>
<letter_ref letter_id="T"/>
<letter_ref letter_id="T"/>
<letter_ref letter_id="T"/>
<letter_ref letter_id="T"/>
<letter_ref letter_id="T"/>
<letter_ref letter_id="T"/>
<letter_ref letter_id="T"/>
<letter_ref letter_id="T"/>
<letter_ref letter_id="T"/>
<letter_ref letter_id="T"/>
<letter_ref letter_id="C"/>
<letter_ref letter_id="T"/>
<letter_ref letter_id="T"/>
<letter_ref letter_id="T"/>
</site>
<right_flank>TTTTGTTTTA</right_flank>
</contributing_site>
<contributing_site sequence_id="sequence_6" position="60" strand="minus" pvalue="4.91e-07" >
<left_flank>TGTCTTTTAT</left_flank>
<site>
<letter_ref letter_id="A"/>
<letter_ref letter_id="A"/>
<letter_ref letter_id="T"/>
<letter_ref letter_id="T"/>
<letter_ref letter_id="T"/>
<letter_ref letter_id="C"/>
<letter_ref letter_id="C"/>
<letter_ref letter_id="T"/>
<letter_ref letter_id="T"/>
<letter_ref letter_id="T"/>
<letter_ref letter_id="T"/>
<letter_ref letter_id="T"/>
<letter_ref letter_id="T"/>
<letter_ref letter_id="T"/>
<letter_ref letter_id="T"/>
<letter_ref letter_id="T"/>
<letter_ref letter_id="C"/>
<letter_ref letter_id="C"/>
<letter_ref letter_id="T"/>
<letter_ref letter_id="A"/>
<letter_ref letter_id="G"/>
</site>
<right_flank>GAATATTTAT</right_flank>
</contributing_site>
<contributing_site sequence_id="sequence_3" position="274" strand="minus" pvalue="6.45e-07" >
<left_flank>ATTTTTATTT</left_flank>
<site>
<letter_ref letter_id="T"/>
<letter_ref letter_id="T"/>
<letter_ref letter_id="A"/>
<letter_ref letter_id="T"/>
<letter_ref letter_id="T"/>
<letter_ref letter_id="T"/>
<letter_ref letter_id="T"/>
<letter_ref letter_id="T"/>
<letter_ref letter_id="T"/>
<letter_ref letter_id="T"/>
<letter_ref letter_id="T"/>
<letter_ref letter_id="T"/>
<letter_ref letter_id="T"/>
<letter_ref letter_id="T"/>
<letter_ref letter_id="T"/>
<letter_ref letter_id="T"/>
<letter_ref letter_id="T"/>
<letter_ref letter_id="C"/>
<letter_ref letter_id="T"/>
<letter_ref letter_id="C"/>
<letter_ref letter_id="T"/>
</site>
<right_flank>ACAAAATTTA</right_flank>
</contributing_site>
<contributing_site sequence_id="sequence_40" position="102" strand="minus" pvalue="9.55e-07" >
<left_flank>TGTAATTTTT</left_flank>
<site>
<letter_ref letter_id="T"/>
<letter_ref letter_id="T"/>
<letter_ref letter_id="T"/>
<letter_ref letter_id="C"/>
<letter_ref letter_id="T"/>
<letter_ref letter_id="T"/>
<letter_ref letter_id="T"/>
<letter_ref letter_id="T"/>
<letter_ref letter_id="T"/>
<letter_ref letter_id="G"/>
<letter_ref letter_id="T"/>
<letter_ref letter_id="T"/>
<letter_ref letter_id="T"/>
<letter_ref letter_id="T"/>
<letter_ref letter_id="T"/>
<letter_ref letter_id="T"/>
<letter_ref letter_id="T"/>
<letter_ref letter_id="C"/>
<letter_ref letter_id="T"/>
<letter_ref letter_id="T"/>
<letter_ref letter_id="T"/>
</site>
<right_flank>TATGGTAAGA</right_flank>
</contributing_site>
<contributing_site sequence_id="sequence_30" position="150" strand="minus" pvalue="1.08e-06" >
<left_flank>GGACATAATA</left_flank>
<site>
<letter_ref letter_id="A"/>
<letter_ref letter_id="C"/>
<letter_ref letter_id="C"/>
<letter_ref letter_id="T"/>
<letter_ref letter_id="T"/>
<letter_ref letter_id="C"/>
<letter_ref letter_id="T"/>
<letter_ref letter_id="T"/>
<letter_ref letter_id="G"/>
<letter_ref letter_id="G"/>
<letter_ref letter_id="C"/>
<letter_ref letter_id="T"/>
<letter_ref letter_id="C"/>
<letter_ref letter_id="C"/>
<letter_ref letter_id="T"/>
<letter_ref letter_id="C"/>
<letter_ref letter_id="C"/>
<letter_ref letter_id="C"/>
<letter_ref letter_id="T"/>
<letter_ref letter_id="T"/>
<letter_ref letter_id="A"/>
</site>
<right_flank>AGGTGACTGC</right_flank>
</contributing_site>
<contributing_site sequence_id="sequence_36" position="82" strand="minus" pvalue="1.39e-06" >
<left_flank>TTAGCCGTAC</left_flank>
<site>
<letter_ref letter_id="T"/>
<letter_ref letter_id="A"/>
<letter_ref letter_id="A"/>
<letter_ref letter_id="T"/>
<letter_ref letter_id="T"/>
<letter_ref letter_id="C"/>
<letter_ref letter_id="C"/>
<letter_ref letter_id="T"/>
<letter_ref letter_id="T"/>
<letter_ref letter_id="T"/>
<letter_ref letter_id="T"/>
<letter_ref letter_id="T"/>
<letter_ref letter_id="T"/>
<letter_ref letter_id="T"/>
<letter_ref letter_id="T"/>
<letter_ref letter_id="T"/>
<letter_ref letter_id="C"/>
<letter_ref letter_id="A"/>
<letter_ref letter_id="T"/>
<letter_ref letter_id="C"/>
<letter_ref letter_id="C"/>
</site>
<right_flank>TCATATGTTG</right_flank>
</contributing_site>
<contributing_site sequence_id="sequence_4" position="166" strand="minus" pvalue="1.77e-06" >
<left_flank>GTTTTATTAT</left_flank>
<site>
<letter_ref letter_id="C"/>
<letter_ref letter_id="C"/>
<letter_ref letter_id="A"/>
<letter_ref letter_id="T"/>
<letter_ref letter_id="T"/>
<letter_ref letter_id="C"/>
<letter_ref letter_id="C"/>
<letter_ref letter_id="T"/>
<letter_ref letter_id="T"/>
<letter_ref letter_id="T"/>
<letter_ref letter_id="A"/>
<letter_ref letter_id="T"/>
<letter_ref letter_id="T"/>
<letter_ref letter_id="T"/>
<letter_ref letter_id="C"/>
<letter_ref letter_id="T"/>
<letter_ref letter_id="C"/>
<letter_ref letter_id="C"/>
<letter_ref letter_id="T"/>
<letter_ref letter_id="T"/>
<letter_ref letter_id="T"/>
</site>
<right_flank>CTATGAAGAA</right_flank>
</contributing_site>
<contributing_site sequence_id="sequence_18" position="221" strand="plus" pvalue="2.81e-06" >
<left_flank>TATGAAATGT</left_flank>
<site>
<letter_ref letter_id="G"/>
<letter_ref letter_id="T"/>
<letter_ref letter_id="T"/>
<letter_ref letter_id="T"/>
<letter_ref letter_id="T"/>
<letter_ref letter_id="C"/>
<letter_ref letter_id="T"/>
<letter_ref letter_id="C"/>
<letter_ref letter_id="T"/>
<letter_ref letter_id="G"/>
<letter_ref letter_id="T"/>
<letter_ref letter_id="T"/>
<letter_ref letter_id="G"/>
<letter_ref letter_id="G"/>
<letter_ref letter_id="T"/>
<letter_ref letter_id="C"/>
<letter_ref letter_id="T"/>
<letter_ref letter_id="C"/>
<letter_ref letter_id="T"/>
<letter_ref letter_id="T"/>
<letter_ref letter_id="T"/>
</site>
<right_flank>GCATCTATAG</right_flank>
</contributing_site>
<contributing_site sequence_id="sequence_15" position="1078" strand="minus" pvalue="3.51e-06" >
<left_flank>CACATAAAAC</left_flank>
<site>
<letter_ref letter_id="A"/>
<letter_ref letter_id="C"/>
<letter_ref letter_id="C"/>
<letter_ref letter_id="T"/>
<letter_ref letter_id="T"/>
<letter_ref letter_id="C"/>
<letter_ref letter_id="T"/>
<letter_ref letter_id="T"/>
<letter_ref letter_id="T"/>
<letter_ref letter_id="G"/>
<letter_ref letter_id="G"/>
<letter_ref letter_id="A"/>
<letter_ref letter_id="T"/>
<letter_ref letter_id="G"/>
<letter_ref letter_id="C"/>
<letter_ref letter_id="C"/>
<letter_ref letter_id="C"/>
<letter_ref letter_id="A"/>
<letter_ref letter_id="T"/>
<letter_ref letter_id="T"/>
<letter_ref letter_id="G"/>
</site>
<right_flank>GAAAGCAGCA</right_flank>
</contributing_site>
<contributing_site sequence_id="sequence_31" position="7" strand="plus" pvalue="4.86e-06" >
<left_flank>TATTCTT</left_flank>
<site>
<letter_ref letter_id="G"/>
<letter_ref letter_id="T"/>
<letter_ref letter_id="T"/>
<letter_ref letter_id="T"/>
<letter_ref letter_id="T"/>
<letter_ref letter_id="T"/>
<letter_ref letter_id="T"/>
<letter_ref letter_id="T"/>
<letter_ref letter_id="T"/>
<letter_ref letter_id="T"/>
<letter_ref letter_id="T"/>
<letter_ref letter_id="T"/>
<letter_ref letter_id="T"/>
<letter_ref letter_id="T"/>
<letter_ref letter_id="T"/>
<letter_ref letter_id="A"/>
<letter_ref letter_id="T"/>
<letter_ref letter_id="C"/>
<letter_ref letter_id="T"/>
<letter_ref letter_id="T"/>
<letter_ref letter_id="G"/>
</site>
<right_flank>TTTCAATATT</right_flank>
</contributing_site>
<contributing_site sequence_id="sequence_12" position="368" strand="minus" pvalue="4.86e-06" >
<left_flank>AAAATTTAGC</left_flank>
<site>
<letter_ref letter_id="T"/>
<letter_ref letter_id="C"/>
<letter_ref letter_id="A"/>
<letter_ref letter_id="C"/>
<letter_ref letter_id="T"/>
<letter_ref letter_id="T"/>
<letter_ref letter_id="T"/>
<letter_ref letter_id="T"/>
<letter_ref letter_id="T"/>
<letter_ref letter_id="T"/>
<letter_ref letter_id="G"/>
<letter_ref letter_id="G"/>
<letter_ref letter_id="T"/>
<letter_ref letter_id="T"/>
<letter_ref letter_id="T"/>
<letter_ref letter_id="T"/>
<letter_ref letter_id="T"/>
<letter_ref letter_id="C"/>
<letter_ref letter_id="T"/>
<letter_ref letter_id="A"/>
<letter_ref letter_id="G"/>
</site>
<right_flank>AGTTTTAGAT</right_flank>
</contributing_site>
<contributing_site sequence_id="sequence_28" position="169" strand="plus" pvalue="6.63e-06" >
<left_flank>AGTTATGGTA</left_flank>
<site>
<letter_ref letter_id="G"/>
<letter_ref letter_id="C"/>
<letter_ref letter_id="T"/>
<letter_ref letter_id="T"/>
<letter_ref letter_id="T"/>
<letter_ref letter_id="T"/>
<letter_ref letter_id="C"/>
<letter_ref letter_id="C"/>
<letter_ref letter_id="G"/>
<letter_ref letter_id="T"/>
<letter_ref letter_id="G"/>
<letter_ref letter_id="T"/>
<letter_ref letter_id="C"/>
<letter_ref letter_id="T"/>
<letter_ref letter_id="T"/>
<letter_ref letter_id="T"/>
<letter_ref letter_id="T"/>
<letter_ref letter_id="A"/>
<letter_ref letter_id="T"/>
<letter_ref letter_id="T"/>
<letter_ref letter_id="T"/>
</site>
<right_flank>TCTTTAAAAG</right_flank>
</contributing_site>
<contributing_site sequence_id="sequence_8" position="24" strand="minus" pvalue="8.11e-06" >
<left_flank>TGCAAATGTG</left_flank>
<site>
<letter_ref letter_id="T"/>
<letter_ref letter_id="A"/>
<letter_ref letter_id="A"/>
<letter_ref letter_id="T"/>
<letter_ref letter_id="T"/>
<letter_ref letter_id="A"/>
<letter_ref letter_id="T"/>
<letter_ref letter_id="T"/>
<letter_ref letter_id="T"/>
<letter_ref letter_id="T"/>
<letter_ref letter_id="T"/>
<letter_ref letter_id="A"/>
<letter_ref letter_id="T"/>
<letter_ref letter_id="T"/>
<letter_ref letter_id="T"/>
<letter_ref letter_id="T"/>
<letter_ref letter_id="C"/>
<letter_ref letter_id="C"/>
<letter_ref letter_id="T"/>
<letter_ref letter_id="T"/>
<letter_ref letter_id="T"/>
</site>
<right_flank>AATGAATATA</right_flank>
</contributing_site>
<contributing_site sequence_id="sequence_41" position="156" strand="plus" pvalue="8.95e-06" >
<left_flank>ATTTCCTTAT</left_flank>
<site>
<letter_ref letter_id="G"/>
<letter_ref letter_id="C"/>
<letter_ref letter_id="A"/>
<letter_ref letter_id="T"/>
<letter_ref letter_id="T"/>
<letter_ref letter_id="C"/>
<letter_ref letter_id="T"/>
<letter_ref letter_id="T"/>
<letter_ref letter_id="T"/>
<letter_ref letter_id="T"/>
<letter_ref letter_id="T"/>
<letter_ref letter_id="T"/>
<letter_ref letter_id="T"/>
<letter_ref letter_id="T"/>
<letter_ref letter_id="T"/>
<letter_ref letter_id="T"/>
<letter_ref letter_id="A"/>
<letter_ref letter_id="A"/>
<letter_ref letter_id="T"/>
<letter_ref letter_id="A"/>
<letter_ref letter_id="G"/>
</site>
<right_flank>GTTATGCATT</right_flank>
</contributing_site>
<contributing_site sequence_id="sequence_27" position="53" strand="minus" pvalue="9.86e-06" >
<left_flank>TTTATATTTA</left_flank>
<site>
<letter_ref letter_id="T"/>
<letter_ref letter_id="A"/>
<letter_ref letter_id="T"/>
<letter_ref letter_id="T"/>
<letter_ref letter_id="T"/>
<letter_ref letter_id="T"/>
<letter_ref letter_id="A"/>
<letter_ref letter_id="T"/>
<letter_ref letter_id="T"/>
<letter_ref letter_id="T"/>
<letter_ref letter_id="T"/>
<letter_ref letter_id="T"/>
<letter_ref letter_id="T"/>
<letter_ref letter_id="T"/>
<letter_ref letter_id="T"/>
<letter_ref letter_id="C"/>
<letter_ref letter_id="C"/>
<letter_ref letter_id="A"/>
<letter_ref letter_id="T"/>
<letter_ref letter_id="A"/>
<letter_ref letter_id="T"/>
</site>
<right_flank>TCATTTGCTA</right_flank>
</contributing_site>
<contributing_site sequence_id="sequence_24" position="131" strand="minus" pvalue="1.19e-05" >
<left_flank>TTTATATTTT</left_flank>
<site>
<letter_ref letter_id="A"/>
<letter_ref letter_id="T"/>
<letter_ref letter_id="T"/>
<letter_ref letter_id="T"/>
<letter_ref letter_id="T"/>
<letter_ref letter_id="T"/>
<letter_ref letter_id="T"/>
<letter_ref letter_id="T"/>
<letter_ref letter_id="T"/>
<letter_ref letter_id="T"/>
<letter_ref letter_id="T"/>
<letter_ref letter_id="T"/>
<letter_ref letter_id="T"/>
<letter_ref letter_id="G"/>
<letter_ref letter_id="T"/>
<letter_ref letter_id="G"/>
<letter_ref letter_id="C"/>
<letter_ref letter_id="A"/>
<letter_ref letter_id="T"/>
<letter_ref letter_id="T"/>
<letter_ref letter_id="T"/>
</site>
<right_flank>AAAAAGAATA</right_flank>
</contributing_site>
<contributing_site sequence_id="sequence_22" position="109" strand="minus" pvalue="1.31e-05" >
<left_flank>CCTTATCGTT</left_flank>
<site>
<letter_ref letter_id="T"/>
<letter_ref letter_id="T"/>
<letter_ref letter_id="C"/>
<letter_ref letter_id="T"/>
<letter_ref letter_id="T"/>
<letter_ref letter_id="T"/>
<letter_ref letter_id="A"/>
<letter_ref letter_id="G"/>
<letter_ref letter_id="T"/>
<letter_ref letter_id="T"/>
<letter_ref letter_id="G"/>
<letter_ref letter_id="T"/>
<letter_ref letter_id="T"/>
<letter_ref letter_id="T"/>
<letter_ref letter_id="T"/>
<letter_ref letter_id="T"/>
<letter_ref letter_id="C"/>
<letter_ref letter_id="A"/>
<letter_ref letter_id="T"/>
<letter_ref letter_id="C"/>
<letter_ref letter_id="G"/>
</site>
<right_flank>GGAAATAGAT</right_flank>
</contributing_site>
<contributing_site sequence_id="sequence_34" position="401" strand="minus" pvalue="1.44e-05" >
<left_flank>TGTTACATTT</left_flank>
<site>
<letter_ref letter_id="T"/>
<letter_ref letter_id="C"/>
<letter_ref letter_id="T"/>
<letter_ref letter_id="T"/>
<letter_ref letter_id="T"/>
<letter_ref letter_id="C"/>
<letter_ref letter_id="T"/>
<letter_ref letter_id="T"/>
<letter_ref letter_id="T"/>
<letter_ref letter_id="T"/>
<letter_ref letter_id="T"/>
<letter_ref letter_id="T"/>
<letter_ref letter_id="A"/>
<letter_ref letter_id="T"/>
<letter_ref letter_id="T"/>
<letter_ref letter_id="A"/>
<letter_ref letter_id="T"/>
<letter_ref letter_id="A"/>
<letter_ref letter_id="T"/>
<letter_ref letter_id="T"/>
<letter_ref letter_id="T"/>
</site>
<right_flank>GTAAAATATA</right_flank>
</contributing_site>
<contributing_site sequence_id="sequence_16" position="201" strand="plus" pvalue="1.72e-05" >
<left_flank>CTAATTTGCG</left_flank>
<site>
<letter_ref letter_id="A"/>
<letter_ref letter_id="C"/>
<letter_ref letter_id="C"/>
<letter_ref letter_id="T"/>
<letter_ref letter_id="T"/>
<letter_ref letter_id="T"/>
<letter_ref letter_id="T"/>
<letter_ref letter_id="T"/>
<letter_ref letter_id="T"/>
<letter_ref letter_id="T"/>
<letter_ref letter_id="G"/>
<letter_ref letter_id="G"/>
<letter_ref letter_id="A"/>
<letter_ref letter_id="C"/>
<letter_ref letter_id="T"/>
<letter_ref letter_id="T"/>
<letter_ref letter_id="C"/>
<letter_ref letter_id="A"/>
<letter_ref letter_id="T"/>
<letter_ref letter_id="A"/>
<letter_ref letter_id="T"/>
</site>
<right_flank>TTTATTAATA</right_flank>
</contributing_site>
<contributing_site sequence_id="sequence_37" position="564" strand="minus" pvalue="2.45e-05" >
<left_flank>TACC</left_flank>
<site>
<letter_ref letter_id="T"/>
<letter_ref letter_id="T"/>
<letter_ref letter_id="C"/>
<letter_ref letter_id="T"/>
<letter_ref letter_id="T"/>
<letter_ref letter_id="C"/>
<letter_ref letter_id="C"/>
<letter_ref letter_id="T"/>
<letter_ref letter_id="G"/>
<letter_ref letter_id="A"/>
<letter_ref letter_id="T"/>
<letter_ref letter_id="T"/>
<letter_ref letter_id="C"/>
<letter_ref letter_id="C"/>
<letter_ref letter_id="T"/>
<letter_ref letter_id="T"/>
<letter_ref letter_id="T"/>
<letter_ref letter_id="C"/>
<letter_ref letter_id="T"/>
<letter_ref letter_id="T"/>
<letter_ref letter_id="G"/>
</site>
<right_flank>ATCATTCAAC</right_flank>
</contributing_site>
<contributing_site sequence_id="sequence_43" position="60" strand="minus" pvalue="3.70e-05" >
<left_flank>GTTTTCATAA</left_flank>
<site>
<letter_ref letter_id="T"/>
<letter_ref letter_id="T"/>
<letter_ref letter_id="T"/>
<letter_ref letter_id="T"/>
<letter_ref letter_id="T"/>
<letter_ref letter_id="T"/>
<letter_ref letter_id="T"/>
<letter_ref letter_id="T"/>
<letter_ref letter_id="T"/>
<letter_ref letter_id="T"/>
<letter_ref letter_id="A"/>
<letter_ref letter_id="T"/>
<letter_ref letter_id="C"/>
<letter_ref letter_id="C"/>
<letter_ref letter_id="G"/>
<letter_ref letter_id="T"/>
<letter_ref letter_id="C"/>
<letter_ref letter_id="A"/>
<letter_ref letter_id="T"/>
<letter_ref letter_id="C"/>
<letter_ref letter_id="T"/>
</site>
<right_flank>GCTGACTATT</right_flank>
</contributing_site>
<contributing_site sequence_id="sequence_20" position="58" strand="plus" pvalue="7.88e-05" >
<left_flank>TTTATATTGG</left_flank>
<site>
<letter_ref letter_id="T"/>
<letter_ref letter_id="C"/>
<letter_ref letter_id="A"/>
<letter_ref letter_id="T"/>
<letter_ref letter_id="T"/>
<letter_ref letter_id="A"/>
<letter_ref letter_id="C"/>
<letter_ref letter_id="T"/>
<letter_ref letter_id="G"/>
<letter_ref letter_id="G"/>
<letter_ref letter_id="G"/>
<letter_ref letter_id="C"/>
<letter_ref letter_id="A"/>
<letter_ref letter_id="G"/>
<letter_ref letter_id="T"/>
<letter_ref letter_id="T"/>
<letter_ref letter_id="C"/>
<letter_ref letter_id="A"/>
<letter_ref letter_id="T"/>
<letter_ref letter_id="A"/>
<letter_ref letter_id="T"/>
</site>
<right_flank>CTGTTACTAT</right_flank>
</contributing_site>
<contributing_site sequence_id="sequence_23" position="394" strand="minus" pvalue="8.46e-05" >
<left_flank>CAATGCAGGA</left_flank>
<site>
<letter_ref letter_id="A"/>
<letter_ref letter_id="C"/>
<letter_ref letter_id="C"/>
<letter_ref letter_id="G"/>
<letter_ref letter_id="T"/>
<letter_ref letter_id="T"/>
<letter_ref letter_id="A"/>
<letter_ref letter_id="T"/>
<letter_ref letter_id="G"/>
<letter_ref letter_id="G"/>
<letter_ref letter_id="G"/>
<letter_ref letter_id="T"/>
<letter_ref letter_id="T"/>
<letter_ref letter_id="T"/>
<letter_ref letter_id="T"/>
<letter_ref letter_id="T"/>
<letter_ref letter_id="C"/>
<letter_ref letter_id="A"/>
<letter_ref letter_id="T"/>
<letter_ref letter_id="T"/>
<letter_ref letter_id="A"/>
</site>
<right_flank>GTTTCTTTTG</right_flank>
</contributing_site>
<contributing_site sequence_id="sequence_13" position="264" strand="plus" pvalue="9.07e-05" >
<left_flank>ATTTTCCTAT</left_flank>
<site>
<letter_ref letter_id="T"/>
<letter_ref letter_id="C"/>
<letter_ref letter_id="T"/>
<letter_ref letter_id="C"/>
<letter_ref letter_id="C"/>
<letter_ref letter_id="T"/>
<letter_ref letter_id="T"/>
<letter_ref letter_id="T"/>
<letter_ref letter_id="T"/>
<letter_ref letter_id="T"/>
<letter_ref letter_id="T"/>
<letter_ref letter_id="A"/>
<letter_ref letter_id="A"/>
<letter_ref letter_id="T"/>
<letter_ref letter_id="T"/>
<letter_ref letter_id="T"/>
<letter_ref letter_id="C"/>
<letter_ref letter_id="C"/>
<letter_ref letter_id="T"/>
<letter_ref letter_id="A"/>
<letter_ref letter_id="C"/>
</site>
<right_flank>AAGATATTTA</right_flank>
</contributing_site>
<contributing_site sequence_id="sequence_11" position="225" strand="plus" pvalue="9.07e-05" >
<left_flank>TAGATGTGAC</left_flank>
<site>
<letter_ref letter_id="T"/>
<letter_ref letter_id="T"/>
<letter_ref letter_id="T"/>
<letter_ref letter_id="T"/>
<letter_ref letter_id="T"/>
<letter_ref letter_id="A"/>
<letter_ref letter_id="T"/>
<letter_ref letter_id="T"/>
<letter_ref letter_id="T"/>
<letter_ref letter_id="T"/>
<letter_ref letter_id="T"/>
<letter_ref letter_id="T"/>
<letter_ref letter_id="T"/>
<letter_ref letter_id="T"/>
<letter_ref letter_id="T"/>
<letter_ref letter_id="T"/>
<letter_ref letter_id="T"/>
<letter_ref letter_id="A"/>
<letter_ref letter_id="T"/>
<letter_ref letter_id="A"/>
<letter_ref letter_id="A"/>
</site>
<right_flank>TAAATAAATA</right_flank>
</contributing_site>
<contributing_site sequence_id="sequence_21" position="240" strand="minus" pvalue="1.04e-04" >
<left_flank>TACATAAGGA</left_flank>
<site>
<letter_ref letter_id="T"/>
<letter_ref letter_id="A"/>
<letter_ref letter_id="G"/>
<letter_ref letter_id="T"/>
<letter_ref letter_id="T"/>
<letter_ref letter_id="T"/>
<letter_ref letter_id="A"/>
<letter_ref letter_id="T"/>
<letter_ref letter_id="T"/>
<letter_ref letter_id="G"/>
<letter_ref letter_id="T"/>
<letter_ref letter_id="T"/>
<letter_ref letter_id="T"/>
<letter_ref letter_id="C"/>
<letter_ref letter_id="T"/>
<letter_ref letter_id="T"/>
<letter_ref letter_id="T"/>
<letter_ref letter_id="A"/>
<letter_ref letter_id="T"/>
<letter_ref letter_id="T"/>
<letter_ref letter_id="T"/>
</site>
<right_flank>ATTGTAATAT</right_flank>
</contributing_site>
<contributing_site sequence_id="sequence_32" position="247" strand="plus" pvalue="1.19e-04" >
<left_flank>AAAATGCTTA</left_flank>
<site>
<letter_ref letter_id="T"/>
<letter_ref letter_id="T"/>
<letter_ref letter_id="A"/>
<letter_ref letter_id="T"/>
<letter_ref letter_id="T"/>
<letter_ref letter_id="T"/>
<letter_ref letter_id="A"/>
<letter_ref letter_id="T"/>
<letter_ref letter_id="T"/>
<letter_ref letter_id="T"/>
<letter_ref letter_id="C"/>
<letter_ref letter_id="T"/>
<letter_ref letter_id="A"/>
<letter_ref letter_id="T"/>
<letter_ref letter_id="T"/>
<letter_ref letter_id="T"/>
<letter_ref letter_id="T"/>
<letter_ref letter_id="C"/>
<letter_ref letter_id="T"/>
<letter_ref letter_id="A"/>
<letter_ref letter_id="A"/>
</site>
<right_flank>TAAGTTCCAT</right_flank>
</contributing_site>
<contributing_site sequence_id="sequence_26" position="128" strand="minus" pvalue="1.36e-04" >
<left_flank>TCTGTTGTGA</left_flank>
<site>
<letter_ref letter_id="T"/>
<letter_ref letter_id="A"/>
<letter_ref letter_id="A"/>
<letter_ref letter_id="T"/>
<letter_ref letter_id="T"/>
<letter_ref letter_id="C"/>
<letter_ref letter_id="T"/>
<letter_ref letter_id="C"/>
<letter_ref letter_id="T"/>
<letter_ref letter_id="T"/>
<letter_ref letter_id="G"/>
<letter_ref letter_id="T"/>
<letter_ref letter_id="G"/>
<letter_ref letter_id="G"/>
<letter_ref letter_id="G"/>
<letter_ref letter_id="A"/>
<letter_ref letter_id="C"/>
<letter_ref letter_id="A"/>
<letter_ref letter_id="T"/>
<letter_ref letter_id="A"/>
<letter_ref letter_id="T"/>
</site>
<right_flank>ACAAACAGCT</right_flank>
</contributing_site>
<contributing_site sequence_id="sequence_14" position="86" strand="plus" pvalue="1.64e-04" >
<left_flank>TGAATAATAT</left_flank>
<site>
<letter_ref letter_id="A"/>
<letter_ref letter_id="T"/>
<letter_ref letter_id="A"/>
<letter_ref letter_id="T"/>
<letter_ref letter_id="T"/>
<letter_ref letter_id="A"/>
<letter_ref letter_id="T"/>
<letter_ref letter_id="T"/>
<letter_ref letter_id="T"/>
<letter_ref letter_id="T"/>
<letter_ref letter_id="A"/>
<letter_ref letter_id="T"/>
<letter_ref letter_id="A"/>
<letter_ref letter_id="T"/>
<letter_ref letter_id="C"/>
<letter_ref letter_id="C"/>
<letter_ref letter_id="C"/>
<letter_ref letter_id="C"/>
<letter_ref letter_id="T"/>
<letter_ref letter_id="C"/>
<letter_ref letter_id="C"/>
</site>
<right_flank>TTTTATTATA</right_flank>
</contributing_site>
<contributing_site sequence_id="sequence_7" position="167" strand="minus" pvalue="1.74e-04" >
<left_flank>GGTTAGCTTG</left_flank>
<site>
<letter_ref letter_id="T"/>
<letter_ref letter_id="T"/>
<letter_ref letter_id="T"/>
<letter_ref letter_id="T"/>
<letter_ref letter_id="T"/>
<letter_ref letter_id="C"/>
<letter_ref letter_id="T"/>
<letter_ref letter_id="C"/>
<letter_ref letter_id="C"/>
<letter_ref letter_id="G"/>
<letter_ref letter_id="C"/>
<letter_ref letter_id="A"/>
<letter_ref letter_id="T"/>
<letter_ref letter_id="G"/>
<letter_ref letter_id="T"/>
<letter_ref letter_id="A"/>
<letter_ref letter_id="T"/>
<letter_ref letter_id="C"/>
<letter_ref letter_id="T"/>
<letter_ref letter_id="T"/>
<letter_ref letter_id="T"/>
</site>
<right_flank>TACAATTTTT</right_flank>
</contributing_site>
<contributing_site sequence_id="sequence_17" position="23" strand="plus" pvalue="2.49e-04" >
<left_flank>TTAAGGGTGT</left_flank>
<site>
<letter_ref letter_id="T"/>
<letter_ref letter_id="A"/>
<letter_ref letter_id="A"/>
<letter_ref letter_id="T"/>
<letter_ref letter_id="T"/>
<letter_ref letter_id="C"/>
<letter_ref letter_id="C"/>
<letter_ref letter_id="C"/>
<letter_ref letter_id="T"/>
<letter_ref letter_id="T"/>
<letter_ref letter_id="T"/>
<letter_ref letter_id="T"/>
<letter_ref letter_id="T"/>
<letter_ref letter_id="T"/>
<letter_ref letter_id="T"/>
<letter_ref letter_id="C"/>
<letter_ref letter_id="A"/>
<letter_ref letter_id="C"/>
<letter_ref letter_id="A"/>
<letter_ref letter_id="A"/>
<letter_ref letter_id="T"/>
</site>
<right_flank>ATTACTTTAT</right_flank>
</contributing_site>
</contributing_sites>
</motif>
<motif id="motif_3" name="KAGCWYCYRSHKBTGYAGSY" alt="MEME-3" width="20" sites="16" ic="14.7" re="20.2" llr="224" p_value="7.2e-063" e_value="2.8e-002" bayes_threshold="11.8099" elapsed_time="90.961014">
<scores>
<alphabet_matrix>
<alphabet_array>
<value letter_id="A">-1064</value>
<value letter_id="C">68</value>
<value letter_id="G">209</value>
<value letter_id="T">-29</value>
</alphabet_array>
<alphabet_array>
<value letter_id="A">119</value>
<value letter_id="C">-1064</value>
<value letter_id="G">-90</value>
<value letter_id="T">-261</value>
</alphabet_array>
<alphabet_array>
<value letter_id="A">-261</value>
<value letter_id="C">10</value>
<value letter_id="G">242</value>
<value letter_id="T">-103</value>
</alphabet_array>
<alphabet_array>
<value letter_id="A">-1064</value>
<value letter_id="C">280</value>
<value letter_id="G">-90</value>
<value letter_id="T">-161</value>
</alphabet_array>
<alphabet_array>
<value letter_id="A">-3</value>
<value letter_id="C">10</value>
<value letter_id="G">-1064</value>
<value letter_id="T">38</value>
</alphabet_array>
<alphabet_array>
<value letter_id="A">-161</value>
<value letter_id="C">142</value>
<value letter_id="G">-1064</value>
<value letter_id="T">55</value>
</alphabet_array>
<alphabet_array>
<value letter_id="A">-1064</value>
<value letter_id="C">290</value>
<value letter_id="G">10</value>
<value letter_id="T">-1064</value>
</alphabet_array>
<alphabet_array>
<value letter_id="A">-161</value>
<value letter_id="C">142</value>
<value letter_id="G">-1064</value>
<value letter_id="T">55</value>
</alphabet_array>
<alphabet_array>
<value letter_id="A">19</value>
<value letter_id="C">-1064</value>
<value letter_id="G">168</value>
<value letter_id="T">-103</value>
</alphabet_array>
<alphabet_array>
<value letter_id="A">-161</value>
<value letter_id="C">226</value>
<value letter_id="G">142</value>
<value letter_id="T">-1064</value>
</alphabet_array>
<alphabet_array>
<value letter_id="A">-61</value>
<value letter_id="C">142</value>
<value letter_id="G">-1064</value>
<value letter_id="T">19</value>
</alphabet_array>
<alphabet_array>
<value letter_id="A">-161</value>
<value letter_id="C">-90</value>
<value letter_id="G">142</value>
<value letter_id="T">38</value>
</alphabet_array>
<alphabet_array>
<value letter_id="A">-1064</value>
<value letter_id="C">109</value>
<value letter_id="G">209</value>
<value letter_id="T">-61</value>
</alphabet_array>
<alphabet_array>
<value letter_id="A">-103</value>
<value letter_id="C">-90</value>
<value letter_id="G">68</value>
<value letter_id="T">55</value>
</alphabet_array>
<alphabet_array>
<value letter_id="A">-103</value>
<value letter_id="C">-1064</value>
<value letter_id="G">280</value>
<value letter_id="T">-1064</value>
</alphabet_array>
<alphabet_array>
<value letter_id="A">-161</value>
<value letter_id="C">226</value>
<value letter_id="G">-1064</value>
<value letter_id="T">-29</value>
</alphabet_array>
<alphabet_array>
<value letter_id="A">119</value>
<value letter_id="C">-1064</value>
<value letter_id="G">-1064</value>
<value letter_id="T">-161</value>
</alphabet_array>
<alphabet_array>
<value letter_id="A">-161</value>
<value letter_id="C">10</value>
<value letter_id="G">255</value>
<value letter_id="T">-261</value>
</alphabet_array>
<alphabet_array>
<value letter_id="A">-103</value>
<value letter_id="C">209</value>
<value letter_id="G">142</value>
<value letter_id="T">-1064</value>
</alphabet_array>
<alphabet_array>
<value letter_id="A">-261</value>
<value letter_id="C">142</value>
<value letter_id="G">-90</value>
<value letter_id="T">55</value>
</alphabet_array>
</alphabet_matrix>
</scores>
<probabilities>
<alphabet_matrix>
<alphabet_array>
<value letter_id="A">0.000000</value>
<value letter_id="C">0.187500</value>
<value letter_id="G">0.500000</value>
<value letter_id="T">0.312500</value>
</alphabet_array>
<alphabet_array>
<value letter_id="A">0.875000</value>
<value letter_id="C">0.000000</value>
<value letter_id="G">0.062500</value>
<value letter_id="T">0.062500</value>
</alphabet_array>
<alphabet_array>
<value letter_id="A">0.062500</value>
<value letter_id="C">0.125000</value>
<value letter_id="G">0.625000</value>
<value letter_id="T">0.187500</value>
</alphabet_array>
<alphabet_array>
<value letter_id="A">0.000000</value>
<value letter_id="C">0.812500</value>
<value letter_id="G">0.062500</value>
<value letter_id="T">0.125000</value>
</alphabet_array>
<alphabet_array>
<value letter_id="A">0.375000</value>
<value letter_id="C">0.125000</value>
<value letter_id="G">0.000000</value>
<value letter_id="T">0.500000</value>
</alphabet_array>
<alphabet_array>
<value letter_id="A">0.125000</value>
<value letter_id="C">0.312500</value>
<value letter_id="G">0.000000</value>
<value letter_id="T">0.562500</value>
</alphabet_array>
<alphabet_array>
<value letter_id="A">0.000000</value>
<value letter_id="C">0.875000</value>
<value letter_id="G">0.125000</value>
<value letter_id="T">0.000000</value>
</alphabet_array>
<alphabet_array>
<value letter_id="A">0.125000</value>
<value letter_id="C">0.312500</value>
<value letter_id="G">0.000000</value>
<value letter_id="T">0.562500</value>
</alphabet_array>
<alphabet_array>
<value letter_id="A">0.437500</value>
<value letter_id="C">0.000000</value>
<value letter_id="G">0.375000</value>
<value letter_id="T">0.187500</value>
</alphabet_array>
<alphabet_array>
<value letter_id="A">0.125000</value>
<value letter_id="C">0.562500</value>
<value letter_id="G">0.312500</value>
<value letter_id="T">0.000000</value>
</alphabet_array>
<alphabet_array>
<value letter_id="A">0.250000</value>
<value letter_id="C">0.312500</value>
<value letter_id="G">0.000000</value>
<value letter_id="T">0.437500</value>
</alphabet_array>
<alphabet_array>
<value letter_id="A">0.125000</value>
<value letter_id="C">0.062500</value>
<value letter_id="G">0.312500</value>
<value letter_id="T">0.500000</value>
</alphabet_array>
<alphabet_array>
<value letter_id="A">0.000000</value>
<value letter_id="C">0.250000</value>
<value letter_id="G">0.500000</value>
<value letter_id="T">0.250000</value>
</alphabet_array>
<alphabet_array>
<value letter_id="A">0.187500</value>
<value letter_id="C">0.062500</value>
<value letter_id="G">0.187500</value>
<value letter_id="T">0.562500</value>
</alphabet_array>
<alphabet_array>
<value letter_id="A">0.187500</value>
<value letter_id="C">0.000000</value>
<value letter_id="G">0.812500</value>
<value letter_id="T">0.000000</value>
</alphabet_array>
<alphabet_array>
<value letter_id="A">0.125000</value>
<value letter_id="C">0.562500</value>
<value letter_id="G">0.000000</value>
<value letter_id="T">0.312500</value>
</alphabet_array>
<alphabet_array>
<value letter_id="A">0.875000</value>
<value letter_id="C">0.000000</value>
<value letter_id="G">0.000000</value>
<value letter_id="T">0.125000</value>
</alphabet_array>
<alphabet_array>
<value letter_id="A">0.125000</value>
<value letter_id="C">0.125000</value>
<value letter_id="G">0.687500</value>
<value letter_id="T">0.062500</value>
</alphabet_array>
<alphabet_array>
<value letter_id="A">0.187500</value>
<value letter_id="C">0.500000</value>
<value letter_id="G">0.312500</value>
<value letter_id="T">0.000000</value>
</alphabet_array>
<alphabet_array>
<value letter_id="A">0.062500</value>
<value letter_id="C">0.312500</value>
<value letter_id="G">0.062500</value>
<value letter_id="T">0.562500</value>
</alphabet_array>
</alphabet_matrix>
</probabilities>
<regular_expression>
[GT]AGC[TA][TC]C[TC][AG][CG][TCA][TG][GCT]TG[CT]AG[CG][TC]
</regular_expression>
<contributing_sites>
<contributing_site sequence_id="sequence_30" position="446" strand="plus" pvalue="4.58e-12" >
<left_flank>AACATTATTC</left_flank>
<site>
<letter_ref letter_id="C"/>
<letter_ref letter_id="A"/>
<letter_ref letter_id="G"/>
<letter_ref letter_id="C"/>
<letter_ref letter_id="T"/>
<letter_ref letter_id="T"/>
<letter_ref letter_id="C"/>
<letter_ref letter_id="C"/>
<letter_ref letter_id="A"/>
<letter_ref letter_id="C"/>
<letter_ref letter_id="T"/>
<letter_ref letter_id="G"/>
<letter_ref letter_id="G"/>
<letter_ref letter_id="T"/>
<letter_ref letter_id="G"/>
<letter_ref letter_id="C"/>
<letter_ref letter_id="A"/>
<letter_ref letter_id="G"/>
<letter_ref letter_id="C"/>
<letter_ref letter_id="T"/>
</site>
<right_flank>AAAGCTGTAG</right_flank>
</contributing_site>
<contributing_site sequence_id="sequence_23" position="207" strand="plus" pvalue="1.06e-09" >
<left_flank>CCTGATAAGT</left_flank>
<site>
<letter_ref letter_id="C"/>
<letter_ref letter_id="A"/>
<letter_ref letter_id="G"/>
<letter_ref letter_id="C"/>
<letter_ref letter_id="A"/>
<letter_ref letter_id="C"/>
<letter_ref letter_id="C"/>
<letter_ref letter_id="T"/>
<letter_ref letter_id="A"/>
<letter_ref letter_id="C"/>
<letter_ref letter_id="A"/>
<letter_ref letter_id="T"/>
<letter_ref letter_id="C"/>
<letter_ref letter_id="A"/>
<letter_ref letter_id="G"/>
<letter_ref letter_id="C"/>
<letter_ref letter_id="A"/>
<letter_ref letter_id="G"/>
<letter_ref letter_id="C"/>
<letter_ref letter_id="T"/>
</site>
<right_flank>TTGGTATAAA</right_flank>
</contributing_site>
<contributing_site sequence_id="sequence_7" position="115" strand="minus" pvalue="6.56e-09" >
<left_flank>TGTACTAATT</left_flank>
<site>
<letter_ref letter_id="G"/>
<letter_ref letter_id="A"/>
<letter_ref letter_id="G"/>
<letter_ref letter_id="C"/>
<letter_ref letter_id="T"/>
<letter_ref letter_id="T"/>
<letter_ref letter_id="G"/>
<letter_ref letter_id="T"/>
<letter_ref letter_id="T"/>
<letter_ref letter_id="C"/>
<letter_ref letter_id="A"/>
<letter_ref letter_id="G"/>
<letter_ref letter_id="G"/>
<letter_ref letter_id="T"/>
<letter_ref letter_id="G"/>
<letter_ref letter_id="T"/>
<letter_ref letter_id="A"/>
<letter_ref letter_id="G"/>
<letter_ref letter_id="C"/>
<letter_ref letter_id="T"/>
</site>
<right_flank>GTTTTACCAG</right_flank>
</contributing_site>
<contributing_site sequence_id="sequence_43" position="118" strand="minus" pvalue="1.29e-08" >
<left_flank>ATAACAATAA</left_flank>
<site>
<letter_ref letter_id="G"/>
<letter_ref letter_id="A"/>
<letter_ref letter_id="T"/>
<letter_ref letter_id="C"/>
<letter_ref letter_id="C"/>
<letter_ref letter_id="C"/>
<letter_ref letter_id="C"/>
<letter_ref letter_id="C"/>
<letter_ref letter_id="A"/>
<letter_ref letter_id="A"/>
<letter_ref letter_id="C"/>
<letter_ref letter_id="A"/>
<letter_ref letter_id="G"/>
<letter_ref letter_id="T"/>
<letter_ref letter_id="G"/>
<letter_ref letter_id="C"/>
<letter_ref letter_id="A"/>
<letter_ref letter_id="G"/>
<letter_ref letter_id="G"/>
<letter_ref letter_id="T"/>
</site>
<right_flank>GCTGTTAGAC</right_flank>
</contributing_site>
<contributing_site sequence_id="sequence_18" position="103" strand="minus" pvalue="3.73e-08" >
<left_flank>GTAAAACAGC</left_flank>
<site>
<letter_ref letter_id="T"/>
<letter_ref letter_id="A"/>
<letter_ref letter_id="G"/>
<letter_ref letter_id="C"/>
<letter_ref letter_id="T"/>
<letter_ref letter_id="A"/>
<letter_ref letter_id="C"/>
<letter_ref letter_id="T"/>
<letter_ref letter_id="G"/>
<letter_ref letter_id="G"/>
<letter_ref letter_id="T"/>
<letter_ref letter_id="C"/>
<letter_ref letter_id="C"/>
<letter_ref letter_id="T"/>
<letter_ref letter_id="G"/>
<letter_ref letter_id="C"/>
<letter_ref letter_id="A"/>
<letter_ref letter_id="C"/>
<letter_ref letter_id="C"/>
<letter_ref letter_id="T"/>
</site>
<right_flank>ATATCTTTAG</right_flank>
</contributing_site>
<contributing_site sequence_id="sequence_15" position="102" strand="minus" pvalue="1.01e-07" >
<left_flank>CGGTATTTTT</left_flank>
<site>
<letter_ref letter_id="G"/>
<letter_ref letter_id="T"/>
<letter_ref letter_id="G"/>
<letter_ref letter_id="C"/>
<letter_ref letter_id="A"/>
<letter_ref letter_id="T"/>
<letter_ref letter_id="C"/>
<letter_ref letter_id="A"/>
<letter_ref letter_id="G"/>
<letter_ref letter_id="C"/>
<letter_ref letter_id="T"/>
<letter_ref letter_id="G"/>
<letter_ref letter_id="G"/>
<letter_ref letter_id="A"/>
<letter_ref letter_id="G"/>
<letter_ref letter_id="A"/>
<letter_ref letter_id="A"/>
<letter_ref letter_id="G"/>
<letter_ref letter_id="G"/>
<letter_ref letter_id="T"/>
</site>
<right_flank>AAGTGTGTAA</right_flank>
</contributing_site>
<contributing_site sequence_id="sequence_20" position="256" strand="plus" pvalue="1.48e-07" >
<left_flank>GATTCATTTT</left_flank>
<site>
<letter_ref letter_id="G"/>
<letter_ref letter_id="A"/>
<letter_ref letter_id="A"/>
<letter_ref letter_id="C"/>
<letter_ref letter_id="A"/>
<letter_ref letter_id="A"/>
<letter_ref letter_id="C"/>
<letter_ref letter_id="T"/>
<letter_ref letter_id="A"/>
<letter_ref letter_id="C"/>
<letter_ref letter_id="C"/>
<letter_ref letter_id="G"/>
<letter_ref letter_id="T"/>
<letter_ref letter_id="T"/>
<letter_ref letter_id="G"/>
<letter_ref letter_id="T"/>
<letter_ref letter_id="A"/>
<letter_ref letter_id="G"/>
<letter_ref letter_id="G"/>
<letter_ref letter_id="C"/>
</site>
<right_flank>ATCTGTACTA</right_flank>
</contributing_site>
<contributing_site sequence_id="sequence_21" position="160" strand="plus" pvalue="1.78e-07" >
<left_flank>AATTAAAAAT</left_flank>
<site>
<letter_ref letter_id="G"/>
<letter_ref letter_id="A"/>
<letter_ref letter_id="C"/>
<letter_ref letter_id="C"/>
<letter_ref letter_id="C"/>
<letter_ref letter_id="C"/>
<letter_ref letter_id="C"/>
<letter_ref letter_id="C"/>
<letter_ref letter_id="G"/>
<letter_ref letter_id="G"/>
<letter_ref letter_id="T"/>
<letter_ref letter_id="T"/>
<letter_ref letter_id="G"/>
<letter_ref letter_id="T"/>
<letter_ref letter_id="G"/>
<letter_ref letter_id="C"/>
<letter_ref letter_id="A"/>
<letter_ref letter_id="A"/>
<letter_ref letter_id="A"/>
<letter_ref letter_id="A"/>
</site>
<right_flank>CCCTATTAAT</right_flank>
</contributing_site>
<contributing_site sequence_id="sequence_35" position="458" strand="plus" pvalue="2.14e-07" >
<left_flank>TTTTATATGG</left_flank>
<site>
<letter_ref letter_id="T"/>
<letter_ref letter_id="A"/>
<letter_ref letter_id="T"/>
<letter_ref letter_id="C"/>
<letter_ref letter_id="T"/>
<letter_ref letter_id="T"/>
<letter_ref letter_id="C"/>
<letter_ref letter_id="C"/>
<letter_ref letter_id="T"/>
<letter_ref letter_id="C"/>
<letter_ref letter_id="C"/>
<letter_ref letter_id="T"/>
<letter_ref letter_id="C"/>
<letter_ref letter_id="G"/>
<letter_ref letter_id="G"/>
<letter_ref letter_id="C"/>
<letter_ref letter_id="A"/>
<letter_ref letter_id="T"/>
<letter_ref letter_id="C"/>
<letter_ref letter_id="T"/>
</site>
<right_flank>TCTAATGATT</right_flank>
</contributing_site>
<contributing_site sequence_id="sequence_40" position="384" strand="plus" pvalue="3.67e-07" >
<left_flank>GCATCCTGTG</left_flank>
<site>
<letter_ref letter_id="G"/>
<letter_ref letter_id="A"/>
<letter_ref letter_id="T"/>
<letter_ref letter_id="T"/>
<letter_ref letter_id="A"/>
<letter_ref letter_id="T"/>
<letter_ref letter_id="C"/>
<letter_ref letter_id="C"/>
<letter_ref letter_id="G"/>
<letter_ref letter_id="G"/>
<letter_ref letter_id="T"/>
<letter_ref letter_id="T"/>
<letter_ref letter_id="G"/>
<letter_ref letter_id="G"/>
<letter_ref letter_id="G"/>
<letter_ref letter_id="T"/>
<letter_ref letter_id="T"/>
<letter_ref letter_id="G"/>
<letter_ref letter_id="C"/>
<letter_ref letter_id="T"/>
</site>
<right_flank>GTTCTTGGTA</right_flank>
</contributing_site>
<contributing_site sequence_id="sequence_1" position="185" strand="minus" pvalue="4.76e-07" >
<left_flank>GCTACAAATT</left_flank>
<site>
<letter_ref letter_id="T"/>
<letter_ref letter_id="A"/>
<letter_ref letter_id="G"/>
<letter_ref letter_id="C"/>
<letter_ref letter_id="A"/>
<letter_ref letter_id="T"/>
<letter_ref letter_id="C"/>
<letter_ref letter_id="T"/>
<letter_ref letter_id="A"/>
<letter_ref letter_id="G"/>
<letter_ref letter_id="T"/>
<letter_ref letter_id="T"/>
<letter_ref letter_id="T"/>
<letter_ref letter_id="G"/>
<letter_ref letter_id="G"/>
<letter_ref letter_id="C"/>
<letter_ref letter_id="T"/>
<letter_ref letter_id="A"/>
<letter_ref letter_id="C"/>
<letter_ref letter_id="C"/>
</site>
<right_flank>CCTTTACCTA</right_flank>
</contributing_site>
<contributing_site sequence_id="sequence_12" position="157" strand="minus" pvalue="6.16e-07" >
<left_flank>ATTGTTATTA</left_flank>
<site>
<letter_ref letter_id="G"/>
<letter_ref letter_id="A"/>
<letter_ref letter_id="G"/>
<letter_ref letter_id="G"/>
<letter_ref letter_id="T"/>
<letter_ref letter_id="C"/>
<letter_ref letter_id="C"/>
<letter_ref letter_id="A"/>
<letter_ref letter_id="G"/>
<letter_ref letter_id="G"/>
<letter_ref letter_id="A"/>
<letter_ref letter_id="G"/>
<letter_ref letter_id="G"/>
<letter_ref letter_id="T"/>
<letter_ref letter_id="A"/>
<letter_ref letter_id="T"/>
<letter_ref letter_id="A"/>
<letter_ref letter_id="G"/>
<letter_ref letter_id="G"/>
<letter_ref letter_id="G"/>
</site>
<right_flank>AAACAATTAG</right_flank>
</contributing_site>
<contributing_site sequence_id="sequence_10" position="278" strand="minus" pvalue="6.70e-07" >
<left_flank>TTTTTGTGAT</left_flank>
<site>
<letter_ref letter_id="G"/>
<letter_ref letter_id="A"/>
<letter_ref letter_id="G"/>
<letter_ref letter_id="C"/>
<letter_ref letter_id="A"/>
<letter_ref letter_id="C"/>
<letter_ref letter_id="C"/>
<letter_ref letter_id="T"/>
<letter_ref letter_id="A"/>
<letter_ref letter_id="A"/>
<letter_ref letter_id="C"/>
<letter_ref letter_id="T"/>
<letter_ref letter_id="T"/>
<letter_ref letter_id="A"/>
<letter_ref letter_id="A"/>
<letter_ref letter_id="T"/>
<letter_ref letter_id="A"/>
<letter_ref letter_id="G"/>
<letter_ref letter_id="G"/>
<letter_ref letter_id="C"/>
</site>
<right_flank>GCGACAAAAA</right_flank>
</contributing_site>
<contributing_site sequence_id="sequence_33" position="51" strand="minus" pvalue="7.29e-07" >
<left_flank>CTTAAAGATT</left_flank>
<site>
<letter_ref letter_id="C"/>
<letter_ref letter_id="G"/>
<letter_ref letter_id="G"/>
<letter_ref letter_id="C"/>
<letter_ref letter_id="T"/>
<letter_ref letter_id="T"/>
<letter_ref letter_id="G"/>
<letter_ref letter_id="T"/>
<letter_ref letter_id="G"/>
<letter_ref letter_id="C"/>
<letter_ref letter_id="C"/>
<letter_ref letter_id="A"/>
<letter_ref letter_id="T"/>
<letter_ref letter_id="T"/>
<letter_ref letter_id="G"/>
<letter_ref letter_id="C"/>
<letter_ref letter_id="A"/>
<letter_ref letter_id="C"/>
<letter_ref letter_id="A"/>
<letter_ref letter_id="C"/>
</site>
<right_flank>AATCCTCTAT</right_flank>
</contributing_site>
<contributing_site sequence_id="sequence_26" position="379" strand="minus" pvalue="7.29e-07" >
<left_flank>AATCTTTTAA</left_flank>
<site>
<letter_ref letter_id="T"/>
<letter_ref letter_id="A"/>
<letter_ref letter_id="G"/>
<letter_ref letter_id="T"/>
<letter_ref letter_id="T"/>
<letter_ref letter_id="T"/>
<letter_ref letter_id="C"/>
<letter_ref letter_id="T"/>
<letter_ref letter_id="A"/>
<letter_ref letter_id="C"/>
<letter_ref letter_id="T"/>
<letter_ref letter_id="T"/>
<letter_ref letter_id="G"/>
<letter_ref letter_id="T"/>
<letter_ref letter_id="G"/>
<letter_ref letter_id="A"/>
<letter_ref letter_id="A"/>
<letter_ref letter_id="G"/>
<letter_ref letter_id="A"/>
<letter_ref letter_id="C"/>
</site>
<right_flank>ATATTATTTT</right_flank>
</contributing_site>
<contributing_site sequence_id="sequence_41" position="550" strand="minus" pvalue="7.92e-07" >
<left_flank>A</left_flank>
<site>
<letter_ref letter_id="T"/>
<letter_ref letter_id="A"/>
<letter_ref letter_id="C"/>
<letter_ref letter_id="C"/>
<letter_ref letter_id="T"/>
<letter_ref letter_id="T"/>
<letter_ref letter_id="C"/>
<letter_ref letter_id="T"/>
<letter_ref letter_id="T"/>
<letter_ref letter_id="C"/>
<letter_ref letter_id="A"/>
<letter_ref letter_id="T"/>
<letter_ref letter_id="C"/>
<letter_ref letter_id="C"/>
<letter_ref letter_id="A"/>
<letter_ref letter_id="C"/>
<letter_ref letter_id="A"/>
<letter_ref letter_id="G"/>
<letter_ref letter_id="C"/>
<letter_ref letter_id="T"/>
</site>
<right_flank>TTATTTGAAC</right_flank>
</contributing_site>
</contributing_sites>
</motif>
<motif id="motif_4" name="ATAKTKGATGRTGRWKSWTTWWKKRCTAWTGGTRRTBGTGA" alt="MEME-4" width="41" sites="6" ic="40.1" re="44.2" llr="184" p_value="5.2e-025" e_value="4.9e+001" bayes_threshold="11.8559" elapsed_time="118.363244">
<scores>
<alphabet_matrix>
<alphabet_array>
<value letter_id="A">80</value>
<value letter_id="C">51</value>
<value letter_id="G">51</value>
<value letter_id="T">-923</value>
</alphabet_array>
<alphabet_array>
<value letter_id="A">-923</value>
<value letter_id="C">51</value>
<value letter_id="G">-923</value>
<value letter_id="T">112</value>
</alphabet_array>
<alphabet_array>
<value letter_id="A">112</value>
<value letter_id="C">-923</value>
<value letter_id="G">-923</value>
<value letter_id="T">-120</value>
</alphabet_array>
<alphabet_array>
<value letter_id="A">-120</value>
<value letter_id="C">-923</value>
<value letter_id="G">151</value>
<value letter_id="T">38</value>
</alphabet_array>
<alphabet_array>
<value letter_id="A">-923</value>
<value letter_id="C">-923</value>
<value letter_id="G">151</value>
<value letter_id="T">80</value>
</alphabet_array>
<alphabet_array>
<value letter_id="A">-923</value>
<value letter_id="C">-923</value>
<value letter_id="G">209</value>
<value letter_id="T">38</value>
</alphabet_array>
<alphabet_array>
<value letter_id="A">-923</value>
<value letter_id="C">-923</value>
<value letter_id="G">309</value>
<value letter_id="T">-923</value>
</alphabet_array>
<alphabet_array>
<value letter_id="A">80</value>
<value letter_id="C">151</value>
<value letter_id="G">-923</value>
<value letter_id="T">-923</value>
</alphabet_array>
<alphabet_array>
<value letter_id="A">-923</value>
<value letter_id="C">-923</value>
<value letter_id="G">51</value>
<value letter_id="T">112</value>
</alphabet_array>
<alphabet_array>
<value letter_id="A">-120</value>
<value letter_id="C">-923</value>
<value letter_id="G">251</value>
<value letter_id="T">-120</value>
</alphabet_array>
<alphabet_array>
<value letter_id="A">38</value>
<value letter_id="C">-923</value>
<value letter_id="G">151</value>
<value letter_id="T">-120</value>
</alphabet_array>
<alphabet_array>
<value letter_id="A">-120</value>
<value letter_id="C">-923</value>
<value letter_id="G">-923</value>
<value letter_id="T">112</value>
</alphabet_array>
<alphabet_array>
<value letter_id="A">-923</value>
<value letter_id="C">-923</value>
<value letter_id="G">309</value>
<value letter_id="T">-923</value>
</alphabet_array>
<alphabet_array>
<value letter_id="A">38</value>
<value letter_id="C">-923</value>
<value letter_id="G">151</value>
<value letter_id="T">-120</value>
</alphabet_array>
<alphabet_array>
<value letter_id="A">38</value>
<value letter_id="C">-923</value>
<value letter_id="G">51</value>
<value letter_id="T">-20</value>
</alphabet_array>
<alphabet_array>
<value letter_id="A">-923</value>
<value letter_id="C">51</value>
<value letter_id="G">209</value>
<value letter_id="T">-20</value>
</alphabet_array>
<alphabet_array>
<value letter_id="A">-923</value>
<value letter_id="C">151</value>
<value letter_id="G">209</value>
<value letter_id="T">-120</value>
</alphabet_array>
<alphabet_array>
<value letter_id="A">38</value>
<value letter_id="C">-923</value>
<value letter_id="G">51</value>
<value letter_id="T">-20</value>
</alphabet_array>
<alphabet_array>
<value letter_id="A">-923</value>
<value letter_id="C">-923</value>
<value letter_id="G">151</value>
<value letter_id="T">80</value>
</alphabet_array>
<alphabet_array>
<value letter_id="A">-120</value>
<value letter_id="C">51</value>
<value letter_id="G">-923</value>
<value letter_id="T">80</value>
</alphabet_array>
<alphabet_array>
<value letter_id="A">38</value>
<value letter_id="C">51</value>
<value letter_id="G">-923</value>
<value letter_id="T">-20</value>
</alphabet_array>
<alphabet_array>
<value letter_id="A">80</value>
<value letter_id="C">-923</value>
<value letter_id="G">-923</value>
<value letter_id="T">-20</value>
</alphabet_array>
<alphabet_array>
<value letter_id="A">-120</value>
<value letter_id="C">-923</value>
<value letter_id="G">151</value>
<value letter_id="T">38</value>
</alphabet_array>
<alphabet_array>
<value letter_id="A">-120</value>
<value letter_id="C">-923</value>
<value letter_id="G">209</value>
<value letter_id="T">-20</value>
</alphabet_array>
<alphabet_array>
<value letter_id="A">-20</value>
<value letter_id="C">-923</value>
<value letter_id="G">251</value>
<value letter_id="T">-923</value>
</alphabet_array>
<alphabet_array>
<value letter_id="A">-923</value>
<value letter_id="C">309</value>
<value letter_id="G">-923</value>
<value letter_id="T">-923</value>
</alphabet_array>
<alphabet_array>
<value letter_id="A">-923</value>
<value letter_id="C">151</value>
<value letter_id="G">-923</value>
<value letter_id="T">80</value>
</alphabet_array>
<alphabet_array>
<value letter_id="A">112</value>
<value letter_id="C">-923</value>
<value letter_id="G">51</value>
<value letter_id="T">-923</value>
</alphabet_array>
<alphabet_array>
<value letter_id="A">-20</value>
<value letter_id="C">-923</value>
<value letter_id="G">51</value>
<value letter_id="T">38</value>
</alphabet_array>
<alphabet_array>
<value letter_id="A">-923</value>
<value letter_id="C">51</value>
<value letter_id="G">-923</value>
<value letter_id="T">112</value>
</alphabet_array>
<alphabet_array>
<value letter_id="A">-120</value>
<value letter_id="C">51</value>
<value letter_id="G">251</value>
<value letter_id="T">-923</value>
</alphabet_array>
<alphabet_array>
<value letter_id="A">-923</value>
<value letter_id="C">51</value>
<value letter_id="G">251</value>
<value letter_id="T">-120</value>
</alphabet_array>
<alphabet_array>
<value letter_id="A">-923</value>
<value letter_id="C">-923</value>
<value letter_id="G">151</value>
<value letter_id="T">80</value>
</alphabet_array>
<alphabet_array>
<value letter_id="A">-20</value>
<value letter_id="C">-923</value>
<value letter_id="G">251</value>
<value letter_id="T">-923</value>
</alphabet_array>
<alphabet_array>
<value letter_id="A">-20</value>
<value letter_id="C">51</value>
<value letter_id="G">209</value>
<value letter_id="T">-923</value>
</alphabet_array>
<alphabet_array>
<value letter_id="A">-923</value>
<value letter_id="C">-923</value>
<value letter_id="G">-923</value>
<value letter_id="T">138</value>
</alphabet_array>
<alphabet_array>
<value letter_id="A">-923</value>
<value letter_id="C">151</value>
<value letter_id="G">151</value>
<value letter_id="T">-20</value>
</alphabet_array>
<alphabet_array>
<value letter_id="A">-120</value>
<value letter_id="C">51</value>
<value letter_id="G">209</value>
<value letter_id="T">-120</value>
</alphabet_array>
<alphabet_array>
<value letter_id="A">-120</value>
<value letter_id="C">-923</value>
<value letter_id="G">-923</value>
<value letter_id="T">112</value>
</alphabet_array>
<alphabet_array>
<value letter_id="A">-120</value>
<value letter_id="C">-923</value>
<value letter_id="G">283</value>
<value letter_id="T">-923</value>
</alphabet_array>
<alphabet_array>
<value letter_id="A">80</value>
<value letter_id="C">51</value>
<value letter_id="G">51</value>
<value letter_id="T">-923</value>
</alphabet_array>
</alphabet_matrix>
</scores>
<probabilities>
<alphabet_matrix>
<alphabet_array>
<value letter_id="A">0.666667</value>
<value letter_id="C">0.166667</value>
<value letter_id="G">0.166667</value>
<value letter_id="T">0.000000</value>
</alphabet_array>
<alphabet_array>
<value letter_id="A">0.000000</value>
<value letter_id="C">0.166667</value>
<value letter_id="G">0.000000</value>
<value letter_id="T">0.833333</value>
</alphabet_array>
<alphabet_array>
<value letter_id="A">0.833333</value>
<value letter_id="C">0.000000</value>
<value letter_id="G">0.000000</value>
<value letter_id="T">0.166667</value>
</alphabet_array>
<alphabet_array>
<value letter_id="A">0.166667</value>
<value letter_id="C">0.000000</value>
<value letter_id="G">0.333333</value>
<value letter_id="T">0.500000</value>
</alphabet_array>
<alphabet_array>
<value letter_id="A">0.000000</value>
<value letter_id="C">0.000000</value>
<value letter_id="G">0.333333</value>
<value letter_id="T">0.666667</value>
</alphabet_array>
<alphabet_array>
<value letter_id="A">0.000000</value>
<value letter_id="C">0.000000</value>
<value letter_id="G">0.500000</value>
<value letter_id="T">0.500000</value>
</alphabet_array>
<alphabet_array>
<value letter_id="A">0.000000</value>
<value letter_id="C">0.000000</value>
<value letter_id="G">1.000000</value>
<value letter_id="T">0.000000</value>
</alphabet_array>
<alphabet_array>
<value letter_id="A">0.666667</value>
<value letter_id="C">0.333333</value>
<value letter_id="G">0.000000</value>
<value letter_id="T">0.000000</value>
</alphabet_array>
<alphabet_array>
<value letter_id="A">0.000000</value>
<value letter_id="C">0.000000</value>
<value letter_id="G">0.166667</value>
<value letter_id="T">0.833333</value>
</alphabet_array>
<alphabet_array>
<value letter_id="A">0.166667</value>
<value letter_id="C">0.000000</value>
<value letter_id="G">0.666667</value>
<value letter_id="T">0.166667</value>
</alphabet_array>
<alphabet_array>
<value letter_id="A">0.500000</value>
<value letter_id="C">0.000000</value>
<value letter_id="G">0.333333</value>
<value letter_id="T">0.166667</value>
</alphabet_array>
<alphabet_array>
<value letter_id="A">0.166667</value>
<value letter_id="C">0.000000</value>
<value letter_id="G">0.000000</value>
<value letter_id="T">0.833333</value>
</alphabet_array>
<alphabet_array>
<value letter_id="A">0.000000</value>
<value letter_id="C">0.000000</value>
<value letter_id="G">1.000000</value>
<value letter_id="T">0.000000</value>
</alphabet_array>
<alphabet_array>
<value letter_id="A">0.500000</value>
<value letter_id="C">0.000000</value>
<value letter_id="G">0.333333</value>
<value letter_id="T">0.166667</value>
</alphabet_array>
<alphabet_array>
<value letter_id="A">0.500000</value>
<value letter_id="C">0.000000</value>
<value letter_id="G">0.166667</value>
<value letter_id="T">0.333333</value>
</alphabet_array>
<alphabet_array>
<value letter_id="A">0.000000</value>
<value letter_id="C">0.166667</value>
<value letter_id="G">0.500000</value>
<value letter_id="T">0.333333</value>
</alphabet_array>
<alphabet_array>
<value letter_id="A">0.000000</value>
<value letter_id="C">0.333333</value>
<value letter_id="G">0.500000</value>
<value letter_id="T">0.166667</value>
</alphabet_array>
<alphabet_array>
<value letter_id="A">0.500000</value>
<value letter_id="C">0.000000</value>
<value letter_id="G">0.166667</value>
<value letter_id="T">0.333333</value>
</alphabet_array>
<alphabet_array>
<value letter_id="A">0.000000</value>
<value letter_id="C">0.000000</value>
<value letter_id="G">0.333333</value>
<value letter_id="T">0.666667</value>
</alphabet_array>
<alphabet_array>
<value letter_id="A">0.166667</value>
<value letter_id="C">0.166667</value>
<value letter_id="G">0.000000</value>
<value letter_id="T">0.666667</value>
</alphabet_array>
<alphabet_array>
<value letter_id="A">0.500000</value>
<value letter_id="C">0.166667</value>
<value letter_id="G">0.000000</value>
<value letter_id="T">0.333333</value>
</alphabet_array>
<alphabet_array>
<value letter_id="A">0.666667</value>
<value letter_id="C">0.000000</value>
<value letter_id="G">0.000000</value>
<value letter_id="T">0.333333</value>
</alphabet_array>
<alphabet_array>
<value letter_id="A">0.166667</value>
<value letter_id="C">0.000000</value>
<value letter_id="G">0.333333</value>
<value letter_id="T">0.500000</value>
</alphabet_array>
<alphabet_array>
<value letter_id="A">0.166667</value>
<value letter_id="C">0.000000</value>
<value letter_id="G">0.500000</value>
<value letter_id="T">0.333333</value>
</alphabet_array>
<alphabet_array>
<value letter_id="A">0.333333</value>
<value letter_id="C">0.000000</value>
<value letter_id="G">0.666667</value>
<value letter_id="T">0.000000</value>
</alphabet_array>
<alphabet_array>
<value letter_id="A">0.000000</value>
<value letter_id="C">1.000000</value>
<value letter_id="G">0.000000</value>
<value letter_id="T">0.000000</value>
</alphabet_array>
<alphabet_array>
<value letter_id="A">0.000000</value>
<value letter_id="C">0.333333</value>
<value letter_id="G">0.000000</value>
<value letter_id="T">0.666667</value>
</alphabet_array>
<alphabet_array>
<value letter_id="A">0.833333</value>
<value letter_id="C">0.000000</value>
<value letter_id="G">0.166667</value>
<value letter_id="T">0.000000</value>
</alphabet_array>
<alphabet_array>
<value letter_id="A">0.333333</value>
<value letter_id="C">0.000000</value>
<value letter_id="G">0.166667</value>
<value letter_id="T">0.500000</value>
</alphabet_array>
<alphabet_array>
<value letter_id="A">0.000000</value>
<value letter_id="C">0.166667</value>
<value letter_id="G">0.000000</value>
<value letter_id="T">0.833333</value>
</alphabet_array>
<alphabet_array>
<value letter_id="A">0.166667</value>
<value letter_id="C">0.166667</value>
<value letter_id="G">0.666667</value>
<value letter_id="T">0.000000</value>
</alphabet_array>
<alphabet_array>
<value letter_id="A">0.000000</value>
<value letter_id="C">0.166667</value>
<value letter_id="G">0.666667</value>
<value letter_id="T">0.166667</value>
</alphabet_array>
<alphabet_array>
<value letter_id="A">0.000000</value>
<value letter_id="C">0.000000</value>
<value letter_id="G">0.333333</value>
<value letter_id="T">0.666667</value>
</alphabet_array>
<alphabet_array>
<value letter_id="A">0.333333</value>
<value letter_id="C">0.000000</value>
<value letter_id="G">0.666667</value>
<value letter_id="T">0.000000</value>
</alphabet_array>
<alphabet_array>
<value letter_id="A">0.333333</value>
<value letter_id="C">0.166667</value>
<value letter_id="G">0.500000</value>
<value letter_id="T">0.000000</value>
</alphabet_array>
<alphabet_array>
<value letter_id="A">0.000000</value>
<value letter_id="C">0.000000</value>
<value letter_id="G">0.000000</value>
<value letter_id="T">1.000000</value>
</alphabet_array>
<alphabet_array>
<value letter_id="A">0.000000</value>
<value letter_id="C">0.333333</value>
<value letter_id="G">0.333333</value>
<value letter_id="T">0.333333</value>
</alphabet_array>
<alphabet_array>
<value letter_id="A">0.166667</value>
<value letter_id="C">0.166667</value>
<value letter_id="G">0.500000</value>
<value letter_id="T">0.166667</value>
</alphabet_array>
<alphabet_array>
<value letter_id="A">0.166667</value>
<value letter_id="C">0.000000</value>
<value letter_id="G">0.000000</value>
<value letter_id="T">0.833333</value>
</alphabet_array>
<alphabet_array>
<value letter_id="A">0.166667</value>
<value letter_id="C">0.000000</value>
<value letter_id="G">0.833333</value>
<value letter_id="T">0.000000</value>
</alphabet_array>
<alphabet_array>
<value letter_id="A">0.666667</value>
<value letter_id="C">0.166667</value>
<value letter_id="G">0.166667</value>
<value letter_id="T">0.000000</value>
</alphabet_array>
</alphabet_matrix>
</probabilities>
<regular_expression>
ATA[TG][TG][GT]G[AC]TG[AG]TG[AG][AT][GT][GC][AT][TG]T[AT][AT][TG][GT][GA]C[TC]A[TA]TGG[TG][GA][GA]T[CGT]GTGA
</regular_expression>
<contributing_sites>
<contributing_site sequence_id="sequence_20" position="207" strand="plus" pvalue="4.28e-18" >
<left_flank>TTTCACAACA</left_flank>
<site>
<letter_ref letter_id="A"/>
<letter_ref letter_id="T"/>
<letter_ref letter_id="A"/>
<letter_ref letter_id="T"/>
<letter_ref letter_id="T"/>
<letter_ref letter_id="G"/>
<letter_ref letter_id="G"/>
<letter_ref letter_id="A"/>
<letter_ref letter_id="G"/>
<letter_ref letter_id="G"/>
<letter_ref letter_id="G"/>
<letter_ref letter_id="T"/>
<letter_ref letter_id="G"/>
<letter_ref letter_id="G"/>
<letter_ref letter_id="T"/>
<letter_ref letter_id="T"/>
<letter_ref letter_id="G"/>
<letter_ref letter_id="A"/>
<letter_ref letter_id="T"/>
<letter_ref letter_id="T"/>
<letter_ref letter_id="A"/>
<letter_ref letter_id="A"/>
<letter_ref letter_id="G"/>
<letter_ref letter_id="G"/>
<letter_ref letter_id="A"/>
<letter_ref letter_id="C"/>
<letter_ref letter_id="C"/>
<letter_ref letter_id="A"/>
<letter_ref letter_id="T"/>
<letter_ref letter_id="T"/>
<letter_ref letter_id="G"/>
<letter_ref letter_id="C"/>
<letter_ref letter_id="T"/>
<letter_ref letter_id="G"/>
<letter_ref letter_id="G"/>
<letter_ref letter_id="T"/>
<letter_ref letter_id="T"/>
<letter_ref letter_id="G"/>
<letter_ref letter_id="T"/>
<letter_ref letter_id="G"/>
<letter_ref letter_id="A"/>
</site>
<right_flank>TTCATTTTGA</right_flank>
</contributing_site>
<contributing_site sequence_id="sequence_21" position="49" strand="minus" pvalue="2.73e-16" >
<left_flank>TTTAAATATA</left_flank>
<site>
<letter_ref letter_id="A"/>
<letter_ref letter_id="T"/>
<letter_ref letter_id="A"/>
<letter_ref letter_id="T"/>
<letter_ref letter_id="T"/>
<letter_ref letter_id="T"/>
<letter_ref letter_id="G"/>
<letter_ref letter_id="C"/>
<letter_ref letter_id="T"/>
<letter_ref letter_id="G"/>
<letter_ref letter_id="G"/>
<letter_ref letter_id="T"/>
<letter_ref letter_id="G"/>
<letter_ref letter_id="G"/>
<letter_ref letter_id="G"/>
<letter_ref letter_id="G"/>
<letter_ref letter_id="G"/>
<letter_ref letter_id="G"/>
<letter_ref letter_id="T"/>
<letter_ref letter_id="T"/>
<letter_ref letter_id="A"/>
<letter_ref letter_id="A"/>
<letter_ref letter_id="T"/>
<letter_ref letter_id="A"/>
<letter_ref letter_id="A"/>
<letter_ref letter_id="C"/>
<letter_ref letter_id="T"/>
<letter_ref letter_id="A"/>
<letter_ref letter_id="A"/>
<letter_ref letter_id="T"/>
<letter_ref letter_id="G"/>
<letter_ref letter_id="G"/>
<letter_ref letter_id="G"/>
<letter_ref letter_id="G"/>
<letter_ref letter_id="G"/>
<letter_ref letter_id="T"/>
<letter_ref letter_id="C"/>
<letter_ref letter_id="T"/>
<letter_ref letter_id="A"/>
<letter_ref letter_id="G"/>
<letter_ref letter_id="G"/>
</site>
<right_flank>TTCATTAGTT</right_flank>
</contributing_site>
<contributing_site sequence_id="sequence_15" position="154" strand="plus" pvalue="1.07e-14" >
<left_flank>ATATGAAGGT</left_flank>
<site>
<letter_ref letter_id="C"/>
<letter_ref letter_id="C"/>
<letter_ref letter_id="A"/>
<letter_ref letter_id="A"/>
<letter_ref letter_id="T"/>
<letter_ref letter_id="G"/>
<letter_ref letter_id="G"/>
<letter_ref letter_id="A"/>
<letter_ref letter_id="T"/>
<letter_ref letter_id="G"/>
<letter_ref letter_id="A"/>
<letter_ref letter_id="T"/>
<letter_ref letter_id="G"/>
<letter_ref letter_id="A"/>
<letter_ref letter_id="A"/>
<letter_ref letter_id="G"/>
<letter_ref letter_id="C"/>
<letter_ref letter_id="A"/>
<letter_ref letter_id="G"/>
<letter_ref letter_id="C"/>
<letter_ref letter_id="T"/>
<letter_ref letter_id="A"/>
<letter_ref letter_id="A"/>
<letter_ref letter_id="T"/>
<letter_ref letter_id="G"/>
<letter_ref letter_id="C"/>
<letter_ref letter_id="C"/>
<letter_ref letter_id="A"/>
<letter_ref letter_id="T"/>
<letter_ref letter_id="T"/>
<letter_ref letter_id="C"/>
<letter_ref letter_id="G"/>
<letter_ref letter_id="T"/>
<letter_ref letter_id="A"/>
<letter_ref letter_id="A"/>
<letter_ref letter_id="T"/>
<letter_ref letter_id="T"/>
<letter_ref letter_id="G"/>
<letter_ref letter_id="T"/>
<letter_ref letter_id="G"/>
<letter_ref letter_id="A"/>
</site>
<right_flank>TCCTAATGGT</right_flank>
</contributing_site>
<contributing_site sequence_id="sequence_7" position="71" strand="plus" pvalue="2.43e-14" >
<left_flank>TGATAATGTT</left_flank>
<site>
<letter_ref letter_id="A"/>
<letter_ref letter_id="T"/>
<letter_ref letter_id="T"/>
<letter_ref letter_id="T"/>
<letter_ref letter_id="T"/>
<letter_ref letter_id="G"/>
<letter_ref letter_id="G"/>
<letter_ref letter_id="C"/>
<letter_ref letter_id="T"/>
<letter_ref letter_id="T"/>
<letter_ref letter_id="A"/>
<letter_ref letter_id="T"/>
<letter_ref letter_id="G"/>
<letter_ref letter_id="A"/>
<letter_ref letter_id="A"/>
<letter_ref letter_id="C"/>
<letter_ref letter_id="C"/>
<letter_ref letter_id="T"/>
<letter_ref letter_id="T"/>
<letter_ref letter_id="T"/>
<letter_ref letter_id="A"/>
<letter_ref letter_id="T"/>
<letter_ref letter_id="G"/>
<letter_ref letter_id="G"/>
<letter_ref letter_id="G"/>
<letter_ref letter_id="C"/>
<letter_ref letter_id="T"/>
<letter_ref letter_id="A"/>
<letter_ref letter_id="T"/>
<letter_ref letter_id="T"/>
<letter_ref letter_id="G"/>
<letter_ref letter_id="G"/>
<letter_ref letter_id="T"/>
<letter_ref letter_id="A"/>
<letter_ref letter_id="C"/>
<letter_ref letter_id="T"/>
<letter_ref letter_id="G"/>
<letter_ref letter_id="G"/>
<letter_ref letter_id="T"/>
<letter_ref letter_id="A"/>
<letter_ref letter_id="A"/>
</site>
<right_flank>AACAGCTACA</right_flank>
</contributing_site>
<contributing_site sequence_id="sequence_23" position="95" strand="minus" pvalue="2.85e-14" >
<left_flank>TGCAGATAAT</left_flank>
<site>
<letter_ref letter_id="G"/>
<letter_ref letter_id="T"/>
<letter_ref letter_id="A"/>
<letter_ref letter_id="G"/>
<letter_ref letter_id="G"/>
<letter_ref letter_id="T"/>
<letter_ref letter_id="G"/>
<letter_ref letter_id="A"/>
<letter_ref letter_id="T"/>
<letter_ref letter_id="A"/>
<letter_ref letter_id="A"/>
<letter_ref letter_id="T"/>
<letter_ref letter_id="G"/>
<letter_ref letter_id="T"/>
<letter_ref letter_id="T"/>
<letter_ref letter_id="G"/>
<letter_ref letter_id="G"/>
<letter_ref letter_id="A"/>
<letter_ref letter_id="G"/>
<letter_ref letter_id="A"/>
<letter_ref letter_id="T"/>
<letter_ref letter_id="A"/>
<letter_ref letter_id="T"/>
<letter_ref letter_id="G"/>
<letter_ref letter_id="G"/>
<letter_ref letter_id="C"/>
<letter_ref letter_id="T"/>
<letter_ref letter_id="G"/>
<letter_ref letter_id="G"/>
<letter_ref letter_id="T"/>
<letter_ref letter_id="A"/>
<letter_ref letter_id="T"/>
<letter_ref letter_id="G"/>
<letter_ref letter_id="G"/>
<letter_ref letter_id="G"/>
<letter_ref letter_id="T"/>
<letter_ref letter_id="G"/>
<letter_ref letter_id="C"/>
<letter_ref letter_id="T"/>
<letter_ref letter_id="G"/>
<letter_ref letter_id="A"/>
</site>
<right_flank>TTTATTTGGC</right_flank>
</contributing_site>
<contributing_site sequence_id="sequence_28" position="70" strand="minus" pvalue="2.72e-13" >
<left_flank>TGATCAAGAA</left_flank>
<site>
<letter_ref letter_id="A"/>
<letter_ref letter_id="T"/>
<letter_ref letter_id="A"/>
<letter_ref letter_id="G"/>
<letter_ref letter_id="G"/>
<letter_ref letter_id="T"/>
<letter_ref letter_id="G"/>
<letter_ref letter_id="A"/>
<letter_ref letter_id="T"/>
<letter_ref letter_id="G"/>
<letter_ref letter_id="T"/>
<letter_ref letter_id="A"/>
<letter_ref letter_id="G"/>
<letter_ref letter_id="A"/>
<letter_ref letter_id="A"/>
<letter_ref letter_id="T"/>
<letter_ref letter_id="T"/>
<letter_ref letter_id="T"/>
<letter_ref letter_id="T"/>
<letter_ref letter_id="T"/>
<letter_ref letter_id="C"/>
<letter_ref letter_id="T"/>
<letter_ref letter_id="T"/>
<letter_ref letter_id="T"/>
<letter_ref letter_id="G"/>
<letter_ref letter_id="C"/>
<letter_ref letter_id="T"/>
<letter_ref letter_id="A"/>
<letter_ref letter_id="A"/>
<letter_ref letter_id="C"/>
<letter_ref letter_id="G"/>
<letter_ref letter_id="G"/>
<letter_ref letter_id="T"/>
<letter_ref letter_id="G"/>
<letter_ref letter_id="A"/>
<letter_ref letter_id="T"/>
<letter_ref letter_id="C"/>
<letter_ref letter_id="A"/>
<letter_ref letter_id="T"/>
<letter_ref letter_id="G"/>
<letter_ref letter_id="C"/>
</site>
<right_flank>ATATGGTTCA</right_flank>
</contributing_site>
</contributing_sites>
</motif>
<motif id="motif_5" name="CCAYMACCAA" alt="MEME-5" width="10" sites="13" ic="13.2" re="16.8" llr="152" p_value="5.5e-049" e_value="5.3e+002" bayes_threshold="11.5731" elapsed_time="145.505288">
<scores>
<alphabet_matrix>
<alphabet_array>
<value letter_id="A">-1035</value>
<value letter_id="C">285</value>
<value letter_id="G">39</value>
<value letter_id="T">-1035</value>
</alphabet_array>
<alphabet_array>
<value letter_id="A">-1035</value>
<value letter_id="C">309</value>
<value letter_id="G">-1035</value>
<value letter_id="T">-1035</value>
</alphabet_array>
<alphabet_array>
<value letter_id="A">85</value>
<value letter_id="C">39</value>
<value letter_id="G">-60</value>
<value letter_id="T">-231</value>
</alphabet_array>
<alphabet_array>
<value letter_id="A">-1035</value>
<value letter_id="C">239</value>
<value letter_id="G">-1035</value>
<value letter_id="T">1</value>
</alphabet_array>
<alphabet_array>
<value letter_id="A">1</value>
<value letter_id="C">239</value>
<value letter_id="G">-1035</value>
<value letter_id="T">-1035</value>
</alphabet_array>
<alphabet_array>
<value letter_id="A">127</value>
<value letter_id="C">-60</value>
<value letter_id="G">-1035</value>
<value letter_id="T">-1035</value>
</alphabet_array>
<alphabet_array>
<value letter_id="A">-1035</value>
<value letter_id="C">285</value>
<value letter_id="G">39</value>
<value letter_id="T">-1035</value>
</alphabet_array>
<alphabet_array>
<value letter_id="A">-131</value>
<value letter_id="C">285</value>
<value letter_id="G">-1035</value>
<value letter_id="T">-1035</value>
</alphabet_array>
<alphabet_array>
<value letter_id="A">114</value>
<value letter_id="C">39</value>
<value letter_id="G">-1035</value>
<value letter_id="T">-1035</value>
</alphabet_array>
<alphabet_array>
<value letter_id="A">114</value>
<value letter_id="C">-1035</value>
<value letter_id="G">39</value>
<value letter_id="T">-1035</value>
</alphabet_array>
</alphabet_matrix>
</scores>
<probabilities>
<alphabet_matrix>
<alphabet_array>
<value letter_id="A">0.000000</value>
<value letter_id="C">0.846154</value>
<value letter_id="G">0.153846</value>
<value letter_id="T">0.000000</value>
</alphabet_array>
<alphabet_array>
<value letter_id="A">0.000000</value>
<value letter_id="C">1.000000</value>
<value letter_id="G">0.000000</value>
<value letter_id="T">0.000000</value>
</alphabet_array>
<alphabet_array>
<value letter_id="A">0.692308</value>
<value letter_id="C">0.153846</value>
<value letter_id="G">0.076923</value>
<value letter_id="T">0.076923</value>
</alphabet_array>
<alphabet_array>
<value letter_id="A">0.000000</value>
<value letter_id="C">0.615385</value>
<value letter_id="G">0.000000</value>
<value letter_id="T">0.384615</value>
</alphabet_array>
<alphabet_array>
<value letter_id="A">0.384615</value>
<value letter_id="C">0.615385</value>
<value letter_id="G">0.000000</value>
<value letter_id="T">0.000000</value>
</alphabet_array>
<alphabet_array>
<value letter_id="A">0.923077</value>
<value letter_id="C">0.076923</value>
<value letter_id="G">0.000000</value>
<value letter_id="T">0.000000</value>
</alphabet_array>
<alphabet_array>
<value letter_id="A">0.000000</value>
<value letter_id="C">0.846154</value>
<value letter_id="G">0.153846</value>
<value letter_id="T">0.000000</value>
</alphabet_array>
<alphabet_array>
<value letter_id="A">0.153846</value>
<value letter_id="C">0.846154</value>
<value letter_id="G">0.000000</value>
<value letter_id="T">0.000000</value>
</alphabet_array>
<alphabet_array>
<value letter_id="A">0.846154</value>
<value letter_id="C">0.153846</value>
<value letter_id="G">0.000000</value>
<value letter_id="T">0.000000</value>
</alphabet_array>
<alphabet_array>
<value letter_id="A">0.846154</value>
<value letter_id="C">0.000000</value>
<value letter_id="G">0.153846</value>
<value letter_id="T">0.000000</value>
</alphabet_array>
</alphabet_matrix>
</probabilities>
<regular_expression>
CCA[CT][CA]ACCAA
</regular_expression>
<contributing_sites>
<contributing_site sequence_id="sequence_30" position="225" strand="plus" pvalue="5.52e-08" >
<left_flank>TGGGTATTAA</left_flank>
<site>
<letter_ref letter_id="C"/>
<letter_ref letter_id="C"/>
<letter_ref letter_id="A"/>
<letter_ref letter_id="C"/>
<letter_ref letter_id="C"/>
<letter_ref letter_id="A"/>
<letter_ref letter_id="C"/>
<letter_ref letter_id="C"/>
<letter_ref letter_id="A"/>
<letter_ref letter_id="A"/>
</site>
<right_flank>TATGATACCA</right_flank>
</contributing_site>
<contributing_site sequence_id="sequence_1" position="136" strand="plus" pvalue="1.38e-07" >
<left_flank>TTCTGTTGTG</left_flank>
<site>
<letter_ref letter_id="C"/>
<letter_ref letter_id="C"/>
<letter_ref letter_id="G"/>
<letter_ref letter_id="C"/>
<letter_ref letter_id="C"/>
<letter_ref letter_id="A"/>
<letter_ref letter_id="C"/>
<letter_ref letter_id="C"/>
<letter_ref letter_id="A"/>
<letter_ref letter_id="A"/>
</site>
<right_flank>ATTCGGAATC</right_flank>
</contributing_site>
<contributing_site sequence_id="sequence_21" position="109" strand="plus" pvalue="6.54e-07" >
<left_flank>AAACAAATCA</left_flank>
<site>
<letter_ref letter_id="C"/>
<letter_ref letter_id="C"/>
<letter_ref letter_id="A"/>
<letter_ref letter_id="C"/>
<letter_ref letter_id="A"/>
<letter_ref letter_id="A"/>
<letter_ref letter_id="C"/>
<letter_ref letter_id="C"/>
<letter_ref letter_id="A"/>
<letter_ref letter_id="A"/>
</site>
<right_flank>TATATGTTAA</right_flank>
</contributing_site>
<contributing_site sequence_id="sequence_19" position="15" strand="plus" pvalue="6.54e-07" >
<left_flank>AAATGAAGAT</left_flank>
<site>
<letter_ref letter_id="C"/>
<letter_ref letter_id="C"/>
<letter_ref letter_id="A"/>
<letter_ref letter_id="C"/>
<letter_ref letter_id="A"/>
<letter_ref letter_id="A"/>
<letter_ref letter_id="C"/>
<letter_ref letter_id="C"/>
<letter_ref letter_id="A"/>
<letter_ref letter_id="A"/>
</site>
<right_flank>TTATAGTGAG</right_flank>
</contributing_site>
<contributing_site sequence_id="sequence_23" position="20" strand="plus" pvalue="8.03e-07" >
<left_flank>ACCAGGGGAT</left_flank>
<site>
<letter_ref letter_id="C"/>
<letter_ref letter_id="C"/>
<letter_ref letter_id="C"/>
<letter_ref letter_id="T"/>
<letter_ref letter_id="C"/>
<letter_ref letter_id="A"/>
<letter_ref letter_id="C"/>
<letter_ref letter_id="C"/>
<letter_ref letter_id="A"/>
<letter_ref letter_id="A"/>
</site>
<right_flank>TTGAAATAAC</right_flank>
</contributing_site>
<contributing_site sequence_id="sequence_15" position="668" strand="minus" pvalue="1.15e-06" >
<left_flank>ATGTAATTCA</left_flank>
<site>
<letter_ref letter_id="C"/>
<letter_ref letter_id="C"/>
<letter_ref letter_id="A"/>
<letter_ref letter_id="C"/>
<letter_ref letter_id="A"/>
<letter_ref letter_id="A"/>
<letter_ref letter_id="C"/>
<letter_ref letter_id="C"/>
<letter_ref letter_id="A"/>
<letter_ref letter_id="G"/>
</site>
<right_flank>ATATAATGTG</right_flank>
</contributing_site>
<contributing_site sequence_id="sequence_0" position="390" strand="minus" pvalue="1.47e-06" >
<left_flank>TCCTCCTTTT</left_flank>
<site>
<letter_ref letter_id="C"/>
<letter_ref letter_id="C"/>
<letter_ref letter_id="T"/>
<letter_ref letter_id="C"/>
<letter_ref letter_id="C"/>
<letter_ref letter_id="A"/>
<letter_ref letter_id="C"/>
<letter_ref letter_id="C"/>
<letter_ref letter_id="C"/>
<letter_ref letter_id="A"/>
</site>
<right_flank>TTGGAAGTGT</right_flank>
</contributing_site>
<contributing_site sequence_id="sequence_20" position="124" strand="minus" pvalue="1.80e-06" >
<left_flank>TAAAAATGAA</left_flank>
<site>
<letter_ref letter_id="G"/>
<letter_ref letter_id="C"/>
<letter_ref letter_id="A"/>
<letter_ref letter_id="C"/>
<letter_ref letter_id="C"/>
<letter_ref letter_id="C"/>
<letter_ref letter_id="C"/>
<letter_ref letter_id="C"/>
<letter_ref letter_id="A"/>
<letter_ref letter_id="A"/>
</site>
<right_flank>ATTATATACA</right_flank>
</contributing_site>
<contributing_site sequence_id="sequence_43" position="210" strand="plus" pvalue="4.07e-06" >
<left_flank>AAGAGAATTG</left_flank>
<site>
<letter_ref letter_id="C"/>
<letter_ref letter_id="C"/>
<letter_ref letter_id="C"/>
<letter_ref letter_id="T"/>
<letter_ref letter_id="C"/>
<letter_ref letter_id="A"/>
<letter_ref letter_id="G"/>
<letter_ref letter_id="C"/>
<letter_ref letter_id="A"/>
<letter_ref letter_id="A"/>
</site>
<right_flank>CAAGGATCAA</right_flank>
</contributing_site>
<contributing_site sequence_id="sequence_37" position="97" strand="minus" pvalue="5.52e-06" >
<left_flank>CGAATCTTTA</left_flank>
<site>
<letter_ref letter_id="G"/>
<letter_ref letter_id="C"/>
<letter_ref letter_id="A"/>
<letter_ref letter_id="T"/>
<letter_ref letter_id="C"/>
<letter_ref letter_id="A"/>
<letter_ref letter_id="C"/>
<letter_ref letter_id="C"/>
<letter_ref letter_id="A"/>
<letter_ref letter_id="G"/>
</site>
<right_flank>ATTTCTTGAA</right_flank>
</contributing_site>
<contributing_site sequence_id="sequence_18" position="149" strand="plus" pvalue="8.79e-06" >
<left_flank>AATGTCTCCT</left_flank>
<site>
<letter_ref letter_id="C"/>
<letter_ref letter_id="C"/>
<letter_ref letter_id="A"/>
<letter_ref letter_id="C"/>
<letter_ref letter_id="A"/>
<letter_ref letter_id="A"/>
<letter_ref letter_id="C"/>
<letter_ref letter_id="A"/>
<letter_ref letter_id="A"/>
<letter_ref letter_id="A"/>
</site>
<right_flank>TATGTTTAAA</right_flank>
</contributing_site>
<contributing_site sequence_id="sequence_42" position="333" strand="minus" pvalue="1.28e-05" >
<left_flank>AATCATCT</left_flank>
<site>
<letter_ref letter_id="C"/>
<letter_ref letter_id="C"/>
<letter_ref letter_id="A"/>
<letter_ref letter_id="T"/>
<letter_ref letter_id="A"/>
<letter_ref letter_id="A"/>
<letter_ref letter_id="G"/>
<letter_ref letter_id="C"/>
<letter_ref letter_id="A"/>
<letter_ref letter_id="A"/>
</site>
<right_flank>CACAATAATT</right_flank>
</contributing_site>
<contributing_site sequence_id="sequence_12" position="203" strand="plus" pvalue="1.28e-05" >
<left_flank>ATTAAATTGA</left_flank>
<site>
<letter_ref letter_id="C"/>
<letter_ref letter_id="C"/>
<letter_ref letter_id="A"/>
<letter_ref letter_id="T"/>
<letter_ref letter_id="C"/>
<letter_ref letter_id="A"/>
<letter_ref letter_id="C"/>
<letter_ref letter_id="A"/>
<letter_ref letter_id="C"/>
<letter_ref letter_id="A"/>
</site>
<right_flank>TATATCTCAT</right_flank>
</contributing_site>
</contributing_sites>
</motif>
<motif id="motif_6" name="SCCCCACC" alt="MEME-6" width="8" sites="2" ic="15.0" re="22.1" llr="31" p_value="1.6e-005" e_value="6.7e+004" bayes_threshold="13.1167" elapsed_time="172.102811">
<scores>
<alphabet_matrix>
<alphabet_array>
<value letter_id="A">-765</value>
<value letter_id="C">209</value>
<value letter_id="G">209</value>
<value letter_id="T">-765</value>
</alphabet_array>
<alphabet_array>
<value letter_id="A">-765</value>
<value letter_id="C">309</value>
<value letter_id="G">-765</value>
<value letter_id="T">-765</value>
</alphabet_array>
<alphabet_array>
<value letter_id="A">-765</value>
<value letter_id="C">309</value>
<value letter_id="G">-765</value>
<value letter_id="T">-765</value>
</alphabet_array>
<alphabet_array>
<value letter_id="A">-765</value>
<value letter_id="C">309</value>
<value letter_id="G">-765</value>
<value letter_id="T">-765</value>
</alphabet_array>
<alphabet_array>
<value letter_id="A">-765</value>
<value letter_id="C">309</value>
<value letter_id="G">-765</value>
<value letter_id="T">-765</value>
</alphabet_array>
<alphabet_array>
<value letter_id="A">138</value>
<value letter_id="C">-765</value>
<value letter_id="G">-765</value>
<value letter_id="T">-765</value>
</alphabet_array>
<alphabet_array>
<value letter_id="A">-765</value>
<value letter_id="C">309</value>
<value letter_id="G">-765</value>
<value letter_id="T">-765</value>
</alphabet_array>
<alphabet_array>
<value letter_id="A">-765</value>
<value letter_id="C">309</value>
<value letter_id="G">-765</value>
<value letter_id="T">-765</value>
</alphabet_array>
</alphabet_matrix>
</scores>
<probabilities>
<alphabet_matrix>
<alphabet_array>
<value letter_id="A">0.000000</value>
<value letter_id="C">0.500000</value>
<value letter_id="G">0.500000</value>
<value letter_id="T">0.000000</value>
</alphabet_array>
<alphabet_array>
<value letter_id="A">0.000000</value>
<value letter_id="C">1.000000</value>
<value letter_id="G">0.000000</value>
<value letter_id="T">0.000000</value>
</alphabet_array>
<alphabet_array>
<value letter_id="A">0.000000</value>
<value letter_id="C">1.000000</value>
<value letter_id="G">0.000000</value>
<value letter_id="T">0.000000</value>
</alphabet_array>
<alphabet_array>
<value letter_id="A">0.000000</value>
<value letter_id="C">1.000000</value>
<value letter_id="G">0.000000</value>
<value letter_id="T">0.000000</value>
</alphabet_array>
<alphabet_array>
<value letter_id="A">0.000000</value>
<value letter_id="C">1.000000</value>
<value letter_id="G">0.000000</value>
<value letter_id="T">0.000000</value>
</alphabet_array>
<alphabet_array>
<value letter_id="A">1.000000</value>
<value letter_id="C">0.000000</value>
<value letter_id="G">0.000000</value>
<value letter_id="T">0.000000</value>
</alphabet_array>
<alphabet_array>
<value letter_id="A">0.000000</value>
<value letter_id="C">1.000000</value>
<value letter_id="G">0.000000</value>
<value letter_id="T">0.000000</value>
</alphabet_array>
<alphabet_array>
<value letter_id="A">0.000000</value>
<value letter_id="C">1.000000</value>
<value letter_id="G">0.000000</value>
<value letter_id="T">0.000000</value>
</alphabet_array>
</alphabet_matrix>
</probabilities>
<regular_expression>
[CG]CCCCACC
</regular_expression>
<contributing_sites>
<contributing_site sequence_id="sequence_30" position="181" strand="plus" pvalue="2.30e-07" >
<left_flank>TATTATGTCC</left_flank>
<site>
<letter_ref letter_id="G"/>
<letter_ref letter_id="C"/>
<letter_ref letter_id="C"/>
<letter_ref letter_id="C"/>
<letter_ref letter_id="C"/>
<letter_ref letter_id="A"/>
<letter_ref letter_id="C"/>
<letter_ref letter_id="C"/>
</site>
<right_flank>AAAGGATGAC</right_flank>
</contributing_site>
<contributing_site sequence_id="sequence_23" position="239" strand="plus" pvalue="2.30e-07" >
<left_flank>GGTATAAATA</left_flank>
<site>
<letter_ref letter_id="C"/>
<letter_ref letter_id="C"/>
<letter_ref letter_id="C"/>
<letter_ref letter_id="C"/>
<letter_ref letter_id="C"/>
<letter_ref letter_id="A"/>
<letter_ref letter_id="C"/>
<letter_ref letter_id="C"/>
</site>
<right_flank>TACTCTTGAA</right_flank>
</contributing_site>
</contributing_sites>
</motif>
<motif id="motif_7" name="GAACVTTCAGCAGC" alt="MEME-7" width="14" sites="4" ic="21.6" re="26.3" llr="73" p_value="8.7e-014" e_value="1.3e+005" bayes_threshold="12.832" elapsed_time="198.369771">
<scores>
<alphabet_matrix>
<alphabet_array>
<value letter_id="A">-865</value>
<value letter_id="C">-865</value>
<value letter_id="G">309</value>
<value letter_id="T">-865</value>
</alphabet_array>
<alphabet_array>
<value letter_id="A">97</value>
<value letter_id="C">-865</value>
<value letter_id="G">109</value>
<value letter_id="T">-865</value>
</alphabet_array>
<alphabet_array>
<value letter_id="A">138</value>
<value letter_id="C">-865</value>
<value letter_id="G">-865</value>
<value letter_id="T">-865</value>
</alphabet_array>
<alphabet_array>
<value letter_id="A">-865</value>
<value letter_id="C">268</value>
<value letter_id="G">-865</value>
<value letter_id="T">-61</value>
</alphabet_array>
<alphabet_array>
<value letter_id="A">-61</value>
<value letter_id="C">109</value>
<value letter_id="G">209</value>
<value letter_id="T">-865</value>
</alphabet_array>
<alphabet_array>
<value letter_id="A">-865</value>
<value letter_id="C">-865</value>
<value letter_id="G">-865</value>
<value letter_id="T">138</value>
</alphabet_array>
<alphabet_array>
<value letter_id="A">-865</value>
<value letter_id="C">109</value>
<value letter_id="G">-865</value>
<value letter_id="T">97</value>
</alphabet_array>
<alphabet_array>
<value letter_id="A">-865</value>
<value letter_id="C">309</value>
<value letter_id="G">-865</value>
<value letter_id="T">-865</value>
</alphabet_array>
<alphabet_array>
<value letter_id="A">138</value>
<value letter_id="C">-865</value>
<value letter_id="G">-865</value>
<value letter_id="T">-865</value>
</alphabet_array>
<alphabet_array>
<value letter_id="A">-865</value>
<value letter_id="C">-865</value>
<value letter_id="G">309</value>
<value letter_id="T">-865</value>
</alphabet_array>
<alphabet_array>
<value letter_id="A">-865</value>
<value letter_id="C">268</value>
<value letter_id="G">109</value>
<value letter_id="T">-865</value>
</alphabet_array>
<alphabet_array>
<value letter_id="A">138</value>
<value letter_id="C">-865</value>
<value letter_id="G">-865</value>
<value letter_id="T">-865</value>
</alphabet_array>
<alphabet_array>
<value letter_id="A">-865</value>
<value letter_id="C">109</value>
<value letter_id="G">268</value>
<value letter_id="T">-865</value>
</alphabet_array>
<alphabet_array>
<value letter_id="A">-61</value>
<value letter_id="C">268</value>
<value letter_id="G">-865</value>
<value letter_id="T">-865</value>
</alphabet_array>
</alphabet_matrix>
</scores>
<probabilities>
<alphabet_matrix>
<alphabet_array>
<value letter_id="A">0.000000</value>
<value letter_id="C">0.000000</value>
<value letter_id="G">1.000000</value>
<value letter_id="T">0.000000</value>
</alphabet_array>
<alphabet_array>
<value letter_id="A">0.750000</value>
<value letter_id="C">0.000000</value>
<value letter_id="G">0.250000</value>
<value letter_id="T">0.000000</value>
</alphabet_array>
<alphabet_array>
<value letter_id="A">1.000000</value>
<value letter_id="C">0.000000</value>
<value letter_id="G">0.000000</value>
<value letter_id="T">0.000000</value>
</alphabet_array>
<alphabet_array>
<value letter_id="A">0.000000</value>
<value letter_id="C">0.750000</value>
<value letter_id="G">0.000000</value>
<value letter_id="T">0.250000</value>
</alphabet_array>
<alphabet_array>
<value letter_id="A">0.250000</value>
<value letter_id="C">0.250000</value>
<value letter_id="G">0.500000</value>
<value letter_id="T">0.000000</value>
</alphabet_array>
<alphabet_array>
<value letter_id="A">0.000000</value>
<value letter_id="C">0.000000</value>
<value letter_id="G">0.000000</value>
<value letter_id="T">1.000000</value>
</alphabet_array>
<alphabet_array>
<value letter_id="A">0.000000</value>
<value letter_id="C">0.250000</value>
<value letter_id="G">0.000000</value>
<value letter_id="T">0.750000</value>
</alphabet_array>
<alphabet_array>
<value letter_id="A">0.000000</value>
<value letter_id="C">1.000000</value>
<value letter_id="G">0.000000</value>
<value letter_id="T">0.000000</value>
</alphabet_array>
<alphabet_array>
<value letter_id="A">1.000000</value>
<value letter_id="C">0.000000</value>
<value letter_id="G">0.000000</value>
<value letter_id="T">0.000000</value>
</alphabet_array>
<alphabet_array>
<value letter_id="A">0.000000</value>
<value letter_id="C">0.000000</value>
<value letter_id="G">1.000000</value>
<value letter_id="T">0.000000</value>
</alphabet_array>
<alphabet_array>
<value letter_id="A">0.000000</value>
<value letter_id="C">0.750000</value>
<value letter_id="G">0.250000</value>
<value letter_id="T">0.000000</value>
</alphabet_array>
<alphabet_array>
<value letter_id="A">1.000000</value>
<value letter_id="C">0.000000</value>
<value letter_id="G">0.000000</value>
<value letter_id="T">0.000000</value>
</alphabet_array>
<alphabet_array>
<value letter_id="A">0.000000</value>
<value letter_id="C">0.250000</value>
<value letter_id="G">0.750000</value>
<value letter_id="T">0.000000</value>
</alphabet_array>
<alphabet_array>
<value letter_id="A">0.250000</value>
<value letter_id="C">0.750000</value>
<value letter_id="G">0.000000</value>
<value letter_id="T">0.000000</value>
</alphabet_array>
</alphabet_matrix>
</probabilities>
<regular_expression>
G[AG]A[CT][GAC]T[TC]CAG[CG]A[GC][CA]
</regular_expression>
<contributing_sites>
<contributing_site sequence_id="sequence_30" position="616" strand="minus" pvalue="2.67e-10" >
<left_flank>TCCTTTAAGT</left_flank>
<site>
<letter_ref letter_id="G"/>
<letter_ref letter_id="G"/>
<letter_ref letter_id="A"/>
<letter_ref letter_id="C"/>
<letter_ref letter_id="C"/>
<letter_ref letter_id="T"/>
<letter_ref letter_id="T"/>
<letter_ref letter_id="C"/>
<letter_ref letter_id="A"/>
<letter_ref letter_id="G"/>
<letter_ref letter_id="C"/>
<letter_ref letter_id="A"/>
<letter_ref letter_id="G"/>
<letter_ref letter_id="C"/>
</site>
<right_flank>TTTTTTAATT</right_flank>
</contributing_site>
<contributing_site sequence_id="sequence_1" position="54" strand="plus" pvalue="1.39e-09" >
<left_flank>TTTATAAGAT</left_flank>
<site>
<letter_ref letter_id="G"/>
<letter_ref letter_id="A"/>
<letter_ref letter_id="A"/>
<letter_ref letter_id="C"/>
<letter_ref letter_id="A"/>
<letter_ref letter_id="T"/>
<letter_ref letter_id="C"/>
<letter_ref letter_id="C"/>
<letter_ref letter_id="A"/>
<letter_ref letter_id="G"/>
<letter_ref letter_id="C"/>
<letter_ref letter_id="A"/>
<letter_ref letter_id="G"/>
<letter_ref letter_id="C"/>
</site>
<right_flank>TTCACAAGTA</right_flank>
</contributing_site>
<contributing_site sequence_id="sequence_37" position="432" strand="minus" pvalue="3.18e-09" >
<left_flank>AGGAATTCTA</left_flank>
<site>
<letter_ref letter_id="G"/>
<letter_ref letter_id="A"/>
<letter_ref letter_id="A"/>
<letter_ref letter_id="C"/>
<letter_ref letter_id="G"/>
<letter_ref letter_id="T"/>
<letter_ref letter_id="T"/>
<letter_ref letter_id="C"/>
<letter_ref letter_id="A"/>
<letter_ref letter_id="G"/>
<letter_ref letter_id="C"/>
<letter_ref letter_id="A"/>
<letter_ref letter_id="G"/>
<letter_ref letter_id="A"/>
</site>
<right_flank>TTCTGAATTT</right_flank>
</contributing_site>
<contributing_site sequence_id="sequence_12" position="134" strand="plus" pvalue="1.75e-08" >
<left_flank>AATTCTTTGA</left_flank>
<site>
<letter_ref letter_id="G"/>
<letter_ref letter_id="A"/>
<letter_ref letter_id="A"/>
<letter_ref letter_id="T"/>
<letter_ref letter_id="G"/>
<letter_ref letter_id="T"/>
<letter_ref letter_id="T"/>
<letter_ref letter_id="C"/>
<letter_ref letter_id="A"/>
<letter_ref letter_id="G"/>
<letter_ref letter_id="G"/>
<letter_ref letter_id="A"/>
<letter_ref letter_id="C"/>
<letter_ref letter_id="C"/>
</site>
<right_flank>TAATTGTTTC</right_flank>
</contributing_site>
</contributing_sites>
</motif>
<motif id="motif_8" name="GGWKGYWASGAMTSRAGAGCAGRWWGRTGTGS" alt="MEME-8" width="32" sites="2" ic="51.0" re="60.4" llr="84" p_value="5.4e-005" e_value="2.2e+005" bayes_threshold="13.0283" elapsed_time="224.336703">
<scores>
<alphabet_matrix>
<alphabet_array>
<value letter_id="A">-765</value>
<value letter_id="C">-765</value>
<value letter_id="G">309</value>
<value letter_id="T">-765</value>
</alphabet_array>
<alphabet_array>
<value letter_id="A">-765</value>
<value letter_id="C">-765</value>
<value letter_id="G">309</value>
<value letter_id="T">-765</value>
</alphabet_array>
<alphabet_array>
<value letter_id="A">38</value>
<value letter_id="C">-765</value>
<value letter_id="G">-765</value>
<value letter_id="T">38</value>
</alphabet_array>
<alphabet_array>
<value letter_id="A">-765</value>
<value letter_id="C">-765</value>
<value letter_id="G">209</value>
<value letter_id="T">38</value>
</alphabet_array>
<alphabet_array>
<value letter_id="A">-765</value>
<value letter_id="C">-765</value>
<value letter_id="G">309</value>
<value letter_id="T">-765</value>
</alphabet_array>
<alphabet_array>
<value letter_id="A">-765</value>
<value letter_id="C">209</value>
<value letter_id="G">-765</value>
<value letter_id="T">38</value>
</alphabet_array>
<alphabet_array>
<value letter_id="A">38</value>
<value letter_id="C">-765</value>
<value letter_id="G">-765</value>
<value letter_id="T">38</value>
</alphabet_array>
<alphabet_array>
<value letter_id="A">138</value>
<value letter_id="C">-765</value>
<value letter_id="G">-765</value>
<value letter_id="T">-765</value>
</alphabet_array>
<alphabet_array>
<value letter_id="A">-765</value>
<value letter_id="C">209</value>
<value letter_id="G">209</value>
<value letter_id="T">-765</value>
</alphabet_array>
<alphabet_array>
<value letter_id="A">-765</value>
<value letter_id="C">-765</value>
<value letter_id="G">309</value>
<value letter_id="T">-765</value>
</alphabet_array>
<alphabet_array>
<value letter_id="A">138</value>
<value letter_id="C">-765</value>
<value letter_id="G">-765</value>
<value letter_id="T">-765</value>
</alphabet_array>
<alphabet_array>
<value letter_id="A">38</value>
<value letter_id="C">209</value>
<value letter_id="G">-765</value>
<value letter_id="T">-765</value>
</alphabet_array>
<alphabet_array>
<value letter_id="A">-765</value>
<value letter_id="C">-765</value>
<value letter_id="G">-765</value>
<value letter_id="T">138</value>
</alphabet_array>
<alphabet_array>
<value letter_id="A">-765</value>
<value letter_id="C">209</value>
<value letter_id="G">209</value>
<value letter_id="T">-765</value>
</alphabet_array>
<alphabet_array>
<value letter_id="A">38</value>
<value letter_id="C">-765</value>
<value letter_id="G">209</value>
<value letter_id="T">-765</value>
</alphabet_array>
<alphabet_array>
<value letter_id="A">138</value>
<value letter_id="C">-765</value>
<value letter_id="G">-765</value>
<value letter_id="T">-765</value>
</alphabet_array>
<alphabet_array>
<value letter_id="A">-765</value>
<value letter_id="C">-765</value>
<value letter_id="G">309</value>
<value letter_id="T">-765</value>
</alphabet_array>
<alphabet_array>
<value letter_id="A">138</value>
<value letter_id="C">-765</value>
<value letter_id="G">-765</value>
<value letter_id="T">-765</value>
</alphabet_array>
<alphabet_array>
<value letter_id="A">-765</value>
<value letter_id="C">-765</value>
<value letter_id="G">309</value>
<value letter_id="T">-765</value>
</alphabet_array>
<alphabet_array>
<value letter_id="A">-765</value>
<value letter_id="C">309</value>
<value letter_id="G">-765</value>
<value letter_id="T">-765</value>
</alphabet_array>
<alphabet_array>
<value letter_id="A">138</value>
<value letter_id="C">-765</value>
<value letter_id="G">-765</value>
<value letter_id="T">-765</value>
</alphabet_array>
<alphabet_array>
<value letter_id="A">-765</value>
<value letter_id="C">-765</value>
<value letter_id="G">309</value>
<value letter_id="T">-765</value>
</alphabet_array>
<alphabet_array>
<value letter_id="A">38</value>
<value letter_id="C">-765</value>
<value letter_id="G">209</value>
<value letter_id="T">-765</value>
</alphabet_array>
<alphabet_array>
<value letter_id="A">38</value>
<value letter_id="C">-765</value>
<value letter_id="G">-765</value>
<value letter_id="T">38</value>
</alphabet_array>
<alphabet_array>
<value letter_id="A">38</value>
<value letter_id="C">-765</value>
<value letter_id="G">-765</value>
<value letter_id="T">38</value>
</alphabet_array>
<alphabet_array>
<value letter_id="A">-765</value>
<value letter_id="C">-765</value>
<value letter_id="G">309</value>
<value letter_id="T">-765</value>
</alphabet_array>
<alphabet_array>
<value letter_id="A">38</value>
<value letter_id="C">-765</value>
<value letter_id="G">209</value>
<value letter_id="T">-765</value>
</alphabet_array>
<alphabet_array>
<value letter_id="A">-765</value>
<value letter_id="C">-765</value>
<value letter_id="G">-765</value>
<value letter_id="T">138</value>
</alphabet_array>
<alphabet_array>
<value letter_id="A">-765</value>
<value letter_id="C">-765</value>
<value letter_id="G">309</value>
<value letter_id="T">-765</value>
</alphabet_array>
<alphabet_array>
<value letter_id="A">-765</value>
<value letter_id="C">-765</value>
<value letter_id="G">-765</value>
<value letter_id="T">138</value>
</alphabet_array>
<alphabet_array>
<value letter_id="A">-765</value>
<value letter_id="C">-765</value>
<value letter_id="G">309</value>
<value letter_id="T">-765</value>
</alphabet_array>
<alphabet_array>
<value letter_id="A">-765</value>
<value letter_id="C">209</value>
<value letter_id="G">209</value>
<value letter_id="T">-765</value>
</alphabet_array>
</alphabet_matrix>
</scores>
<probabilities>
<alphabet_matrix>
<alphabet_array>
<value letter_id="A">0.000000</value>
<value letter_id="C">0.000000</value>
<value letter_id="G">1.000000</value>
<value letter_id="T">0.000000</value>
</alphabet_array>
<alphabet_array>
<value letter_id="A">0.000000</value>
<value letter_id="C">0.000000</value>
<value letter_id="G">1.000000</value>
<value letter_id="T">0.000000</value>
</alphabet_array>
<alphabet_array>
<value letter_id="A">0.500000</value>
<value letter_id="C">0.000000</value>
<value letter_id="G">0.000000</value>
<value letter_id="T">0.500000</value>
</alphabet_array>
<alphabet_array>
<value letter_id="A">0.000000</value>
<value letter_id="C">0.000000</value>
<value letter_id="G">0.500000</value>
<value letter_id="T">0.500000</value>
</alphabet_array>
<alphabet_array>
<value letter_id="A">0.000000</value>
<value letter_id="C">0.000000</value>
<value letter_id="G">1.000000</value>
<value letter_id="T">0.000000</value>
</alphabet_array>
<alphabet_array>
<value letter_id="A">0.000000</value>
<value letter_id="C">0.500000</value>
<value letter_id="G">0.000000</value>
<value letter_id="T">0.500000</value>
</alphabet_array>
<alphabet_array>
<value letter_id="A">0.500000</value>
<value letter_id="C">0.000000</value>
<value letter_id="G">0.000000</value>
<value letter_id="T">0.500000</value>
</alphabet_array>
<alphabet_array>
<value letter_id="A">1.000000</value>
<value letter_id="C">0.000000</value>
<value letter_id="G">0.000000</value>
<value letter_id="T">0.000000</value>
</alphabet_array>
<alphabet_array>
<value letter_id="A">0.000000</value>
<value letter_id="C">0.500000</value>
<value letter_id="G">0.500000</value>
<value letter_id="T">0.000000</value>
</alphabet_array>
<alphabet_array>
<value letter_id="A">0.000000</value>
<value letter_id="C">0.000000</value>
<value letter_id="G">1.000000</value>
<value letter_id="T">0.000000</value>
</alphabet_array>
<alphabet_array>
<value letter_id="A">1.000000</value>
<value letter_id="C">0.000000</value>
<value letter_id="G">0.000000</value>
<value letter_id="T">0.000000</value>
</alphabet_array>
<alphabet_array>
<value letter_id="A">0.500000</value>
<value letter_id="C">0.500000</value>
<value letter_id="G">0.000000</value>
<value letter_id="T">0.000000</value>
</alphabet_array>
<alphabet_array>
<value letter_id="A">0.000000</value>
<value letter_id="C">0.000000</value>
<value letter_id="G">0.000000</value>
<value letter_id="T">1.000000</value>
</alphabet_array>
<alphabet_array>
<value letter_id="A">0.000000</value>
<value letter_id="C">0.500000</value>
<value letter_id="G">0.500000</value>
<value letter_id="T">0.000000</value>
</alphabet_array>
<alphabet_array>
<value letter_id="A">0.500000</value>
<value letter_id="C">0.000000</value>
<value letter_id="G">0.500000</value>
<value letter_id="T">0.000000</value>
</alphabet_array>
<alphabet_array>
<value letter_id="A">1.000000</value>
<value letter_id="C">0.000000</value>
<value letter_id="G">0.000000</value>
<value letter_id="T">0.000000</value>
</alphabet_array>
<alphabet_array>
<value letter_id="A">0.000000</value>
<value letter_id="C">0.000000</value>
<value letter_id="G">1.000000</value>
<value letter_id="T">0.000000</value>
</alphabet_array>
<alphabet_array>
<value letter_id="A">1.000000</value>
<value letter_id="C">0.000000</value>
<value letter_id="G">0.000000</value>
<value letter_id="T">0.000000</value>
</alphabet_array>
<alphabet_array>
<value letter_id="A">0.000000</value>
<value letter_id="C">0.000000</value>
<value letter_id="G">1.000000</value>
<value letter_id="T">0.000000</value>
</alphabet_array>
<alphabet_array>
<value letter_id="A">0.000000</value>
<value letter_id="C">1.000000</value>
<value letter_id="G">0.000000</value>
<value letter_id="T">0.000000</value>
</alphabet_array>
<alphabet_array>
<value letter_id="A">1.000000</value>
<value letter_id="C">0.000000</value>
<value letter_id="G">0.000000</value>
<value letter_id="T">0.000000</value>
</alphabet_array>
<alphabet_array>
<value letter_id="A">0.000000</value>
<value letter_id="C">0.000000</value>
<value letter_id="G">1.000000</value>
<value letter_id="T">0.000000</value>
</alphabet_array>
<alphabet_array>
<value letter_id="A">0.500000</value>
<value letter_id="C">0.000000</value>
<value letter_id="G">0.500000</value>
<value letter_id="T">0.000000</value>
</alphabet_array>
<alphabet_array>
<value letter_id="A">0.500000</value>
<value letter_id="C">0.000000</value>
<value letter_id="G">0.000000</value>
<value letter_id="T">0.500000</value>
</alphabet_array>
<alphabet_array>
<value letter_id="A">0.500000</value>
<value letter_id="C">0.000000</value>
<value letter_id="G">0.000000</value>
<value letter_id="T">0.500000</value>
</alphabet_array>
<alphabet_array>
<value letter_id="A">0.000000</value>
<value letter_id="C">0.000000</value>
<value letter_id="G">1.000000</value>
<value letter_id="T">0.000000</value>
</alphabet_array>
<alphabet_array>
<value letter_id="A">0.500000</value>
<value letter_id="C">0.000000</value>
<value letter_id="G">0.500000</value>
<value letter_id="T">0.000000</value>
</alphabet_array>
<alphabet_array>
<value letter_id="A">0.000000</value>
<value letter_id="C">0.000000</value>
<value letter_id="G">0.000000</value>
<value letter_id="T">1.000000</value>
</alphabet_array>
<alphabet_array>
<value letter_id="A">0.000000</value>
<value letter_id="C">0.000000</value>
<value letter_id="G">1.000000</value>
<value letter_id="T">0.000000</value>
</alphabet_array>
<alphabet_array>
<value letter_id="A">0.000000</value>
<value letter_id="C">0.000000</value>
<value letter_id="G">0.000000</value>
<value letter_id="T">1.000000</value>
</alphabet_array>
<alphabet_array>
<value letter_id="A">0.000000</value>
<value letter_id="C">0.000000</value>
<value letter_id="G">1.000000</value>
<value letter_id="T">0.000000</value>
</alphabet_array>
<alphabet_array>
<value letter_id="A">0.000000</value>
<value letter_id="C">0.500000</value>
<value letter_id="G">0.500000</value>
<value letter_id="T">0.000000</value>
</alphabet_array>
</alphabet_matrix>
</probabilities>
<regular_expression>
GG[AT][GT]G[CT][AT]A[CG]GA[AC]T[CG][AG]AGAGCAG[AG][AT][AT]G[AG]TGTG[CG]
</regular_expression>
<contributing_sites>
<contributing_site sequence_id="sequence_30" position="397" strand="plus" pvalue="5.34e-20" >
<left_flank>TCCATCAAAG</left_flank>
<site>
<letter_ref letter_id="G"/>
<letter_ref letter_id="G"/>
<letter_ref letter_id="T"/>
<letter_ref letter_id="G"/>
<letter_ref letter_id="G"/>
<letter_ref letter_id="T"/>
<letter_ref letter_id="A"/>
<letter_ref letter_id="A"/>
<letter_ref letter_id="G"/>
<letter_ref letter_id="G"/>
<letter_ref letter_id="A"/>
<letter_ref letter_id="C"/>
<letter_ref letter_id="T"/>
<letter_ref letter_id="G"/>
<letter_ref letter_id="G"/>
<letter_ref letter_id="A"/>
<letter_ref letter_id="G"/>
<letter_ref letter_id="A"/>
<letter_ref letter_id="G"/>
<letter_ref letter_id="C"/>
<letter_ref letter_id="A"/>
<letter_ref letter_id="G"/>
<letter_ref letter_id="G"/>
<letter_ref letter_id="T"/>
<letter_ref letter_id="A"/>
<letter_ref letter_id="G"/>
<letter_ref letter_id="A"/>
<letter_ref letter_id="T"/>
<letter_ref letter_id="G"/>
<letter_ref letter_id="T"/>
<letter_ref letter_id="G"/>
<letter_ref letter_id="C"/>
</site>
<right_flank>ATTATCCAAC</right_flank>
</contributing_site>
<contributing_site sequence_id="sequence_37" position="119" strand="plus" pvalue="7.68e-19" >
<left_flank>AAGATTCGAA</left_flank>
<site>
<letter_ref letter_id="G"/>
<letter_ref letter_id="G"/>
<letter_ref letter_id="A"/>
<letter_ref letter_id="T"/>
<letter_ref letter_id="G"/>
<letter_ref letter_id="C"/>
<letter_ref letter_id="T"/>
<letter_ref letter_id="A"/>
<letter_ref letter_id="C"/>
<letter_ref letter_id="G"/>
<letter_ref letter_id="A"/>
<letter_ref letter_id="A"/>
<letter_ref letter_id="T"/>
<letter_ref letter_id="C"/>
<letter_ref letter_id="A"/>
<letter_ref letter_id="A"/>
<letter_ref letter_id="G"/>
<letter_ref letter_id="A"/>
<letter_ref letter_id="G"/>
<letter_ref letter_id="C"/>
<letter_ref letter_id="A"/>
<letter_ref letter_id="G"/>
<letter_ref letter_id="A"/>
<letter_ref letter_id="A"/>
<letter_ref letter_id="T"/>
<letter_ref letter_id="G"/>
<letter_ref letter_id="G"/>
<letter_ref letter_id="T"/>
<letter_ref letter_id="G"/>
<letter_ref letter_id="T"/>
<letter_ref letter_id="G"/>
<letter_ref letter_id="G"/>
</site>
<right_flank>CTCTGTCATC</right_flank>
</contributing_site>
</contributing_sites>
</motif>
<motif id="motif_9" name="ATATATATATATATATAATAT" alt="MEME-9" width="21" sites="16" ic="29.8" re="19.6" llr="217" p_value="9.6e-057" e_value="3.6e+004" bayes_threshold="10.0683" elapsed_time="250.041238">
<scores>
<alphabet_matrix>
<alphabet_array>
<value letter_id="A">108</value>
<value letter_id="C">10</value>
<value letter_id="G">-90</value>
<value letter_id="T">-1064</value>
</alphabet_array>
<alphabet_array>
<value letter_id="A">-1064</value>
<value letter_id="C">-90</value>
<value letter_id="G">-90</value>
<value letter_id="T">119</value>
</alphabet_array>
<alphabet_array>
<value letter_id="A">129</value>
<value letter_id="C">-1064</value>
<value letter_id="G">-90</value>
<value letter_id="T">-1064</value>
</alphabet_array>
<alphabet_array>
<value letter_id="A">-1064</value>
<value letter_id="C">-90</value>
<value letter_id="G">-1064</value>
<value letter_id="T">129</value>
</alphabet_array>
<alphabet_array>
<value letter_id="A">129</value>
<value letter_id="C">-90</value>
<value letter_id="G">-1064</value>
<value letter_id="T">-1064</value>
</alphabet_array>
<alphabet_array>
<value letter_id="A">-1064</value>
<value letter_id="C">-1064</value>
<value letter_id="G">-1064</value>
<value letter_id="T">138</value>
</alphabet_array>
<alphabet_array>
<value letter_id="A">138</value>
<value letter_id="C">-1064</value>
<value letter_id="G">-1064</value>
<value letter_id="T">-1064</value>
</alphabet_array>
<alphabet_array>
<value letter_id="A">-261</value>
<value letter_id="C">-90</value>
<value letter_id="G">-1064</value>
<value letter_id="T">119</value>
</alphabet_array>
<alphabet_array>
<value letter_id="A">138</value>
<value letter_id="C">-1064</value>
<value letter_id="G">-1064</value>
<value letter_id="T">-1064</value>
</alphabet_array>
<alphabet_array>
<value letter_id="A">-161</value>
<value letter_id="C">10</value>
<value letter_id="G">-1064</value>
<value letter_id="T">97</value>
</alphabet_array>
<alphabet_array>
<value letter_id="A">108</value>
<value letter_id="C">-1064</value>
<value letter_id="G">-90</value>
<value letter_id="T">-161</value>
</alphabet_array>
<alphabet_array>
<value letter_id="A">-261</value>
<value letter_id="C">-90</value>
<value letter_id="G">-1064</value>
<value letter_id="T">119</value>
</alphabet_array>
<alphabet_array>
<value letter_id="A">138</value>
<value letter_id="C">-1064</value>
<value letter_id="G">-1064</value>
<value letter_id="T">-1064</value>
</alphabet_array>
<alphabet_array>
<value letter_id="A">-1064</value>
<value letter_id="C">-90</value>
<value letter_id="G">-1064</value>
<value letter_id="T">129</value>
</alphabet_array>
<alphabet_array>
<value letter_id="A">97</value>
<value letter_id="C">-1064</value>
<value letter_id="G">-1064</value>
<value letter_id="T">-61</value>
</alphabet_array>
<alphabet_array>
<value letter_id="A">-1064</value>
<value letter_id="C">10</value>
<value letter_id="G">-1064</value>
<value letter_id="T">119</value>
</alphabet_array>
<alphabet_array>
<value letter_id="A">55</value>
<value letter_id="C">-1064</value>
<value letter_id="G">68</value>
<value letter_id="T">-61</value>
</alphabet_array>
<alphabet_array>
<value letter_id="A">108</value>
<value letter_id="C">-1064</value>
<value letter_id="G">-90</value>
<value letter_id="T">-161</value>
</alphabet_array>
<alphabet_array>
<value letter_id="A">-103</value>
<value letter_id="C">-1064</value>
<value letter_id="G">-90</value>
<value letter_id="T">97</value>
</alphabet_array>
<alphabet_array>
<value letter_id="A">97</value>
<value letter_id="C">68</value>
<value letter_id="G">-1064</value>
<value letter_id="T">-261</value>
</alphabet_array>
<alphabet_array>
<value letter_id="A">-1064</value>
<value letter_id="C">-90</value>
<value letter_id="G">-1064</value>
<value letter_id="T">129</value>
</alphabet_array>
</alphabet_matrix>
</scores>
<probabilities>
<alphabet_matrix>
<alphabet_array>
<value letter_id="A">0.812500</value>
<value letter_id="C">0.125000</value>
<value letter_id="G">0.062500</value>
<value letter_id="T">0.000000</value>
</alphabet_array>
<alphabet_array>
<value letter_id="A">0.000000</value>
<value letter_id="C">0.062500</value>
<value letter_id="G">0.062500</value>
<value letter_id="T">0.875000</value>
</alphabet_array>
<alphabet_array>
<value letter_id="A">0.937500</value>
<value letter_id="C">0.000000</value>
<value letter_id="G">0.062500</value>
<value letter_id="T">0.000000</value>
</alphabet_array>
<alphabet_array>
<value letter_id="A">0.000000</value>
<value letter_id="C">0.062500</value>
<value letter_id="G">0.000000</value>
<value letter_id="T">0.937500</value>
</alphabet_array>
<alphabet_array>
<value letter_id="A">0.937500</value>
<value letter_id="C">0.062500</value>
<value letter_id="G">0.000000</value>
<value letter_id="T">0.000000</value>
</alphabet_array>
<alphabet_array>
<value letter_id="A">0.000000</value>
<value letter_id="C">0.000000</value>
<value letter_id="G">0.000000</value>
<value letter_id="T">1.000000</value>
</alphabet_array>
<alphabet_array>
<value letter_id="A">1.000000</value>
<value letter_id="C">0.000000</value>
<value letter_id="G">0.000000</value>
<value letter_id="T">0.000000</value>
</alphabet_array>
<alphabet_array>
<value letter_id="A">0.062500</value>
<value letter_id="C">0.062500</value>
<value letter_id="G">0.000000</value>
<value letter_id="T">0.875000</value>
</alphabet_array>
<alphabet_array>
<value letter_id="A">1.000000</value>
<value letter_id="C">0.000000</value>
<value letter_id="G">0.000000</value>
<value letter_id="T">0.000000</value>
</alphabet_array>
<alphabet_array>
<value letter_id="A">0.125000</value>
<value letter_id="C">0.125000</value>
<value letter_id="G">0.000000</value>
<value letter_id="T">0.750000</value>
</alphabet_array>
<alphabet_array>
<value letter_id="A">0.812500</value>
<value letter_id="C">0.000000</value>
<value letter_id="G">0.062500</value>
<value letter_id="T">0.125000</value>
</alphabet_array>
<alphabet_array>
<value letter_id="A">0.062500</value>
<value letter_id="C">0.062500</value>
<value letter_id="G">0.000000</value>
<value letter_id="T">0.875000</value>
</alphabet_array>
<alphabet_array>
<value letter_id="A">1.000000</value>
<value letter_id="C">0.000000</value>
<value letter_id="G">0.000000</value>
<value letter_id="T">0.000000</value>
</alphabet_array>
<alphabet_array>
<value letter_id="A">0.000000</value>
<value letter_id="C">0.062500</value>
<value letter_id="G">0.000000</value>
<value letter_id="T">0.937500</value>
</alphabet_array>
<alphabet_array>
<value letter_id="A">0.750000</value>
<value letter_id="C">0.000000</value>
<value letter_id="G">0.000000</value>
<value letter_id="T">0.250000</value>
</alphabet_array>
<alphabet_array>
<value letter_id="A">0.000000</value>
<value letter_id="C">0.125000</value>
<value letter_id="G">0.000000</value>
<value letter_id="T">0.875000</value>
</alphabet_array>
<alphabet_array>
<value letter_id="A">0.562500</value>
<value letter_id="C">0.000000</value>
<value letter_id="G">0.187500</value>
<value letter_id="T">0.250000</value>
</alphabet_array>
<alphabet_array>
<value letter_id="A">0.812500</value>
<value letter_id="C">0.000000</value>
<value letter_id="G">0.062500</value>
<value letter_id="T">0.125000</value>
</alphabet_array>
<alphabet_array>
<value letter_id="A">0.187500</value>
<value letter_id="C">0.000000</value>
<value letter_id="G">0.062500</value>
<value letter_id="T">0.750000</value>
</alphabet_array>
<alphabet_array>
<value letter_id="A">0.750000</value>
<value letter_id="C">0.187500</value>
<value letter_id="G">0.000000</value>
<value letter_id="T">0.062500</value>
</alphabet_array>
<alphabet_array>
<value letter_id="A">0.000000</value>
<value letter_id="C">0.062500</value>
<value letter_id="G">0.000000</value>
<value letter_id="T">0.937500</value>
</alphabet_array>
</alphabet_matrix>
</probabilities>
<regular_expression>
ATATATATATATAT[AT]T[AT]ATAT
</regular_expression>
<contributing_sites>
<contributing_site sequence_id="sequence_29" position="736" strand="plus" pvalue="2.31e-09" >
<left_flank>AATATAATAT</left_flank>
<site>
<letter_ref letter_id="A"/>
<letter_ref letter_id="T"/>
<letter_ref letter_id="A"/>
<letter_ref letter_id="T"/>
<letter_ref letter_id="A"/>
<letter_ref letter_id="T"/>
<letter_ref letter_id="A"/>
<letter_ref letter_id="T"/>
<letter_ref letter_id="A"/>
<letter_ref letter_id="T"/>
<letter_ref letter_id="A"/>
<letter_ref letter_id="T"/>
<letter_ref letter_id="A"/>
<letter_ref letter_id="T"/>
<letter_ref letter_id="A"/>
<letter_ref letter_id="T"/>
<letter_ref letter_id="A"/>
<letter_ref letter_id="A"/>
<letter_ref letter_id="T"/>
<letter_ref letter_id="A"/>
<letter_ref letter_id="T"/>
</site>
<right_flank>AATTATATAT</right_flank>
</contributing_site>
<contributing_site sequence_id="sequence_11" position="195" strand="minus" pvalue="2.31e-09" >
<left_flank>AGTCACATCT</left_flank>
<site>
<letter_ref letter_id="A"/>
<letter_ref letter_id="T"/>
<letter_ref letter_id="A"/>
<letter_ref letter_id="T"/>
<letter_ref letter_id="A"/>
<letter_ref letter_id="T"/>
<letter_ref letter_id="A"/>
<letter_ref letter_id="T"/>
<letter_ref letter_id="A"/>
<letter_ref letter_id="T"/>
<letter_ref letter_id="A"/>
<letter_ref letter_id="T"/>
<letter_ref letter_id="A"/>
<letter_ref letter_id="T"/>
<letter_ref letter_id="A"/>
<letter_ref letter_id="T"/>
<letter_ref letter_id="A"/>
<letter_ref letter_id="A"/>
<letter_ref letter_id="T"/>
<letter_ref letter_id="A"/>
<letter_ref letter_id="T"/>
</site>
<right_flank>ATATATATGA</right_flank>
</contributing_site>
<contributing_site sequence_id="sequence_5" position="102" strand="plus" pvalue="2.31e-09" >
<left_flank>TACATATAAT</left_flank>
<site>
<letter_ref letter_id="A"/>
<letter_ref letter_id="T"/>
<letter_ref letter_id="A"/>
<letter_ref letter_id="T"/>
<letter_ref letter_id="A"/>
<letter_ref letter_id="T"/>
<letter_ref letter_id="A"/>
<letter_ref letter_id="T"/>
<letter_ref letter_id="A"/>
<letter_ref letter_id="T"/>
<letter_ref letter_id="A"/>
<letter_ref letter_id="T"/>
<letter_ref letter_id="A"/>
<letter_ref letter_id="T"/>
<letter_ref letter_id="A"/>
<letter_ref letter_id="T"/>
<letter_ref letter_id="A"/>
<letter_ref letter_id="A"/>
<letter_ref letter_id="T"/>
<letter_ref letter_id="A"/>
<letter_ref letter_id="T"/>
</site>
<right_flank>ATTTATGTTG</right_flank>
</contributing_site>
<contributing_site sequence_id="sequence_2" position="229" strand="plus" pvalue="6.94e-09" >
<left_flank>TAATACATTA</left_flank>
<site>
<letter_ref letter_id="A"/>
<letter_ref letter_id="T"/>
<letter_ref letter_id="A"/>
<letter_ref letter_id="T"/>
<letter_ref letter_id="A"/>
<letter_ref letter_id="T"/>
<letter_ref letter_id="A"/>
<letter_ref letter_id="T"/>
<letter_ref letter_id="A"/>
<letter_ref letter_id="T"/>
<letter_ref letter_id="A"/>
<letter_ref letter_id="T"/>
<letter_ref letter_id="A"/>
<letter_ref letter_id="T"/>
<letter_ref letter_id="A"/>
<letter_ref letter_id="T"/>
<letter_ref letter_id="T"/>
<letter_ref letter_id="A"/>
<letter_ref letter_id="T"/>
<letter_ref letter_id="A"/>
<letter_ref letter_id="T"/>
</site>
<right_flank>TATACATATA</right_flank>
</contributing_site>
<contributing_site sequence_id="sequence_6" position="11" strand="minus" pvalue="1.30e-08" >
<left_flank>TTTAATATAT</left_flank>
<site>
<letter_ref letter_id="A"/>
<letter_ref letter_id="T"/>
<letter_ref letter_id="A"/>
<letter_ref letter_id="T"/>
<letter_ref letter_id="A"/>
<letter_ref letter_id="T"/>
<letter_ref letter_id="A"/>
<letter_ref letter_id="T"/>
<letter_ref letter_id="A"/>
<letter_ref letter_id="T"/>
<letter_ref letter_id="A"/>
<letter_ref letter_id="T"/>
<letter_ref letter_id="A"/>
<letter_ref letter_id="T"/>
<letter_ref letter_id="A"/>
<letter_ref letter_id="T"/>
<letter_ref letter_id="A"/>
<letter_ref letter_id="A"/>
<letter_ref letter_id="G"/>
<letter_ref letter_id="A"/>
<letter_ref letter_id="T"/>
</site>
<right_flank>ACACAGCTAA</right_flank>
</contributing_site>
<contributing_site sequence_id="sequence_41" position="234" strand="minus" pvalue="5.18e-08" >
<left_flank>ATTGAGTTAT</left_flank>
<site>
<letter_ref letter_id="A"/>
<letter_ref letter_id="T"/>
<letter_ref letter_id="A"/>
<letter_ref letter_id="T"/>
<letter_ref letter_id="A"/>
<letter_ref letter_id="T"/>
<letter_ref letter_id="A"/>
<letter_ref letter_id="T"/>
<letter_ref letter_id="A"/>
<letter_ref letter_id="T"/>
<letter_ref letter_id="A"/>
<letter_ref letter_id="T"/>
<letter_ref letter_id="A"/>
<letter_ref letter_id="T"/>
<letter_ref letter_id="A"/>
<letter_ref letter_id="T"/>
<letter_ref letter_id="A"/>
<letter_ref letter_id="T"/>
<letter_ref letter_id="T"/>
<letter_ref letter_id="C"/>
<letter_ref letter_id="T"/>
</site>
<right_flank>TATTTACTTA</right_flank>
</contributing_site>
<contributing_site sequence_id="sequence_9" position="96" strand="minus" pvalue="5.18e-08" >
<left_flank>GAGCTAATAC</left_flank>
<site>
<letter_ref letter_id="C"/>
<letter_ref letter_id="T"/>
<letter_ref letter_id="A"/>
<letter_ref letter_id="T"/>
<letter_ref letter_id="A"/>
<letter_ref letter_id="T"/>
<letter_ref letter_id="A"/>
<letter_ref letter_id="T"/>
<letter_ref letter_id="A"/>
<letter_ref letter_id="T"/>
<letter_ref letter_id="A"/>
<letter_ref letter_id="C"/>
<letter_ref letter_id="A"/>
<letter_ref letter_id="T"/>
<letter_ref letter_id="A"/>
<letter_ref letter_id="T"/>
<letter_ref letter_id="A"/>
<letter_ref letter_id="A"/>
<letter_ref letter_id="T"/>
<letter_ref letter_id="A"/>
<letter_ref letter_id="T"/>
</site>
<right_flank>ATATATTCAT</right_flank>
</contributing_site>
<contributing_site sequence_id="sequence_17" position="267" strand="plus" pvalue="1.37e-07" >
<left_flank>TAAAAGTATT</left_flank>
<site>
<letter_ref letter_id="A"/>
<letter_ref letter_id="T"/>
<letter_ref letter_id="A"/>
<letter_ref letter_id="T"/>
<letter_ref letter_id="A"/>
<letter_ref letter_id="T"/>
<letter_ref letter_id="A"/>
<letter_ref letter_id="T"/>
<letter_ref letter_id="A"/>
<letter_ref letter_id="T"/>
<letter_ref letter_id="G"/>
<letter_ref letter_id="T"/>
<letter_ref letter_id="A"/>
<letter_ref letter_id="C"/>
<letter_ref letter_id="A"/>
<letter_ref letter_id="T"/>
<letter_ref letter_id="A"/>
<letter_ref letter_id="A"/>
<letter_ref letter_id="T"/>
<letter_ref letter_id="A"/>
<letter_ref letter_id="T"/>
</site>
<right_flank>ACATATATAA</right_flank>
</contributing_site>
<contributing_site sequence_id="sequence_14" position="38" strand="minus" pvalue="1.48e-07" >
<left_flank>TATGTAAAGT</left_flank>
<site>
<letter_ref letter_id="A"/>
<letter_ref letter_id="T"/>
<letter_ref letter_id="A"/>
<letter_ref letter_id="T"/>
<letter_ref letter_id="A"/>
<letter_ref letter_id="T"/>
<letter_ref letter_id="A"/>
<letter_ref letter_id="T"/>
<letter_ref letter_id="A"/>
<letter_ref letter_id="T"/>
<letter_ref letter_id="A"/>
<letter_ref letter_id="T"/>
<letter_ref letter_id="A"/>
<letter_ref letter_id="T"/>
<letter_ref letter_id="T"/>
<letter_ref letter_id="C"/>
<letter_ref letter_id="T"/>
<letter_ref letter_id="A"/>
<letter_ref letter_id="T"/>
<letter_ref letter_id="C"/>
<letter_ref letter_id="T"/>
</site>
<right_flank>ACGCTCAAAG</right_flank>
</contributing_site>
<contributing_site sequence_id="sequence_13" position="298" strand="plus" pvalue="8.48e-07" >
<left_flank>ATATTTACAA</left_flank>
<site>
<letter_ref letter_id="A"/>
<letter_ref letter_id="T"/>
<letter_ref letter_id="G"/>
<letter_ref letter_id="T"/>
<letter_ref letter_id="A"/>
<letter_ref letter_id="T"/>
<letter_ref letter_id="A"/>
<letter_ref letter_id="T"/>
<letter_ref letter_id="A"/>
<letter_ref letter_id="T"/>
<letter_ref letter_id="T"/>
<letter_ref letter_id="T"/>
<letter_ref letter_id="A"/>
<letter_ref letter_id="T"/>
<letter_ref letter_id="A"/>
<letter_ref letter_id="T"/>
<letter_ref letter_id="A"/>
<letter_ref letter_id="A"/>
<letter_ref letter_id="A"/>
<letter_ref letter_id="A"/>
<letter_ref letter_id="T"/>
</site>
<right_flank>TATAATAATA</right_flank>
</contributing_site>
<contributing_site sequence_id="sequence_34" position="24" strand="plus" pvalue="1.14e-06" >
<left_flank>ATATGATAAT</left_flank>
<site>
<letter_ref letter_id="A"/>
<letter_ref letter_id="T"/>
<letter_ref letter_id="A"/>
<letter_ref letter_id="T"/>
<letter_ref letter_id="A"/>
<letter_ref letter_id="T"/>
<letter_ref letter_id="A"/>
<letter_ref letter_id="T"/>
<letter_ref letter_id="A"/>
<letter_ref letter_id="A"/>
<letter_ref letter_id="A"/>
<letter_ref letter_id="A"/>
<letter_ref letter_id="A"/>
<letter_ref letter_id="T"/>
<letter_ref letter_id="A"/>
<letter_ref letter_id="T"/>
<letter_ref letter_id="T"/>
<letter_ref letter_id="A"/>
<letter_ref letter_id="T"/>
<letter_ref letter_id="A"/>
<letter_ref letter_id="T"/>
</site>
<right_flank>GCTTATATAA</right_flank>
</contributing_site>
<contributing_site sequence_id="sequence_35" position="76" strand="minus" pvalue="1.62e-06" >
<left_flank>ACTATCAAGT</left_flank>
<site>
<letter_ref letter_id="A"/>
<letter_ref letter_id="G"/>
<letter_ref letter_id="A"/>
<letter_ref letter_id="T"/>
<letter_ref letter_id="A"/>
<letter_ref letter_id="T"/>
<letter_ref letter_id="A"/>
<letter_ref letter_id="A"/>
<letter_ref letter_id="A"/>
<letter_ref letter_id="C"/>
<letter_ref letter_id="A"/>
<letter_ref letter_id="T"/>
<letter_ref letter_id="A"/>
<letter_ref letter_id="T"/>
<letter_ref letter_id="T"/>
<letter_ref letter_id="T"/>
<letter_ref letter_id="G"/>
<letter_ref letter_id="A"/>
<letter_ref letter_id="T"/>
<letter_ref letter_id="A"/>
<letter_ref letter_id="T"/>
</site>
<right_flank>ATTATTTATC</right_flank>
</contributing_site>
<contributing_site sequence_id="sequence_27" position="260" strand="plus" pvalue="1.62e-06" >
<left_flank>AAATACATAC</left_flank>
<site>
<letter_ref letter_id="A"/>
<letter_ref letter_id="T"/>
<letter_ref letter_id="A"/>
<letter_ref letter_id="T"/>
<letter_ref letter_id="A"/>
<letter_ref letter_id="T"/>
<letter_ref letter_id="A"/>
<letter_ref letter_id="T"/>
<letter_ref letter_id="A"/>
<letter_ref letter_id="T"/>
<letter_ref letter_id="A"/>
<letter_ref letter_id="T"/>
<letter_ref letter_id="A"/>
<letter_ref letter_id="T"/>
<letter_ref letter_id="A"/>
<letter_ref letter_id="T"/>
<letter_ref letter_id="G"/>
<letter_ref letter_id="T"/>
<letter_ref letter_id="A"/>
<letter_ref letter_id="T"/>
<letter_ref letter_id="T"/>
</site>
<right_flank>TATTT</right_flank>
</contributing_site>
<contributing_site sequence_id="sequence_3" position="133" strand="minus" pvalue="1.86e-06" >
<left_flank>ATAAATCATT</left_flank>
<site>
<letter_ref letter_id="A"/>
<letter_ref letter_id="C"/>
<letter_ref letter_id="A"/>
<letter_ref letter_id="T"/>
<letter_ref letter_id="A"/>
<letter_ref letter_id="T"/>
<letter_ref letter_id="A"/>
<letter_ref letter_id="T"/>
<letter_ref letter_id="A"/>
<letter_ref letter_id="A"/>
<letter_ref letter_id="T"/>
<letter_ref letter_id="T"/>
<letter_ref letter_id="A"/>
<letter_ref letter_id="T"/>
<letter_ref letter_id="A"/>
<letter_ref letter_id="C"/>
<letter_ref letter_id="A"/>
<letter_ref letter_id="A"/>
<letter_ref letter_id="T"/>
<letter_ref letter_id="A"/>
<letter_ref letter_id="T"/>
</site>
<right_flank>TTTTTCTAAG</right_flank>
</contributing_site>
<contributing_site sequence_id="sequence_26" position="250" strand="minus" pvalue="3.42e-06" >
<left_flank>TTTTCCCGGA</left_flank>
<site>
<letter_ref letter_id="G"/>
<letter_ref letter_id="T"/>
<letter_ref letter_id="A"/>
<letter_ref letter_id="C"/>
<letter_ref letter_id="C"/>
<letter_ref letter_id="T"/>
<letter_ref letter_id="A"/>
<letter_ref letter_id="C"/>
<letter_ref letter_id="A"/>
<letter_ref letter_id="T"/>
<letter_ref letter_id="A"/>
<letter_ref letter_id="T"/>
<letter_ref letter_id="A"/>
<letter_ref letter_id="T"/>
<letter_ref letter_id="T"/>
<letter_ref letter_id="T"/>
<letter_ref letter_id="G"/>
<letter_ref letter_id="A"/>
<letter_ref letter_id="T"/>
<letter_ref letter_id="A"/>
<letter_ref letter_id="T"/>
</site>
<right_flank>CCACCTGATT</right_flank>
</contributing_site>
<contributing_site sequence_id="sequence_38" position="2" strand="plus" pvalue="5.98e-06" >
<left_flank>TA</left_flank>
<site>
<letter_ref letter_id="C"/>
<letter_ref letter_id="T"/>
<letter_ref letter_id="A"/>
<letter_ref letter_id="T"/>
<letter_ref letter_id="A"/>
<letter_ref letter_id="T"/>
<letter_ref letter_id="A"/>
<letter_ref letter_id="T"/>
<letter_ref letter_id="A"/>
<letter_ref letter_id="C"/>
<letter_ref letter_id="A"/>
<letter_ref letter_id="T"/>
<letter_ref letter_id="A"/>
<letter_ref letter_id="T"/>
<letter_ref letter_id="T"/>
<letter_ref letter_id="T"/>
<letter_ref letter_id="T"/>
<letter_ref letter_id="G"/>
<letter_ref letter_id="A"/>
<letter_ref letter_id="C"/>
<letter_ref letter_id="C"/>
</site>
<right_flank>ATGCAAGAAA</right_flank>
</contributing_site>
</contributing_sites>
</motif>
<motif id="motif_10" name="CAGKCGCC" alt="MEME-10" width="8" sites="2" ic="15.0" re="21.2" llr="29" p_value="1.0e-004" e_value="4.2e+005" bayes_threshold="13.1167" elapsed_time="275.491016">
<scores>
<alphabet_matrix>
<alphabet_array>
<value letter_id="A">-765</value>
<value letter_id="C">309</value>
<value letter_id="G">-765</value>
<value letter_id="T">-765</value>
</alphabet_array>
<alphabet_array>
<value letter_id="A">138</value>
<value letter_id="C">-765</value>
<value letter_id="G">-765</value>
<value letter_id="T">-765</value>
</alphabet_array>
<alphabet_array>
<value letter_id="A">-765</value>
<value letter_id="C">-765</value>
<value letter_id="G">309</value>
<value letter_id="T">-765</value>
</alphabet_array>
<alphabet_array>
<value letter_id="A">-765</value>
<value letter_id="C">-765</value>
<value letter_id="G">209</value>
<value letter_id="T">38</value>
</alphabet_array>
<alphabet_array>
<value letter_id="A">-765</value>
<value letter_id="C">309</value>
<value letter_id="G">-765</value>
<value letter_id="T">-765</value>
</alphabet_array>
<alphabet_array>
<value letter_id="A">-765</value>
<value letter_id="C">-765</value>
<value letter_id="G">309</value>
<value letter_id="T">-765</value>
</alphabet_array>
<alphabet_array>
<value letter_id="A">-765</value>
<value letter_id="C">309</value>
<value letter_id="G">-765</value>
<value letter_id="T">-765</value>
</alphabet_array>
<alphabet_array>
<value letter_id="A">-765</value>
<value letter_id="C">309</value>
<value letter_id="G">-765</value>
<value letter_id="T">-765</value>
</alphabet_array>
</alphabet_matrix>
</scores>
<probabilities>
<alphabet_matrix>
<alphabet_array>
<value letter_id="A">0.000000</value>
<value letter_id="C">1.000000</value>
<value letter_id="G">0.000000</value>
<value letter_id="T">0.000000</value>
</alphabet_array>
<alphabet_array>
<value letter_id="A">1.000000</value>
<value letter_id="C">0.000000</value>
<value letter_id="G">0.000000</value>
<value letter_id="T">0.000000</value>
</alphabet_array>
<alphabet_array>
<value letter_id="A">0.000000</value>
<value letter_id="C">0.000000</value>
<value letter_id="G">1.000000</value>
<value letter_id="T">0.000000</value>
</alphabet_array>
<alphabet_array>
<value letter_id="A">0.000000</value>
<value letter_id="C">0.000000</value>
<value letter_id="G">0.500000</value>
<value letter_id="T">0.500000</value>
</alphabet_array>
<alphabet_array>
<value letter_id="A">0.000000</value>
<value letter_id="C">1.000000</value>
<value letter_id="G">0.000000</value>
<value letter_id="T">0.000000</value>
</alphabet_array>
<alphabet_array>
<value letter_id="A">0.000000</value>
<value letter_id="C">0.000000</value>
<value letter_id="G">1.000000</value>
<value letter_id="T">0.000000</value>
</alphabet_array>
<alphabet_array>
<value letter_id="A">0.000000</value>
<value letter_id="C">1.000000</value>
<value letter_id="G">0.000000</value>
<value letter_id="T">0.000000</value>
</alphabet_array>
<alphabet_array>
<value letter_id="A">0.000000</value>
<value letter_id="C">1.000000</value>
<value letter_id="G">0.000000</value>
<value letter_id="T">0.000000</value>
</alphabet_array>
</alphabet_matrix>
</probabilities>
<regular_expression>
CAG[GT]CGCC
</regular_expression>
<contributing_sites>
<contributing_site sequence_id="sequence_41" position="43" strand="plus" pvalue="1.15e-07" >
<left_flank>ACAATTCTTA</left_flank>
<site>
<letter_ref letter_id="C"/>
<letter_ref letter_id="A"/>
<letter_ref letter_id="G"/>
<letter_ref letter_id="G"/>
<letter_ref letter_id="C"/>
<letter_ref letter_id="G"/>
<letter_ref letter_id="C"/>
<letter_ref letter_id="C"/>
</site>
<right_flank>AGAACTCAAA</right_flank>
</contributing_site>
<contributing_site sequence_id="sequence_35" position="829" strand="minus" pvalue="4.91e-07" >
<left_flank>AAAGAATGCA</left_flank>
<site>
<letter_ref letter_id="C"/>
<letter_ref letter_id="A"/>
<letter_ref letter_id="G"/>
<letter_ref letter_id="T"/>
<letter_ref letter_id="C"/>
<letter_ref letter_id="G"/>
<letter_ref letter_id="C"/>
<letter_ref letter_id="C"/>
</site>
<right_flank>TAATAATGAC</right_flank>
</contributing_site>
</contributing_sites>
</motif>
<motif id="motif_11" name="CSAGRAWAGACACGMSC" alt="MEME-11" width="17" sites="2" ic="29.0" re="35.6" llr="49" p_value="9.3e-005" e_value="3.8e+005" bayes_threshold="13.0841" elapsed_time="301.067103">
<scores>
<alphabet_matrix>
<alphabet_array>
<value letter_id="A">-765</value>
<value letter_id="C">309</value>
<value letter_id="G">-765</value>
<value letter_id="T">-765</value>
</alphabet_array>
<alphabet_array>
<value letter_id="A">-765</value>
<value letter_id="C">209</value>
<value letter_id="G">209</value>
<value letter_id="T">-765</value>
</alphabet_array>
<alphabet_array>
<value letter_id="A">138</value>
<value letter_id="C">-765</value>
<value letter_id="G">-765</value>
<value letter_id="T">-765</value>
</alphabet_array>
<alphabet_array>
<value letter_id="A">-765</value>
<value letter_id="C">-765</value>
<value letter_id="G">309</value>
<value letter_id="T">-765</value>
</alphabet_array>
<alphabet_array>
<value letter_id="A">38</value>
<value letter_id="C">-765</value>
<value letter_id="G">209</value>
<value letter_id="T">-765</value>
</alphabet_array>
<alphabet_array>
<value letter_id="A">138</value>
<value letter_id="C">-765</value>
<value letter_id="G">-765</value>
<value letter_id="T">-765</value>
</alphabet_array>
<alphabet_array>
<value letter_id="A">38</value>
<value letter_id="C">-765</value>
<value letter_id="G">-765</value>
<value letter_id="T">38</value>
</alphabet_array>
<alphabet_array>
<value letter_id="A">138</value>
<value letter_id="C">-765</value>
<value letter_id="G">-765</value>
<value letter_id="T">-765</value>
</alphabet_array>
<alphabet_array>
<value letter_id="A">-765</value>
<value letter_id="C">-765</value>
<value letter_id="G">309</value>
<value letter_id="T">-765</value>
</alphabet_array>
<alphabet_array>
<value letter_id="A">138</value>
<value letter_id="C">-765</value>
<value letter_id="G">-765</value>
<value letter_id="T">-765</value>
</alphabet_array>
<alphabet_array>
<value letter_id="A">-765</value>
<value letter_id="C">309</value>
<value letter_id="G">-765</value>
<value letter_id="T">-765</value>
</alphabet_array>
<alphabet_array>
<value letter_id="A">138</value>
<value letter_id="C">-765</value>
<value letter_id="G">-765</value>
<value letter_id="T">-765</value>
</alphabet_array>
<alphabet_array>
<value letter_id="A">-765</value>
<value letter_id="C">309</value>
<value letter_id="G">-765</value>
<value letter_id="T">-765</value>
</alphabet_array>
<alphabet_array>
<value letter_id="A">-765</value>
<value letter_id="C">-765</value>
<value letter_id="G">309</value>
<value letter_id="T">-765</value>
</alphabet_array>
<alphabet_array>
<value letter_id="A">38</value>
<value letter_id="C">209</value>
<value letter_id="G">-765</value>
<value letter_id="T">-765</value>
</alphabet_array>
<alphabet_array>
<value letter_id="A">-765</value>
<value letter_id="C">209</value>
<value letter_id="G">209</value>
<value letter_id="T">-765</value>
</alphabet_array>
<alphabet_array>
<value letter_id="A">-765</value>
<value letter_id="C">309</value>
<value letter_id="G">-765</value>
<value letter_id="T">-765</value>
</alphabet_array>
</alphabet_matrix>
</scores>
<probabilities>
<alphabet_matrix>
<alphabet_array>
<value letter_id="A">0.000000</value>
<value letter_id="C">1.000000</value>
<value letter_id="G">0.000000</value>
<value letter_id="T">0.000000</value>
</alphabet_array>
<alphabet_array>
<value letter_id="A">0.000000</value>
<value letter_id="C">0.500000</value>
<value letter_id="G">0.500000</value>
<value letter_id="T">0.000000</value>
</alphabet_array>
<alphabet_array>
<value letter_id="A">1.000000</value>
<value letter_id="C">0.000000</value>
<value letter_id="G">0.000000</value>
<value letter_id="T">0.000000</value>
</alphabet_array>
<alphabet_array>
<value letter_id="A">0.000000</value>
<value letter_id="C">0.000000</value>
<value letter_id="G">1.000000</value>
<value letter_id="T">0.000000</value>
</alphabet_array>
<alphabet_array>
<value letter_id="A">0.500000</value>
<value letter_id="C">0.000000</value>
<value letter_id="G">0.500000</value>
<value letter_id="T">0.000000</value>
</alphabet_array>
<alphabet_array>
<value letter_id="A">1.000000</value>
<value letter_id="C">0.000000</value>
<value letter_id="G">0.000000</value>
<value letter_id="T">0.000000</value>
</alphabet_array>
<alphabet_array>
<value letter_id="A">0.500000</value>
<value letter_id="C">0.000000</value>
<value letter_id="G">0.000000</value>
<value letter_id="T">0.500000</value>
</alphabet_array>
<alphabet_array>
<value letter_id="A">1.000000</value>
<value letter_id="C">0.000000</value>
<value letter_id="G">0.000000</value>
<value letter_id="T">0.000000</value>
</alphabet_array>
<alphabet_array>
<value letter_id="A">0.000000</value>
<value letter_id="C">0.000000</value>
<value letter_id="G">1.000000</value>
<value letter_id="T">0.000000</value>
</alphabet_array>
<alphabet_array>
<value letter_id="A">1.000000</value>
<value letter_id="C">0.000000</value>
<value letter_id="G">0.000000</value>
<value letter_id="T">0.000000</value>
</alphabet_array>
<alphabet_array>
<value letter_id="A">0.000000</value>
<value letter_id="C">1.000000</value>
<value letter_id="G">0.000000</value>
<value letter_id="T">0.000000</value>
</alphabet_array>
<alphabet_array>
<value letter_id="A">1.000000</value>
<value letter_id="C">0.000000</value>
<value letter_id="G">0.000000</value>
<value letter_id="T">0.000000</value>
</alphabet_array>
<alphabet_array>
<value letter_id="A">0.000000</value>
<value letter_id="C">1.000000</value>
<value letter_id="G">0.000000</value>
<value letter_id="T">0.000000</value>
</alphabet_array>
<alphabet_array>
<value letter_id="A">0.000000</value>
<value letter_id="C">0.000000</value>
<value letter_id="G">1.000000</value>
<value letter_id="T">0.000000</value>
</alphabet_array>
<alphabet_array>
<value letter_id="A">0.500000</value>
<value letter_id="C">0.500000</value>
<value letter_id="G">0.000000</value>
<value letter_id="T">0.000000</value>
</alphabet_array>
<alphabet_array>
<value letter_id="A">0.000000</value>
<value letter_id="C">0.500000</value>
<value letter_id="G">0.500000</value>
<value letter_id="T">0.000000</value>
</alphabet_array>
<alphabet_array>
<value letter_id="A">0.000000</value>
<value letter_id="C">1.000000</value>
<value letter_id="G">0.000000</value>
<value letter_id="T">0.000000</value>
</alphabet_array>
</alphabet_matrix>
</probabilities>
<regular_expression>
C[CG]AG[AG]A[AT]AGACACG[AC][CG]C
</regular_expression>
<contributing_sites>
<contributing_site sequence_id="sequence_41" position="15" strand="plus" pvalue="1.42e-12" >
<left_flank>AACAAGATGT</left_flank>
<site>
<letter_ref letter_id="C"/>
<letter_ref letter_id="G"/>
<letter_ref letter_id="A"/>
<letter_ref letter_id="G"/>
<letter_ref letter_id="G"/>
<letter_ref letter_id="A"/>
<letter_ref letter_id="T"/>
<letter_ref letter_id="A"/>
<letter_ref letter_id="G"/>
<letter_ref letter_id="A"/>
<letter_ref letter_id="C"/>
<letter_ref letter_id="A"/>
<letter_ref letter_id="C"/>
<letter_ref letter_id="G"/>
<letter_ref letter_id="C"/>
<letter_ref letter_id="G"/>
<letter_ref letter_id="C"/>
</site>
<right_flank>AACAATTCTT</right_flank>
</contributing_site>
<contributing_site sequence_id="sequence_15" position="268" strand="minus" pvalue="2.59e-11" >
<left_flank>AGCAACAGTA</left_flank>
<site>
<letter_ref letter_id="C"/>
<letter_ref letter_id="C"/>
<letter_ref letter_id="A"/>
<letter_ref letter_id="G"/>
<letter_ref letter_id="A"/>
<letter_ref letter_id="A"/>
<letter_ref letter_id="A"/>
<letter_ref letter_id="A"/>
<letter_ref letter_id="G"/>
<letter_ref letter_id="A"/>
<letter_ref letter_id="C"/>
<letter_ref letter_id="A"/>
<letter_ref letter_id="C"/>
<letter_ref letter_id="G"/>
<letter_ref letter_id="A"/>
<letter_ref letter_id="C"/>
<letter_ref letter_id="C"/>
</site>
<right_flank>AAAAGCATAA</right_flank>
</contributing_site>
</contributing_sites>
</motif>
<motif id="motif_12" name="CWSYTGKTGTTSSTTYWGCTG" alt="MEME-12" width="21" sites="6" ic="22.8" re="27.6" llr="115" p_value="8.9e-022" e_value="9.7e+004" bayes_threshold="12.584" elapsed_time="326.777120">
<scores>
<alphabet_matrix>
<alphabet_array>
<value letter_id="A">-120</value>
<value letter_id="C">251</value>
<value letter_id="G">-923</value>
<value letter_id="T">-120</value>
</alphabet_array>
<alphabet_array>
<value letter_id="A">38</value>
<value letter_id="C">51</value>
<value letter_id="G">-923</value>
<value letter_id="T">-20</value>
</alphabet_array>
<alphabet_array>
<value letter_id="A">-923</value>
<value letter_id="C">251</value>
<value letter_id="G">151</value>
<value letter_id="T">-923</value>
</alphabet_array>
<alphabet_array>
<value letter_id="A">-923</value>
<value letter_id="C">251</value>
<value letter_id="G">-923</value>
<value letter_id="T">-20</value>
</alphabet_array>
<alphabet_array>
<value letter_id="A">-120</value>
<value letter_id="C">-923</value>
<value letter_id="G">-923</value>
<value letter_id="T">112</value>
</alphabet_array>
<alphabet_array>
<value letter_id="A">-120</value>
<value letter_id="C">-923</value>
<value letter_id="G">251</value>
<value letter_id="T">-120</value>
</alphabet_array>
<alphabet_array>
<value letter_id="A">-923</value>
<value letter_id="C">-923</value>
<value letter_id="G">209</value>
<value letter_id="T">38</value>
</alphabet_array>
<alphabet_array>
<value letter_id="A">-923</value>
<value letter_id="C">-923</value>
<value letter_id="G">151</value>
<value letter_id="T">80</value>
</alphabet_array>
<alphabet_array>
<value letter_id="A">-923</value>
<value letter_id="C">-923</value>
<value letter_id="G">283</value>
<value letter_id="T">-120</value>
</alphabet_array>
<alphabet_array>
<value letter_id="A">-120</value>
<value letter_id="C">51</value>
<value letter_id="G">-923</value>
<value letter_id="T">80</value>
</alphabet_array>
<alphabet_array>
<value letter_id="A">-120</value>
<value letter_id="C">-923</value>
<value letter_id="G">51</value>
<value letter_id="T">80</value>
</alphabet_array>
<alphabet_array>
<value letter_id="A">-923</value>
<value letter_id="C">151</value>
<value letter_id="G">251</value>
<value letter_id="T">-923</value>
</alphabet_array>
<alphabet_array>
<value letter_id="A">-923</value>
<value letter_id="C">151</value>
<value letter_id="G">251</value>
<value letter_id="T">-923</value>
</alphabet_array>
<alphabet_array>
<value letter_id="A">-923</value>
<value letter_id="C">-923</value>
<value letter_id="G">-923</value>
<value letter_id="T">138</value>
</alphabet_array>
<alphabet_array>
<value letter_id="A">-923</value>
<value letter_id="C">-923</value>
<value letter_id="G">51</value>
<value letter_id="T">112</value>
</alphabet_array>
<alphabet_array>
<value letter_id="A">-923</value>
<value letter_id="C">209</value>
<value letter_id="G">-923</value>
<value letter_id="T">38</value>
</alphabet_array>
<alphabet_array>
<value letter_id="A">38</value>
<value letter_id="C">-923</value>
<value letter_id="G">-923</value>
<value letter_id="T">38</value>
</alphabet_array>
<alphabet_array>
<value letter_id="A">-923</value>
<value letter_id="C">51</value>
<value letter_id="G">251</value>
<value letter_id="T">-120</value>
</alphabet_array>
<alphabet_array>
<value letter_id="A">-923</value>
<value letter_id="C">251</value>
<value letter_id="G">51</value>
<value letter_id="T">-120</value>
</alphabet_array>
<alphabet_array>
<value letter_id="A">-923</value>
<value letter_id="C">-923</value>
<value letter_id="G">-923</value>
<value letter_id="T">138</value>
</alphabet_array>
<alphabet_array>
<value letter_id="A">-923</value>
<value letter_id="C">-923</value>
<value letter_id="G">283</value>
<value letter_id="T">-120</value>
</alphabet_array>
</alphabet_matrix>
</scores>
<probabilities>
<alphabet_matrix>
<alphabet_array>
<value letter_id="A">0.166667</value>
<value letter_id="C">0.666667</value>
<value letter_id="G">0.000000</value>
<value letter_id="T">0.166667</value>
</alphabet_array>
<alphabet_array>
<value letter_id="A">0.500000</value>
<value letter_id="C">0.166667</value>
<value letter_id="G">0.000000</value>
<value letter_id="T">0.333333</value>
</alphabet_array>
<alphabet_array>
<value letter_id="A">0.000000</value>
<value letter_id="C">0.666667</value>
<value letter_id="G">0.333333</value>
<value letter_id="T">0.000000</value>
</alphabet_array>
<alphabet_array>
<value letter_id="A">0.000000</value>
<value letter_id="C">0.666667</value>
<value letter_id="G">0.000000</value>
<value letter_id="T">0.333333</value>
</alphabet_array>
<alphabet_array>
<value letter_id="A">0.166667</value>
<value letter_id="C">0.000000</value>
<value letter_id="G">0.000000</value>
<value letter_id="T">0.833333</value>
</alphabet_array>
<alphabet_array>
<value letter_id="A">0.166667</value>
<value letter_id="C">0.000000</value>
<value letter_id="G">0.666667</value>
<value letter_id="T">0.166667</value>
</alphabet_array>
<alphabet_array>
<value letter_id="A">0.000000</value>
<value letter_id="C">0.000000</value>
<value letter_id="G">0.500000</value>
<value letter_id="T">0.500000</value>
</alphabet_array>
<alphabet_array>
<value letter_id="A">0.000000</value>
<value letter_id="C">0.000000</value>
<value letter_id="G">0.333333</value>
<value letter_id="T">0.666667</value>
</alphabet_array>
<alphabet_array>
<value letter_id="A">0.000000</value>
<value letter_id="C">0.000000</value>
<value letter_id="G">0.833333</value>
<value letter_id="T">0.166667</value>
</alphabet_array>
<alphabet_array>
<value letter_id="A">0.166667</value>
<value letter_id="C">0.166667</value>
<value letter_id="G">0.000000</value>
<value letter_id="T">0.666667</value>
</alphabet_array>
<alphabet_array>
<value letter_id="A">0.166667</value>
<value letter_id="C">0.000000</value>
<value letter_id="G">0.166667</value>
<value letter_id="T">0.666667</value>
</alphabet_array>
<alphabet_array>
<value letter_id="A">0.000000</value>
<value letter_id="C">0.333333</value>
<value letter_id="G">0.666667</value>
<value letter_id="T">0.000000</value>
</alphabet_array>
<alphabet_array>
<value letter_id="A">0.000000</value>
<value letter_id="C">0.333333</value>
<value letter_id="G">0.666667</value>
<value letter_id="T">0.000000</value>
</alphabet_array>
<alphabet_array>
<value letter_id="A">0.000000</value>
<value letter_id="C">0.000000</value>
<value letter_id="G">0.000000</value>
<value letter_id="T">1.000000</value>
</alphabet_array>
<alphabet_array>
<value letter_id="A">0.000000</value>
<value letter_id="C">0.000000</value>
<value letter_id="G">0.166667</value>
<value letter_id="T">0.833333</value>
</alphabet_array>
<alphabet_array>
<value letter_id="A">0.000000</value>
<value letter_id="C">0.500000</value>
<value letter_id="G">0.000000</value>
<value letter_id="T">0.500000</value>
</alphabet_array>
<alphabet_array>
<value letter_id="A">0.500000</value>
<value letter_id="C">0.000000</value>
<value letter_id="G">0.000000</value>
<value letter_id="T">0.500000</value>
</alphabet_array>
<alphabet_array>
<value letter_id="A">0.000000</value>
<value letter_id="C">0.166667</value>
<value letter_id="G">0.666667</value>
<value letter_id="T">0.166667</value>
</alphabet_array>
<alphabet_array>
<value letter_id="A">0.000000</value>
<value letter_id="C">0.666667</value>
<value letter_id="G">0.166667</value>
<value letter_id="T">0.166667</value>
</alphabet_array>
<alphabet_array>
<value letter_id="A">0.000000</value>
<value letter_id="C">0.000000</value>
<value letter_id="G">0.000000</value>
<value letter_id="T">1.000000</value>
</alphabet_array>
<alphabet_array>
<value letter_id="A">0.000000</value>
<value letter_id="C">0.000000</value>
<value letter_id="G">0.833333</value>
<value letter_id="T">0.166667</value>
</alphabet_array>
</alphabet_matrix>
</probabilities>
<regular_expression>
C[AT][CG][CT]TG[GT][TG]GTT[GC][GC]TT[CT][AT]GCTG
</regular_expression>
<contributing_sites>
<contributing_site sequence_id="sequence_15" position="533" strand="plus" pvalue="7.41e-12" >
<left_flank>TACAGTGTGT</left_flank>
<site>
<letter_ref letter_id="C"/>
<letter_ref letter_id="A"/>
<letter_ref letter_id="C"/>
<letter_ref letter_id="C"/>
<letter_ref letter_id="T"/>
<letter_ref letter_id="G"/>
<letter_ref letter_id="T"/>
<letter_ref letter_id="T"/>
<letter_ref letter_id="G"/>
<letter_ref letter_id="T"/>
<letter_ref letter_id="G"/>
<letter_ref letter_id="C"/>
<letter_ref letter_id="G"/>
<letter_ref letter_id="T"/>
<letter_ref letter_id="G"/>
<letter_ref letter_id="T"/>
<letter_ref letter_id="T"/>
<letter_ref letter_id="G"/>
<letter_ref letter_id="C"/>
<letter_ref letter_id="T"/>
<letter_ref letter_id="G"/>
</site>
<right_flank>TCAAACCAAA</right_flank>
</contributing_site>
<contributing_site sequence_id="sequence_40" position="327" strand="plus" pvalue="1.39e-11" >
<left_flank>ACTATACGTA</left_flank>
<site>
<letter_ref letter_id="C"/>
<letter_ref letter_id="C"/>
<letter_ref letter_id="C"/>
<letter_ref letter_id="T"/>
<letter_ref letter_id="A"/>
<letter_ref letter_id="G"/>
<letter_ref letter_id="G"/>
<letter_ref letter_id="T"/>
<letter_ref letter_id="G"/>
<letter_ref letter_id="T"/>
<letter_ref letter_id="T"/>
<letter_ref letter_id="G"/>
<letter_ref letter_id="C"/>
<letter_ref letter_id="T"/>
<letter_ref letter_id="T"/>
<letter_ref letter_id="C"/>
<letter_ref letter_id="T"/>
<letter_ref letter_id="G"/>
<letter_ref letter_id="C"/>
<letter_ref letter_id="T"/>
<letter_ref letter_id="G"/>
</site>
<right_flank>TGACTTTGTA</right_flank>
</contributing_site>
<contributing_site sequence_id="sequence_18" position="267" strand="plus" pvalue="2.40e-10" >
<left_flank>TACTTATTTG</left_flank>
<site>
<letter_ref letter_id="C"/>
<letter_ref letter_id="T"/>
<letter_ref letter_id="C"/>
<letter_ref letter_id="C"/>
<letter_ref letter_id="T"/>
<letter_ref letter_id="A"/>
<letter_ref letter_id="T"/>
<letter_ref letter_id="G"/>
<letter_ref letter_id="G"/>
<letter_ref letter_id="C"/>
<letter_ref letter_id="A"/>
<letter_ref letter_id="G"/>
<letter_ref letter_id="G"/>
<letter_ref letter_id="T"/>
<letter_ref letter_id="T"/>
<letter_ref letter_id="T"/>
<letter_ref letter_id="A"/>
<letter_ref letter_id="G"/>
<letter_ref letter_id="C"/>
<letter_ref letter_id="T"/>
<letter_ref letter_id="G"/>
</site>
<right_flank>TATGGAATAT</right_flank>
</contributing_site>
<contributing_site sequence_id="sequence_23" position="276" strand="minus" pvalue="2.31e-09" >
<left_flank>TATAAAATTA</left_flank>
<site>
<letter_ref letter_id="T"/>
<letter_ref letter_id="A"/>
<letter_ref letter_id="G"/>
<letter_ref letter_id="C"/>
<letter_ref letter_id="T"/>
<letter_ref letter_id="G"/>
<letter_ref letter_id="G"/>
<letter_ref letter_id="T"/>
<letter_ref letter_id="T"/>
<letter_ref letter_id="T"/>
<letter_ref letter_id="T"/>
<letter_ref letter_id="G"/>
<letter_ref letter_id="G"/>
<letter_ref letter_id="T"/>
<letter_ref letter_id="T"/>
<letter_ref letter_id="T"/>
<letter_ref letter_id="A"/>
<letter_ref letter_id="G"/>
<letter_ref letter_id="G"/>
<letter_ref letter_id="T"/>
<letter_ref letter_id="G"/>
</site>
<right_flank>GTTCATCTAT</right_flank>
</contributing_site>
<contributing_site sequence_id="sequence_35" position="707" strand="plus" pvalue="7.66e-09" >
<left_flank>TCTTCATTAT</left_flank>
<site>
<letter_ref letter_id="C"/>
<letter_ref letter_id="A"/>
<letter_ref letter_id="G"/>
<letter_ref letter_id="C"/>
<letter_ref letter_id="T"/>
<letter_ref letter_id="G"/>
<letter_ref letter_id="G"/>
<letter_ref letter_id="T"/>
<letter_ref letter_id="G"/>
<letter_ref letter_id="T"/>
<letter_ref letter_id="T"/>
<letter_ref letter_id="C"/>
<letter_ref letter_id="C"/>
<letter_ref letter_id="T"/>
<letter_ref letter_id="T"/>
<letter_ref letter_id="C"/>
<letter_ref letter_id="A"/>
<letter_ref letter_id="T"/>
<letter_ref letter_id="T"/>
<letter_ref letter_id="T"/>
<letter_ref letter_id="T"/>
</site>
<right_flank>CTTCCTCATT</right_flank>
</contributing_site>
<contributing_site sequence_id="sequence_33" position="242" strand="minus" pvalue="1.47e-08" >
<left_flank>GTGTTAACAA</left_flank>
<site>
<letter_ref letter_id="A"/>
<letter_ref letter_id="T"/>
<letter_ref letter_id="C"/>
<letter_ref letter_id="T"/>
<letter_ref letter_id="T"/>
<letter_ref letter_id="T"/>
<letter_ref letter_id="T"/>
<letter_ref letter_id="G"/>
<letter_ref letter_id="G"/>
<letter_ref letter_id="A"/>
<letter_ref letter_id="T"/>
<letter_ref letter_id="G"/>
<letter_ref letter_id="G"/>
<letter_ref letter_id="T"/>
<letter_ref letter_id="T"/>
<letter_ref letter_id="C"/>
<letter_ref letter_id="T"/>
<letter_ref letter_id="C"/>
<letter_ref letter_id="C"/>
<letter_ref letter_id="T"/>
<letter_ref letter_id="G"/>
</site>
<right_flank>TAGATATTAA</right_flank>
</contributing_site>
</contributing_sites>
</motif>
<motif id="motif_13" name="GCTKCASRTAAASTTTCAGCT" alt="MEME-13" width="21" sites="4" ic="30.0" re="32.1" llr="89" p_value="2.6e-013" e_value="3.7e+005" bayes_threshold="12.8064" elapsed_time="351.885931">
<scores>
<alphabet_matrix>
<alphabet_array>
<value letter_id="A">-865</value>
<value letter_id="C">109</value>
<value letter_id="G">268</value>
<value letter_id="T">-865</value>
</alphabet_array>
<alphabet_array>
<value letter_id="A">-865</value>
<value letter_id="C">268</value>
<value letter_id="G">-865</value>
<value letter_id="T">-61</value>
</alphabet_array>
<alphabet_array>
<value letter_id="A">-865</value>
<value letter_id="C">-865</value>
<value letter_id="G">-865</value>
<value letter_id="T">138</value>
</alphabet_array>
<alphabet_array>
<value letter_id="A">-865</value>
<value letter_id="C">-865</value>
<value letter_id="G">209</value>
<value letter_id="T">38</value>
</alphabet_array>
<alphabet_array>
<value letter_id="A">-865</value>
<value letter_id="C">268</value>
<value letter_id="G">-865</value>
<value letter_id="T">-61</value>
</alphabet_array>
<alphabet_array>
<value letter_id="A">97</value>
<value letter_id="C">-865</value>
<value letter_id="G">-865</value>
<value letter_id="T">-61</value>
</alphabet_array>
<alphabet_array>
<value letter_id="A">-865</value>
<value letter_id="C">209</value>
<value letter_id="G">209</value>
<value letter_id="T">-865</value>
</alphabet_array>
<alphabet_array>
<value letter_id="A">38</value>
<value letter_id="C">-865</value>
<value letter_id="G">209</value>
<value letter_id="T">-865</value>
</alphabet_array>
<alphabet_array>
<value letter_id="A">-865</value>
<value letter_id="C">-865</value>
<value letter_id="G">-865</value>
<value letter_id="T">138</value>
</alphabet_array>
<alphabet_array>
<value letter_id="A">138</value>
<value letter_id="C">-865</value>
<value letter_id="G">-865</value>
<value letter_id="T">-865</value>
</alphabet_array>
<alphabet_array>
<value letter_id="A">138</value>
<value letter_id="C">-865</value>
<value letter_id="G">-865</value>
<value letter_id="T">-865</value>
</alphabet_array>
<alphabet_array>
<value letter_id="A">97</value>
<value letter_id="C">-865</value>
<value letter_id="G">-865</value>
<value letter_id="T">-61</value>
</alphabet_array>
<alphabet_array>
<value letter_id="A">-865</value>
<value letter_id="C">209</value>
<value letter_id="G">209</value>
<value letter_id="T">-865</value>
</alphabet_array>
<alphabet_array>
<value letter_id="A">-865</value>
<value letter_id="C">109</value>
<value letter_id="G">109</value>
<value letter_id="T">38</value>
</alphabet_array>
<alphabet_array>
<value letter_id="A">-865</value>
<value letter_id="C">-865</value>
<value letter_id="G">-865</value>
<value letter_id="T">138</value>
</alphabet_array>
<alphabet_array>
<value letter_id="A">-61</value>
<value letter_id="C">-865</value>
<value letter_id="G">-865</value>
<value letter_id="T">97</value>
</alphabet_array>
<alphabet_array>
<value letter_id="A">-865</value>
<value letter_id="C">268</value>
<value letter_id="G">-865</value>
<value letter_id="T">-61</value>
</alphabet_array>
<alphabet_array>
<value letter_id="A">138</value>
<value letter_id="C">-865</value>
<value letter_id="G">-865</value>
<value letter_id="T">-865</value>
</alphabet_array>
<alphabet_array>
<value letter_id="A">-865</value>
<value letter_id="C">109</value>
<value letter_id="G">268</value>
<value letter_id="T">-865</value>
</alphabet_array>
<alphabet_array>
<value letter_id="A">-865</value>
<value letter_id="C">309</value>
<value letter_id="G">-865</value>
<value letter_id="T">-865</value>
</alphabet_array>
<alphabet_array>
<value letter_id="A">-865</value>
<value letter_id="C">-865</value>
<value letter_id="G">-865</value>
<value letter_id="T">138</value>
</alphabet_array>
</alphabet_matrix>
</scores>
<probabilities>
<alphabet_matrix>
<alphabet_array>
<value letter_id="A">0.000000</value>
<value letter_id="C">0.250000</value>
<value letter_id="G">0.750000</value>
<value letter_id="T">0.000000</value>
</alphabet_array>
<alphabet_array>
<value letter_id="A">0.000000</value>
<value letter_id="C">0.750000</value>
<value letter_id="G">0.000000</value>
<value letter_id="T">0.250000</value>
</alphabet_array>
<alphabet_array>
<value letter_id="A">0.000000</value>
<value letter_id="C">0.000000</value>
<value letter_id="G">0.000000</value>
<value letter_id="T">1.000000</value>
</alphabet_array>
<alphabet_array>
<value letter_id="A">0.000000</value>
<value letter_id="C">0.000000</value>
<value letter_id="G">0.500000</value>
<value letter_id="T">0.500000</value>
</alphabet_array>
<alphabet_array>
<value letter_id="A">0.000000</value>
<value letter_id="C">0.750000</value>
<value letter_id="G">0.000000</value>
<value letter_id="T">0.250000</value>
</alphabet_array>
<alphabet_array>
<value letter_id="A">0.750000</value>
<value letter_id="C">0.000000</value>
<value letter_id="G">0.000000</value>
<value letter_id="T">0.250000</value>
</alphabet_array>
<alphabet_array>
<value letter_id="A">0.000000</value>
<value letter_id="C">0.500000</value>
<value letter_id="G">0.500000</value>
<value letter_id="T">0.000000</value>
</alphabet_array>
<alphabet_array>
<value letter_id="A">0.500000</value>
<value letter_id="C">0.000000</value>
<value letter_id="G">0.500000</value>
<value letter_id="T">0.000000</value>
</alphabet_array>
<alphabet_array>
<value letter_id="A">0.000000</value>
<value letter_id="C">0.000000</value>
<value letter_id="G">0.000000</value>
<value letter_id="T">1.000000</value>
</alphabet_array>
<alphabet_array>
<value letter_id="A">1.000000</value>
<value letter_id="C">0.000000</value>
<value letter_id="G">0.000000</value>
<value letter_id="T">0.000000</value>
</alphabet_array>
<alphabet_array>
<value letter_id="A">1.000000</value>
<value letter_id="C">0.000000</value>
<value letter_id="G">0.000000</value>
<value letter_id="T">0.000000</value>
</alphabet_array>
<alphabet_array>
<value letter_id="A">0.750000</value>
<value letter_id="C">0.000000</value>
<value letter_id="G">0.000000</value>
<value letter_id="T">0.250000</value>
</alphabet_array>
<alphabet_array>
<value letter_id="A">0.000000</value>
<value letter_id="C">0.500000</value>
<value letter_id="G">0.500000</value>
<value letter_id="T">0.000000</value>
</alphabet_array>
<alphabet_array>
<value letter_id="A">0.000000</value>
<value letter_id="C">0.250000</value>
<value letter_id="G">0.250000</value>
<value letter_id="T">0.500000</value>
</alphabet_array>
<alphabet_array>
<value letter_id="A">0.000000</value>
<value letter_id="C">0.000000</value>
<value letter_id="G">0.000000</value>
<value letter_id="T">1.000000</value>
</alphabet_array>
<alphabet_array>
<value letter_id="A">0.250000</value>
<value letter_id="C">0.000000</value>
<value letter_id="G">0.000000</value>
<value letter_id="T">0.750000</value>
</alphabet_array>
<alphabet_array>
<value letter_id="A">0.000000</value>
<value letter_id="C">0.750000</value>
<value letter_id="G">0.000000</value>
<value letter_id="T">0.250000</value>
</alphabet_array>
<alphabet_array>
<value letter_id="A">1.000000</value>
<value letter_id="C">0.000000</value>
<value letter_id="G">0.000000</value>
<value letter_id="T">0.000000</value>
</alphabet_array>
<alphabet_array>
<value letter_id="A">0.000000</value>
<value letter_id="C">0.250000</value>
<value letter_id="G">0.750000</value>
<value letter_id="T">0.000000</value>
</alphabet_array>
<alphabet_array>
<value letter_id="A">0.000000</value>
<value letter_id="C">1.000000</value>
<value letter_id="G">0.000000</value>
<value letter_id="T">0.000000</value>
</alphabet_array>
<alphabet_array>
<value letter_id="A">0.000000</value>
<value letter_id="C">0.000000</value>
<value letter_id="G">0.000000</value>
<value letter_id="T">1.000000</value>
</alphabet_array>
</alphabet_matrix>
</probabilities>
<regular_expression>
[GC][CT]T[GT][CT][AT][CG][AG]TAA[AT][CG][TCG]T[TA][CT]A[GC]CT
</regular_expression>
<contributing_sites>
<contributing_site sequence_id="sequence_23" position="59" strand="plus" pvalue="1.01e-12" >
<left_flank>AATAACTAAT</left_flank>
<site>
<letter_ref letter_id="G"/>
<letter_ref letter_id="C"/>
<letter_ref letter_id="T"/>
<letter_ref letter_id="G"/>
<letter_ref letter_id="C"/>
<letter_ref letter_id="A"/>
<letter_ref letter_id="C"/>
<letter_ref letter_id="A"/>
<letter_ref letter_id="T"/>
<letter_ref letter_id="A"/>
<letter_ref letter_id="A"/>
<letter_ref letter_id="A"/>
<letter_ref letter_id="C"/>
<letter_ref letter_id="T"/>
<letter_ref letter_id="T"/>
<letter_ref letter_id="T"/>
<letter_ref letter_id="C"/>
<letter_ref letter_id="A"/>
<letter_ref letter_id="G"/>
<letter_ref letter_id="C"/>
<letter_ref letter_id="T"/>
</site>
<right_flank>AAAGAGCCAA</right_flank>
</contributing_site>
<contributing_site sequence_id="sequence_15" position="855" strand="minus" pvalue="2.64e-12" >
<left_flank>TTTATCTATA</left_flank>
<site>
<letter_ref letter_id="G"/>
<letter_ref letter_id="C"/>
<letter_ref letter_id="T"/>
<letter_ref letter_id="T"/>
<letter_ref letter_id="C"/>
<letter_ref letter_id="T"/>
<letter_ref letter_id="G"/>
<letter_ref letter_id="G"/>
<letter_ref letter_id="T"/>
<letter_ref letter_id="A"/>
<letter_ref letter_id="A"/>
<letter_ref letter_id="A"/>
<letter_ref letter_id="C"/>
<letter_ref letter_id="C"/>
<letter_ref letter_id="T"/>
<letter_ref letter_id="T"/>
<letter_ref letter_id="C"/>
<letter_ref letter_id="A"/>
<letter_ref letter_id="G"/>
<letter_ref letter_id="C"/>
<letter_ref letter_id="T"/>
</site>
<right_flank>AATGGATAAG</right_flank>
</contributing_site>
<contributing_site sequence_id="sequence_30" position="469" strand="plus" pvalue="2.28e-10" >
<left_flank>TGCAGCTAAA</left_flank>
<site>
<letter_ref letter_id="G"/>
<letter_ref letter_id="C"/>
<letter_ref letter_id="T"/>
<letter_ref letter_id="G"/>
<letter_ref letter_id="T"/>
<letter_ref letter_id="A"/>
<letter_ref letter_id="G"/>
<letter_ref letter_id="G"/>
<letter_ref letter_id="T"/>
<letter_ref letter_id="A"/>
<letter_ref letter_id="A"/>
<letter_ref letter_id="A"/>
<letter_ref letter_id="G"/>
<letter_ref letter_id="T"/>
<letter_ref letter_id="T"/>
<letter_ref letter_id="T"/>
<letter_ref letter_id="T"/>
<letter_ref letter_id="A"/>
<letter_ref letter_id="C"/>
<letter_ref letter_id="C"/>
<letter_ref letter_id="T"/>
</site>
<right_flank>GAACTTAATG</right_flank>
</contributing_site>
<contributing_site sequence_id="sequence_26" position="211" strand="minus" pvalue="5.66e-10" >
<left_flank>TTTATTATAT</left_flank>
<site>
<letter_ref letter_id="C"/>
<letter_ref letter_id="T"/>
<letter_ref letter_id="T"/>
<letter_ref letter_id="T"/>
<letter_ref letter_id="C"/>
<letter_ref letter_id="A"/>
<letter_ref letter_id="C"/>
<letter_ref letter_id="A"/>
<letter_ref letter_id="T"/>
<letter_ref letter_id="A"/>
<letter_ref letter_id="A"/>
<letter_ref letter_id="T"/>
<letter_ref letter_id="G"/>
<letter_ref letter_id="G"/>
<letter_ref letter_id="T"/>
<letter_ref letter_id="A"/>
<letter_ref letter_id="C"/>
<letter_ref letter_id="A"/>
<letter_ref letter_id="G"/>
<letter_ref letter_id="C"/>
<letter_ref letter_id="T"/>
</site>
<right_flank>AAAAATACTT</right_flank>
</contributing_site>
</contributing_sites>
</motif>
<motif id="motif_14" name="SGTDHGMAGWRKAWACAKKVASARWGG" alt="MEME-14" width="27" sites="3" ic="34.6" re="43.6" llr="91" p_value="4.5e-009" e_value="4.5e+005" bayes_threshold="12.121" elapsed_time="376.816032">
<scores>
<alphabet_matrix>
<alphabet_array>
<value letter_id="A">-823</value>
<value letter_id="C">251</value>
<value letter_id="G">151</value>
<value letter_id="T">-823</value>
</alphabet_array>
<alphabet_array>
<value letter_id="A">-823</value>
<value letter_id="C">-823</value>
<value letter_id="G">309</value>
<value letter_id="T">-823</value>
</alphabet_array>
<alphabet_array>
<value letter_id="A">-823</value>
<value letter_id="C">151</value>
<value letter_id="G">-823</value>
<value letter_id="T">80</value>
</alphabet_array>
<alphabet_array>
<value letter_id="A">-20</value>
<value letter_id="C">-823</value>
<value letter_id="G">151</value>
<value letter_id="T">-20</value>
</alphabet_array>
<alphabet_array>
<value letter_id="A">-20</value>
<value letter_id="C">151</value>
<value letter_id="G">-823</value>
<value letter_id="T">-20</value>
</alphabet_array>
<alphabet_array>
<value letter_id="A">-823</value>
<value letter_id="C">-823</value>
<value letter_id="G">309</value>
<value letter_id="T">-823</value>
</alphabet_array>
<alphabet_array>
<value letter_id="A">-20</value>
<value letter_id="C">251</value>
<value letter_id="G">-823</value>
<value letter_id="T">-823</value>
</alphabet_array>
<alphabet_array>
<value letter_id="A">80</value>
<value letter_id="C">-823</value>
<value letter_id="G">151</value>
<value letter_id="T">-823</value>
</alphabet_array>
<alphabet_array>
<value letter_id="A">-823</value>
<value letter_id="C">-823</value>
<value letter_id="G">309</value>
<value letter_id="T">-823</value>
</alphabet_array>
<alphabet_array>
<value letter_id="A">80</value>
<value letter_id="C">-823</value>
<value letter_id="G">-823</value>
<value letter_id="T">-20</value>
</alphabet_array>
<alphabet_array>
<value letter_id="A">-20</value>
<value letter_id="C">-823</value>
<value letter_id="G">251</value>
<value letter_id="T">-823</value>
</alphabet_array>
<alphabet_array>
<value letter_id="A">-823</value>
<value letter_id="C">-823</value>
<value letter_id="G">251</value>
<value letter_id="T">-20</value>
</alphabet_array>
<alphabet_array>
<value letter_id="A">138</value>
<value letter_id="C">-823</value>
<value letter_id="G">-823</value>
<value letter_id="T">-823</value>
</alphabet_array>
<alphabet_array>
<value letter_id="A">80</value>
<value letter_id="C">-823</value>
<value letter_id="G">-823</value>
<value letter_id="T">-20</value>
</alphabet_array>
<alphabet_array>
<value letter_id="A">80</value>
<value letter_id="C">-823</value>
<value letter_id="G">151</value>
<value letter_id="T">-823</value>
</alphabet_array>
<alphabet_array>
<value letter_id="A">-823</value>
<value letter_id="C">309</value>
<value letter_id="G">-823</value>
<value letter_id="T">-823</value>
</alphabet_array>
<alphabet_array>
<value letter_id="A">80</value>
<value letter_id="C">-823</value>
<value letter_id="G">151</value>
<value letter_id="T">-823</value>
</alphabet_array>
<alphabet_array>
<value letter_id="A">-823</value>
<value letter_id="C">-823</value>
<value letter_id="G">251</value>
<value letter_id="T">-20</value>
</alphabet_array>
<alphabet_array>
<value letter_id="A">-823</value>
<value letter_id="C">-823</value>
<value letter_id="G">251</value>
<value letter_id="T">-20</value>
</alphabet_array>
<alphabet_array>
<value letter_id="A">-20</value>
<value letter_id="C">151</value>
<value letter_id="G">151</value>
<value letter_id="T">-823</value>
</alphabet_array>
<alphabet_array>
<value letter_id="A">138</value>
<value letter_id="C">-823</value>
<value letter_id="G">-823</value>
<value letter_id="T">-823</value>
</alphabet_array>
<alphabet_array>
<value letter_id="A">-823</value>
<value letter_id="C">251</value>
<value letter_id="G">151</value>
<value letter_id="T">-823</value>
</alphabet_array>
<alphabet_array>
<value letter_id="A">80</value>
<value letter_id="C">-823</value>
<value letter_id="G">151</value>
<value letter_id="T">-823</value>
</alphabet_array>
<alphabet_array>
<value letter_id="A">-20</value>
<value letter_id="C">-823</value>
<value letter_id="G">251</value>
<value letter_id="T">-823</value>
</alphabet_array>
<alphabet_array>
<value letter_id="A">80</value>
<value letter_id="C">-823</value>
<value letter_id="G">-823</value>
<value letter_id="T">-20</value>
</alphabet_array>
<alphabet_array>
<value letter_id="A">-823</value>
<value letter_id="C">-823</value>
<value letter_id="G">309</value>
<value letter_id="T">-823</value>
</alphabet_array>
<alphabet_array>
<value letter_id="A">-823</value>
<value letter_id="C">-823</value>
<value letter_id="G">309</value>
<value letter_id="T">-823</value>
</alphabet_array>
</alphabet_matrix>
</scores>
<probabilities>
<alphabet_matrix>
<alphabet_array>
<value letter_id="A">0.000000</value>
<value letter_id="C">0.666667</value>
<value letter_id="G">0.333333</value>
<value letter_id="T">0.000000</value>
</alphabet_array>
<alphabet_array>
<value letter_id="A">0.000000</value>
<value letter_id="C">0.000000</value>
<value letter_id="G">1.000000</value>
<value letter_id="T">0.000000</value>
</alphabet_array>
<alphabet_array>
<value letter_id="A">0.000000</value>
<value letter_id="C">0.333333</value>
<value letter_id="G">0.000000</value>
<value letter_id="T">0.666667</value>
</alphabet_array>
<alphabet_array>
<value letter_id="A">0.333333</value>
<value letter_id="C">0.000000</value>
<value letter_id="G">0.333333</value>
<value letter_id="T">0.333333</value>
</alphabet_array>
<alphabet_array>
<value letter_id="A">0.333333</value>
<value letter_id="C">0.333333</value>
<value letter_id="G">0.000000</value>
<value letter_id="T">0.333333</value>
</alphabet_array>
<alphabet_array>
<value letter_id="A">0.000000</value>
<value letter_id="C">0.000000</value>
<value letter_id="G">1.000000</value>
<value letter_id="T">0.000000</value>
</alphabet_array>
<alphabet_array>
<value letter_id="A">0.333333</value>
<value letter_id="C">0.666667</value>
<value letter_id="G">0.000000</value>
<value letter_id="T">0.000000</value>
</alphabet_array>
<alphabet_array>
<value letter_id="A">0.666667</value>
<value letter_id="C">0.000000</value>
<value letter_id="G">0.333333</value>
<value letter_id="T">0.000000</value>
</alphabet_array>
<alphabet_array>
<value letter_id="A">0.000000</value>
<value letter_id="C">0.000000</value>
<value letter_id="G">1.000000</value>
<value letter_id="T">0.000000</value>
</alphabet_array>
<alphabet_array>
<value letter_id="A">0.666667</value>
<value letter_id="C">0.000000</value>
<value letter_id="G">0.000000</value>
<value letter_id="T">0.333333</value>
</alphabet_array>
<alphabet_array>
<value letter_id="A">0.333333</value>
<value letter_id="C">0.000000</value>
<value letter_id="G">0.666667</value>
<value letter_id="T">0.000000</value>
</alphabet_array>
<alphabet_array>
<value letter_id="A">0.000000</value>
<value letter_id="C">0.000000</value>
<value letter_id="G">0.666667</value>
<value letter_id="T">0.333333</value>
</alphabet_array>
<alphabet_array>
<value letter_id="A">1.000000</value>
<value letter_id="C">0.000000</value>
<value letter_id="G">0.000000</value>
<value letter_id="T">0.000000</value>
</alphabet_array>
<alphabet_array>
<value letter_id="A">0.666667</value>
<value letter_id="C">0.000000</value>
<value letter_id="G">0.000000</value>
<value letter_id="T">0.333333</value>
</alphabet_array>
<alphabet_array>
<value letter_id="A">0.666667</value>
<value letter_id="C">0.000000</value>
<value letter_id="G">0.333333</value>
<value letter_id="T">0.000000</value>
</alphabet_array>
<alphabet_array>
<value letter_id="A">0.000000</value>
<value letter_id="C">1.000000</value>
<value letter_id="G">0.000000</value>
<value letter_id="T">0.000000</value>
</alphabet_array>
<alphabet_array>
<value letter_id="A">0.666667</value>
<value letter_id="C">0.000000</value>
<value letter_id="G">0.333333</value>
<value letter_id="T">0.000000</value>
</alphabet_array>
<alphabet_array>
<value letter_id="A">0.000000</value>
<value letter_id="C">0.000000</value>
<value letter_id="G">0.666667</value>
<value letter_id="T">0.333333</value>
</alphabet_array>
<alphabet_array>
<value letter_id="A">0.000000</value>
<value letter_id="C">0.000000</value>
<value letter_id="G">0.666667</value>
<value letter_id="T">0.333333</value>
</alphabet_array>
<alphabet_array>
<value letter_id="A">0.333333</value>
<value letter_id="C">0.333333</value>
<value letter_id="G">0.333333</value>
<value letter_id="T">0.000000</value>
</alphabet_array>
<alphabet_array>
<value letter_id="A">1.000000</value>
<value letter_id="C">0.000000</value>
<value letter_id="G">0.000000</value>
<value letter_id="T">0.000000</value>
</alphabet_array>
<alphabet_array>
<value letter_id="A">0.000000</value>
<value letter_id="C">0.666667</value>
<value letter_id="G">0.333333</value>
<value letter_id="T">0.000000</value>
</alphabet_array>
<alphabet_array>
<value letter_id="A">0.666667</value>
<value letter_id="C">0.000000</value>
<value letter_id="G">0.333333</value>
<value letter_id="T">0.000000</value>
</alphabet_array>
<alphabet_array>
<value letter_id="A">0.333333</value>
<value letter_id="C">0.000000</value>
<value letter_id="G">0.666667</value>
<value letter_id="T">0.000000</value>
</alphabet_array>
<alphabet_array>
<value letter_id="A">0.666667</value>
<value letter_id="C">0.000000</value>
<value letter_id="G">0.000000</value>
<value letter_id="T">0.333333</value>
</alphabet_array>
<alphabet_array>
<value letter_id="A">0.000000</value>
<value letter_id="C">0.000000</value>
<value letter_id="G">1.000000</value>
<value letter_id="T">0.000000</value>
</alphabet_array>
<alphabet_array>
<value letter_id="A">0.000000</value>
<value letter_id="C">0.000000</value>
<value letter_id="G">1.000000</value>
<value letter_id="T">0.000000</value>
</alphabet_array>
</alphabet_matrix>
</probabilities>
<regular_expression>
[CG]G[TC][AGT][ACT]G[CA][AG]G[AT][GA][GT]A[AT][AG]C[AG][GT][GT][ACG]A[CG][AG][GA][AT]GG
</regular_expression>
<contributing_sites>
<contributing_site sequence_id="sequence_41" position="92" strand="plus" pvalue="4.18e-15" >
<left_flank>TGAAATAATT</left_flank>
<site>
<letter_ref letter_id="C"/>
<letter_ref letter_id="G"/>
<letter_ref letter_id="T"/>
<letter_ref letter_id="G"/>
<letter_ref letter_id="C"/>
<letter_ref letter_id="G"/>
<letter_ref letter_id="A"/>
<letter_ref letter_id="G"/>
<letter_ref letter_id="G"/>
<letter_ref letter_id="A"/>
<letter_ref letter_id="A"/>
<letter_ref letter_id="T"/>
<letter_ref letter_id="A"/>
<letter_ref letter_id="A"/>
<letter_ref letter_id="A"/>
<letter_ref letter_id="C"/>
<letter_ref letter_id="A"/>
<letter_ref letter_id="G"/>
<letter_ref letter_id="G"/>
<letter_ref letter_id="C"/>
<letter_ref letter_id="A"/>
<letter_ref letter_id="C"/>
<letter_ref letter_id="A"/>
<letter_ref letter_id="G"/>
<letter_ref letter_id="A"/>
<letter_ref letter_id="G"/>
<letter_ref letter_id="G"/>
</site>
<right_flank>AAAAAATATT</right_flank>
</contributing_site>
<contributing_site sequence_id="sequence_34" position="274" strand="minus" pvalue="9.61e-15" >
<left_flank>ATTAAAACCA</left_flank>
<site>
<letter_ref letter_id="C"/>
<letter_ref letter_id="G"/>
<letter_ref letter_id="C"/>
<letter_ref letter_id="A"/>
<letter_ref letter_id="T"/>
<letter_ref letter_id="G"/>
<letter_ref letter_id="C"/>
<letter_ref letter_id="A"/>
<letter_ref letter_id="G"/>
<letter_ref letter_id="A"/>
<letter_ref letter_id="G"/>
<letter_ref letter_id="G"/>
<letter_ref letter_id="A"/>
<letter_ref letter_id="A"/>
<letter_ref letter_id="A"/>
<letter_ref letter_id="C"/>
<letter_ref letter_id="G"/>
<letter_ref letter_id="G"/>
<letter_ref letter_id="T"/>
<letter_ref letter_id="G"/>
<letter_ref letter_id="A"/>
<letter_ref letter_id="G"/>
<letter_ref letter_id="A"/>
<letter_ref letter_id="A"/>
<letter_ref letter_id="A"/>
<letter_ref letter_id="G"/>
<letter_ref letter_id="G"/>
</site>
<right_flank>AAAACATAAA</right_flank>
</contributing_site>
<contributing_site sequence_id="sequence_30" position="344" strand="minus" pvalue="3.88e-14" >
<left_flank>ACAACTAATT</left_flank>
<site>
<letter_ref letter_id="G"/>
<letter_ref letter_id="G"/>
<letter_ref letter_id="T"/>
<letter_ref letter_id="T"/>
<letter_ref letter_id="A"/>
<letter_ref letter_id="G"/>
<letter_ref letter_id="C"/>
<letter_ref letter_id="A"/>
<letter_ref letter_id="G"/>
<letter_ref letter_id="T"/>
<letter_ref letter_id="G"/>
<letter_ref letter_id="G"/>
<letter_ref letter_id="A"/>
<letter_ref letter_id="T"/>
<letter_ref letter_id="G"/>
<letter_ref letter_id="C"/>
<letter_ref letter_id="A"/>
<letter_ref letter_id="T"/>
<letter_ref letter_id="G"/>
<letter_ref letter_id="A"/>
<letter_ref letter_id="A"/>
<letter_ref letter_id="C"/>
<letter_ref letter_id="G"/>
<letter_ref letter_id="G"/>
<letter_ref letter_id="T"/>
<letter_ref letter_id="G"/>
<letter_ref letter_id="G"/>
</site>
<right_flank>TCATTAAACC</right_flank>
</contributing_site>
</contributing_sites>
</motif>
<motif id="motif_15" name="CAGARGWGCTGG" alt="MEME-15" width="12" sites="2" ic="22.0" re="27.4" llr="38" p_value="1.5e-004" e_value="6.3e+005" bayes_threshold="13.1023" elapsed_time="401.342253">
<scores>
<alphabet_matrix>
<alphabet_array>
<value letter_id="A">-765</value>
<value letter_id="C">309</value>
<value letter_id="G">-765</value>
<value letter_id="T">-765</value>
</alphabet_array>
<alphabet_array>
<value letter_id="A">138</value>
<value letter_id="C">-765</value>
<value letter_id="G">-765</value>
<value letter_id="T">-765</value>
</alphabet_array>
<alphabet_array>
<value letter_id="A">-765</value>
<value letter_id="C">-765</value>
<value letter_id="G">309</value>
<value letter_id="T">-765</value>
</alphabet_array>
<alphabet_array>
<value letter_id="A">138</value>
<value letter_id="C">-765</value>
<value letter_id="G">-765</value>
<value letter_id="T">-765</value>
</alphabet_array>
<alphabet_array>
<value letter_id="A">38</value>
<value letter_id="C">-765</value>
<value letter_id="G">209</value>
<value letter_id="T">-765</value>
</alphabet_array>
<alphabet_array>
<value letter_id="A">-765</value>
<value letter_id="C">-765</value>
<value letter_id="G">309</value>
<value letter_id="T">-765</value>
</alphabet_array>
<alphabet_array>
<value letter_id="A">38</value>
<value letter_id="C">-765</value>
<value letter_id="G">-765</value>
<value letter_id="T">38</value>
</alphabet_array>
<alphabet_array>
<value letter_id="A">-765</value>
<value letter_id="C">-765</value>
<value letter_id="G">309</value>
<value letter_id="T">-765</value>
</alphabet_array>
<alphabet_array>
<value letter_id="A">-765</value>
<value letter_id="C">309</value>
<value letter_id="G">-765</value>
<value letter_id="T">-765</value>
</alphabet_array>
<alphabet_array>
<value letter_id="A">-765</value>
<value letter_id="C">-765</value>
<value letter_id="G">-765</value>
<value letter_id="T">138</value>
</alphabet_array>
<alphabet_array>
<value letter_id="A">-765</value>
<value letter_id="C">-765</value>
<value letter_id="G">309</value>
<value letter_id="T">-765</value>
</alphabet_array>
<alphabet_array>
<value letter_id="A">-765</value>
<value letter_id="C">-765</value>
<value letter_id="G">309</value>
<value letter_id="T">-765</value>
</alphabet_array>
</alphabet_matrix>
</scores>
<probabilities>
<alphabet_matrix>
<alphabet_array>
<value letter_id="A">0.000000</value>
<value letter_id="C">1.000000</value>
<value letter_id="G">0.000000</value>
<value letter_id="T">0.000000</value>
</alphabet_array>
<alphabet_array>
<value letter_id="A">1.000000</value>
<value letter_id="C">0.000000</value>
<value letter_id="G">0.000000</value>
<value letter_id="T">0.000000</value>
</alphabet_array>
<alphabet_array>
<value letter_id="A">0.000000</value>
<value letter_id="C">0.000000</value>
<value letter_id="G">1.000000</value>
<value letter_id="T">0.000000</value>
</alphabet_array>
<alphabet_array>
<value letter_id="A">1.000000</value>
<value letter_id="C">0.000000</value>
<value letter_id="G">0.000000</value>
<value letter_id="T">0.000000</value>
</alphabet_array>
<alphabet_array>
<value letter_id="A">0.500000</value>
<value letter_id="C">0.000000</value>
<value letter_id="G">0.500000</value>
<value letter_id="T">0.000000</value>
</alphabet_array>
<alphabet_array>
<value letter_id="A">0.000000</value>
<value letter_id="C">0.000000</value>
<value letter_id="G">1.000000</value>
<value letter_id="T">0.000000</value>
</alphabet_array>
<alphabet_array>
<value letter_id="A">0.500000</value>
<value letter_id="C">0.000000</value>
<value letter_id="G">0.000000</value>
<value letter_id="T">0.500000</value>
</alphabet_array>
<alphabet_array>
<value letter_id="A">0.000000</value>
<value letter_id="C">0.000000</value>
<value letter_id="G">1.000000</value>
<value letter_id="T">0.000000</value>
</alphabet_array>
<alphabet_array>
<value letter_id="A">0.000000</value>
<value letter_id="C">1.000000</value>
<value letter_id="G">0.000000</value>
<value letter_id="T">0.000000</value>
</alphabet_array>
<alphabet_array>
<value letter_id="A">0.000000</value>
<value letter_id="C">0.000000</value>
<value letter_id="G">0.000000</value>
<value letter_id="T">1.000000</value>
</alphabet_array>
<alphabet_array>
<value letter_id="A">0.000000</value>
<value letter_id="C">0.000000</value>
<value letter_id="G">1.000000</value>
<value letter_id="T">0.000000</value>
</alphabet_array>
<alphabet_array>
<value letter_id="A">0.000000</value>
<value letter_id="C">0.000000</value>
<value letter_id="G">1.000000</value>
<value letter_id="T">0.000000</value>
</alphabet_array>
</alphabet_matrix>
</probabilities>
<regular_expression>
CAGA[AG]G[AT]GCTGG
</regular_expression>
<contributing_sites>
<contributing_site sequence_id="sequence_15" position="1173" strand="plus" pvalue="1.51e-09" >
<left_flank>ATGCTATCCA</left_flank>
<site>
<letter_ref letter_id="C"/>
<letter_ref letter_id="A"/>
<letter_ref letter_id="G"/>
<letter_ref letter_id="A"/>
<letter_ref letter_id="G"/>
<letter_ref letter_id="G"/>
<letter_ref letter_id="T"/>
<letter_ref letter_id="G"/>
<letter_ref letter_id="C"/>
<letter_ref letter_id="T"/>
<letter_ref letter_id="G"/>
<letter_ref letter_id="G"/>
</site>
<right_flank>ACAAATT</right_flank>
</contributing_site>
<contributing_site sequence_id="sequence_37" position="5" strand="plus" pvalue="6.46e-09" >
<left_flank>GTTAA</left_flank>
<site>
<letter_ref letter_id="C"/>
<letter_ref letter_id="A"/>
<letter_ref letter_id="G"/>
<letter_ref letter_id="A"/>
<letter_ref letter_id="A"/>
<letter_ref letter_id="G"/>
<letter_ref letter_id="A"/>
<letter_ref letter_id="G"/>
<letter_ref letter_id="C"/>
<letter_ref letter_id="T"/>
<letter_ref letter_id="G"/>
<letter_ref letter_id="G"/>
</site>
<right_flank>TATCAAGGAG</right_flank>
</contributing_site>
</contributing_sites>
</motif>
</motifs>
<scanned_sites_summary p_thresh="0.0001">
<scanned_sites sequence_id="sequence_0" pvalue="3.15e-06" num_sites="4"><scanned_site motif_id="motif_3" strand="plus" position="18" pvalue="4.86e-05"/>
<scanned_site motif_id="motif_13" strand="minus" position="43" pvalue="7.93e-05"/>
<scanned_site motif_id="motif_5" strand="minus" position="390" pvalue="1.47e-06"/>
<scanned_site motif_id="motif_2" strand="minus" position="424" pvalue="7.96e-08"/>
</scanned_sites>
<scanned_sites sequence_id="sequence_1" pvalue="1.17e-13" num_sites="5"><scanned_site motif_id="motif_7" strand="plus" position="54" pvalue="1.39e-09"/>
<scanned_site motif_id="motif_11" strand="plus" position="102" pvalue="3.94e-05"/>
<scanned_site motif_id="motif_5" strand="plus" position="136" pvalue="1.38e-07"/>
<scanned_site motif_id="motif_3" strand="minus" position="161" pvalue="4.60e-05"/>
<scanned_site motif_id="motif_3" strand="minus" position="185" pvalue="4.76e-07"/>
</scanned_sites>
<scanned_sites sequence_id="sequence_2" pvalue="3.34e-07" num_sites="5"><scanned_site motif_id="motif_1" strand="plus" position="52" pvalue="4.97e-11"/>
<scanned_site motif_id="motif_2" strand="plus" position="135" pvalue="3.21e-07"/>
<scanned_site motif_id="motif_2" strand="plus" position="164" pvalue="7.33e-05"/>
<scanned_site motif_id="motif_9" strand="plus" position="229" pvalue="6.94e-09"/>
<scanned_site motif_id="motif_2" strand="minus" position="322" pvalue="5.99e-06"/>
</scanned_sites>
<scanned_sites sequence_id="sequence_3" pvalue="3.89e-03" num_sites="5"><scanned_site motif_id="motif_2" strand="minus" position="61" pvalue="2.23e-06"/>
<scanned_site motif_id="motif_1" strand="plus" position="93" pvalue="2.70e-05"/>
<scanned_site motif_id="motif_1" strand="minus" position="135" pvalue="4.77e-05"/>
<scanned_site motif_id="motif_2" strand="minus" position="274" pvalue="6.45e-07"/>
<scanned_site motif_id="motif_1" strand="plus" position="328" pvalue="1.70e-08"/>
</scanned_sites>
<scanned_sites sequence_id="sequence_4" pvalue="4.74e-08" num_sites="2"><scanned_site motif_id="motif_2" strand="minus" position="166" pvalue="1.77e-06"/>
<scanned_site motif_id="motif_1" strand="minus" position="265" pvalue="3.49e-14"/>
</scanned_sites>
<scanned_sites sequence_id="sequence_5" pvalue="2.19e-09" num_sites="10"><scanned_site motif_id="motif_2" strand="plus" position="2" pvalue="1.51e-07"/>
<scanned_site motif_id="motif_9" strand="minus" position="38" pvalue="2.29e-05"/>
<scanned_site motif_id="motif_9" strand="minus" position="63" pvalue="7.92e-05"/>
<scanned_site motif_id="motif_9" strand="plus" position="102" pvalue="2.31e-09"/>
<scanned_site motif_id="motif_9" strand="plus" position="199" pvalue="6.94e-09"/>
<scanned_site motif_id="motif_1" strand="minus" position="270" pvalue="1.05e-06"/>
<scanned_site motif_id="motif_9" strand="minus" position="312" pvalue="4.30e-05"/>
<scanned_site motif_id="motif_9" strand="plus" position="371" pvalue="1.24e-05"/>
<scanned_site motif_id="motif_2" strand="minus" position="405" pvalue="1.44e-05"/>
<scanned_site motif_id="motif_1" strand="minus" position="481" pvalue="1.52e-13"/>
</scanned_sites>
<scanned_sites sequence_id="sequence_6" pvalue="5.34e-08" num_sites="3"><scanned_site motif_id="motif_9" strand="minus" position="11" pvalue="1.30e-08"/>
<scanned_site motif_id="motif_2" strand="minus" position="60" pvalue="4.91e-07"/>
<scanned_site motif_id="motif_1" strand="minus" position="199" pvalue="1.25e-11"/>
</scanned_sites>
<scanned_sites sequence_id="sequence_7" pvalue="2.86e-15" num_sites="4"><scanned_site motif_id="motif_12" strand="plus" position="33" pvalue="6.32e-05"/>
<scanned_site motif_id="motif_4" strand="plus" position="71" pvalue="2.43e-14"/>
<scanned_site motif_id="motif_3" strand="minus" position="115" pvalue="6.56e-09"/>
<scanned_site motif_id="motif_11" strand="minus" position="218" pvalue="5.86e-05"/>
</scanned_sites>
<scanned_sites sequence_id="sequence_8" pvalue="3.68e-07" num_sites="2"><scanned_site motif_id="motif_2" strand="minus" position="24" pvalue="8.11e-06"/>
<scanned_site motif_id="motif_1" strand="minus" position="92" pvalue="3.84e-13"/>
</scanned_sites>
<scanned_sites sequence_id="sequence_9" pvalue="1.83e-01" num_sites="2"><scanned_site motif_id="motif_1" strand="minus" position="28" pvalue="8.89e-05"/>
<scanned_site motif_id="motif_9" strand="minus" position="96" pvalue="5.18e-08"/>
</scanned_sites>
<scanned_sites sequence_id="sequence_10" pvalue="2.48e-15" num_sites="4"><scanned_site motif_id="motif_1" strand="minus" position="19" pvalue="3.49e-14"/>
<scanned_site motif_id="motif_2" strand="plus" position="75" pvalue="1.77e-07"/>
<scanned_site motif_id="motif_3" strand="minus" position="278" pvalue="6.70e-07"/>
<scanned_site motif_id="motif_12" strand="minus" position="300" pvalue="5.50e-05"/>
</scanned_sites>
<scanned_sites sequence_id="sequence_11" pvalue="3.73e-05" num_sites="5"><scanned_site motif_id="motif_1" strand="minus" position="15" pvalue="1.94e-11"/>
<scanned_site motif_id="motif_9" strand="plus" position="57" pvalue="4.06e-05"/>
<scanned_site motif_id="motif_9" strand="plus" position="131" pvalue="2.31e-09"/>
<scanned_site motif_id="motif_9" strand="minus" position="195" pvalue="2.31e-09"/>
<scanned_site motif_id="motif_1" strand="plus" position="241" pvalue="8.26e-05"/>
</scanned_sites>
<scanned_sites sequence_id="sequence_12" pvalue="2.12e-08" num_sites="5"><scanned_site motif_id="motif_7" strand="plus" position="134" pvalue="1.75e-08"/>
<scanned_site motif_id="motif_3" strand="minus" position="157" pvalue="6.16e-07"/>
<scanned_site motif_id="motif_5" strand="plus" position="203" pvalue="1.28e-05"/>
<scanned_site motif_id="motif_2" strand="minus" position="368" pvalue="4.86e-06"/>
<scanned_site motif_id="motif_13" strand="plus" position="416" pvalue="3.18e-05"/>
</scanned_sites>
<scanned_sites sequence_id="sequence_13" pvalue="1.68e-09" num_sites="3"><scanned_site motif_id="motif_1" strand="minus" position="132" pvalue="4.84e-15"/>
<scanned_site motif_id="motif_8" strand="minus" position="250" pvalue="9.26e-07"/>
<scanned_site motif_id="motif_9" strand="plus" position="298" pvalue="8.48e-07"/>
</scanned_sites>
<scanned_sites sequence_id="sequence_14" pvalue="1.79e-02" num_sites="3"><scanned_site motif_id="motif_9" strand="minus" position="5" pvalue="2.58e-05"/>
<scanned_site motif_id="motif_9" strand="minus" position="38" pvalue="1.48e-07"/>
<scanned_site motif_id="motif_6" strand="plus" position="99" pvalue="1.30e-05"/>
</scanned_sites>
<scanned_sites sequence_id="sequence_15" pvalue="1.68e-33" num_sites="13"><scanned_site motif_id="motif_13" strand="minus" position="66" pvalue="1.16e-05"/>
<scanned_site motif_id="motif_3" strand="minus" position="102" pvalue="1.01e-07"/>
<scanned_site motif_id="motif_4" strand="plus" position="154" pvalue="1.07e-14"/>
<scanned_site motif_id="motif_11" strand="minus" position="268" pvalue="2.59e-11"/>
<scanned_site motif_id="motif_12" strand="plus" position="533" pvalue="7.41e-12"/>
<scanned_site motif_id="motif_5" strand="minus" position="668" pvalue="1.15e-06"/>
<scanned_site motif_id="motif_10" strand="plus" position="752" pvalue="2.40e-05"/>
<scanned_site motif_id="motif_12" strand="minus" position="779" pvalue="2.85e-06"/>
<scanned_site motif_id="motif_13" strand="minus" position="855" pvalue="2.64e-12"/>
<scanned_site motif_id="motif_12" strand="minus" position="902" pvalue="1.57e-06"/>
<scanned_site motif_id="motif_3" strand="minus" position="978" pvalue="3.76e-06"/>
<scanned_site motif_id="motif_2" strand="minus" position="1078" pvalue="3.51e-06"/>
<scanned_site motif_id="motif_15" strand="plus" position="1173" pvalue="1.51e-09"/>
</scanned_sites>
<scanned_sites sequence_id="sequence_16" pvalue="2.92e-08" num_sites="2"><scanned_site motif_id="motif_1" strand="minus" position="0" pvalue="6.68e-12"/>
<scanned_site motif_id="motif_2" strand="plus" position="201" pvalue="1.72e-05"/>
</scanned_sites>
<scanned_sites sequence_id="sequence_17" pvalue="4.55e-05" num_sites="4"><scanned_site motif_id="motif_9" strand="plus" position="126" pvalue="4.73e-05"/>
<scanned_site motif_id="motif_9" strand="minus" position="151" pvalue="2.88e-05"/>
<scanned_site motif_id="motif_9" strand="plus" position="267" pvalue="1.37e-07"/>
<scanned_site motif_id="motif_1" strand="plus" position="299" pvalue="2.83e-12"/>
</scanned_sites>
<scanned_sites sequence_id="sequence_18" pvalue="2.12e-12" num_sites="5"><scanned_site motif_id="motif_3" strand="minus" position="76" pvalue="2.58e-05"/>
<scanned_site motif_id="motif_3" strand="minus" position="103" pvalue="3.73e-08"/>
<scanned_site motif_id="motif_5" strand="plus" position="149" pvalue="8.79e-06"/>
<scanned_site motif_id="motif_2" strand="plus" position="221" pvalue="2.81e-06"/>
<scanned_site motif_id="motif_12" strand="plus" position="267" pvalue="2.40e-10"/>
</scanned_sites>
<scanned_sites sequence_id="sequence_19" pvalue="4.95e-05" num_sites="2"><scanned_site motif_id="motif_5" strand="plus" position="15" pvalue="6.54e-07"/>
<scanned_site motif_id="motif_2" strand="minus" position="155" pvalue="1.51e-07"/>
</scanned_sites>
<scanned_sites sequence_id="sequence_20" pvalue="1.02e-17" num_sites="4"><scanned_site motif_id="motif_2" strand="plus" position="58" pvalue="7.88e-05"/>
<scanned_site motif_id="motif_5" strand="minus" position="124" pvalue="1.80e-06"/>
<scanned_site motif_id="motif_4" strand="plus" position="207" pvalue="4.28e-18"/>
<scanned_site motif_id="motif_3" strand="plus" position="256" pvalue="1.48e-07"/>
</scanned_sites>
<scanned_sites sequence_id="sequence_21" pvalue="1.67e-16" num_sites="5"><scanned_site motif_id="motif_5" strand="plus" position="19" pvalue="7.49e-05"/>
<scanned_site motif_id="motif_4" strand="minus" position="49" pvalue="2.73e-16"/>
<scanned_site motif_id="motif_5" strand="plus" position="109" pvalue="6.54e-07"/>
<scanned_site motif_id="motif_3" strand="plus" position="160" pvalue="1.78e-07"/>
<scanned_site motif_id="motif_8" strand="plus" position="189" pvalue="7.20e-05"/>
</scanned_sites>
<scanned_sites sequence_id="sequence_22" pvalue="6.16e-01" num_sites="1"><scanned_site motif_id="motif_2" strand="minus" position="109" pvalue="1.31e-05"/>
</scanned_sites>
<scanned_sites sequence_id="sequence_23" pvalue="3.43e-29" num_sites="9"><scanned_site motif_id="motif_5" strand="plus" position="20" pvalue="8.03e-07"/>
<scanned_site motif_id="motif_13" strand="plus" position="59" pvalue="1.01e-12"/>
<scanned_site motif_id="motif_4" strand="minus" position="95" pvalue="2.85e-14"/>
<scanned_site motif_id="motif_3" strand="plus" position="165" pvalue="1.38e-05"/>
<scanned_site motif_id="motif_3" strand="plus" position="207" pvalue="1.06e-09"/>
<scanned_site motif_id="motif_6" strand="plus" position="239" pvalue="2.30e-07"/>
<scanned_site motif_id="motif_12" strand="minus" position="276" pvalue="2.31e-09"/>
<scanned_site motif_id="motif_2" strand="minus" position="394" pvalue="8.46e-05"/>
<scanned_site motif_id="motif_13" strand="plus" position="428" pvalue="4.72e-05"/>
</scanned_sites>
<scanned_sites sequence_id="sequence_24" pvalue="3.13e-04" num_sites="2"><scanned_site motif_id="motif_1" strand="minus" position="26" pvalue="9.06e-10"/>
<scanned_site motif_id="motif_2" strand="minus" position="131" pvalue="1.19e-05"/>
</scanned_sites>
<scanned_sites sequence_id="sequence_25" pvalue="2.86e-01" num_sites="1"><scanned_site motif_id="motif_2" strand="minus" position="172" pvalue="1.51e-07"/>
</scanned_sites>
<scanned_sites sequence_id="sequence_26" pvalue="1.43e-06" num_sites="3"><scanned_site motif_id="motif_13" strand="minus" position="211" pvalue="5.66e-10"/>
<scanned_site motif_id="motif_9" strand="minus" position="250" pvalue="3.42e-06"/>
<scanned_site motif_id="motif_3" strand="minus" position="379" pvalue="7.29e-07"/>
</scanned_sites>
<scanned_sites sequence_id="sequence_27" pvalue="6.87e-09" num_sites="4"><scanned_site motif_id="motif_11" strand="plus" position="3" pvalue="9.01e-06"/>
<scanned_site motif_id="motif_2" strand="minus" position="53" pvalue="9.86e-06"/>
<scanned_site motif_id="motif_1" strand="minus" position="74" pvalue="4.61e-14"/>
<scanned_site motif_id="motif_9" strand="plus" position="260" pvalue="1.62e-06"/>
</scanned_sites>
<scanned_sites sequence_id="sequence_28" pvalue="5.81e-10" num_sites="3"><scanned_site motif_id="motif_4" strand="minus" position="70" pvalue="2.72e-13"/>
<scanned_site motif_id="motif_2" strand="plus" position="169" pvalue="6.63e-06"/>
<scanned_site motif_id="motif_11" strand="minus" position="242" pvalue="6.60e-05"/>
</scanned_sites>
<scanned_sites sequence_id="sequence_29" pvalue="2.05e-10" num_sites="10"><scanned_site motif_id="motif_1" strand="plus" position="4" pvalue="2.25e-07"/>
<scanned_site motif_id="motif_2" strand="minus" position="161" pvalue="9.38e-08"/>
<scanned_site motif_id="motif_1" strand="minus" position="189" pvalue="7.98e-06"/>
<scanned_site motif_id="motif_1" strand="plus" position="355" pvalue="2.32e-16"/>
<scanned_site motif_id="motif_1" strand="plus" position="472" pvalue="1.46e-05"/>
<scanned_site motif_id="motif_2" strand="minus" position="659" pvalue="1.44e-05"/>
<scanned_site motif_id="motif_9" strand="plus" position="736" pvalue="2.31e-09"/>
<scanned_site motif_id="motif_9" strand="minus" position="758" pvalue="1.21e-05"/>
<scanned_site motif_id="motif_1" strand="minus" position="789" pvalue="8.53e-06"/>
<scanned_site motif_id="motif_2" strand="plus" position="889" pvalue="7.33e-05"/>
</scanned_sites>
<scanned_sites sequence_id="sequence_30" pvalue="1.77e-46" num_sites="13"><scanned_site motif_id="motif_10" strand="plus" position="141" pvalue="2.40e-05"/>
<scanned_site motif_id="motif_2" strand="minus" position="150" pvalue="1.08e-06"/>
<scanned_site motif_id="motif_6" strand="plus" position="181" pvalue="2.30e-07"/>
<scanned_site motif_id="motif_5" strand="plus" position="225" pvalue="5.52e-08"/>
<scanned_site motif_id="motif_4" strand="minus" position="289" pvalue="1.71e-05"/>
<scanned_site motif_id="motif_14" strand="minus" position="344" pvalue="3.88e-14"/>
<scanned_site motif_id="motif_8" strand="plus" position="397" pvalue="5.34e-20"/>
<scanned_site motif_id="motif_3" strand="plus" position="446" pvalue="4.58e-12"/>
<scanned_site motif_id="motif_13" strand="plus" position="469" pvalue="2.28e-10"/>
<scanned_site motif_id="motif_13" strand="minus" position="510" pvalue="2.35e-05"/>
<scanned_site motif_id="motif_12" strand="plus" position="542" pvalue="5.50e-05"/>
<scanned_site motif_id="motif_3" strand="minus" position="576" pvalue="6.39e-05"/>
<scanned_site motif_id="motif_7" strand="minus" position="616" pvalue="2.67e-10"/>
</scanned_sites>
<scanned_sites sequence_id="sequence_31" pvalue="8.34e-01" num_sites="2"><scanned_site motif_id="motif_2" strand="plus" position="7" pvalue="4.86e-06"/>
<scanned_site motif_id="motif_2" strand="minus" position="61" pvalue="7.88e-05"/>
</scanned_sites>
<scanned_sites sequence_id="sequence_32" pvalue="2.42e-02" num_sites="2"><scanned_site motif_id="motif_15" strand="plus" position="22" pvalue="8.55e-05"/>
<scanned_site motif_id="motif_3" strand="minus" position="67" pvalue="4.35e-05"/>
</scanned_sites>
<scanned_sites sequence_id="sequence_33" pvalue="5.84e-08" num_sites="5"><scanned_site motif_id="motif_3" strand="minus" position="51" pvalue="7.29e-07"/>
<scanned_site motif_id="motif_15" strand="plus" position="108" pvalue="8.55e-05"/>
<scanned_site motif_id="motif_7" strand="minus" position="151" pvalue="8.00e-05"/>
<scanned_site motif_id="motif_11" strand="plus" position="178" pvalue="8.12e-05"/>
<scanned_site motif_id="motif_12" strand="minus" position="242" pvalue="1.47e-08"/>
</scanned_sites>
<scanned_sites sequence_id="sequence_34" pvalue="9.90e-16" num_sites="5"><scanned_site motif_id="motif_9" strand="plus" position="24" pvalue="1.14e-06"/>
<scanned_site motif_id="motif_1" strand="minus" position="131" pvalue="1.16e-05"/>
<scanned_site motif_id="motif_14" strand="minus" position="274" pvalue="9.61e-15"/>
<scanned_site motif_id="motif_2" strand="minus" position="401" pvalue="1.44e-05"/>
<scanned_site motif_id="motif_1" strand="minus" position="526" pvalue="1.52e-13"/>
</scanned_sites>
<scanned_sites sequence_id="sequence_35" pvalue="2.75e-23" num_sites="11"><scanned_site motif_id="motif_9" strand="minus" position="76" pvalue="1.62e-06"/>
<scanned_site motif_id="motif_9" strand="minus" position="131" pvalue="7.92e-05"/>
<scanned_site motif_id="motif_9" strand="plus" position="155" pvalue="1.03e-05"/>
<scanned_site motif_id="motif_1" strand="plus" position="253" pvalue="7.67e-05"/>
<scanned_site motif_id="motif_1" strand="minus" position="383" pvalue="2.28e-17"/>
<scanned_site motif_id="motif_3" strand="plus" position="458" pvalue="2.14e-07"/>
<scanned_site motif_id="motif_2" strand="plus" position="574" pvalue="1.29e-07"/>
<scanned_site motif_id="motif_12" strand="plus" position="707" pvalue="7.66e-09"/>
<scanned_site motif_id="motif_8" strand="minus" position="770" pvalue="3.64e-05"/>
<scanned_site motif_id="motif_10" strand="minus" position="829" pvalue="4.91e-07"/>
<scanned_site motif_id="motif_8" strand="minus" position="869" pvalue="1.15e-05"/>
</scanned_sites>
<scanned_sites sequence_id="sequence_36" pvalue="1.73e-01" num_sites="1"><scanned_site motif_id="motif_2" strand="minus" position="82" pvalue="1.39e-06"/>
</scanned_sites>
<scanned_sites sequence_id="sequence_37" pvalue="1.07e-21" num_sites="10"><scanned_site motif_id="motif_15" strand="plus" position="5" pvalue="6.46e-09"/>
<scanned_site motif_id="motif_7" strand="minus" position="50" pvalue="5.18e-05"/>
<scanned_site motif_id="motif_5" strand="minus" position="97" pvalue="5.52e-06"/>
<scanned_site motif_id="motif_8" strand="plus" position="119" pvalue="7.68e-19"/>
<scanned_site motif_id="motif_15" strand="minus" position="229" pvalue="8.55e-05"/>
<scanned_site motif_id="motif_14" strand="plus" position="246" pvalue="4.10e-06"/>
<scanned_site motif_id="motif_8" strand="plus" position="281" pvalue="2.47e-05"/>
<scanned_site motif_id="motif_7" strand="minus" position="432" pvalue="3.18e-09"/>
<scanned_site motif_id="motif_7" strand="plus" position="459" pvalue="9.00e-05"/>
<scanned_site motif_id="motif_14" strand="plus" position="546" pvalue="2.17e-05"/>
</scanned_sites>
<scanned_sites sequence_id="sequence_38" pvalue="3.73e-02" num_sites="2"><scanned_site motif_id="motif_9" strand="plus" position="2" pvalue="5.98e-06"/>
<scanned_site motif_id="motif_2" strand="minus" position="128" pvalue="4.75e-08"/>
</scanned_sites>
<scanned_sites sequence_id="sequence_39" pvalue="9.18e-06" num_sites="3"><scanned_site motif_id="motif_1" strand="plus" position="16" pvalue="1.87e-10"/>
<scanned_site motif_id="motif_2" strand="minus" position="201" pvalue="1.10e-07"/>
<scanned_site motif_id="motif_2" strand="minus" position="265" pvalue="2.06e-07"/>
</scanned_sites>
<scanned_sites sequence_id="sequence_40" pvalue="1.91e-09" num_sites="3"><scanned_site motif_id="motif_2" strand="minus" position="102" pvalue="9.55e-07"/>
<scanned_site motif_id="motif_12" strand="plus" position="327" pvalue="1.39e-11"/>
<scanned_site motif_id="motif_3" strand="plus" position="384" pvalue="3.67e-07"/>
</scanned_sites>
<scanned_sites sequence_id="sequence_41" pvalue="3.03e-30" num_sites="9"><scanned_site motif_id="motif_11" strand="plus" position="15" pvalue="1.42e-12"/>
<scanned_site motif_id="motif_10" strand="plus" position="43" pvalue="1.15e-07"/>
<scanned_site motif_id="motif_14" strand="plus" position="92" pvalue="4.18e-15"/>
<scanned_site motif_id="motif_2" strand="plus" position="156" pvalue="8.95e-06"/>
<scanned_site motif_id="motif_9" strand="minus" position="234" pvalue="5.18e-08"/>
<scanned_site motif_id="motif_1" strand="minus" position="274" pvalue="2.09e-11"/>
<scanned_site motif_id="motif_7" strand="plus" position="390" pvalue="5.65e-05"/>
<scanned_site motif_id="motif_4" strand="minus" position="407" pvalue="9.64e-06"/>
<scanned_site motif_id="motif_3" strand="minus" position="550" pvalue="7.92e-07"/>
</scanned_sites>
<scanned_sites sequence_id="sequence_42" pvalue="1.10e-06" num_sites="3"><scanned_site motif_id="motif_13" strand="minus" position="70" pvalue="4.66e-06"/>
<scanned_site motif_id="motif_2" strand="minus" position="139" pvalue="1.85e-08"/>
<scanned_site motif_id="motif_5" strand="minus" position="333" pvalue="1.28e-05"/>
</scanned_sites>
<scanned_sites sequence_id="sequence_43" pvalue="2.32e-06" num_sites="3"><scanned_site motif_id="motif_7" strand="plus" position="49" pvalue="3.58e-05"/>
<scanned_site motif_id="motif_3" strand="minus" position="118" pvalue="1.29e-08"/>
<scanned_site motif_id="motif_5" strand="plus" position="210" pvalue="4.07e-06"/>
</scanned_sites>
</scanned_sites_summary>
</MEME>
