# Supplementary material for: Transcriptome analysis reveals a de novo DNA element that may interact with chromatin-associated proteins in Plasmodium berghei during erythrocytic development
Source: Sci Rep. 2025 May 28;15:18621. doi: 10.1038/s41598-025-03586-4 (PMC12120095; doi:10.1038/s41598-025-03586-4)
Supplement: Supplementary file 5 — Supplementary Information 5. [file 41598_2025_3586_MOESM5_ESM.zip › Supplementary File S6/meme_out_chip_seq/DynSpansBySourceId_schizont/meme.txt]

********************************************************************************
MEME - Motif discovery tool
********************************************************************************
MEME version 5.5.7 (Release date: Wed Jun 19 13:59:04 2024 -0700)

For further information on how to interpret these results please access https://meme-suite.org/meme.
To get a copy of the MEME Suite software please access https://meme-suite.org.

********************************************************************************


********************************************************************************
REFERENCE
********************************************************************************
If you use this program in your research, please cite:

Timothy L. Bailey and Charles Elkan,
"Fitting a mixture model by expectation maximization to
discover motifs in biopolymers",
Proceedings of the Second International Conference on Intelligent Systems
for Molecular Biology, pp. 28-36, AAAI Press, Menlo Park, California, 1994.
********************************************************************************


********************************************************************************
TRAINING SET
********************************************************************************
PRIMARY SEQUENCES= ./DynSpansBySourceId_schizont.fasta
CONTROL SEQUENCES= --none--
ALPHABET= ACGT
Sequence name            Weight Length  Sequence name            Weight Length  
-------------            ------ ------  -------------            ------ ------  
Pf3D7_14_v3:1185920-1188 1.0000   2184  Pf3D7_14_v3:1189588-1189 1.0000    410  
Pf3D7_14_v3:1229478-1229 1.0000    321  Pf3D7_14_v3:1237558-1238 1.0000    984  
Pf3D7_14_v3:1252422-1252 1.0000    323  Pf3D7_14_v3:1263240-1263 1.0000    643  
Pf3D7_14_v3:1330541-1330 1.0000    400  Pf3D7_14_v3:1338595-1339 1.0000    534  
Pf3D7_14_v3:1376854-1377 1.0000   1115  Pf3D7_14_v3:1418168-1418 1.0000    794  
Pf3D7_14_v3:1443955-1444 1.0000    669  Pf3D7_14_v3:1474711-1478 1.0000   3297  
Pf3D7_14_v3:1501615-1502 1.0000    428  Pf3D7_14_v3:1511329-1512 1.0000   1082  
Pf3D7_14_v3:1514467-1516 1.0000   1716  Pf3D7_14_v3:1540266-1540 1.0000    419  
Pf3D7_14_v3:1546085-1546 1.0000    379  Pf3D7_14_v3:1546919-1548 1.0000   1758  
Pf3D7_14_v3:1603692-1606 1.0000   2873  Pf3D7_14_v3:1612794-1613 1.0000    250  
Pf3D7_14_v3:1616851-1617 1.0000    403  Pf3D7_14_v3:1636677-1637 1.0000    880  
Pf3D7_14_v3:1637973-1638 1.0000    279  Pf3D7_14_v3:1668102-1668 1.0000    694  
Pf3D7_14_v3:1680219-1680 1.0000    620  Pf3D7_14_v3:1699010-1699 1.0000    971  
Pf3D7_14_v3:1715879-1716 1.0000    695  Pf3D7_14_v3:1729018-1729 1.0000    400  
Pf3D7_14_v3:1846477-1847 1.0000    531  Pf3D7_14_v3:1868647-1869 1.0000   1086  
Pf3D7_14_v3:1889236-1889 1.0000    375  Pf3D7_14_v3:1890072-1890 1.0000    529  
Pf3D7_14_v3:1898337-1898 1.0000    240  Pf3D7_14_v3:1919040-1919 1.0000    624  
Pf3D7_14_v3:1939847-1940 1.0000   1153  Pf3D7_14_v3:1948706-1949 1.0000    399  
Pf3D7_14_v3:2007303-2007 1.0000    533  Pf3D7_14_v3:2012976-2014 1.0000   1186  
Pf3D7_14_v3:2014612-2015 1.0000    747  Pf3D7_14_v3:2036952-2037 1.0000    514  
Pf3D7_14_v3:2046592-2047 1.0000    706  Pf3D7_14_v3:2054770-2055 1.0000    308  
Pf3D7_14_v3:2102259-2104 1.0000   2177  Pf3D7_14_v3:2120649-2121 1.0000   1204  
Pf3D7_14_v3:2132325-2133 1.0000    994  Pf3D7_14_v3:2154501-2155 1.0000    572  
Pf3D7_14_v3:2237041-2237 1.0000    257  Pf3D7_14_v3:2256285-2259 1.0000   3362  
Pf3D7_14_v3:2277656-2278 1.0000    466  Pf3D7_14_v3:2293527-2293 1.0000    340  
Pf3D7_14_v3:2294529-2295 1.0000    774  Pf3D7_14_v3:2333167-2333 1.0000    690  
Pf3D7_14_v3:2344412-2344 1.0000    343  Pf3D7_14_v3:2413907-2414 1.0000    289  
Pf3D7_14_v3:2447533-2448 1.0000    544  Pf3D7_14_v3:2451225-2451 1.0000    627  
Pf3D7_14_v3:2471660-2473 1.0000   1507  Pf3D7_14_v3:2484465-2485 1.0000    571  
Pf3D7_14_v3:2503959-2504 1.0000    252  Pf3D7_14_v3:2557800-2558 1.0000    954  
Pf3D7_14_v3:2567858-2568 1.0000    462  Pf3D7_14_v3:2569339-2569 1.0000    261  
Pf3D7_14_v3:2576891-2577 1.0000    506  Pf3D7_14_v3:2590344-2591 1.0000   1455  
Pf3D7_14_v3:2707497-2708 1.0000    931  Pf3D7_14_v3:2718826-2719 1.0000    854  
Pf3D7_14_v3:2720935-2721 1.0000    712  Pf3D7_14_v3:2765119-2765 1.0000    265  
Pf3D7_14_v3:2768230-2768 1.0000    479  Pf3D7_14_v3:2769316-2769 1.0000    589  
Pf3D7_14_v3:2795992-2796 1.0000    288  Pf3D7_14_v3:2798304-2799 1.0000    977  
Pf3D7_14_v3:2800103-2800 1.0000    785  Pf3D7_14_v3:2805655-2808 1.0000   2428  
Pf3D7_14_v3:2903756-2904 1.0000    280  Pf3D7_14_v3:2907956-2908 1.0000    387  
Pf3D7_14_v3:2908927-2909 1.0000    413  Pf3D7_14_v3:2932266-2932 1.0000    482  
Pf3D7_14_v3:2944837-2945 1.0000    265  Pf3D7_14_v3:2965350-2965 1.0000    314  
Pf3D7_14_v3:2979977-2980 1.0000    281  Pf3D7_14_v3:2981624-2982 1.0000    506  
Pf3D7_14_v3:2988654-2989 1.0000    419  Pf3D7_14_v3:2996271-2996 1.0000    400  
Pf3D7_14_v3:3004811-3005 1.0000    903  Pf3D7_14_v3:3019174-3019 1.0000    339  
Pf3D7_14_v3:3022239-3022 1.0000    281  Pf3D7_14_v3:3028833-3029 1.0000    291  
Pf3D7_14_v3:3073617-3074 1.0000    627  Pf3D7_14_v3:3078658-3078 1.0000    321  
Pf3D7_14_v3:3105409-3105 1.0000    455  Pf3D7_14_v3:3110506-3110 1.0000    337  
Pf3D7_14_v3:3137760-3138 1.0000    898  Pf3D7_14_v3:3147875-3153 1.0000   6008  
Pf3D7_14_v3:3163221-3167 1.0000   4626  Pf3D7_14_v3:3168366-3170 1.0000   1926  
Pf3D7_14_v3:3171711-3174 1.0000   2402  Pf3D7_14_v3:3175468-3184 1.0000   9143  
Pf3D7_14_v3:3199842-3203 1.0000   4072  Pf3D7_14_v3:3205028-3205 1.0000    291  
Pf3D7_14_v3:3206129-3207 1.0000   1044  Pf3D7_14_v3:3207609-3211 1.0000   4106  
Pf3D7_14_v3:3212178-3212 1.0000    261  Pf3D7_14_v3:3212889-3217 1.0000   4623  
Pf3D7_14_v3:3218155-3225 1.0000   7146  Pf3D7_14_v3:3226031-3228 1.0000   2959  
Pf3D7_14_v3:3236981-3241 1.0000   4831  Pf3D7_14_v3:3246229-3247 1.0000   1535  
Pf3D7_14_v3:3248615-3255 1.0000   7245  
********************************************************************************

********************************************************************************
COMMAND LINE SUMMARY
********************************************************************************
This information can also be useful in the event you wish to report a
problem with the MEME software.

command: meme ./DynSpansBySourceId_schizont.fasta -dna -oc meme_out_15/DynSpansBySourceId_schizont -nostatus -time 14400 -mod zoops -nmotifs 15 -minw 6 -maxw 50 -objfun classic -revcomp -markov_order 0 

model:  mod=         zoops    nmotifs=        15    evt=           inf
objective function:           em=       E-value of product of p-values
                              starts=   E-value of product of p-values
strands: + -
width:  minw=            6    maxw=           50
nsites: minsites=        2    maxsites=      109    wnsites=       0.8
theta:  spmap=         uni    spfuzz=        0.5
em:     prior=   dirichlet    b=            0.01    maxiter=        50
        distance=    1e-05
trim:   wg=             11    ws=              1    endgaps=       yes
data:   n=          131784    N=             109
sample: seed=            0    hsfrac=          0
        searchsize= 100000    norand=         no    csites=       1000
Letter frequencies in dataset:
A 0.419 C 0.081 G 0.081 T 0.419 
Background letter frequencies (from file dataset with add-one prior applied):
A 0.419 C 0.081 G 0.081 T 0.419 
Background model order: 0
********************************************************************************


********************************************************************************
MOTIF AWATWWATATATATATATATATATATATATATATA MEME-1	width =  35  sites =  70  llr = 1426  E-value = 7.5e-215
********************************************************************************
--------------------------------------------------------------------------------
	Motif AWATWWATATATATATATATATATATATATATATA MEME-1 Description
--------------------------------------------------------------------------------
Simplified        A  839253839292829191a:a:a:a:a:a:a:a:9
pos.-specific     C  :2:::1:1:::::::::::::::::::::::::::
probability       G  11:12:::::::::::::::::::::::::::::1
matrix            T  15:7262618181819:9:a:a:a:a:a:a:a:a1

         bits    3.6                                    
                 3.3                                    
                 2.9                                    
                 2.5                                    
Relative         2.2                                    
Entropy          1.8                                    
(29.4 bits)      1.5                                    
                 1.1   *               **************** 
                 0.7   *     * *** *********************
                 0.4 * *** * ***************************
                 0.0 -----------------------------------

Multilevel           ATATATATATATATATATATATATATATATATATA
consensus             A AGATA     A                     
sequence                 T                              
                                                        
--------------------------------------------------------------------------------

--------------------------------------------------------------------------------
	Motif AWATWWATATATATATATATATATATATATATATA MEME-1 sites sorted by position p-value
--------------------------------------------------------------------------------
Sequence name            Strand  Start   P-value                           Site              
-------------            ------  ----- ---------            -----------------------------------
Pf3D7_14_v3:2014612-2015     -    544  3.10e-15 AATAAATATT ACATGTACATATATATATATATATATATATATATA AATGAAAATG
Pf3D7_14_v3:3199842-3203     +   2001  1.47e-14 ATATATAACT ATATGTATATATATATATATATATATATATATATA TATATAAATA
Pf3D7_14_v3:3147875-3153     +   3099  1.47e-14 TAATATATAT ATATGTATATATATATATATATATATATATATATA TATATATTTT
Pf3D7_14_v3:2256285-2259     -   1822  3.17e-14 TATTATATAT ACATATATATATATATATATATATATATATATATA TATTTATATA
Pf3D7_14_v3:1699010-1699     -    650  3.17e-14 GATTAACCTT ACATATATATATATATATATATATATATATATATA TATATATACT
Pf3D7_14_v3:1237558-1238     -    730  3.17e-14 ATAGAAACAC ACATATATATATATATATATATATATATATATATA TAAAGATAAT
Pf3D7_14_v3:3175468-3184     +   2795  4.11e-14 TATATTATAT GTATGTATATATATATATATATATATATATATATA TATAGTTATA
Pf3D7_14_v3:2102259-2104     +   1656  5.64e-14 GAAGAATGAT AAATGTATATATATATATATATATATATATATATA ATATAATTAT
Pf3D7_14_v3:2036952-2037     -    192  5.64e-14 TTAAATATAC AAATGTATATATATATATATATATATATATATATA TATTTATATA
Pf3D7_14_v3:1603692-1606     -   1991  5.64e-14 TTATATAGAC AAATGTATATATATATATATATATATATATATATA TATAAATATA
Pf3D7_14_v3:2769316-2769     +    232  1.62e-13 TTTTTATAAT ATATATATATATATATATATATATATATATATATA ATATAATATA
Pf3D7_14_v3:2576891-2577     +    365  1.62e-13 TATTTAATAT ATATATATATATATATATATATATATATATATATA TTTAATATTT
Pf3D7_14_v3:2557800-2558     +    291  1.62e-13 ATATATATTT ATATATATATATATATATATATATATATATATATA ATTATGTTAA
Pf3D7_14_v3:1546919-1548     +   1278  1.62e-13 AATTTCCATT ATATATATATATATATATATATATATATATATATA TTATATATAT
Pf3D7_14_v3:1189588-1189     +     97  5.08e-13 ATACATACAT GCATACATATATATATATATATATATATATATATA TATGTGTACA
Pf3D7_14_v3:2012976-2014     +   1000  7.17e-13 ATATATATAT ATATAAATATATATATATATATATATATATATATA TGTTATATAT
Pf3D7_14_v3:1668102-1668     +     63  7.17e-13 AAAGCACGTA ATATTTATATATATATATATATATATATATATATA TTTATAATTT
Pf3D7_14_v3:1546085-1546     +     39  7.17e-13 TAAATAATAT ATATTTATATATATATATATATATATATATATATA TAATTTAATT
Pf3D7_14_v3:1185920-1188     +    450  7.17e-13 AAATAAATAA ATATAAATATATATATATATATATATATATATATA TATAATATAT
Pf3D7_14_v3:3248615-3255     -   3265  8.92e-13 ATCATTTCAA ACATTAATATATATATATATATATATATATATATA TATCAACATA
Pf3D7_14_v3:1252422-1252     +    283  8.92e-13 ATATATAAAT ATATATAAATATATATATATATATATATATATATA TTAATG    
Pf3D7_14_v3:2768230-2768     +     94  1.08e-12 ATTATTGGAA ATATGTTAATATATATATATATATATATATATATA TATATTATAG
Pf3D7_14_v3:2132325-2133     +    871  1.28e-12 TAAAACACAT ATATGTAAATATAAATATATATATATATATATATA TATATAATGT
Pf3D7_14_v3:1715879-1716     +    430  1.28e-12 AAATTATTAT ATATCTATATATATATATATATATATATATATATA TTATATCTAT
Pf3D7_14_v3:2471660-2473     -    405  1.95e-12 TTAAATAAAT AAATAAATATATATATATATATATATATATATATA TGTATAATGT
Pf3D7_14_v3:2046592-2047     -    662  1.95e-12 TTATATTGTC ACATTTATACATATATATATATATATATATATATA AAATATTATT
Pf3D7_14_v3:1680219-1680     -     84  1.95e-12 AATAAGGAAA ATATGTATTTATATATATATATATATATATATATA TATTTCTTTG
Pf3D7_14_v3:1474711-1478     +   1764  1.95e-12 TAATATAAAT AAATAAATATATATATATATATATATATATATATA ACATTATCCA
Pf3D7_14_v3:3073617-3074     +      3  3.05e-12         GA GTAAATATATATATATATATATATATATATATATA TTAAATTTCC
Pf3D7_14_v3:2707497-2708     +    264  5.02e-12 AAAAAAATAT ATAAATAAATATATATATATATATATATATATATA TTAAACTAAA
Pf3D7_14_v3:1443955-1444     -    443  5.02e-12 TTAATATTAT ACATACATATATATATGTATATATATATATATATA TATTTATATA
Pf3D7_14_v3:3171711-3174     -   1792  6.65e-12 ATATAAGGTA AAATTTAAATATATATATATATATATATATATATA ATATTACCAT
Pf3D7_14_v3:2720935-2721     -    620  6.65e-12 ATGTAAAAAT ACATAATAATATATATATATATATATATATATATA ATTATATAGA
Pf3D7_14_v3:3206129-3207     +    301  1.51e-11 ATATATCTAT AAATGTATATATTAATATATATATATATATATATA TATACAGCTA
Pf3D7_14_v3:2965350-2965     +    275  2.20e-11 ATGTGCATGT ATAAAATTATATATATATATATATATATATATATA TATAT     
Pf3D7_14_v3:1511329-1512     +    414  2.20e-11 TGTGTACATA ATAATAACATATATATATATATATATATATATATA CATGTGTTAA
Pf3D7_14_v3:1263240-1263     -      2  2.20e-11 ATAAAATAAA TAATAAATATATATATATATATATATATATATATA T         
Pf3D7_14_v3:2944837-2945     +    128  2.89e-11 AATACGGATC TTATGTTTATATAAATATATATATATATATATATA ATATATATAT
Pf3D7_14_v3:1939847-1940     -    843  2.89e-11 TAAATATAAA AGAAGAAAATATATATATATATATATATATATATG AAAATAATTA
Pf3D7_14_v3:3207609-3211     +    466  4.57e-11 ATAAATAAAA AAATATATGTATAAATATATATATATATATATATA TAACACAAAA
Pf3D7_14_v3:3246229-3247     -   1085  1.12e-10 ATTTATTATA TAATATAAATATAAATATATATATATATATATATA ATGCTGATTG
Pf3D7_14_v3:1418168-1418     -    758  1.24e-10         AA ATAAATAAATATATATATATATATATATATATGTA TAAGTTCTCT
Pf3D7_14_v3:3226031-3228     -   2755  1.87e-10 AATATAAATG GGCATCATATATATATATATATATATATATATATA TATTATATGA
Pf3D7_14_v3:1868647-1869     +    252  2.75e-10 AAATACATCA ATATATTTGTTTATATATATATATATATATATATA TAAGTTATTA
Pf3D7_14_v3:1729018-1729     +    364  3.03e-10 TGGAAAAAAA AAAAAAATATATGAATATATATATATATATATATA TA        
Pf3D7_14_v3:2798304-2799     -    862  3.34e-10 TTCTCATAAT ATATCTATATCTATATATATCTATATATATATATA TATATATGGG
Pf3D7_14_v3:1338595-1339     +    427  4.82e-10 ATATTCATGA ATATATTATAATATATATATATATATATATATATA CTATATTAAG
Pf3D7_14_v3:2054770-2055     -    127  5.28e-10 ATAAAGATGA TTATTAATAAATAAATATATATATATATATATATA TTTTTTTTTT
Pf3D7_14_v3:2484465-2485     -     22  6.32e-10 AGTTACAATA ATAAATAAATAAATAAATATATATATATATATATA ATAAAATATA
Pf3D7_14_v3:3236981-3241     +   2120  8.16e-10 TAATATATAA TGAATAATATATTTATATATATATATATATATATA TAGTAATAAT
Pf3D7_14_v3:1636677-1637     -    474  8.91e-10 ACAATAAACA ATATAATATAATATATATATATATATATATATATA TTTTTATAAA
Pf3D7_14_v3:1889236-1889     +     16  1.24e-09 TGTATATATA TTAAATTGAAATATATATATATATATATATATATA ATATCATTTT
Pf3D7_14_v3:2907956-2908     +      2  1.46e-09          A TAAATAAAAAATATATATATATATATATATATATA AAATAATTAA
Pf3D7_14_v3:3019174-3019     -    146  3.15e-09 TTTAATACTT TAATAGAAATATATAAATATATATATATATATATG AAATAAAGTA
Pf3D7_14_v3:1501615-1502     +     54  4.84e-09 CCCATTGATA AAAGTTTTATAAAAATACATATATATATATATATA GTTTATATTT
Pf3D7_14_v3:3105409-3105     +    418  2.51e-08 GAAGAAAAAA AAAATATATATTATATATATATATATATATATATA TAT       
Pf3D7_14_v3:2007303-2007     -    464  2.51e-08 TTTAATTCAA ACCTGTATATATTATTTTATATATATATATATATT ATATATATTA
Pf3D7_14_v3:2590344-2591     +   1233  3.52e-08 ATATTATTAA AAAGTATAATCGGAATATATATATATATATATATA AATGTTAAAA
Pf3D7_14_v3:2800103-2800     -    493  3.92e-08 TTTTTTCAAA AAAAATATACATTTATATAAATACATATATGTATA TTTTCTTTTT
Pf3D7_14_v3:3212178-3212     -    197  5.67e-08 CATATATTTA AAATGGTCATAAATATATAAACATATGTATATATG TATGTATGTA
Pf3D7_14_v3:3168366-3170     -    437  8.47e-08 CCTAAAAAAA ATAAACACACAAATATATATAAATATATATATAAA CCAAGTTAAT
Pf3D7_14_v3:1330541-1330     -    348  8.47e-08 AAAATATATA ATATATATTATATATTATATATATATATATATATA TTATACACAT
Pf3D7_14_v3:2718826-2719     -    754  9.33e-08 ATAAGAAATA TTTTTATTTTATTAATATATATATATATATATATA AATGTACACT
Pf3D7_14_v3:3004811-3005     -    231  1.30e-07 TTTTTTTGAG ATATATTTATAAATAAAAATATATATATTTATATT AATAAAATTA
Pf3D7_14_v3:2996271-2996     +    236  1.30e-07 CAATAAGTTA TTAATTAAAATATTATATATATATATATATATATT ATATATATAT
Pf3D7_14_v3:2294529-2295     +     76  1.78e-07 TATATTTATA AAATTAAAAAAAAAAAAAATATATATGTATATATG AATAATTATA
Pf3D7_14_v3:2979977-2980     -     59  1.86e-07 ATTGGTAGAA GCATGTAAAATATTTTAAATATATATATATATATT TTTTTTTTCT
Pf3D7_14_v3:2154501-2155     +    173  4.47e-07 TGAATTAAAA ACCGAATGATTTAAAATTGTATACATATATATATA TAATATATAT
Pf3D7_14_v3:2567858-2568     +     42  6.84e-07 TATTACCCTA AGAGGAACAAAATTTTTAATATATATATTTATATA TATGTCAAGG
Pf3D7_14_v3:2795992-2796     -      9  8.25e-07 TAATCATCGT GTAATATTCTAATTTTGTGTATACATGTATATATA TATATATA  
--------------------------------------------------------------------------------

--------------------------------------------------------------------------------
	Motif AWATWWATATATATATATATATATATATATATATA MEME-1 block diagrams
--------------------------------------------------------------------------------
SEQUENCE NAME            POSITION P-VALUE  MOTIF DIAGRAM
-------------            ----------------  -------------
Pf3D7_14_v3:2014612-2015          3.1e-15  543_[-1]_169
Pf3D7_14_v3:3199842-3203          1.5e-14  2000_[+1]_2037
Pf3D7_14_v3:3147875-3153          1.5e-14  3098_[+1]_2875
Pf3D7_14_v3:2256285-2259          3.2e-14  1821_[-1]_1506
Pf3D7_14_v3:1699010-1699          3.2e-14  649_[-1]_287
Pf3D7_14_v3:1237558-1238          3.2e-14  729_[-1]_220
Pf3D7_14_v3:3175468-3184          4.1e-14  2794_[+1]_6314
Pf3D7_14_v3:2102259-2104          5.6e-14  1655_[+1]_487
Pf3D7_14_v3:2036952-2037          5.6e-14  191_[-1]_288
Pf3D7_14_v3:1603692-1606          5.6e-14  1990_[-1]_848
Pf3D7_14_v3:2769316-2769          1.6e-13  231_[+1]_323
Pf3D7_14_v3:2576891-2577          1.6e-13  364_[+1]_107
Pf3D7_14_v3:2557800-2558          1.6e-13  290_[+1]_629
Pf3D7_14_v3:1546919-1548          1.6e-13  1277_[+1]_446
Pf3D7_14_v3:1189588-1189          5.1e-13  96_[+1]_279
Pf3D7_14_v3:2012976-2014          7.2e-13  999_[+1]_152
Pf3D7_14_v3:1668102-1668          7.2e-13  62_[+1]_597
Pf3D7_14_v3:1546085-1546          7.2e-13  38_[+1]_306
Pf3D7_14_v3:1185920-1188          7.2e-13  449_[+1]_1700
Pf3D7_14_v3:3248615-3255          8.9e-13  3264_[-1]_3946
Pf3D7_14_v3:1252422-1252          8.9e-13  282_[+1]_6
Pf3D7_14_v3:2768230-2768          1.1e-12  93_[+1]_351
Pf3D7_14_v3:2132325-2133          1.3e-12  870_[+1]_89
Pf3D7_14_v3:1715879-1716          1.3e-12  429_[+1]_231
Pf3D7_14_v3:2471660-2473            2e-12  404_[-1]_1068
Pf3D7_14_v3:2046592-2047            2e-12  661_[-1]_10
Pf3D7_14_v3:1680219-1680            2e-12  83_[-1]_502
Pf3D7_14_v3:1474711-1478            2e-12  1763_[+1]_1499
Pf3D7_14_v3:3073617-3074          3.1e-12  2_[+1]_590
Pf3D7_14_v3:2707497-2708            5e-12  263_[+1]_633
Pf3D7_14_v3:1443955-1444            5e-12  442_[-1]_192
Pf3D7_14_v3:3171711-3174          6.6e-12  1791_[-1]_576
Pf3D7_14_v3:2720935-2721          6.6e-12  619_[-1]_58
Pf3D7_14_v3:3206129-3207          1.5e-11  300_[+1]_709
Pf3D7_14_v3:2965350-2965          2.2e-11  274_[+1]_5
Pf3D7_14_v3:1511329-1512          2.2e-11  413_[+1]_634
Pf3D7_14_v3:1263240-1263          2.2e-11  1_[-1]_607
Pf3D7_14_v3:2944837-2945          2.9e-11  127_[+1]_103
Pf3D7_14_v3:1939847-1940          2.9e-11  842_[-1]_276
Pf3D7_14_v3:3207609-3211          4.6e-11  465_[+1]_3606
Pf3D7_14_v3:3246229-3247          1.1e-10  1084_[-1]_416
Pf3D7_14_v3:1418168-1418          1.2e-10  757_[-1]_2
Pf3D7_14_v3:3226031-3228          1.9e-10  2754_[-1]_170
Pf3D7_14_v3:1868647-1869          2.7e-10  251_[+1]_800
Pf3D7_14_v3:1729018-1729            3e-10  363_[+1]_2
Pf3D7_14_v3:2798304-2799          3.3e-10  861_[-1]_81
Pf3D7_14_v3:1338595-1339          4.8e-10  426_[+1]_73
Pf3D7_14_v3:2054770-2055          5.3e-10  126_[-1]_147
Pf3D7_14_v3:2484465-2485          6.3e-10  21_[-1]_515
Pf3D7_14_v3:3236981-3241          8.2e-10  2119_[+1]_2677
Pf3D7_14_v3:1636677-1637          8.9e-10  473_[-1]_372
Pf3D7_14_v3:1889236-1889          1.2e-09  15_[+1]_325
Pf3D7_14_v3:2907956-2908          1.5e-09  1_[+1]_351
Pf3D7_14_v3:3019174-3019          3.1e-09  145_[-1]_159
Pf3D7_14_v3:1501615-1502          4.8e-09  53_[+1]_340
Pf3D7_14_v3:3105409-3105          2.5e-08  417_[+1]_3
Pf3D7_14_v3:2007303-2007          2.5e-08  463_[-1]_35
Pf3D7_14_v3:2590344-2591          3.5e-08  1232_[+1]_188
Pf3D7_14_v3:2800103-2800          3.9e-08  492_[-1]_258
Pf3D7_14_v3:3212178-3212          5.7e-08  196_[-1]_30
Pf3D7_14_v3:3168366-3170          8.5e-08  436_[-1]_1455
Pf3D7_14_v3:1330541-1330          8.5e-08  347_[-1]_18
Pf3D7_14_v3:2718826-2719          9.3e-08  753_[-1]_66
Pf3D7_14_v3:3004811-3005          1.3e-07  230_[-1]_638
Pf3D7_14_v3:2996271-2996          1.3e-07  235_[+1]_130
Pf3D7_14_v3:2294529-2295          1.8e-07  75_[+1]_664
Pf3D7_14_v3:2979977-2980          1.9e-07  58_[-1]_188
Pf3D7_14_v3:2154501-2155          4.5e-07  172_[+1]_365
Pf3D7_14_v3:2567858-2568          6.8e-07  41_[+1]_386
Pf3D7_14_v3:2795992-2796          8.2e-07  8_[-1]_245
--------------------------------------------------------------------------------

--------------------------------------------------------------------------------
	Motif AWATWWATATATATATATATATATATATATATATA MEME-1 in BLOCKS format
--------------------------------------------------------------------------------
BL   MOTIF AWATWWATATATATATATATATATATATATATATA width=35 seqs=70
Pf3D7_14_v3:2014612-2015 (  544) ACATGTACATATATATATATATATATATATATATA  1 
Pf3D7_14_v3:3199842-3203 ( 2001) ATATGTATATATATATATATATATATATATATATA  1 
Pf3D7_14_v3:3147875-3153 ( 3099) ATATGTATATATATATATATATATATATATATATA  1 
Pf3D7_14_v3:2256285-2259 ( 1822) ACATATATATATATATATATATATATATATATATA  1 
Pf3D7_14_v3:1699010-1699 (  650) ACATATATATATATATATATATATATATATATATA  1 
Pf3D7_14_v3:1237558-1238 (  730) ACATATATATATATATATATATATATATATATATA  1 
Pf3D7_14_v3:3175468-3184 ( 2795) GTATGTATATATATATATATATATATATATATATA  1 
Pf3D7_14_v3:2102259-2104 ( 1656) AAATGTATATATATATATATATATATATATATATA  1 
Pf3D7_14_v3:2036952-2037 (  192) AAATGTATATATATATATATATATATATATATATA  1 
Pf3D7_14_v3:1603692-1606 ( 1991) AAATGTATATATATATATATATATATATATATATA  1 
Pf3D7_14_v3:2769316-2769 (  232) ATATATATATATATATATATATATATATATATATA  1 
Pf3D7_14_v3:2576891-2577 (  365) ATATATATATATATATATATATATATATATATATA  1 
Pf3D7_14_v3:2557800-2558 (  291) ATATATATATATATATATATATATATATATATATA  1 
Pf3D7_14_v3:1546919-1548 ( 1278) ATATATATATATATATATATATATATATATATATA  1 
Pf3D7_14_v3:1189588-1189 (   97) GCATACATATATATATATATATATATATATATATA  1 
Pf3D7_14_v3:2012976-2014 ( 1000) ATATAAATATATATATATATATATATATATATATA  1 
Pf3D7_14_v3:1668102-1668 (   63) ATATTTATATATATATATATATATATATATATATA  1 
Pf3D7_14_v3:1546085-1546 (   39) ATATTTATATATATATATATATATATATATATATA  1 
Pf3D7_14_v3:1185920-1188 (  450) ATATAAATATATATATATATATATATATATATATA  1 
Pf3D7_14_v3:3248615-3255 ( 3265) ACATTAATATATATATATATATATATATATATATA  1 
Pf3D7_14_v3:1252422-1252 (  283) ATATATAAATATATATATATATATATATATATATA  1 
Pf3D7_14_v3:2768230-2768 (   94) ATATGTTAATATATATATATATATATATATATATA  1 
Pf3D7_14_v3:2132325-2133 (  871) ATATGTAAATATAAATATATATATATATATATATA  1 
Pf3D7_14_v3:1715879-1716 (  430) ATATCTATATATATATATATATATATATATATATA  1 
Pf3D7_14_v3:2471660-2473 (  405) AAATAAATATATATATATATATATATATATATATA  1 
Pf3D7_14_v3:2046592-2047 (  662) ACATTTATACATATATATATATATATATATATATA  1 
Pf3D7_14_v3:1680219-1680 (   84) ATATGTATTTATATATATATATATATATATATATA  1 
Pf3D7_14_v3:1474711-1478 ( 1764) AAATAAATATATATATATATATATATATATATATA  1 
Pf3D7_14_v3:3073617-3074 (    3) GTAAATATATATATATATATATATATATATATATA  1 
Pf3D7_14_v3:2707497-2708 (  264) ATAAATAAATATATATATATATATATATATATATA  1 
Pf3D7_14_v3:1443955-1444 (  443) ACATACATATATATATGTATATATATATATATATA  1 
Pf3D7_14_v3:3171711-3174 ( 1792) AAATTTAAATATATATATATATATATATATATATA  1 
Pf3D7_14_v3:2720935-2721 (  620) ACATAATAATATATATATATATATATATATATATA  1 
Pf3D7_14_v3:3206129-3207 (  301) AAATGTATATATTAATATATATATATATATATATA  1 
Pf3D7_14_v3:2965350-2965 (  275) ATAAAATTATATATATATATATATATATATATATA  1 
Pf3D7_14_v3:1511329-1512 (  414) ATAATAACATATATATATATATATATATATATATA  1 
Pf3D7_14_v3:1263240-1263 (    2) TAATAAATATATATATATATATATATATATATATA  1 
Pf3D7_14_v3:2944837-2945 (  128) TTATGTTTATATAAATATATATATATATATATATA  1 
Pf3D7_14_v3:1939847-1940 (  843) AGAAGAAAATATATATATATATATATATATATATG  1 
Pf3D7_14_v3:3207609-3211 (  466) AAATATATGTATAAATATATATATATATATATATA  1 
Pf3D7_14_v3:3246229-3247 ( 1085) TAATATAAATATAAATATATATATATATATATATA  1 
Pf3D7_14_v3:1418168-1418 (  758) ATAAATAAATATATATATATATATATATATATGTA  1 
Pf3D7_14_v3:3226031-3228 ( 2755) GGCATCATATATATATATATATATATATATATATA  1 
Pf3D7_14_v3:1868647-1869 (  252) ATATATTTGTTTATATATATATATATATATATATA  1 
Pf3D7_14_v3:1729018-1729 (  364) AAAAAAATATATGAATATATATATATATATATATA  1 
Pf3D7_14_v3:2798304-2799 (  862) ATATCTATATCTATATATATCTATATATATATATA  1 
Pf3D7_14_v3:1338595-1339 (  427) ATATATTATAATATATATATATATATATATATATA  1 
Pf3D7_14_v3:2054770-2055 (  127) TTATTAATAAATAAATATATATATATATATATATA  1 
Pf3D7_14_v3:2484465-2485 (   22) ATAAATAAATAAATAAATATATATATATATATATA  1 
Pf3D7_14_v3:3236981-3241 ( 2120) TGAATAATATATTTATATATATATATATATATATA  1 
Pf3D7_14_v3:1636677-1637 (  474) ATATAATATAATATATATATATATATATATATATA  1 
Pf3D7_14_v3:1889236-1889 (   16) TTAAATTGAAATATATATATATATATATATATATA  1 
Pf3D7_14_v3:2907956-2908 (    2) TAAATAAAAAATATATATATATATATATATATATA  1 
Pf3D7_14_v3:3019174-3019 (  146) TAATAGAAATATATAAATATATATATATATATATG  1 
Pf3D7_14_v3:1501615-1502 (   54) AAAGTTTTATAAAAATACATATATATATATATATA  1 
Pf3D7_14_v3:3105409-3105 (  418) AAAATATATATTATATATATATATATATATATATA  1 
Pf3D7_14_v3:2007303-2007 (  464) ACCTGTATATATTATTTTATATATATATATATATT  1 
Pf3D7_14_v3:2590344-2591 ( 1233) AAAGTATAATCGGAATATATATATATATATATATA  1 
Pf3D7_14_v3:2800103-2800 (  493) AAAAATATACATTTATATAAATACATATATGTATA  1 
Pf3D7_14_v3:3212178-3212 (  197) AAATGGTCATAAATATATAAACATATGTATATATG  1 
Pf3D7_14_v3:3168366-3170 (  437) ATAAACACACAAATATATATAAATATATATATAAA  1 
Pf3D7_14_v3:1330541-1330 (  348) ATATATATTATATATTATATATATATATATATATA  1 
Pf3D7_14_v3:2718826-2719 (  754) TTTTTATTTTATTAATATATATATATATATATATA  1 
Pf3D7_14_v3:3004811-3005 (  231) ATATATTTATAAATAAAAATATATATATTTATATT  1 
Pf3D7_14_v3:2996271-2996 (  236) TTAATTAAAATATTATATATATATATATATATATT  1 
Pf3D7_14_v3:2294529-2295 (   76) AAATTAAAAAAAAAAAAAATATATATGTATATATG  1 
Pf3D7_14_v3:2979977-2980 (   59) GCATGTAAAATATTTTAAATATATATATATATATT  1 
Pf3D7_14_v3:2154501-2155 (  173) ACCGAATGATTTAAAATTGTATACATATATATATA  1 
Pf3D7_14_v3:2567858-2568 (   42) AGAGGAACAAAATTTTTAATATATATATTTATATA  1 
Pf3D7_14_v3:2795992-2796 (    9) GTAATATTCTAATTTTGTGTATACATGTATATATA  1 
//

--------------------------------------------------------------------------------

--------------------------------------------------------------------------------
	Motif AWATWWATATATATATATATATATATATATATATA MEME-1 position-specific scoring matrix
--------------------------------------------------------------------------------
log-odds matrix: alength= 4 w= 35 n= 128078 bayes= 10.9391 E= 7.5e-215 
    88  -1277      8   -155 
   -63    108    -50     25 
   117    -92  -1277   -487 
   -79  -1277    -50     74 
    21   -150    158    -79 
   -41    -50   -150     52 
    88  -1277  -1277    -87 
   -63    -18   -150     58 
   106   -250   -150   -229 
  -141    -92  -1277     93 
   108   -150  -1277   -229 
  -141  -1277   -250     98 
    98  -1277   -150   -155 
  -107  -1277  -1277     93 
   115  -1277  -1277   -255 
  -255  -1277  -1277    115 
   115  -1277   -150   -329 
  -287   -250  -1277    115 
   121  -1277   -150  -1277 
  -387  -1277  -1277    121 
   123   -250  -1277  -1277 
  -487   -250  -1277    121 
   125  -1277  -1277  -1277 
 -1277    -92  -1277    119 
   125  -1277  -1277  -1277 
 -1277  -1277  -1277    125 
   119  -1277    -92  -1277 
 -1277  -1277  -1277    125 
   121  -1277  -1277   -387 
 -1277  -1277  -1277    125 
   123  -1277   -250  -1277 
 -1277  -1277  -1277    125 
   123  -1277   -250  -1277 
  -487  -1277  -1277    123 
   108  -1277    -50   -287 
--------------------------------------------------------------------------------

--------------------------------------------------------------------------------
	Motif AWATWWATATATATATATATATATATATATATATA MEME-1 position-specific probability matrix
--------------------------------------------------------------------------------
letter-probability matrix: alength= 4 w= 35 nsites= 70 E= 7.5e-215 
 0.771429  0.000000  0.085714  0.142857 
 0.271429  0.171429  0.057143  0.500000 
 0.942857  0.042857  0.000000  0.014286 
 0.242857  0.000000  0.057143  0.700000 
 0.485714  0.028571  0.242857  0.242857 
 0.314286  0.057143  0.028571  0.600000 
 0.771429  0.000000  0.000000  0.228571 
 0.271429  0.071429  0.028571  0.628571 
 0.871429  0.014286  0.028571  0.085714 
 0.157143  0.042857  0.000000  0.800000 
 0.885714  0.028571  0.000000  0.085714 
 0.157143  0.000000  0.014286  0.828571 
 0.828571  0.000000  0.028571  0.142857 
 0.200000  0.000000  0.000000  0.800000 
 0.928571  0.000000  0.000000  0.071429 
 0.071429  0.000000  0.000000  0.928571 
 0.928571  0.000000  0.028571  0.042857 
 0.057143  0.014286  0.000000  0.928571 
 0.971429  0.000000  0.028571  0.000000 
 0.028571  0.000000  0.000000  0.971429 
 0.985714  0.014286  0.000000  0.000000 
 0.014286  0.014286  0.000000  0.971429 
 1.000000  0.000000  0.000000  0.000000 
 0.000000  0.042857  0.000000  0.957143 
 1.000000  0.000000  0.000000  0.000000 
 0.000000  0.000000  0.000000  1.000000 
 0.957143  0.000000  0.042857  0.000000 
 0.000000  0.000000  0.000000  1.000000 
 0.971429  0.000000  0.000000  0.028571 
 0.000000  0.000000  0.000000  1.000000 
 0.985714  0.000000  0.014286  0.000000 
 0.000000  0.000000  0.000000  1.000000 
 0.985714  0.000000  0.014286  0.000000 
 0.014286  0.000000  0.000000  0.985714 
 0.885714  0.000000  0.057143  0.057143 
--------------------------------------------------------------------------------

--------------------------------------------------------------------------------
	Motif AWATWWATATATATATATATATATATATATATATA MEME-1 regular expression
--------------------------------------------------------------------------------
A[TA]A[TA][AGT][TA][AT][TA]ATATA[TA]ATATATATATATATATATATA
--------------------------------------------------------------------------------


Time 458.55 secs.

********************************************************************************


********************************************************************************
MOTIF YTTTTTTTTTTTTTTTTTTTTTTTTTTTT MEME-2	width =  29  sites =  87  llr = 1415  E-value = 3.3e-172
********************************************************************************
--------------------------------------------------------------------------------
	Motif YTTTTTTTTTTTTTTTTTTTTTTTTTTTT MEME-2 Description
--------------------------------------------------------------------------------
Simplified        A  12:211:1::1:11::::::1::1:2:1:
pos.-specific     C  321::131:::1::::1::1113:1:113
probability       G  1::1::::::::1::1::1::1::1::11
matrix            T  55969878aa9999a99a99987988987

         bits    3.6                              
                 3.3                              
                 2.9                              
                 2.5                              
Relative         2.2                              
Entropy          1.8                              
(23.5 bits)      1.5                              
                 1.1   *     ** *  ******  *   *  
                 0.7 * * ********************* * *
                 0.4 *****************************
                 0.0 -----------------------------

Multilevel           TTTTTTTTTTTTTTTTTTTTTTTTTTTTT
consensus            CC    C               C     C
sequence              A                           
                                                  
--------------------------------------------------------------------------------

--------------------------------------------------------------------------------
	Motif YTTTTTTTTTTTTTTTTTTTTTTTTTTTT MEME-2 sites sorted by position p-value
--------------------------------------------------------------------------------
Sequence name            Strand  Start   P-value                        Site           
-------------            ------  ----- ---------            -----------------------------
Pf3D7_14_v3:3004811-3005     +    742  4.56e-13 TAGGGTTCCA CCTTTTTTTTTTTTTTTTTTTTTTTTTTC TTTTTCTTAA
Pf3D7_14_v3:2277656-2278     +    371  4.56e-13 ACAAATAAAA CCTTTTCTTTTTTTTTTTTTTTTTTTTTT TTTTTTTGTG
Pf3D7_14_v3:2120649-2121     -    503  2.83e-12 AAATACTATA CCTTTTTTTTTTTTTTTTTTTTTTTTTTT GTATATAAAA
Pf3D7_14_v3:2132325-2133     +    240  3.54e-12 TTCTTTCTTT CCTTTTTTTTTTTTTTTTTTTTTTGTTCC TACTATAAAA
Pf3D7_14_v3:1603692-1606     +   1572  1.60e-11 AGTAAAAAAT TCTTTTTTTTTTTTTTTTTTTTTTTTTTC ATTTAAACTT
Pf3D7_14_v3:1185920-1188     -   1470  1.60e-11 ATATGATTTA TCTTTTCTTTTTTTTTTTTTTTTTTTTTT TTCTTCTTTT
Pf3D7_14_v3:3168366-3170     +    141  2.14e-11 TATTAATGCA CTTTTTTTTTTTTTTTTTTTTTTTTTTTT TAATTTACAA
Pf3D7_14_v3:3163221-3167     +   3855  2.14e-11 TATCATTTTT CTTTTTTTTTTTTTTTTTTTTTTTTTTTT TAATCTATTT
Pf3D7_14_v3:2484465-2485     -    294  2.14e-11 TTCAAATTGT CTTTTTTTTTTTTTTTTTTTTTTTTTTTT TTCTCATATT
Pf3D7_14_v3:2256285-2259     +   1747  2.14e-11 TGATCTTAAG CTTTTTTTTTTTTTTTTTTTTTTTTTTTT TTCAGAATTA
Pf3D7_14_v3:2014612-2015     +    481  2.14e-11 CTAGATGTAA CTTTTTTTTTTTTTTTTTTTTTTTTTTTT TTTTTTTGTT
Pf3D7_14_v3:1919040-1919     +     93  3.24e-11 AAATATTGTT CATGTTTTTTTTTTTTTTTTTTTTTTTCC CCCCCTCAAA
Pf3D7_14_v3:1668102-1668     -     29  3.24e-11 AATATTACGT GCTTTTTTTTTTTTTTTTTTTTTTTTTTT GTACAACTTG
Pf3D7_14_v3:3073617-3074     +    286  3.96e-11 TTTTTTTTTT TCTTTTCTTTTTTTTGTTTTTTTTTTTTT TTTTCATTCC
Pf3D7_14_v3:2805655-2808     +   1611  4.75e-11 TATTTGATGT CTTCTTTTTTTTTTTTTTTTTTCTTTTTT TTTTTCTTGA
Pf3D7_14_v3:2012976-2014     -    511  4.75e-11 ATATAATTTT CCTTTTTTTTTTTTTTTTTCTTCTTTTTG CACATAACAT
Pf3D7_14_v3:1939847-1940     +    654  4.75e-11 CCATTTTAGT GTTTTTTTTTTTTTTTTTTTTTTTTTTTC TTCTAGCTAT
Pf3D7_14_v3:1443955-1444     -     83  1.06e-10 TTTATTCTAT TCTATTCTTTTTTTTTCTTTTTTTTTTTC TTTTTTGTTG
Pf3D7_14_v3:1474711-1478     -   1660  1.25e-10 AAAAAAAATG CTTTTTTTTTTCTTTTTTTTTTTTTTTTT AAATAGAAGT
Pf3D7_14_v3:3246229-3247     -    291  1.77e-10 ATTTTTTTAT TTTGTTTTTTTTTTTTTTTTTTTTTTTTT TTAGTTATTA
Pf3D7_14_v3:2046592-2047     +    509  1.77e-10 TTTTATCTTT CGTTTCCTTTTTTTTTTTTTTTTTTTTTT GATGTTGTTT
Pf3D7_14_v3:1376854-1377     +    426  1.77e-10 TTTATTGCAT GTTTTTTTTTTTTTTTTTTTTCTTTTTTT TTAATTTGTG
Pf3D7_14_v3:3199842-3203     +   2936  2.08e-10 TATATGTATA TTTTTTTTTTTTTTTTTTTTTTTTGTTTC TCTTAGTTCT
Pf3D7_14_v3:2471660-2473     +   1082  2.53e-10 ATATTTTTTT TTTTTTTTTTTTTTTTTTTTTTTTTTTTT TTGGCTGTTT
Pf3D7_14_v3:2590344-2591     -    499  2.94e-10 GTCTTTGTTT TTTTTTTTTTTTTTTTTTTTTTTTGTTCC TAGTTAATAC
Pf3D7_14_v3:3171711-3174     -   2190  3.46e-10 TTTTCCCTTT CCTTTTCTTTTCTTTTCCTTCTTTTTTTC TAATGTTTAA
Pf3D7_14_v3:2102259-2104     +    529  3.46e-10 TTTAATATAT TTTTTTCCTTTTTTTTTTTTTTTTTTCTC TAAATAATGC
Pf3D7_14_v3:2707497-2708     -    400  4.04e-10 ATTATAACTA TTTTTTTTTTTTTTTTCTTCTTCTTTTTC ATTTTAATGA
Pf3D7_14_v3:1229478-1229     +     21  4.04e-10 TTTTGTTATG TTTGTTCTTTTCTTTTTTTTTTTTTTTCT ATAATTTTAT
Pf3D7_14_v3:3212889-3217     +   3051  5.45e-10 TTTATTTTAT TCTTTTTTTTTTTTTTTTTTTTTTTTTGG TATGTGGATT
Pf3D7_14_v3:2557800-2558     -     87  6.31e-10 TTATTTCTTC CATTTTCCTTTTTTTTCTTTCCTTTTTTT ACTTATAAAA
Pf3D7_14_v3:1237558-1238     -    134  6.31e-10 AAAATACTAA CACTTTTTTTTTTTTTTTTTTTTTTTTTT GACTTGTATA
Pf3D7_14_v3:2294529-2295     -    372  7.31e-10 CTAAAAGTAA GGTTTTTTTTTTTTTTTTTTTTTTTTTTT AAATACCTAT
Pf3D7_14_v3:1868647-1869     -    206  7.31e-10 TTTATTAATC CTTGTATTTTTTTTTTTTTTTCTTTTTTT TTTTTTTGCA
Pf3D7_14_v3:1616851-1617     -    323  8.46e-10 TGATGTGCTT TTTGATTTTTTTTTTGTTTTTTCTTTTTC TAGTTCACGT
Pf3D7_14_v3:2795992-2796     +     94  1.28e-09 CTTTTTTTGT TCTATTCTTTTTTTTTTCTTTTCTGTTTT TAACCTTTTA
Pf3D7_14_v3:1546919-1548     -   1649  1.28e-09 TCTTTTTTAT CCTTTTTTCTTTTTTTTTTTTCTGGTTTC TACTTTAAGA
Pf3D7_14_v3:3105409-3105     +     64  1.91e-09 AGGATGTTTC CTTTTTATTTTTTTTTCTTTTCCTTTTTT TATTCGGTGT
Pf3D7_14_v3:3248615-3255     +   2462  2.19e-09 ATATTTATAC TTTTTTTTTTTTTTTTTTTTTTTTTATTT ATAACATCTT
Pf3D7_14_v3:2907956-2908     -    232  2.48e-09 TATTCTCATA GTTTTTTCTTTTTTTTTTTTCCTTCTTTT TTTTTCTGCT
Pf3D7_14_v3:2768230-2768     -    380  2.82e-09 TGTTTATTTG CTTATTTTTTTTTTTTTTTTTTTTTGTTT GTTTATTTTT
Pf3D7_14_v3:2451225-2451     -    263  2.82e-09 CTTGTCTTGT CTTGTTTTTTTTTTTTTTTTATCTTATTT TTTTATGGTA
Pf3D7_14_v3:3147875-3153     -   1500  3.18e-09 TATTCAAGTT TCTTTTTTTTTTTTTTTTTTTTTTTACTT TTTGCTTTCT
Pf3D7_14_v3:3218155-3225     +   5690  4.07e-09 TGCGAAAAAT GATTTACTTTTTTTTTTTTTTTTTTTTTT AAAAACTTTG
Pf3D7_14_v3:3207609-3211     +    311  5.16e-09 ATGTATATAT GGTGATCTTTTTTTTTTTTTTTCTTTCTT AAATAATTTC
Pf3D7_14_v3:2988654-2989     -    267  6.51e-09 CAATTTATTA CATATTTTTTTTTTTTTTTTTTCCCTTCT ACATTTATAA
Pf3D7_14_v3:3175468-3184     -   3767  8.15e-09 TATATATATA TATATTTTTTTTTTTTTTTTTTTTTTTTG TAGATATATA
Pf3D7_14_v3:2800103-2800     -    532  8.15e-09 GTCTTATATC AATGTTTTTTTTTTTTTTTTTTTTTTTTT CAAAAAAAAT
Pf3D7_14_v3:2798304-2799     -    274  9.10e-09 TTCCTTATTC TTTTTTCTCTTTTTTTTTTTTTTTGATTT AATAATATCT
Pf3D7_14_v3:2293527-2293     -    205  1.13e-08 TTTCTTTTTA TTTTTTCTTTTTTATTTTTTCTTTTTTCT TTTTATTTTT
Pf3D7_14_v3:2567858-2568     -    310  1.40e-08 CGTTTTGTAC GTTTTTTTTTTTTTTTTTTTATCTTATCT TCAACTTTAG
Pf3D7_14_v3:1636677-1637     -    574  1.40e-08 AATAATTGCA CACATTTTTTTTTTTTTTTTTTTTTTTGG AGATACTTTA
Pf3D7_14_v3:2932266-2932     -    287  2.11e-08 TAAACACTTT CCTATCCCTTTTTTTCCTTTTCTTTATCT CATTATCACA
Pf3D7_14_v3:3022239-3022     -    235  2.57e-08 CTCTTTTTTT CCTTTTTCTTTTATTTTTTTCTTATTTTT TAGTCATTCA
Pf3D7_14_v3:1680219-1680     +    393  2.57e-08 TTTTTGGAGA CCTCTTCCTTATTTTGCTTTTTTCCTTTT ATTCTTTTAA
Pf3D7_14_v3:1189588-1189     +    266  3.11e-08 TTTTTTTTTA TTTTTTTTTTTTTATTTTTTATTTTTTTC CCAGTTTGGC
Pf3D7_14_v3:2447533-2448     -    133  3.77e-08 TTTTATTTTG TTTTATTTTTTTATTTTTTTTTTTTTTTT AAATCTTCTT
Pf3D7_14_v3:1418168-1418     -    152  3.77e-08 ACATGTAATA TTCAACCTTTTTTTTTTTTTTTTTTTTTT TAAATGTTAC
Pf3D7_14_v3:3137760-3138     -    511  4.14e-08 GCAGTCTAAA TTTAATTTCTTTTTTTTTTTTTTTTTTTT TATAATTGCA
Pf3D7_14_v3:1514467-1516     +   1315  4.53e-08 TATTATATTA TATTTTTTTTTTTTTTTTTTACTTTGTTC TATTTTCCAT
Pf3D7_14_v3:1511329-1512     +    859  4.53e-08 AAAATATATA TTTTTCCATTTTTTTTTTTTTTTCTTTTG GACAAGTATT
Pf3D7_14_v3:2769316-2769     +    107  5.44e-08 GTTTAATTTT TTTTTTTCTTTTTTTGCCTCTTTTTTCTT AAGTAATAAG
Pf3D7_14_v3:2054770-2055     -     98  5.44e-08 TATATATATA TTTTTTTTTTTTTTTTGTGTTGCTTTTGT GCATGTATAT
Pf3D7_14_v3:1889236-1889     +     65  5.44e-08 CATTTTAATG CTTTATTATTTTTTTTTTTTTTTTCATTT AATAAATATA
Pf3D7_14_v3:1948706-1949     -    168  7.73e-08 TATTGTTGTT GTTGTTGTTTTTGTTGTTGTTGTTGTTTT TGTTGTTGTT
Pf3D7_14_v3:1699010-1699     -    598  7.73e-08 ATATAGGTTG TTTCAATTTTTTTTTTTTTTTTCTTTCCC ATGCATATAA
Pf3D7_14_v3:1729018-1729     +    124  9.97e-08 ATTCTGTTTA TTTGTTTGTTTTTTTGTTTTTTTGTTTGT TTGTTTGTTT
Pf3D7_14_v3:2908927-2909     +     15  1.50e-07 TTTTTATTAA AATATCCCTTTTTTTTTCTTTTTTTTTTT AAAGTATATA
Pf3D7_14_v3:3206129-3207     -    896  1.75e-07 AAAAGAAATA TCCTTTTTTTTTTTTTTTTTTTCATATAT ATAATTAATA
Pf3D7_14_v3:2996271-2996     +    350  1.89e-07 TATGTTGTGC ATTAAATTTTTTTTTTTTTTTCCTTTTTC ATATTATATG
Pf3D7_14_v3:2333167-2333     -    218  2.21e-07 TAATATGGCA TCTTATTTTTTTTTTTTTTTTATACTTTC ATTTATATGC
Pf3D7_14_v3:2979977-2980     -     13  3.69e-07 TCTTCATGCA AATGTATTTTTTTTTTTTTTTCTTCATGC AAACGTATTT
Pf3D7_14_v3:3226031-3228     +   1411  4.87e-07 ATACATATAT TATTATTTTTATTATTTTTTTTTTTTTTT AGTTATAACA
Pf3D7_14_v3:3028833-3029     +    162  5.95e-07 TATTGTTGTT GTTGTTGTTGTTGTTGTTGTTGTTGTTGT TGTTGTTATT
Pf3D7_14_v3:2765119-2765     +    125  6.36e-07 CACATGTGTA CTTTTTTTTAATTATTTTTTTTTTTTTTT GAGTAGAAAA
Pf3D7_14_v3:2007303-2007     +    388  8.23e-07 ATTTTTGTTA TTCTTTTATTTTATTTTTTTTTTTTTTAT TATTTTTAAT
Pf3D7_14_v3:3019174-3019     -     13  9.33e-07 ACCATATCTA TATTATTTTTTTGATTTTTTTTTTTTTAT CTCTTTAAGG
Pf3D7_14_v3:1890072-1890     +    325  1.26e-06 GTCATAAGAA TTTATTCTTTTTTTTCTTTCATCACATTC CTTCTTTATT
Pf3D7_14_v3:1637973-1638     +    165  1.34e-06 TTTTTTTATG GTTCATAATTTCGTTTTTTTTCCTTTTCT TAAATTGAAT
Pf3D7_14_v3:2237041-2237     +    196  1.42e-06 TGTATAATAA TTTTTTCATTTCATTTTTTCTTCATATTT TATTTTATTT
Pf3D7_14_v3:3236981-3241     +   2704  2.92e-06 TCAAAAAATG ATTTTCTTTGATGTTTCTTTTTTTTCTTC TTAACTACAA
Pf3D7_14_v3:2036952-2037     -    440  3.08e-06 TTCGTTTATA CATGTATATTTTTTTGTTTTTGCATATAT TTTTTTTCTC
Pf3D7_14_v3:1715879-1716     +    316  4.82e-06 CTTAAATATA TATATCCATTTTTTTTTTTTTTCAAATTT AAGAAAATTA
Pf3D7_14_v3:1263240-1263     +    286  5.56e-06 AATTTATTTT TATATTTTTTTTATTTTTGTACTTTATAT TTTTCTTTAT
Pf3D7_14_v3:2154501-2155     -    239  5.83e-06 TAATTATATT TAATAAATTTTTTTTTTTTTTTCTTTTTG AGTACAAAAA
Pf3D7_14_v3:2720935-2721     -    496  1.83e-05 TTACGTAAAA TATATTTTTTATAATTTTGTTACATTTTC TTTCTTTTTT
Pf3D7_14_v3:1612794-1613     -     98  2.06e-05 TAATTATTAT TTTATATCCTACTATGCTGTAGCTCTTTC TATGTGTATT
--------------------------------------------------------------------------------

--------------------------------------------------------------------------------
	Motif YTTTTTTTTTTTTTTTTTTTTTTTTTTTT MEME-2 block diagrams
--------------------------------------------------------------------------------
SEQUENCE NAME            POSITION P-VALUE  MOTIF DIAGRAM
-------------            ----------------  -------------
Pf3D7_14_v3:3004811-3005          4.6e-13  741_[+2]_133
Pf3D7_14_v3:2277656-2278          4.6e-13  370_[+2]_67
Pf3D7_14_v3:2120649-2121          2.8e-12  502_[-2]_673
Pf3D7_14_v3:2132325-2133          3.5e-12  239_[+2]_726
Pf3D7_14_v3:1603692-1606          1.6e-11  1571_[+2]_1273
Pf3D7_14_v3:1185920-1188          1.6e-11  1469_[-2]_686
Pf3D7_14_v3:3168366-3170          2.1e-11  140_[+2]_1757
Pf3D7_14_v3:3163221-3167          2.1e-11  3854_[+2]_743
Pf3D7_14_v3:2484465-2485          2.1e-11  293_[-2]_249
Pf3D7_14_v3:2256285-2259          2.1e-11  1746_[+2]_1587
Pf3D7_14_v3:2014612-2015          2.1e-11  480_[+2]_238
Pf3D7_14_v3:1919040-1919          3.2e-11  92_[+2]_503
Pf3D7_14_v3:1668102-1668          3.2e-11  28_[-2]_637
Pf3D7_14_v3:3073617-3074            4e-11  285_[+2]_313
Pf3D7_14_v3:2805655-2808          4.7e-11  1610_[+2]_789
Pf3D7_14_v3:2012976-2014          4.7e-11  510_[-2]_647
Pf3D7_14_v3:1939847-1940          4.7e-11  653_[+2]_471
Pf3D7_14_v3:1443955-1444          1.1e-10  82_[-2]_558
Pf3D7_14_v3:1474711-1478          1.3e-10  1659_[-2]_1609
Pf3D7_14_v3:3246229-3247          1.8e-10  290_[-2]_1216
Pf3D7_14_v3:2046592-2047          1.8e-10  508_[+2]_169
Pf3D7_14_v3:1376854-1377          1.8e-10  425_[+2]_661
Pf3D7_14_v3:3199842-3203          2.1e-10  2935_[+2]_1108
Pf3D7_14_v3:2471660-2473          2.5e-10  1081_[+2]_397
Pf3D7_14_v3:2590344-2591          2.9e-10  498_[-2]_928
Pf3D7_14_v3:3171711-3174          3.5e-10  2189_[-2]_184
Pf3D7_14_v3:2102259-2104          3.5e-10  528_[+2]_1620
Pf3D7_14_v3:2707497-2708            4e-10  399_[-2]_503
Pf3D7_14_v3:1229478-1229            4e-10  20_[+2]_272
Pf3D7_14_v3:3212889-3217          5.4e-10  3050_[+2]_1544
Pf3D7_14_v3:2557800-2558          6.3e-10  86_[-2]_839
Pf3D7_14_v3:1237558-1238          6.3e-10  133_[-2]_822
Pf3D7_14_v3:2294529-2295          7.3e-10  371_[-2]_374
Pf3D7_14_v3:1868647-1869          7.3e-10  205_[-2]_852
Pf3D7_14_v3:1616851-1617          8.5e-10  322_[-2]_52
Pf3D7_14_v3:2795992-2796          1.3e-09  93_[+2]_166
Pf3D7_14_v3:1546919-1548          1.3e-09  1648_[-2]_81
Pf3D7_14_v3:3105409-3105          1.9e-09  63_[+2]_363
Pf3D7_14_v3:3248615-3255          2.2e-09  2461_[+2]_4755
Pf3D7_14_v3:2907956-2908          2.5e-09  231_[-2]_127
Pf3D7_14_v3:2768230-2768          2.8e-09  379_[-2]_71
Pf3D7_14_v3:2451225-2451          2.8e-09  262_[-2]_336
Pf3D7_14_v3:3147875-3153          3.2e-09  1499_[-2]_4480
Pf3D7_14_v3:3218155-3225          4.1e-09  5689_[+2]_1428
Pf3D7_14_v3:3207609-3211          5.2e-09  310_[+2]_3767
Pf3D7_14_v3:2988654-2989          6.5e-09  266_[-2]_124
Pf3D7_14_v3:3175468-3184          8.2e-09  3766_[-2]_5348
Pf3D7_14_v3:2800103-2800          8.2e-09  531_[-2]_225
Pf3D7_14_v3:2798304-2799          9.1e-09  273_[-2]_675
Pf3D7_14_v3:2293527-2293          1.1e-08  204_[-2]_107
Pf3D7_14_v3:2567858-2568          1.4e-08  309_[-2]_124
Pf3D7_14_v3:1636677-1637          1.4e-08  573_[-2]_278
Pf3D7_14_v3:2932266-2932          2.1e-08  286_[-2]_167
Pf3D7_14_v3:3022239-3022          2.6e-08  234_[-2]_18
Pf3D7_14_v3:1680219-1680          2.6e-08  392_[+2]_199
Pf3D7_14_v3:1189588-1189          3.1e-08  265_[+2]_116
Pf3D7_14_v3:2447533-2448          3.8e-08  132_[-2]_383
Pf3D7_14_v3:1418168-1418          3.8e-08  151_[-2]_614
Pf3D7_14_v3:3137760-3138          4.1e-08  510_[-2]_359
Pf3D7_14_v3:1514467-1516          4.5e-08  1314_[+2]_373
Pf3D7_14_v3:1511329-1512          4.5e-08  858_[+2]_195
Pf3D7_14_v3:2769316-2769          5.4e-08  106_[+2]_454
Pf3D7_14_v3:2054770-2055          5.4e-08  97_[-2]_182
Pf3D7_14_v3:1889236-1889          5.4e-08  64_[+2]_282
Pf3D7_14_v3:1948706-1949          7.7e-08  167_[-2]_203
Pf3D7_14_v3:1699010-1699          7.7e-08  597_[-2]_345
Pf3D7_14_v3:1729018-1729            1e-07  123_[+2]_248
Pf3D7_14_v3:2908927-2909          1.5e-07  14_[+2]_370
Pf3D7_14_v3:3206129-3207          1.8e-07  895_[-2]_120
Pf3D7_14_v3:2996271-2996          1.9e-07  349_[+2]_22
Pf3D7_14_v3:2333167-2333          2.2e-07  217_[-2]_444
Pf3D7_14_v3:2979977-2980          3.7e-07  12_[-2]_240
Pf3D7_14_v3:3226031-3228          4.9e-07  1410_[+2]_1520
Pf3D7_14_v3:3028833-3029            6e-07  161_[+2]_101
Pf3D7_14_v3:2765119-2765          6.4e-07  124_[+2]_112
Pf3D7_14_v3:2007303-2007          8.2e-07  387_[+2]_117
Pf3D7_14_v3:3019174-3019          9.3e-07  12_[-2]_298
Pf3D7_14_v3:1890072-1890          1.3e-06  324_[+2]_176
Pf3D7_14_v3:1637973-1638          1.3e-06  164_[+2]_86
Pf3D7_14_v3:2237041-2237          1.4e-06  195_[+2]_33
Pf3D7_14_v3:3236981-3241          2.9e-06  2703_[+2]_2099
Pf3D7_14_v3:2036952-2037          3.1e-06  439_[-2]_46
Pf3D7_14_v3:1715879-1716          4.8e-06  315_[+2]_351
Pf3D7_14_v3:1263240-1263          5.6e-06  285_[+2]_329
Pf3D7_14_v3:2154501-2155          5.8e-06  238_[-2]_305
Pf3D7_14_v3:2720935-2721          1.8e-05  495_[-2]_188
Pf3D7_14_v3:1612794-1613          2.1e-05  97_[-2]_124
--------------------------------------------------------------------------------

--------------------------------------------------------------------------------
	Motif YTTTTTTTTTTTTTTTTTTTTTTTTTTTT MEME-2 in BLOCKS format
--------------------------------------------------------------------------------
BL   MOTIF YTTTTTTTTTTTTTTTTTTTTTTTTTTTT width=29 seqs=87
Pf3D7_14_v3:3004811-3005 (  742) CCTTTTTTTTTTTTTTTTTTTTTTTTTTC  1 
Pf3D7_14_v3:2277656-2278 (  371) CCTTTTCTTTTTTTTTTTTTTTTTTTTTT  1 
Pf3D7_14_v3:2120649-2121 (  503) CCTTTTTTTTTTTTTTTTTTTTTTTTTTT  1 
Pf3D7_14_v3:2132325-2133 (  240) CCTTTTTTTTTTTTTTTTTTTTTTGTTCC  1 
Pf3D7_14_v3:1603692-1606 ( 1572) TCTTTTTTTTTTTTTTTTTTTTTTTTTTC  1 
Pf3D7_14_v3:1185920-1188 ( 1470) TCTTTTCTTTTTTTTTTTTTTTTTTTTTT  1 
Pf3D7_14_v3:3168366-3170 (  141) CTTTTTTTTTTTTTTTTTTTTTTTTTTTT  1 
Pf3D7_14_v3:3163221-3167 ( 3855) CTTTTTTTTTTTTTTTTTTTTTTTTTTTT  1 
Pf3D7_14_v3:2484465-2485 (  294) CTTTTTTTTTTTTTTTTTTTTTTTTTTTT  1 
Pf3D7_14_v3:2256285-2259 ( 1747) CTTTTTTTTTTTTTTTTTTTTTTTTTTTT  1 
Pf3D7_14_v3:2014612-2015 (  481) CTTTTTTTTTTTTTTTTTTTTTTTTTTTT  1 
Pf3D7_14_v3:1919040-1919 (   93) CATGTTTTTTTTTTTTTTTTTTTTTTTCC  1 
Pf3D7_14_v3:1668102-1668 (   29) GCTTTTTTTTTTTTTTTTTTTTTTTTTTT  1 
Pf3D7_14_v3:3073617-3074 (  286) TCTTTTCTTTTTTTTGTTTTTTTTTTTTT  1 
Pf3D7_14_v3:2805655-2808 ( 1611) CTTCTTTTTTTTTTTTTTTTTTCTTTTTT  1 
Pf3D7_14_v3:2012976-2014 (  511) CCTTTTTTTTTTTTTTTTTCTTCTTTTTG  1 
Pf3D7_14_v3:1939847-1940 (  654) GTTTTTTTTTTTTTTTTTTTTTTTTTTTC  1 
Pf3D7_14_v3:1443955-1444 (   83) TCTATTCTTTTTTTTTCTTTTTTTTTTTC  1 
Pf3D7_14_v3:1474711-1478 ( 1660) CTTTTTTTTTTCTTTTTTTTTTTTTTTTT  1 
Pf3D7_14_v3:3246229-3247 (  291) TTTGTTTTTTTTTTTTTTTTTTTTTTTTT  1 
Pf3D7_14_v3:2046592-2047 (  509) CGTTTCCTTTTTTTTTTTTTTTTTTTTTT  1 
Pf3D7_14_v3:1376854-1377 (  426) GTTTTTTTTTTTTTTTTTTTTCTTTTTTT  1 
Pf3D7_14_v3:3199842-3203 ( 2936) TTTTTTTTTTTTTTTTTTTTTTTTGTTTC  1 
Pf3D7_14_v3:2471660-2473 ( 1082) TTTTTTTTTTTTTTTTTTTTTTTTTTTTT  1 
Pf3D7_14_v3:2590344-2591 (  499) TTTTTTTTTTTTTTTTTTTTTTTTGTTCC  1 
Pf3D7_14_v3:3171711-3174 ( 2190) CCTTTTCTTTTCTTTTCCTTCTTTTTTTC  1 
Pf3D7_14_v3:2102259-2104 (  529) TTTTTTCCTTTTTTTTTTTTTTTTTTCTC  1 
Pf3D7_14_v3:2707497-2708 (  400) TTTTTTTTTTTTTTTTCTTCTTCTTTTTC  1 
Pf3D7_14_v3:1229478-1229 (   21) TTTGTTCTTTTCTTTTTTTTTTTTTTTCT  1 
Pf3D7_14_v3:3212889-3217 ( 3051) TCTTTTTTTTTTTTTTTTTTTTTTTTTGG  1 
Pf3D7_14_v3:2557800-2558 (   87) CATTTTCCTTTTTTTTCTTTCCTTTTTTT  1 
Pf3D7_14_v3:1237558-1238 (  134) CACTTTTTTTTTTTTTTTTTTTTTTTTTT  1 
Pf3D7_14_v3:2294529-2295 (  372) GGTTTTTTTTTTTTTTTTTTTTTTTTTTT  1 
Pf3D7_14_v3:1868647-1869 (  206) CTTGTATTTTTTTTTTTTTTTCTTTTTTT  1 
Pf3D7_14_v3:1616851-1617 (  323) TTTGATTTTTTTTTTGTTTTTTCTTTTTC  1 
Pf3D7_14_v3:2795992-2796 (   94) TCTATTCTTTTTTTTTTCTTTTCTGTTTT  1 
Pf3D7_14_v3:1546919-1548 ( 1649) CCTTTTTTCTTTTTTTTTTTTCTGGTTTC  1 
Pf3D7_14_v3:3105409-3105 (   64) CTTTTTATTTTTTTTTCTTTTCCTTTTTT  1 
Pf3D7_14_v3:3248615-3255 ( 2462) TTTTTTTTTTTTTTTTTTTTTTTTTATTT  1 
Pf3D7_14_v3:2907956-2908 (  232) GTTTTTTCTTTTTTTTTTTTCCTTCTTTT  1 
Pf3D7_14_v3:2768230-2768 (  380) CTTATTTTTTTTTTTTTTTTTTTTTGTTT  1 
Pf3D7_14_v3:2451225-2451 (  263) CTTGTTTTTTTTTTTTTTTTATCTTATTT  1 
Pf3D7_14_v3:3147875-3153 ( 1500) TCTTTTTTTTTTTTTTTTTTTTTTTACTT  1 
Pf3D7_14_v3:3218155-3225 ( 5690) GATTTACTTTTTTTTTTTTTTTTTTTTTT  1 
Pf3D7_14_v3:3207609-3211 (  311) GGTGATCTTTTTTTTTTTTTTTCTTTCTT  1 
Pf3D7_14_v3:2988654-2989 (  267) CATATTTTTTTTTTTTTTTTTTCCCTTCT  1 
Pf3D7_14_v3:3175468-3184 ( 3767) TATATTTTTTTTTTTTTTTTTTTTTTTTG  1 
Pf3D7_14_v3:2800103-2800 (  532) AATGTTTTTTTTTTTTTTTTTTTTTTTTT  1 
Pf3D7_14_v3:2798304-2799 (  274) TTTTTTCTCTTTTTTTTTTTTTTTGATTT  1 
Pf3D7_14_v3:2293527-2293 (  205) TTTTTTCTTTTTTATTTTTTCTTTTTTCT  1 
Pf3D7_14_v3:2567858-2568 (  310) GTTTTTTTTTTTTTTTTTTTATCTTATCT  1 
Pf3D7_14_v3:1636677-1637 (  574) CACATTTTTTTTTTTTTTTTTTTTTTTGG  1 
Pf3D7_14_v3:2932266-2932 (  287) CCTATCCCTTTTTTTCCTTTTCTTTATCT  1 
Pf3D7_14_v3:3022239-3022 (  235) CCTTTTTCTTTTATTTTTTTCTTATTTTT  1 
Pf3D7_14_v3:1680219-1680 (  393) CCTCTTCCTTATTTTGCTTTTTTCCTTTT  1 
Pf3D7_14_v3:1189588-1189 (  266) TTTTTTTTTTTTTATTTTTTATTTTTTTC  1 
Pf3D7_14_v3:2447533-2448 (  133) TTTTATTTTTTTATTTTTTTTTTTTTTTT  1 
Pf3D7_14_v3:1418168-1418 (  152) TTCAACCTTTTTTTTTTTTTTTTTTTTTT  1 
Pf3D7_14_v3:3137760-3138 (  511) TTTAATTTCTTTTTTTTTTTTTTTTTTTT  1 
Pf3D7_14_v3:1514467-1516 ( 1315) TATTTTTTTTTTTTTTTTTTACTTTGTTC  1 
Pf3D7_14_v3:1511329-1512 (  859) TTTTTCCATTTTTTTTTTTTTTTCTTTTG  1 
Pf3D7_14_v3:2769316-2769 (  107) TTTTTTTCTTTTTTTGCCTCTTTTTTCTT  1 
Pf3D7_14_v3:2054770-2055 (   98) TTTTTTTTTTTTTTTTGTGTTGCTTTTGT  1 
Pf3D7_14_v3:1889236-1889 (   65) CTTTATTATTTTTTTTTTTTTTTTCATTT  1 
Pf3D7_14_v3:1948706-1949 (  168) GTTGTTGTTTTTGTTGTTGTTGTTGTTTT  1 
Pf3D7_14_v3:1699010-1699 (  598) TTTCAATTTTTTTTTTTTTTTTCTTTCCC  1 
Pf3D7_14_v3:1729018-1729 (  124) TTTGTTTGTTTTTTTGTTTTTTTGTTTGT  1 
Pf3D7_14_v3:2908927-2909 (   15) AATATCCCTTTTTTTTTCTTTTTTTTTTT  1 
Pf3D7_14_v3:3206129-3207 (  896) TCCTTTTTTTTTTTTTTTTTTTCATATAT  1 
Pf3D7_14_v3:2996271-2996 (  350) ATTAAATTTTTTTTTTTTTTTCCTTTTTC  1 
Pf3D7_14_v3:2333167-2333 (  218) TCTTATTTTTTTTTTTTTTTTATACTTTC  1 
Pf3D7_14_v3:2979977-2980 (   13) AATGTATTTTTTTTTTTTTTTCTTCATGC  1 
Pf3D7_14_v3:3226031-3228 ( 1411) TATTATTTTTATTATTTTTTTTTTTTTTT  1 
Pf3D7_14_v3:3028833-3029 (  162) GTTGTTGTTGTTGTTGTTGTTGTTGTTGT  1 
Pf3D7_14_v3:2765119-2765 (  125) CTTTTTTTTAATTATTTTTTTTTTTTTTT  1 
Pf3D7_14_v3:2007303-2007 (  388) TTCTTTTATTTTATTTTTTTTTTTTTTAT  1 
Pf3D7_14_v3:3019174-3019 (   13) TATTATTTTTTTGATTTTTTTTTTTTTAT  1 
Pf3D7_14_v3:1890072-1890 (  325) TTTATTCTTTTTTTTCTTTCATCACATTC  1 
Pf3D7_14_v3:1637973-1638 (  165) GTTCATAATTTCGTTTTTTTTCCTTTTCT  1 
Pf3D7_14_v3:2237041-2237 (  196) TTTTTTCATTTCATTTTTTCTTCATATTT  1 
Pf3D7_14_v3:3236981-3241 ( 2704) ATTTTCTTTGATGTTTCTTTTTTTTCTTC  1 
Pf3D7_14_v3:2036952-2037 (  440) CATGTATATTTTTTTGTTTTTGCATATAT  1 
Pf3D7_14_v3:1715879-1716 (  316) TATATCCATTTTTTTTTTTTTTCAAATTT  1 
Pf3D7_14_v3:1263240-1263 (  286) TATATTTTTTTTATTTTTGTACTTTATAT  1 
Pf3D7_14_v3:2154501-2155 (  239) TAATAAATTTTTTTTTTTTTTTCTTTTTG  1 
Pf3D7_14_v3:2720935-2721 (  496) TATATTTTTTATAATTTTGTTACATTTTC  1 
Pf3D7_14_v3:1612794-1613 (   98) TTTATATCCTACTATGCTGTAGCTCTTTC  1 
//

--------------------------------------------------------------------------------

--------------------------------------------------------------------------------
	Motif YTTTTTTTTTTTTTTTTTTTTTTTTTTTT MEME-2 position-specific scoring matrix
--------------------------------------------------------------------------------
log-odds matrix: alength= 4 w= 29 n= 128732 bayes= 12.0572 E= 3.3e-172 
  -287    209     64     17 
  -102    151   -123     34 
  -518    -49  -1309    115 
  -119    -82     88     57 
  -149  -1309  -1309    102 
  -219     -1  -1309     98 
  -360    164   -182     72 
  -238     35   -282     94 
 -1309    -82  -1309    119 
  -518  -1309   -182    120 
  -260  -1309  -1309    115 
 -1309    -23  -1309    115 
  -260  -1309    -49    106 
  -238  -1309  -1309    113 
 -1309  -1309  -1309    125 
 -1309   -182     35    106 
 -1309     51   -282    106 
 -1309    -82  -1309    119 
 -1309  -1309    -23    115 
 -1309    -49  -1309    117 
  -238    -49  -1309    104 
  -419     77    -49     90 
 -1309    164  -1309     83 
  -219   -123   -182    102 
  -518     18     18     94 
  -138   -282   -182     94 
 -1309    -49  -1309    117 
  -287     51    -23     86 
 -1309    171    -23     67 
--------------------------------------------------------------------------------

--------------------------------------------------------------------------------
	Motif YTTTTTTTTTTTTTTTTTTTTTTTTTTTT MEME-2 position-specific probability matrix
--------------------------------------------------------------------------------
letter-probability matrix: alength= 4 w= 29 nsites= 87 E= 3.3e-172 
 0.057471  0.344828  0.126437  0.471264 
 0.206897  0.229885  0.034483  0.528736 
 0.011494  0.057471  0.000000  0.931034 
 0.183908  0.045977  0.149425  0.620690 
 0.149425  0.000000  0.000000  0.850575 
 0.091954  0.080460  0.000000  0.827586 
 0.034483  0.252874  0.022989  0.689655 
 0.080460  0.103448  0.011494  0.804598 
 0.000000  0.045977  0.000000  0.954023 
 0.011494  0.000000  0.022989  0.965517 
 0.068966  0.000000  0.000000  0.931034 
 0.000000  0.068966  0.000000  0.931034 
 0.068966  0.000000  0.057471  0.873563 
 0.080460  0.000000  0.000000  0.919540 
 0.000000  0.000000  0.000000  1.000000 
 0.000000  0.022989  0.103448  0.873563 
 0.000000  0.114943  0.011494  0.873563 
 0.000000  0.045977  0.000000  0.954023 
 0.000000  0.000000  0.068966  0.931034 
 0.000000  0.057471  0.000000  0.942529 
 0.080460  0.057471  0.000000  0.862069 
 0.022989  0.137931  0.057471  0.781609 
 0.000000  0.252874  0.000000  0.747126 
 0.091954  0.034483  0.022989  0.850575 
 0.011494  0.091954  0.091954  0.804598 
 0.160920  0.011494  0.022989  0.804598 
 0.000000  0.057471  0.000000  0.942529 
 0.057471  0.114943  0.068966  0.758621 
 0.000000  0.264368  0.068966  0.666667 
--------------------------------------------------------------------------------

--------------------------------------------------------------------------------
	Motif YTTTTTTTTTTTTTTTTTTTTTTTTTTTT MEME-2 regular expression
--------------------------------------------------------------------------------
[TC][TCA]TTTT[TC]TTTTTTTTTTTTTTT[TC]TTTTT[TC]
--------------------------------------------------------------------------------


Time 908.01 secs.

********************************************************************************


********************************************************************************
MOTIF ATAWATATATATATATATATATATATATA MEME-3	width =  29  sites =  60  llr = 1070  E-value = 8.8e-116
********************************************************************************
--------------------------------------------------------------------------------
	Motif ATAWATATATATATATATATATATATATA MEME-3 Description
--------------------------------------------------------------------------------
Simplified        A  91737181929:a1a:a:a:a:a:a:a:9
pos.-specific     C  1:11:::1:1:1:1:::::::::::1:::
probability       G  ::1:1:::1:::::::::::::1::::::
matrix            T  19162928171a:9:a:a:a:a:a:a:a2

         bits    3.6                              
                 3.3                              
                 2.9                              
                 2.5                              
Relative         2.2                              
Entropy          1.8                              
(25.7 bits)      1.5                              
                 1.1            ** ************** 
                 0.7 **   ** * *******************
                 0.4 *****************************
                 0.0 -----------------------------

Multilevel           ATATATATATATATATATATATATATATA
consensus               A                         
sequence                                          
                                                  
--------------------------------------------------------------------------------

--------------------------------------------------------------------------------
	Motif ATAWATATATATATATATATATATATATA MEME-3 sites sorted by position p-value
--------------------------------------------------------------------------------
Sequence name            Strand  Start   P-value                        Site           
-------------            ------  ----- ---------            -----------------------------
Pf3D7_14_v3:1237558-1238     +    438  2.14e-12 ACATACATAT ATACATATATATATATATATATATATATA TGCATTGTTT
Pf3D7_14_v3:3248615-3255     +    100  1.40e-11 TAATATTTGC ATATATATATATATATATATATATATATA ATTTTTTCTT
Pf3D7_14_v3:3218155-3225     +   2803  1.40e-11 ATAAATATAT ATATATATATATATATATATATATATATA TATATATATA
Pf3D7_14_v3:3212889-3217     +   1992  1.40e-11 ATATATATAT ATATATATATATATATATATATATATATA TTTAAAGGTG
Pf3D7_14_v3:3199842-3203     +    171  1.40e-11 AAATATATGT ATATATATATATATATATATATATATATA TTTAATGATA
Pf3D7_14_v3:3175468-3184     +   2568  1.40e-11 AATATTATAT ATATATATATATATATATATATATATATA AGAATAATTA
Pf3D7_14_v3:3163221-3167     +    788  1.40e-11 ATATATATAT ATATATATATATATATATATATATATATA TATAATTATT
Pf3D7_14_v3:3147875-3153     +   1059  1.40e-11 ATTAATGTAT ATATATATATATATATATATATATATATA TGTAATTGGA
Pf3D7_14_v3:2805655-2808     +    713  1.40e-11 ATATATATAT ATATATATATATATATATATATATATATA ATGTGTACAC
Pf3D7_14_v3:2256285-2259     +   3095  1.40e-11 ACTATATAAT ATATATATATATATATATATATATATATA TTTAATTTTT
Pf3D7_14_v3:2120649-2121     -    948  1.40e-11 ATAAATATAT ATATATATATATATATATATATATATATA TATATATTAT
Pf3D7_14_v3:2012976-2014     -    774  1.40e-11 TGTACATATA ATATATATATATATATATATATATATATA ATATTTGTAT
Pf3D7_14_v3:1680219-1680     -    525  1.40e-11 TATTAATTAA ATATATATATATATATATATATATATATA TTTCTTTTAT
Pf3D7_14_v3:1668102-1668     +    387  1.40e-11 TATAAATAAT ATATATATATATATATATATATATATATA TTTATATTTA
Pf3D7_14_v3:1514467-1516     -    386  1.40e-11 ATATATATAT ATATATATATATATATATATATATATATA TATGCTTACC
Pf3D7_14_v3:1474711-1478     -   3261  1.40e-11   ATATTATT ATATATATATATATATATATATATATATA CTAATTATAA
Pf3D7_14_v3:1376854-1377     +    717  1.40e-11 AAATATATAT ATATATATATATATATATATATATATATA TATATATGTT
Pf3D7_14_v3:1185920-1188     +    898  1.40e-11 AAAAAAATAA ATATATATATATATATATATATATATATA ATGTTCATAT
Pf3D7_14_v3:3171711-3174     +    964  1.63e-11 TTATATTAGT ATATGTATATATATATATATATATATATA TCTTGATATA
Pf3D7_14_v3:3236981-3241     +   3763  3.48e-11 AAAATACACA ATAAATATATATATATATATATATATATA TCAGATATTT
Pf3D7_14_v3:2471660-2473     -   1295  3.48e-11 AAAAAAATAA ATAAATATATATATATATATATATATATA ATAAAATGGA
Pf3D7_14_v3:2132325-2133     -    632  3.48e-11 ATAAAAAAAT ATAAATATATATATATATATATATATATA ATATTCTAAT
Pf3D7_14_v3:1546919-1548     -    554  3.48e-11 TTAGATGTGT ATAAATATATATATATATATATATATATA ATATATATAA
Pf3D7_14_v3:1263240-1263     +    167  6.87e-11 ATATTATATT ATATATATATATATATATATATGTATATA TAAGGTGCAG
Pf3D7_14_v3:2798304-2799     +    173  1.14e-10 TTATTTTAAT ATATATTTATATATATATATATATATATA TTGCTTGATG
Pf3D7_14_v3:1603692-1606     +   1324  1.40e-10 AAATATATAT ATATTTATATATATATATATATATATATA ATATTATACT
Pf3D7_14_v3:1418168-1418     +    322  4.13e-10 GTATATAAAA ATACATACATATATATGTATATATATATA TGTATTTTTT
Pf3D7_14_v3:2965350-2965     +    232  5.18e-10 AAATAAATAA ATAAAAATATATATATATATATATATATA TAATATGTGC
Pf3D7_14_v3:3246229-3247     +   1500  7.62e-10 CAATTTTTTT ATATGAATGTATATATATATATATATATA TTTTATA   
Pf3D7_14_v3:2014612-2015     -    290  7.62e-10 AAAAAAAAAC ATAAATATATATAAATATATATATATATA TGTAGACAAA
Pf3D7_14_v3:2944837-2945     -    164  9.30e-10 ATATTTTAAA ATATATATGGATATATATATATATATATA TTATATATAT
Pf3D7_14_v3:2046592-2047     -    340  1.05e-09 ATCATAAAAA TTGAGTATATATATATATATATATATATA ATATGTAAAT
Pf3D7_14_v3:2720935-2721     -      2  1.72e-09 AATTTGCGTA CTTTATATATATACATATATATATATATA G         
Pf3D7_14_v3:2102259-2104     +    390  2.14e-09 TACATATATA ATATATATAAATATATATATCTATATATA TTTTTATAAA
Pf3D7_14_v3:1699010-1699     -    175  2.14e-09 TTTACAATTA AAAAATATACATATATATATATATATATA TCTTTAAAGG
Pf3D7_14_v3:1868647-1869     +    470  4.14e-09 AAGTATATAA ATAATTAAACATATATATATATATATATA TATTTCGTTA
Pf3D7_14_v3:1511329-1512     -    982  5.82e-09 TCATATATAT ATACATATAAACATATATATGTATATATA ATAATATTGT
Pf3D7_14_v3:2590344-2591     +   1424  8.07e-09 CAAATTTTGT ACGATTATACATACATATATATATATATA TAT       
Pf3D7_14_v3:2154501-2155     +    535  1.32e-08 GTTTTGTGAA CTGCATATATATATATATATATATATAAT ATGTATGTA 
Pf3D7_14_v3:2576891-2577     -    321  1.43e-08 AAATAAAAAT ATATATATGAATAAATATATATATACATA AATATATTTA
Pf3D7_14_v3:3226031-3228     +   2156  2.22e-08 AAATTAAATA ATATGTATATATAAATATATATGTACATT AAAATTGTGG
Pf3D7_14_v3:3207609-3211     -    836  2.22e-08 CGCTAAATTA TAACATATACACATATATATATATATATA ATATAATTAT
Pf3D7_14_v3:2718826-2719     -    335  2.39e-08 TTTTCTATAC ATGTATTCATATATATATATATATTTATA TGAATTATGA
Pf3D7_14_v3:2294529-2295     +    571  2.39e-08 AAAGAATATA TTCCTAATATATATATATATATATATATA ATATATATAT
Pf3D7_14_v3:1501615-1502     +    329  2.75e-08 CATATACATA ATGTATATAATTACATGTATATATATATA TAATATATAT
Pf3D7_14_v3:1939847-1940     -    459  3.38e-08 TGAAATAGAA AGTATTACACATATATATATATATATATA ATATATGTAT
Pf3D7_14_v3:2451225-2451     +    551  3.87e-08 AAAATTTTCA ATCCATTGGTATATATATATATATATATT GAAAAAAAAA
Pf3D7_14_v3:3073617-3074     +    453  4.44e-08 AAATAAGGCA CTGTGATCACATATATATATATATATATT ATAGAAGGTG
Pf3D7_14_v3:2557800-2558     +    654  4.74e-08 AGTAATAAAA ATAATATAATATATATATATATATATATA ATATAATTAT
Pf3D7_14_v3:2996271-2996     +    169  5.07e-08 ATTATTTTAT ATTATATTATATATATATATATATATATA ATATATTTAT
Pf3D7_14_v3:1338595-1339     -    287  6.96e-08 ATTTATTATT ATTAATATAAATAAATATATATATATATT ATATATTATA
Pf3D7_14_v3:1636677-1637     +    259  9.46e-08 CGTAAATATA ATGTATTTTATTATATATATATATATATA TTACTTAGAC
Pf3D7_14_v3:3137760-3138     -    201  1.34e-07 ATTTTTTTTA AGCCTTATAAATATATATATATATACAGA ATACATAAAA
Pf3D7_14_v3:3206129-3207     +    197  2.33e-07 AGTTCAGGAA ATAAATAAATATAAATATAAATGTATATA ATATAATAAA
Pf3D7_14_v3:2036952-2037     -    236  4.07e-07 ATTTGTAAAA ATATGTAAATATATAAATATATAAATATT TAAATATACA
Pf3D7_14_v3:1443955-1444     +    297  4.07e-07 AATTCAACAA ATAATTTAAAATATATATATTTATATATA TTTTCAATAT
Pf3D7_14_v3:2769316-2769     -    485  4.71e-07 TACACCATAA AAAAGTTTATACATATATATATAAATATT ATATATATAA
Pf3D7_14_v3:2908927-2909     +    289  8.55e-07 AATAAATTCT TTTTATTTTATTATATATATATATATATA ATATAAATAT
Pf3D7_14_v3:1715879-1716     -    611  1.31e-06 AGCAATAAAT TCATGAAAATATACATATATATATATAAT ATGTTACATA
Pf3D7_14_v3:1330541-1330     -    230  5.90e-06 TGTAAAAAAC CTTAAATATATTATATATATATATATATT CTTCTATATA
--------------------------------------------------------------------------------

--------------------------------------------------------------------------------
	Motif ATAWATATATATATATATATATATATATA MEME-3 block diagrams
--------------------------------------------------------------------------------
SEQUENCE NAME            POSITION P-VALUE  MOTIF DIAGRAM
-------------            ----------------  -------------
Pf3D7_14_v3:1237558-1238          2.1e-12  437_[+3]_518
Pf3D7_14_v3:3248615-3255          1.4e-11  99_[+3]_7117
Pf3D7_14_v3:3218155-3225          1.4e-11  2802_[+3]_4315
Pf3D7_14_v3:3212889-3217          1.4e-11  1991_[+3]_2603
Pf3D7_14_v3:3199842-3203          1.4e-11  170_[+3]_3873
Pf3D7_14_v3:3175468-3184          1.4e-11  2567_[+3]_6547
Pf3D7_14_v3:3163221-3167          1.4e-11  787_[+3]_3810
Pf3D7_14_v3:3147875-3153          1.4e-11  1058_[+3]_4921
Pf3D7_14_v3:2805655-2808          1.4e-11  712_[+3]_1687
Pf3D7_14_v3:2256285-2259          1.4e-11  3094_[+3]_239
Pf3D7_14_v3:2120649-2121          1.4e-11  947_[-3]_228
Pf3D7_14_v3:2012976-2014          1.4e-11  773_[-3]_384
Pf3D7_14_v3:1680219-1680          1.4e-11  524_[-3]_67
Pf3D7_14_v3:1668102-1668          1.4e-11  386_[+3]_279
Pf3D7_14_v3:1514467-1516          1.4e-11  385_[-3]_1302
Pf3D7_14_v3:1474711-1478          1.4e-11  3260_[-3]_8
Pf3D7_14_v3:1376854-1377          1.4e-11  716_[+3]_370
Pf3D7_14_v3:1185920-1188          1.4e-11  897_[+3]_1258
Pf3D7_14_v3:3171711-3174          1.6e-11  963_[+3]_1410
Pf3D7_14_v3:3236981-3241          3.5e-11  3762_[+3]_1040
Pf3D7_14_v3:2471660-2473          3.5e-11  1294_[-3]_184
Pf3D7_14_v3:2132325-2133          3.5e-11  631_[-3]_334
Pf3D7_14_v3:1546919-1548          3.5e-11  553_[-3]_1176
Pf3D7_14_v3:1263240-1263          6.9e-11  166_[+3]_448
Pf3D7_14_v3:2798304-2799          1.1e-10  172_[+3]_776
Pf3D7_14_v3:1603692-1606          1.4e-10  1323_[+3]_1521
Pf3D7_14_v3:1418168-1418          4.1e-10  321_[+3]_444
Pf3D7_14_v3:2965350-2965          5.2e-10  231_[+3]_54
Pf3D7_14_v3:3246229-3247          7.6e-10  1499_[+3]_7
Pf3D7_14_v3:2014612-2015          7.6e-10  289_[-3]_429
Pf3D7_14_v3:2944837-2945          9.3e-10  163_[-3]_73
Pf3D7_14_v3:2046592-2047            1e-09  339_[-3]_338
Pf3D7_14_v3:2720935-2721          1.7e-09  1_[-3]_682
Pf3D7_14_v3:2102259-2104          2.1e-09  389_[+3]_1759
Pf3D7_14_v3:1699010-1699          2.1e-09  174_[-3]_768
Pf3D7_14_v3:1868647-1869          4.1e-09  469_[+3]_588
Pf3D7_14_v3:1511329-1512          5.8e-09  981_[-3]_72
Pf3D7_14_v3:2590344-2591          8.1e-09  1423_[+3]_3
Pf3D7_14_v3:2154501-2155          1.3e-08  534_[+3]_9
Pf3D7_14_v3:2576891-2577          1.4e-08  320_[-3]_157
Pf3D7_14_v3:3226031-3228          2.2e-08  2155_[+3]_775
Pf3D7_14_v3:3207609-3211          2.2e-08  835_[-3]_3242
Pf3D7_14_v3:2718826-2719          2.4e-08  334_[-3]_491
Pf3D7_14_v3:2294529-2295          2.4e-08  570_[+3]_175
Pf3D7_14_v3:1501615-1502          2.8e-08  328_[+3]_71
Pf3D7_14_v3:1939847-1940          3.4e-08  458_[-3]_666
Pf3D7_14_v3:2451225-2451          3.9e-08  550_[+3]_48
Pf3D7_14_v3:3073617-3074          4.4e-08  452_[+3]_146
Pf3D7_14_v3:2557800-2558          4.7e-08  653_[+3]_272
Pf3D7_14_v3:2996271-2996          5.1e-08  168_[+3]_203
Pf3D7_14_v3:1338595-1339            7e-08  286_[-3]_219
Pf3D7_14_v3:1636677-1637          9.5e-08  258_[+3]_593
Pf3D7_14_v3:3137760-3138          1.3e-07  200_[-3]_669
Pf3D7_14_v3:3206129-3207          2.3e-07  196_[+3]_819
Pf3D7_14_v3:2036952-2037          4.1e-07  235_[-3]_250
Pf3D7_14_v3:1443955-1444          4.1e-07  296_[+3]_344
Pf3D7_14_v3:2769316-2769          4.7e-07  484_[-3]_76
Pf3D7_14_v3:2908927-2909          8.6e-07  288_[+3]_96
Pf3D7_14_v3:1715879-1716          1.3e-06  610_[-3]_56
Pf3D7_14_v3:1330541-1330          5.9e-06  229_[-3]_142
--------------------------------------------------------------------------------

--------------------------------------------------------------------------------
	Motif ATAWATATATATATATATATATATATATA MEME-3 in BLOCKS format
--------------------------------------------------------------------------------
BL   MOTIF ATAWATATATATATATATATATATATATA width=29 seqs=60
Pf3D7_14_v3:1237558-1238 (  438) ATACATATATATATATATATATATATATA  1 
Pf3D7_14_v3:3248615-3255 (  100) ATATATATATATATATATATATATATATA  1 
Pf3D7_14_v3:3218155-3225 ( 2803) ATATATATATATATATATATATATATATA  1 
Pf3D7_14_v3:3212889-3217 ( 1992) ATATATATATATATATATATATATATATA  1 
Pf3D7_14_v3:3199842-3203 (  171) ATATATATATATATATATATATATATATA  1 
Pf3D7_14_v3:3175468-3184 ( 2568) ATATATATATATATATATATATATATATA  1 
Pf3D7_14_v3:3163221-3167 (  788) ATATATATATATATATATATATATATATA  1 
Pf3D7_14_v3:3147875-3153 ( 1059) ATATATATATATATATATATATATATATA  1 
Pf3D7_14_v3:2805655-2808 (  713) ATATATATATATATATATATATATATATA  1 
Pf3D7_14_v3:2256285-2259 ( 3095) ATATATATATATATATATATATATATATA  1 
Pf3D7_14_v3:2120649-2121 (  948) ATATATATATATATATATATATATATATA  1 
Pf3D7_14_v3:2012976-2014 (  774) ATATATATATATATATATATATATATATA  1 
Pf3D7_14_v3:1680219-1680 (  525) ATATATATATATATATATATATATATATA  1 
Pf3D7_14_v3:1668102-1668 (  387) ATATATATATATATATATATATATATATA  1 
Pf3D7_14_v3:1514467-1516 (  386) ATATATATATATATATATATATATATATA  1 
Pf3D7_14_v3:1474711-1478 ( 3261) ATATATATATATATATATATATATATATA  1 
Pf3D7_14_v3:1376854-1377 (  717) ATATATATATATATATATATATATATATA  1 
Pf3D7_14_v3:1185920-1188 (  898) ATATATATATATATATATATATATATATA  1 
Pf3D7_14_v3:3171711-3174 (  964) ATATGTATATATATATATATATATATATA  1 
Pf3D7_14_v3:3236981-3241 ( 3763) ATAAATATATATATATATATATATATATA  1 
Pf3D7_14_v3:2471660-2473 ( 1295) ATAAATATATATATATATATATATATATA  1 
Pf3D7_14_v3:2132325-2133 (  632) ATAAATATATATATATATATATATATATA  1 
Pf3D7_14_v3:1546919-1548 (  554) ATAAATATATATATATATATATATATATA  1 
Pf3D7_14_v3:1263240-1263 (  167) ATATATATATATATATATATATGTATATA  1 
Pf3D7_14_v3:2798304-2799 (  173) ATATATTTATATATATATATATATATATA  1 
Pf3D7_14_v3:1603692-1606 ( 1324) ATATTTATATATATATATATATATATATA  1 
Pf3D7_14_v3:1418168-1418 (  322) ATACATACATATATATGTATATATATATA  1 
Pf3D7_14_v3:2965350-2965 (  232) ATAAAAATATATATATATATATATATATA  1 
Pf3D7_14_v3:3246229-3247 ( 1500) ATATGAATGTATATATATATATATATATA  1 
Pf3D7_14_v3:2014612-2015 (  290) ATAAATATATATAAATATATATATATATA  1 
Pf3D7_14_v3:2944837-2945 (  164) ATATATATGGATATATATATATATATATA  1 
Pf3D7_14_v3:2046592-2047 (  340) TTGAGTATATATATATATATATATATATA  1 
Pf3D7_14_v3:2720935-2721 (    2) CTTTATATATATACATATATATATATATA  1 
Pf3D7_14_v3:2102259-2104 (  390) ATATATATAAATATATATATCTATATATA  1 
Pf3D7_14_v3:1699010-1699 (  175) AAAAATATACATATATATATATATATATA  1 
Pf3D7_14_v3:1868647-1869 (  470) ATAATTAAACATATATATATATATATATA  1 
Pf3D7_14_v3:1511329-1512 (  982) ATACATATAAACATATATATGTATATATA  1 
Pf3D7_14_v3:2590344-2591 ( 1424) ACGATTATACATACATATATATATATATA  1 
Pf3D7_14_v3:2154501-2155 (  535) CTGCATATATATATATATATATATATAAT  1 
Pf3D7_14_v3:2576891-2577 (  321) ATATATATGAATAAATATATATATACATA  1 
Pf3D7_14_v3:3226031-3228 ( 2156) ATATGTATATATAAATATATATGTACATT  1 
Pf3D7_14_v3:3207609-3211 (  836) TAACATATACACATATATATATATATATA  1 
Pf3D7_14_v3:2718826-2719 (  335) ATGTATTCATATATATATATATATTTATA  1 
Pf3D7_14_v3:2294529-2295 (  571) TTCCTAATATATATATATATATATATATA  1 
Pf3D7_14_v3:1501615-1502 (  329) ATGTATATAATTACATGTATATATATATA  1 
Pf3D7_14_v3:1939847-1940 (  459) AGTATTACACATATATATATATATATATA  1 
Pf3D7_14_v3:2451225-2451 (  551) ATCCATTGGTATATATATATATATATATT  1 
Pf3D7_14_v3:3073617-3074 (  453) CTGTGATCACATATATATATATATATATT  1 
Pf3D7_14_v3:2557800-2558 (  654) ATAATATAATATATATATATATATATATA  1 
Pf3D7_14_v3:2996271-2996 (  169) ATTATATTATATATATATATATATATATA  1 
Pf3D7_14_v3:1338595-1339 (  287) ATTAATATAAATAAATATATATATATATT  1 
Pf3D7_14_v3:1636677-1637 (  259) ATGTATTTTATTATATATATATATATATA  1 
Pf3D7_14_v3:3137760-3138 (  201) AGCCTTATAAATATATATATATATACAGA  1 
Pf3D7_14_v3:3206129-3207 (  197) ATAAATAAATATAAATATAAATGTATATA  1 
Pf3D7_14_v3:2036952-2037 (  236) ATATGTAAATATATAAATATATAAATATT  1 
Pf3D7_14_v3:1443955-1444 (  297) ATAATTTAAAATATATATATTTATATATA  1 
Pf3D7_14_v3:2769316-2769 (  485) AAAAGTTTATACATATATATATAAATATT  1 
Pf3D7_14_v3:2908927-2909 (  289) TTTTATTTTATTATATATATATATATATA  1 
Pf3D7_14_v3:1715879-1716 (  611) TCATGAAAATATACATATATATATATAAT  1 
Pf3D7_14_v3:1330541-1330 (  230) CTTAAATATATTATATATATATATATATT  1 
//

--------------------------------------------------------------------------------

--------------------------------------------------------------------------------
	Motif ATAWATATATATATATATATATATATATA MEME-3 position-specific scoring matrix
--------------------------------------------------------------------------------
log-odds matrix: alength= 4 w= 29 n= 128732 bayes= 11.7409 E= 8.8e-116 
   102    -28  -1255   -233 
  -307   -128   -128    108 
    81    -70     53   -207 
   -48     72  -1255     44 
    77  -1255     72   -148 
  -165  -1255  -1255    105 
    96  -1255  -1255   -119 
  -184    -28   -228     93 
   108  -1255    -28   -307 
  -133     30   -228     77 
   116  -1255  -1255   -265 
 -1255    -70  -1255    118 
   125  -1255  -1255  -1255 
  -233    -28  -1255    102 
   125  -1255  -1255  -1255 
  -465  -1255  -1255    123 
   121  -1255   -128  -1255 
 -1255  -1255  -1255    125 
   125  -1255  -1255  -1255 
  -465  -1255  -1255    123 
   118   -228   -228   -465 
 -1255  -1255  -1255    125 
   118  -1255    -70  -1255 
  -365  -1255  -1255    121 
   123  -1255  -1255   -465 
 -1255    -70  -1255    118 
   125  -1255  -1255  -1255 
  -365  -1255   -228    118 
   102  -1255  -1255   -148 
--------------------------------------------------------------------------------

--------------------------------------------------------------------------------
	Motif ATAWATATATATATATATATATATATATA MEME-3 position-specific probability matrix
--------------------------------------------------------------------------------
letter-probability matrix: alength= 4 w= 29 nsites= 60 E= 8.8e-116 
 0.850000  0.066667  0.000000  0.083333 
 0.050000  0.033333  0.033333  0.883333 
 0.733333  0.050000  0.116667  0.100000 
 0.300000  0.133333  0.000000  0.566667 
 0.716667  0.000000  0.133333  0.150000 
 0.133333  0.000000  0.000000  0.866667 
 0.816667  0.000000  0.000000  0.183333 
 0.116667  0.066667  0.016667  0.800000 
 0.883333  0.000000  0.066667  0.050000 
 0.166667  0.100000  0.016667  0.716667 
 0.933333  0.000000  0.000000  0.066667 
 0.000000  0.050000  0.000000  0.950000 
 1.000000  0.000000  0.000000  0.000000 
 0.083333  0.066667  0.000000  0.850000 
 1.000000  0.000000  0.000000  0.000000 
 0.016667  0.000000  0.000000  0.983333 
 0.966667  0.000000  0.033333  0.000000 
 0.000000  0.000000  0.000000  1.000000 
 1.000000  0.000000  0.000000  0.000000 
 0.016667  0.000000  0.000000  0.983333 
 0.950000  0.016667  0.016667  0.016667 
 0.000000  0.000000  0.000000  1.000000 
 0.950000  0.000000  0.050000  0.000000 
 0.033333  0.000000  0.000000  0.966667 
 0.983333  0.000000  0.000000  0.016667 
 0.000000  0.050000  0.000000  0.950000 
 1.000000  0.000000  0.000000  0.000000 
 0.033333  0.000000  0.016667  0.950000 
 0.850000  0.000000  0.000000  0.150000 
--------------------------------------------------------------------------------

--------------------------------------------------------------------------------
	Motif ATAWATATATATATATATATATATATATA MEME-3 regular expression
--------------------------------------------------------------------------------
ATA[TA]ATATATATATATATATATATATATA
--------------------------------------------------------------------------------


Time 1346.24 secs.

********************************************************************************


********************************************************************************
MOTIF AAAAAAAAAAAAAAAAAAAAWAAAAAAAA MEME-4	width =  29  sites =  79  llr = 1036  E-value = 1.1e-068
********************************************************************************
--------------------------------------------------------------------------------
	Motif AAAAAAAAAAAAAAAAAAAAWAAAAAAAA MEME-4 Description
--------------------------------------------------------------------------------
Simplified        A  6888a8699a888687a899398887777
pos.-specific     C  211:::::1:::::1:::::1::::1:11
probability       G  2:11::1:::12121::::1111:1:1:2
matrix            T  11:1:131::1:2212:21:4:121212:

         bits    3.6                              
                 3.3                              
                 2.9                              
                 2.5                              
Relative         2.2                              
Entropy          1.8                              
(18.9 bits)      1.5                              
                 1.1     *  *** *    *  * *       
                 0.7  ****  *** *    * ** ** *   *
                 0.4 ****** ************* ********
                 0.0 -----------------------------

Multilevel           AAAAAAAAAAAAAAAAAAAATAAAAAAAA
consensus                  T      G T    A  T T T 
sequence                                          
                                                  
--------------------------------------------------------------------------------

--------------------------------------------------------------------------------
	Motif AAAAAAAAAAAAAAAAAAAAWAAAAAAAA MEME-4 sites sorted by position p-value
--------------------------------------------------------------------------------
Sequence name            Strand  Start   P-value                        Site           
-------------            ------  ----- ---------            -----------------------------
Pf3D7_14_v3:3163221-3167     +    887  1.68e-12 AATTTATTTA AAAAAAAAAAAAAGAAAAAAGAAAAAAAG GAAATATGAA
Pf3D7_14_v3:2805655-2808     -   2210  7.91e-12 AAAATTAAAA AAAAAAGAAAAAAGAAAAAAGAAAAAAAG AATATATATA
Pf3D7_14_v3:1185920-1188     +   1421  3.34e-11 CTAATGAAAA AAAAAAAAAAAAAAAAAAAAGAAAAAAAA AAAGAAAAAA
Pf3D7_14_v3:1603692-1606     +    801  6.03e-11 AACCAAATCT CAAAAAAAAAAAAAAAAAAAAAAAAAAAA AAAAAGTCGC
Pf3D7_14_v3:3073617-3074     -    216  1.94e-10 AAAGAAAGTA AAAAAAAAAAAAAAGAAAAAGAAAAAAAA GAAACTAATT
Pf3D7_14_v3:2277656-2278     +    104  3.52e-10 ATATACTTTA AAAAAAGAAAAAAAAAAAAAAAAAAAAAG TTAATTAGAA
Pf3D7_14_v3:2132325-2133     -    750  4.23e-10 TTATCTCAGA CCAAAAAAAAAAAGAAAAAAAAAAAAGTA TAATTAAAAT
Pf3D7_14_v3:3004811-3005     +    268  7.84e-10 AAATATATCT CAAAAAAAAAAAAAAAAAAAAAAAAAGTG CGGTATTTTT
Pf3D7_14_v3:2120649-2121     +    439  7.84e-10 AAAAAGAGAG AAAAAAAAAAGAAGAAAAAAGAAAAAATA TATGCGCATA
Pf3D7_14_v3:3147875-3153     -   3517  9.42e-10 AATATATTAA GAAAAAGAAAAAAAAAAAAATAAAATAAA AATAACTTTT
Pf3D7_14_v3:2102259-2104     -   1821  1.13e-09 ATTAATATTT AAAAAAAAAAAAAAAAAAAGAGAAAAGAA AAGAAGATTG
Pf3D7_14_v3:1474711-1478     +    825  1.34e-09 TACACCATCT CACAAAAAAAAAAAAAAAAAAAAAAAATA TATATATATA
Pf3D7_14_v3:2590344-2591     -    633  1.62e-09 TGGGTGTGTA AAAAAAAAAAAAAGAAAAAAGAAAATATG ATACCATAAA
Pf3D7_14_v3:1919040-1919     +    315  1.62e-09 TAATGTTATA CACAAAAAAAAAAAAAAAAATAAAGTAAA AAAAACAAAG
Pf3D7_14_v3:3218155-3225     +   1579  3.23e-09 GAGTTAATTC ACCAAAAAAAAAAAAAAAAATAATAAGAA GAAGAAAAAA
Pf3D7_14_v3:2293527-2293     +    241  6.04e-09 AAATAAAAAG AAAAAATAAAAAAAAAAAAATAAAAAATA AAAAAGAATT
Pf3D7_14_v3:3105409-3105     -    372  9.41e-09 TTCATTTATG GAAAAAAAAAAAAAAAATAATAATAAAAG GATTATAAAG
Pf3D7_14_v3:1868647-1869     +    770  1.25e-08 TATATATATA AAAAAAAAAACAAAAAAAAACAAAAAAAA ACAAAAAATT
Pf3D7_14_v3:3212889-3217     +   4189  1.45e-08 AGGTGTCCTA CAAAAAAAAAAAAAAAATAATAAAAATAA AAAAAAAAAA
Pf3D7_14_v3:2012976-2014     +     58  1.67e-08 GTGTTTATTA AAAAAAAAAAAAAAAAAAAAAAAAATATA TATATAAAAT
Pf3D7_14_v3:2471660-2473     -   1327  1.90e-08 TATATATAAT AAAAAGAAAAAAAACAAAAAAAAAAAAAA TAAATAAATA
Pf3D7_14_v3:1668102-1668     +    250  3.23e-08 ATTGACATTA CCAAAAGTAAAGAGAAAAAAGAAAGAGTA TACACAAAAG
Pf3D7_14_v3:3199842-3203     -   3354  3.66e-08 ACCATAACCT AAAAAAAAAAAAATAAATAAAAAAAAAAA AAAAATAGAG
Pf3D7_14_v3:1511329-1512     +    906  3.66e-08 TTATTTGTTT AACAAAAAAAAAGGAAAAAATGAAATATA TATATAAATA
Pf3D7_14_v3:2707497-2708     -    451  4.16e-08 AACAAAATAC AAAAAATAAAAAATAAAAAATAAAAAATA AAAAAGAATA
Pf3D7_14_v3:1729018-1729     +    334  5.31e-08 AAGGAACAAG GGAAAAGAAAAGAAGAAAAATGGAAAAAA AAAAAAAATA
Pf3D7_14_v3:1514467-1516     +   1355  5.31e-08 ATTTTCCATA GAAAAATAAATGGGAAAAAAAGAAGAAAA TATCTTCATT
Pf3D7_14_v3:3175468-3184     +    567  5.99e-08 GATTCTTACC ATAAAAGAAAAAAACAAAAAGAAAAAAAA TTACAGGATA
Pf3D7_14_v3:1939847-1940     -    579  6.76e-08 TTGTTCATAA AAAAAAAAAAAGTGAAATAATAAAAAATG AAACAGATTG
Pf3D7_14_v3:2908927-2909     +     75  7.60e-08 ATTATTATTT GAATAATAAAAAGAAAAAAACAAAAAAAC CCTTACCCCC
Pf3D7_14_v3:2014612-2015     +    240  9.58e-08 ATAATATAAT TAAGAAAAAAAAAAAAAAAGCAAAAAAAA TGACATTATA
Pf3D7_14_v3:1376854-1377     -    268  1.20e-07 TTTCATTCAA AAAAAAAAAAAAAAAAAATATAAAAATAC AATAAAATAG
Pf3D7_14_v3:2798304-2799     -    707  1.34e-07 TAAAAACAAC GCCAAAAAAAAAAAAAATAATAATAATAA TTATAAATAA
Pf3D7_14_v3:2046592-2047     -     50  1.34e-07 TATTCATATA TAAAAATAAAGGAAAAAAAAAAAAAAAAC AATTAATGAA
Pf3D7_14_v3:1189588-1189     -    230  1.34e-07 AAATAAAAAA AAAAAATAAAAAAAATAAAATAAATAAAA TAAAATAAAT
Pf3D7_14_v3:3207609-3211     +    733  1.85e-07 TAAATTTATT ACAAAAAAAAGAAAAAAATAAAATAAAAA ATGGGAAATT
Pf3D7_14_v3:3168366-3170     +   1706  2.06e-07 AGACTTGAAA GAGAAGAAAAGAATAAAAAGTAAAAAAAA CAAGATGGAG
Pf3D7_14_v3:3248615-3255     -   4722  2.29e-07 AACTTATGGA CCAAAAAAAAAAATTAAAAATAAAAATAA AAAATAGCAT
Pf3D7_14_v3:1443955-1444     -      2  2.29e-07 ATATAACGTC AAATATTAAAAAAAAAAAAAAAAAAAAAA A         
Pf3D7_14_v3:2557800-2558     +    587  2.81e-07 TCGCACACAT GCAAATTAAAAAAAAAAAAAAAATACGAA ATAAGGAAAG
Pf3D7_14_v3:2451225-2451     +    117  2.81e-07 TATAATATTA AACGAATAAATAAAATAAAATAAAAAAAA AGATAGTATA
Pf3D7_14_v3:3171711-3174     -    567  3.43e-07 ATATATAAGA ACAAAATAAAAAAAGAATAAAAATGAAAG TTAAAATATA
Pf3D7_14_v3:2333167-2333     +    121  3.79e-07 TTTTTAAATG CACAAAAAAAAAAAATAAAATATAAACCC ATAATTATTG
Pf3D7_14_v3:2447533-2448     +    162  4.17e-07 AAAAATAAAA CAAAATAAAATAAAATAAAATAAAATAAA ATAAAATAAT
Pf3D7_14_v3:1637973-1638     +     95  5.06e-07 CAAAATGTTC TACAAATAAAAGAGAAACAAGGAAATAAC AATTTTTAAT
Pf3D7_14_v3:1546919-1548     -    178  6.69e-07 GACTTTTAAA ATATAATAAAAAAGAAAAAAGAGAAAAAC CGTTGTATAC
Pf3D7_14_v3:2795992-2796     -    131  8.02e-07 TAATTCATTC AAAAAATAAAAAAAATAAAATATAACATA AAAGGTTAAA
Pf3D7_14_v3:1237558-1238     +    948  8.02e-07 AAAAAGTAAT AAAAAATACAAATTAAAAAATGAAACAAA ATTATATC  
Pf3D7_14_v3:2484465-2485     -    523  9.57e-07 TCCCTTGAAA AAAAAAAAAAAATTAAAAAAAATAATAAA AAATAAAGAA
Pf3D7_14_v3:1252422-1252     +      3  1.04e-06         TA TAAAAAAAAAAAAGGAAATATATAAAGAA TAATAGGTAA
Pf3D7_14_v3:3206129-3207     +    509  1.59e-06 CAATTTATGT ACAAAACAAAAAAAAAAAAAAATTAAACA ATTTTACTTT
Pf3D7_14_v3:2567858-2568     +    103  1.59e-06 AAAAAAATTA AAAAAATAAAAAAAATAAAAAATTAATAA TATATATATT
Pf3D7_14_v3:3236981-3241     -   3112  1.73e-06 ATTTTTAAAA AAGAAAAACAAAAGTAAAAACGATCAAAA TCTAAAAAAA
Pf3D7_14_v3:2765119-2765     +    230  1.73e-06 ATTTAATATG GAGAAAAAAAAAATATATAAAATAAAGAA ATATATT   
Pf3D7_14_v3:2154501-2155     -    346  1.87e-06 GATTTAATTT AAAAAAAAAAAAAAATAATAAATAAATAA ATAACAATAC
Pf3D7_14_v3:1715879-1716     +     32  1.87e-06 AATTTGTATA AAAGAAAAAAAGAGTTAAAAAAATGAACA TATATAATAA
Pf3D7_14_v3:2413907-2414     +    254  2.03e-06 ATTAAATATT AAATATTAAAAAATAAAAAATAAAAAATA TTATTAT   
Pf3D7_14_v3:1546085-1546     -     78  2.38e-06 AAAGCATGTT AAAAATAAAAAAATATAAAAAAAAATTAA ATTATATATA
Pf3D7_14_v3:3028833-3029     -    250  2.57e-06 TAAAATTGAA CAAAATATAAAAAAAAAAAATAATACCAA CAATAGTAAT
Pf3D7_14_v3:1846477-1847     +    468  2.57e-06 AATAATATAA CAAAAAATAAAGTAATATAATAAAATAAA ATAATATAAT
Pf3D7_14_v3:2576891-2577     -    191  2.99e-06 ATAACCCAAA AAATAAAAAATAAAATAAAATAATATAAC ATAAAATAAG
Pf3D7_14_v3:1699010-1699     -    459  3.23e-06 AGCTGCACTT ACAAAATAAAAAAAATAAAGAATAAATTA TACATATAAA
Pf3D7_14_v3:1680219-1680     -    360  4.02e-06 AAGAGGTCTC CAAAAATAAATATATTAAAATAAAATAAG GCAATTGAAA
Pf3D7_14_v3:1229478-1229     +     77  4.32e-06 AATATATATA GGCAAGAAAATGTAAAATAAAAAAAAAAG GTATTCTTAT
Pf3D7_14_v3:2718826-2719     +    180  5.34e-06 ACTTGTGTCT AAATAAAAAATAAAATAAAATAAATAATG TGTAAATAAA
Pf3D7_14_v3:1890072-1890     -    415  5.73e-06 TAATTGTGAA AAAAAAAAAAAGTGGCAAAATGAACTTCG AAATGGATAT
Pf3D7_14_v3:2903756-2904     -    198  7.01e-06 TTGTTCCCTG CAAAAATAAAAATATAAATATAAATAAAA ATAAAAAATT
Pf3D7_14_v3:3212178-3212     -    106  7.49e-06 TGAAATAATA GTAAAATAAAAATACAAAAATAGAGATAA TATATAATAT
Pf3D7_14_v3:2007303-2007     +    335  8.00e-06 ATCACATTAA GAATAAAAAAAGGATAATAATAAATAAAA TAATATATAA
Pf3D7_14_v3:2344412-2344     -     57  8.54e-06 AGAATACATT AAAGAAAAAAGAAAATAATAAAATATATA ATATATTATA
Pf3D7_14_v3:2294529-2295     +    211  8.54e-06 AATTTCTTTT ATAAATGAAAAATAATAAAAAGGAAAAAA TATATATTTC
Pf3D7_14_v3:2800103-2800     -    114  9.70e-06 ATGCTTTTTA GAAAAATAAAAATTAAATAAAGACATATG TATAATGAAG
Pf3D7_14_v3:1948706-1949     +    131  9.70e-06 CAACAACAAC AACAACAACAAAAACAACAACAACAACAA CAACAACAAA
Pf3D7_14_v3:1501615-1502     -      7  9.70e-06 GGTATATTTA GAATAATTAAAATAAAAAAACAATGTAAA TAATAT    
Pf3D7_14_v3:1636677-1637     -     34  1.03e-05 AATAATAAAT AAAAATAAAATGATATAAAAGAAATTGAA ATGTATATGT
Pf3D7_14_v3:2965350-2965     +    192  1.24e-05 AGGATGAAAA AAGTACAAAAGGAGGAAATGTAAAATGAA TAAATAAATA
Pf3D7_14_v3:2944837-2945     +      7  1.67e-05     AAAAAT AAAAAAAAAATAATACATAGTGATAATAA TAGTATATAA
Pf3D7_14_v3:2569339-2569     -    164  1.77e-05 AAAAATAGAA TAAAATAAAATAAAATAAAGTAATCAAAA AAATAAGAAT
Pf3D7_14_v3:1263240-1263     -    315  2.46e-05 CAAAATATTA CAATAAATCAAATGAATAAATAAAGAAAA ATATAAAGTA
--------------------------------------------------------------------------------

--------------------------------------------------------------------------------
	Motif AAAAAAAAAAAAAAAAAAAAWAAAAAAAA MEME-4 block diagrams
--------------------------------------------------------------------------------
SEQUENCE NAME            POSITION P-VALUE  MOTIF DIAGRAM
-------------            ----------------  -------------
Pf3D7_14_v3:3163221-3167          1.7e-12  886_[+4]_3711
Pf3D7_14_v3:2805655-2808          7.9e-12  2209_[-4]_190
Pf3D7_14_v3:1185920-1188          3.3e-11  1420_[+4]_735
Pf3D7_14_v3:1603692-1606            6e-11  800_[+4]_2044
Pf3D7_14_v3:3073617-3074          1.9e-10  215_[-4]_383
Pf3D7_14_v3:2277656-2278          3.5e-10  103_[+4]_334
Pf3D7_14_v3:2132325-2133          4.2e-10  749_[-4]_216
Pf3D7_14_v3:3004811-3005          7.8e-10  267_[+4]_607
Pf3D7_14_v3:2120649-2121          7.8e-10  438_[+4]_737
Pf3D7_14_v3:3147875-3153          9.4e-10  3516_[-4]_2463
Pf3D7_14_v3:2102259-2104          1.1e-09  1820_[-4]_328
Pf3D7_14_v3:1474711-1478          1.3e-09  824_[+4]_2444
Pf3D7_14_v3:2590344-2591          1.6e-09  632_[-4]_794
Pf3D7_14_v3:1919040-1919          1.6e-09  314_[+4]_281
Pf3D7_14_v3:3218155-3225          3.2e-09  1578_[+4]_5539
Pf3D7_14_v3:2293527-2293            6e-09  240_[+4]_71
Pf3D7_14_v3:3105409-3105          9.4e-09  371_[-4]_55
Pf3D7_14_v3:1868647-1869          1.3e-08  769_[+4]_288
Pf3D7_14_v3:3212889-3217          1.5e-08  4188_[+4]_406
Pf3D7_14_v3:2012976-2014          1.7e-08  57_[+4]_1100
Pf3D7_14_v3:2471660-2473          1.9e-08  1326_[-4]_152
Pf3D7_14_v3:1668102-1668          3.2e-08  249_[+4]_416
Pf3D7_14_v3:3199842-3203          3.7e-08  3353_[-4]_690
Pf3D7_14_v3:1511329-1512          3.7e-08  905_[+4]_148
Pf3D7_14_v3:2707497-2708          4.2e-08  450_[-4]_452
Pf3D7_14_v3:1729018-1729          5.3e-08  333_[+4]_38
Pf3D7_14_v3:1514467-1516          5.3e-08  1354_[+4]_333
Pf3D7_14_v3:3175468-3184            6e-08  566_[+4]_8548
Pf3D7_14_v3:1939847-1940          6.8e-08  578_[-4]_546
Pf3D7_14_v3:2908927-2909          7.6e-08  74_[+4]_310
Pf3D7_14_v3:2014612-2015          9.6e-08  239_[+4]_479
Pf3D7_14_v3:1376854-1377          1.2e-07  267_[-4]_819
Pf3D7_14_v3:2798304-2799          1.3e-07  706_[-4]_242
Pf3D7_14_v3:2046592-2047          1.3e-07  49_[-4]_628
Pf3D7_14_v3:1189588-1189          1.3e-07  229_[-4]_152
Pf3D7_14_v3:3207609-3211          1.9e-07  732_[+4]_3345
Pf3D7_14_v3:3168366-3170          2.1e-07  1705_[+4]_192
Pf3D7_14_v3:3248615-3255          2.3e-07  4721_[-4]_2495
Pf3D7_14_v3:1443955-1444          2.3e-07  1_[-4]_639
Pf3D7_14_v3:2557800-2558          2.8e-07  586_[+4]_339
Pf3D7_14_v3:2451225-2451          2.8e-07  116_[+4]_482
Pf3D7_14_v3:3171711-3174          3.4e-07  566_[-4]_1807
Pf3D7_14_v3:2333167-2333          3.8e-07  120_[+4]_541
Pf3D7_14_v3:2447533-2448          4.2e-07  161_[+4]_354
Pf3D7_14_v3:1637973-1638          5.1e-07  94_[+4]_156
Pf3D7_14_v3:1546919-1548          6.7e-07  177_[-4]_1552
Pf3D7_14_v3:2795992-2796            8e-07  130_[-4]_129
Pf3D7_14_v3:1237558-1238            8e-07  947_[+4]_8
Pf3D7_14_v3:2484465-2485          9.6e-07  522_[-4]_20
Pf3D7_14_v3:1252422-1252            1e-06  2_[+4]_292
Pf3D7_14_v3:3206129-3207          1.6e-06  508_[+4]_507
Pf3D7_14_v3:2567858-2568          1.6e-06  102_[+4]_331
Pf3D7_14_v3:3236981-3241          1.7e-06  3111_[-4]_1691
Pf3D7_14_v3:2765119-2765          1.7e-06  229_[+4]_7
Pf3D7_14_v3:2154501-2155          1.9e-06  345_[-4]_198
Pf3D7_14_v3:1715879-1716          1.9e-06  31_[+4]_635
Pf3D7_14_v3:2413907-2414            2e-06  253_[+4]_7
Pf3D7_14_v3:1546085-1546          2.4e-06  77_[-4]_273
Pf3D7_14_v3:3028833-3029          2.6e-06  249_[-4]_13
Pf3D7_14_v3:1846477-1847          2.6e-06  467_[+4]_35
Pf3D7_14_v3:2576891-2577            3e-06  190_[-4]_287
Pf3D7_14_v3:1699010-1699          3.2e-06  458_[-4]_484
Pf3D7_14_v3:1680219-1680            4e-06  359_[-4]_232
Pf3D7_14_v3:1229478-1229          4.3e-06  76_[+4]_216
Pf3D7_14_v3:2718826-2719          5.3e-06  179_[+4]_646
Pf3D7_14_v3:1890072-1890          5.7e-06  414_[-4]_86
Pf3D7_14_v3:2903756-2904            7e-06  197_[-4]_54
Pf3D7_14_v3:3212178-3212          7.5e-06  105_[-4]_127
Pf3D7_14_v3:2007303-2007            8e-06  334_[+4]_170
Pf3D7_14_v3:2344412-2344          8.5e-06  56_[-4]_258
Pf3D7_14_v3:2294529-2295          8.5e-06  210_[+4]_535
Pf3D7_14_v3:2800103-2800          9.7e-06  113_[-4]_643
Pf3D7_14_v3:1948706-1949          9.7e-06  130_[+4]_240
Pf3D7_14_v3:1501615-1502          9.7e-06  6_[-4]_393
Pf3D7_14_v3:1636677-1637            1e-05  33_[-4]_818
Pf3D7_14_v3:2965350-2965          1.2e-05  191_[+4]_94
Pf3D7_14_v3:2944837-2945          1.7e-05  6_[+4]_230
Pf3D7_14_v3:2569339-2569          1.8e-05  163_[-4]_69
Pf3D7_14_v3:1263240-1263          2.5e-05  314_[-4]_300
--------------------------------------------------------------------------------

--------------------------------------------------------------------------------
	Motif AAAAAAAAAAAAAAAAAAAAWAAAAAAAA MEME-4 in BLOCKS format
--------------------------------------------------------------------------------
BL   MOTIF AAAAAAAAAAAAAAAAAAAAWAAAAAAAA width=29 seqs=79
Pf3D7_14_v3:3163221-3167 (  887) AAAAAAAAAAAAAGAAAAAAGAAAAAAAG  1 
Pf3D7_14_v3:2805655-2808 ( 2210) AAAAAAGAAAAAAGAAAAAAGAAAAAAAG  1 
Pf3D7_14_v3:1185920-1188 ( 1421) AAAAAAAAAAAAAAAAAAAAGAAAAAAAA  1 
Pf3D7_14_v3:1603692-1606 (  801) CAAAAAAAAAAAAAAAAAAAAAAAAAAAA  1 
Pf3D7_14_v3:3073617-3074 (  216) AAAAAAAAAAAAAAGAAAAAGAAAAAAAA  1 
Pf3D7_14_v3:2277656-2278 (  104) AAAAAAGAAAAAAAAAAAAAAAAAAAAAG  1 
Pf3D7_14_v3:2132325-2133 (  750) CCAAAAAAAAAAAGAAAAAAAAAAAAGTA  1 
Pf3D7_14_v3:3004811-3005 (  268) CAAAAAAAAAAAAAAAAAAAAAAAAAGTG  1 
Pf3D7_14_v3:2120649-2121 (  439) AAAAAAAAAAGAAGAAAAAAGAAAAAATA  1 
Pf3D7_14_v3:3147875-3153 ( 3517) GAAAAAGAAAAAAAAAAAAATAAAATAAA  1 
Pf3D7_14_v3:2102259-2104 ( 1821) AAAAAAAAAAAAAAAAAAAGAGAAAAGAA  1 
Pf3D7_14_v3:1474711-1478 (  825) CACAAAAAAAAAAAAAAAAAAAAAAAATA  1 
Pf3D7_14_v3:2590344-2591 (  633) AAAAAAAAAAAAAGAAAAAAGAAAATATG  1 
Pf3D7_14_v3:1919040-1919 (  315) CACAAAAAAAAAAAAAAAAATAAAGTAAA  1 
Pf3D7_14_v3:3218155-3225 ( 1579) ACCAAAAAAAAAAAAAAAAATAATAAGAA  1 
Pf3D7_14_v3:2293527-2293 (  241) AAAAAATAAAAAAAAAAAAATAAAAAATA  1 
Pf3D7_14_v3:3105409-3105 (  372) GAAAAAAAAAAAAAAAATAATAATAAAAG  1 
Pf3D7_14_v3:1868647-1869 (  770) AAAAAAAAAACAAAAAAAAACAAAAAAAA  1 
Pf3D7_14_v3:3212889-3217 ( 4189) CAAAAAAAAAAAAAAAATAATAAAAATAA  1 
Pf3D7_14_v3:2012976-2014 (   58) AAAAAAAAAAAAAAAAAAAAAAAAATATA  1 
Pf3D7_14_v3:2471660-2473 ( 1327) AAAAAGAAAAAAAACAAAAAAAAAAAAAA  1 
Pf3D7_14_v3:1668102-1668 (  250) CCAAAAGTAAAGAGAAAAAAGAAAGAGTA  1 
Pf3D7_14_v3:3199842-3203 ( 3354) AAAAAAAAAAAAATAAATAAAAAAAAAAA  1 
Pf3D7_14_v3:1511329-1512 (  906) AACAAAAAAAAAGGAAAAAATGAAATATA  1 
Pf3D7_14_v3:2707497-2708 (  451) AAAAAATAAAAAATAAAAAATAAAAAATA  1 
Pf3D7_14_v3:1729018-1729 (  334) GGAAAAGAAAAGAAGAAAAATGGAAAAAA  1 
Pf3D7_14_v3:1514467-1516 ( 1355) GAAAAATAAATGGGAAAAAAAGAAGAAAA  1 
Pf3D7_14_v3:3175468-3184 (  567) ATAAAAGAAAAAAACAAAAAGAAAAAAAA  1 
Pf3D7_14_v3:1939847-1940 (  579) AAAAAAAAAAAGTGAAATAATAAAAAATG  1 
Pf3D7_14_v3:2908927-2909 (   75) GAATAATAAAAAGAAAAAAACAAAAAAAC  1 
Pf3D7_14_v3:2014612-2015 (  240) TAAGAAAAAAAAAAAAAAAGCAAAAAAAA  1 
Pf3D7_14_v3:1376854-1377 (  268) AAAAAAAAAAAAAAAAAATATAAAAATAC  1 
Pf3D7_14_v3:2798304-2799 (  707) GCCAAAAAAAAAAAAAATAATAATAATAA  1 
Pf3D7_14_v3:2046592-2047 (   50) TAAAAATAAAGGAAAAAAAAAAAAAAAAC  1 
Pf3D7_14_v3:1189588-1189 (  230) AAAAAATAAAAAAAATAAAATAAATAAAA  1 
Pf3D7_14_v3:3207609-3211 (  733) ACAAAAAAAAGAAAAAAATAAAATAAAAA  1 
Pf3D7_14_v3:3168366-3170 ( 1706) GAGAAGAAAAGAATAAAAAGTAAAAAAAA  1 
Pf3D7_14_v3:3248615-3255 ( 4722) CCAAAAAAAAAAATTAAAAATAAAAATAA  1 
Pf3D7_14_v3:1443955-1444 (    2) AAATATTAAAAAAAAAAAAAAAAAAAAAA  1 
Pf3D7_14_v3:2557800-2558 (  587) GCAAATTAAAAAAAAAAAAAAAATACGAA  1 
Pf3D7_14_v3:2451225-2451 (  117) AACGAATAAATAAAATAAAATAAAAAAAA  1 
Pf3D7_14_v3:3171711-3174 (  567) ACAAAATAAAAAAAGAATAAAAATGAAAG  1 
Pf3D7_14_v3:2333167-2333 (  121) CACAAAAAAAAAAAATAAAATATAAACCC  1 
Pf3D7_14_v3:2447533-2448 (  162) CAAAATAAAATAAAATAAAATAAAATAAA  1 
Pf3D7_14_v3:1637973-1638 (   95) TACAAATAAAAGAGAAACAAGGAAATAAC  1 
Pf3D7_14_v3:1546919-1548 (  178) ATATAATAAAAAAGAAAAAAGAGAAAAAC  1 
Pf3D7_14_v3:2795992-2796 (  131) AAAAAATAAAAAAAATAAAATATAACATA  1 
Pf3D7_14_v3:1237558-1238 (  948) AAAAAATACAAATTAAAAAATGAAACAAA  1 
Pf3D7_14_v3:2484465-2485 (  523) AAAAAAAAAAAATTAAAAAAAATAATAAA  1 
Pf3D7_14_v3:1252422-1252 (    3) TAAAAAAAAAAAAGGAAATATATAAAGAA  1 
Pf3D7_14_v3:3206129-3207 (  509) ACAAAACAAAAAAAAAAAAAAATTAAACA  1 
Pf3D7_14_v3:2567858-2568 (  103) AAAAAATAAAAAAAATAAAAAATTAATAA  1 
Pf3D7_14_v3:3236981-3241 ( 3112) AAGAAAAACAAAAGTAAAAACGATCAAAA  1 
Pf3D7_14_v3:2765119-2765 (  230) GAGAAAAAAAAAATATATAAAATAAAGAA  1 
Pf3D7_14_v3:2154501-2155 (  346) AAAAAAAAAAAAAAATAATAAATAAATAA  1 
Pf3D7_14_v3:1715879-1716 (   32) AAAGAAAAAAAGAGTTAAAAAAATGAACA  1 
Pf3D7_14_v3:2413907-2414 (  254) AAATATTAAAAAATAAAAAATAAAAAATA  1 
Pf3D7_14_v3:1546085-1546 (   78) AAAAATAAAAAAATATAAAAAAAAATTAA  1 
Pf3D7_14_v3:3028833-3029 (  250) CAAAATATAAAAAAAAAAAATAATACCAA  1 
Pf3D7_14_v3:1846477-1847 (  468) CAAAAAATAAAGTAATATAATAAAATAAA  1 
Pf3D7_14_v3:2576891-2577 (  191) AAATAAAAAATAAAATAAAATAATATAAC  1 
Pf3D7_14_v3:1699010-1699 (  459) ACAAAATAAAAAAAATAAAGAATAAATTA  1 
Pf3D7_14_v3:1680219-1680 (  360) CAAAAATAAATATATTAAAATAAAATAAG  1 
Pf3D7_14_v3:1229478-1229 (   77) GGCAAGAAAATGTAAAATAAAAAAAAAAG  1 
Pf3D7_14_v3:2718826-2719 (  180) AAATAAAAAATAAAATAAAATAAATAATG  1 
Pf3D7_14_v3:1890072-1890 (  415) AAAAAAAAAAAGTGGCAAAATGAACTTCG  1 
Pf3D7_14_v3:2903756-2904 (  198) CAAAAATAAAAATATAAATATAAATAAAA  1 
Pf3D7_14_v3:3212178-3212 (  106) GTAAAATAAAAATACAAAAATAGAGATAA  1 
Pf3D7_14_v3:2007303-2007 (  335) GAATAAAAAAAGGATAATAATAAATAAAA  1 
Pf3D7_14_v3:2344412-2344 (   57) AAAGAAAAAAGAAAATAATAAAATATATA  1 
Pf3D7_14_v3:2294529-2295 (  211) ATAAATGAAAAATAATAAAAAGGAAAAAA  1 
Pf3D7_14_v3:2800103-2800 (  114) GAAAAATAAAAATTAAATAAAGACATATG  1 
Pf3D7_14_v3:1948706-1949 (  131) AACAACAACAAAAACAACAACAACAACAA  1 
Pf3D7_14_v3:1501615-1502 (    7) GAATAATTAAAATAAAAAAACAATGTAAA  1 
Pf3D7_14_v3:1636677-1637 (   34) AAAAATAAAATGATATAAAAGAAATTGAA  1 
Pf3D7_14_v3:2965350-2965 (  192) AAGTACAAAAGGAGGAAATGTAAAATGAA  1 
Pf3D7_14_v3:2944837-2945 (    7) AAAAAAAAAATAATACATAGTGATAATAA  1 
Pf3D7_14_v3:2569339-2569 (  164) TAAAATAAAATAAAATAAAGTAATCAAAA  1 
Pf3D7_14_v3:1263240-1263 (  315) CAATAAATCAAATGAATAAATAAAGAAAA  1 
//

--------------------------------------------------------------------------------

--------------------------------------------------------------------------------
	Motif AAAAAAAAAAAAAAAAAAAAWAAAAAAAA MEME-4 position-specific scoring matrix
--------------------------------------------------------------------------------
log-odds matrix: alength= 4 w= 29 n= 128732 bayes= 11.602 E= 1.1e-068 
    44    123    113   -273 
    93     64   -168   -305 
    97     64    -68  -1295 
    97  -1295    -68   -173 
   125  -1295  -1295  -1295 
    97   -168   -109   -188 
    57   -268     13    -59 
   116  -1295  -1295   -273 
   118    -68  -1295  -1295 
   125  -1295  -1295  -1295 
    91   -268     -9   -173 
   100  -1295    102  -1295 
    91  -1295    -68   -135 
    59  -1295    141   -146 
    93    -68     -9   -246 
    81   -168  -1295    -80 
   124  -1295  -1295   -504 
    97   -168  -1295   -146 
   112  -1295  -1295   -224 
   112  -1295     13  -1295 
   -29     -9     78      8 
   104  -1295     78  -1295 
   100  -1295    -68   -188 
    88   -168  -1295   -105 
    93   -109     32   -273 
    78    -68  -1295    -88 
    73   -109     64   -159 
    81    -68  -1295    -96 
    83     13    102  -1295 
--------------------------------------------------------------------------------

--------------------------------------------------------------------------------
	Motif AAAAAAAAAAAAAAAAAAAAWAAAAAAAA MEME-4 position-specific probability matrix
--------------------------------------------------------------------------------
letter-probability matrix: alength= 4 w= 29 nsites= 79 E= 1.1e-068 
 0.569620  0.189873  0.177215  0.063291 
 0.797468  0.126582  0.025316  0.050633 
 0.822785  0.126582  0.050633  0.000000 
 0.822785  0.000000  0.050633  0.126582 
 1.000000  0.000000  0.000000  0.000000 
 0.822785  0.025316  0.037975  0.113924 
 0.620253  0.012658  0.088608  0.278481 
 0.936709  0.000000  0.000000  0.063291 
 0.949367  0.050633  0.000000  0.000000 
 1.000000  0.000000  0.000000  0.000000 
 0.784810  0.012658  0.075949  0.126582 
 0.835443  0.000000  0.164557  0.000000 
 0.784810  0.000000  0.050633  0.164557 
 0.632911  0.000000  0.215190  0.151899 
 0.797468  0.050633  0.075949  0.075949 
 0.734177  0.025316  0.000000  0.240506 
 0.987342  0.000000  0.000000  0.012658 
 0.822785  0.025316  0.000000  0.151899 
 0.911392  0.000000  0.000000  0.088608 
 0.911392  0.000000  0.088608  0.000000 
 0.341772  0.075949  0.139241  0.443038 
 0.860759  0.000000  0.139241  0.000000 
 0.835443  0.000000  0.050633  0.113924 
 0.772152  0.025316  0.000000  0.202532 
 0.797468  0.037975  0.101266  0.063291 
 0.721519  0.050633  0.000000  0.227848 
 0.696203  0.037975  0.126582  0.139241 
 0.734177  0.050633  0.000000  0.215190 
 0.746835  0.088608  0.164557  0.000000 
--------------------------------------------------------------------------------

--------------------------------------------------------------------------------
	Motif AAAAAAAAAAAAAAAAAAAAWAAAAAAAA MEME-4 regular expression
--------------------------------------------------------------------------------
AAAAAA[AT]AAAAAA[AG]A[AT]AAAA[TA]AA[AT]A[AT]A[AT]A
--------------------------------------------------------------------------------


Time 1784.19 secs.

********************************************************************************


********************************************************************************
MOTIF WTATAHWTATATATATATATATATATAT MEME-5	width =  28  sites =  75  llr = 883  E-value = 3.9e-031
********************************************************************************
--------------------------------------------------------------------------------
	Motif WTATAHWTATATATATATATATATATAT MEME-5 Description
--------------------------------------------------------------------------------
Simplified        A  427252626:837281a:a2918:a:81
pos.-specific     C  1::113:1:1:211:2:1:::::2:1:1
probability       G  :2:11::12:1:1:::::::112:::2:
matrix            T  5637253729161727:9:8:9:8:9:8

         bits    3.6                             
                 3.3                             
                 2.9                             
                 2.5                             
Relative         2.2                             
Entropy          1.8                             
(17.0 bits)      1.5                             
                 1.1          *      *** * * *** 
                 0.7          *      *** ********
                 0.4  ***************************
                 0.0 ----------------------------

Multilevel           TTATATATATATATATATATATATATAT
consensus            AAT  CT T  A  T             
sequence                  A                      
                                                 
--------------------------------------------------------------------------------

--------------------------------------------------------------------------------
	Motif WTATAHWTATATATATATATATATATAT MEME-5 sites sorted by position p-value
--------------------------------------------------------------------------------
Sequence name            Strand  Start   P-value                        Site          
-------------            ------  ----- ---------            ----------------------------
Pf3D7_14_v3:3175468-3184     -    312  6.20e-11 ATACATATAA AGATACATATATATATATATATATATAT ATTTATTTAT
Pf3D7_14_v3:1514467-1516     -    944  6.20e-11 TAATAAAAAA ATATGCATATATATATATATATATATAT ATATATATAT
Pf3D7_14_v3:1185920-1188     +   1771  8.18e-11 CTCTAAAAGG TTATGCACATATATATATATATATATAT ATATATGGTG
Pf3D7_14_v3:3199842-3203     -   3225  1.50e-10 TTAGCATAAT ATATACATATATATATATATATATATAT AATTAGTTTG
Pf3D7_14_v3:3147875-3153     +   3637  1.55e-09 GATGCAAATA TTATGTATATATATATATATATATATAT ACATATATTA
Pf3D7_14_v3:1237558-1238     -    285  1.95e-09 AATTAAATGT ATATGTATATATATATATATATATATAT TTTAATATTA
Pf3D7_14_v3:3236981-3241     -   4571  2.42e-09 TTTAATTTTT AGAAACATTTACATACATATATATATGT ATTTAACAAT
Pf3D7_14_v3:3248615-3255     +   5163  3.03e-09 AATAAATATA TTATATATATATATATATATATATATAT ATTTGATGTA
Pf3D7_14_v3:3212889-3217     +   2815  3.03e-09 TATTTACTTA TTATATATATATATATATATATATATAT ATATATATAT
Pf3D7_14_v3:3163221-3167     +   1355  3.03e-09 CTTTATAAAT TTATATATATATATATATATATATATAT ATATATTATT
Pf3D7_14_v3:2805655-2808     -   1461  3.03e-09 TCTATATTTG TTATATATATATATATATATATATATAT ATATATATAT
Pf3D7_14_v3:1376854-1377     -    828  3.03e-09 TAGTACAAAT TTATATATATATATATATATATATATAT ATATTTATAT
Pf3D7_14_v3:3218155-3225     +    563  3.76e-09 AATATTACGT AGACATATATATATACATATATATATAT ATTAAACATA
Pf3D7_14_v3:3246229-3247     +    582  4.61e-09 AATTTATAAT TTATGCACATATATAAATATATATATAT ATATTAAATT
Pf3D7_14_v3:2965350-2965     +     37  4.61e-09 ACACACAAAT ATATACACATATAAATATATATATATGT ATATTCTTTC
Pf3D7_14_v3:2012976-2014     +    269  4.61e-09 CAATATTATA TTATATATATATATATATATGTATATAT TTTTTTGTGT
Pf3D7_14_v3:1474711-1478     +   2197  4.61e-09 ATATAAGTAT ATATATATATATCTATATATATACATAT ATTTTATTAT
Pf3D7_14_v3:2120649-2121     +    718  1.04e-08 AATATGAAAC TAATCCAAATATATATATATATATATAT TTTACACATT
Pf3D7_14_v3:1603692-1606     -   1718  1.04e-08 AAATATATAT TAATATATGTACCCATATATATGTATAT TATATATAAT
Pf3D7_14_v3:2256285-2259     -    721  1.83e-08 ATATATATAT ATATATATATAAATATATATATATATAT ATAATACAAT
Pf3D7_14_v3:1868647-1869     -    175  2.19e-08 TTTTTTTTTT TTTTGCACACACATATATAAATATATAT TTTTTATTAT
Pf3D7_14_v3:2798304-2799     -    489  4.36e-08 ACTATTAGTA ATATATAAATATATATATATATATATAT TAAGATAATT
Pf3D7_14_v3:2484465-2485     +    447  6.04e-08 ATGAAATATT TTTCTCCTGCACATACATATATATATAT ATTATTATAA
Pf3D7_14_v3:2471660-2473     +      1  6.04e-08          . CAATCTTTATATATATATATATATATAT ATCATACTTA
Pf3D7_14_v3:3226031-3228     -   1336  7.09e-08 CCTTTATAGT TTACACAAACAAATATATATATATATAT AATATATATA
Pf3D7_14_v3:2102259-2104     +    997  1.12e-07 TGTATTATAT ATATATATTTGTATATATATATATATAT TTTTTTTTTT
Pf3D7_14_v3:1546919-1548     -    366  1.51e-07 ATATATATAT ATATATATCCACATACATATATATACAT AATTATGGTT
Pf3D7_14_v3:3171711-3174     -    481  1.74e-07 TGAATTAAAT AATTAAATATATATATATATATATATAT AACATCTCAA
Pf3D7_14_v3:2294529-2295     -    344  2.00e-07 TTTTTTTTTT AAATACCTATACATATATATGTATATAA TATGTATAAC
Pf3D7_14_v3:2036952-2037     -     12  2.30e-07 TTTTATTTAG TTAGCCATTTTAACATATATATGTATGT ATTTTATTAT
Pf3D7_14_v3:1948706-1949     -     92  3.91e-07 TTGTTGTTGT TGTTGCTGTTATATTTATATGTGCACAT ATTATATTTT
Pf3D7_14_v3:1699010-1699     +    743  5.03e-07 ATAATTAAAA TTATCTACACACCTTTATAAATATATAT ATTATATATA
Pf3D7_14_v3:1511329-1512     -    309  7.25e-07 TAATCTTTCT TTTTCATTTTAAATATATATATATATAT ATAATATATA
Pf3D7_14_v3:2996271-2996     -    200  1.03e-06 AATAACTTAT TGATCCTTTTGCGTATATATATAAATAT ATTATATATA
Pf3D7_14_v3:1846477-1847     -    341  1.03e-06 CTGAAAAATA TAGAGCTAATACCTATATATATACATAT AATATATATA
Pf3D7_14_v3:3073617-3074     +     82  1.15e-06 TATAGTTGAG CATAACATACGCATACATATATGTATAC AATATAATAT
Pf3D7_14_v3:2014612-2015     +    691  1.15e-06 TAAAAAAAGA ATATATAAATAAATAAATATATATATAT TATAAAATAA
Pf3D7_14_v3:2046592-2047     +     90  1.28e-06 ATATGAATAA TATAATTTGTACATTCATATATATATAT TATTTTTTTA
Pf3D7_14_v3:1636677-1637     +    292  2.17e-06 TATATATTAC TTAGACATACTAATATACACGTATATGT AAATTACCAT
Pf3D7_14_v3:3168366-3170     -      3  2.40e-06 ATTTAAAACA CGTTAATTGTATATTAATATATATATAT AT        
Pf3D7_14_v3:2154501-2155     +    269  2.92e-06 AATTTATTAA ATATAATTATATATTTATAAATGTACGT ATAAGAATTT
Pf3D7_14_v3:2800103-2800     +    751  3.53e-06 TATATAATAA AGATCATTATATATAAATATGAACATAT TCATAAT   
Pf3D7_14_v3:1338595-1339     -    183  4.25e-06 TATATTATAT TATAATATATATAATCATATATATATGT AAGAATTTTT
Pf3D7_14_v3:1263240-1263     -    502  4.25e-06 GTATAAAAAT ATATAAACATAAATATATAAATGTATAA ATAAATAAAT
Pf3D7_14_v3:2413907-2414     +    154  5.08e-06 ATTTAGAATG TGTACATATTACACATACATGTGTATAT AATAATAATA
Pf3D7_14_v3:1680219-1680     +    212  5.54e-06 AAATTAATGT AGTTCCACAGTTTTATATATATACATAT ATAAATTTTA
Pf3D7_14_v3:3137760-3138     -    309  7.76e-06 ATTAAACGGA ATACAAATGTAAAATAATATATATATAT ATTCATAGCT
Pf3D7_14_v3:1637973-1638     -     49  9.12e-06 TGAAGAACAC CTAAATTTTTAACAATACATATATATGT AGTCATTTTT
Pf3D7_14_v3:2769316-2769     +    446  9.86e-06 TATATAAACT ATTTATACATATGCATATAAATAAATAT ATTATATATA
Pf3D7_14_v3:2344412-2344     +    294  9.86e-06 CAATGAATAA ATAAACAAATAAATAAATAAATGCATAC CTATTTATAT
Pf3D7_14_v3:1919040-1919     +    163  9.86e-06 TCATGCTATA GGATGCTTGTAACAACACATGTGTAGAT ATATAACTTG
Pf3D7_14_v3:1229478-1229     +    278  9.86e-06 TTTATATATA TGTTTATTATTTCAATATATATATATAT ATTTTTTATG
Pf3D7_14_v3:1668102-1668     +    122  1.07e-05 GTATATTAAT TATTTTTTGTATGCACATATAGGCATAA ACATTTATAC
Pf3D7_14_v3:1189588-1189     +     65  1.07e-05 ACAAACCTAG ATATTATGGTAACCACACATAGATACAT ACATGCATAC
Pf3D7_14_v3:3206129-3207     -      1  1.34e-05 TACTTCAATT TTAAATATATTAACAAATACATACATAT           
Pf3D7_14_v3:2718826-2719     +    703  1.34e-05 CATACACGTA CAATTAAAATATACATATATAAATATGT ACAAATCTAA
Pf3D7_14_v3:1898337-1898     +     77  1.44e-05 TCCTATTTGT TTATGCTTCTTTAAATATAAAGACACGT AATGTTTTCC
Pf3D7_14_v3:1715879-1716     +    467  1.44e-05 TATATATATT ATATCTATTTATGAATACAAATATATAA TATACAATAT
Pf3D7_14_v3:1501615-1502     -    170  1.54e-05 TTATATATTG TGAATATTATTTATTTATATATGCATGC TAATAATTAT
Pf3D7_14_v3:1443955-1444     -    392  1.54e-05 TATATTGATA AATTGTTTTTATAATTATACATACATAT ATTATTGCAC
Pf3D7_14_v3:2132325-2133     -    715  1.66e-05 GTATAATTAA AATGTTCAGTATATTTATATGTACATAT ATTATAACCA
Pf3D7_14_v3:2447533-2448     -    256  1.78e-05 AATTTATACA TTATATTGATTTTAATATATGTGTATAT AAAATATAAA
Pf3D7_14_v3:3207609-3211     +   1405  1.90e-05 ATTATTTGAA TTATTTATTTATTTTTATAAATATATAT TAACATAATA
Pf3D7_14_v3:2576891-2577     +     33  1.90e-05 AAAAAAAAAT AAATAAATGTTTATAAATAAATATATGC AAATTTAATG
Pf3D7_14_v3:2277656-2278     -    318  1.90e-05 TAGCTACTTT TTTATATATTAAATATATATGTACATGT ATTTTTAATA
Pf3D7_14_v3:2557800-2558     +    394  2.03e-05 ATTTCAACCA TAATTTATTTTAATATATATATATATAA AATAAGATAT
Pf3D7_14_v3:3004811-3005     +    382  2.64e-05 CACATTTTGT ATTCACATGTAAGATCATATAAATATGA AAGGAAAAAA
Pf3D7_14_v3:2333167-2333     +    320  2.64e-05 ATATTAATAA TATCATTATTACATTTATATATATATAA TTTATATTAT
Pf3D7_14_v3:2567858-2568     -    133  2.81e-05 TATAAATAAA TTTTATTATTAAATAAATAAATATATAT ATTATTAATT
Pf3D7_14_v3:2720935-2721     +     82  3.37e-05 ATTATATATA AATTTCATATATGATAATATATATATAA AAATATTATA
Pf3D7_14_v3:2768230-2768     -    205  3.57e-05 ATAAGATAAT ATAGATATATGAATACATATAAACACCT ATTTAGTGAT
Pf3D7_14_v3:3022239-3022     -     81  7.41e-05 TCCTTAAAAT ATTTTAAGACATATTTATATATAAATAA TATACACCTT
Pf3D7_14_v3:2907956-2908     -    357  8.12e-05        ATA TATATATATTATTTATATATATATATAT TATATATTTA
Pf3D7_14_v3:1418168-1418     +    557  9.67e-05 ATACATATAT TTGAAATGGTAAAATTATATAAATATGT TCTGCACACA
Pf3D7_14_v3:2569339-2569     -    226  1.01e-04   TAGTTCTT ATAATTATTTATTCTTACAAAGATATAT GCAATACCTT
--------------------------------------------------------------------------------

--------------------------------------------------------------------------------
	Motif WTATAHWTATATATATATATATATATAT MEME-5 block diagrams
--------------------------------------------------------------------------------
SEQUENCE NAME            POSITION P-VALUE  MOTIF DIAGRAM
-------------            ----------------  -------------
Pf3D7_14_v3:3175468-3184          6.2e-11  311_[-5]_8804
Pf3D7_14_v3:1514467-1516          6.2e-11  943_[-5]_745
Pf3D7_14_v3:1185920-1188          8.2e-11  1770_[+5]_386
Pf3D7_14_v3:3199842-3203          1.5e-10  3224_[-5]_820
Pf3D7_14_v3:3147875-3153          1.6e-09  3636_[+5]_2344
Pf3D7_14_v3:1237558-1238          1.9e-09  284_[-5]_672
Pf3D7_14_v3:3236981-3241          2.4e-09  4570_[-5]_233
Pf3D7_14_v3:3248615-3255            3e-09  5162_[+5]_2055
Pf3D7_14_v3:3212889-3217            3e-09  2814_[+5]_1781
Pf3D7_14_v3:3163221-3167            3e-09  1354_[+5]_3244
Pf3D7_14_v3:2805655-2808            3e-09  1460_[-5]_940
Pf3D7_14_v3:1376854-1377            3e-09  827_[-5]_260
Pf3D7_14_v3:3218155-3225          3.8e-09  562_[+5]_6556
Pf3D7_14_v3:3246229-3247          4.6e-09  581_[+5]_926
Pf3D7_14_v3:2965350-2965          4.6e-09  36_[+5]_250
Pf3D7_14_v3:2012976-2014          4.6e-09  268_[+5]_890
Pf3D7_14_v3:1474711-1478          4.6e-09  2196_[+5]_1073
Pf3D7_14_v3:2120649-2121            1e-08  717_[+5]_459
Pf3D7_14_v3:1603692-1606            1e-08  1717_[-5]_1128
Pf3D7_14_v3:2256285-2259          1.8e-08  720_[-5]_2614
Pf3D7_14_v3:1868647-1869          2.2e-08  174_[-5]_884
Pf3D7_14_v3:2798304-2799          4.4e-08  488_[-5]_461
Pf3D7_14_v3:2484465-2485            6e-08  446_[+5]_97
Pf3D7_14_v3:2471660-2473            6e-08  [+5]_1479
Pf3D7_14_v3:3226031-3228          7.1e-08  1335_[-5]_1596
Pf3D7_14_v3:2102259-2104          1.1e-07  996_[+5]_1153
Pf3D7_14_v3:1546919-1548          1.5e-07  365_[-5]_1365
Pf3D7_14_v3:3171711-3174          1.7e-07  480_[-5]_1894
Pf3D7_14_v3:2294529-2295            2e-07  343_[-5]_403
Pf3D7_14_v3:2036952-2037          2.3e-07  11_[-5]_475
Pf3D7_14_v3:1948706-1949          3.9e-07  91_[-5]_280
Pf3D7_14_v3:1699010-1699            5e-07  742_[+5]_201
Pf3D7_14_v3:1511329-1512          7.2e-07  308_[-5]_746
Pf3D7_14_v3:2996271-2996            1e-06  199_[-5]_173
Pf3D7_14_v3:1846477-1847            1e-06  340_[-5]_163
Pf3D7_14_v3:3073617-3074          1.1e-06  81_[+5]_518
Pf3D7_14_v3:2014612-2015          1.1e-06  690_[+5]_29
Pf3D7_14_v3:2046592-2047          1.3e-06  89_[+5]_589
Pf3D7_14_v3:1636677-1637          2.2e-06  291_[+5]_561
Pf3D7_14_v3:3168366-3170          2.4e-06  2_[-5]_1896
Pf3D7_14_v3:2154501-2155          2.9e-06  268_[+5]_276
Pf3D7_14_v3:2800103-2800          3.5e-06  750_[+5]_7
Pf3D7_14_v3:1338595-1339          4.2e-06  182_[-5]_324
Pf3D7_14_v3:1263240-1263          4.2e-06  501_[-5]_114
Pf3D7_14_v3:2413907-2414          5.1e-06  153_[+5]_108
Pf3D7_14_v3:1680219-1680          5.5e-06  211_[+5]_381
Pf3D7_14_v3:3137760-3138          7.8e-06  308_[-5]_562
Pf3D7_14_v3:1637973-1638          9.1e-06  48_[-5]_203
Pf3D7_14_v3:2769316-2769          9.9e-06  445_[+5]_116
Pf3D7_14_v3:2344412-2344          9.9e-06  293_[+5]_22
Pf3D7_14_v3:1919040-1919          9.9e-06  162_[+5]_434
Pf3D7_14_v3:1229478-1229          9.9e-06  277_[+5]_16
Pf3D7_14_v3:1668102-1668          1.1e-05  121_[+5]_545
Pf3D7_14_v3:1189588-1189          1.1e-05  64_[+5]_318
Pf3D7_14_v3:3206129-3207          1.3e-05  [-5]_1016
Pf3D7_14_v3:2718826-2719          1.3e-05  702_[+5]_124
Pf3D7_14_v3:1898337-1898          1.4e-05  76_[+5]_136
Pf3D7_14_v3:1715879-1716          1.4e-05  466_[+5]_201
Pf3D7_14_v3:1501615-1502          1.5e-05  169_[-5]_231
Pf3D7_14_v3:1443955-1444          1.5e-05  391_[-5]_250
Pf3D7_14_v3:2132325-2133          1.7e-05  714_[-5]_252
Pf3D7_14_v3:2447533-2448          1.8e-05  255_[-5]_261
Pf3D7_14_v3:3207609-3211          1.9e-05  1404_[+5]_2674
Pf3D7_14_v3:2576891-2577          1.9e-05  32_[+5]_446
Pf3D7_14_v3:2277656-2278          1.9e-05  317_[-5]_121
Pf3D7_14_v3:2557800-2558            2e-05  393_[+5]_533
Pf3D7_14_v3:3004811-3005          2.6e-05  381_[+5]_494
Pf3D7_14_v3:2333167-2333          2.6e-05  319_[+5]_343
Pf3D7_14_v3:2567858-2568          2.8e-05  132_[-5]_302
Pf3D7_14_v3:2720935-2721          3.4e-05  81_[+5]_603
Pf3D7_14_v3:2768230-2768          3.6e-05  204_[-5]_247
Pf3D7_14_v3:3022239-3022          7.4e-05  80_[-5]_173
Pf3D7_14_v3:2907956-2908          8.1e-05  356_[-5]_3
Pf3D7_14_v3:1418168-1418          9.7e-05  556_[+5]_210
Pf3D7_14_v3:2569339-2569           0.0001  225_[-5]_8
--------------------------------------------------------------------------------

--------------------------------------------------------------------------------
	Motif WTATAHWTATATATATATATATATATAT MEME-5 in BLOCKS format
--------------------------------------------------------------------------------
BL   MOTIF WTATAHWTATATATATATATATATATAT width=28 seqs=75
Pf3D7_14_v3:3175468-3184 (  312) AGATACATATATATATATATATATATAT  1 
Pf3D7_14_v3:1514467-1516 (  944) ATATGCATATATATATATATATATATAT  1 
Pf3D7_14_v3:1185920-1188 ( 1771) TTATGCACATATATATATATATATATAT  1 
Pf3D7_14_v3:3199842-3203 ( 3225) ATATACATATATATATATATATATATAT  1 
Pf3D7_14_v3:3147875-3153 ( 3637) TTATGTATATATATATATATATATATAT  1 
Pf3D7_14_v3:1237558-1238 (  285) ATATGTATATATATATATATATATATAT  1 
Pf3D7_14_v3:3236981-3241 ( 4571) AGAAACATTTACATACATATATATATGT  1 
Pf3D7_14_v3:3248615-3255 ( 5163) TTATATATATATATATATATATATATAT  1 
Pf3D7_14_v3:3212889-3217 ( 2815) TTATATATATATATATATATATATATAT  1 
Pf3D7_14_v3:3163221-3167 ( 1355) TTATATATATATATATATATATATATAT  1 
Pf3D7_14_v3:2805655-2808 ( 1461) TTATATATATATATATATATATATATAT  1 
Pf3D7_14_v3:1376854-1377 (  828) TTATATATATATATATATATATATATAT  1 
Pf3D7_14_v3:3218155-3225 (  563) AGACATATATATATACATATATATATAT  1 
Pf3D7_14_v3:3246229-3247 (  582) TTATGCACATATATAAATATATATATAT  1 
Pf3D7_14_v3:2965350-2965 (   37) ATATACACATATAAATATATATATATGT  1 
Pf3D7_14_v3:2012976-2014 (  269) TTATATATATATATATATATGTATATAT  1 
Pf3D7_14_v3:1474711-1478 ( 2197) ATATATATATATCTATATATATACATAT  1 
Pf3D7_14_v3:2120649-2121 (  718) TAATCCAAATATATATATATATATATAT  1 
Pf3D7_14_v3:1603692-1606 ( 1718) TAATATATGTACCCATATATATGTATAT  1 
Pf3D7_14_v3:2256285-2259 (  721) ATATATATATAAATATATATATATATAT  1 
Pf3D7_14_v3:1868647-1869 (  175) TTTTGCACACACATATATAAATATATAT  1 
Pf3D7_14_v3:2798304-2799 (  489) ATATATAAATATATATATATATATATAT  1 
Pf3D7_14_v3:2484465-2485 (  447) TTTCTCCTGCACATACATATATATATAT  1 
Pf3D7_14_v3:2471660-2473 (    1) CAATCTTTATATATATATATATATATAT  1 
Pf3D7_14_v3:3226031-3228 ( 1336) TTACACAAACAAATATATATATATATAT  1 
Pf3D7_14_v3:2102259-2104 (  997) ATATATATTTGTATATATATATATATAT  1 
Pf3D7_14_v3:1546919-1548 (  366) ATATATATCCACATACATATATATACAT  1 
Pf3D7_14_v3:3171711-3174 (  481) AATTAAATATATATATATATATATATAT  1 
Pf3D7_14_v3:2294529-2295 (  344) AAATACCTATACATATATATGTATATAA  1 
Pf3D7_14_v3:2036952-2037 (   12) TTAGCCATTTTAACATATATATGTATGT  1 
Pf3D7_14_v3:1948706-1949 (   92) TGTTGCTGTTATATTTATATGTGCACAT  1 
Pf3D7_14_v3:1699010-1699 (  743) TTATCTACACACCTTTATAAATATATAT  1 
Pf3D7_14_v3:1511329-1512 (  309) TTTTCATTTTAAATATATATATATATAT  1 
Pf3D7_14_v3:2996271-2996 (  200) TGATCCTTTTGCGTATATATATAAATAT  1 
Pf3D7_14_v3:1846477-1847 (  341) TAGAGCTAATACCTATATATATACATAT  1 
Pf3D7_14_v3:3073617-3074 (   82) CATAACATACGCATACATATATGTATAC  1 
Pf3D7_14_v3:2014612-2015 (  691) ATATATAAATAAATAAATATATATATAT  1 
Pf3D7_14_v3:2046592-2047 (   90) TATAATTTGTACATTCATATATATATAT  1 
Pf3D7_14_v3:1636677-1637 (  292) TTAGACATACTAATATACACGTATATGT  1 
Pf3D7_14_v3:3168366-3170 (    3) CGTTAATTGTATATTAATATATATATAT  1 
Pf3D7_14_v3:2154501-2155 (  269) ATATAATTATATATTTATAAATGTACGT  1 
Pf3D7_14_v3:2800103-2800 (  751) AGATCATTATATATAAATATGAACATAT  1 
Pf3D7_14_v3:1338595-1339 (  183) TATAATATATATAATCATATATATATGT  1 
Pf3D7_14_v3:1263240-1263 (  502) ATATAAACATAAATATATAAATGTATAA  1 
Pf3D7_14_v3:2413907-2414 (  154) TGTACATATTACACATACATGTGTATAT  1 
Pf3D7_14_v3:1680219-1680 (  212) AGTTCCACAGTTTTATATATATACATAT  1 
Pf3D7_14_v3:3137760-3138 (  309) ATACAAATGTAAAATAATATATATATAT  1 
Pf3D7_14_v3:1637973-1638 (   49) CTAAATTTTTAACAATACATATATATGT  1 
Pf3D7_14_v3:2769316-2769 (  446) ATTTATACATATGCATATAAATAAATAT  1 
Pf3D7_14_v3:2344412-2344 (  294) ATAAACAAATAAATAAATAAATGCATAC  1 
Pf3D7_14_v3:1919040-1919 (  163) GGATGCTTGTAACAACACATGTGTAGAT  1 
Pf3D7_14_v3:1229478-1229 (  278) TGTTTATTATTTCAATATATATATATAT  1 
Pf3D7_14_v3:1668102-1668 (  122) TATTTTTTGTATGCACATATAGGCATAA  1 
Pf3D7_14_v3:1189588-1189 (   65) ATATTATGGTAACCACACATAGATACAT  1 
Pf3D7_14_v3:3206129-3207 (    1) TTAAATATATTAACAAATACATACATAT  1 
Pf3D7_14_v3:2718826-2719 (  703) CAATTAAAATATACATATATAAATATGT  1 
Pf3D7_14_v3:1898337-1898 (   77) TTATGCTTCTTTAAATATAAAGACACGT  1 
Pf3D7_14_v3:1715879-1716 (  467) ATATCTATTTATGAATACAAATATATAA  1 
Pf3D7_14_v3:1501615-1502 (  170) TGAATATTATTTATTTATATATGCATGC  1 
Pf3D7_14_v3:1443955-1444 (  392) AATTGTTTTTATAATTATACATACATAT  1 
Pf3D7_14_v3:2132325-2133 (  715) AATGTTCAGTATATTTATATGTACATAT  1 
Pf3D7_14_v3:2447533-2448 (  256) TTATATTGATTTTAATATATGTGTATAT  1 
Pf3D7_14_v3:3207609-3211 ( 1405) TTATTTATTTATTTTTATAAATATATAT  1 
Pf3D7_14_v3:2576891-2577 (   33) AAATAAATGTTTATAAATAAATATATGC  1 
Pf3D7_14_v3:2277656-2278 (  318) TTTATATATTAAATATATATGTACATGT  1 
Pf3D7_14_v3:2557800-2558 (  394) TAATTTATTTTAATATATATATATATAA  1 
Pf3D7_14_v3:3004811-3005 (  382) ATTCACATGTAAGATCATATAAATATGA  1 
Pf3D7_14_v3:2333167-2333 (  320) TATCATTATTACATTTATATATATATAA  1 
Pf3D7_14_v3:2567858-2568 (  133) TTTTATTATTAAATAAATAAATATATAT  1 
Pf3D7_14_v3:2720935-2721 (   82) AATTTCATATATGATAATATATATATAA  1 
Pf3D7_14_v3:2768230-2768 (  205) ATAGATATATGAATACATATAAACACCT  1 
Pf3D7_14_v3:3022239-3022 (   81) ATTTTAAGACATATTTATATATAAATAA  1 
Pf3D7_14_v3:2907956-2908 (  357) TATATATATTATTTATATATATATATAT  1 
Pf3D7_14_v3:1418168-1418 (  557) TTGAAATGGTAAAATTATATAAATATGT  1 
Pf3D7_14_v3:2569339-2569 (  226) ATAATTATTTATTCTTACAAAGATATAT  1 
//

--------------------------------------------------------------------------------

--------------------------------------------------------------------------------
	Motif WTATAHWTATATATATATATATATATAT MEME-5 position-specific scoring matrix
--------------------------------------------------------------------------------
log-odds matrix: alength= 4 w= 28 n= 128841 bayes= 11.6314 E= 3.9e-031 
     3    -28   -260     24 
   -80  -1287     98     52 
    67  -1287   -160    -45 
  -117     -2    -60     70 
    35     72     86   -117 
   -89    198  -1287     11 
    61   -102  -1287    -39 
  -127     40    -28     64 
    49   -160     98    -89 
 -1287     40   -260    107 
    96  -1287    -60   -165 
   -73    110  -1287     45 
    83     40     -2   -265 
  -127     57  -1287     75 
    88  -1287  -1287    -89 
  -165     98  -1287     75 
   125  -1287  -1287  -1287 
 -1287     21  -1287    111 
   125  -1287  -1287  -1287 
  -139   -102  -1287     93 
   105  -1287     72  -1287 
  -265  -1287    -60    107 
   100  -1287     98  -1287 
  -339    120  -1287     88 
   125  -1287  -1287  -1287 
 -1287     -2   -260    111 
    93   -260    120  -1287 
  -180    -60  -1287     98 
--------------------------------------------------------------------------------

--------------------------------------------------------------------------------
	Motif WTATAHWTATATATATATATATATATAT MEME-5 position-specific probability matrix
--------------------------------------------------------------------------------
letter-probability matrix: alength= 4 w= 28 nsites= 75 E= 3.9e-031 
 0.426667  0.066667  0.013333  0.493333 
 0.240000  0.000000  0.160000  0.600000 
 0.666667  0.000000  0.026667  0.306667 
 0.186667  0.080000  0.053333  0.680000 
 0.533333  0.133333  0.146667  0.186667 
 0.226667  0.320000  0.000000  0.453333 
 0.640000  0.040000  0.000000  0.320000 
 0.173333  0.106667  0.066667  0.653333 
 0.586667  0.026667  0.160000  0.226667 
 0.000000  0.106667  0.013333  0.880000 
 0.813333  0.000000  0.053333  0.133333 
 0.253333  0.173333  0.000000  0.573333 
 0.746667  0.106667  0.080000  0.066667 
 0.173333  0.120000  0.000000  0.706667 
 0.773333  0.000000  0.000000  0.226667 
 0.133333  0.160000  0.000000  0.706667 
 1.000000  0.000000  0.000000  0.000000 
 0.000000  0.093333  0.000000  0.906667 
 1.000000  0.000000  0.000000  0.000000 
 0.160000  0.040000  0.000000  0.800000 
 0.866667  0.000000  0.133333  0.000000 
 0.066667  0.000000  0.053333  0.880000 
 0.840000  0.000000  0.160000  0.000000 
 0.040000  0.186667  0.000000  0.773333 
 1.000000  0.000000  0.000000  0.000000 
 0.000000  0.080000  0.013333  0.906667 
 0.800000  0.013333  0.186667  0.000000 
 0.120000  0.053333  0.000000  0.826667 
--------------------------------------------------------------------------------

--------------------------------------------------------------------------------
	Motif WTATAHWTATATATATATATATATATAT MEME-5 regular expression
--------------------------------------------------------------------------------
[TA][TA][AT]TA[TCA][AT]T[AT]TA[TA]AT[AT]TATATATATATAT
--------------------------------------------------------------------------------


Time 2212.91 secs.

********************************************************************************


********************************************************************************
MOTIF TTTTTTWTTTTTTTTTTYTTT MEME-6	width =  21  sites =  97  llr = 929  E-value = 7.3e-020
********************************************************************************
--------------------------------------------------------------------------------
	Motif TTTTTTWTTTTTTTTTTYTTT MEME-6 Description
--------------------------------------------------------------------------------
Simplified        A  :3111:4:1:1:112:12:12
pos.-specific     C  ::1:13:1::121::233111
probability       G  1::::::::::::1:11:11:
matrix            T  978987699a88888765877

         bits    3.6                      
                 3.3                      
                 2.9                      
                 2.5                      
Relative         2.2                      
Entropy          1.8                      
(13.8 bits)      1.5                      
                 1.1 *    * * * *         
                 0.7 * ** * *** *****  *  
                 0.4 *********************
                 0.0 ---------------------

Multilevel           TTTTTTTTTTTTTTTTTTTTT
consensus             A   CA         CC   
sequence                                  
                                          
--------------------------------------------------------------------------------

--------------------------------------------------------------------------------
	Motif TTTTTTWTTTTTTTTTTYTTT MEME-6 sites sorted by position p-value
--------------------------------------------------------------------------------
Sequence name            Strand  Start   P-value                    Site       
-------------            ------  ----- ---------            ---------------------
Pf3D7_14_v3:1185920-1188     +   1744  3.88e-10 AAAAATCTAT TTTTTTTTTTTTTTTCCCTCT AAAAGGTTAT
Pf3D7_14_v3:1603692-1606     +   2446  1.84e-09 ATTTTATTTC TTTTTCTTTTTCTTTTTCTTT TTTTTTTTCT
Pf3D7_14_v3:2590344-2591     -   1147  4.51e-09 TTTTAATTAA TTTTTCTTTTTCTTTTTCCTT TTTTTTGTAT
Pf3D7_14_v3:3175468-3184     +   5732  5.81e-09 TTTTTGATCA TTTTTCTTTTTCTTTTCCTTA TTGAATTTCA
Pf3D7_14_v3:1474711-1478     +   2779  1.30e-08 ATATTATCTC TTTTTTTTTTTTTTTCCTTTT GGATTTTAAA
Pf3D7_14_v3:3004811-3005     -    474  1.89e-08 AAAATGAAAT TTTTTTATTTTTTTTTCCCTT TCTTTTATTT
Pf3D7_14_v3:2120649-2121     -    814  2.83e-08 ATAATATATA TATTTTTTTTTCTTTCTCTCT CAATAAAAGT
Pf3D7_14_v3:3163221-3167     +   1797  3.83e-08 TATGCTATAA TTTTTTTTTTTTTTTTCTTTT TCGTAATTAT
Pf3D7_14_v3:2046592-2047     +     15  5.89e-08 ATACTTTACT TTCTTCATTTTTTTTTCTTTT TTCATTCATT
Pf3D7_14_v3:1919040-1919     -    509  5.89e-08 AAAAATGTTA TTTTCCATTTTCTTTTTCTTT TTTTTTTTGT
Pf3D7_14_v3:2102259-2104     +   1597  8.63e-08 TTTTTATTTA TTTTTTTTTTTTTTATCCTTT TCTACCTTAT
Pf3D7_14_v3:3248615-3255     +   2659  1.09e-07 TAATAAAATT TTTTTCTTTTTTTTTGTCGGT TTATACCTGT
Pf3D7_14_v3:3171711-3174     +    749  1.30e-07 CTTTTATACA GATTTCTTTTTTTTTTTCTTT TTATAATTAT
Pf3D7_14_v3:3147875-3153     -   3306  1.30e-07 TCTTTTCTCA TTTTCCTTTTTTTTTCTTTTT TTTTTAATAT
Pf3D7_14_v3:2471660-2473     +   1385  1.53e-07 TATATATTTA TTTTTCATTTTTTTTTTTTTT TATCTTTGTG
Pf3D7_14_v3:3212889-3217     +   3489  1.99e-07 AAGTATGAAT TTTTTTTTTTTTTTTTTTTTT TTTAAGAATT
Pf3D7_14_v3:3199842-3203     -   3045  1.99e-07 CTTCCTCTAC TTTTTTTTTTTTTTTTTTTTT ATTTATTCTC
Pf3D7_14_v3:2805655-2808     +   1682  1.99e-07 GTTTGTTTCT TTTTTTTTTTTTTTTTTTTTT TCTTAATACA
Pf3D7_14_v3:3073617-3074     +    536  2.35e-07 ATTAAACAAA TTTTTTTTTTTTTTTTTCTTA TTATTGTGTT
Pf3D7_14_v3:2447533-2448     +    227  2.35e-07 ATTTATATAA TTTTTTTTTTTTTTTTCATTT TATATTTTAT
Pf3D7_14_v3:2707497-2708     +    663  2.76e-07 TATTTTAATT TATTTTATTTTTTTTTTCTTT AAATTCATCT
Pf3D7_14_v3:1546085-1546     +    359  2.76e-07 AATAATAAAT TTTTCCTTTTTTTTTTTTTTT           
Pf3D7_14_v3:1237558-1238     -    534  3.91e-07 CAAATATATA TTTTTTTTTTTTTGTGTCCGC TTGTAACCTT
Pf3D7_14_v3:3207609-3211     -   4006  4.68e-07 AATTCTTTAC TTTTTTTTTTTTTTTCTATTT TAATTATATT
Pf3D7_14_v3:2012976-2014     -    714  4.68e-07 AATAATTTTA TTTTTTATTTTTTTTTTTTTT TTGTAGTCAA
Pf3D7_14_v3:3246229-3247     -    887  5.49e-07 TTTTTTTTAT TTTTTTATTTTTTTTTCATTT TTTTCATTTT
Pf3D7_14_v3:3218155-3225     -   1123  5.49e-07 TTTATATATA TTTTTTTTTTCTTTTTTCGTT ATATATATCA
Pf3D7_14_v3:3022239-3022     +      1  5.49e-07          . TTTTTCTTTTCTTTTTCTTTA CACATTGGAA
Pf3D7_14_v3:1514467-1516     -   1557  6.36e-07 TAACGCAACT TTTTTTATTTTTCTTCTTTTT CAAAGATATC
Pf3D7_14_v3:3226031-3228     +     16  7.55e-07 AATTAAAATT TCTTTCTTTTTTTTTTTTCTT TAAATGAACA
Pf3D7_14_v3:2800103-2800     -    709  1.02e-06 ATCATTTTGC TTTTACTTTTTTTTTTTTTTT AAGCACCATA
Pf3D7_14_v3:2132325-2133     +    217  1.80e-06 AAAGTTTAAG TACTTTTCTTTCTTTCTTTCT TTCCTTTTTT
Pf3D7_14_v3:2944837-2945     +    202  2.36e-06 TTTTAAAATA TATATTATTTTCTTTTCCTTT TTGACATGTT
Pf3D7_14_v3:3236981-3241     -   3326  2.71e-06 CAATGCTTTT TATTTCTTTTTCTTTTATTCT CTTATTTTAG
Pf3D7_14_v3:2988654-2989     +     31  2.71e-06 GTACCAAATT TTTTTTTTTTTTCTTTTTGGT TTTATGGAAA
Pf3D7_14_v3:2932266-2932     -    450  2.71e-06 TTTGTCTACC TTCTGTATTTTCTGACCCTTT TGAATATCAT
Pf3D7_14_v3:1729018-1729     +    185  2.71e-06 CTTTTAGTAT GTTGTCTTTTATTTTCCCTTT GTGCATGCAG
Pf3D7_14_v3:1612794-1613     +     27  2.71e-06 TCAATTATAT TTCTTCTTTTATCTTGTCTTC TAAAATGTAC
Pf3D7_14_v3:1511329-1512     +    646  3.08e-06 ACATATATAA TTTTTTTTTTTTTTTTTTTAT AATAATGCAT
Pf3D7_14_v3:1680219-1680     -      5  3.48e-06 GAAAAGTAAC TTTTTTTTTTTTCTTCATTTT AGAG      
Pf3D7_14_v3:1443955-1444     -    580  3.48e-06 AAAAGTAAAA GTTTTTTTTTTTTTTTTTTCA CATATACAAA
Pf3D7_14_v3:3206129-3207     -    269  3.97e-06 TAGATATATA TATTTTTTTTTTTGTTGTTGT TTCCATTATC
Pf3D7_14_v3:2451225-2451     -    583  3.97e-06 ATAGACTACA TATTTCTTTCTTTTTTTTTTT TTCAATATAT
Pf3D7_14_v3:2277656-2278     -    183  3.97e-06 ACTTTTGTAT TTTTTTATTTTTTTATTTTTT TTTCTAAAGG
Pf3D7_14_v3:1338595-1339     -    351  3.97e-06 CAAAAAAGAA TTTTTTTTTCTCTGTGGCTGT ACTTTGAAGA
Pf3D7_14_v3:1189588-1189     +    187  3.97e-06 TTGTTCTCCC TTTTTTATTTTTTTATTTTTT TTATTTTATG
Pf3D7_14_v3:1868647-1869     -     56  4.49e-06 TTTTTTGTAA TTTTTTTTTTTTTTTTTATTA TCTGCATTGA
Pf3D7_14_v3:1229478-1229     -    190  7.20e-06 ATGAATTAAA TAATTTTTTTCTTTTTCCCGT AACCTCAATT
Pf3D7_14_v3:1376854-1377     +   1060  8.09e-06 ATTATTTTGT GATTTTATTTTTTTTTGTTCT GATAATATTA
Pf3D7_14_v3:2014612-2015     -    384  9.05e-06 GAGGACTTTT TTCATCATTTTCTTTTTTCTT GGTAATTCTT
Pf3D7_14_v3:2484465-2485     -    163  1.01e-05 CATATATAAT TTTATTTTTTTCTTTTACTTT AGAGTAAATT
Pf3D7_14_v3:1263240-1263     +     39  1.01e-05 ATTTATTATT TATTTTATTTTTTTTGTTTTA TATATGTGTT
Pf3D7_14_v3:3168366-3170     +    343  1.13e-05 TCTGTTAATG TTTTATTTTTTCTTTGTTTTA TTTTTATTTT
Pf3D7_14_v3:3137760-3138     -    101  1.39e-05 AATTTATCTA TTTTTTATTTTTTTTTAATTT TAAATATATT
Pf3D7_14_v3:2768230-2768     -    359  1.39e-05 TTTTTTGTTT GTTTATTTTTACTTTCGCTTT ACAGTGTAAA
Pf3D7_14_v3:2036952-2037     +    479  1.54e-05 TATAAACGAA TTTTACTTTTTCTTATTATTT TATAATTTAA
Pf3D7_14_v3:2557800-2558     +    815  1.71e-05 AGTTTTATTT TATTATTTTTTTTTTTTTGCT ATATTTTAGT
Pf3D7_14_v3:1890072-1890     +    355  1.71e-05 ATCACATTCC TTCTTTATTTCTTGTTCATCA TGTAGAGAGA
Pf3D7_14_v3:1636677-1637     +    422  1.71e-05 TATTTCATAA TCTTTTTTTTTCCTTTTTTAT AATAATATAT
Pf3D7_14_v3:1939847-1940     +   1050  2.09e-05 AAATTACACA TTTTTTACTTTTTTTTTTTAC AAAAAATTGT
Pf3D7_14_v3:2054770-2055     +    231  2.53e-05 AATATATATG TATTTTTTTTTTTTTTAACTT ATAAAATTTA
Pf3D7_14_v3:2413907-2414     -     97  2.78e-05 GTGAGAGATT TTTTATATTTTTTATCTTTTT AAAAATTATA
Pf3D7_14_v3:2333167-2333     -    462  4.01e-05 TTTTATTTAT TATTATTTTTTTTTATTCGGC TTTAATATAT
Pf3D7_14_v3:1715879-1716     -    405  4.38e-05 AGATATATAA TAATTTTTTTTTTTTTTTTTA AATTATATAA
Pf3D7_14_v3:3205028-3205     -     47  4.78e-05 AAGCCTCAAA TATTTCATTTCTTTTTATTCA TATGTATACT
Pf3D7_14_v3:2795992-2796     +     73  5.67e-05 AAATTGTATT TATTTCATCTGCTTTTTTTGT TCTATTCTTT
Pf3D7_14_v3:1898337-1898     +     33  5.67e-05 TTTAATATTA TTTTTTATATTTAGTTTCTTT CATATAATAT
Pf3D7_14_v3:2154501-2155     +    414  6.16e-05 ATAATTGTTG TTATTTATTTATTTTTTTTCT CATTGAATAT
Pf3D7_14_v3:1616851-1617     +    156  6.69e-05 TATAAGGAAA TTTATTTTTTCTTTATTCTTA AAAAAAATTT
Pf3D7_14_v3:3078658-3078     +    246  7.26e-05 AAGCGAAAAA TTTTTCTTCTTCTGATTTTAT ATTGTTTTAG
Pf3D7_14_v3:1889236-1889     -    355  7.26e-05          . TTTTTTTTTTATTATTTATTT AAAATTGTTC
Pf3D7_14_v3:1252422-1252     -    157  8.51e-05 ATAAAAAAAT TTTTATATTTTTATTCTTTTA CATTTTATGT
Pf3D7_14_v3:2798304-2799     +    771  9.19e-05 TATAAGTTAT GCTTCTTTTTTTTTTTTGCGT ACAGTGCAAA
Pf3D7_14_v3:1546919-1548     +    830  9.19e-05 AAAAATGACG TACAATTTTTTTTTTTCATTT ATTATACAGT
Pf3D7_14_v3:2996271-2996     +    115  1.24e-04 ATTACATTAT TATTATACATTTTTTTCTTTT TTAAATTATA
Pf3D7_14_v3:2576891-2577     +    157  1.33e-04 ATTTAAAAAA TTTTCTTCTTATTTTTTATTA ATACTTATTT
Pf3D7_14_v3:2293527-2293     +     29  1.33e-04 GTGTGTGCAA TTTTTCTTTTTTTATATATTT AAAAACTATT
Pf3D7_14_v3:1501615-1502     +    116  1.33e-04 TATTTTTTGG GAATATATTTTTCTTTCTTTT AAATATATAA
Pf3D7_14_v3:2720935-2721     +    335  1.54e-04 TCACAGAATC TTCGTTTTATGTTTTCCTTTC TCACCGTTTC
Pf3D7_14_v3:2503959-2504     -    171  1.54e-04 GAGGAATACA TTTTTCATTTATTGACTTGTG TCAATTAAAA
Pf3D7_14_v3:2965350-2965     +    146  1.65e-04 ACATAAGAAA TTTATTATTTTTTAATCTTTC ATGAAATTTT
Pf3D7_14_v3:2718826-2719     +    425  1.65e-04 TTATATTATT TTATTTATTCATTTTTTCCTC GATGCAATTT
Pf3D7_14_v3:1668102-1668     +    212  1.77e-04 AAAAATATAT TTCTTTTCTTTTTAACATTTT TCAAAATATT
Pf3D7_14_v3:1418168-1418     +      1  1.89e-04          . TTTTTTTTTTATTATTCATAC CTTAAATAAA
Pf3D7_14_v3:2769316-2769     +    398  2.02e-04 TTTATATAAA TATTTTTTTTCCATTTTATAT TTATATTAAT
Pf3D7_14_v3:2007303-2007     +    426  2.30e-04 TTATTTTTAA TATTTCTCATTTTGTGCACTG AAAAATGTAA
Pf3D7_14_v3:3028833-3029     +     16  2.46e-04 TGTAAATGAA GTTTGTATTTTTCTATACTTA TTTATAGTAT
Pf3D7_14_v3:2903756-2904     -     59  2.62e-04 TACTTTTAAA TCCTCTATATTTTTACTTTCC AAATAATTAC
Pf3D7_14_v3:3105409-3105     +    278  2.78e-04 CTTTTTGATT TATTGCATTTTTTAAGGCTTA TATTTTATAT
Pf3D7_14_v3:3212178-3212     -     76  2.96e-04 ATATATAATA TATTATACTTTTATTCCATTA TATATTAAGG
Pf3D7_14_v3:1846477-1847     +     83  4.21e-04 ATATAAGGAT TATTTTTTTTATATATTATGT TTTATACAAT
Pf3D7_14_v3:3110506-3110     -    281  4.70e-04 TTTTAACCTC TTCTTCATTTTTAGAGCATAA TAAATAATTC
Pf3D7_14_v3:2294529-2295     +    419  4.70e-04 AGTAAATGGA TTATTTTTTTATTTTTATTAT ATATATTATA
Pf3D7_14_v3:2908927-2909     +    218  6.11e-04 GAACTTGTGC TTTTTTTTATTTTTTTAATAA AAGGTGGAAA
Pf3D7_14_v3:1330541-1330     -    103  6.43e-04 TTTTGAATAA TATTTTATTTTTATAATTTTT AGCCTCTTTT
Pf3D7_14_v3:2907956-2908     +     44  7.81e-04 ATAAAATAAT TAATATTTTTTTCATTGCTAT AATAGATGTA
Pf3D7_14_v3:2237041-2237     -     29  9.39e-04 TAATTACATG TATAATATTTTTAATTCTCCT CAACATATAT
--------------------------------------------------------------------------------

--------------------------------------------------------------------------------
	Motif TTTTTTWTTTTTTTTTTYTTT MEME-6 block diagrams
--------------------------------------------------------------------------------
SEQUENCE NAME            POSITION P-VALUE  MOTIF DIAGRAM
-------------            ----------------  -------------
Pf3D7_14_v3:1185920-1188          3.9e-10  1743_[+6]_420
Pf3D7_14_v3:1603692-1606          1.8e-09  2445_[+6]_407
Pf3D7_14_v3:2590344-2591          4.5e-09  1146_[-6]_288
Pf3D7_14_v3:3175468-3184          5.8e-09  5731_[+6]_3391
Pf3D7_14_v3:1474711-1478          1.3e-08  2778_[+6]_498
Pf3D7_14_v3:3004811-3005          1.9e-08  473_[-6]_409
Pf3D7_14_v3:2120649-2121          2.8e-08  813_[-6]_370
Pf3D7_14_v3:3163221-3167          3.8e-08  1796_[+6]_2809
Pf3D7_14_v3:2046592-2047          5.9e-08  14_[+6]_671
Pf3D7_14_v3:1919040-1919          5.9e-08  508_[-6]_95
Pf3D7_14_v3:2102259-2104          8.6e-08  1596_[+6]_560
Pf3D7_14_v3:3248615-3255          1.1e-07  2658_[+6]_4566
Pf3D7_14_v3:3171711-3174          1.3e-07  748_[+6]_1633
Pf3D7_14_v3:3147875-3153          1.3e-07  3305_[-6]_2682
Pf3D7_14_v3:2471660-2473          1.5e-07  1384_[+6]_102
Pf3D7_14_v3:3212889-3217            2e-07  3488_[+6]_1114
Pf3D7_14_v3:3199842-3203            2e-07  3044_[-6]_1007
Pf3D7_14_v3:2805655-2808            2e-07  1681_[+6]_726
Pf3D7_14_v3:3073617-3074          2.4e-07  535_[+6]_71
Pf3D7_14_v3:2447533-2448          2.4e-07  226_[+6]_297
Pf3D7_14_v3:2707497-2708          2.8e-07  662_[+6]_248
Pf3D7_14_v3:1546085-1546          2.8e-07  358_[+6]
Pf3D7_14_v3:1237558-1238          3.9e-07  533_[-6]_430
Pf3D7_14_v3:3207609-3211          4.7e-07  4005_[-6]_80
Pf3D7_14_v3:2012976-2014          4.7e-07  713_[-6]_452
Pf3D7_14_v3:3246229-3247          5.5e-07  886_[-6]_628
Pf3D7_14_v3:3218155-3225          5.5e-07  1122_[-6]_6003
Pf3D7_14_v3:3022239-3022          5.5e-07  [+6]_260
Pf3D7_14_v3:1514467-1516          6.4e-07  1556_[-6]_139
Pf3D7_14_v3:3226031-3228          7.6e-07  15_[+6]_2923
Pf3D7_14_v3:2800103-2800            1e-06  708_[-6]_56
Pf3D7_14_v3:2132325-2133          1.8e-06  216_[+6]_757
Pf3D7_14_v3:2944837-2945          2.4e-06  201_[+6]_43
Pf3D7_14_v3:3236981-3241          2.7e-06  3325_[-6]_1485
Pf3D7_14_v3:2988654-2989          2.7e-06  30_[+6]_368
Pf3D7_14_v3:2932266-2932          2.7e-06  449_[-6]_12
Pf3D7_14_v3:1729018-1729          2.7e-06  184_[+6]_195
Pf3D7_14_v3:1612794-1613          2.7e-06  26_[+6]_203
Pf3D7_14_v3:1511329-1512          3.1e-06  645_[+6]_416
Pf3D7_14_v3:1680219-1680          3.5e-06  4_[-6]_595
Pf3D7_14_v3:1443955-1444          3.5e-06  579_[-6]_69
Pf3D7_14_v3:3206129-3207            4e-06  268_[-6]_755
Pf3D7_14_v3:2451225-2451            4e-06  582_[-6]_24
Pf3D7_14_v3:2277656-2278            4e-06  182_[-6]_263
Pf3D7_14_v3:1338595-1339            4e-06  350_[-6]_163
Pf3D7_14_v3:1189588-1189            4e-06  186_[+6]_203
Pf3D7_14_v3:1868647-1869          4.5e-06  55_[-6]_1010
Pf3D7_14_v3:1229478-1229          7.2e-06  189_[-6]_111
Pf3D7_14_v3:1376854-1377          8.1e-06  1059_[+6]_35
Pf3D7_14_v3:2014612-2015            9e-06  383_[-6]_343
Pf3D7_14_v3:2484465-2485            1e-05  162_[-6]_388
Pf3D7_14_v3:1263240-1263            1e-05  38_[+6]_584
Pf3D7_14_v3:3168366-3170          1.1e-05  342_[+6]_1563
Pf3D7_14_v3:3137760-3138          1.4e-05  100_[-6]_777
Pf3D7_14_v3:2768230-2768          1.4e-05  358_[-6]_100
Pf3D7_14_v3:2036952-2037          1.5e-05  478_[+6]_15
Pf3D7_14_v3:2557800-2558          1.7e-05  814_[+6]_119
Pf3D7_14_v3:1890072-1890          1.7e-05  354_[+6]_154
Pf3D7_14_v3:1636677-1637          1.7e-05  421_[+6]_438
Pf3D7_14_v3:1939847-1940          2.1e-05  1049_[+6]_83
Pf3D7_14_v3:2054770-2055          2.5e-05  230_[+6]_57
Pf3D7_14_v3:2413907-2414          2.8e-05  96_[-6]_172
Pf3D7_14_v3:2333167-2333            4e-05  461_[-6]_208
Pf3D7_14_v3:1715879-1716          4.4e-05  404_[-6]_270
Pf3D7_14_v3:3205028-3205          4.8e-05  46_[-6]_224
Pf3D7_14_v3:2795992-2796          5.7e-05  72_[+6]_195
Pf3D7_14_v3:1898337-1898          5.7e-05  32_[+6]_187
Pf3D7_14_v3:2154501-2155          6.2e-05  413_[+6]_138
Pf3D7_14_v3:1616851-1617          6.7e-05  155_[+6]_227
Pf3D7_14_v3:3078658-3078          7.3e-05  245_[+6]_55
Pf3D7_14_v3:1889236-1889          7.3e-05  354_[-6]
Pf3D7_14_v3:1252422-1252          8.5e-05  156_[-6]_146
Pf3D7_14_v3:2798304-2799          9.2e-05  770_[+6]_186
Pf3D7_14_v3:1546919-1548          9.2e-05  829_[+6]_908
Pf3D7_14_v3:2996271-2996          0.00012  114_[+6]_265
Pf3D7_14_v3:2576891-2577          0.00013  156_[+6]_329
Pf3D7_14_v3:2293527-2293          0.00013  28_[+6]_291
Pf3D7_14_v3:1501615-1502          0.00013  115_[+6]_292
Pf3D7_14_v3:2720935-2721          0.00015  334_[+6]_357
Pf3D7_14_v3:2503959-2504          0.00015  170_[-6]_61
Pf3D7_14_v3:2965350-2965          0.00016  145_[+6]_148
Pf3D7_14_v3:2718826-2719          0.00016  424_[+6]_409
Pf3D7_14_v3:1668102-1668          0.00018  211_[+6]_462
Pf3D7_14_v3:1418168-1418          0.00019  [+6]_773
Pf3D7_14_v3:2769316-2769           0.0002  397_[+6]_171
Pf3D7_14_v3:2007303-2007          0.00023  425_[+6]_87
Pf3D7_14_v3:3028833-3029          0.00025  15_[+6]_255
Pf3D7_14_v3:2903756-2904          0.00026  58_[-6]_201
Pf3D7_14_v3:3105409-3105          0.00028  277_[+6]_157
Pf3D7_14_v3:3212178-3212           0.0003  75_[-6]_165
Pf3D7_14_v3:1846477-1847          0.00042  82_[+6]_428
Pf3D7_14_v3:3110506-3110          0.00047  280_[-6]_36
Pf3D7_14_v3:2294529-2295          0.00047  418_[+6]_335
Pf3D7_14_v3:2908927-2909          0.00061  217_[+6]_175
Pf3D7_14_v3:1330541-1330          0.00064  102_[-6]_277
Pf3D7_14_v3:2907956-2908          0.00078  43_[+6]_323
Pf3D7_14_v3:2237041-2237          0.00094  28_[-6]_208
--------------------------------------------------------------------------------

--------------------------------------------------------------------------------
	Motif TTTTTTWTTTTTTTTTTYTTT MEME-6 in BLOCKS format
--------------------------------------------------------------------------------
BL   MOTIF TTTTTTWTTTTTTTTTTYTTT width=21 seqs=97
Pf3D7_14_v3:1185920-1188 ( 1744) TTTTTTTTTTTTTTTCCCTCT  1 
Pf3D7_14_v3:1603692-1606 ( 2446) TTTTTCTTTTTCTTTTTCTTT  1 
Pf3D7_14_v3:2590344-2591 ( 1147) TTTTTCTTTTTCTTTTTCCTT  1 
Pf3D7_14_v3:3175468-3184 ( 5732) TTTTTCTTTTTCTTTTCCTTA  1 
Pf3D7_14_v3:1474711-1478 ( 2779) TTTTTTTTTTTTTTTCCTTTT  1 
Pf3D7_14_v3:3004811-3005 (  474) TTTTTTATTTTTTTTTCCCTT  1 
Pf3D7_14_v3:2120649-2121 (  814) TATTTTTTTTTCTTTCTCTCT  1 
Pf3D7_14_v3:3163221-3167 ( 1797) TTTTTTTTTTTTTTTTCTTTT  1 
Pf3D7_14_v3:2046592-2047 (   15) TTCTTCATTTTTTTTTCTTTT  1 
Pf3D7_14_v3:1919040-1919 (  509) TTTTCCATTTTCTTTTTCTTT  1 
Pf3D7_14_v3:2102259-2104 ( 1597) TTTTTTTTTTTTTTATCCTTT  1 
Pf3D7_14_v3:3248615-3255 ( 2659) TTTTTCTTTTTTTTTGTCGGT  1 
Pf3D7_14_v3:3171711-3174 (  749) GATTTCTTTTTTTTTTTCTTT  1 
Pf3D7_14_v3:3147875-3153 ( 3306) TTTTCCTTTTTTTTTCTTTTT  1 
Pf3D7_14_v3:2471660-2473 ( 1385) TTTTTCATTTTTTTTTTTTTT  1 
Pf3D7_14_v3:3212889-3217 ( 3489) TTTTTTTTTTTTTTTTTTTTT  1 
Pf3D7_14_v3:3199842-3203 ( 3045) TTTTTTTTTTTTTTTTTTTTT  1 
Pf3D7_14_v3:2805655-2808 ( 1682) TTTTTTTTTTTTTTTTTTTTT  1 
Pf3D7_14_v3:3073617-3074 (  536) TTTTTTTTTTTTTTTTTCTTA  1 
Pf3D7_14_v3:2447533-2448 (  227) TTTTTTTTTTTTTTTTCATTT  1 
Pf3D7_14_v3:2707497-2708 (  663) TATTTTATTTTTTTTTTCTTT  1 
Pf3D7_14_v3:1546085-1546 (  359) TTTTCCTTTTTTTTTTTTTTT  1 
Pf3D7_14_v3:1237558-1238 (  534) TTTTTTTTTTTTTGTGTCCGC  1 
Pf3D7_14_v3:3207609-3211 ( 4006) TTTTTTTTTTTTTTTCTATTT  1 
Pf3D7_14_v3:2012976-2014 (  714) TTTTTTATTTTTTTTTTTTTT  1 
Pf3D7_14_v3:3246229-3247 (  887) TTTTTTATTTTTTTTTCATTT  1 
Pf3D7_14_v3:3218155-3225 ( 1123) TTTTTTTTTTCTTTTTTCGTT  1 
Pf3D7_14_v3:3022239-3022 (    1) TTTTTCTTTTCTTTTTCTTTA  1 
Pf3D7_14_v3:1514467-1516 ( 1557) TTTTTTATTTTTCTTCTTTTT  1 
Pf3D7_14_v3:3226031-3228 (   16) TCTTTCTTTTTTTTTTTTCTT  1 
Pf3D7_14_v3:2800103-2800 (  709) TTTTACTTTTTTTTTTTTTTT  1 
Pf3D7_14_v3:2132325-2133 (  217) TACTTTTCTTTCTTTCTTTCT  1 
Pf3D7_14_v3:2944837-2945 (  202) TATATTATTTTCTTTTCCTTT  1 
Pf3D7_14_v3:3236981-3241 ( 3326) TATTTCTTTTTCTTTTATTCT  1 
Pf3D7_14_v3:2988654-2989 (   31) TTTTTTTTTTTTCTTTTTGGT  1 
Pf3D7_14_v3:2932266-2932 (  450) TTCTGTATTTTCTGACCCTTT  1 
Pf3D7_14_v3:1729018-1729 (  185) GTTGTCTTTTATTTTCCCTTT  1 
Pf3D7_14_v3:1612794-1613 (   27) TTCTTCTTTTATCTTGTCTTC  1 
Pf3D7_14_v3:1511329-1512 (  646) TTTTTTTTTTTTTTTTTTTAT  1 
Pf3D7_14_v3:1680219-1680 (    5) TTTTTTTTTTTTCTTCATTTT  1 
Pf3D7_14_v3:1443955-1444 (  580) GTTTTTTTTTTTTTTTTTTCA  1 
Pf3D7_14_v3:3206129-3207 (  269) TATTTTTTTTTTTGTTGTTGT  1 
Pf3D7_14_v3:2451225-2451 (  583) TATTTCTTTCTTTTTTTTTTT  1 
Pf3D7_14_v3:2277656-2278 (  183) TTTTTTATTTTTTTATTTTTT  1 
Pf3D7_14_v3:1338595-1339 (  351) TTTTTTTTTCTCTGTGGCTGT  1 
Pf3D7_14_v3:1189588-1189 (  187) TTTTTTATTTTTTTATTTTTT  1 
Pf3D7_14_v3:1868647-1869 (   56) TTTTTTTTTTTTTTTTTATTA  1 
Pf3D7_14_v3:1229478-1229 (  190) TAATTTTTTTCTTTTTCCCGT  1 
Pf3D7_14_v3:1376854-1377 ( 1060) GATTTTATTTTTTTTTGTTCT  1 
Pf3D7_14_v3:2014612-2015 (  384) TTCATCATTTTCTTTTTTCTT  1 
Pf3D7_14_v3:2484465-2485 (  163) TTTATTTTTTTCTTTTACTTT  1 
Pf3D7_14_v3:1263240-1263 (   39) TATTTTATTTTTTTTGTTTTA  1 
Pf3D7_14_v3:3168366-3170 (  343) TTTTATTTTTTCTTTGTTTTA  1 
Pf3D7_14_v3:3137760-3138 (  101) TTTTTTATTTTTTTTTAATTT  1 
Pf3D7_14_v3:2768230-2768 (  359) GTTTATTTTTACTTTCGCTTT  1 
Pf3D7_14_v3:2036952-2037 (  479) TTTTACTTTTTCTTATTATTT  1 
Pf3D7_14_v3:2557800-2558 (  815) TATTATTTTTTTTTTTTTGCT  1 
Pf3D7_14_v3:1890072-1890 (  355) TTCTTTATTTCTTGTTCATCA  1 
Pf3D7_14_v3:1636677-1637 (  422) TCTTTTTTTTTCCTTTTTTAT  1 
Pf3D7_14_v3:1939847-1940 ( 1050) TTTTTTACTTTTTTTTTTTAC  1 
Pf3D7_14_v3:2054770-2055 (  231) TATTTTTTTTTTTTTTAACTT  1 
Pf3D7_14_v3:2413907-2414 (   97) TTTTATATTTTTTATCTTTTT  1 
Pf3D7_14_v3:2333167-2333 (  462) TATTATTTTTTTTTATTCGGC  1 
Pf3D7_14_v3:1715879-1716 (  405) TAATTTTTTTTTTTTTTTTTA  1 
Pf3D7_14_v3:3205028-3205 (   47) TATTTCATTTCTTTTTATTCA  1 
Pf3D7_14_v3:2795992-2796 (   73) TATTTCATCTGCTTTTTTTGT  1 
Pf3D7_14_v3:1898337-1898 (   33) TTTTTTATATTTAGTTTCTTT  1 
Pf3D7_14_v3:2154501-2155 (  414) TTATTTATTTATTTTTTTTCT  1 
Pf3D7_14_v3:1616851-1617 (  156) TTTATTTTTTCTTTATTCTTA  1 
Pf3D7_14_v3:3078658-3078 (  246) TTTTTCTTCTTCTGATTTTAT  1 
Pf3D7_14_v3:1889236-1889 (  355) TTTTTTTTTTATTATTTATTT  1 
Pf3D7_14_v3:1252422-1252 (  157) TTTTATATTTTTATTCTTTTA  1 
Pf3D7_14_v3:2798304-2799 (  771) GCTTCTTTTTTTTTTTTGCGT  1 
Pf3D7_14_v3:1546919-1548 (  830) TACAATTTTTTTTTTTCATTT  1 
Pf3D7_14_v3:2996271-2996 (  115) TATTATACATTTTTTTCTTTT  1 
Pf3D7_14_v3:2576891-2577 (  157) TTTTCTTCTTATTTTTTATTA  1 
Pf3D7_14_v3:2293527-2293 (   29) TTTTTCTTTTTTTATATATTT  1 
Pf3D7_14_v3:1501615-1502 (  116) GAATATATTTTTCTTTCTTTT  1 
Pf3D7_14_v3:2720935-2721 (  335) TTCGTTTTATGTTTTCCTTTC  1 
Pf3D7_14_v3:2503959-2504 (  171) TTTTTCATTTATTGACTTGTG  1 
Pf3D7_14_v3:2965350-2965 (  146) TTTATTATTTTTTAATCTTTC  1 
Pf3D7_14_v3:2718826-2719 (  425) TTATTTATTCATTTTTTCCTC  1 
Pf3D7_14_v3:1668102-1668 (  212) TTCTTTTCTTTTTAACATTTT  1 
Pf3D7_14_v3:1418168-1418 (    1) TTTTTTTTTTATTATTCATAC  1 
Pf3D7_14_v3:2769316-2769 (  398) TATTTTTTTTCCATTTTATAT  1 
Pf3D7_14_v3:2007303-2007 (  426) TATTTCTCATTTTGTGCACTG  1 
Pf3D7_14_v3:3028833-3029 (   16) GTTTGTATTTTTCTATACTTA  1 
Pf3D7_14_v3:2903756-2904 (   59) TCCTCTATATTTTTACTTTCC  1 
Pf3D7_14_v3:3105409-3105 (  278) TATTGCATTTTTTAAGGCTTA  1 
Pf3D7_14_v3:3212178-3212 (   76) TATTATACTTTTATTCCATTA  1 
Pf3D7_14_v3:1846477-1847 (   83) TATTTTTTTTATATATTATGT  1 
Pf3D7_14_v3:3110506-3110 (  281) TTCTTCATTTTTAGAGCATAA  1 
Pf3D7_14_v3:2294529-2295 (  419) TTATTTTTTTATTTTTATTAT  1 
Pf3D7_14_v3:2908927-2909 (  218) TTTTTTTTATTTTTTTAATAA  1 
Pf3D7_14_v3:1330541-1330 (  103) TATTTTATTTTTATAATTTTT  1 
Pf3D7_14_v3:2907956-2908 (   44) TAATATTTTTTTCATTGCTAT  1 
Pf3D7_14_v3:2237041-2237 (   29) TATAATATTTTTAATTCTCCT  1 
//

--------------------------------------------------------------------------------

--------------------------------------------------------------------------------
	Motif TTTTTTWTTTTTTTTTTYTTT MEME-6 position-specific scoring matrix
--------------------------------------------------------------------------------
log-odds matrix: alength= 4 w= 21 n= 129604 bayes= 10.8414 E= 7.3e-020 
 -1324  -1324      3    113 
   -54    -97  -1324     68 
  -254     49  -1324     96 
  -254  -1324   -197    111 
  -154    -39   -139     86 
 -1324    178  -1324     78 
   -18  -1324  -1324     59 
 -1324    -17  -1324    115 
  -276   -197  -1324    113 
 -1324   -139  -1324    121 
  -189    -17   -197     92 
 -1324    127  -1324     94 
  -234      3  -1324     99 
  -217  -1324     35     94 
  -126  -1324  -1324     98 
  -434    120     20     74 
  -202    167    -39     46 
  -110    188   -297     24 
 -1324     49    -39     98 
  -202     61     35     68 
  -117     20   -197     74 
--------------------------------------------------------------------------------

--------------------------------------------------------------------------------
	Motif TTTTTTWTTTTTTTTTTYTTT MEME-6 position-specific probability matrix
--------------------------------------------------------------------------------
letter-probability matrix: alength= 4 w= 21 nsites= 97 E= 7.3e-020 
 0.000000  0.000000  0.082474  0.917526 
 0.288660  0.041237  0.000000  0.670103 
 0.072165  0.113402  0.000000  0.814433 
 0.072165  0.000000  0.020619  0.907216 
 0.144330  0.061856  0.030928  0.762887 
 0.000000  0.278351  0.000000  0.721649 
 0.371134  0.000000  0.000000  0.628866 
 0.000000  0.072165  0.000000  0.927835 
 0.061856  0.020619  0.000000  0.917526 
 0.000000  0.030928  0.000000  0.969072 
 0.113402  0.072165  0.020619  0.793814 
 0.000000  0.195876  0.000000  0.804124 
 0.082474  0.082474  0.000000  0.835052 
 0.092784  0.000000  0.103093  0.804124 
 0.175258  0.000000  0.000000  0.824742 
 0.020619  0.185567  0.092784  0.701031 
 0.103093  0.257732  0.061856  0.577320 
 0.195876  0.298969  0.010309  0.494845 
 0.000000  0.113402  0.061856  0.824742 
 0.103093  0.123711  0.103093  0.670103 
 0.185567  0.092784  0.020619  0.701031 
--------------------------------------------------------------------------------

--------------------------------------------------------------------------------
	Motif TTTTTTWTTTTTTTTTTYTTT MEME-6 regular expression
--------------------------------------------------------------------------------
T[TA]TTT[TC][TA]TTTTTTTTT[TC][TC]TTT
--------------------------------------------------------------------------------


Time 2632.37 secs.

********************************************************************************


********************************************************************************
MOTIF TTTWTGTGBRTGYVT MEME-7	width =  15  sites =  57  llr = 623  E-value = 1.4e-006
********************************************************************************
--------------------------------------------------------------------------------
	Motif TTTWTGTGBRTGYVT MEME-7 Description
--------------------------------------------------------------------------------
Simplified        A  1::3::1::3:212:
pos.-specific     C  221111::413:522
probability       G  1112:82826:5:42
matrix            T  778591724:72427

         bits    3.6                
                 3.3                
                 2.9                
                 2.5      * *       
Relative         2.2      * *       
Entropy          1.8      * *       
(15.8 bits)      1.5      * * *     
                 1.1      * ******  
                 0.7  ** ** ********
                 0.4 *** ***********
                 0.0 ---------------

Multilevel           TTTTTGTGCGTGCGT
consensus               A    TACATA 
sequence                     G  T C 
                                    
--------------------------------------------------------------------------------

--------------------------------------------------------------------------------
	Motif TTTWTGTGBRTGYVT MEME-7 sites sorted by position p-value
--------------------------------------------------------------------------------
Sequence name            Strand  Start   P-value                 Site    
-------------            ------  ----- ---------            ---------------
Pf3D7_14_v3:2120649-2121     +    885  2.47e-11 TATTAATATG TGTGTGTGCGTGCGG ATTTAATTTT
Pf3D7_14_v3:3218155-3225     +   3310  1.70e-09 GTATTTGCAT GTTTTGGGGGTGCCT TTGCGATTAT
Pf3D7_14_v3:1418168-1418     -    419  5.63e-09 TAATGCAAAT TTTATGTGTGTGCGG TTTTATGAGA
Pf3D7_14_v3:3175468-3184     +   5361  2.99e-08 TATATATATG TGTGTGTGTGTGTGT ATTTTAGTGT
Pf3D7_14_v3:1338595-1339     -     52  3.96e-08 ATTTATTTCT TTTTTCTGCGTGCCT TTTAGATTAA
Pf3D7_14_v3:3248615-3255     +   1686  4.66e-08 TATTTGTGTG TTTTTGTGTGTGTGT ATTTATTTCA
Pf3D7_14_v3:2256285-2259     +   2910  4.66e-08 TTTTTTTTTT TTTTTGTGTGTGTGT ATATATGATC
Pf3D7_14_v3:3207609-3211     -    154  8.57e-08 TATCAATATA TTTATGTGCGCTTGG TTCCTTTATA
Pf3D7_14_v3:2277656-2278     -     43  1.00e-07 TGTTTTATTT TTTTTGGGGGTGACG GGGTTTTTTT
Pf3D7_14_v3:1376854-1377     -    646  1.78e-07 AAAATTTTTT TTTTTGTGCGTACAC ATTTTTTAAT
Pf3D7_14_v3:2294529-2295     +    271  2.72e-07 ATATATATAT TGTATGTGCATGTGT ATTTTTTAGT
Pf3D7_14_v3:1546085-1546     +    155  2.72e-07 ATTGGCGCAG TTGGTTAGCGCGCGG GTCTCATAAT
Pf3D7_14_v3:3105409-3105     +    334  3.08e-07 TGTGAAATAA CCCATGTGCATGCAC TTCAATAACT
Pf3D7_14_v3:1252422-1252     -    203  3.08e-07 ATATTTTATA TTTTTGTGTGCGACT ATACAGTATA
Pf3D7_14_v3:3236981-3241     -   2408  3.94e-07 TGCAAAAGCT GCTGCGTGCGCTTCT TCTACAGTTT
Pf3D7_14_v3:2154501-2155     -    468  6.52e-07 ATAAATGTAT TCTATGTGTCTGTGC TCTTAATTTT
Pf3D7_14_v3:3163221-3167     +    978  7.39e-07 TTTTTTTTAT TTTTTGTGTGTTTGC TATTATTTGA
Pf3D7_14_v3:2576891-2577     +    420  8.35e-07 ATTTTGTGTC CTTCTTTGCATGCGC AATATAATAC
Pf3D7_14_v3:1546919-1548     +    879  8.35e-07 TTTTCCAAAT ATTTTGTGCACGCAC TTTACATTTT
Pf3D7_14_v3:3226031-3228     +    817  9.49e-07 ATCTACAACA TTTTTGTGTCTTCGT AGTATATTCA
Pf3D7_14_v3:2798304-2799     -    463  9.49e-07 AAGATAATTT CTTTAGGGGGTGCTT TTATAGTTTT
Pf3D7_14_v3:1185920-1188     +    129  1.07e-06 TATATTTTAA TGTATGTGTGCTTGT GTTTTAATGT
Pf3D7_14_v3:2720935-2721     +    363  1.21e-06 TTCTCACCGT TTCCTCTGCATGCGT GGTTTTAATA
Pf3D7_14_v3:2012976-2014     +    298  2.18e-06 TGTATATATT TTTTTGTGTCCGTTG TGATAAAGTA
Pf3D7_14_v3:2447533-2448     -     95  2.43e-06 ATTTCCATAT TCCTTGGGGCTGTTT TATGTGCCGT
Pf3D7_14_v3:2132325-2133     +    543  2.43e-06 TCTAATCTTA TGTGTGATGGTGTGG TGGTTATATA
Pf3D7_14_v3:2344412-2344     +    165  2.72e-06 AAGGGTACTT TTTTTGTGCATACAT ATTTAAATAT
Pf3D7_14_v3:3147875-3153     +    950  3.40e-06 AGTATAATTT TCTTTGTTTGTTCGT TTAACATTTT
Pf3D7_14_v3:2707497-2708     -    192  3.40e-06 TTTTTTTTAA TTTTTGTGCATTCTT AATTTACAAT
Pf3D7_14_v3:2557800-2558     +    570  3.78e-06 TATGTGAATA CTTATGTTCGCACAC ATGCAAATTA
Pf3D7_14_v3:2293527-2293     +     75  4.66e-06 ATTTACAAGT GTGTTGTGGGTGATT TATTCTAATG
Pf3D7_14_v3:2590344-2591     -    663  5.16e-06 CTATATGTAT GTGATTTGGGTGTGT AAAAAAAAAA
Pf3D7_14_v3:2484465-2485     +    108  5.75e-06 GAAATAAGTT CCCATGTTCGTTTGG ATTTTCAAGA
Pf3D7_14_v3:2908927-2909     -    104  6.37e-06 AAAAACAAAA GGGATGGGGGTAAGG GTTTTTTTGT
Pf3D7_14_v3:3073617-3074     +     45  7.81e-06 ATATTAAATT TCCTTGAGTGCACAT TTTTTTAAAA
Pf3D7_14_v3:2765119-2765     -     56  7.81e-06 GAGTATGATA CTTTTCTGTACGTCT TTTAGTTTGC
Pf3D7_14_v3:3212889-3217     -   1344  8.69e-06 ATTAGATTTT CTTTTGGTGGTACTT TTTTTAGTGA
Pf3D7_14_v3:2805655-2808     +    491  8.69e-06 TTGTAATAAC TTTTTGTGTGTATAT TTTAAATTTT
Pf3D7_14_v3:2046592-2047     +    146  8.69e-06 TTTTATAAAT TTTTTTTGCATGCTT AGATTTATAT
Pf3D7_14_v3:2768230-2768     +    282  9.58e-06 ATGAACATAT TTTGTGTGCATATAT AAAATTAATA
Pf3D7_14_v3:1263240-1263     -    208  1.06e-05 AGACAAGTAT TCCTTTTGCACACCT TTCTGCACCT
Pf3D7_14_v3:1189588-1189     -      7  1.06e-05 TGCTAGACAG TTTATGGTTGTACCT ATGTAC    
Pf3D7_14_v3:2237041-2237     -     85  1.16e-05 TAAAAAAACA TTTTCGAGTGCATGT TTTGCTTTAT
Pf3D7_14_v3:1889236-1889     +    265  1.28e-05 TATACCACGA ATTTTTGTCGCGCCT ATTAAGTTAG
Pf3D7_14_v3:2800103-2800     -    147  1.56e-05 TATTCATATC TTTATTTGCATGCTT TTTAGAAAAA
Pf3D7_14_v3:1890072-1890     +    478  1.56e-05 AACAAATTTT TCTTTTGGGATTCCC AGTGGGGAAT
Pf3D7_14_v3:2413907-2414     -    218  1.71e-05 TTTTAATTTT CTTCCGTGTCTTTGG TTTATTTTAT
Pf3D7_14_v3:1715879-1716     +    564  1.87e-05 AGATATGAAT ATTTTGTGCATTTCC AGATTGATTA
Pf3D7_14_v3:2979977-2980     +    118  2.05e-05 ATGATAATGC ATTATGTGTACACCT TTTGGCGACT
Pf3D7_14_v3:1330541-1330     -    156  2.05e-05 ATTCTTAAAT TGTGTGTGTATGAAT TGAATATATA
Pf3D7_14_v3:1948706-1949     -    276  2.25e-05 TTATTATCTG TTTGTGATGGCACAT CTACCTTATG
Pf3D7_14_v3:1898337-1898     -    225  2.25e-05          C CTTTTGTTCATTTGT CTTATTATTA
Pf3D7_14_v3:1637973-1638     -    202  2.70e-05 ATAGCACGTA TTTATGTTTGTGTAT TCAATTTAAG
Pf3D7_14_v3:2718826-2719     -    105  3.51e-05 TGCTCATTTA CTTTTGTGTCTATTT TGTTCTTTTA
Pf3D7_14_v3:1846477-1847     -     47  4.54e-05 TTTTTATATA TTTTAGTGGATGTAT TATATTATTA
Pf3D7_14_v3:1668102-1668     +    436  4.54e-05 TATTTATCTA TTTATGTTTGTTCAT TTTATTTTTA
Pf3D7_14_v3:2014612-2015     -    405  5.36e-05 AATGGTTTTT TTTGTGAGGACTTTT TTCATCATTT
--------------------------------------------------------------------------------

--------------------------------------------------------------------------------
	Motif TTTWTGTGBRTGYVT MEME-7 block diagrams
--------------------------------------------------------------------------------
SEQUENCE NAME            POSITION P-VALUE  MOTIF DIAGRAM
-------------            ----------------  -------------
Pf3D7_14_v3:2120649-2121          2.5e-11  884_[+7]_305
Pf3D7_14_v3:3218155-3225          1.7e-09  3309_[+7]_3822
Pf3D7_14_v3:1418168-1418          5.6e-09  418_[-7]_361
Pf3D7_14_v3:3175468-3184            3e-08  5360_[+7]_3768
Pf3D7_14_v3:1338595-1339            4e-08  51_[-7]_468
Pf3D7_14_v3:3248615-3255          4.7e-08  1685_[+7]_5545
Pf3D7_14_v3:2256285-2259          4.7e-08  2909_[+7]_438
Pf3D7_14_v3:3207609-3211          8.6e-08  153_[-7]_3938
Pf3D7_14_v3:2277656-2278            1e-07  42_[-7]_409
Pf3D7_14_v3:1376854-1377          1.8e-07  645_[-7]_455
Pf3D7_14_v3:2294529-2295          2.7e-07  270_[+7]_489
Pf3D7_14_v3:1546085-1546          2.7e-07  154_[+7]_210
Pf3D7_14_v3:3105409-3105          3.1e-07  333_[+7]_107
Pf3D7_14_v3:1252422-1252          3.1e-07  202_[-7]_106
Pf3D7_14_v3:3236981-3241          3.9e-07  2407_[-7]_2409
Pf3D7_14_v3:2154501-2155          6.5e-07  467_[-7]_90
Pf3D7_14_v3:3163221-3167          7.4e-07  977_[+7]_3634
Pf3D7_14_v3:2576891-2577          8.3e-07  419_[+7]_72
Pf3D7_14_v3:1546919-1548          8.3e-07  878_[+7]_865
Pf3D7_14_v3:3226031-3228          9.5e-07  816_[+7]_2128
Pf3D7_14_v3:2798304-2799          9.5e-07  462_[-7]_500
Pf3D7_14_v3:1185920-1188          1.1e-06  128_[+7]_2041
Pf3D7_14_v3:2720935-2721          1.2e-06  362_[+7]_335
Pf3D7_14_v3:2012976-2014          2.2e-06  297_[+7]_874
Pf3D7_14_v3:2447533-2448          2.4e-06  94_[-7]_435
Pf3D7_14_v3:2132325-2133          2.4e-06  542_[+7]_437
Pf3D7_14_v3:2344412-2344          2.7e-06  164_[+7]_164
Pf3D7_14_v3:3147875-3153          3.4e-06  949_[+7]_5044
Pf3D7_14_v3:2707497-2708          3.4e-06  191_[-7]_725
Pf3D7_14_v3:2557800-2558          3.8e-06  569_[+7]_370
Pf3D7_14_v3:2293527-2293          4.7e-06  74_[+7]_251
Pf3D7_14_v3:2590344-2591          5.2e-06  662_[-7]_778
Pf3D7_14_v3:2484465-2485          5.7e-06  107_[+7]_449
Pf3D7_14_v3:2908927-2909          6.4e-06  103_[-7]_295
Pf3D7_14_v3:3073617-3074          7.8e-06  44_[+7]_568
Pf3D7_14_v3:2765119-2765          7.8e-06  55_[-7]_195
Pf3D7_14_v3:3212889-3217          8.7e-06  1343_[-7]_3265
Pf3D7_14_v3:2805655-2808          8.7e-06  490_[+7]_1923
Pf3D7_14_v3:2046592-2047          8.7e-06  145_[+7]_546
Pf3D7_14_v3:2768230-2768          9.6e-06  281_[+7]_183
Pf3D7_14_v3:1263240-1263          1.1e-05  207_[-7]_421
Pf3D7_14_v3:1189588-1189          1.1e-05  6_[-7]_389
Pf3D7_14_v3:2237041-2237          1.2e-05  84_[-7]_158
Pf3D7_14_v3:1889236-1889          1.3e-05  264_[+7]_96
Pf3D7_14_v3:2800103-2800          1.6e-05  146_[-7]_624
Pf3D7_14_v3:1890072-1890          1.6e-05  477_[+7]_37
Pf3D7_14_v3:2413907-2414          1.7e-05  217_[-7]_57
Pf3D7_14_v3:1715879-1716          1.9e-05  563_[+7]_117
Pf3D7_14_v3:2979977-2980          2.1e-05  117_[+7]_149
Pf3D7_14_v3:1330541-1330          2.1e-05  155_[-7]_230
Pf3D7_14_v3:1948706-1949          2.2e-05  275_[-7]_109
Pf3D7_14_v3:1898337-1898          2.2e-05  224_[-7]_1
Pf3D7_14_v3:1637973-1638          2.7e-05  201_[-7]_63
Pf3D7_14_v3:2718826-2719          3.5e-05  104_[-7]_735
Pf3D7_14_v3:1846477-1847          4.5e-05  46_[-7]_470
Pf3D7_14_v3:1668102-1668          4.5e-05  435_[+7]_244
Pf3D7_14_v3:2014612-2015          5.4e-05  404_[-7]_328
--------------------------------------------------------------------------------

--------------------------------------------------------------------------------
	Motif TTTWTGTGBRTGYVT MEME-7 in BLOCKS format
--------------------------------------------------------------------------------
BL   MOTIF TTTWTGTGBRTGYVT width=15 seqs=57
Pf3D7_14_v3:2120649-2121 (  885) TGTGTGTGCGTGCGG  1 
Pf3D7_14_v3:3218155-3225 ( 3310) GTTTTGGGGGTGCCT  1 
Pf3D7_14_v3:1418168-1418 (  419) TTTATGTGTGTGCGG  1 
Pf3D7_14_v3:3175468-3184 ( 5361) TGTGTGTGTGTGTGT  1 
Pf3D7_14_v3:1338595-1339 (   52) TTTTTCTGCGTGCCT  1 
Pf3D7_14_v3:3248615-3255 ( 1686) TTTTTGTGTGTGTGT  1 
Pf3D7_14_v3:2256285-2259 ( 2910) TTTTTGTGTGTGTGT  1 
Pf3D7_14_v3:3207609-3211 (  154) TTTATGTGCGCTTGG  1 
Pf3D7_14_v3:2277656-2278 (   43) TTTTTGGGGGTGACG  1 
Pf3D7_14_v3:1376854-1377 (  646) TTTTTGTGCGTACAC  1 
Pf3D7_14_v3:2294529-2295 (  271) TGTATGTGCATGTGT  1 
Pf3D7_14_v3:1546085-1546 (  155) TTGGTTAGCGCGCGG  1 
Pf3D7_14_v3:3105409-3105 (  334) CCCATGTGCATGCAC  1 
Pf3D7_14_v3:1252422-1252 (  203) TTTTTGTGTGCGACT  1 
Pf3D7_14_v3:3236981-3241 ( 2408) GCTGCGTGCGCTTCT  1 
Pf3D7_14_v3:2154501-2155 (  468) TCTATGTGTCTGTGC  1 
Pf3D7_14_v3:3163221-3167 (  978) TTTTTGTGTGTTTGC  1 
Pf3D7_14_v3:2576891-2577 (  420) CTTCTTTGCATGCGC  1 
Pf3D7_14_v3:1546919-1548 (  879) ATTTTGTGCACGCAC  1 
Pf3D7_14_v3:3226031-3228 (  817) TTTTTGTGTCTTCGT  1 
Pf3D7_14_v3:2798304-2799 (  463) CTTTAGGGGGTGCTT  1 
Pf3D7_14_v3:1185920-1188 (  129) TGTATGTGTGCTTGT  1 
Pf3D7_14_v3:2720935-2721 (  363) TTCCTCTGCATGCGT  1 
Pf3D7_14_v3:2012976-2014 (  298) TTTTTGTGTCCGTTG  1 
Pf3D7_14_v3:2447533-2448 (   95) TCCTTGGGGCTGTTT  1 
Pf3D7_14_v3:2132325-2133 (  543) TGTGTGATGGTGTGG  1 
Pf3D7_14_v3:2344412-2344 (  165) TTTTTGTGCATACAT  1 
Pf3D7_14_v3:3147875-3153 (  950) TCTTTGTTTGTTCGT  1 
Pf3D7_14_v3:2707497-2708 (  192) TTTTTGTGCATTCTT  1 
Pf3D7_14_v3:2557800-2558 (  570) CTTATGTTCGCACAC  1 
Pf3D7_14_v3:2293527-2293 (   75) GTGTTGTGGGTGATT  1 
Pf3D7_14_v3:2590344-2591 (  663) GTGATTTGGGTGTGT  1 
Pf3D7_14_v3:2484465-2485 (  108) CCCATGTTCGTTTGG  1 
Pf3D7_14_v3:2908927-2909 (  104) GGGATGGGGGTAAGG  1 
Pf3D7_14_v3:3073617-3074 (   45) TCCTTGAGTGCACAT  1 
Pf3D7_14_v3:2765119-2765 (   56) CTTTTCTGTACGTCT  1 
Pf3D7_14_v3:3212889-3217 ( 1344) CTTTTGGTGGTACTT  1 
Pf3D7_14_v3:2805655-2808 (  491) TTTTTGTGTGTATAT  1 
Pf3D7_14_v3:2046592-2047 (  146) TTTTTTTGCATGCTT  1 
Pf3D7_14_v3:2768230-2768 (  282) TTTGTGTGCATATAT  1 
Pf3D7_14_v3:1263240-1263 (  208) TCCTTTTGCACACCT  1 
Pf3D7_14_v3:1189588-1189 (    7) TTTATGGTTGTACCT  1 
Pf3D7_14_v3:2237041-2237 (   85) TTTTCGAGTGCATGT  1 
Pf3D7_14_v3:1889236-1889 (  265) ATTTTTGTCGCGCCT  1 
Pf3D7_14_v3:2800103-2800 (  147) TTTATTTGCATGCTT  1 
Pf3D7_14_v3:1890072-1890 (  478) TCTTTTGGGATTCCC  1 
Pf3D7_14_v3:2413907-2414 (  218) CTTCCGTGTCTTTGG  1 
Pf3D7_14_v3:1715879-1716 (  564) ATTTTGTGCATTTCC  1 
Pf3D7_14_v3:2979977-2980 (  118) ATTATGTGTACACCT  1 
Pf3D7_14_v3:1330541-1330 (  156) TGTGTGTGTATGAAT  1 
Pf3D7_14_v3:1948706-1949 (  276) TTTGTGATGGCACAT  1 
Pf3D7_14_v3:1898337-1898 (  225) CTTTTGTTCATTTGT  1 
Pf3D7_14_v3:1637973-1638 (  202) TTTATGTTTGTGTAT  1 
Pf3D7_14_v3:2718826-2719 (  105) CTTTTGTGTCTATTT  1 
Pf3D7_14_v3:1846477-1847 (   47) TTTTAGTGGATGTAT  1 
Pf3D7_14_v3:1668102-1668 (  436) TTTATGTTTGTTCAT  1 
Pf3D7_14_v3:2014612-2015 (  405) TTTGTGAGGACTTTT  1 
//

--------------------------------------------------------------------------------

--------------------------------------------------------------------------------
	Motif TTTWTGTGBRTGYVT MEME-7 position-specific scoring matrix
--------------------------------------------------------------------------------
log-odds matrix: alength= 4 w= 15 n= 130258 bayes= 12.3938 E= 1.4e-006 
  -258    112     12     67 
 -1248     96     60     78 
 -1248     38    -21     98 
   -67    -62     96     33 
  -358    -62  -1248    112 
 -1248    -62    332   -158 
  -199  -1248     96     81 
 -1248  -1248    332   -112 
 -1248    225    149    -12 
   -33     38    279  -1248 
 -1248    179  -1248     78 
   -77  -1248    265    -77 
  -226    255  -1248      7 
   -88    138    225   -126 
 -1248     96    112     67 
--------------------------------------------------------------------------------

--------------------------------------------------------------------------------
	Motif TTTWTGTGBRTGYVT MEME-7 position-specific probability matrix
--------------------------------------------------------------------------------
letter-probability matrix: alength= 4 w= 15 nsites= 57 E= 1.4e-006 
 0.070175  0.175439  0.087719  0.666667 
 0.000000  0.157895  0.122807  0.719298 
 0.000000  0.105263  0.070175  0.824561 
 0.263158  0.052632  0.157895  0.526316 
 0.035088  0.052632  0.000000  0.912281 
 0.000000  0.052632  0.807018  0.140351 
 0.105263  0.000000  0.157895  0.736842 
 0.000000  0.000000  0.807018  0.192982 
 0.000000  0.385965  0.228070  0.385965 
 0.333333  0.105263  0.561404  0.000000 
 0.000000  0.280702  0.000000  0.719298 
 0.245614  0.000000  0.508772  0.245614 
 0.087719  0.473684  0.000000  0.438596 
 0.228070  0.210526  0.385965  0.175439 
 0.000000  0.157895  0.175439  0.666667 
--------------------------------------------------------------------------------

--------------------------------------------------------------------------------
	Motif TTTWTGTGBRTGYVT MEME-7 regular expression
--------------------------------------------------------------------------------
TTT[TA]TGTG[CTG][GA][TC][GAT][CT][GAC]T
--------------------------------------------------------------------------------


Time 3045.17 secs.

********************************************************************************


********************************************************************************
MOTIF GKYSWKRCTGCWSMWGYDAYKTTKBNTDAWSBTATTRKWRGWGYWTCSA MEME-8	width =  49  sites =   7  llr = 249  E-value = 1.2e-009
********************************************************************************
--------------------------------------------------------------------------------
	Motif GKYSWKRCTGCWSMWGYDAYKTTKBNTDAWSBTATTRKWRGWGYWTCSA MEME-8 Description
--------------------------------------------------------------------------------
Simplified        A  1:11414:31:61431:371:111:11366::1a116:33:41:63::6
pos.-specific     C  1:3411:9::7:341:4:141:3133::3:333:1::::::::6::76:
probability       G  7613136::71:4::7131143:44314:163::1344169191::333
matrix            T  :44134:17114116144:34663337313146:66:66114:347:11

         bits    3.6                                                  
                 3.3                                                  
                 2.9                                               *  
                 2.5        *                                * *   *  
Relative         2.2 *      *  *                             * *   *  
Entropy          1.8 *      * **    *              *         * *   ** 
(51.4 bits)      1.5 **    ** **    *        *     *     **  * **  ** 
                 1.1 ** *  ** ** *  **   *   *     ** *  ** ** **  ** 
                 0.7 ** *  ** ** ** ** ******** ** **** *** ** **  ***
                 0.4 **** ************************************ *******
                 0.0 -------------------------------------------------

Multilevel           GGTCATGCTGCAGATGCTACGTTGGCTGAAGTTATTATTGGAGCATCCA
consensus             TCGTGA A  TCCA TA TTGCTCG ACTCCC  GGGAA T TTAGGG
sequence                              G      TT T   G                 
                                                                      
--------------------------------------------------------------------------------

--------------------------------------------------------------------------------
	Motif GKYSWKRCTGCWSMWGYDAYKTTKBNTDAWSBTATTRKWRGWGYWTCSA MEME-8 sites sorted by position p-value
--------------------------------------------------------------------------------
Sequence name            Strand  Start   P-value                                  Site                     
-------------            ------  ----- ---------            -------------------------------------------------
Pf3D7_14_v3:3218155-3225     +   3222  6.32e-20 AGGTGTATTT GGAGGTGCTGCAGCTGTTAGCTTGTTTTCTGCCATAAGTGGAGCTTGTA TAACTAAATT
Pf3D7_14_v3:3175468-3184     +    800  7.10e-19 ACGTACCCTA GGTGTTGCTTCTGCTGTGACTTTGTATTTAGGTATTATTGGTGCATCCT GTGGATTATC
Pf3D7_14_v3:3248615-3255     +   1072  1.27e-18 TATTGTTATG GGTCTAACAGCACCTGCACTGTTGGGGGATCTTATTGTTATTGCTACGA TCTGAAAAAT
Pf3D7_14_v3:2256285-2259     +   3217  5.28e-18 AAAGTACAAA CTCTCTGCTGGAGATTCGACTTTTGGTAAGCCAACGGTTAGAGGTTCCG TAACGAACGA
Pf3D7_14_v3:2014612-2015     +    134  4.27e-16 ATTAGCCAAA ATTAAGGCTGCAAAAGTTAAGGCTGCAAAAGTTAAGGGAGGTGTATCCA ATAAACAAAA
Pf3D7_14_v3:3199842-3203     -   3389  1.99e-15 ACTCTGATTT GGCCACACTGCTCTAGGAACTACCCTTGAATTCATTATGTGAATAACCA TAACCTAAAA
Pf3D7_14_v3:1185920-1188     +    284  3.73e-15 AGTAAGAAGA GTGCAGATAATTTACACTGTGGAACCTGCAGGTAGTAGAGGGGCATGGG GATTGGATGA
--------------------------------------------------------------------------------

--------------------------------------------------------------------------------
	Motif GKYSWKRCTGCWSMWGYDAYKTTKBNTDAWSBTATTRKWRGWGYWTCSA MEME-8 block diagrams
--------------------------------------------------------------------------------
SEQUENCE NAME            POSITION P-VALUE  MOTIF DIAGRAM
-------------            ----------------  -------------
Pf3D7_14_v3:3218155-3225          6.3e-20  3221_[+8]_3876
Pf3D7_14_v3:3175468-3184          7.1e-19  799_[+8]_8295
Pf3D7_14_v3:3248615-3255          1.3e-18  1071_[+8]_6125
Pf3D7_14_v3:2256285-2259          5.3e-18  3216_[+8]_97
Pf3D7_14_v3:2014612-2015          4.3e-16  133_[+8]_565
Pf3D7_14_v3:3199842-3203            2e-15  3388_[-8]_635
Pf3D7_14_v3:1185920-1188          3.7e-15  283_[+8]_1852
--------------------------------------------------------------------------------

--------------------------------------------------------------------------------
	Motif GKYSWKRCTGCWSMWGYDAYKTTKBNTDAWSBTATTRKWRGWGYWTCSA MEME-8 in BLOCKS format
--------------------------------------------------------------------------------
BL   MOTIF GKYSWKRCTGCWSMWGYDAYKTTKBNTDAWSBTATTRKWRGWGYWTCSA width=49 seqs=7
Pf3D7_14_v3:3218155-3225 ( 3222) GGAGGTGCTGCAGCTGTTAGCTTGTTTTCTGCCATAAGTGGAGCTTGTA  1 
Pf3D7_14_v3:3175468-3184 (  800) GGTGTTGCTTCTGCTGTGACTTTGTATTTAGGTATTATTGGTGCATCCT  1 
Pf3D7_14_v3:3248615-3255 ( 1072) GGTCTAACAGCACCTGCACTGTTGGGGGATCTTATTGTTATTGCTACGA  1 
Pf3D7_14_v3:2256285-2259 ( 3217) CTCTCTGCTGGAGATTCGACTTTTGGTAAGCCAACGGTTAGAGGTTCCG  1 
Pf3D7_14_v3:2014612-2015 (  134) ATTAAGGCTGCAAAAGTTAAGGCTGCAAAAGTTAAGGGAGGTGTATCCA  1 
Pf3D7_14_v3:3199842-3203 ( 3389) GGCCACACTGCTCTAGGAACTACCCTTGAATTCATTATGTGAATAACCA  1 
Pf3D7_14_v3:1185920-1188 (  284) GTGCAGATAATTTACACTGTGGAACCTGCAGGTAGTAGAGGGGCATGGG  1 
//

--------------------------------------------------------------------------------

--------------------------------------------------------------------------------
	Motif GKYSWKRCTGCWSMWGYDAYKTTKBNTDAWSBTATTRKWRGWGYWTCSA MEME-8 position-specific scoring matrix
--------------------------------------------------------------------------------
log-odds matrix: alength= 4 w= 49 n= 126552 bayes= 15.3644 E= 1.2e-009 
  -155     82    314   -945 
  -945   -945    282      3 
  -155    182     82      3 
  -155    240    182   -155 
     3     82     82    -55 
  -155     82    182      3 
     3   -945    282   -945 
  -945    340   -945   -155 
   -55   -945   -945     77 
  -155   -945    314   -155 
  -945    314     82   -155 
    45   -945   -945      3 
  -155    182    240   -155 
     3    240   -945   -155 
   -55     82   -945     45 
  -155   -945    314   -155 
  -945    240     82      3 
   -55   -945    182      3 
    77     82     82   -945 
  -155    240     82    -55 
  -945     82    240      3 
  -155   -945    182     45 
  -155    182   -945     45 
  -155     82    240    -55 
  -945    182    240    -55 
  -155    182    182    -55 
  -155   -945     82     77 
   -55   -945    240    -55 
    45    182   -945   -155 
    45   -945     82    -55 
  -945    182    282   -155 
  -945    182    182      3 
  -155    182   -945     45 
   125   -945   -945   -945 
  -155     82     82     45 
  -155   -945    182     45 
    45   -945    240   -945 
  -945   -945    240     45 
   -55   -945     82     45 
   -55   -945    282   -155 
  -945   -945    340   -155 
     3   -945     82      3 
  -155   -945    340   -945 
  -945    282     82    -55 
    45   -945   -945      3 
   -55   -945   -945     77 
  -945    314    182   -945 
  -945    282    182   -155 
    45   -945    182   -155 
--------------------------------------------------------------------------------

--------------------------------------------------------------------------------
	Motif GKYSWKRCTGCWSMWGYDAYKTTKBNTDAWSBTATTRKWRGWGYWTCSA MEME-8 position-specific probability matrix
--------------------------------------------------------------------------------
letter-probability matrix: alength= 4 w= 49 nsites= 7 E= 1.2e-009 
 0.142857  0.142857  0.714286  0.000000 
 0.000000  0.000000  0.571429  0.428571 
 0.142857  0.285714  0.142857  0.428571 
 0.142857  0.428571  0.285714  0.142857 
 0.428571  0.142857  0.142857  0.285714 
 0.142857  0.142857  0.285714  0.428571 
 0.428571  0.000000  0.571429  0.000000 
 0.000000  0.857143  0.000000  0.142857 
 0.285714  0.000000  0.000000  0.714286 
 0.142857  0.000000  0.714286  0.142857 
 0.000000  0.714286  0.142857  0.142857 
 0.571429  0.000000  0.000000  0.428571 
 0.142857  0.285714  0.428571  0.142857 
 0.428571  0.428571  0.000000  0.142857 
 0.285714  0.142857  0.000000  0.571429 
 0.142857  0.000000  0.714286  0.142857 
 0.000000  0.428571  0.142857  0.428571 
 0.285714  0.000000  0.285714  0.428571 
 0.714286  0.142857  0.142857  0.000000 
 0.142857  0.428571  0.142857  0.285714 
 0.000000  0.142857  0.428571  0.428571 
 0.142857  0.000000  0.285714  0.571429 
 0.142857  0.285714  0.000000  0.571429 
 0.142857  0.142857  0.428571  0.285714 
 0.000000  0.285714  0.428571  0.285714 
 0.142857  0.285714  0.285714  0.285714 
 0.142857  0.000000  0.142857  0.714286 
 0.285714  0.000000  0.428571  0.285714 
 0.571429  0.285714  0.000000  0.142857 
 0.571429  0.000000  0.142857  0.285714 
 0.000000  0.285714  0.571429  0.142857 
 0.000000  0.285714  0.285714  0.428571 
 0.142857  0.285714  0.000000  0.571429 
 1.000000  0.000000  0.000000  0.000000 
 0.142857  0.142857  0.142857  0.571429 
 0.142857  0.000000  0.285714  0.571429 
 0.571429  0.000000  0.428571  0.000000 
 0.000000  0.000000  0.428571  0.571429 
 0.285714  0.000000  0.142857  0.571429 
 0.285714  0.000000  0.571429  0.142857 
 0.000000  0.000000  0.857143  0.142857 
 0.428571  0.000000  0.142857  0.428571 
 0.142857  0.000000  0.857143  0.000000 
 0.000000  0.571429  0.142857  0.285714 
 0.571429  0.000000  0.000000  0.428571 
 0.285714  0.000000  0.000000  0.714286 
 0.000000  0.714286  0.285714  0.000000 
 0.000000  0.571429  0.285714  0.142857 
 0.571429  0.000000  0.285714  0.142857 
--------------------------------------------------------------------------------

--------------------------------------------------------------------------------
	Motif GKYSWKRCTGCWSMWGYDAYKTTKBNTDAWSBTATTRKWRGWGYWTCSA MEME-8 regular expression
--------------------------------------------------------------------------------
G[GT][TC][CG][AT][TG][GA]C[TA]GC[AT][GC][AC][TA]G[CT][TAG]A[CT][GT][TG][TC][GT][GCT][CGT]T[GAT][AC][AT][GC][TCG][TC]AT[TG][AG][TG][TA][GA]G[AT]G[CT][AT][TA][CG][CG][AG]
--------------------------------------------------------------------------------


Time 3449.67 secs.

********************************************************************************


********************************************************************************
MOTIF WWVDBARSATVRYYHCTTKKKRCWTBSHHRTTDHHMCMTATGDA MEME-9	width =  44  sites =   8  llr = 244  E-value = 5.5e-002
********************************************************************************
--------------------------------------------------------------------------------
	Motif WWVDBARSATVRYYHCTTKKKRCWTBSHHRTTDHHMCMTATGDA MEME-9 Description
--------------------------------------------------------------------------------
Simplified        A  3343:9618:341:33:::114:6:::3453:334516:81338
pos.-specific     C  1:4141:5::4:44481::1::6::45441:3:4349433::::
probability       G  13343:431:451:1:3154451::35::4:3511:::3:3643
matrix            T  55:34::11a:1463:69545134a4:43:853331::5:614:

         bits    3.6                                             
                 3.3                                             
                 2.9                                     *       
                 2.5                           *         *       
Relative         2.2                *          *         *       
Entropy          1.8                *      *   *         *       
(44.0 bits)      1.5        *  *    *  *   *   *         *    *  
                 1.1   * **** *** * * **  ** ***  * **   **** * *
                 0.7   * **** ***** ******** ****** **  *********
                 0.4  *******************************************
                 0.0 --------------------------------------------

Multilevel           TTAGCAACATCGCTCCTTGGTGCATCCCAATTGCAACATATGGA
consensus            AACAT GG  GATCAAG TTGATT TGTCGACAACC CCCGATG
sequence              GGTG     A   T          G AT  GTTT   G   A 
                                                                 
--------------------------------------------------------------------------------

--------------------------------------------------------------------------------
	Motif WWVDBARSATVRYYHCTTKKKRCWTBSHHRTTDHHMCMTATGDA MEME-9 sites sorted by position p-value
--------------------------------------------------------------------------------
Sequence name            Strand  Start   P-value                                Site                  
-------------            ------  ----- ---------            --------------------------------------------
Pf3D7_14_v3:3175468-3184     +    920  3.34e-20 TATTATAATT GTAGGAACATGGTTTCTTGCTACATGGCTATGGCCCCATAGGGA TACATATAAT
Pf3D7_14_v3:3248615-3255     -   6413  2.08e-18 AAATTTTTAT TGCTCAACATAGCTCCCTTTGGCATTCCAGATGATCCAGATGTA TACACAATAG
Pf3D7_14_v3:1546085-1546     -    179  1.59e-15 ATTACATCTT AGGCCCGGTTGGGTAATGTGAGGATCGAACTCACGACCTCGGGA TTATGAGACC
Pf3D7_14_v3:3218155-3225     +   3351  2.32e-15 ATTATTAATA TTAGGAACATGGATGCTTGTTACATGGTTATGGCAACACAAAGA AGTATATAAT
Pf3D7_14_v3:3207609-3211     -   2442  2.55e-15 AAATTTTTAT TACTTAACATAACCCCTTTTGGTTTTCCAGACGTTCCAGATGTA TAAACAATTG
Pf3D7_14_v3:3199842-3203     -   3730  1.45e-14 ATTCCATATA CTGATAAGGTCATTTCGTGGGGTATCGTCGTTTAAACCTCTAAG AACAGCATTT
Pf3D7_14_v3:3147875-3153     -    207  8.75e-13 CATATCTTCT TTCACAGTATCTCCCATTTGTTCTTCCTCATTATCTCCCATTTG TTCTTCCTCA
Pf3D7_14_v3:2903756-2904     +     84  7.44e-11 AGAGGATTTA AAAGTAGAATCATCACGTGATACTTTCACATTTGAAAATATGAA AACTCAAAAA
--------------------------------------------------------------------------------

--------------------------------------------------------------------------------
	Motif WWVDBARSATVRYYHCTTKKKRCWTBSHHRTTDHHMCMTATGDA MEME-9 block diagrams
--------------------------------------------------------------------------------
SEQUENCE NAME            POSITION P-VALUE  MOTIF DIAGRAM
-------------            ----------------  -------------
Pf3D7_14_v3:3175468-3184          3.3e-20  919_[+9]_8180
Pf3D7_14_v3:3248615-3255          2.1e-18  6412_[-9]_789
Pf3D7_14_v3:1546085-1546          1.6e-15  178_[-9]_157
Pf3D7_14_v3:3218155-3225          2.3e-15  3350_[+9]_3752
Pf3D7_14_v3:3207609-3211          2.6e-15  2441_[-9]_1621
Pf3D7_14_v3:3199842-3203          1.5e-14  3729_[-9]_299
Pf3D7_14_v3:3147875-3153          8.7e-13  206_[-9]_5758
Pf3D7_14_v3:2903756-2904          7.4e-11  83_[+9]_153
--------------------------------------------------------------------------------

--------------------------------------------------------------------------------
	Motif WWVDBARSATVRYYHCTTKKKRCWTBSHHRTTDHHMCMTATGDA MEME-9 in BLOCKS format
--------------------------------------------------------------------------------
BL   MOTIF WWVDBARSATVRYYHCTTKKKRCWTBSHHRTTDHHMCMTATGDA width=44 seqs=8
Pf3D7_14_v3:3175468-3184 (  920) GTAGGAACATGGTTTCTTGCTACATGGCTATGGCCCCATAGGGA  1 
Pf3D7_14_v3:3248615-3255 ( 6413) TGCTCAACATAGCTCCCTTTGGCATTCCAGATGATCCAGATGTA  1 
Pf3D7_14_v3:1546085-1546 (  179) AGGCCCGGTTGGGTAATGTGAGGATCGAACTCACGACCTCGGGA  1 
Pf3D7_14_v3:3218155-3225 ( 3351) TTAGGAACATGGATGCTTGTTACATGGTTATGGCAACACAAAGA  1 
Pf3D7_14_v3:3207609-3211 ( 2442) TACTTAACATAACCCCTTTTGGTTTTCCAGACGTTCCAGATGTA  1 
Pf3D7_14_v3:3199842-3203 ( 3730) CTGATAAGGTCATTTCGTGGGGTATCGTCGTTTAAACCTCTAAG  1 
Pf3D7_14_v3:3147875-3153 (  207) TTCACAGTATCTCCCATTTGTTCTTCCTCATTATCTCCCATTTG  1 
Pf3D7_14_v3:2903756-2904 (   84) AAAGTAGAATCATCACGTGATACTTTCACATTTGAAAATATGAA  1 
//

--------------------------------------------------------------------------------

--------------------------------------------------------------------------------
	Motif WWVDBARSATVRYYHCTTKKKRCWTBSHHRTTDHHMCMTATGDA MEME-9 position-specific scoring matrix
--------------------------------------------------------------------------------
log-odds matrix: alength= 4 w= 44 n= 127097 bayes= 15.2775 E= 5.5e-002 
   -74     63     63     25 
   -74   -965    163     25 
   -16    221    163   -965 
   -74     63    221    -74 
  -965    221    163    -16 
   106     63   -965   -965 
    58   -965    221   -965 
  -174    263    163   -174 
    84   -965     63   -174 
  -965   -965   -965    125 
   -74    221    221   -965 
   -16   -965    263   -174 
  -174    221     63    -16 
  -965    221   -965     58 
   -74    221     63    -74 
   -74    321   -965   -965 
  -965     63    163     58 
  -965   -965     63    106 
  -965   -965    263     25 
  -174     63    221    -16 
  -174   -965    221     25 
   -16   -965    263   -174 
  -965    295     63    -74 
    58   -965   -965    -16 
  -965   -965   -965    125 
  -965    221    163    -16 
  -965    263    263   -965 
   -74    221   -965    -16 
   -16    221   -965    -74 
    25     63    221   -965 
   -74   -965   -965     84 
  -965    163    163     25 
   -74   -965    263    -74 
   -74    221     63    -74 
   -16    163     63    -74 
    25    221   -965   -174 
  -174    343   -965   -965 
    58    221   -965   -965 
  -965    163    163     25 
    84    163   -965   -965 
  -174   -965    163     58 
   -74   -965    295   -174 
   -74   -965    221    -16 
    84   -965    163   -965 
--------------------------------------------------------------------------------

--------------------------------------------------------------------------------
	Motif WWVDBARSATVRYYHCTTKKKRCWTBSHHRTTDHHMCMTATGDA MEME-9 position-specific probability matrix
--------------------------------------------------------------------------------
letter-probability matrix: alength= 4 w= 44 nsites= 8 E= 5.5e-002 
 0.250000  0.125000  0.125000  0.500000 
 0.250000  0.000000  0.250000  0.500000 
 0.375000  0.375000  0.250000  0.000000 
 0.250000  0.125000  0.375000  0.250000 
 0.000000  0.375000  0.250000  0.375000 
 0.875000  0.125000  0.000000  0.000000 
 0.625000  0.000000  0.375000  0.000000 
 0.125000  0.500000  0.250000  0.125000 
 0.750000  0.000000  0.125000  0.125000 
 0.000000  0.000000  0.000000  1.000000 
 0.250000  0.375000  0.375000  0.000000 
 0.375000  0.000000  0.500000  0.125000 
 0.125000  0.375000  0.125000  0.375000 
 0.000000  0.375000  0.000000  0.625000 
 0.250000  0.375000  0.125000  0.250000 
 0.250000  0.750000  0.000000  0.000000 
 0.000000  0.125000  0.250000  0.625000 
 0.000000  0.000000  0.125000  0.875000 
 0.000000  0.000000  0.500000  0.500000 
 0.125000  0.125000  0.375000  0.375000 
 0.125000  0.000000  0.375000  0.500000 
 0.375000  0.000000  0.500000  0.125000 
 0.000000  0.625000  0.125000  0.250000 
 0.625000  0.000000  0.000000  0.375000 
 0.000000  0.000000  0.000000  1.000000 
 0.000000  0.375000  0.250000  0.375000 
 0.000000  0.500000  0.500000  0.000000 
 0.250000  0.375000  0.000000  0.375000 
 0.375000  0.375000  0.000000  0.250000 
 0.500000  0.125000  0.375000  0.000000 
 0.250000  0.000000  0.000000  0.750000 
 0.000000  0.250000  0.250000  0.500000 
 0.250000  0.000000  0.500000  0.250000 
 0.250000  0.375000  0.125000  0.250000 
 0.375000  0.250000  0.125000  0.250000 
 0.500000  0.375000  0.000000  0.125000 
 0.125000  0.875000  0.000000  0.000000 
 0.625000  0.375000  0.000000  0.000000 
 0.000000  0.250000  0.250000  0.500000 
 0.750000  0.250000  0.000000  0.000000 
 0.125000  0.000000  0.250000  0.625000 
 0.250000  0.000000  0.625000  0.125000 
 0.250000  0.000000  0.375000  0.375000 
 0.750000  0.000000  0.250000  0.000000 
--------------------------------------------------------------------------------

--------------------------------------------------------------------------------
	Motif WWVDBARSATVRYYHCTTKKKRCWTBSHHRTTDHHMCMTATGDA MEME-9 regular expression
--------------------------------------------------------------------------------
[TA][TAG][ACG][GAT][CTG]A[AG][CG]AT[CGA][GA][CT][TC][CAT][CA][TG]T[GT][GT][TG][GA][CT][AT]T[CTG][CG][CTA][ACT][AG][TA][TCG][GAT][CAT][ACT][AC]C[AC][TCG][AC][TG][GA][GTA][AG]
--------------------------------------------------------------------------------


Time 3851.77 secs.

********************************************************************************


********************************************************************************
MOTIF AWAAAWTGKBKAGKTTCTGMWWKBGSAWCWATGVTTAVWGGCGT MEME-10	width =  44  sites =   4  llr = 174  E-value = 8.8e-003
********************************************************************************
--------------------------------------------------------------------------------
	Motif AWAAAWTGKBKAGKTTCTGMWWKBGSAWCWATGVTTAVWGGCGT MEME-10 Description
--------------------------------------------------------------------------------
Simplified        A  a38a85:3:::a::3:3:3553::::83:5a::3::833:33::
pos.-specific     C  :3:::::::5::3:::8::5:3:3:5::8::3:5::33:::8:3
probability       G  ::::3::8535:85:3:38:::55a5:33:::83:3:53a8:8:
matrix            T  :53::5a:535::588:8::5553::35:5:83:a8::5:::38

         bits    3.6                         *              *    
                 3.3                         *              *    
                 2.9             *           *   *          *    
                 2.5             *           **  *          *    
Relative         2.2        *    *   * *     **  *   *      **** 
Entropy          1.8        *    *   * *     **  *   *      **** 
(62.7 bits)      1.5        **** **  * **  ****  *   **   * **** 
                 1.1 *  ** ******** *****  ****  * ******** *****
                 0.7 *  ** ******** *****  ****  * ******** *****
                 0.4 ********************************************
                 0.0 --------------------------------------------

Multilevel           ATAAAATGGCGAGGTTCTGAATGGGCATCAATGCTTAGTGGCGT
consensus             AT GT ATGT CTAGAGACTATC GTAGT CTA GCAA AATC
sequence              C       T           C T   G     G   CG     
                                                                 
--------------------------------------------------------------------------------

--------------------------------------------------------------------------------
	Motif AWAAAWTGKBKAGKTTCTGMWWKBGSAWCWATGVTTAVWGGCGT MEME-10 sites sorted by position p-value
--------------------------------------------------------------------------------
Sequence name            Strand  Start   P-value                                Site                  
-------------            ------  ----- ---------            --------------------------------------------
Pf3D7_14_v3:3248615-3255     +   5904  1.99e-22 TAGTAATTCT ATAAATTGGTTAGTTGCTGATTTGGGTGCTATGCTTAGTGGCGT TACTACATTA
Pf3D7_14_v3:3207609-3211     +   1944  1.17e-21 AAGTAATTCC ATTAATTGGCTAGTTTCTGATTTGGGATCTATGATTAGTGGCGT TACCACATTA
Pf3D7_14_v3:3175468-3184     +   4152  1.87e-21 AAACATCATA ACAAGATGTCGAGGATAGACACGCGCAACAATTCTTACAGGCGC CAGAACTCAA
Pf3D7_14_v3:1237558-1238     -    177  1.03e-17 ACTATAAAAA AAAAAATATGGACGTTCTGCAAGTGCATGAACGGTGCAGGAATT AAAAAAAATA
--------------------------------------------------------------------------------

--------------------------------------------------------------------------------
	Motif AWAAAWTGKBKAGKTTCTGMWWKBGSAWCWATGVTTAVWGGCGT MEME-10 block diagrams
--------------------------------------------------------------------------------
SEQUENCE NAME            POSITION P-VALUE  MOTIF DIAGRAM
-------------            ----------------  -------------
Pf3D7_14_v3:3248615-3255            2e-22  5903_[+10]_1298
Pf3D7_14_v3:3207609-3211          1.2e-21  1943_[+10]_2119
Pf3D7_14_v3:3175468-3184          1.9e-21  4151_[+10]_4948
Pf3D7_14_v3:1237558-1238            1e-17  176_[-10]_764
--------------------------------------------------------------------------------

--------------------------------------------------------------------------------
	Motif AWAAAWTGKBKAGKTTCTGMWWKBGSAWCWATGVTTAVWGGCGT MEME-10 in BLOCKS format
--------------------------------------------------------------------------------
BL   MOTIF AWAAAWTGKBKAGKTTCTGMWWKBGSAWCWATGVTTAVWGGCGT width=44 seqs=4
Pf3D7_14_v3:3248615-3255 ( 5904) ATAAATTGGTTAGTTGCTGATTTGGGTGCTATGCTTAGTGGCGT  1 
Pf3D7_14_v3:3207609-3211 ( 1944) ATTAATTGGCTAGTTTCTGATTTGGGATCTATGATTAGTGGCGT  1 
Pf3D7_14_v3:3175468-3184 ( 4152) ACAAGATGTCGAGGATAGACACGCGCAACAATTCTTACAGGCGC  1 
Pf3D7_14_v3:1237558-1238 (  177) AAAAAATATGGACGTTCTGCAAGTGCATGAACGGTGCAGGAATT  1 
//

--------------------------------------------------------------------------------

--------------------------------------------------------------------------------
	Motif AWAAAWTGKBKAGKTTCTGMWWKBGSAWCWATGVTTAVWGGCGT MEME-10 position-specific scoring matrix
--------------------------------------------------------------------------------
log-odds matrix: alength= 4 w= 44 n= 127097 bayes= 15.6925 E= 8.8e-003 
   125   -865   -865   -865 
   -74    162   -865     25 
    84   -865   -865    -74 
   125   -865   -865   -865 
    84   -865    162   -865 
    25   -865   -865     25 
  -865   -865   -865    125 
   -74   -865    321   -865 
  -865   -865    262     25 
  -865    262    162    -74 
  -865   -865    262     25 
   125   -865   -865   -865 
  -865    162    321   -865 
  -865   -865    262     25 
   -74   -865   -865     84 
  -865   -865    162     84 
   -74    321   -865   -865 
  -865   -865    162     84 
   -74   -865    321   -865 
    25    262   -865   -865 
    25   -865   -865     25 
   -74    162   -865     25 
  -865   -865    262     25 
  -865    162    262    -74 
  -865   -865    362   -865 
  -865    262    262   -865 
    84   -865   -865    -74 
   -74   -865    162     25 
  -865    321    162   -865 
    25   -865   -865     25 
   125   -865   -865   -865 
  -865    162   -865     84 
  -865   -865    321    -74 
   -74    262    162   -865 
  -865   -865   -865    125 
  -865   -865    162     84 
    84    162   -865   -865 
   -74    162    262   -865 
   -74   -865    162     25 
  -865   -865    362   -865 
   -74   -865    321   -865 
   -74    321   -865   -865 
  -865   -865    321    -74 
  -865    162   -865     84 
--------------------------------------------------------------------------------

--------------------------------------------------------------------------------
	Motif AWAAAWTGKBKAGKTTCTGMWWKBGSAWCWATGVTTAVWGGCGT MEME-10 position-specific probability matrix
--------------------------------------------------------------------------------
letter-probability matrix: alength= 4 w= 44 nsites= 4 E= 8.8e-003 
 1.000000  0.000000  0.000000  0.000000 
 0.250000  0.250000  0.000000  0.500000 
 0.750000  0.000000  0.000000  0.250000 
 1.000000  0.000000  0.000000  0.000000 
 0.750000  0.000000  0.250000  0.000000 
 0.500000  0.000000  0.000000  0.500000 
 0.000000  0.000000  0.000000  1.000000 
 0.250000  0.000000  0.750000  0.000000 
 0.000000  0.000000  0.500000  0.500000 
 0.000000  0.500000  0.250000  0.250000 
 0.000000  0.000000  0.500000  0.500000 
 1.000000  0.000000  0.000000  0.000000 
 0.000000  0.250000  0.750000  0.000000 
 0.000000  0.000000  0.500000  0.500000 
 0.250000  0.000000  0.000000  0.750000 
 0.000000  0.000000  0.250000  0.750000 
 0.250000  0.750000  0.000000  0.000000 
 0.000000  0.000000  0.250000  0.750000 
 0.250000  0.000000  0.750000  0.000000 
 0.500000  0.500000  0.000000  0.000000 
 0.500000  0.000000  0.000000  0.500000 
 0.250000  0.250000  0.000000  0.500000 
 0.000000  0.000000  0.500000  0.500000 
 0.000000  0.250000  0.500000  0.250000 
 0.000000  0.000000  1.000000  0.000000 
 0.000000  0.500000  0.500000  0.000000 
 0.750000  0.000000  0.000000  0.250000 
 0.250000  0.000000  0.250000  0.500000 
 0.000000  0.750000  0.250000  0.000000 
 0.500000  0.000000  0.000000  0.500000 
 1.000000  0.000000  0.000000  0.000000 
 0.000000  0.250000  0.000000  0.750000 
 0.000000  0.000000  0.750000  0.250000 
 0.250000  0.500000  0.250000  0.000000 
 0.000000  0.000000  0.000000  1.000000 
 0.000000  0.000000  0.250000  0.750000 
 0.750000  0.250000  0.000000  0.000000 
 0.250000  0.250000  0.500000  0.000000 
 0.250000  0.000000  0.250000  0.500000 
 0.000000  0.000000  1.000000  0.000000 
 0.250000  0.000000  0.750000  0.000000 
 0.250000  0.750000  0.000000  0.000000 
 0.000000  0.000000  0.750000  0.250000 
 0.000000  0.250000  0.000000  0.750000 
--------------------------------------------------------------------------------

--------------------------------------------------------------------------------
	Motif AWAAAWTGKBKAGKTTCTGMWWKBGSAWCWATGVTTAVWGGCGT MEME-10 regular expression
--------------------------------------------------------------------------------
A[TAC][AT]A[AG][AT]T[GA][GT][CGT][GT]A[GC][GT][TA][TG][CA][TG][GA][AC][AT][TAC][GT][GCT]G[CG][AT][TAG][CG][AT]A[TC][GT][CAG]T[TG][AC][GAC][TAG]G[GA][CA][GT][TC]
--------------------------------------------------------------------------------


Time 4255.49 secs.

********************************************************************************


********************************************************************************
MOTIF ATATATATATATATATATATW MEME-11	width =  21  sites =  58  llr = 672  E-value = 2.0e-003
********************************************************************************
--------------------------------------------------------------------------------
	Motif ATATATATATATATATATATW MEME-11 Description
--------------------------------------------------------------------------------
Simplified        A  9:a291838:92a:a1a:936
pos.-specific     C  :::::::::::1:::::1:::
probability       G  ::::::::::::::::::1::
matrix            T  1a:819272a17:a:9:9:73

         bits    3.6                      
                 3.3                      
                 2.9                      
                 2.5                      
Relative         2.2                      
Entropy          1.8                      
(16.7 bits)      1.5                      
                 1.1  **      *  *** * *  
                 0.7 *** **  *** *******  
                 0.4 *********************
                 0.0 ---------------------

Multilevel           ATATATATATATATATATATA
consensus               A  TA   A       AT
sequence                                  
                                          
--------------------------------------------------------------------------------

--------------------------------------------------------------------------------
	Motif ATATATATATATATATATATW MEME-11 sites sorted by position p-value
--------------------------------------------------------------------------------
Sequence name            Strand  Start   P-value                    Site       
-------------            ------  ----- ---------            ---------------------
Pf3D7_14_v3:3248615-3255     +   2858  1.17e-08 ACGAACATTT ATATATATATATATATATATA TTATTACAAA
Pf3D7_14_v3:3218155-3225     -   3438  1.17e-08 TATTTAACAA ATATATATATATATATATATA TATATATAAT
Pf3D7_14_v3:3212889-3217     -    980  1.17e-08 AAAAAAAAAT ATATATATATATATATATATA TATAACATAA
Pf3D7_14_v3:3199842-3203     -   2331  1.17e-08 TAATGAACAT ATATATATATATATATATATA TATATGTATT
Pf3D7_14_v3:3175468-3184     +   8975  1.17e-08 ATATAACTAT ATATATATATATATATATATA TATTTATGTG
Pf3D7_14_v3:3171711-3174     -   1113  1.17e-08 TAATCAATTC ATATATATATATATATATATA AACTATAATT
Pf3D7_14_v3:3163221-3167     -   2630  1.17e-08 AAAAAATATA ATATATATATATATATATATA TATATATTAA
Pf3D7_14_v3:3147875-3153     +   2593  1.17e-08 TGGATATATC ATATATATATATATATATATA ATGAATTGAG
Pf3D7_14_v3:2805655-2808     -     74  1.17e-08 TAAGTGTAAA ATATATATATATATATATATA TATATTTTTG
Pf3D7_14_v3:2294529-2295     -    601  1.17e-08 TATATATATA ATATATATATATATATATATA TTATATATAT
Pf3D7_14_v3:2012976-2014     +    564  1.17e-08 TACGAGAAAT ATATATATATATATATATATA TAGTACATAT
Pf3D7_14_v3:1603692-1606     -   2378  1.17e-08 TACATAAAGT ATATATATATATATATATATA TTATTTATTC
Pf3D7_14_v3:1514467-1516     -    727  1.17e-08 CATACATATA ATATATATATATATATATATA CAATCAAATA
Pf3D7_14_v3:1474711-1478     +   2435  1.17e-08 GAGTGTATAA ATATATATATATATATATATA TATATTATAT
Pf3D7_14_v3:1376854-1377     +    521  1.17e-08 ATGGTAAAAT ATATATATATATATATATATA TATAATATAT
Pf3D7_14_v3:1185920-1188     -    194  1.17e-08 AAAAAAAAAA ATATATATATATATATATATA TGTAGCCAAG
Pf3D7_14_v3:1546919-1548     -   1466  1.39e-08 AATATATATA ATATATATATACATATATATA TATTATATAT
Pf3D7_14_v3:1868647-1869     +   1032  5.61e-08 CTTTATTGCC ATATATAAATATATATATATA AAACATATAT
Pf3D7_14_v3:1636677-1637     +    821  1.08e-07 TATATACATA ATATATATATATATATATAAT ATAACCTTTA
Pf3D7_14_v3:1237558-1238     +    256  1.72e-07 TTAAGAAATT ATATATTTATATATATACATA ATATTAAAAT
Pf3D7_14_v3:2256285-2259     -   2580  3.09e-07 AAAAAAAAAT ATATATATATATATAAATATA ATAAAATAAA
Pf3D7_14_v3:1263240-1263     -    477  1.05e-06 GTATAAATAA ATAAATAAATATATATATAAA TTTTTTTTTT
Pf3D7_14_v3:2471660-2473     -    829  1.63e-06 GAAAAGAATA ATAAAAATATATATATATATA TATTATATAT
Pf3D7_14_v3:3207609-3211     -   1464  1.94e-06 TAAGCTATAA ATATATAAATATATAAATAAA TAAATACAAC
Pf3D7_14_v3:3226031-3228     +    400  2.13e-06 ATATTTTTAC ATCAATATATATATATATATT ATATAAATTA
Pf3D7_14_v3:2102259-2104     +   2086  2.13e-06 ATACGTTGAA ATATATATTTGTATATATATT TATATTTTGC
Pf3D7_14_v3:3246229-3247     -    460  2.33e-06 CTGCTTAAAA GTAAATATATATATATATAAA CAACTTTTAC
Pf3D7_14_v3:1511329-1512     +    606  2.53e-06 ATTATTATTA TTATATATATATATATATAAT ATACATAATA
Pf3D7_14_v3:3206129-3207     +    806  2.82e-06 AATAAAAAGA ATATAATAATATATATATATA ATATGATATT
Pf3D7_14_v3:2718826-2719     -    623  2.82e-06 TGAATAAATT ATATATATATTCATATATAAT TTTGTTATTT
Pf3D7_14_v3:1919040-1919     -    216  3.63e-06 TCATCTATTA ATATATTGATAAATATATATT AAAGTGGAAA
Pf3D7_14_v3:2333167-2333     +     22  3.95e-06 TCATAAAACT ATATATATATTAATATATAAA TAATATAATA
Pf3D7_14_v3:3073617-3074     +    573  4.23e-06 TGTTAATATG ATATATATATATATATAAAAT AATAAAAATA
Pf3D7_14_v3:2277656-2278     -     79  4.23e-06 TTTTTTTAAA GTATATTAATACATATATATT ATATATGTAT
Pf3D7_14_v3:1846477-1847     +    283  4.23e-06 TGTATATATT ATATATAAATACATAAATAAT ATTTTTATTT
Pf3D7_14_v3:1699010-1699     -    872  4.23e-06 CATAAGTATT ATATATATTTATATATCCAAA AGTATAATAC
Pf3D7_14_v3:2154501-2155     -    110  5.44e-06 ATAATATAAA ATAAATTAATATATATATAAT ATATATTTTT
Pf3D7_14_v3:2800103-2800     -    612  5.88e-06 ATAAAAATAA ATATATAAATAAATAAATAAA TAAACGTTTA
Pf3D7_14_v3:2132325-2133     -    586  5.88e-06 CTGAAAAAAA ATATATTATTATATATATAAT AATAATTTTT
Pf3D7_14_v3:2120649-2121     +     84  5.88e-06 ATACATACGT ATATATAGATAAATATCTATT TCTTGTTATC
Pf3D7_14_v3:2054770-2055     -    283  5.88e-06      TAGGA ATATATATATTAATATATGTT GTGAAGTATA
Pf3D7_14_v3:2046592-2047     -    541  7.35e-06 TAAATATACA ATATATATATATATAAACAAC ATCAAAAAAA
Pf3D7_14_v3:2237041-2237     +      7  9.11e-06     TACATT ATATTTTAATATATATATGTT GAGGAGAATT
Pf3D7_14_v3:2036952-2037     +    167  9.11e-06 TGATATATAA ATATAAATTTGCATATATATA AATATATATA
Pf3D7_14_v3:1338595-1339     +    491  9.77e-06 TTTATATATA ATATATTTTTTTATATACATA ATAAAATATA
Pf3D7_14_v3:3236981-3241     +    583  1.04e-05 AATTATCAAT ATATTTATTTAAATATATGTA ATACGCACAC
Pf3D7_14_v3:2795992-2796     -    258  1.04e-05 AAGTATTAAT ATATATTTTTAAATATACGTT ATACACATAT
Pf3D7_14_v3:1680219-1680     -    138  1.45e-05 GAGCTTTTAA ATAAATAAATAAATAAATATT AATTTTTAAA
Pf3D7_14_v3:1715879-1716     +    586  1.54e-05 TCCAGATTGA TTATATTTTTACATATATGTA ACATATTATA
Pf3D7_14_v3:2769316-2769     +    421  1.96e-05 TTTTATATTT ATATTAATATTTATATATATA AACTATTTAT
Pf3D7_14_v3:2557800-2558     +    269  2.08e-05 TTTTTTTATA TTAAATAAATAAATATATATT TATATATATA
Pf3D7_14_v3:2451225-2451     -      8  2.20e-05 AAGATGAAAA ATAAATAAATAAATAAACAAA TAAAAAA   
Pf3D7_14_v3:2907956-2908     +    187  2.75e-05 TTAAAAATTA ATAATTTATTATATATATATA CTGTGGATTT
Pf3D7_14_v3:2569339-2569     -     27  3.55e-05 TTTTTTAGAA AACTATATATAAATATATATT CACAATTCAA
Pf3D7_14_v3:2344412-2344     -    212  3.55e-05 TAACATATAT ATAATATAATATATATATATA TGATATATAT
Pf3D7_14_v3:2720935-2721     +    279  3.74e-05 TTTCATATAC ATAAAATATTATATATATAAA TGATATATAA
Pf3D7_14_v3:1501615-1502     +    397  4.12e-05 CAGTATCATA ATATTATTATAAATATATAAT ATATTATTGA
Pf3D7_14_v3:1546085-1546     -    306  5.43e-05 TAATAATAAA TTAAATATATATATATAAAAT ATTTTAAAAT
--------------------------------------------------------------------------------

--------------------------------------------------------------------------------
	Motif ATATATATATATATATATATW MEME-11 block diagrams
--------------------------------------------------------------------------------
SEQUENCE NAME            POSITION P-VALUE  MOTIF DIAGRAM
-------------            ----------------  -------------
Pf3D7_14_v3:3248615-3255          1.2e-08  2857_[+11]_4367
Pf3D7_14_v3:3218155-3225          1.2e-08  3437_[-11]_3688
Pf3D7_14_v3:3212889-3217          1.2e-08  979_[-11]_3623
Pf3D7_14_v3:3199842-3203          1.2e-08  2330_[-11]_1721
Pf3D7_14_v3:3175468-3184          1.2e-08  8974_[+11]_148
Pf3D7_14_v3:3171711-3174          1.2e-08  1112_[-11]_1269
Pf3D7_14_v3:3163221-3167          1.2e-08  2629_[-11]_1976
Pf3D7_14_v3:3147875-3153          1.2e-08  2592_[+11]_3395
Pf3D7_14_v3:2805655-2808          1.2e-08  73_[-11]_2334
Pf3D7_14_v3:2294529-2295          1.2e-08  600_[-11]_153
Pf3D7_14_v3:2012976-2014          1.2e-08  563_[+11]_602
Pf3D7_14_v3:1603692-1606          1.2e-08  2377_[-11]_475
Pf3D7_14_v3:1514467-1516          1.2e-08  726_[-11]_969
Pf3D7_14_v3:1474711-1478          1.2e-08  2434_[+11]_842
Pf3D7_14_v3:1376854-1377          1.2e-08  520_[+11]_574
Pf3D7_14_v3:1185920-1188          1.2e-08  193_[-11]_1970
Pf3D7_14_v3:1546919-1548          1.4e-08  1465_[-11]_272
Pf3D7_14_v3:1868647-1869          5.6e-08  1031_[+11]_34
Pf3D7_14_v3:1636677-1637          1.1e-07  820_[+11]_39
Pf3D7_14_v3:1237558-1238          1.7e-07  255_[+11]_708
Pf3D7_14_v3:2256285-2259          3.1e-07  2579_[-11]_762
Pf3D7_14_v3:1263240-1263            1e-06  476_[-11]_146
Pf3D7_14_v3:2471660-2473          1.6e-06  828_[-11]_658
Pf3D7_14_v3:3207609-3211          1.9e-06  1463_[-11]_2622
Pf3D7_14_v3:3226031-3228          2.1e-06  399_[+11]_2539
Pf3D7_14_v3:2102259-2104          2.1e-06  2085_[+11]_71
Pf3D7_14_v3:3246229-3247          2.3e-06  459_[-11]_1055
Pf3D7_14_v3:1511329-1512          2.5e-06  605_[+11]_456
Pf3D7_14_v3:3206129-3207          2.8e-06  805_[+11]_218
Pf3D7_14_v3:2718826-2719          2.8e-06  622_[-11]_211
Pf3D7_14_v3:1919040-1919          3.6e-06  215_[-11]_388
Pf3D7_14_v3:2333167-2333          3.9e-06  21_[+11]_648
Pf3D7_14_v3:3073617-3074          4.2e-06  572_[+11]_34
Pf3D7_14_v3:2277656-2278          4.2e-06  78_[-11]_367
Pf3D7_14_v3:1846477-1847          4.2e-06  282_[+11]_228
Pf3D7_14_v3:1699010-1699          4.2e-06  871_[-11]_79
Pf3D7_14_v3:2154501-2155          5.4e-06  109_[-11]_442
Pf3D7_14_v3:2800103-2800          5.9e-06  611_[-11]_153
Pf3D7_14_v3:2132325-2133          5.9e-06  585_[-11]_388
Pf3D7_14_v3:2120649-2121          5.9e-06  83_[+11]_1100
Pf3D7_14_v3:2054770-2055          5.9e-06  282_[-11]_5
Pf3D7_14_v3:2046592-2047          7.3e-06  540_[-11]_145
Pf3D7_14_v3:2237041-2237          9.1e-06  6_[+11]_230
Pf3D7_14_v3:2036952-2037          9.1e-06  166_[+11]_327
Pf3D7_14_v3:1338595-1339          9.8e-06  490_[+11]_23
Pf3D7_14_v3:3236981-3241            1e-05  582_[+11]_4228
Pf3D7_14_v3:2795992-2796            1e-05  257_[-11]_10
Pf3D7_14_v3:1680219-1680          1.4e-05  137_[-11]_462
Pf3D7_14_v3:1715879-1716          1.5e-05  585_[+11]_89
Pf3D7_14_v3:2769316-2769            2e-05  420_[+11]_148
Pf3D7_14_v3:2557800-2558          2.1e-05  268_[+11]_665
Pf3D7_14_v3:2451225-2451          2.2e-05  7_[-11]_599
Pf3D7_14_v3:2907956-2908          2.7e-05  186_[+11]_180
Pf3D7_14_v3:2569339-2569          3.6e-05  26_[-11]_214
Pf3D7_14_v3:2344412-2344          3.6e-05  211_[-11]_111
Pf3D7_14_v3:2720935-2721          3.7e-05  278_[+11]_413
Pf3D7_14_v3:1501615-1502          4.1e-05  396_[+11]_11
Pf3D7_14_v3:1546085-1546          5.4e-05  305_[-11]_53
--------------------------------------------------------------------------------

--------------------------------------------------------------------------------
	Motif ATATATATATATATATATATW MEME-11 in BLOCKS format
--------------------------------------------------------------------------------
BL   MOTIF ATATATATATATATATATATW width=21 seqs=58
Pf3D7_14_v3:3248615-3255 ( 2858) ATATATATATATATATATATA  1 
Pf3D7_14_v3:3218155-3225 ( 3438) ATATATATATATATATATATA  1 
Pf3D7_14_v3:3212889-3217 (  980) ATATATATATATATATATATA  1 
Pf3D7_14_v3:3199842-3203 ( 2331) ATATATATATATATATATATA  1 
Pf3D7_14_v3:3175468-3184 ( 8975) ATATATATATATATATATATA  1 
Pf3D7_14_v3:3171711-3174 ( 1113) ATATATATATATATATATATA  1 
Pf3D7_14_v3:3163221-3167 ( 2630) ATATATATATATATATATATA  1 
Pf3D7_14_v3:3147875-3153 ( 2593) ATATATATATATATATATATA  1 
Pf3D7_14_v3:2805655-2808 (   74) ATATATATATATATATATATA  1 
Pf3D7_14_v3:2294529-2295 (  601) ATATATATATATATATATATA  1 
Pf3D7_14_v3:2012976-2014 (  564) ATATATATATATATATATATA  1 
Pf3D7_14_v3:1603692-1606 ( 2378) ATATATATATATATATATATA  1 
Pf3D7_14_v3:1514467-1516 (  727) ATATATATATATATATATATA  1 
Pf3D7_14_v3:1474711-1478 ( 2435) ATATATATATATATATATATA  1 
Pf3D7_14_v3:1376854-1377 (  521) ATATATATATATATATATATA  1 
Pf3D7_14_v3:1185920-1188 (  194) ATATATATATATATATATATA  1 
Pf3D7_14_v3:1546919-1548 ( 1466) ATATATATATACATATATATA  1 
Pf3D7_14_v3:1868647-1869 ( 1032) ATATATAAATATATATATATA  1 
Pf3D7_14_v3:1636677-1637 (  821) ATATATATATATATATATAAT  1 
Pf3D7_14_v3:1237558-1238 (  256) ATATATTTATATATATACATA  1 
Pf3D7_14_v3:2256285-2259 ( 2580) ATATATATATATATAAATATA  1 
Pf3D7_14_v3:1263240-1263 (  477) ATAAATAAATATATATATAAA  1 
Pf3D7_14_v3:2471660-2473 (  829) ATAAAAATATATATATATATA  1 
Pf3D7_14_v3:3207609-3211 ( 1464) ATATATAAATATATAAATAAA  1 
Pf3D7_14_v3:3226031-3228 (  400) ATCAATATATATATATATATT  1 
Pf3D7_14_v3:2102259-2104 ( 2086) ATATATATTTGTATATATATT  1 
Pf3D7_14_v3:3246229-3247 (  460) GTAAATATATATATATATAAA  1 
Pf3D7_14_v3:1511329-1512 (  606) TTATATATATATATATATAAT  1 
Pf3D7_14_v3:3206129-3207 (  806) ATATAATAATATATATATATA  1 
Pf3D7_14_v3:2718826-2719 (  623) ATATATATATTCATATATAAT  1 
Pf3D7_14_v3:1919040-1919 (  216) ATATATTGATAAATATATATT  1 
Pf3D7_14_v3:2333167-2333 (   22) ATATATATATTAATATATAAA  1 
Pf3D7_14_v3:3073617-3074 (  573) ATATATATATATATATAAAAT  1 
Pf3D7_14_v3:2277656-2278 (   79) GTATATTAATACATATATATT  1 
Pf3D7_14_v3:1846477-1847 (  283) ATATATAAATACATAAATAAT  1 
Pf3D7_14_v3:1699010-1699 (  872) ATATATATTTATATATCCAAA  1 
Pf3D7_14_v3:2154501-2155 (  110) ATAAATTAATATATATATAAT  1 
Pf3D7_14_v3:2800103-2800 (  612) ATATATAAATAAATAAATAAA  1 
Pf3D7_14_v3:2132325-2133 (  586) ATATATTATTATATATATAAT  1 
Pf3D7_14_v3:2120649-2121 (   84) ATATATAGATAAATATCTATT  1 
Pf3D7_14_v3:2054770-2055 (  283) ATATATATATTAATATATGTT  1 
Pf3D7_14_v3:2046592-2047 (  541) ATATATATATATATAAACAAC  1 
Pf3D7_14_v3:2237041-2237 (    7) ATATTTTAATATATATATGTT  1 
Pf3D7_14_v3:2036952-2037 (  167) ATATAAATTTGCATATATATA  1 
Pf3D7_14_v3:1338595-1339 (  491) ATATATTTTTTTATATACATA  1 
Pf3D7_14_v3:3236981-3241 (  583) ATATTTATTTAAATATATGTA  1 
Pf3D7_14_v3:2795992-2796 (  258) ATATATTTTTAAATATACGTT  1 
Pf3D7_14_v3:1680219-1680 (  138) ATAAATAAATAAATAAATATT  1 
Pf3D7_14_v3:1715879-1716 (  586) TTATATTTTTACATATATGTA  1 
Pf3D7_14_v3:2769316-2769 (  421) ATATTAATATTTATATATATA  1 
Pf3D7_14_v3:2557800-2558 (  269) TTAAATAAATAAATATATATT  1 
Pf3D7_14_v3:2451225-2451 (    8) ATAAATAAATAAATAAACAAA  1 
Pf3D7_14_v3:2907956-2908 (  187) ATAATTTATTATATATATATA  1 
Pf3D7_14_v3:2569339-2569 (   27) AACTATATATAAATATATATT  1 
Pf3D7_14_v3:2344412-2344 (  212) ATAATATAATATATATATATA  1 
Pf3D7_14_v3:2720935-2721 (  279) ATAAAATATTATATATATAAA  1 
Pf3D7_14_v3:1501615-1502 (  397) ATATTATTATAAATATATAAT  1 
Pf3D7_14_v3:1546085-1546 (  306) TTAAATATATATATATAAAAT  1 
//

--------------------------------------------------------------------------------

--------------------------------------------------------------------------------
	Motif ATATATATATATATATATATW MEME-11 position-specific scoring matrix
--------------------------------------------------------------------------------
log-odds matrix: alength= 4 w= 21 n= 129604 bayes= 12.3747 E= 2.0e-003 
   110  -1250   -123   -260 
  -460  -1250  -1250    123 
   120   -123  -1250  -1250 
  -102  -1250  -1250     92 
   110  -1250  -1250   -202 
  -180  -1250  -1250    107 
    86  -1250  -1250    -80 
   -60  -1250   -123     72 
    98  -1250  -1250   -128 
 -1250  -1250  -1250    125 
   107  -1250   -123   -228 
  -102     35  -1250     72 
   125  -1250  -1250  -1250 
 -1250  -1250  -1250    125 
   125  -1250  -1250  -1250 
  -180  -1250  -1250    107 
   120   -123  -1250  -1250 
  -360     35  -1250    104 
   112  -1250      9  -1250 
   -43  -1250  -1250     72 
    61   -223  -1250    -28 
--------------------------------------------------------------------------------

--------------------------------------------------------------------------------
	Motif ATATATATATATATATATATW MEME-11 position-specific probability matrix
--------------------------------------------------------------------------------
letter-probability matrix: alength= 4 w= 21 nsites= 58 E= 2.0e-003 
 0.896552  0.000000  0.034483  0.068966 
 0.017241  0.000000  0.000000  0.982759 
 0.965517  0.034483  0.000000  0.000000 
 0.206897  0.000000  0.000000  0.793103 
 0.896552  0.000000  0.000000  0.103448 
 0.120690  0.000000  0.000000  0.879310 
 0.758621  0.000000  0.000000  0.241379 
 0.275862  0.000000  0.034483  0.689655 
 0.827586  0.000000  0.000000  0.172414 
 0.000000  0.000000  0.000000  1.000000 
 0.879310  0.000000  0.034483  0.086207 
 0.206897  0.103448  0.000000  0.689655 
 1.000000  0.000000  0.000000  0.000000 
 0.000000  0.000000  0.000000  1.000000 
 1.000000  0.000000  0.000000  0.000000 
 0.120690  0.000000  0.000000  0.879310 
 0.965517  0.034483  0.000000  0.000000 
 0.034483  0.103448  0.000000  0.862069 
 0.913793  0.000000  0.086207  0.000000 
 0.310345  0.000000  0.000000  0.689655 
 0.637931  0.017241  0.000000  0.344828 
--------------------------------------------------------------------------------

--------------------------------------------------------------------------------
	Motif ATATATATATATATATATATW MEME-11 regular expression
--------------------------------------------------------------------------------
ATA[TA]AT[AT][TA]ATA[TA]ATATATA[TA][AT]
--------------------------------------------------------------------------------


Time 4656.99 secs.

********************************************************************************


********************************************************************************
MOTIF CMTWBTRKCCMARGAAWWGTWCVAGGAWNWAKAKWAGCTKH MEME-12	width =  41  sites =   4  llr = 153  E-value = 3.7e+004
********************************************************************************
--------------------------------------------------------------------------------
	Motif CMTWBTRKCCMARGAAWWGTWCVAGGAWNWAKAKWAGCTKH MEME-12 Description
--------------------------------------------------------------------------------
Simplified        A  :5:3::5::3585:8a553:5338:385355:8:583:::3
pos.-specific     C  85::33::a85:::3::::3:83:::::3:3:3::::83:5
probability       G  3:335:55::::5a:::3833:5:88333:35:5338:35:
matrix            T  ::8538:5:::3::::53:53::33::335:5:53::3553

         bits    3.6         *    *                           
                 3.3         *    *                           
                 2.9 *       *    *                           
                 2.5 *       *    *                           
Relative         2.2 *       **   *    *  *  **          **   
Entropy          1.8 *       **   *    *  *  **          **   
(55.0 bits)      1.5 **  * ***** **    *  ** **     * *  ** * 
                 1.1 *** ******* ****  ** ** ***   **** ******
                 0.7 *** ******* ****  ** ** ***   **** ******
                 0.4 *****************************************
                 0.0 -----------------------------------------

Multilevel           CATTGTAGCCAAAGAAAAGTACGAGGAAAAAGAGAAGCTGC
consensus            GCGACCGT ACTG C TGACGAATTAGGCTCTCTGGATCTA
sequence                GT            T GT C    TG G   T   G T
                                                 T            
--------------------------------------------------------------------------------

--------------------------------------------------------------------------------
	Motif CMTWBTRKCCMARGAAWWGTWCVAGGAWNWAKAKWAGCTKH MEME-12 sites sorted by position p-value
--------------------------------------------------------------------------------
Sequence name            Strand  Start   P-value                              Site                 
-------------            ------  ----- ---------            -----------------------------------------
Pf3D7_14_v3:3175468-3184     +   4512  4.46e-21 GGAAGAAAAT CCTTGTATCCAAAGAAATGTTCGAGGAAGTCGAGAAGCCTC TCTGAATTAG
Pf3D7_14_v3:2447533-2448     +    341  4.30e-18 TTTTTGAAAA GATGGCGGCCAAGGAAAAGCAACAGAATATAGATAAGCTTC CAAAAAAGGC
Pf3D7_14_v3:2256285-2259     -    242  1.25e-17 TTCATAATTA CCTACTATCCCTAGCATGGGGCGTTGAACAGTCTTGACTGT TATATCCCAA
Pf3D7_14_v3:1189588-1189     +    296  5.13e-17 ATTTTTTTCC CAGTTTGGCACAGGAATAATACAAGGGGTAATAGGAGTGGA GACATTTAAG
--------------------------------------------------------------------------------

--------------------------------------------------------------------------------
	Motif CMTWBTRKCCMARGAAWWGTWCVAGGAWNWAKAKWAGCTKH MEME-12 block diagrams
--------------------------------------------------------------------------------
SEQUENCE NAME            POSITION P-VALUE  MOTIF DIAGRAM
-------------            ----------------  -------------
Pf3D7_14_v3:3175468-3184          4.5e-21  4511_[+12]_4591
Pf3D7_14_v3:2447533-2448          4.3e-18  340_[+12]_163
Pf3D7_14_v3:2256285-2259          1.3e-17  241_[-12]_3080
Pf3D7_14_v3:1189588-1189          5.1e-17  295_[+12]_74
--------------------------------------------------------------------------------

--------------------------------------------------------------------------------
	Motif CMTWBTRKCCMARGAAWWGTWCVAGGAWNWAKAKWAGCTKH MEME-12 in BLOCKS format
--------------------------------------------------------------------------------
BL   MOTIF CMTWBTRKCCMARGAAWWGTWCVAGGAWNWAKAKWAGCTKH width=41 seqs=4
Pf3D7_14_v3:3175468-3184 ( 4512) CCTTGTATCCAAAGAAATGTTCGAGGAAGTCGAGAAGCCTC  1 
Pf3D7_14_v3:2447533-2448 (  341) GATGGCGGCCAAGGAAAAGCAACAGAATATAGATAAGCTTC  1 
Pf3D7_14_v3:2256285-2259 (  242) CCTACTATCCCTAGCATGGGGCGTTGAACAGTCTTGACTGT  1 
Pf3D7_14_v3:1189588-1189 (  296) CAGTTTGGCACAGGAATAATACAAGGGGTAATAGGAGTGGA  1 
//

--------------------------------------------------------------------------------

--------------------------------------------------------------------------------
	Motif CMTWBTRKCCMARGAAWWGTWCVAGGAWNWAKAKWAGCTKH MEME-12 position-specific scoring matrix
--------------------------------------------------------------------------------
log-odds matrix: alength= 4 w= 41 n= 127424 bayes= 15.6962 E= 3.7e+004 
  -865    321    162   -865 
    25    262   -865   -865 
  -865   -865    162     84 
   -74   -865    162     25 
  -865    162    262    -74 
  -865    162   -865     84 
    25   -865    262   -865 
  -865   -865    262     25 
  -865    362   -865   -865 
   -74    321   -865   -865 
    25    262   -865   -865 
    84   -865   -865    -74 
    25   -865    262   -865 
  -865   -865    362   -865 
    84    162   -865   -865 
   125   -865   -865   -865 
    25   -865   -865     25 
    25   -865    162    -74 
   -74   -865    321   -865 
  -865    162    162     25 
    25   -865    162    -74 
   -74    321   -865   -865 
   -74    162    262   -865 
    84   -865   -865    -74 
  -865   -865    321    -74 
   -74   -865    321   -865 
    84   -865    162   -865 
    25   -865    162    -74 
   -74    162    162    -74 
    25   -865   -865     25 
    25    162    162   -865 
  -865   -865    262     25 
    84    162   -865   -865 
  -865   -865    262     25 
    25   -865    162    -74 
    84   -865    162   -865 
   -74   -865    321   -865 
  -865    321   -865    -74 
  -865    162    162     25 
  -865   -865    262     25 
   -74    262   -865    -74 
--------------------------------------------------------------------------------

--------------------------------------------------------------------------------
	Motif CMTWBTRKCCMARGAAWWGTWCVAGGAWNWAKAKWAGCTKH MEME-12 position-specific probability matrix
--------------------------------------------------------------------------------
letter-probability matrix: alength= 4 w= 41 nsites= 4 E= 3.7e+004 
 0.000000  0.750000  0.250000  0.000000 
 0.500000  0.500000  0.000000  0.000000 
 0.000000  0.000000  0.250000  0.750000 
 0.250000  0.000000  0.250000  0.500000 
 0.000000  0.250000  0.500000  0.250000 
 0.000000  0.250000  0.000000  0.750000 
 0.500000  0.000000  0.500000  0.000000 
 0.000000  0.000000  0.500000  0.500000 
 0.000000  1.000000  0.000000  0.000000 
 0.250000  0.750000  0.000000  0.000000 
 0.500000  0.500000  0.000000  0.000000 
 0.750000  0.000000  0.000000  0.250000 
 0.500000  0.000000  0.500000  0.000000 
 0.000000  0.000000  1.000000  0.000000 
 0.750000  0.250000  0.000000  0.000000 
 1.000000  0.000000  0.000000  0.000000 
 0.500000  0.000000  0.000000  0.500000 
 0.500000  0.000000  0.250000  0.250000 
 0.250000  0.000000  0.750000  0.000000 
 0.000000  0.250000  0.250000  0.500000 
 0.500000  0.000000  0.250000  0.250000 
 0.250000  0.750000  0.000000  0.000000 
 0.250000  0.250000  0.500000  0.000000 
 0.750000  0.000000  0.000000  0.250000 
 0.000000  0.000000  0.750000  0.250000 
 0.250000  0.000000  0.750000  0.000000 
 0.750000  0.000000  0.250000  0.000000 
 0.500000  0.000000  0.250000  0.250000 
 0.250000  0.250000  0.250000  0.250000 
 0.500000  0.000000  0.000000  0.500000 
 0.500000  0.250000  0.250000  0.000000 
 0.000000  0.000000  0.500000  0.500000 
 0.750000  0.250000  0.000000  0.000000 
 0.000000  0.000000  0.500000  0.500000 
 0.500000  0.000000  0.250000  0.250000 
 0.750000  0.000000  0.250000  0.000000 
 0.250000  0.000000  0.750000  0.000000 
 0.000000  0.750000  0.000000  0.250000 
 0.000000  0.250000  0.250000  0.500000 
 0.000000  0.000000  0.500000  0.500000 
 0.250000  0.500000  0.000000  0.250000 
--------------------------------------------------------------------------------

--------------------------------------------------------------------------------
	Motif CMTWBTRKCCMARGAAWWGTWCVAGGAWNWAKAKWAGCTKH MEME-12 regular expression
--------------------------------------------------------------------------------
[CG][AC][TG][TAG][GCT][TC][AG][GT]C[CA][AC][AT][AG]G[AC]A[AT][AGT][GA][TCG][AGT][CA][GAC][AT][GT][GA][AG][AGT][ACGT][AT][ACG][GT][AC][GT][AGT][AG][GA][CT][TCG][GT][CAT]
--------------------------------------------------------------------------------


Time 5053.37 secs.

********************************************************************************


********************************************************************************
MOTIF GSGHWGBGDTGCWYN MEME-13	width =  15  sites =  13  llr = 194  E-value = 3.1e+005
********************************************************************************
--------------------------------------------------------------------------------
	Motif GSGHWGBGDTGCWYN MEME-13 Description
--------------------------------------------------------------------------------
Simplified        A  1:2341:14:::6:3
pos.-specific     C  25221:221:18:52
probability       G  7571:7472:92:23
matrix            T  1::452413a::442

         bits    3.6                
                 3.3           *    
                 2.9           **   
                 2.5  *        **   
Relative         2.2  **       **   
Entropy          1.8 ***  * *  **   
(21.5 bits)      1.5 ***  * *  **   
                 1.1 ***  *** *** * 
                 0.7 ***  *** *** **
                 0.4 ***  *** ******
                 0.0 ---------------

Multilevel           GGGTTGGGATGCACA
consensus             C AATT T   TTG
sequence                C  C G     C
                                    
--------------------------------------------------------------------------------

--------------------------------------------------------------------------------
	Motif GSGHWGBGDTGCWYN MEME-13 sites sorted by position p-value
--------------------------------------------------------------------------------
Sequence name            Strand  Start   P-value                 Site    
-------------            ------  ----- ---------            ---------------
Pf3D7_14_v3:3199842-3203     +   3803  4.34e-09 AGAATCAATA GGGATGGGATGGTTG ATATTATAAA
Pf3D7_14_v3:1603692-1606     -    554  5.46e-09 TATCATTTTA GGGTTGTGGTGGTTG ATAAATATAG
Pf3D7_14_v3:1237558-1238     -    820  6.79e-09 TTGAAATATT CCGGTGTGTTGCAGG TAATTATTTT
Pf3D7_14_v3:1890072-1890     +      2  9.26e-09          G GCGTAGGTATGCTCC TATTATATGA
Pf3D7_14_v3:3207609-3211     -   3403  2.13e-08 TCGAAATAAT GGCCAGTGGTCCATC CATAGAATCA
Pf3D7_14_v3:3175468-3184     +    859  2.37e-08 GTGGATTATC CGGTTGGGTTGCTGT TCTTGGTATT
Pf3D7_14_v3:2256285-2259     +   1183  3.21e-08 TATATATATA AGGAAGGGATGCACA CAAAAGGGTA
Pf3D7_14_v3:3248615-3255     +   1344  4.31e-08 TTGATTTTCT GCGTAGCACTGCACA AATATTATTA
Pf3D7_14_v3:1868647-1869     +    680  5.72e-08 ATAAAATAGT GCGTTTCCATGCATG TATTAATAAA
Pf3D7_14_v3:2120649-2121     +    406  6.88e-08 TTTTTTTATT GCGCATTCATGCACA TTGGATCAAA
Pf3D7_14_v3:2277656-2278     -    262  2.59e-07 ATAATTTTGA TGCATGGGTTGCACT AACTTTTGCA
Pf3D7_14_v3:2590344-2591     +    691  3.87e-07 CATATAGAAG GCAACTTGGTGCACA AAAAAAAAAA
Pf3D7_14_v3:2996271-2996     -    301  5.27e-07 AACAAAAAAA GGACTACGTTGCTTC ATATTATTAC
--------------------------------------------------------------------------------

--------------------------------------------------------------------------------
	Motif GSGHWGBGDTGCWYN MEME-13 block diagrams
--------------------------------------------------------------------------------
SEQUENCE NAME            POSITION P-VALUE  MOTIF DIAGRAM
-------------            ----------------  -------------
Pf3D7_14_v3:3199842-3203          4.3e-09  3802_[+13]_255
Pf3D7_14_v3:1603692-1606          5.5e-09  553_[-13]_2305
Pf3D7_14_v3:1237558-1238          6.8e-09  819_[-13]_150
Pf3D7_14_v3:1890072-1890          9.3e-09  1_[+13]_513
Pf3D7_14_v3:3207609-3211          2.1e-08  3402_[-13]_689
Pf3D7_14_v3:3175468-3184          2.4e-08  858_[+13]_8270
Pf3D7_14_v3:2256285-2259          3.2e-08  1182_[+13]_2165
Pf3D7_14_v3:3248615-3255          4.3e-08  1343_[+13]_5887
Pf3D7_14_v3:1868647-1869          5.7e-08  679_[+13]_392
Pf3D7_14_v3:2120649-2121          6.9e-08  405_[+13]_784
Pf3D7_14_v3:2277656-2278          2.6e-07  261_[-13]_190
Pf3D7_14_v3:2590344-2591          3.9e-07  690_[+13]_750
Pf3D7_14_v3:2996271-2996          5.3e-07  300_[-13]_85
--------------------------------------------------------------------------------

--------------------------------------------------------------------------------
	Motif GSGHWGBGDTGCWYN MEME-13 in BLOCKS format
--------------------------------------------------------------------------------
BL   MOTIF GSGHWGBGDTGCWYN width=15 seqs=13
Pf3D7_14_v3:3199842-3203 ( 3803) GGGATGGGATGGTTG  1 
Pf3D7_14_v3:1603692-1606 (  554) GGGTTGTGGTGGTTG  1 
Pf3D7_14_v3:1237558-1238 (  820) CCGGTGTGTTGCAGG  1 
Pf3D7_14_v3:1890072-1890 (    2) GCGTAGGTATGCTCC  1 
Pf3D7_14_v3:3207609-3211 ( 3403) GGCCAGTGGTCCATC  1 
Pf3D7_14_v3:3175468-3184 (  859) CGGTTGGGTTGCTGT  1 
Pf3D7_14_v3:2256285-2259 ( 1183) AGGAAGGGATGCACA  1 
Pf3D7_14_v3:3248615-3255 ( 1344) GCGTAGCACTGCACA  1 
Pf3D7_14_v3:1868647-1869 (  680) GCGTTTCCATGCATG  1 
Pf3D7_14_v3:2120649-2121 (  406) GCGCATTCATGCACA  1 
Pf3D7_14_v3:2277656-2278 (  262) TGCATGGGTTGCACT  1 
Pf3D7_14_v3:2590344-2591 (  691) GCAACTTGGTGCACA  1 
Pf3D7_14_v3:2996271-2996 (  301) GGACTACGTTGCTTC  1 
//

--------------------------------------------------------------------------------

--------------------------------------------------------------------------------
	Motif GSGHWGBGDTGCWYN MEME-13 position-specific scoring matrix
--------------------------------------------------------------------------------
log-odds matrix: alength= 4 w= 15 n= 130258 bayes= 14.9206 E= 3.1e+005 
  -244     93    310   -244 
 -1035    251    273  -1035 
  -144     93    310  -1035 
   -45    151     -7    -12 
   -12     -7  -1035     36 
  -244  -1035    310    -86 
 -1035    151    225    -12 
  -244     93    310   -244 
   -12     -7    151    -45 
 -1035  -1035  -1035    125 
 -1035     -7    351  -1035 
 -1035    338     93  -1035 
    55  -1035  -1035    -12 
 -1035    251     93    -12 
   -45    151    193   -144 
--------------------------------------------------------------------------------

--------------------------------------------------------------------------------
	Motif GSGHWGBGDTGCWYN MEME-13 position-specific probability matrix
--------------------------------------------------------------------------------
letter-probability matrix: alength= 4 w= 15 nsites= 13 E= 3.1e+005 
 0.076923  0.153846  0.692308  0.076923 
 0.000000  0.461538  0.538462  0.000000 
 0.153846  0.153846  0.692308  0.000000 
 0.307692  0.230769  0.076923  0.384615 
 0.384615  0.076923  0.000000  0.538462 
 0.076923  0.000000  0.692308  0.230769 
 0.000000  0.230769  0.384615  0.384615 
 0.076923  0.153846  0.692308  0.076923 
 0.384615  0.076923  0.230769  0.307692 
 0.000000  0.000000  0.000000  1.000000 
 0.000000  0.076923  0.923077  0.000000 
 0.000000  0.846154  0.153846  0.000000 
 0.615385  0.000000  0.000000  0.384615 
 0.000000  0.461538  0.153846  0.384615 
 0.307692  0.230769  0.307692  0.153846 
--------------------------------------------------------------------------------

--------------------------------------------------------------------------------
	Motif GSGHWGBGDTGCWYN MEME-13 regular expression
--------------------------------------------------------------------------------
G[GC]G[TAC][TA][GT][GTC]G[ATG]TGC[AT][CT][AGC]
--------------------------------------------------------------------------------


Time 5449.32 secs.

********************************************************************************


********************************************************************************
MOTIF YCWTYTTYTTTTTTTTYTTTT MEME-14	width =  21  sites =  35  llr = 452  E-value = 1.3e+005
********************************************************************************
--------------------------------------------------------------------------------
	Motif YCWTYTTYTTTTTTTTYTTTT MEME-14 Description
--------------------------------------------------------------------------------
Simplified        A  :132:1::1::1:::::::::
pos.-specific     C  35113:131112:2:14:11:
probability       G  21:1::1:::1:2::1:1:::
matrix            T  52677977797788a86999a

         bits    3.6                      
                 3.3                      
                 2.9                      
                 2.5                      
Relative         2.2                      
Entropy          1.8                      
(18.6 bits)      1.5                 *    
                 1.1 **  *  * *  *** *****
                 0.7 **  **** ************
                 0.4 ** ******************
                 0.0 ---------------------

Multilevel           TCTTTTTTTTTTTTTTTTTTT
consensus            CTAAC  C    GC  C    
sequence             G                    
                                          
--------------------------------------------------------------------------------

--------------------------------------------------------------------------------
	Motif YCWTYTTYTTTTTTTTYTTTT MEME-14 sites sorted by position p-value
--------------------------------------------------------------------------------
Sequence name            Strand  Start   P-value                    Site       
-------------            ------  ----- ---------            ---------------------
Pf3D7_14_v3:3175468-3184     +   4110  7.35e-10 TATCGGGATA CCTCCTTCCTTTTCTTCTCTT ACGTTTTGTT
Pf3D7_14_v3:2012976-2014     -    639  8.12e-09 TTCCTATTAT CCTTTTTCTTTTTTTTTTTTT AACGTAAAAT
Pf3D7_14_v3:2471660-2473     +    853  3.17e-08 TTTTTATTAT TCTTTTCTTTTTTTTTCTTTT TATGAATATA
Pf3D7_14_v3:3004811-3005     +    619  3.82e-08 TGTAGAGGTA CCTTTTTTTTTTTTTTTTTTT TTTAAGGTGT
Pf3D7_14_v3:2102259-2104     -   1360  3.82e-08 TTATTTTTAA CCTTTTTTTTTTTTTTTTTTT TTTTTTAATA
Pf3D7_14_v3:2557800-2558     +    850  4.47e-08 TTTAGTAGAT TCTACTTCCTTTTTTGCGCTT ATTTAAAATT
Pf3D7_14_v3:1237558-1238     +     55  5.33e-08 GAAAATACCC CCATCATTTTTTTTTTCTTTT TTAAATTTTT
Pf3D7_14_v3:2805655-2808     +    238  6.11e-08 CCAATACTCT GCTTTTTTTTTTTTTTTTTTT TAATATTTGT
Pf3D7_14_v3:2590344-2591     +    126  6.11e-08 CTTTCTTTTT GTTTCTTTTTTTGTTTCTTTT TTTGTTTCTT
Pf3D7_14_v3:3163221-3167     +    240  1.03e-07 CAAAAAATGA CCATTTTTTTTTTTTTTTTTT TATTTATAAT
Pf3D7_14_v3:3147875-3153     +   1600  1.03e-07 AGTATTATTT TCATTTTCTTTCTTTTTTTTT TCAATATAAT
Pf3D7_14_v3:1603692-1606     +    746  1.03e-07 TAAGTTTTTT CCATTTTTTTTTTTTTTTTTT TATTATTATT
Pf3D7_14_v3:1185920-1188     +    346  2.00e-07 TGGATGATTT TCAATTTCTTGTTTTCCTTTT TGGCGCAGCT
Pf3D7_14_v3:3199842-3203     +   1815  2.26e-07 AATCTTTTAT GTTTTTTTCTTTTTTTCTTTT AATCATATTA
Pf3D7_14_v3:1501615-1502     -    215  3.53e-07 AATTTTGTGA GCCGCTTTATCCTTTTTTTTT AAGTATATTA
Pf3D7_14_v3:3171711-3174     +   1999  3.98e-07 TTGTAAAATA GGATCTCTTTGTGTTTTGTTT TTAATTTTTA
Pf3D7_14_v3:3218155-3225     -   6307  4.41e-07 AACATACTAA TGTGTTTTTCTTTTTTCTTTT TCAGAACATT
Pf3D7_14_v3:2988654-2989     -      1  4.41e-07 AAATTTGGTA CATTTTTTTTTTGTTTCTTTT           
Pf3D7_14_v3:2014612-2015     -     96  5.44e-07 AATTTTCCAG TGCTCTTCATTGGTTTCTTTT TAAGAGCAAC
Pf3D7_14_v3:3212889-3217     -    664  6.02e-07 ATGATATTTA TTTTTTTTTTCTTCTTCTTTT ATTATTTTAA
Pf3D7_14_v3:2707497-2708     +    335  6.02e-07 AACTAAAAAA GGTTTTGTTTCTTTTTTGTTT TAATTTACAT
Pf3D7_14_v3:2484465-2485     +    196  6.70e-07 TATATATGTA TCATTTGCATGTGTTGTTTTT TTATTTTTTT
Pf3D7_14_v3:3073617-3074     +    262  9.00e-07 TTTTTTACTT TCTTTTTTACTTTCTTTTTTT TTTTCTTTTC
Pf3D7_14_v3:3226031-3228     +   1040  9.98e-07 GATTAAATCT GATACTTTTTGTTTTGCTTTT GATGTATTTT
Pf3D7_14_v3:1680219-1680     +    567  9.98e-07 ATTAATATTA TCTTCTGTTCTAGTTTTTTTT CAGGAGTATC
Pf3D7_14_v3:1919040-1919     -    344  1.10e-06 TTTATTTATT TTTACTTCTTTCTTTGTTTTT TTTACTTTAT
Pf3D7_14_v3:2120649-2121     -    250  1.20e-06 TTCGTATTAC CTCTTATCTCTTTTTCCGTTT TTAATTTAAT
Pf3D7_14_v3:3248615-3255     +   3072  1.56e-06 CTTTTATAAT TTTTTTTTTTTCGTTTTTTTT CTGTAATGTT
Pf3D7_14_v3:1715879-1716     +    105  2.21e-06 TGTCAATTAA TTATTTCCCCCCTTTTTTTTT TTTTATTTCC
Pf3D7_14_v3:1514467-1516     +   1081  2.21e-06 AATATAGTAA TGTATTTTTTTTTTTTTTTTT AATTAATATA
Pf3D7_14_v3:3236981-3241     -    184  2.78e-06 TTACATTATG TATACTTTCTTTTCTTCTTCT ACTAAGATGA
Pf3D7_14_v3:1189588-1189     -    388  4.03e-06         TA TCGCTAGCTTTTTCTCTTTTT ACCAAACCAA
Pf3D7_14_v3:1616851-1617     -     92  4.31e-06 AGAAAAATTT GCAATACCTTTCTTTTTTCCT TATATATATA
Pf3D7_14_v3:3168366-3170     -    837  5.25e-06 ATATATATTT CTATTAGTTTTTTCTGTTTTT GTTTTTAATT
Pf3D7_14_v3:2932266-2932     -     33  6.70e-06 TTTAAATGAC TCCTCTTTATGATCCTCTTCT AAAATATTAT
--------------------------------------------------------------------------------

--------------------------------------------------------------------------------
	Motif YCWTYTTYTTTTTTTTYTTTT MEME-14 block diagrams
--------------------------------------------------------------------------------
SEQUENCE NAME            POSITION P-VALUE  MOTIF DIAGRAM
-------------            ----------------  -------------
Pf3D7_14_v3:3175468-3184          7.4e-10  4109_[+14]_5013
Pf3D7_14_v3:2012976-2014          8.1e-09  638_[-14]_527
Pf3D7_14_v3:2471660-2473          3.2e-08  852_[+14]_634
Pf3D7_14_v3:3004811-3005          3.8e-08  618_[+14]_264
Pf3D7_14_v3:2102259-2104          3.8e-08  1359_[-14]_797
Pf3D7_14_v3:2557800-2558          4.5e-08  849_[+14]_84
Pf3D7_14_v3:1237558-1238          5.3e-08  54_[+14]_909
Pf3D7_14_v3:2805655-2808          6.1e-08  237_[+14]_2170
Pf3D7_14_v3:2590344-2591          6.1e-08  125_[+14]_1309
Pf3D7_14_v3:3163221-3167            1e-07  239_[+14]_4366
Pf3D7_14_v3:3147875-3153            1e-07  1599_[+14]_4388
Pf3D7_14_v3:1603692-1606            1e-07  745_[+14]_2107
Pf3D7_14_v3:1185920-1188            2e-07  345_[+14]_1818
Pf3D7_14_v3:3199842-3203          2.3e-07  1814_[+14]_2237
Pf3D7_14_v3:1501615-1502          3.5e-07  214_[-14]_193
Pf3D7_14_v3:3171711-3174            4e-07  1998_[+14]_383
Pf3D7_14_v3:3218155-3225          4.4e-07  6306_[-14]_819
Pf3D7_14_v3:2988654-2989          4.4e-07  [-14]_398
Pf3D7_14_v3:2014612-2015          5.4e-07  95_[-14]_631
Pf3D7_14_v3:3212889-3217            6e-07  663_[-14]_3939
Pf3D7_14_v3:2707497-2708            6e-07  334_[+14]_576
Pf3D7_14_v3:2484465-2485          6.7e-07  195_[+14]_355
Pf3D7_14_v3:3073617-3074            9e-07  261_[+14]_345
Pf3D7_14_v3:3226031-3228            1e-06  1039_[+14]_1899
Pf3D7_14_v3:1680219-1680            1e-06  566_[+14]_33
Pf3D7_14_v3:1919040-1919          1.1e-06  343_[-14]_260
Pf3D7_14_v3:2120649-2121          1.2e-06  249_[-14]_934
Pf3D7_14_v3:3248615-3255          1.6e-06  3071_[+14]_4153
Pf3D7_14_v3:1715879-1716          2.2e-06  104_[+14]_570
Pf3D7_14_v3:1514467-1516          2.2e-06  1080_[+14]_615
Pf3D7_14_v3:3236981-3241          2.8e-06  183_[-14]_4627
Pf3D7_14_v3:1189588-1189            4e-06  387_[-14]_2
Pf3D7_14_v3:1616851-1617          4.3e-06  91_[-14]_291
Pf3D7_14_v3:3168366-3170          5.2e-06  836_[-14]_1069
Pf3D7_14_v3:2932266-2932          6.7e-06  32_[-14]_429
--------------------------------------------------------------------------------

--------------------------------------------------------------------------------
	Motif YCWTYTTYTTTTTTTTYTTTT MEME-14 in BLOCKS format
--------------------------------------------------------------------------------
BL   MOTIF YCWTYTTYTTTTTTTTYTTTT width=21 seqs=35
Pf3D7_14_v3:3175468-3184 ( 4110) CCTCCTTCCTTTTCTTCTCTT  1 
Pf3D7_14_v3:2012976-2014 (  639) CCTTTTTCTTTTTTTTTTTTT  1 
Pf3D7_14_v3:2471660-2473 (  853) TCTTTTCTTTTTTTTTCTTTT  1 
Pf3D7_14_v3:3004811-3005 (  619) CCTTTTTTTTTTTTTTTTTTT  1 
Pf3D7_14_v3:2102259-2104 ( 1360) CCTTTTTTTTTTTTTTTTTTT  1 
Pf3D7_14_v3:2557800-2558 (  850) TCTACTTCCTTTTTTGCGCTT  1 
Pf3D7_14_v3:1237558-1238 (   55) CCATCATTTTTTTTTTCTTTT  1 
Pf3D7_14_v3:2805655-2808 (  238) GCTTTTTTTTTTTTTTTTTTT  1 
Pf3D7_14_v3:2590344-2591 (  126) GTTTCTTTTTTTGTTTCTTTT  1 
Pf3D7_14_v3:3163221-3167 (  240) CCATTTTTTTTTTTTTTTTTT  1 
Pf3D7_14_v3:3147875-3153 ( 1600) TCATTTTCTTTCTTTTTTTTT  1 
Pf3D7_14_v3:1603692-1606 (  746) CCATTTTTTTTTTTTTTTTTT  1 
Pf3D7_14_v3:1185920-1188 (  346) TCAATTTCTTGTTTTCCTTTT  1 
Pf3D7_14_v3:3199842-3203 ( 1815) GTTTTTTTCTTTTTTTCTTTT  1 
Pf3D7_14_v3:1501615-1502 (  215) GCCGCTTTATCCTTTTTTTTT  1 
Pf3D7_14_v3:3171711-3174 ( 1999) GGATCTCTTTGTGTTTTGTTT  1 
Pf3D7_14_v3:3218155-3225 ( 6307) TGTGTTTTTCTTTTTTCTTTT  1 
Pf3D7_14_v3:2988654-2989 (    1) CATTTTTTTTTTGTTTCTTTT  1 
Pf3D7_14_v3:2014612-2015 (   96) TGCTCTTCATTGGTTTCTTTT  1 
Pf3D7_14_v3:3212889-3217 (  664) TTTTTTTTTTCTTCTTCTTTT  1 
Pf3D7_14_v3:2707497-2708 (  335) GGTTTTGTTTCTTTTTTGTTT  1 
Pf3D7_14_v3:2484465-2485 (  196) TCATTTGCATGTGTTGTTTTT  1 
Pf3D7_14_v3:3073617-3074 (  262) TCTTTTTTACTTTCTTTTTTT  1 
Pf3D7_14_v3:3226031-3228 ( 1040) GATACTTTTTGTTTTGCTTTT  1 
Pf3D7_14_v3:1680219-1680 (  567) TCTTCTGTTCTAGTTTTTTTT  1 
Pf3D7_14_v3:1919040-1919 (  344) TTTACTTCTTTCTTTGTTTTT  1 
Pf3D7_14_v3:2120649-2121 (  250) CTCTTATCTCTTTTTCCGTTT  1 
Pf3D7_14_v3:3248615-3255 ( 3072) TTTTTTTTTTTCGTTTTTTTT  1 
Pf3D7_14_v3:1715879-1716 (  105) TTATTTCCCCCCTTTTTTTTT  1 
Pf3D7_14_v3:1514467-1516 ( 1081) TGTATTTTTTTTTTTTTTTTT  1 
Pf3D7_14_v3:3236981-3241 (  184) TATACTTTCTTTTCTTCTTCT  1 
Pf3D7_14_v3:1189588-1189 (  388) TCGCTAGCTTTTTCTCTTTTT  1 
Pf3D7_14_v3:1616851-1617 (   92) GCAATACCTTTCTTTTTTCCT  1 
Pf3D7_14_v3:3168366-3170 (  837) CTATTAGTTTTTTCTGTTTTT  1 
Pf3D7_14_v3:2932266-2932 (   33) TCCTCTTTATGATCCTCTTCT  1 
//

--------------------------------------------------------------------------------

--------------------------------------------------------------------------------
	Motif YCWTYTTYTTTTTTTTYTTTT MEME-14 position-specific scoring matrix
--------------------------------------------------------------------------------
log-odds matrix: alength= 4 w= 21 n= 129604 bayes= 13.2394 E= 1.3e+005 
 -1177    182    150     21 
  -229    274     82    -87 
   -55     50   -150     45 
  -107    -50    -50     71 
 -1177    208  -1177     65 
  -155  -1177  -1177    103 
 -1177     50     82     83 
 -1177    208  -1177     65 
  -155     82  -1177     77 
 -1177     82  -1177    103 
 -1177     50     82     83 
  -287    108   -150     83 
 -1177  -1177    130     93 
 -1177    130  -1177     93 
 -1177   -150  -1177    121 
 -1177      8     82     88 
 -1177    240  -1177     45 
 -1177  -1177     50    108 
 -1177      8  -1177    113 
 -1177      8  -1177    113 
 -1177  -1177  -1177    125 
--------------------------------------------------------------------------------

--------------------------------------------------------------------------------
	Motif YCWTYTTYTTTTTTTTYTTTT MEME-14 position-specific probability matrix
--------------------------------------------------------------------------------
letter-probability matrix: alength= 4 w= 21 nsites= 35 E= 1.3e+005 
 0.000000  0.285714  0.228571  0.485714 
 0.085714  0.542857  0.142857  0.228571 
 0.285714  0.114286  0.028571  0.571429 
 0.200000  0.057143  0.057143  0.685714 
 0.000000  0.342857  0.000000  0.657143 
 0.142857  0.000000  0.000000  0.857143 
 0.000000  0.114286  0.142857  0.742857 
 0.000000  0.342857  0.000000  0.657143 
 0.142857  0.142857  0.000000  0.714286 
 0.000000  0.142857  0.000000  0.857143 
 0.000000  0.114286  0.142857  0.742857 
 0.057143  0.171429  0.028571  0.742857 
 0.000000  0.000000  0.200000  0.800000 
 0.000000  0.200000  0.000000  0.800000 
 0.000000  0.028571  0.000000  0.971429 
 0.000000  0.085714  0.142857  0.771429 
 0.000000  0.428571  0.000000  0.571429 
 0.000000  0.000000  0.114286  0.885714 
 0.000000  0.085714  0.000000  0.914286 
 0.000000  0.085714  0.000000  0.914286 
 0.000000  0.000000  0.000000  1.000000 
--------------------------------------------------------------------------------

--------------------------------------------------------------------------------
	Motif YCWTYTTYTTTTTTTTYTTTT MEME-14 regular expression
--------------------------------------------------------------------------------
[TCG][CT][TA][TA][TC]TT[TC]TTTT[TG][TC]TT[TC]TTTT
--------------------------------------------------------------------------------


Time 5843.86 secs.

********************************************************************************


********************************************************************************
MOTIF CMRHWASWWKTTSTSCTRDTWYTGMBRA MEME-15	width =  28  sites =   7  llr = 160  E-value = 2.8e+005
********************************************************************************
--------------------------------------------------------------------------------
	Motif CMRHWASWWKTTSTSCTRDTWYTGMBRA MEME-15 Description
--------------------------------------------------------------------------------
Simplified        A  :44467143:1:::1::441411:4:47
pos.-specific     C  a613::6::1::3149::::14::43:3
probability       G  ::4:1:3:16:36:31163:11:9136:
matrix            T  :::333:66397191:9:393391:4::

         bits    3.6 *                           
                 3.3 *                           
                 2.9 *              *            
                 2.5 *              *       *    
Relative         2.2 *              *       *    
Entropy          1.8 *     *     *  *       *    
(32.9 bits)      1.5 **    *  *  *  * *     *  * 
                 1.1 ***   *  * *******     *****
                 0.7 ***   *  ********* * *******
                 0.4 ******************** *******
                 0.0 ----------------------------

Multilevel           CCAAAACTTGTTGTCCTGATACTGATGA
consensus             AGCTTGAAT GC G  AG TT  CCAC
sequence                T              T      G  
                                                 
--------------------------------------------------------------------------------

--------------------------------------------------------------------------------
	Motif CMRHWASWWKTTSTSCTRDTWYTGMBRA MEME-15 sites sorted by position p-value
--------------------------------------------------------------------------------
Sequence name            Strand  Start   P-value                        Site          
-------------            ------  ----- ---------            ----------------------------
Pf3D7_14_v3:3218155-3225     -   5369  8.56e-15 GCATGTTCAG CAGCAACAACTTCTCCTGATCCTGCCAC AAAAATAGTA
Pf3D7_14_v3:3171711-3174     +   1360  1.34e-12 ACAGAATTTT CCGTTACATGTTGTGCTATAGGTGAGGA TTTATTATGA
Pf3D7_14_v3:3248615-3255     +   6967  1.83e-12 TATGGTTTAA CCGAAACTGGTGGTGCTATTTTTGGTAA ACATGTAGAA
Pf3D7_14_v3:1680219-1680     +     36  2.28e-11 GTTACTTTTC CAAAAAATATTTCTCCTGGTACTGAGGA TAAGGAATCA
Pf3D7_14_v3:3004811-3005     +    343  7.69e-11 AATTGTATGC CAATGTCTTTTTGTCCTAATATTGCTGA CCACATTTTG
Pf3D7_14_v3:3212889-3217     +   1203  1.87e-10 ACTGGTGAAC CCAAAAGTTGTTGTAGTGGTAATTCTGA ATCTAATCAA
Pf3D7_14_v3:2503959-2504     -    218  7.13e-10    TTGTATT CCCCTTGATGAGTCTCGGATTCAGACAC ATCTGATTTT
--------------------------------------------------------------------------------

--------------------------------------------------------------------------------
	Motif CMRHWASWWKTTSTSCTRDTWYTGMBRA MEME-15 block diagrams
--------------------------------------------------------------------------------
SEQUENCE NAME            POSITION P-VALUE  MOTIF DIAGRAM
-------------            ----------------  -------------
Pf3D7_14_v3:3218155-3225          8.6e-15  5368_[-15]_1750
Pf3D7_14_v3:3171711-3174          1.3e-12  1359_[+15]_1015
Pf3D7_14_v3:3248615-3255          1.8e-12  6966_[+15]_251
Pf3D7_14_v3:1680219-1680          2.3e-11  35_[+15]_557
Pf3D7_14_v3:3004811-3005          7.7e-11  342_[+15]_533
Pf3D7_14_v3:3212889-3217          1.9e-10  1202_[+15]_3393
Pf3D7_14_v3:2503959-2504          7.1e-10  217_[-15]_7
--------------------------------------------------------------------------------

--------------------------------------------------------------------------------
	Motif CMRHWASWWKTTSTSCTRDTWYTGMBRA MEME-15 in BLOCKS format
--------------------------------------------------------------------------------
BL   MOTIF CMRHWASWWKTTSTSCTRDTWYTGMBRA width=28 seqs=7
Pf3D7_14_v3:3218155-3225 ( 5369) CAGCAACAACTTCTCCTGATCCTGCCAC  1 
Pf3D7_14_v3:3171711-3174 ( 1360) CCGTTACATGTTGTGCTATAGGTGAGGA  1 
Pf3D7_14_v3:3248615-3255 ( 6967) CCGAAACTGGTGGTGCTATTTTTGGTAA  1 
Pf3D7_14_v3:1680219-1680 (   36) CAAAAAATATTTCTCCTGGTACTGAGGA  1 
Pf3D7_14_v3:3004811-3005 (  343) CAATGTCTTTTTGTCCTAATATTGCTGA  1 
Pf3D7_14_v3:3212889-3217 ( 1203) CCAAAAGTTGTTGTAGTGGTAATTCTGA  1 
Pf3D7_14_v3:2503959-2504 (  218) CCCCTTGATGAGTCTCGGATTCAGACAC  1 
//

--------------------------------------------------------------------------------

--------------------------------------------------------------------------------
	Motif CMRHWASWWKTTSTSCTRDTWYTGMBRA MEME-15 position-specific scoring matrix
--------------------------------------------------------------------------------
log-odds matrix: alength= 4 w= 28 n= 128841 bayes= 14.7735 E= 2.8e+005 
  -945    362   -945   -945 
     3    282   -945   -945 
     3     82    240   -945 
     3    182   -945    -55 
    45   -945     82    -55 
    77   -945   -945    -55 
  -155    282    182   -945 
     3   -945   -945     45 
   -55   -945     82     45 
  -945     82    282    -55 
  -155   -945   -945    103 
  -945   -945    182     77 
  -945    182    282   -155 
  -945     82   -945    103 
  -155    240    182   -155 
  -945    340     82   -945 
  -945   -945     82    103 
     3   -945    282   -945 
     3   -945    182    -55 
  -155   -945   -945    103 
     3     82     82    -55 
  -155    240     82    -55 
  -155   -945   -945    103 
  -945   -945    340   -155 
     3    240     82   -945 
  -945    182    182      3 
     3   -945    282   -945 
    77    182   -945   -945 
--------------------------------------------------------------------------------

--------------------------------------------------------------------------------
	Motif CMRHWASWWKTTSTSCTRDTWYTGMBRA MEME-15 position-specific probability matrix
--------------------------------------------------------------------------------
letter-probability matrix: alength= 4 w= 28 nsites= 7 E= 2.8e+005 
 0.000000  1.000000  0.000000  0.000000 
 0.428571  0.571429  0.000000  0.000000 
 0.428571  0.142857  0.428571  0.000000 
 0.428571  0.285714  0.000000  0.285714 
 0.571429  0.000000  0.142857  0.285714 
 0.714286  0.000000  0.000000  0.285714 
 0.142857  0.571429  0.285714  0.000000 
 0.428571  0.000000  0.000000  0.571429 
 0.285714  0.000000  0.142857  0.571429 
 0.000000  0.142857  0.571429  0.285714 
 0.142857  0.000000  0.000000  0.857143 
 0.000000  0.000000  0.285714  0.714286 
 0.000000  0.285714  0.571429  0.142857 
 0.000000  0.142857  0.000000  0.857143 
 0.142857  0.428571  0.285714  0.142857 
 0.000000  0.857143  0.142857  0.000000 
 0.000000  0.000000  0.142857  0.857143 
 0.428571  0.000000  0.571429  0.000000 
 0.428571  0.000000  0.285714  0.285714 
 0.142857  0.000000  0.000000  0.857143 
 0.428571  0.142857  0.142857  0.285714 
 0.142857  0.428571  0.142857  0.285714 
 0.142857  0.000000  0.000000  0.857143 
 0.000000  0.000000  0.857143  0.142857 
 0.428571  0.428571  0.142857  0.000000 
 0.000000  0.285714  0.285714  0.428571 
 0.428571  0.000000  0.571429  0.000000 
 0.714286  0.285714  0.000000  0.000000 
--------------------------------------------------------------------------------

--------------------------------------------------------------------------------
	Motif CMRHWASWWKTTSTSCTRDTWYTGMBRA MEME-15 regular expression
--------------------------------------------------------------------------------
C[CA][AG][ACT][AT][AT][CG][TA][TA][GT]T[TG][GC]T[CG]CT[GA][AGT]T[AT][CT]TG[AC][TCG][GA][AC]
--------------------------------------------------------------------------------


Time 6234.76 secs.

********************************************************************************


********************************************************************************
SUMMARY OF MOTIFS
********************************************************************************

--------------------------------------------------------------------------------
	Combined block diagrams: non-overlapping sites with p-value < 0.0001
--------------------------------------------------------------------------------
SEQUENCE NAME            COMBINED P-VALUE  MOTIF DIAGRAM
-------------            ----------------  -------------
Pf3D7_14_v3:1185920-1188         2.93e-48  41_[-7(3.22e-05)]_72_[+7(1.07e-06)]_\
    10_[-5(2.03e-05)]_8_[-1(1.72e-09)]_59_[+8(3.73e-15)]_13_[+14(2.00e-07)]_63_\
    [+11(1.64e-05)]_3_[+1(5.08e-13)]_89_[+8(1.95e-05)]_121_[+1(2.93e-09)]_87_\
    [-6(3.48e-06)]_1_[+1(1.95e-12)]_52_[-4(8.01e-05)]_306_[+11(9.87e-05)]_47_\
    [-13(7.20e-07)]_24_[+4(3.34e-11)]_20_[-2(1.60e-11)]_117_[-6(3.05e-05)]_107_\
    [+6(3.88e-10)]_6_[+1(2.20e-11)]_259_[+1(2.73e-05)]_85
Pf3D7_14_v3:1189588-1189         2.37e-46  6_[-7(1.06e-05)]_43_[+5(1.07e-05)]_\
    [+1(2.93e-13)]_50_[-4(5.06e-07)]_23_[-4(1.34e-07)]_7_[+2(3.11e-08)]_1_\
    [+12(5.13e-17)]_5_[-9(1.76e-05)]_2_[-14(4.03e-06)]_2
Pf3D7_14_v3:1229478-1229         2.13e-13  20_[+2(4.04e-10)]_27_[+4(4.32e-06)]_\
    84_[-6(7.20e-06)]_67_[+5(9.86e-06)]_16
Pf3D7_14_v3:1237558-1238         5.01e-53  46_[-7(7.37e-05)]_2_[-4(1.77e-05)]_\
    41_[-2(6.31e-10)]_14_[-10(1.03e-17)]_35_[+11(1.72e-07)]_11_[-3(6.01e-11)]_\
    115_[+1(5.08e-13)]_67_[-6(3.91e-07)]_67_[-6(2.09e-05)]_87_[-1(3.17e-14)]_\
    28_[-6(6.16e-05)]_6_[-13(6.79e-09)]_113_[+4(8.02e-07)]_8
Pf3D7_14_v3:1252422-1252         4.95e-26  2_[+4(1.04e-06)]_106_\
    [-14(2.38e-05)]_44_[-7(3.08e-07)]_18_[+13(1.81e-05)]_32_[+1(8.92e-13)]_6
Pf3D7_14_v3:1263240-1263         1.57e-23  [+3(1.40e-11)]_9_[+6(1.01e-05)]_108_\
    [-3(4.69e-11)]_11_[-7(1.06e-05)]_67_[-4(2.20e-06)]_137_[-6(5.21e-05)]_\
    [-1(8.89e-08)]_2_[+3(2.36e-05)]_37_[-6(7.26e-05)]_43
Pf3D7_14_v3:1330541-1330         4.65e-09  49_[-13(4.89e-05)]_22_\
    [-13(6.03e-05)]_54_[-7(2.05e-05)]_59_[-3(5.90e-06)]_88_[+11(1.17e-08)]_33
Pf3D7_14_v3:1338595-1339         9.85e-17  51_[-7(3.96e-08)]_55_[-5(7.76e-05)]_\
    33_[-5(4.25e-06)]_76_[-3(6.96e-08)]_33_[-7(2.18e-06)]_63_[+1(4.82e-10)]_29_\
    [+11(9.77e-06)]_23
Pf3D7_14_v3:1376854-1377         9.54e-35  151_[-5(5.70e-07)]_12_\
    [+1(2.36e-12)]_44_[+2(7.09e-08)]_123_[+2(1.77e-10)]_57_[+1(1.36e-10)]_5_\
    [-1(9.79e-08)]_62_[-7(1.78e-07)]_36_[+11(1.78e-06)]_2_[-1(3.17e-14)]_24_\
    [+4(3.36e-05)]_10_[+1(7.17e-13)]_59_[+5(6.75e-05)]_63_[-1(6.40e-05)]_22_\
    [+6(8.09e-06)]_8_[-11(4.74e-05)]_6
Pf3D7_14_v3:1418168-1418         1.25e-30  151_[-2(3.77e-08)]_141_\
    [+3(4.13e-10)]_68_[-7(5.63e-09)]_52_[-11(9.18e-05)]_50_[+5(9.67e-05)]_1_\
    [-7(4.19e-06)]_155_[-1(6.46e-11)]_4
Pf3D7_14_v3:1443955-1444         3.71e-34  [+6(1.99e-07)]_61_[-2(1.06e-10)]_\
    185_[+3(4.07e-07)]_66_[-5(1.54e-05)]_23_[-1(5.02e-12)]_102_[-6(3.48e-06)]_\
    5_[+12(1.25e-05)]_23
Pf3D7_14_v3:1474711-1478         4.45e-27  18_[+14(7.11e-05)]_46_\
    [-11(7.58e-05)]_78_[+3(2.74e-05)]_13_[-6(6.43e-06)]_[+1(6.65e-12)]_36_\
    [-4(2.18e-08)]_23_[-14(1.42e-06)]_9_[+6(6.16e-05)]_58_[+14(6.02e-07)]_32_\
    [-6(4.01e-05)]_20_[-4(2.46e-05)]_82_[+4(3.72e-05)]_30_[-4(8.69e-05)]_52_\
    [+4(1.34e-09)]_1_[-5(4.44e-07)]_114_[+2(1.68e-09)]_28_[-2(1.13e-05)]_196_\
    [+14(2.09e-05)]_14_[-14(2.54e-07)]_68_[+1(7.55e-06)]_22_[-11(9.15e-08)]_\
    179_[-2(1.25e-10)]_75_[+1(1.95e-12)]_19_[+6(4.01e-05)]_9_[+6(5.21e-05)]_\
    117_[-14(5.43e-05)]_125_[+4(1.49e-05)]_28_[+3(9.30e-10)]_68_[+3(4.07e-07)]_\
    116_[+3(3.48e-11)]_85_[+4(8.54e-06)]_38_[-2(4.71e-10)]_17_[-1(5.37e-05)]_\
    86_[+6(1.30e-08)]_44_[+11(5.32e-07)]_11_[+11(1.08e-07)]_66_[+5(1.52e-08)]_\
    1_[+11(9.77e-06)]_31_[-1(1.97e-05)]_50_[+1(4.73e-05)]_23_[-2(4.14e-08)]_47_\
    [-1(1.36e-11)]
Pf3D7_14_v3:1501615-1502         4.96e-14  6_[-4(9.70e-06)]_18_[+1(4.84e-09)]_\
    81_[-5(1.54e-05)]_17_[-14(3.53e-07)]_93_[+3(2.75e-08)]_39_[+11(4.12e-05)]_\
    11
Pf3D7_14_v3:1511329-1512         9.49e-25  6_[-4(6.76e-05)]_142_[+6(6.43e-06)]_\
    8_[+11(3.05e-05)]_78_[-3(9.46e-08)]_48_[-14(1.74e-05)]_19_[-3(1.88e-11)]_\
    27_[+5(8.12e-05)]_89_[+3(4.07e-07)]_21_[+6(3.08e-06)]_192_[+2(4.53e-08)]_\
    18_[+4(3.66e-08)]_50_[-5(1.55e-09)]_70
Pf3D7_14_v3:1514467-1516         1.66e-28  [-1(4.05e-05)]_148_[-13(1.47e-05)]_\
    182_[+1(9.67e-14)]_[-1(1.28e-06)]_247_[-14(2.55e-05)]_8_[-11(1.17e-08)]_1_\
    [-5(2.40e-06)]_113_[+5(3.21e-06)]_19_[-1(7.30e-14)]_48_[-13(5.79e-05)]_10_\
    [-3(1.13e-07)]_7_[+14(2.21e-06)]_105_[-11(1.17e-08)]_87_[+2(4.53e-08)]_11_\
    [+4(5.31e-08)]_10_[-5(3.17e-05)]_96_[+11(1.27e-05)]_17_[-2(3.19e-07)]_23_\
    [-2(3.08e-05)]_3_[+11(3.09e-07)]_56
Pf3D7_14_v3:1540266-1540         8.05e-02  62_[-4(6.76e-05)]_184_\
    [+10(4.86e-05)]_100
Pf3D7_14_v3:1546085-1546         3.66e-41  38_[+1(7.17e-13)]_4_[-4(2.38e-06)]_\
    48_[+7(2.72e-07)]_9_[-9(1.59e-15)]_16_[-15(4.68e-05)]_41_[-1(2.55e-06)]_16_\
    [+6(2.76e-07)]
Pf3D7_14_v3:1546919-1548         9.05e-31  [-14(5.83e-05)]_155_[+14(1.38e-08)]_\
    172_[-5(7.09e-08)]_156_[-3(3.48e-11)]_68_[-5(8.15e-07)]_20_[+7(2.05e-05)]_\
    52_[+1(8.56e-07)]_29_[+6(9.19e-05)]_28_[+7(8.35e-07)]_119_[+7(1.95e-06)]_\
    39_[+3(5.35e-09)]_60_[+7(1.28e-05)]_46_[-4(4.72e-05)]_31_[-1(1.62e-13)]_92_\
    [+11(5.44e-06)]_41_[-11(1.39e-08)]_12_[+3(2.63e-09)]_3_[-11(1.36e-05)]_34_\
    [+6(8.51e-05)]_49_[+4(7.20e-11)]_74
Pf3D7_14_v3:1603692-1606         1.02e-35  32_[+4(1.17e-05)]_145_\
    [-4(3.54e-05)]_15_[+2(5.81e-09)]_32_[-2(1.08e-07)]_57_[-4(3.11e-07)]_127_\
    [-13(5.46e-09)]_26_[-11(7.58e-05)]_26_[+4(3.23e-08)]_[+11(8.47e-06)]_48_\
    [-4(4.16e-08)]_38_[-2(2.14e-11)]_58_[+4(9.58e-08)]_179_[-14(5.56e-06)]_168_\
    [+6(1.37e-06)]_4_[+1(4.26e-12)]_14_[-3(6.97e-05)]_26_[-5(5.03e-07)]_35_\
    [-4(3.23e-06)]_60_[+2(1.60e-11)]_62_[+2(1.13e-08)]_26_[-5(1.04e-08)]_3_\
    [+6(3.35e-05)]_12_[-1(1.52e-06)]_97_[+11(1.36e-05)]_[-5(7.25e-07)]_28_\
    [-1(5.64e-14)]_8_[-14(2.97e-05)]_38_[-6(3.48e-06)]_150_[-13(6.29e-05)]_57_\
    [-2(2.87e-05)]_12_[+11(1.17e-08)]_25_[-4(7.60e-08)]_4_[+2(6.31e-10)]_29_\
    [+15(7.22e-05)]_105_[+5(1.43e-06)]_32_[-4(3.79e-07)]_70_[+2(1.18e-07)]_10_\
    [-4(4.60e-07)]
Pf3D7_14_v3:1612794-1613         7.48e-03  26_[+6(2.71e-06)]_50_[-2(2.06e-05)]_\
    124
Pf3D7_14_v3:1616851-1617         5.66e-08  16_[+12(9.31e-05)]_34_\
    [-14(4.31e-06)]_43_[+6(6.69e-05)]_146_[-2(8.46e-10)]_52
Pf3D7_14_v3:1636677-1637         1.94e-23  33_[-4(1.03e-05)]_196_\
    [+3(9.46e-08)]_4_[+5(2.17e-06)]_99_[+14(1.39e-05)]_27_[+3(5.18e-10)]_78_\
    [+4(8.14e-09)]_40_[-5(3.21e-06)]_150_[+11(1.08e-07)]_39
Pf3D7_14_v3:1637973-1638         5.48e-08  48_[-5(9.12e-06)]_18_[+4(5.06e-07)]_\
    41_[+2(1.34e-06)]_8_[-7(2.70e-05)]_63
Pf3D7_14_v3:1668102-1668         1.24e-36  28_[-2(3.24e-11)]_5_[+1(7.17e-13)]_\
    24_[+5(1.07e-05)]_100_[+4(3.23e-08)]_109_[-1(7.17e-13)]_13_[+7(4.54e-05)]_\
    13_[+12(6.24e-05)]_190
Pf3D7_14_v3:1680219-1680         1.93e-35  4_[-6(3.48e-06)]_10_[+15(2.28e-11)]_\
    20_[-1(1.95e-12)]_19_[-11(1.45e-05)]_65_[+11(1.94e-06)]_7_[-11(3.93e-05)]_\
    28_[-13(1.06e-05)]_44_[-4(4.02e-06)]_4_[+2(2.57e-08)]_96_[+1(6.65e-12)]_14_\
    [+14(9.98e-07)]_33
Pf3D7_14_v3:1699010-1699         8.84e-27  101_[+3(3.89e-05)]_41_\
    [+5(1.95e-09)]_41_[-4(7.37e-05)]_189_[-4(3.23e-06)]_112_[-6(7.18e-08)]_29_\
    [-1(3.17e-14)]_58_[+5(5.03e-07)]_101_[-11(4.23e-06)]_30_[-10(7.98e-05)]_5
Pf3D7_14_v3:1715879-1716         3.76e-23  31_[+4(1.87e-06)]_44_\
    [+14(2.21e-06)]_190_[+2(4.82e-06)]_35_[-11(2.75e-05)]_4_[-6(4.38e-05)]_4_\
    [+1(1.28e-12)]_2_[+5(1.44e-05)]_69_[+7(1.87e-05)]_7_[+11(1.54e-05)]_4_\
    [-3(1.31e-06)]_56
Pf3D7_14_v3:1729018-1729         5.51e-34  23_[+4(2.09e-05)]_23_[+4(5.34e-06)]_\
    19_[+2(9.97e-08)]_4_[+14(3.51e-05)]_23_[+7(6.29e-08)]_70_[-12(5.30e-05)]_9_\
    [-14(6.62e-09)]_15_[+3(2.44e-10)]
Pf3D7_14_v3:1846477-1847         7.76e-04  19_[+11(2.59e-05)]_6_[-7(4.54e-05)]_\
    20_[-4(7.37e-05)]_172_[+11(4.23e-06)]_37_[-5(1.03e-06)]_99_[+4(2.57e-06)]_\
    35
Pf3D7_14_v3:1868647-1869         3.11e-30  55_[-6(4.49e-06)]_58_\
    [-11(2.75e-05)]_19_[-5(2.19e-08)]_3_[-2(7.31e-10)]_17_[+1(2.75e-10)]_187_\
    [+5(2.42e-09)]_39_[-6(8.51e-05)]_15_[+1(1.66e-05)]_27_[+6(7.20e-06)]_20_\
    [+13(5.72e-08)]_75_[+4(1.25e-08)]_90_[-11(2.59e-05)]_122_[+11(5.61e-08)]_\
    34
Pf3D7_14_v3:1889236-1889         2.68e-25  15_[+1(1.24e-09)]_14_[+2(5.44e-08)]_\
    8_[+9(2.11e-05)]_27_[+7(2.05e-05)]_77_[+7(1.28e-05)]_75_[-6(7.26e-05)]
Pf3D7_14_v3:1890072-1890         2.48e-08  1_[+13(9.26e-09)]_36_[+2(3.20e-05)]_\
    243_[+2(1.26e-06)]_1_[+6(1.71e-05)]_39_[-4(5.73e-06)]_34_[+7(1.56e-05)]_37
Pf3D7_14_v3:1898337-1898         5.56e-04  32_[+6(5.67e-05)]_23_[+5(1.44e-05)]_\
    120_[-7(2.25e-05)]_1
Pf3D7_14_v3:1919040-1919         4.28e-18  92_[+2(3.24e-11)]_41_[+5(9.86e-06)]_\
    25_[-11(3.63e-06)]_78_[+4(1.62e-09)]_3_[+4(6.69e-07)]_25_[+13(7.52e-06)]_\
    89_[-14(1.94e-08)]_99
Pf3D7_14_v3:1939847-1940         2.12e-29  33_[+1(3.20e-05)]_225_\
    [-8(7.02e-05)]_[+7(6.81e-05)]_4_[+6(5.67e-05)]_76_[-3(3.38e-08)]_91_\
    [-4(6.76e-08)]_46_[+2(4.75e-11)]_21_[-13(1.06e-05)]_30_[+4(4.64e-06)]_65_\
    [-1(2.89e-11)]_91_[-1(3.04e-05)]_44_[+14(6.70e-06)]_85
Pf3D7_14_v3:1948706-1949         2.86e-13  91_[-5(3.91e-07)]_3_[-2(1.38e-07)]_\
    16_[-2(7.73e-08)]_35_[-12(1.91e-05)]_3_[-7(2.25e-05)]_109
Pf3D7_14_v3:2007303-2007         4.62e-13  334_[+4(8.00e-06)]_18_\
    [-4(2.29e-07)]_53_[-1(2.51e-08)]_35
Pf3D7_14_v3:2012976-2014         3.17e-34  57_[-2(4.07e-09)]_183_\
    [-3(1.05e-09)]_76_[-1(2.63e-06)]_52_[+1(3.15e-09)]_14_[-2(4.75e-11)]_18_\
    [+3(3.58e-10)]_52_[-14(8.12e-09)]_50_[-2(4.97e-08)]_35_[-3(1.40e-11)]_30_\
    [+2(6.36e-07)]_[-6(2.53e-05)]_28_[-13(4.65e-06)]_19_[-7(8.62e-05)]_40_\
    [+1(7.17e-13)]_27_[-2(2.77e-05)]_75_[-11(3.01e-08)]
Pf3D7_14_v3:2014612-2015         3.45e-49  37_[+10(1.56e-06)]_13_\
    [-14(5.83e-05)]_[-13(7.41e-05)]_3_[+8(4.27e-16)]_57_[+4(9.58e-08)]_17_\
    [-1(2.75e-10)]_63_[-6(9.05e-06)]_[-7(5.36e-05)]_12_[+4(7.37e-05)]_20_\
    [+2(2.14e-11)]_34_[-1(3.10e-15)]_106_[+1(4.60e-08)]_28
Pf3D7_14_v3:2036952-2037         8.54e-22  11_[-5(2.30e-07)]_127_\
    [+11(9.11e-06)]_4_[-1(5.64e-14)]_9_[-3(4.07e-07)]_175_[-2(3.08e-06)]_10_\
    [+6(1.54e-05)]_15
Pf3D7_14_v3:2046592-2047         3.23e-36  14_[+6(5.89e-08)]_15_[+6(1.84e-09)]_\
    18_[+5(1.28e-06)]_28_[+7(8.69e-06)]_179_[-3(1.05e-09)]_113_[+6(5.21e-05)]_\
    6_[+2(1.77e-10)]_3_[-11(7.35e-06)]_18_[+2(5.93e-05)]_53_[-1(1.95e-12)]_10
Pf3D7_14_v3:2054770-2055         2.12e-24  97_[-2(5.44e-08)]_[-3(5.18e-10)]_75_\
    [+6(2.53e-05)]_31_[-11(5.88e-06)]_5
Pf3D7_14_v3:2102259-2104         1.39e-30  43_[-11(5.68e-05)]_7_\
    [-14(7.13e-06)]_156_[-5(4.72e-05)]_71_[+3(1.39e-05)]_13_[+3(2.14e-09)]_44_\
    [+1(8.38e-05)]_31_[+2(3.46e-10)]_30_[+3(2.67e-06)]_139_[+5(2.17e-05)]_16_\
    [-4(2.74e-05)]_22_[-2(2.39e-05)]_111_[+1(5.19e-09)]_83_[+1(4.03e-06)]_8_\
    [-11(4.23e-06)]_109_[+4(1.67e-05)]_46_[-2(1.26e-08)]_1_[-14(5.43e-05)]_46_\
    [-3(3.36e-05)]_114_[+6(8.63e-08)]_38_[+1(5.64e-14)]_40_[+11(6.77e-06)]_69_\
    [-4(1.13e-09)]_70_[+6(6.69e-05)]_145_[+11(2.13e-06)]_71
Pf3D7_14_v3:2120649-2121         5.73e-45  21_[-13(6.55e-05)]_25_\
    [+5(2.00e-07)]_160_[-14(1.20e-06)]_6_[-2(3.41e-06)]_34_[-5(3.01e-07)]_38_\
    [+13(6.88e-08)]_18_[+4(7.84e-10)]_35_[-2(2.83e-12)]_186_[+5(1.04e-08)]_3_\
    [+2(7.01e-06)]_36_[-6(2.83e-08)]_50_[+7(2.47e-11)]_2_[+14(7.13e-06)]_18_\
    [+1(1.62e-13)]_57_[-8(3.22e-05)]_123
Pf3D7_14_v3:2132325-2133         3.10e-36  130_[+4(6.76e-05)]_57_\
    [+6(1.80e-06)]_2_[+2(3.54e-12)]_274_[+7(2.43e-06)]_28_[-11(5.88e-06)]_25_\
    [-1(3.23e-11)]_48_[-5(1.66e-05)]_7_[-4(4.23e-10)]_92_[+1(1.28e-12)]_37_\
    [+4(1.24e-05)]_23
Pf3D7_14_v3:2154501-2155         3.71e-17  66_[-7(3.51e-05)]_28_\
    [-11(5.44e-06)]_[-4(8.35e-05)]_13_[+1(4.47e-07)]_1_[-11(5.43e-05)]_10_\
    [-6(8.63e-08)]_9_[-3(2.20e-06)]_47_[-4(1.87e-06)]_8_[+14(3.59e-05)]_64_\
    [-7(6.52e-07)]_56_[+11(1.17e-08)]_13
Pf3D7_14_v3:2237041-2237         6.47e-06  6_[+11(9.11e-06)]_39_\
    [-14(4.62e-06)]_108_[+2(1.42e-06)]_33
Pf3D7_14_v3:2256285-2259         1.42e-62  31_[-13(1.18e-05)]_37_\
    [-14(7.11e-05)]_15_[-3(3.02e-07)]_93_[-12(1.25e-17)]_7_[-6(4.68e-07)]_154_\
    [+4(9.41e-09)]_10_[+4(1.87e-05)]_58_[+5(3.87e-06)]_99_[-1(1.36e-11)]_22_\
    [-4(2.33e-09)]_88_[-2(3.08e-06)]_177_[-11(1.04e-05)]_64_[+13(3.21e-08)]_68_\
    [-15(2.27e-05)]_40_[+2(3.43e-08)]_167_[+13(3.92e-05)]_28_[+2(1.49e-10)]_\
    145_[+2(2.14e-11)]_46_[-1(3.17e-14)]_97_[-4(1.50e-10)]_46_[+2(5.55e-05)]_\
    115_[+4(1.50e-10)]_33_[-4(5.34e-06)]_26_[+4(1.10e-05)]_4_[+4(8.35e-05)]_24_\
    [+2(4.71e-10)]_[+3(2.29e-06)]_83_[+11(7.29e-05)]_42_[-3(1.06e-07)]_82_\
    [+2(1.60e-06)]_114_[+5(8.88e-05)]_27_[-4(1.67e-08)]_175_[+3(1.40e-11)]_9_\
    [-4(6.03e-11)]_57_[+8(5.28e-18)]_43_[+13(9.74e-05)]_39
Pf3D7_14_v3:2277656-2278         9.61e-26  42_[-7(1.00e-07)]_21_\
    [-11(4.23e-06)]_4_[-2(6.62e-12)]_25_[+7(2.94e-05)]_9_[-2(5.57e-07)]_51_\
    [-13(2.59e-07)]_41_[-5(1.90e-05)]_25_[+2(4.56e-13)]_2_[+7(1.56e-05)]_50
Pf3D7_14_v3:2293527-2293         1.54e-12  74_[+7(4.66e-06)]_117_\
    [+4(1.09e-08)]_5_[+4(6.04e-09)]_33_[+7(6.31e-05)]_23
Pf3D7_14_v3:2294529-2295         1.58e-23  75_[+1(1.78e-07)]_139_\
    [-11(4.86e-07)]_[+7(2.72e-07)]_13_[+7(9.58e-06)]_30_[-5(2.00e-07)]_\
    [-2(7.31e-10)]_176_[+11(1.17e-08)]_2_[+11(1.17e-08)]_113_[+11(1.36e-05)]_\
    20
Pf3D7_14_v3:2333167-2333         3.55e-08  21_[+11(3.95e-06)]_24_\
    [-15(8.08e-05)]_26_[+4(3.79e-07)]_68_[-2(2.21e-07)]_73_[+5(2.64e-05)]_115_\
    [-2(8.75e-06)]_117_[-4(5.67e-05)]_53
Pf3D7_14_v3:2344412-2344         1.07e-07  29_[+11(7.29e-05)]_6_[-4(8.54e-06)]_\
    79_[+7(2.72e-06)]_30_[-1(3.47e-05)]_49_[+5(9.86e-06)]_22
Pf3D7_14_v3:2413907-2414         1.46e-07  14_[+5(4.24e-05)]_54_[-6(2.78e-05)]_\
    36_[+5(5.08e-06)]_24_[-2(1.08e-05)]_19_[+4(2.03e-06)]_7
Pf3D7_14_v3:2447533-2448         1.49e-26  94_[-7(2.43e-06)]_27_[+4(1.45e-08)]_\
    1_[+4(4.32e-06)]_31_[+6(2.35e-07)]_8_[-5(1.78e-05)]_57_[+12(4.30e-18)]_13_\
    [+13(7.41e-05)]_32_[-8(2.17e-05)]_54
Pf3D7_14_v3:2451225-2451         1.08e-14  13_[+2(7.33e-06)]_74_[+4(2.81e-07)]_\
    117_[-2(2.82e-09)]_1_[-2(2.87e-05)]_101_[-13(7.41e-05)]_10_[+1(9.23e-05)]_\
    68_[+3(3.87e-08)]_1_[-14(2.02e-06)]_26
Pf3D7_14_v3:2471660-2473         4.97e-33  7_[-11(1.17e-08)]_123_\
    [-13(3.26e-05)]_58_[+6(5.21e-05)]_121_[+11(3.63e-06)]_17_[-1(1.95e-12)]_\
    119_[+6(4.78e-05)]_94_[+4(8.02e-07)]_51_[-2(5.74e-05)]_5_[+2(2.30e-05)]_36_\
    [+14(3.17e-08)]_63_[-5(5.53e-05)]_39_[+3(2.95e-08)]_30_[-11(9.18e-05)]_1_\
    [-4(6.03e-11)]_115_[-3(2.02e-05)]_37_[-1(1.91e-11)]_5_[+14(3.23e-06)]_29_\
    [+6(1.53e-07)]_102
Pf3D7_14_v3:2484465-2485         8.20e-29  21_[-1(6.32e-10)]_51_[+7(5.75e-06)]_\
    40_[-6(1.01e-05)]_12_[+14(6.70e-07)]_77_[-2(2.14e-11)]_11_[+2(3.95e-05)]_4_\
    [+2(5.37e-05)]_51_[+5(6.04e-08)]_18_[+3(5.30e-05)]_4_[+2(7.24e-07)]_17
Pf3D7_14_v3:2503959-2504         5.16e-04  134_[+13(5.79e-05)]_68_\
    [-15(7.13e-10)]_7
Pf3D7_14_v3:2557800-2558         4.79e-31  86_[-2(6.31e-10)]_59_\
    [+11(6.72e-05)]_24_[-13(9.02e-05)]_34_[+11(2.08e-05)]_[-1(1.62e-13)]_69_\
    [+5(2.03e-05)]_148_[+7(3.78e-06)]_2_[+4(2.81e-07)]_46_[+11(1.17e-08)]_123_\
    [-4(2.81e-07)]_15_[+14(4.47e-08)]_84
Pf3D7_14_v3:2567858-2568         9.68e-16  41_[+1(6.84e-07)]_18_[+4(1.24e-06)]_\
    8_[-11(1.45e-05)]_157_[-2(1.40e-08)]_124
Pf3D7_14_v3:2569339-2569         1.01e-04  26_[-11(3.55e-05)]_116_\
    [-4(1.77e-05)]_12_[-14(5.83e-05)]_36
Pf3D7_14_v3:2576891-2577         1.02e-23  32_[+5(1.90e-05)]_130_\
    [-4(2.99e-06)]_101_[-3(1.43e-08)]_11_[+1(1.62e-13)]_24_[+7(8.35e-07)]_72
Pf3D7_14_v3:2590344-2591         9.00e-30  87_[+14(1.31e-06)]_5_[+2(2.82e-09)]_\
    7_[-4(6.04e-09)]_149_[-2(9.93e-05)]_149_[-2(1.77e-10)]_31_[-14(3.03e-05)]_\
    46_[-4(1.62e-09)]_1_[-7(5.16e-06)]_26_[+4(7.60e-08)]_[-2(4.38e-06)]_4_\
    [+4(2.74e-05)]_352_[-6(4.51e-09)]_79_[+11(1.17e-08)]_6_[-14(5.08e-05)]_33_\
    [+3(3.56e-05)]_71_[+5(4.36e-10)]
Pf3D7_14_v3:2707497-2708         1.19e-29  3_[+4(2.89e-05)]_159_[-7(3.40e-06)]_\
    57_[+1(5.02e-12)]_36_[+14(6.02e-07)]_44_[-2(4.04e-10)]_22_[-4(4.16e-08)]_\
    183_[+6(2.76e-07)]_128_[-13(5.32e-05)]_29_[-7(1.71e-05)]_9_[-6(3.67e-05)]_\
    31
Pf3D7_14_v3:2718826-2719         9.42e-12  104_[-7(3.51e-05)]_60_\
    [+4(5.34e-06)]_19_[+3(6.25e-05)]_78_[-3(2.39e-08)]_7_[+11(5.93e-05)]_69_\
    [-7(5.36e-05)]_147_[-11(2.82e-06)]_6_[+11(4.97e-05)]_32_[+5(1.34e-05)]_23_\
    [-11(1.17e-08)]_80
Pf3D7_14_v3:2720935-2721         1.08e-18  1_[-3(1.72e-09)]_51_[+5(3.37e-05)]_\
    169_[+11(3.74e-05)]_63_[+7(1.21e-06)]_19_[-13(9.02e-05)]_11_\
    [-14(6.82e-05)]_42_[-14(1.50e-05)]_113_[-1(6.65e-12)]_58
Pf3D7_14_v3:2765119-2765         1.04e-07  55_[-7(7.81e-06)]_54_[+2(6.36e-07)]_\
    76_[+4(1.73e-06)]_7
Pf3D7_14_v3:2768230-2768         3.64e-32  93_[+1(1.08e-12)]_76_[-5(3.57e-05)]_\
    14_[+13(8.01e-05)]_20_[+7(9.58e-06)]_62_[-6(1.39e-05)]_[-2(2.82e-09)]_71
Pf3D7_14_v3:2769316-2769         8.41e-28  5_[-3(5.01e-05)]_72_[+6(4.52e-08)]_\
    102_[+1(1.62e-13)]_115_[-11(2.82e-06)]_20_[+11(1.96e-05)]_4_[+5(9.86e-06)]_\
    11_[-3(4.71e-07)]_1_[+12(6.76e-05)]_34
Pf3D7_14_v3:2795992-2796         7.66e-17  1_[-5(1.51e-07)]_41_[+14(7.13e-06)]_\
    2_[+2(1.28e-09)]_8_[-4(8.02e-07)]_27_[+4(2.74e-05)]_42_[-11(1.04e-05)]_10
Pf3D7_14_v3:2798304-2799         7.65e-26  25_[+10(2.40e-05)]_73_\
    [-4(2.89e-05)]_1_[+3(1.14e-10)]_72_[-2(9.10e-09)]_88_[-14(3.59e-05)]_51_\
    [-7(9.49e-07)]_10_[-3(1.60e-09)]_89_[+4(1.58e-05)]_72_[-4(1.34e-07)]_45_\
    [+7(6.37e-06)]_66_[-1(3.34e-10)]_81
Pf3D7_14_v3:2800103-2800         3.14e-16  21_[+2(8.21e-05)]_63_[-4(9.70e-06)]_\
    4_[-7(1.56e-05)]_81_[+1(5.79e-05)]_9_[+2(4.69e-05)]_44_[-3(7.74e-06)]_80_\
    [-6(5.67e-05)]_3_[-1(3.92e-08)]_4_[-2(8.15e-09)]_51_[-11(5.88e-06)]_5_\
    [-11(4.97e-05)]_50_[-6(1.02e-06)]_21_[+5(3.53e-06)]_7
Pf3D7_14_v3:2805655-2808         8.94e-34  26_[+14(9.17e-05)]_17_\
    [+3(1.46e-09)]_42_[-14(7.11e-05)]_81_[+14(6.11e-08)]_44_[-7(6.81e-05)]_92_\
    [-6(1.71e-05)]_24_[+2(1.28e-07)]_7_[+7(8.69e-06)]_148_[-7(1.87e-05)]_29_\
    [-1(1.62e-13)]_1_[+5(9.67e-05)]_48_[-4(4.10e-05)]_3_[-4(8.02e-07)]_63_\
    [+2(3.69e-07)]_27_[+2(1.83e-05)]_68_[+2(9.17e-08)]_170_[+14(1.96e-05)]_70_\
    [+14(7.97e-06)]_52_[-1(1.62e-13)]_71_[-1(1.30e-07)]_20_[+2(4.75e-11)]_33_\
    [+2(2.94e-10)]_140_[+1(2.12e-13)]_2_[-3(2.58e-05)]_31_[+14(7.41e-05)]_1_\
    [-1(5.67e-08)]_190_[-11(4.65e-06)]_3_[-4(7.91e-12)]_97_[+7(5.75e-06)]_78
Pf3D7_14_v3:2903756-2904         5.02e-09  83_[+9(7.44e-11)]_70_[-4(7.01e-06)]_\
    54
Pf3D7_14_v3:2907956-2908         1.13e-25  1_[+1(1.46e-09)]_68_[-3(2.43e-05)]_\
    53_[+11(2.75e-05)]_24_[-2(2.48e-09)]_96_[+11(1.45e-06)]_10
Pf3D7_14_v3:2908927-2909         1.09e-16  20_[+14(2.71e-08)]_33_\
    [+4(7.60e-08)]_[-7(6.37e-06)]_23_[+1(2.52e-05)]_36_[+14(4.36e-05)]_55_\
    [+3(8.55e-07)]_96
Pf3D7_14_v3:2932266-2932         1.36e-04  32_[-14(6.70e-06)]_233_\
    [-2(2.11e-08)]_134_[-6(2.71e-06)]_12
Pf3D7_14_v3:2944837-2945         7.41e-20  6_[+4(1.67e-05)]_92_[+1(2.89e-11)]_\
    1_[-3(9.30e-10)]_9_[+6(2.36e-06)]_43
Pf3D7_14_v3:2965350-2965         2.49e-22  36_[+5(4.61e-09)]_76_\
    [+10(4.95e-05)]_7_[+4(1.24e-05)]_7_[+1(4.04e-11)]_14_[+1(1.01e-11)]_3
Pf3D7_14_v3:2979977-2980         2.90e-14  16_[-6(1.99e-07)]_21_[-1(1.86e-07)]_\
    24_[+7(2.05e-05)]_149
Pf3D7_14_v3:2981624-2982         9.21e-02  109_[+15(7.02e-05)]_16_\
    [+8(9.82e-06)]_224_[-15(1.77e-05)]_52
Pf3D7_14_v3:2988654-2989         2.87e-11  [-14(4.41e-07)]_9_[+6(2.71e-06)]_\
    216_[-6(1.06e-09)]_103_[+6(9.19e-05)]_7
Pf3D7_14_v3:2996271-2996         3.78e-22  75_[-5(9.27e-05)]_72_\
    [-11(1.17e-08)]_3_[-5(1.03e-06)]_21_[-11(1.17e-08)]_31_[-13(5.27e-07)]_40_\
    [+6(1.30e-08)]_24
Pf3D7_14_v3:3004811-3005         9.40e-26  230_[-1(1.30e-07)]_2_[+4(7.84e-10)]_\
    46_[+15(7.69e-11)]_37_[-6(2.83e-08)]_45_[-6(1.89e-08)]_6_[+6(4.68e-07)]_97_\
    [+14(3.82e-08)]_36_[+4(1.35e-06)]_37_[+2(4.56e-13)]_133
Pf3D7_14_v3:3019174-3019         7.72e-17  6_[-6(5.49e-07)]_118_[-1(3.15e-09)]_\
    159
Pf3D7_14_v3:3022239-3022         3.80e-10  [+6(5.49e-07)]_59_[-5(7.41e-05)]_\
    126_[-2(2.57e-08)]_18
Pf3D7_14_v3:3028833-3029         1.35e-06  155_[+2(5.95e-07)]_13_\
    [+8(2.54e-06)]_3_[-4(2.57e-06)]_13
Pf3D7_14_v3:3073617-3074         1.33e-37  2_[+1(3.05e-12)]_7_[+7(7.81e-06)]_\
    22_[+5(1.15e-06)]_3_[+11(8.19e-05)]_82_[-4(1.94e-10)]_12_[-4(3.11e-07)]_\
    [+2(3.96e-11)]_138_[+3(4.44e-08)]_54_[+6(2.35e-07)]_16_[+11(4.23e-06)]_34
Pf3D7_14_v3:3078658-3078         2.99e-02  26_[+9(9.69e-05)]_175_\
    [+6(7.26e-05)]_55
Pf3D7_14_v3:3105409-3105         5.60e-30  26_[-2(8.75e-05)]_8_[+2(1.91e-09)]_\
    26_[+9(1.58e-05)]_171_[+7(3.08e-07)]_23_[-4(9.41e-09)]_2_[-6(3.05e-05)]_4_\
    [+5(3.03e-09)]
Pf3D7_14_v3:3110506-3110         1.34e-01  106_[+13(2.44e-05)]_188_\
    [-14(4.36e-05)]_7
Pf3D7_14_v3:3137760-3138         6.72e-15  100_[-6(1.39e-05)]_79_\
    [-3(1.34e-07)]_72_[-3(1.31e-06)]_46_[+11(6.99e-05)]_3_[+2(2.22e-05)]_80_\
    [+4(2.83e-08)]_61_[-4(9.05e-05)]_146_[-4(5.18e-05)]_95
Pf3D7_14_v3:3147875-3153         5.35e-39  31_[-13(1.06e-05)]_105_\
    [-14(4.92e-05)]_[-6(8.09e-06)]_13_[-9(8.75e-13)]_20_[-14(1.62e-05)]_11_\
    [-9(4.38e-07)]_30_[-15(3.08e-05)]_23_[-14(8.77e-05)]_123_[-14(1.31e-06)]_\
    33_[-9(4.24e-05)]_89_[+4(4.10e-05)]_98_[-1(1.62e-13)]_2_[+7(4.19e-06)]_12_\
    [+7(3.40e-06)]_91_[-1(3.17e-14)]_133_[+5(1.30e-07)]_16_[-4(7.05e-09)]_99_\
    [-7(6.81e-05)]_50_[-13(3.42e-05)]_24_[-2(3.18e-09)]_33_[+14(1.31e-06)]_17_\
    [+14(1.03e-07)]_8_[+5(2.17e-05)]_81_[-5(6.75e-05)]_[-2(5.37e-05)]_67_\
    [-4(4.32e-06)]_143_[+2(1.12e-06)]_32_[-2(3.95e-05)]_84_[+1(4.59e-06)]_57_\
    [-3(1.92e-09)]_53_[+11(4.32e-05)]_82_[-14(1.69e-06)]_87_[+11(1.17e-08)]_51_\
    [+5(9.27e-05)]_65_[+4(5.67e-05)]_149_[-7(4.16e-05)]_148_[+1(1.47e-14)]_36_\
    [+4(1.59e-06)]_103_[-14(2.71e-08)]_[-14(5.08e-05)]_173_[-4(9.42e-10)]_40_\
    [+11(2.75e-05)]_35_[-3(1.63e-11)]_43_[-5(7.41e-05)]_8_[+4(1.10e-05)]_152_\
    [+1(4.17e-06)]_5_[+2(1.69e-06)]_77_[-15(5.43e-06)]_119_[-1(1.30e-07)]_109_\
    [+10(4.89e-06)]_39_[-8(1.40e-06)]_37_[-8(3.14e-05)]_72_[+9(5.67e-05)]_3_\
    [+15(1.29e-05)]_177_[+13(7.79e-07)]_248_[-12(2.33e-05)]_166_[+8(6.21e-05)]_\
    98_[-14(3.53e-07)]_13_[-14(4.14e-05)]_15_[-14(4.25e-05)]_17_\
    [-14(4.62e-05)]_16_[-14(2.39e-06)]_2_[+4(1.40e-05)]_7_[-14(4.03e-05)]_7_\
    [+4(2.21e-05)]_28_[-14(7.11e-05)]_172
Pf3D7_14_v3:3163221-3167         5.65e-34  51_[-4(5.06e-07)]_44_[-4(1.67e-05)]_\
    5_[+2(9.96e-06)]_52_[+14(1.03e-07)]_28_[-2(2.57e-08)]_121_[-6(1.71e-05)]_\
    100_[+6(9.05e-06)]_163_[+11(1.64e-05)]_11_[+1(1.62e-13)]_76_[+4(1.68e-12)]_\
    39_[-4(3.23e-08)]_172_[+7(1.71e-05)]_12_[+6(2.30e-05)]_107_[+3(3.46e-05)]_\
    11_[+1(1.95e-12)]_36_[-2(2.33e-08)]_73_[-15(2.13e-05)]_183_[-2(3.81e-05)]_\
    33_[+6(3.83e-08)]_55_[+14(1.28e-05)]_21_[-11(5.68e-05)]_207_\
    [-11(1.64e-05)]_3_[-11(1.64e-05)]_12_[+2(1.83e-05)]_60_[-5(2.17e-05)]_90_\
    [-6(6.16e-05)]_4_[+3(1.22e-08)]_30_[+2(2.57e-05)]_8_[+14(4.25e-05)]_66_\
    [+1(1.51e-11)]_111_[+11(1.45e-06)]_184_[+1(1.44e-05)]_151_[-1(3.68e-10)]_\
    51_[+5(3.57e-05)]_[-2(9.14e-06)]_19_[+11(6.45e-05)]_49_[+6(4.78e-05)]_43_\
    [+15(3.37e-05)]_148_[-4(2.60e-05)]_202_[+2(2.14e-11)]_57_[+5(1.96e-06)]_43_\
    [-11(7.87e-06)]_106_[+6(6.69e-05)]_33_[+3(7.42e-08)]_246_[+6(2.53e-05)]_2_\
    [+2(5.95e-07)]_56_[+14(5.08e-05)]_30
Pf3D7_14_v3:3168366-3170         1.58e-21  1_[-11(1.94e-06)]_20_\
    [+14(1.34e-05)]_77_[+2(2.14e-11)]_125_[-13(3.92e-05)]_33_[+6(1.13e-05)]_73_\
    [-1(8.47e-08)]_327_[-15(6.44e-05)]_10_[-14(5.25e-06)]_99_[-14(5.83e-05)]_\
    81_[+13(1.32e-05)]_31_[+8(1.53e-05)]_98_[-2(7.95e-05)]_43_[+10(9.73e-05)]_\
    338_[+4(2.06e-07)]_53_[+4(1.87e-06)]_64_[-14(2.91e-05)]_25
Pf3D7_14_v3:3171711-3174         2.89e-34  89_[-11(8.53e-05)]_34_\
    [-5(9.67e-05)]_35_[-11(9.87e-05)]_54_[+11(1.45e-05)]_176_[-1(2.00e-09)]_52_\
    [-4(3.43e-07)]_94_[+3(8.18e-05)]_30_[+6(1.30e-07)]_194_[+3(1.63e-11)]_120_\
    [-3(2.63e-09)]_151_[+10(8.58e-05)]_23_[+15(1.34e-12)]_86_[+2(1.28e-05)]_\
    110_[+6(1.25e-05)]_73_[-15(4.04e-05)]_9_[-6(6.43e-06)]_27_[-1(6.65e-12)]_\
    90_[-12(7.48e-05)]_1_[+2(1.60e-06)]_11_[+14(3.98e-07)]_170_[-2(3.46e-10)]_\
    71_[+3(3.10e-06)]_84
Pf3D7_14_v3:3175468-3184         1.08e-88  95_[+14(3.23e-06)]_90_\
    [+2(2.39e-05)]_62_[+1(4.57e-11)]_68_[-7(1.87e-05)]_149_[-2(4.14e-08)]_123_\
    [+4(5.73e-06)]_54_[+8(7.10e-19)]_10_[+13(2.37e-08)]_46_[+9(3.34e-20)]_24_\
    [+11(4.97e-05)]_10_[+3(5.76e-05)]_71_[-4(1.47e-06)]_4_[+9(6.10e-07)]_148_\
    [-2(1.60e-06)]_26_[+7(9.30e-05)]_87_[+5(2.03e-05)]_233_[-1(4.57e-11)]_64_\
    [+5(2.61e-08)]_6_[+1(5.37e-05)]_57_[-4(8.00e-06)]_61_[+14(9.17e-05)]_75_\
    [-3(3.48e-11)]_275_[+1(1.40e-05)]_50_[+1(3.53e-12)]_40_[+12(8.10e-05)]_60_\
    [+12(6.90e-05)]_16_[+1(4.11e-14)]_144_[+2(3.68e-05)]_48_[+5(8.49e-05)]_14_\
    [-5(8.88e-05)]_17_[+11(5.88e-06)]_1_[+1(1.85e-09)]_224_[-7(2.46e-05)]_28_\
    [-1(1.24e-09)]_32_[+1(2.63e-07)]_166_[-4(8.69e-05)]_8_[+4(7.05e-09)]_34_\
    [+6(1.25e-05)]_125_[-3(6.25e-05)]_50_[+13(7.11e-05)]_40_[+14(7.35e-10)]_21_\
    [+10(1.87e-21)]_54_[-7(1.36e-06)]_24_[-4(3.74e-06)]_51_[+1(1.58e-09)]_28_\
    [-3(5.39e-08)]_51_[+12(4.46e-21)]_46_[+15(1.82e-05)]_259_[-12(6.91e-06)]_\
    221_[+1(2.82e-08)]_76_[-6(6.69e-05)]_6_[-5(3.37e-05)]_15_[-11(5.88e-06)]_\
    [-5(3.76e-09)]_27_[-3(4.13e-10)]_227_[-14(7.97e-06)]_7_[-11(3.09e-07)]_22_\
    [+6(5.81e-09)]_384_[-1(8.27e-06)]_126_[+8(4.49e-05)]_5_[+3(6.10e-06)]_118_\
    [+3(1.40e-11)]_148_[+6(3.05e-05)]_79_[-6(6.69e-05)]_11_[-6(6.16e-05)]_21_\
    [+1(1.53e-05)]_4_[+5(5.08e-06)]_1_[-14(3.23e-06)]_127_[+11(5.02e-06)]_\
    [+1(4.82e-10)]_12_[+2(9.93e-07)]_80_[-7(3.83e-05)]_124_[-3(2.15e-05)]_42_\
    [+1(7.31e-08)]_31_[-1(2.98e-08)]_126_[+14(8.40e-05)]_55_[-11(3.63e-06)]_\
    137_[+6(4.78e-05)]_70_[+2(1.98e-05)]_123_[+13(2.69e-05)]_193_\
    [+15(9.83e-05)]_30_[+12(2.33e-05)]_35_[+7(3.83e-05)]_419_[+5(2.48e-05)]_2_\
    [+1(1.36e-11)]_18_[+1(3.95e-05)]_93
Pf3D7_14_v3:3199842-3203         6.83e-52  164_[+1(1.47e-14)]_86_\
    [+3(1.15e-05)]_4_[-6(3.48e-06)]_83_[+2(5.02e-05)]_27_[-1(4.29e-07)]_45_\
    [+2(9.33e-07)]_127_[-1(3.05e-12)]_3_[+2(4.38e-06)]_121_[+6(3.35e-05)]_54_\
    [-2(5.55e-05)]_69_[+4(1.67e-05)]_9_[-6(2.53e-05)]_24_[+1(1.87e-10)]_273_\
    [-11(4.22e-08)]_46_[+5(6.04e-06)]_[-1(2.98e-08)]_36_[+1(2.55e-06)]_11_\
    [+5(9.67e-05)]_58_[-4(1.67e-05)]_21_[+14(2.26e-07)]_165_[+1(1.47e-14)]_103_\
    [-2(2.22e-05)]_26_[+5(1.44e-05)]_100_[+3(2.14e-12)]_105_[+11(5.61e-08)]_\
    116_[-5(9.86e-06)]_20_[-6(3.48e-06)]_51_[-2(4.85e-05)]_73_[-3(1.72e-09)]_\
    61_[+5(2.63e-07)]_3_[+2(2.08e-10)]_72_[-2(4.14e-08)]_5_[-2(4.23e-05)]_25_\
    [+10(8.28e-05)]_12_[+4(2.38e-06)]_16_[-3(4.69e-11)]_63_[+6(3.35e-05)]_15_\
    [-4(3.66e-08)]_6_[-8(1.99e-15)]_40_[-7(2.46e-05)]_66_[+8(8.32e-05)]_122_\
    [-9(1.45e-14)]_29_[+13(4.34e-09)]_193_[-6(3.35e-05)]_41
Pf3D7_14_v3:3205028-3205         1.14e-03  46_[-6(4.78e-05)]_4_[+13(6.30e-06)]_\
    25_[-13(2.69e-05)]_50_[+14(9.59e-05)]_94
Pf3D7_14_v3:3206129-3207         4.09e-22  [-5(1.34e-05)]_53_[-14(9.59e-05)]_\
    94_[+3(2.33e-07)]_37_[-2(2.77e-06)]_9_[+1(1.51e-11)]_173_[+4(1.59e-06)]_\
    268_[+11(2.82e-06)]_76_[-14(3.82e-08)]_121
Pf3D7_14_v3:3207609-3211         1.66e-50  153_[-7(8.57e-08)]_56_\
    [-7(1.71e-05)]_43_[+5(9.67e-05)]_[+2(5.16e-09)]_126_[+1(4.57e-11)]_232_\
    [+4(1.85e-07)]_74_[-3(2.22e-08)]_168_[-14(3.16e-05)]_146_[+7(5.81e-05)]_14_\
    [-1(7.60e-05)]_31_[+10(1.67e-06)]_66_[+5(1.90e-05)]_35_[-11(1.63e-06)]_455_\
    [+10(1.17e-21)]_198_[-14(2.26e-05)]_120_[-13(1.72e-05)]_26_[-6(8.51e-05)]_\
    53_[-9(2.55e-15)]_175_[-9(2.72e-07)]_116_[+8(1.90e-05)]_30_[-8(3.44e-06)]_\
    112_[+8(4.49e-05)]_55_[+7(3.83e-05)]_17_[+15(1.56e-05)]_143_\
    [+15(1.06e-05)]_7_[-13(2.13e-08)]_145_[+13(1.98e-06)]_231_[-14(7.41e-05)]_\
    115_[-2(9.93e-05)]_31_[-2(4.14e-08)]_15_[-5(3.78e-05)]_30
Pf3D7_14_v3:3212178-3212         5.50e-08  105_[-4(7.49e-06)]_47_\
    [+5(8.52e-09)]_52
Pf3D7_14_v3:3212889-3217         7.29e-36  24_[-1(7.79e-05)]_257_\
    [-5(6.04e-06)]_132_[+2(3.20e-05)]_47_[+14(1.23e-05)]_36_[+7(6.31e-05)]_37_\
    [-2(2.38e-07)]_190_[+1(6.28e-08)]_60_[-1(2.89e-11)]_192_[+15(1.87e-10)]_9_\
    [-14(8.77e-05)]_83_[-7(8.69e-06)]_224_[-9(3.75e-05)]_81_[-14(2.49e-05)]_\
    253_[+1(1.62e-13)]_21_[+15(7.64e-05)]_234_[+2(9.54e-06)]_22_[-3(3.88e-07)]_\
    14_[-6(1.54e-05)]_42_[-11(1.96e-07)]_125_[+5(4.98e-05)]_64_[+7(1.42e-05)]_\
    70_[-5(2.92e-06)]_16_[-1(3.17e-14)]_19_[+4(5.18e-05)]_70_[-6(1.39e-05)]_1_\
    [+14(3.47e-06)]_30_[-4(6.03e-11)]_140_[+12(1.42e-06)]_120_[-6(1.99e-07)]_2_\
    [+3(6.35e-09)]_50_[+2(4.97e-08)]_229_[-11(8.53e-05)]_143_[+5(5.53e-05)]_\
    199_[+7(6.31e-05)]_43_[+4(1.45e-08)]_6_[+4(1.59e-06)]_40_[+8(6.85e-05)]_77_\
    [+1(2.24e-08)]_65_[-3(8.29e-10)]_15_[+4(3.90e-05)]_32
Pf3D7_14_v3:3218155-3225         1.22e-58  28_[-1(1.75e-06)]_2_[-4(2.53e-07)]_\
    343_[-4(4.70e-08)]_34_[+9(4.79e-05)]_20_[+3(2.92e-09)]_176_[+7(3.83e-05)]_\
    188_[-4(1.49e-07)]_15_[+13(9.45e-06)]_91_[-6(5.49e-07)]_59_[+10(7.03e-05)]_\
    133_[-2(3.43e-05)]_50_[+6(9.93e-05)]_99_[+4(3.23e-09)]_143_[-11(4.32e-05)]_\
    63_[+12(1.79e-05)]_143_[-12(3.64e-05)]_6_[+14(4.92e-05)]_18_\
    [-13(2.69e-05)]_38_[+2(1.04e-05)]_72_[+2(4.38e-06)]_267_[+3(1.54e-06)]_163_\
    [+14(2.21e-06)]_29_[+1(1.62e-13)]_215_[-14(3.16e-05)]_83_[-11(4.74e-05)]_\
    50_[+8(6.32e-20)]_39_[+7(1.70e-09)]_26_[+9(2.32e-15)]_35_[-3(1.40e-11)]_\
    176_[+6(7.20e-06)]_66_[-1(2.96e-05)]_201_[+15(2.49e-05)]_99_[+4(2.89e-05)]_\
    128_[+5(5.25e-05)]_27_[-14(2.39e-06)]_294_[-5(4.72e-05)]_12_[-1(1.11e-05)]_\
    104_[+3(1.72e-09)]_216_[-9(8.84e-05)]_84_[+13(2.00e-05)]_[-9(4.04e-05)]_42_\
    [+15(7.86e-05)]_76_[-15(8.56e-15)]_32_[-15(3.58e-05)]_77_[-15(3.58e-06)]_\
    128_[+2(4.07e-09)]_125_[-8(1.57e-05)]_55_[+2(8.01e-06)]_122_[+2(1.12e-06)]_\
    110_[+8(1.41e-05)]_20_[-14(4.41e-07)]_51_[+11(3.95e-06)]_104_\
    [-3(6.77e-06)]_46_[-4(1.87e-06)]_77_[-10(8.58e-05)]_129_[-14(9.25e-06)]_12_\
    [-5(9.27e-05)]_3_[-5(2.32e-05)]_162_[+3(4.49e-10)]_6
Pf3D7_14_v3:3226031-3228         4.20e-22  15_[+6(7.55e-07)]_9_[+7(9.30e-05)]_\
    2_[-1(3.66e-06)]_28_[-14(8.05e-05)]_235_[+1(2.74e-07)]_15_[+11(9.18e-05)]_\
    67_[-4(8.01e-05)]_137_[+5(8.42e-06)]_103_[+7(9.49e-07)]_22_[-13(5.32e-05)]_\
    51_[-15(1.02e-05)]_54_[+2(7.70e-05)]_9_[+14(9.98e-07)]_8_[+6(8.51e-05)]_60_\
    [-7(6.81e-05)]_171_[-5(7.09e-08)]_49_[-4(3.79e-07)]_92_[+7(4.93e-05)]_17_\
    [+3(3.86e-06)]_450_[+7(2.05e-05)]_96_[+3(2.22e-08)]_127_[+1(3.56e-05)]_13_\
    [-11(3.55e-05)]_302_[+10(5.14e-05)]_25_[+3(1.40e-11)]_95_[-11(1.64e-05)]_\
    63
Pf3D7_14_v3:3236981-3241         1.02e-19  183_[-14(2.78e-06)]_259_\
    [+2(6.55e-05)]_25_[-14(9.59e-05)]_44_[+11(1.04e-05)]_112_[-3(1.53e-05)]_\
    409_[+5(5.82e-05)]_358_[+14(7.72e-05)]_1_[+14(7.11e-05)]_61_[-3(2.66e-05)]_\
    101_[+2(7.01e-06)]_323_[+3(1.14e-10)]_192_[-8(5.04e-07)]_12_[-7(3.94e-07)]_\
    98_[-8(1.44e-06)]_143_[+14(1.31e-06)]_69_[-4(6.76e-05)]_[-4(6.48e-05)]_42_\
    [+14(9.25e-06)]_188_[-4(1.73e-06)]_55_[+2(6.55e-05)]_101_[-6(2.71e-06)]_54_\
    [-11(1.36e-05)]_38_[+4(9.80e-05)]_150_[+7(1.95e-06)]_109_[+3(3.48e-11)]_\
    216_[+5(6.04e-06)]_40_[+9(9.53e-06)]_451_[-5(2.42e-09)]_18_[+15(4.04e-05)]_\
    20_[-3(1.11e-06)]_108_[+7(1.71e-05)]_15
Pf3D7_14_v3:3246229-3247         9.26e-27  33_[-2(2.98e-05)]_31_[-2(2.22e-05)]_\
    69_[+5(7.41e-05)]_9_[+14(5.62e-05)]_41_[-2(1.77e-10)]_2_[+4(3.43e-07)]_3_\
    [+4(2.20e-06)]_77_[-11(2.33e-06)]_101_[+5(4.61e-09)]_202_[-2(1.08e-05)]_44_\
    [-2(1.50e-07)]_31_[+7(7.37e-05)]_20_[+7(5.81e-05)]_90_[-1(1.12e-10)]_112_\
    [+4(1.24e-05)]_141_[-11(6.18e-05)]_36_[-3(1.31e-05)]_12_[+3(7.62e-10)]_7
Pf3D7_14_v3:3248615-3255         6.49e-76  99_[+3(1.40e-11)]_2_[+6(1.54e-05)]_\
    64_[+7(3.40e-06)]_29_[+5(4.98e-05)]_156_[+14(7.97e-06)]_43_[-15(8.79e-05)]_\
    42_[+15(3.37e-05)]_272_[+1(2.98e-07)]_1_[-1(6.40e-05)]_123_[+8(1.27e-18)]_\
    11_[-15(5.11e-05)]_16_[-7(1.56e-05)]_30_[-12(1.65e-06)]_82_[+13(4.31e-08)]_\
    87_[-14(6.70e-06)]_24_[-4(5.18e-05)]_166_[+7(4.66e-08)]_10_[+7(1.16e-05)]_\
    209_[-11(1.64e-05)]_38_[-11(1.64e-05)]_207_[+13(6.55e-05)]_9_\
    [-13(2.69e-05)]_150_[-1(3.81e-07)]_16_[+2(2.19e-09)]_168_[+6(1.09e-07)]_55_\
    [-5(1.54e-05)]_89_[+3(5.82e-09)]_185_[+2(2.05e-07)]_24_[+10(1.75e-05)]_19_\
    [-5(1.03e-06)]_55_[-1(8.92e-13)]_110_[-8(3.96e-05)]_118_[+14(8.40e-05)]_\
    142_[-1(4.84e-09)]_76_[-3(1.19e-05)]_230_[+4(2.57e-06)]_328_[-2(1.89e-06)]_\
    44_[+3(1.23e-05)]_153_[-4(2.29e-07)]_154_[+1(1.86e-05)]_72_[+3(6.97e-05)]_\
    1_[+7(5.36e-05)]_1_[+11(5.20e-05)]_1_[+3(3.81e-09)]_55_[-3(1.40e-11)]_26_\
    [-2(5.74e-05)]_287_[+12(7.24e-06)]_19_[-7(3.51e-05)]_105_[-15(4.27e-06)]_\
    161_[+10(1.99e-22)]_307_[-2(3.95e-05)]_21_[-15(8.55e-05)]_80_\
    [-9(2.08e-18)]_77_[-15(9.30e-05)]_74_[+10(3.81e-05)]_112_[+10(1.30e-05)]_\
    65_[+15(6.44e-06)]_38_[+15(1.83e-12)]_251
--------------------------------------------------------------------------------

********************************************************************************


********************************************************************************
Stopped because requested number of motifs (15) found.
********************************************************************************

CPU: Nitro-AN515-51

********************************************************************************
