# Supplementary material for: Transcriptome analysis reveals a de novo DNA element that may interact with chromatin-associated proteins in Plasmodium berghei during erythrocytic development
Source: Sci Rep. 2025 May 28;15:18621. doi: 10.1038/s41598-025-03586-4 (PMC12120095; doi:10.1038/s41598-025-03586-4)
Supplement: Supplementary file 5 — Supplementary Information 5. [file 41598_2025_3586_MOESM5_ESM.zip › Supplementary File S6/meme_out_chip_seq/DynSpansBySourceId_schizont/meme.xml]

<?xml version='1.0' encoding='UTF-8' standalone='yes'?>
<!-- Document definition -->
<!DOCTYPE MEME[
<!ELEMENT MEME (
  training_set,
  model, 
  motifs, 
  scanned_sites_summary?
)>
<!ATTLIST MEME 
  version CDATA #REQUIRED
  release CDATA #REQUIRED
>
<!-- Training-set elements -->
<!ELEMENT training_set (alphabet, ambigs, sequence*, letter_frequencies)>
<!ATTLIST training_set primary_sequences CDATA #REQUIRED primary_count CDATA #REQUIRED primary_positions CDATA #REQUIRED
  control_sequences CDATA "" control_count CDATA "" control_positions CDATA "">
<!ELEMENT alphabet (letter*)>
<!ATTLIST alphabet name CDATA #REQUIRED>
<!ELEMENT ambigs (letter*)>
<!ELEMENT letter EMPTY>
<!ATTLIST letter id ID #REQUIRED>
<!ATTLIST letter symbol CDATA #REQUIRED>
<!ATTLIST letter equals CDATA #IMPLIED>
<!ATTLIST letter aliases CDATA #IMPLIED>
<!ATTLIST letter complement CDATA #IMPLIED>
<!ATTLIST letter name CDATA #IMPLIED>
<!ATTLIST letter colour CDATA #IMPLIED>
<!ELEMENT sequence EMPTY>
<!ATTLIST sequence id ID #REQUIRED
                   name CDATA #REQUIRED
                   length CDATA #REQUIRED
                   weight CDATA #REQUIRED
>
<!ELEMENT letter_frequencies (alphabet_array)>

<!-- Model elements -->
<!ELEMENT model (
  command_line,
  host,
  type,
  nmotifs,
  evalue_threshold,
  object_function,
  spfun,
  min_width,
  max_width,
  wg,
  ws,
  endgaps,
  minsites,
  maxsites,
  wnsites,
  spmap,
  spfuzz,
  prior,
  beta,
  maxiter,
  distance,
  num_positions,
  seed,
  hsfrac,
  searchsize,
  maxsize,
  norand,
  csites,
  strands,
  brief,
  psp_file,
  priors_file,
  reason_for_stopping,
  background_frequencies
)>
<!ELEMENT command_line (#PCDATA)*>
<!ELEMENT host (#PCDATA)*>
<!ELEMENT type (#PCDATA)*>
<!ELEMENT nmotifs (#PCDATA)*>
<!ELEMENT evalue_threshold (#PCDATA)*>
<!ELEMENT object_function (#PCDATA)*>
<!ELEMENT spfun (#PCDATA)*>
<!ELEMENT min_width (#PCDATA)*>
<!ELEMENT max_width (#PCDATA)*>
<!ELEMENT wg (#PCDATA)*>
<!ELEMENT ws (#PCDATA)*>
<!ELEMENT endgaps (#PCDATA)*>
<!ELEMENT minsites (#PCDATA)*>
<!ELEMENT maxsites (#PCDATA)*>
<!ELEMENT wnsites (#PCDATA)*>
<!ELEMENT spmap (#PCDATA)*>
<!ELEMENT spfuzz (#PCDATA)*>
<!ELEMENT prior (#PCDATA)*>
<!ELEMENT beta (#PCDATA)*>
<!ELEMENT maxiter (#PCDATA)*>
<!ELEMENT distance (#PCDATA)*>
<!ELEMENT num_positions (#PCDATA)*>
<!ELEMENT seed (#PCDATA)*>
<!ELEMENT hsfrac (#PCDATA)*>
<!ELEMENT searchsize (#PCDATA)*>
<!ELEMENT maxsize (#PCDATA)*>
<!ELEMENT norand (#PCDATA)*>
<!ELEMENT csites (#PCDATA)*>
<!ELEMENT strands (#PCDATA)*>
<!ELEMENT brief (#PCDATA)*>
<!ELEMENT psp_file (#PCDATA)*>
<!ELEMENT priors_file (#PCDATA)*>
<!ELEMENT reason_for_stopping (#PCDATA)*>
<!ELEMENT background_frequencies (alphabet_array)>
<!ATTLIST background_frequencies source CDATA #REQUIRED
		   order CDATA #REQUIRED>

<!-- Motif elements -->
<!ELEMENT motifs (motif*)>
<!ELEMENT motif (scores, probabilities, regular_expression?, contributing_sites)>
<!ATTLIST motif id ID #REQUIRED
                name CDATA #REQUIRED
                alt CDATA ""
                width CDATA #REQUIRED
                sites CDATA #REQUIRED
                ic CDATA #REQUIRED
                re CDATA #REQUIRED
                llr CDATA #REQUIRED
                p_value CDATA #REQUIRED
                e_value CDATA #REQUIRED
                bayes_threshold CDATA #REQUIRED
                elapsed_time CDATA #REQUIRED
                url CDATA ""
>
<!ELEMENT scores (alphabet_matrix)>
<!ELEMENT probabilities (alphabet_matrix)>
<!ELEMENT regular_expression (#PCDATA)*>

<!-- Contributing site elements -->
<!-- Contributing sites are motif occurences found during the motif discovery phase -->
<!ELEMENT contributing_sites (contributing_site*)>
<!ELEMENT contributing_site (left_flank, site, right_flank)>
<!ATTLIST contributing_site sequence_id IDREF #REQUIRED
                          position CDATA #REQUIRED
                          strand (plus|minus|none) 'none'
                          pvalue CDATA #REQUIRED
>
<!-- The left_flank contains the sequence for 10 bases to the left of the motif start -->
<!ELEMENT left_flank (#PCDATA)>
<!-- The site contains the sequence for the motif instance -->
<!ELEMENT site (letter_ref*)>
<!-- The right_flank contains the sequence for 10 bases to the right of the motif end -->
<!ELEMENT right_flank (#PCDATA)>

<!-- Scanned site elements -->
<!-- Scanned sites are motif occurences found during the sequence scan phase -->
<!ELEMENT scanned_sites_summary (scanned_sites*)>
<!ATTLIST scanned_sites_summary p_thresh CDATA #REQUIRED>
<!ELEMENT scanned_sites (scanned_site*)>
<!ATTLIST scanned_sites sequence_id IDREF #REQUIRED
                        pvalue CDATA #REQUIRED
                        num_sites CDATA #REQUIRED>
<!ELEMENT scanned_site EMPTY>
<!ATTLIST scanned_site  motif_id IDREF #REQUIRED
                        strand (plus|minus|none) 'none'
                        position CDATA #REQUIRED
                        pvalue CDATA #REQUIRED>

<!-- Utility elements -->
<!-- A reference to a letter in the alphabet -->
<!ELEMENT letter_ref EMPTY>
<!ATTLIST letter_ref letter_id IDREF #REQUIRED>
<!-- A alphabet-array contains one floating point value for each letter in an alphabet -->
<!ELEMENT alphabet_array (value*)>
<!ELEMENT value (#PCDATA)>
<!ATTLIST value letter_id IDREF #REQUIRED>

<!-- A alphabet_matrix contains one alphabet_array for each position in a motif -->
<!ELEMENT alphabet_matrix (alphabet_array*)>

]>
<!-- Begin document body -->
<MEME version="5.5.7" release="Wed Jun 19 13:59:04 2024 -0700">
<training_set primary_sequences="./DynSpansBySourceId_schizont.fasta" primary_count="109" primary_positions="131784" control_sequences="--none--" control_count="0" control_positions="0">
<alphabet name="DNA" like="dna">
<letter id="A" symbol="A" complement="T" name="Adenine" colour="CC0000"/>
<letter id="C" symbol="C" complement="G" name="Cytosine" colour="0000CC"/>
<letter id="G" symbol="G" complement="C" name="Guanine" colour="FFB300"/>
<letter id="T" symbol="T" aliases="U" complement="A" name="Thymine" colour="008000"/>
<letter id="N" symbol="N" aliases="X." equals="ACGT" name="Any base"/>
<letter id="V" symbol="V" equals="ACG" name="Not T"/>
<letter id="H" symbol="H" equals="ACT" name="Not G"/>
<letter id="D" symbol="D" equals="AGT" name="Not C"/>
<letter id="B" symbol="B" equals="CGT" name="Not A"/>
<letter id="M" symbol="M" equals="AC" name="Amino"/>
<letter id="R" symbol="R" equals="AG" name="Purine"/>
<letter id="W" symbol="W" equals="AT" name="Weak"/>
<letter id="S" symbol="S" equals="CG" name="Strong"/>
<letter id="Y" symbol="Y" equals="CT" name="Pyrimidine"/>
<letter id="K" symbol="K" equals="GT" name="Keto"/>
</alphabet>
<sequence id="sequence_0" name="Pf3D7_14_v3:1185920-1188103:f" length="2184" weight="1.000000" />
<sequence id="sequence_1" name="Pf3D7_14_v3:1189588-1189997:f" length="410" weight="1.000000" />
<sequence id="sequence_2" name="Pf3D7_14_v3:1229478-1229798:f" length="321" weight="1.000000" />
<sequence id="sequence_3" name="Pf3D7_14_v3:1237558-1238541:f" length="984" weight="1.000000" />
<sequence id="sequence_4" name="Pf3D7_14_v3:1252422-1252744:f" length="323" weight="1.000000" />
<sequence id="sequence_5" name="Pf3D7_14_v3:1263240-1263882:f" length="643" weight="1.000000" />
<sequence id="sequence_6" name="Pf3D7_14_v3:1330541-1330940:f" length="400" weight="1.000000" />
<sequence id="sequence_7" name="Pf3D7_14_v3:1338595-1339128:f" length="534" weight="1.000000" />
<sequence id="sequence_8" name="Pf3D7_14_v3:1376854-1377968:f" length="1115" weight="1.000000" />
<sequence id="sequence_9" name="Pf3D7_14_v3:1418168-1418961:f" length="794" weight="1.000000" />
<sequence id="sequence_10" name="Pf3D7_14_v3:1443955-1444623:f" length="669" weight="1.000000" />
<sequence id="sequence_11" name="Pf3D7_14_v3:1474711-1478007:f" length="3297" weight="1.000000" />
<sequence id="sequence_12" name="Pf3D7_14_v3:1501615-1502042:f" length="428" weight="1.000000" />
<sequence id="sequence_13" name="Pf3D7_14_v3:1511329-1512410:f" length="1082" weight="1.000000" />
<sequence id="sequence_14" name="Pf3D7_14_v3:1514467-1516182:f" length="1716" weight="1.000000" />
<sequence id="sequence_15" name="Pf3D7_14_v3:1540266-1540684:f" length="419" weight="1.000000" />
<sequence id="sequence_16" name="Pf3D7_14_v3:1546085-1546463:f" length="379" weight="1.000000" />
<sequence id="sequence_17" name="Pf3D7_14_v3:1546919-1548676:f" length="1758" weight="1.000000" />
<sequence id="sequence_18" name="Pf3D7_14_v3:1603692-1606564:f" length="2873" weight="1.000000" />
<sequence id="sequence_19" name="Pf3D7_14_v3:1612794-1613043:f" length="250" weight="1.000000" />
<sequence id="sequence_20" name="Pf3D7_14_v3:1616851-1617253:f" length="403" weight="1.000000" />
<sequence id="sequence_21" name="Pf3D7_14_v3:1636677-1637556:f" length="880" weight="1.000000" />
<sequence id="sequence_22" name="Pf3D7_14_v3:1637973-1638251:f" length="279" weight="1.000000" />
<sequence id="sequence_23" name="Pf3D7_14_v3:1668102-1668795:f" length="694" weight="1.000000" />
<sequence id="sequence_24" name="Pf3D7_14_v3:1680219-1680838:f" length="620" weight="1.000000" />
<sequence id="sequence_25" name="Pf3D7_14_v3:1699010-1699980:f" length="971" weight="1.000000" />
<sequence id="sequence_26" name="Pf3D7_14_v3:1715879-1716573:f" length="695" weight="1.000000" />
<sequence id="sequence_27" name="Pf3D7_14_v3:1729018-1729417:f" length="400" weight="1.000000" />
<sequence id="sequence_28" name="Pf3D7_14_v3:1846477-1847007:f" length="531" weight="1.000000" />
<sequence id="sequence_29" name="Pf3D7_14_v3:1868647-1869732:f" length="1086" weight="1.000000" />
<sequence id="sequence_30" name="Pf3D7_14_v3:1889236-1889610:f" length="375" weight="1.000000" />
<sequence id="sequence_31" name="Pf3D7_14_v3:1890072-1890600:f" length="529" weight="1.000000" />
<sequence id="sequence_32" name="Pf3D7_14_v3:1898337-1898576:f" length="240" weight="1.000000" />
<sequence id="sequence_33" name="Pf3D7_14_v3:1919040-1919663:f" length="624" weight="1.000000" />
<sequence id="sequence_34" name="Pf3D7_14_v3:1939847-1940999:f" length="1153" weight="1.000000" />
<sequence id="sequence_35" name="Pf3D7_14_v3:1948706-1949104:f" length="399" weight="1.000000" />
<sequence id="sequence_36" name="Pf3D7_14_v3:2007303-2007835:f" length="533" weight="1.000000" />
<sequence id="sequence_37" name="Pf3D7_14_v3:2012976-2014161:f" length="1186" weight="1.000000" />
<sequence id="sequence_38" name="Pf3D7_14_v3:2014612-2015358:f" length="747" weight="1.000000" />
<sequence id="sequence_39" name="Pf3D7_14_v3:2036952-2037465:f" length="514" weight="1.000000" />
<sequence id="sequence_40" name="Pf3D7_14_v3:2046592-2047297:f" length="706" weight="1.000000" />
<sequence id="sequence_41" name="Pf3D7_14_v3:2054770-2055077:f" length="308" weight="1.000000" />
<sequence id="sequence_42" name="Pf3D7_14_v3:2102259-2104435:f" length="2177" weight="1.000000" />
<sequence id="sequence_43" name="Pf3D7_14_v3:2120649-2121852:f" length="1204" weight="1.000000" />
<sequence id="sequence_44" name="Pf3D7_14_v3:2132325-2133318:f" length="994" weight="1.000000" />
<sequence id="sequence_45" name="Pf3D7_14_v3:2154501-2155072:f" length="572" weight="1.000000" />
<sequence id="sequence_46" name="Pf3D7_14_v3:2237041-2237297:f" length="257" weight="1.000000" />
<sequence id="sequence_47" name="Pf3D7_14_v3:2256285-2259646:f" length="3362" weight="1.000000" />
<sequence id="sequence_48" name="Pf3D7_14_v3:2277656-2278121:f" length="466" weight="1.000000" />
<sequence id="sequence_49" name="Pf3D7_14_v3:2293527-2293866:f" length="340" weight="1.000000" />
<sequence id="sequence_50" name="Pf3D7_14_v3:2294529-2295302:f" length="774" weight="1.000000" />
<sequence id="sequence_51" name="Pf3D7_14_v3:2333167-2333856:f" length="690" weight="1.000000" />
<sequence id="sequence_52" name="Pf3D7_14_v3:2344412-2344754:f" length="343" weight="1.000000" />
<sequence id="sequence_53" name="Pf3D7_14_v3:2413907-2414195:f" length="289" weight="1.000000" />
<sequence id="sequence_54" name="Pf3D7_14_v3:2447533-2448076:f" length="544" weight="1.000000" />
<sequence id="sequence_55" name="Pf3D7_14_v3:2451225-2451851:f" length="627" weight="1.000000" />
<sequence id="sequence_56" name="Pf3D7_14_v3:2471660-2473166:f" length="1507" weight="1.000000" />
<sequence id="sequence_57" name="Pf3D7_14_v3:2484465-2485035:f" length="571" weight="1.000000" />
<sequence id="sequence_58" name="Pf3D7_14_v3:2503959-2504210:f" length="252" weight="1.000000" />
<sequence id="sequence_59" name="Pf3D7_14_v3:2557800-2558753:f" length="954" weight="1.000000" />
<sequence id="sequence_60" name="Pf3D7_14_v3:2567858-2568319:f" length="462" weight="1.000000" />
<sequence id="sequence_61" name="Pf3D7_14_v3:2569339-2569599:f" length="261" weight="1.000000" />
<sequence id="sequence_62" name="Pf3D7_14_v3:2576891-2577396:f" length="506" weight="1.000000" />
<sequence id="sequence_63" name="Pf3D7_14_v3:2590344-2591798:f" length="1455" weight="1.000000" />
<sequence id="sequence_64" name="Pf3D7_14_v3:2707497-2708427:f" length="931" weight="1.000000" />
<sequence id="sequence_65" name="Pf3D7_14_v3:2718826-2719679:f" length="854" weight="1.000000" />
<sequence id="sequence_66" name="Pf3D7_14_v3:2720935-2721646:f" length="712" weight="1.000000" />
<sequence id="sequence_67" name="Pf3D7_14_v3:2765119-2765383:f" length="265" weight="1.000000" />
<sequence id="sequence_68" name="Pf3D7_14_v3:2768230-2768708:f" length="479" weight="1.000000" />
<sequence id="sequence_69" name="Pf3D7_14_v3:2769316-2769904:f" length="589" weight="1.000000" />
<sequence id="sequence_70" name="Pf3D7_14_v3:2795992-2796279:f" length="288" weight="1.000000" />
<sequence id="sequence_71" name="Pf3D7_14_v3:2798304-2799280:f" length="977" weight="1.000000" />
<sequence id="sequence_72" name="Pf3D7_14_v3:2800103-2800887:f" length="785" weight="1.000000" />
<sequence id="sequence_73" name="Pf3D7_14_v3:2805655-2808082:f" length="2428" weight="1.000000" />
<sequence id="sequence_74" name="Pf3D7_14_v3:2903756-2904035:f" length="280" weight="1.000000" />
<sequence id="sequence_75" name="Pf3D7_14_v3:2907956-2908342:f" length="387" weight="1.000000" />
<sequence id="sequence_76" name="Pf3D7_14_v3:2908927-2909339:f" length="413" weight="1.000000" />
<sequence id="sequence_77" name="Pf3D7_14_v3:2932266-2932747:f" length="482" weight="1.000000" />
<sequence id="sequence_78" name="Pf3D7_14_v3:2944837-2945101:f" length="265" weight="1.000000" />
<sequence id="sequence_79" name="Pf3D7_14_v3:2965350-2965663:f" length="314" weight="1.000000" />
<sequence id="sequence_80" name="Pf3D7_14_v3:2979977-2980257:f" length="281" weight="1.000000" />
<sequence id="sequence_81" name="Pf3D7_14_v3:2981624-2982129:f" length="506" weight="1.000000" />
<sequence id="sequence_82" name="Pf3D7_14_v3:2988654-2989072:f" length="419" weight="1.000000" />
<sequence id="sequence_83" name="Pf3D7_14_v3:2996271-2996670:f" length="400" weight="1.000000" />
<sequence id="sequence_84" name="Pf3D7_14_v3:3004811-3005713:f" length="903" weight="1.000000" />
<sequence id="sequence_85" name="Pf3D7_14_v3:3019174-3019512:f" length="339" weight="1.000000" />
<sequence id="sequence_86" name="Pf3D7_14_v3:3022239-3022519:f" length="281" weight="1.000000" />
<sequence id="sequence_87" name="Pf3D7_14_v3:3028833-3029123:f" length="291" weight="1.000000" />
<sequence id="sequence_88" name="Pf3D7_14_v3:3073617-3074243:f" length="627" weight="1.000000" />
<sequence id="sequence_89" name="Pf3D7_14_v3:3078658-3078978:f" length="321" weight="1.000000" />
<sequence id="sequence_90" name="Pf3D7_14_v3:3105409-3105863:f" length="455" weight="1.000000" />
<sequence id="sequence_91" name="Pf3D7_14_v3:3110506-3110842:f" length="337" weight="1.000000" />
<sequence id="sequence_92" name="Pf3D7_14_v3:3137760-3138657:f" length="898" weight="1.000000" />
<sequence id="sequence_93" name="Pf3D7_14_v3:3147875-3153882:f" length="6008" weight="1.000000" />
<sequence id="sequence_94" name="Pf3D7_14_v3:3163221-3167846:f" length="4626" weight="1.000000" />
<sequence id="sequence_95" name="Pf3D7_14_v3:3168366-3170291:f" length="1926" weight="1.000000" />
<sequence id="sequence_96" name="Pf3D7_14_v3:3171711-3174112:f" length="2402" weight="1.000000" />
<sequence id="sequence_97" name="Pf3D7_14_v3:3175468-3184610:f" length="9143" weight="1.000000" />
<sequence id="sequence_98" name="Pf3D7_14_v3:3199842-3203913:f" length="4072" weight="1.000000" />
<sequence id="sequence_99" name="Pf3D7_14_v3:3205028-3205318:f" length="291" weight="1.000000" />
<sequence id="sequence_100" name="Pf3D7_14_v3:3206129-3207172:f" length="1044" weight="1.000000" />
<sequence id="sequence_101" name="Pf3D7_14_v3:3207609-3211714:f" length="4106" weight="1.000000" />
<sequence id="sequence_102" name="Pf3D7_14_v3:3212178-3212438:f" length="261" weight="1.000000" />
<sequence id="sequence_103" name="Pf3D7_14_v3:3212889-3217511:f" length="4623" weight="1.000000" />
<sequence id="sequence_104" name="Pf3D7_14_v3:3218155-3225300:f" length="7146" weight="1.000000" />
<sequence id="sequence_105" name="Pf3D7_14_v3:3226031-3228989:f" length="2959" weight="1.000000" />
<sequence id="sequence_106" name="Pf3D7_14_v3:3236981-3241811:f" length="4831" weight="1.000000" />
<sequence id="sequence_107" name="Pf3D7_14_v3:3246229-3247763:f" length="1535" weight="1.000000" />
<sequence id="sequence_108" name="Pf3D7_14_v3:3248615-3255859:f" length="7245" weight="1.000000" />
<letter_frequencies>
<alphabet_array>
<value letter_id="A">0.419</value>
<value letter_id="C">0.081</value>
<value letter_id="G">0.081</value>
<value letter_id="T">0.419</value>
</alphabet_array>
</letter_frequencies>
</training_set>
<model>
<command_line>meme ./DynSpansBySourceId_schizont.fasta -dna -oc meme_out_15/DynSpansBySourceId_schizont -nostatus -time 14400 -mod zoops -nmotifs 15 -minw 6 -maxw 50 -objfun classic -revcomp -markov_order 0 </command_line>
<host>Nitro-AN515-51</host>
<type>zoops</type>
<nmotifs>15</nmotifs>
<evalue_threshold>inf</evalue_threshold>
<object_function>E-value of product of p-values</object_function>
<spfun>E-value of product of p-values</spfun>
<min_width>6</min_width>
<max_width>50</max_width>
<wg>11</wg>
<ws>1</ws>
<endgaps>yes</endgaps>
<substring>yes</substring>
<minsites>2</minsites>
<maxsites>109</maxsites>
<wnsites>0.8</wnsites>
<spmap>uni</spmap>
<spfuzz>0.5</spfuzz>
<prior>dirichlet</prior>
<beta>0.01</beta>
<maxiter>50</maxiter>
<distance>1e-05</distance>
<num_positions>131784</num_positions>
<seed>0</seed>
<hsfrac>0</hsfrac>
<searchsize>100000</searchsize>
<maxsize>0</maxsize>
<norand>no</norand>
<csites>1000</csites>
<strands>both</strands>
<brief>1000</brief>
<psp_file></psp_file>
<priors_file></priors_file>
<reason_for_stopping>Stopped because requested number of motifs (15) found.</reason_for_stopping>
<background_frequencies source="--sequences--" order="0">
<alphabet_array>
<value letter_id="A">0.419</value>
<value letter_id="C">0.081</value>
<value letter_id="G">0.081</value>
<value letter_id="T">0.419</value>
</alphabet_array>
</background_frequencies>
</model>
<motifs>
<motif id="motif_1" name="AWATWWATATATATATATATATATATATATATATA" alt="MEME-1" width="35" sites="70" ic="52.4" re="29.4" llr="1426" p_value="1.7e-426" e_value="7.5e-215" bayes_threshold="10.9391" elapsed_time="458.546392">
<scores>
<alphabet_matrix>
<alphabet_array>
<value letter_id="A">88</value>
<value letter_id="C">-1277</value>
<value letter_id="G">8</value>
<value letter_id="T">-155</value>
</alphabet_array>
<alphabet_array>
<value letter_id="A">-63</value>
<value letter_id="C">108</value>
<value letter_id="G">-50</value>
<value letter_id="T">25</value>
</alphabet_array>
<alphabet_array>
<value letter_id="A">117</value>
<value letter_id="C">-92</value>
<value letter_id="G">-1277</value>
<value letter_id="T">-487</value>
</alphabet_array>
<alphabet_array>
<value letter_id="A">-79</value>
<value letter_id="C">-1277</value>
<value letter_id="G">-50</value>
<value letter_id="T">74</value>
</alphabet_array>
<alphabet_array>
<value letter_id="A">21</value>
<value letter_id="C">-150</value>
<value letter_id="G">158</value>
<value letter_id="T">-79</value>
</alphabet_array>
<alphabet_array>
<value letter_id="A">-41</value>
<value letter_id="C">-50</value>
<value letter_id="G">-150</value>
<value letter_id="T">52</value>
</alphabet_array>
<alphabet_array>
<value letter_id="A">88</value>
<value letter_id="C">-1277</value>
<value letter_id="G">-1277</value>
<value letter_id="T">-87</value>
</alphabet_array>
<alphabet_array>
<value letter_id="A">-63</value>
<value letter_id="C">-18</value>
<value letter_id="G">-150</value>
<value letter_id="T">58</value>
</alphabet_array>
<alphabet_array>
<value letter_id="A">106</value>
<value letter_id="C">-250</value>
<value letter_id="G">-150</value>
<value letter_id="T">-229</value>
</alphabet_array>
<alphabet_array>
<value letter_id="A">-141</value>
<value letter_id="C">-92</value>
<value letter_id="G">-1277</value>
<value letter_id="T">93</value>
</alphabet_array>
<alphabet_array>
<value letter_id="A">108</value>
<value letter_id="C">-150</value>
<value letter_id="G">-1277</value>
<value letter_id="T">-229</value>
</alphabet_array>
<alphabet_array>
<value letter_id="A">-141</value>
<value letter_id="C">-1277</value>
<value letter_id="G">-250</value>
<value letter_id="T">98</value>
</alphabet_array>
<alphabet_array>
<value letter_id="A">98</value>
<value letter_id="C">-1277</value>
<value letter_id="G">-150</value>
<value letter_id="T">-155</value>
</alphabet_array>
<alphabet_array>
<value letter_id="A">-107</value>
<value letter_id="C">-1277</value>
<value letter_id="G">-1277</value>
<value letter_id="T">93</value>
</alphabet_array>
<alphabet_array>
<value letter_id="A">115</value>
<value letter_id="C">-1277</value>
<value letter_id="G">-1277</value>
<value letter_id="T">-255</value>
</alphabet_array>
<alphabet_array>
<value letter_id="A">-255</value>
<value letter_id="C">-1277</value>
<value letter_id="G">-1277</value>
<value letter_id="T">115</value>
</alphabet_array>
<alphabet_array>
<value letter_id="A">115</value>
<value letter_id="C">-1277</value>
<value letter_id="G">-150</value>
<value letter_id="T">-329</value>
</alphabet_array>
<alphabet_array>
<value letter_id="A">-287</value>
<value letter_id="C">-250</value>
<value letter_id="G">-1277</value>
<value letter_id="T">115</value>
</alphabet_array>
<alphabet_array>
<value letter_id="A">121</value>
<value letter_id="C">-1277</value>
<value letter_id="G">-150</value>
<value letter_id="T">-1277</value>
</alphabet_array>
<alphabet_array>
<value letter_id="A">-387</value>
<value letter_id="C">-1277</value>
<value letter_id="G">-1277</value>
<value letter_id="T">121</value>
</alphabet_array>
<alphabet_array>
<value letter_id="A">123</value>
<value letter_id="C">-250</value>
<value letter_id="G">-1277</value>
<value letter_id="T">-1277</value>
</alphabet_array>
<alphabet_array>
<value letter_id="A">-487</value>
<value letter_id="C">-250</value>
<value letter_id="G">-1277</value>
<value letter_id="T">121</value>
</alphabet_array>
<alphabet_array>
<value letter_id="A">125</value>
<value letter_id="C">-1277</value>
<value letter_id="G">-1277</value>
<value letter_id="T">-1277</value>
</alphabet_array>
<alphabet_array>
<value letter_id="A">-1277</value>
<value letter_id="C">-92</value>
<value letter_id="G">-1277</value>
<value letter_id="T">119</value>
</alphabet_array>
<alphabet_array>
<value letter_id="A">125</value>
<value letter_id="C">-1277</value>
<value letter_id="G">-1277</value>
<value letter_id="T">-1277</value>
</alphabet_array>
<alphabet_array>
<value letter_id="A">-1277</value>
<value letter_id="C">-1277</value>
<value letter_id="G">-1277</value>
<value letter_id="T">125</value>
</alphabet_array>
<alphabet_array>
<value letter_id="A">119</value>
<value letter_id="C">-1277</value>
<value letter_id="G">-92</value>
<value letter_id="T">-1277</value>
</alphabet_array>
<alphabet_array>
<value letter_id="A">-1277</value>
<value letter_id="C">-1277</value>
<value letter_id="G">-1277</value>
<value letter_id="T">125</value>
</alphabet_array>
<alphabet_array>
<value letter_id="A">121</value>
<value letter_id="C">-1277</value>
<value letter_id="G">-1277</value>
<value letter_id="T">-387</value>
</alphabet_array>
<alphabet_array>
<value letter_id="A">-1277</value>
<value letter_id="C">-1277</value>
<value letter_id="G">-1277</value>
<value letter_id="T">125</value>
</alphabet_array>
<alphabet_array>
<value letter_id="A">123</value>
<value letter_id="C">-1277</value>
<value letter_id="G">-250</value>
<value letter_id="T">-1277</value>
</alphabet_array>
<alphabet_array>
<value letter_id="A">-1277</value>
<value letter_id="C">-1277</value>
<value letter_id="G">-1277</value>
<value letter_id="T">125</value>
</alphabet_array>
<alphabet_array>
<value letter_id="A">123</value>
<value letter_id="C">-1277</value>
<value letter_id="G">-250</value>
<value letter_id="T">-1277</value>
</alphabet_array>
<alphabet_array>
<value letter_id="A">-487</value>
<value letter_id="C">-1277</value>
<value letter_id="G">-1277</value>
<value letter_id="T">123</value>
</alphabet_array>
<alphabet_array>
<value letter_id="A">108</value>
<value letter_id="C">-1277</value>
<value letter_id="G">-50</value>
<value letter_id="T">-287</value>
</alphabet_array>
</alphabet_matrix>
</scores>
<probabilities>
<alphabet_matrix>
<alphabet_array>
<value letter_id="A">0.771429</value>
<value letter_id="C">0.000000</value>
<value letter_id="G">0.085714</value>
<value letter_id="T">0.142857</value>
</alphabet_array>
<alphabet_array>
<value letter_id="A">0.271429</value>
<value letter_id="C">0.171429</value>
<value letter_id="G">0.057143</value>
<value letter_id="T">0.500000</value>
</alphabet_array>
<alphabet_array>
<value letter_id="A">0.942857</value>
<value letter_id="C">0.042857</value>
<value letter_id="G">0.000000</value>
<value letter_id="T">0.014286</value>
</alphabet_array>
<alphabet_array>
<value letter_id="A">0.242857</value>
<value letter_id="C">0.000000</value>
<value letter_id="G">0.057143</value>
<value letter_id="T">0.700000</value>
</alphabet_array>
<alphabet_array>
<value letter_id="A">0.485714</value>
<value letter_id="C">0.028571</value>
<value letter_id="G">0.242857</value>
<value letter_id="T">0.242857</value>
</alphabet_array>
<alphabet_array>
<value letter_id="A">0.314286</value>
<value letter_id="C">0.057143</value>
<value letter_id="G">0.028571</value>
<value letter_id="T">0.600000</value>
</alphabet_array>
<alphabet_array>
<value letter_id="A">0.771429</value>
<value letter_id="C">0.000000</value>
<value letter_id="G">0.000000</value>
<value letter_id="T">0.228571</value>
</alphabet_array>
<alphabet_array>
<value letter_id="A">0.271429</value>
<value letter_id="C">0.071429</value>
<value letter_id="G">0.028571</value>
<value letter_id="T">0.628571</value>
</alphabet_array>
<alphabet_array>
<value letter_id="A">0.871429</value>
<value letter_id="C">0.014286</value>
<value letter_id="G">0.028571</value>
<value letter_id="T">0.085714</value>
</alphabet_array>
<alphabet_array>
<value letter_id="A">0.157143</value>
<value letter_id="C">0.042857</value>
<value letter_id="G">0.000000</value>
<value letter_id="T">0.800000</value>
</alphabet_array>
<alphabet_array>
<value letter_id="A">0.885714</value>
<value letter_id="C">0.028571</value>
<value letter_id="G">0.000000</value>
<value letter_id="T">0.085714</value>
</alphabet_array>
<alphabet_array>
<value letter_id="A">0.157143</value>
<value letter_id="C">0.000000</value>
<value letter_id="G">0.014286</value>
<value letter_id="T">0.828571</value>
</alphabet_array>
<alphabet_array>
<value letter_id="A">0.828571</value>
<value letter_id="C">0.000000</value>
<value letter_id="G">0.028571</value>
<value letter_id="T">0.142857</value>
</alphabet_array>
<alphabet_array>
<value letter_id="A">0.200000</value>
<value letter_id="C">0.000000</value>
<value letter_id="G">0.000000</value>
<value letter_id="T">0.800000</value>
</alphabet_array>
<alphabet_array>
<value letter_id="A">0.928571</value>
<value letter_id="C">0.000000</value>
<value letter_id="G">0.000000</value>
<value letter_id="T">0.071429</value>
</alphabet_array>
<alphabet_array>
<value letter_id="A">0.071429</value>
<value letter_id="C">0.000000</value>
<value letter_id="G">0.000000</value>
<value letter_id="T">0.928571</value>
</alphabet_array>
<alphabet_array>
<value letter_id="A">0.928571</value>
<value letter_id="C">0.000000</value>
<value letter_id="G">0.028571</value>
<value letter_id="T">0.042857</value>
</alphabet_array>
<alphabet_array>
<value letter_id="A">0.057143</value>
<value letter_id="C">0.014286</value>
<value letter_id="G">0.000000</value>
<value letter_id="T">0.928571</value>
</alphabet_array>
<alphabet_array>
<value letter_id="A">0.971429</value>
<value letter_id="C">0.000000</value>
<value letter_id="G">0.028571</value>
<value letter_id="T">0.000000</value>
</alphabet_array>
<alphabet_array>
<value letter_id="A">0.028571</value>
<value letter_id="C">0.000000</value>
<value letter_id="G">0.000000</value>
<value letter_id="T">0.971429</value>
</alphabet_array>
<alphabet_array>
<value letter_id="A">0.985714</value>
<value letter_id="C">0.014286</value>
<value letter_id="G">0.000000</value>
<value letter_id="T">0.000000</value>
</alphabet_array>
<alphabet_array>
<value letter_id="A">0.014286</value>
<value letter_id="C">0.014286</value>
<value letter_id="G">0.000000</value>
<value letter_id="T">0.971429</value>
</alphabet_array>
<alphabet_array>
<value letter_id="A">1.000000</value>
<value letter_id="C">0.000000</value>
<value letter_id="G">0.000000</value>
<value letter_id="T">0.000000</value>
</alphabet_array>
<alphabet_array>
<value letter_id="A">0.000000</value>
<value letter_id="C">0.042857</value>
<value letter_id="G">0.000000</value>
<value letter_id="T">0.957143</value>
</alphabet_array>
<alphabet_array>
<value letter_id="A">1.000000</value>
<value letter_id="C">0.000000</value>
<value letter_id="G">0.000000</value>
<value letter_id="T">0.000000</value>
</alphabet_array>
<alphabet_array>
<value letter_id="A">0.000000</value>
<value letter_id="C">0.000000</value>
<value letter_id="G">0.000000</value>
<value letter_id="T">1.000000</value>
</alphabet_array>
<alphabet_array>
<value letter_id="A">0.957143</value>
<value letter_id="C">0.000000</value>
<value letter_id="G">0.042857</value>
<value letter_id="T">0.000000</value>
</alphabet_array>
<alphabet_array>
<value letter_id="A">0.000000</value>
<value letter_id="C">0.000000</value>
<value letter_id="G">0.000000</value>
<value letter_id="T">1.000000</value>
</alphabet_array>
<alphabet_array>
<value letter_id="A">0.971429</value>
<value letter_id="C">0.000000</value>
<value letter_id="G">0.000000</value>
<value letter_id="T">0.028571</value>
</alphabet_array>
<alphabet_array>
<value letter_id="A">0.000000</value>
<value letter_id="C">0.000000</value>
<value letter_id="G">0.000000</value>
<value letter_id="T">1.000000</value>
</alphabet_array>
<alphabet_array>
<value letter_id="A">0.985714</value>
<value letter_id="C">0.000000</value>
<value letter_id="G">0.014286</value>
<value letter_id="T">0.000000</value>
</alphabet_array>
<alphabet_array>
<value letter_id="A">0.000000</value>
<value letter_id="C">0.000000</value>
<value letter_id="G">0.000000</value>
<value letter_id="T">1.000000</value>
</alphabet_array>
<alphabet_array>
<value letter_id="A">0.985714</value>
<value letter_id="C">0.000000</value>
<value letter_id="G">0.014286</value>
<value letter_id="T">0.000000</value>
</alphabet_array>
<alphabet_array>
<value letter_id="A">0.014286</value>
<value letter_id="C">0.000000</value>
<value letter_id="G">0.000000</value>
<value letter_id="T">0.985714</value>
</alphabet_array>
<alphabet_array>
<value letter_id="A">0.885714</value>
<value letter_id="C">0.000000</value>
<value letter_id="G">0.057143</value>
<value letter_id="T">0.057143</value>
</alphabet_array>
</alphabet_matrix>
</probabilities>
<regular_expression>
A[TA]A[TA][AGT][TA][AT][TA]ATATA[TA]ATATATATATATATATATATA
</regular_expression>
<contributing_sites>
<contributing_site sequence_id="sequence_38" position="543" strand="minus" pvalue="3.10e-15" >
<left_flank>AATAAATATT</left_flank>
<site>
<letter_ref letter_id="A"/>
<letter_ref letter_id="C"/>
<letter_ref letter_id="A"/>
<letter_ref letter_id="T"/>
<letter_ref letter_id="G"/>
<letter_ref letter_id="T"/>
<letter_ref letter_id="A"/>
<letter_ref letter_id="C"/>
<letter_ref letter_id="A"/>
<letter_ref letter_id="T"/>
<letter_ref letter_id="A"/>
<letter_ref letter_id="T"/>
<letter_ref letter_id="A"/>
<letter_ref letter_id="T"/>
<letter_ref letter_id="A"/>
<letter_ref letter_id="T"/>
<letter_ref letter_id="A"/>
<letter_ref letter_id="T"/>
<letter_ref letter_id="A"/>
<letter_ref letter_id="T"/>
<letter_ref letter_id="A"/>
<letter_ref letter_id="T"/>
<letter_ref letter_id="A"/>
<letter_ref letter_id="T"/>
<letter_ref letter_id="A"/>
<letter_ref letter_id="T"/>
<letter_ref letter_id="A"/>
<letter_ref letter_id="T"/>
<letter_ref letter_id="A"/>
<letter_ref letter_id="T"/>
<letter_ref letter_id="A"/>
<letter_ref letter_id="T"/>
<letter_ref letter_id="A"/>
<letter_ref letter_id="T"/>
<letter_ref letter_id="A"/>
</site>
<right_flank>AATGAAAATG</right_flank>
</contributing_site>
<contributing_site sequence_id="sequence_98" position="2000" strand="plus" pvalue="1.47e-14" >
<left_flank>ATATATAACT</left_flank>
<site>
<letter_ref letter_id="A"/>
<letter_ref letter_id="T"/>
<letter_ref letter_id="A"/>
<letter_ref letter_id="T"/>
<letter_ref letter_id="G"/>
<letter_ref letter_id="T"/>
<letter_ref letter_id="A"/>
<letter_ref letter_id="T"/>
<letter_ref letter_id="A"/>
<letter_ref letter_id="T"/>
<letter_ref letter_id="A"/>
<letter_ref letter_id="T"/>
<letter_ref letter_id="A"/>
<letter_ref letter_id="T"/>
<letter_ref letter_id="A"/>
<letter_ref letter_id="T"/>
<letter_ref letter_id="A"/>
<letter_ref letter_id="T"/>
<letter_ref letter_id="A"/>
<letter_ref letter_id="T"/>
<letter_ref letter_id="A"/>
<letter_ref letter_id="T"/>
<letter_ref letter_id="A"/>
<letter_ref letter_id="T"/>
<letter_ref letter_id="A"/>
<letter_ref letter_id="T"/>
<letter_ref letter_id="A"/>
<letter_ref letter_id="T"/>
<letter_ref letter_id="A"/>
<letter_ref letter_id="T"/>
<letter_ref letter_id="A"/>
<letter_ref letter_id="T"/>
<letter_ref letter_id="A"/>
<letter_ref letter_id="T"/>
<letter_ref letter_id="A"/>
</site>
<right_flank>TATATAAATA</right_flank>
</contributing_site>
<contributing_site sequence_id="sequence_93" position="3098" strand="plus" pvalue="1.47e-14" >
<left_flank>TAATATATAT</left_flank>
<site>
<letter_ref letter_id="A"/>
<letter_ref letter_id="T"/>
<letter_ref letter_id="A"/>
<letter_ref letter_id="T"/>
<letter_ref letter_id="G"/>
<letter_ref letter_id="T"/>
<letter_ref letter_id="A"/>
<letter_ref letter_id="T"/>
<letter_ref letter_id="A"/>
<letter_ref letter_id="T"/>
<letter_ref letter_id="A"/>
<letter_ref letter_id="T"/>
<letter_ref letter_id="A"/>
<letter_ref letter_id="T"/>
<letter_ref letter_id="A"/>
<letter_ref letter_id="T"/>
<letter_ref letter_id="A"/>
<letter_ref letter_id="T"/>
<letter_ref letter_id="A"/>
<letter_ref letter_id="T"/>
<letter_ref letter_id="A"/>
<letter_ref letter_id="T"/>
<letter_ref letter_id="A"/>
<letter_ref letter_id="T"/>
<letter_ref letter_id="A"/>
<letter_ref letter_id="T"/>
<letter_ref letter_id="A"/>
<letter_ref letter_id="T"/>
<letter_ref letter_id="A"/>
<letter_ref letter_id="T"/>
<letter_ref letter_id="A"/>
<letter_ref letter_id="T"/>
<letter_ref letter_id="A"/>
<letter_ref letter_id="T"/>
<letter_ref letter_id="A"/>
</site>
<right_flank>TATATATTTT</right_flank>
</contributing_site>
<contributing_site sequence_id="sequence_47" position="1821" strand="minus" pvalue="3.17e-14" >
<left_flank>TATTATATAT</left_flank>
<site>
<letter_ref letter_id="A"/>
<letter_ref letter_id="C"/>
<letter_ref letter_id="A"/>
<letter_ref letter_id="T"/>
<letter_ref letter_id="A"/>
<letter_ref letter_id="T"/>
<letter_ref letter_id="A"/>
<letter_ref letter_id="T"/>
<letter_ref letter_id="A"/>
<letter_ref letter_id="T"/>
<letter_ref letter_id="A"/>
<letter_ref letter_id="T"/>
<letter_ref letter_id="A"/>
<letter_ref letter_id="T"/>
<letter_ref letter_id="A"/>
<letter_ref letter_id="T"/>
<letter_ref letter_id="A"/>
<letter_ref letter_id="T"/>
<letter_ref letter_id="A"/>
<letter_ref letter_id="T"/>
<letter_ref letter_id="A"/>
<letter_ref letter_id="T"/>
<letter_ref letter_id="A"/>
<letter_ref letter_id="T"/>
<letter_ref letter_id="A"/>
<letter_ref letter_id="T"/>
<letter_ref letter_id="A"/>
<letter_ref letter_id="T"/>
<letter_ref letter_id="A"/>
<letter_ref letter_id="T"/>
<letter_ref letter_id="A"/>
<letter_ref letter_id="T"/>
<letter_ref letter_id="A"/>
<letter_ref letter_id="T"/>
<letter_ref letter_id="A"/>
</site>
<right_flank>TATTTATATA</right_flank>
</contributing_site>
<contributing_site sequence_id="sequence_25" position="649" strand="minus" pvalue="3.17e-14" >
<left_flank>GATTAACCTT</left_flank>
<site>
<letter_ref letter_id="A"/>
<letter_ref letter_id="C"/>
<letter_ref letter_id="A"/>
<letter_ref letter_id="T"/>
<letter_ref letter_id="A"/>
<letter_ref letter_id="T"/>
<letter_ref letter_id="A"/>
<letter_ref letter_id="T"/>
<letter_ref letter_id="A"/>
<letter_ref letter_id="T"/>
<letter_ref letter_id="A"/>
<letter_ref letter_id="T"/>
<letter_ref letter_id="A"/>
<letter_ref letter_id="T"/>
<letter_ref letter_id="A"/>
<letter_ref letter_id="T"/>
<letter_ref letter_id="A"/>
<letter_ref letter_id="T"/>
<letter_ref letter_id="A"/>
<letter_ref letter_id="T"/>
<letter_ref letter_id="A"/>
<letter_ref letter_id="T"/>
<letter_ref letter_id="A"/>
<letter_ref letter_id="T"/>
<letter_ref letter_id="A"/>
<letter_ref letter_id="T"/>
<letter_ref letter_id="A"/>
<letter_ref letter_id="T"/>
<letter_ref letter_id="A"/>
<letter_ref letter_id="T"/>
<letter_ref letter_id="A"/>
<letter_ref letter_id="T"/>
<letter_ref letter_id="A"/>
<letter_ref letter_id="T"/>
<letter_ref letter_id="A"/>
</site>
<right_flank>TATATATACT</right_flank>
</contributing_site>
<contributing_site sequence_id="sequence_3" position="729" strand="minus" pvalue="3.17e-14" >
<left_flank>ATAGAAACAC</left_flank>
<site>
<letter_ref letter_id="A"/>
<letter_ref letter_id="C"/>
<letter_ref letter_id="A"/>
<letter_ref letter_id="T"/>
<letter_ref letter_id="A"/>
<letter_ref letter_id="T"/>
<letter_ref letter_id="A"/>
<letter_ref letter_id="T"/>
<letter_ref letter_id="A"/>
<letter_ref letter_id="T"/>
<letter_ref letter_id="A"/>
<letter_ref letter_id="T"/>
<letter_ref letter_id="A"/>
<letter_ref letter_id="T"/>
<letter_ref letter_id="A"/>
<letter_ref letter_id="T"/>
<letter_ref letter_id="A"/>
<letter_ref letter_id="T"/>
<letter_ref letter_id="A"/>
<letter_ref letter_id="T"/>
<letter_ref letter_id="A"/>
<letter_ref letter_id="T"/>
<letter_ref letter_id="A"/>
<letter_ref letter_id="T"/>
<letter_ref letter_id="A"/>
<letter_ref letter_id="T"/>
<letter_ref letter_id="A"/>
<letter_ref letter_id="T"/>
<letter_ref letter_id="A"/>
<letter_ref letter_id="T"/>
<letter_ref letter_id="A"/>
<letter_ref letter_id="T"/>
<letter_ref letter_id="A"/>
<letter_ref letter_id="T"/>
<letter_ref letter_id="A"/>
</site>
<right_flank>TAAAGATAAT</right_flank>
</contributing_site>
<contributing_site sequence_id="sequence_97" position="2794" strand="plus" pvalue="4.11e-14" >
<left_flank>TATATTATAT</left_flank>
<site>
<letter_ref letter_id="G"/>
<letter_ref letter_id="T"/>
<letter_ref letter_id="A"/>
<letter_ref letter_id="T"/>
<letter_ref letter_id="G"/>
<letter_ref letter_id="T"/>
<letter_ref letter_id="A"/>
<letter_ref letter_id="T"/>
<letter_ref letter_id="A"/>
<letter_ref letter_id="T"/>
<letter_ref letter_id="A"/>
<letter_ref letter_id="T"/>
<letter_ref letter_id="A"/>
<letter_ref letter_id="T"/>
<letter_ref letter_id="A"/>
<letter_ref letter_id="T"/>
<letter_ref letter_id="A"/>
<letter_ref letter_id="T"/>
<letter_ref letter_id="A"/>
<letter_ref letter_id="T"/>
<letter_ref letter_id="A"/>
<letter_ref letter_id="T"/>
<letter_ref letter_id="A"/>
<letter_ref letter_id="T"/>
<letter_ref letter_id="A"/>
<letter_ref letter_id="T"/>
<letter_ref letter_id="A"/>
<letter_ref letter_id="T"/>
<letter_ref letter_id="A"/>
<letter_ref letter_id="T"/>
<letter_ref letter_id="A"/>
<letter_ref letter_id="T"/>
<letter_ref letter_id="A"/>
<letter_ref letter_id="T"/>
<letter_ref letter_id="A"/>
</site>
<right_flank>TATAGTTATA</right_flank>
</contributing_site>
<contributing_site sequence_id="sequence_42" position="1655" strand="plus" pvalue="5.64e-14" >
<left_flank>GAAGAATGAT</left_flank>
<site>
<letter_ref letter_id="A"/>
<letter_ref letter_id="A"/>
<letter_ref letter_id="A"/>
<letter_ref letter_id="T"/>
<letter_ref letter_id="G"/>
<letter_ref letter_id="T"/>
<letter_ref letter_id="A"/>
<letter_ref letter_id="T"/>
<letter_ref letter_id="A"/>
<letter_ref letter_id="T"/>
<letter_ref letter_id="A"/>
<letter_ref letter_id="T"/>
<letter_ref letter_id="A"/>
<letter_ref letter_id="T"/>
<letter_ref letter_id="A"/>
<letter_ref letter_id="T"/>
<letter_ref letter_id="A"/>
<letter_ref letter_id="T"/>
<letter_ref letter_id="A"/>
<letter_ref letter_id="T"/>
<letter_ref letter_id="A"/>
<letter_ref letter_id="T"/>
<letter_ref letter_id="A"/>
<letter_ref letter_id="T"/>
<letter_ref letter_id="A"/>
<letter_ref letter_id="T"/>
<letter_ref letter_id="A"/>
<letter_ref letter_id="T"/>
<letter_ref letter_id="A"/>
<letter_ref letter_id="T"/>
<letter_ref letter_id="A"/>
<letter_ref letter_id="T"/>
<letter_ref letter_id="A"/>
<letter_ref letter_id="T"/>
<letter_ref letter_id="A"/>
</site>
<right_flank>ATATAATTAT</right_flank>
</contributing_site>
<contributing_site sequence_id="sequence_39" position="191" strand="minus" pvalue="5.64e-14" >
<left_flank>TTAAATATAC</left_flank>
<site>
<letter_ref letter_id="A"/>
<letter_ref letter_id="A"/>
<letter_ref letter_id="A"/>
<letter_ref letter_id="T"/>
<letter_ref letter_id="G"/>
<letter_ref letter_id="T"/>
<letter_ref letter_id="A"/>
<letter_ref letter_id="T"/>
<letter_ref letter_id="A"/>
<letter_ref letter_id="T"/>
<letter_ref letter_id="A"/>
<letter_ref letter_id="T"/>
<letter_ref letter_id="A"/>
<letter_ref letter_id="T"/>
<letter_ref letter_id="A"/>
<letter_ref letter_id="T"/>
<letter_ref letter_id="A"/>
<letter_ref letter_id="T"/>
<letter_ref letter_id="A"/>
<letter_ref letter_id="T"/>
<letter_ref letter_id="A"/>
<letter_ref letter_id="T"/>
<letter_ref letter_id="A"/>
<letter_ref letter_id="T"/>
<letter_ref letter_id="A"/>
<letter_ref letter_id="T"/>
<letter_ref letter_id="A"/>
<letter_ref letter_id="T"/>
<letter_ref letter_id="A"/>
<letter_ref letter_id="T"/>
<letter_ref letter_id="A"/>
<letter_ref letter_id="T"/>
<letter_ref letter_id="A"/>
<letter_ref letter_id="T"/>
<letter_ref letter_id="A"/>
</site>
<right_flank>TATTTATATA</right_flank>
</contributing_site>
<contributing_site sequence_id="sequence_18" position="1990" strand="minus" pvalue="5.64e-14" >
<left_flank>TTATATAGAC</left_flank>
<site>
<letter_ref letter_id="A"/>
<letter_ref letter_id="A"/>
<letter_ref letter_id="A"/>
<letter_ref letter_id="T"/>
<letter_ref letter_id="G"/>
<letter_ref letter_id="T"/>
<letter_ref letter_id="A"/>
<letter_ref letter_id="T"/>
<letter_ref letter_id="A"/>
<letter_ref letter_id="T"/>
<letter_ref letter_id="A"/>
<letter_ref letter_id="T"/>
<letter_ref letter_id="A"/>
<letter_ref letter_id="T"/>
<letter_ref letter_id="A"/>
<letter_ref letter_id="T"/>
<letter_ref letter_id="A"/>
<letter_ref letter_id="T"/>
<letter_ref letter_id="A"/>
<letter_ref letter_id="T"/>
<letter_ref letter_id="A"/>
<letter_ref letter_id="T"/>
<letter_ref letter_id="A"/>
<letter_ref letter_id="T"/>
<letter_ref letter_id="A"/>
<letter_ref letter_id="T"/>
<letter_ref letter_id="A"/>
<letter_ref letter_id="T"/>
<letter_ref letter_id="A"/>
<letter_ref letter_id="T"/>
<letter_ref letter_id="A"/>
<letter_ref letter_id="T"/>
<letter_ref letter_id="A"/>
<letter_ref letter_id="T"/>
<letter_ref letter_id="A"/>
</site>
<right_flank>TATAAATATA</right_flank>
</contributing_site>
<contributing_site sequence_id="sequence_69" position="231" strand="plus" pvalue="1.62e-13" >
<left_flank>TTTTTATAAT</left_flank>
<site>
<letter_ref letter_id="A"/>
<letter_ref letter_id="T"/>
<letter_ref letter_id="A"/>
<letter_ref letter_id="T"/>
<letter_ref letter_id="A"/>
<letter_ref letter_id="T"/>
<letter_ref letter_id="A"/>
<letter_ref letter_id="T"/>
<letter_ref letter_id="A"/>
<letter_ref letter_id="T"/>
<letter_ref letter_id="A"/>
<letter_ref letter_id="T"/>
<letter_ref letter_id="A"/>
<letter_ref letter_id="T"/>
<letter_ref letter_id="A"/>
<letter_ref letter_id="T"/>
<letter_ref letter_id="A"/>
<letter_ref letter_id="T"/>
<letter_ref letter_id="A"/>
<letter_ref letter_id="T"/>
<letter_ref letter_id="A"/>
<letter_ref letter_id="T"/>
<letter_ref letter_id="A"/>
<letter_ref letter_id="T"/>
<letter_ref letter_id="A"/>
<letter_ref letter_id="T"/>
<letter_ref letter_id="A"/>
<letter_ref letter_id="T"/>
<letter_ref letter_id="A"/>
<letter_ref letter_id="T"/>
<letter_ref letter_id="A"/>
<letter_ref letter_id="T"/>
<letter_ref letter_id="A"/>
<letter_ref letter_id="T"/>
<letter_ref letter_id="A"/>
</site>
<right_flank>ATATAATATA</right_flank>
</contributing_site>
<contributing_site sequence_id="sequence_62" position="364" strand="plus" pvalue="1.62e-13" >
<left_flank>TATTTAATAT</left_flank>
<site>
<letter_ref letter_id="A"/>
<letter_ref letter_id="T"/>
<letter_ref letter_id="A"/>
<letter_ref letter_id="T"/>
<letter_ref letter_id="A"/>
<letter_ref letter_id="T"/>
<letter_ref letter_id="A"/>
<letter_ref letter_id="T"/>
<letter_ref letter_id="A"/>
<letter_ref letter_id="T"/>
<letter_ref letter_id="A"/>
<letter_ref letter_id="T"/>
<letter_ref letter_id="A"/>
<letter_ref letter_id="T"/>
<letter_ref letter_id="A"/>
<letter_ref letter_id="T"/>
<letter_ref letter_id="A"/>
<letter_ref letter_id="T"/>
<letter_ref letter_id="A"/>
<letter_ref letter_id="T"/>
<letter_ref letter_id="A"/>
<letter_ref letter_id="T"/>
<letter_ref letter_id="A"/>
<letter_ref letter_id="T"/>
<letter_ref letter_id="A"/>
<letter_ref letter_id="T"/>
<letter_ref letter_id="A"/>
<letter_ref letter_id="T"/>
<letter_ref letter_id="A"/>
<letter_ref letter_id="T"/>
<letter_ref letter_id="A"/>
<letter_ref letter_id="T"/>
<letter_ref letter_id="A"/>
<letter_ref letter_id="T"/>
<letter_ref letter_id="A"/>
</site>
<right_flank>TTTAATATTT</right_flank>
</contributing_site>
<contributing_site sequence_id="sequence_59" position="290" strand="plus" pvalue="1.62e-13" >
<left_flank>ATATATATTT</left_flank>
<site>
<letter_ref letter_id="A"/>
<letter_ref letter_id="T"/>
<letter_ref letter_id="A"/>
<letter_ref letter_id="T"/>
<letter_ref letter_id="A"/>
<letter_ref letter_id="T"/>
<letter_ref letter_id="A"/>
<letter_ref letter_id="T"/>
<letter_ref letter_id="A"/>
<letter_ref letter_id="T"/>
<letter_ref letter_id="A"/>
<letter_ref letter_id="T"/>
<letter_ref letter_id="A"/>
<letter_ref letter_id="T"/>
<letter_ref letter_id="A"/>
<letter_ref letter_id="T"/>
<letter_ref letter_id="A"/>
<letter_ref letter_id="T"/>
<letter_ref letter_id="A"/>
<letter_ref letter_id="T"/>
<letter_ref letter_id="A"/>
<letter_ref letter_id="T"/>
<letter_ref letter_id="A"/>
<letter_ref letter_id="T"/>
<letter_ref letter_id="A"/>
<letter_ref letter_id="T"/>
<letter_ref letter_id="A"/>
<letter_ref letter_id="T"/>
<letter_ref letter_id="A"/>
<letter_ref letter_id="T"/>
<letter_ref letter_id="A"/>
<letter_ref letter_id="T"/>
<letter_ref letter_id="A"/>
<letter_ref letter_id="T"/>
<letter_ref letter_id="A"/>
</site>
<right_flank>ATTATGTTAA</right_flank>
</contributing_site>
<contributing_site sequence_id="sequence_17" position="1277" strand="plus" pvalue="1.62e-13" >
<left_flank>AATTTCCATT</left_flank>
<site>
<letter_ref letter_id="A"/>
<letter_ref letter_id="T"/>
<letter_ref letter_id="A"/>
<letter_ref letter_id="T"/>
<letter_ref letter_id="A"/>
<letter_ref letter_id="T"/>
<letter_ref letter_id="A"/>
<letter_ref letter_id="T"/>
<letter_ref letter_id="A"/>
<letter_ref letter_id="T"/>
<letter_ref letter_id="A"/>
<letter_ref letter_id="T"/>
<letter_ref letter_id="A"/>
<letter_ref letter_id="T"/>
<letter_ref letter_id="A"/>
<letter_ref letter_id="T"/>
<letter_ref letter_id="A"/>
<letter_ref letter_id="T"/>
<letter_ref letter_id="A"/>
<letter_ref letter_id="T"/>
<letter_ref letter_id="A"/>
<letter_ref letter_id="T"/>
<letter_ref letter_id="A"/>
<letter_ref letter_id="T"/>
<letter_ref letter_id="A"/>
<letter_ref letter_id="T"/>
<letter_ref letter_id="A"/>
<letter_ref letter_id="T"/>
<letter_ref letter_id="A"/>
<letter_ref letter_id="T"/>
<letter_ref letter_id="A"/>
<letter_ref letter_id="T"/>
<letter_ref letter_id="A"/>
<letter_ref letter_id="T"/>
<letter_ref letter_id="A"/>
</site>
<right_flank>TTATATATAT</right_flank>
</contributing_site>
<contributing_site sequence_id="sequence_1" position="96" strand="plus" pvalue="5.08e-13" >
<left_flank>ATACATACAT</left_flank>
<site>
<letter_ref letter_id="G"/>
<letter_ref letter_id="C"/>
<letter_ref letter_id="A"/>
<letter_ref letter_id="T"/>
<letter_ref letter_id="A"/>
<letter_ref letter_id="C"/>
<letter_ref letter_id="A"/>
<letter_ref letter_id="T"/>
<letter_ref letter_id="A"/>
<letter_ref letter_id="T"/>
<letter_ref letter_id="A"/>
<letter_ref letter_id="T"/>
<letter_ref letter_id="A"/>
<letter_ref letter_id="T"/>
<letter_ref letter_id="A"/>
<letter_ref letter_id="T"/>
<letter_ref letter_id="A"/>
<letter_ref letter_id="T"/>
<letter_ref letter_id="A"/>
<letter_ref letter_id="T"/>
<letter_ref letter_id="A"/>
<letter_ref letter_id="T"/>
<letter_ref letter_id="A"/>
<letter_ref letter_id="T"/>
<letter_ref letter_id="A"/>
<letter_ref letter_id="T"/>
<letter_ref letter_id="A"/>
<letter_ref letter_id="T"/>
<letter_ref letter_id="A"/>
<letter_ref letter_id="T"/>
<letter_ref letter_id="A"/>
<letter_ref letter_id="T"/>
<letter_ref letter_id="A"/>
<letter_ref letter_id="T"/>
<letter_ref letter_id="A"/>
</site>
<right_flank>TATGTGTACA</right_flank>
</contributing_site>
<contributing_site sequence_id="sequence_37" position="999" strand="plus" pvalue="7.17e-13" >
<left_flank>ATATATATAT</left_flank>
<site>
<letter_ref letter_id="A"/>
<letter_ref letter_id="T"/>
<letter_ref letter_id="A"/>
<letter_ref letter_id="T"/>
<letter_ref letter_id="A"/>
<letter_ref letter_id="A"/>
<letter_ref letter_id="A"/>
<letter_ref letter_id="T"/>
<letter_ref letter_id="A"/>
<letter_ref letter_id="T"/>
<letter_ref letter_id="A"/>
<letter_ref letter_id="T"/>
<letter_ref letter_id="A"/>
<letter_ref letter_id="T"/>
<letter_ref letter_id="A"/>
<letter_ref letter_id="T"/>
<letter_ref letter_id="A"/>
<letter_ref letter_id="T"/>
<letter_ref letter_id="A"/>
<letter_ref letter_id="T"/>
<letter_ref letter_id="A"/>
<letter_ref letter_id="T"/>
<letter_ref letter_id="A"/>
<letter_ref letter_id="T"/>
<letter_ref letter_id="A"/>
<letter_ref letter_id="T"/>
<letter_ref letter_id="A"/>
<letter_ref letter_id="T"/>
<letter_ref letter_id="A"/>
<letter_ref letter_id="T"/>
<letter_ref letter_id="A"/>
<letter_ref letter_id="T"/>
<letter_ref letter_id="A"/>
<letter_ref letter_id="T"/>
<letter_ref letter_id="A"/>
</site>
<right_flank>TGTTATATAT</right_flank>
</contributing_site>
<contributing_site sequence_id="sequence_23" position="62" strand="plus" pvalue="7.17e-13" >
<left_flank>AAAGCACGTA</left_flank>
<site>
<letter_ref letter_id="A"/>
<letter_ref letter_id="T"/>
<letter_ref letter_id="A"/>
<letter_ref letter_id="T"/>
<letter_ref letter_id="T"/>
<letter_ref letter_id="T"/>
<letter_ref letter_id="A"/>
<letter_ref letter_id="T"/>
<letter_ref letter_id="A"/>
<letter_ref letter_id="T"/>
<letter_ref letter_id="A"/>
<letter_ref letter_id="T"/>
<letter_ref letter_id="A"/>
<letter_ref letter_id="T"/>
<letter_ref letter_id="A"/>
<letter_ref letter_id="T"/>
<letter_ref letter_id="A"/>
<letter_ref letter_id="T"/>
<letter_ref letter_id="A"/>
<letter_ref letter_id="T"/>
<letter_ref letter_id="A"/>
<letter_ref letter_id="T"/>
<letter_ref letter_id="A"/>
<letter_ref letter_id="T"/>
<letter_ref letter_id="A"/>
<letter_ref letter_id="T"/>
<letter_ref letter_id="A"/>
<letter_ref letter_id="T"/>
<letter_ref letter_id="A"/>
<letter_ref letter_id="T"/>
<letter_ref letter_id="A"/>
<letter_ref letter_id="T"/>
<letter_ref letter_id="A"/>
<letter_ref letter_id="T"/>
<letter_ref letter_id="A"/>
</site>
<right_flank>TTTATAATTT</right_flank>
</contributing_site>
<contributing_site sequence_id="sequence_16" position="38" strand="plus" pvalue="7.17e-13" >
<left_flank>TAAATAATAT</left_flank>
<site>
<letter_ref letter_id="A"/>
<letter_ref letter_id="T"/>
<letter_ref letter_id="A"/>
<letter_ref letter_id="T"/>
<letter_ref letter_id="T"/>
<letter_ref letter_id="T"/>
<letter_ref letter_id="A"/>
<letter_ref letter_id="T"/>
<letter_ref letter_id="A"/>
<letter_ref letter_id="T"/>
<letter_ref letter_id="A"/>
<letter_ref letter_id="T"/>
<letter_ref letter_id="A"/>
<letter_ref letter_id="T"/>
<letter_ref letter_id="A"/>
<letter_ref letter_id="T"/>
<letter_ref letter_id="A"/>
<letter_ref letter_id="T"/>
<letter_ref letter_id="A"/>
<letter_ref letter_id="T"/>
<letter_ref letter_id="A"/>
<letter_ref letter_id="T"/>
<letter_ref letter_id="A"/>
<letter_ref letter_id="T"/>
<letter_ref letter_id="A"/>
<letter_ref letter_id="T"/>
<letter_ref letter_id="A"/>
<letter_ref letter_id="T"/>
<letter_ref letter_id="A"/>
<letter_ref letter_id="T"/>
<letter_ref letter_id="A"/>
<letter_ref letter_id="T"/>
<letter_ref letter_id="A"/>
<letter_ref letter_id="T"/>
<letter_ref letter_id="A"/>
</site>
<right_flank>TAATTTAATT</right_flank>
</contributing_site>
<contributing_site sequence_id="sequence_0" position="449" strand="plus" pvalue="7.17e-13" >
<left_flank>AAATAAATAA</left_flank>
<site>
<letter_ref letter_id="A"/>
<letter_ref letter_id="T"/>
<letter_ref letter_id="A"/>
<letter_ref letter_id="T"/>
<letter_ref letter_id="A"/>
<letter_ref letter_id="A"/>
<letter_ref letter_id="A"/>
<letter_ref letter_id="T"/>
<letter_ref letter_id="A"/>
<letter_ref letter_id="T"/>
<letter_ref letter_id="A"/>
<letter_ref letter_id="T"/>
<letter_ref letter_id="A"/>
<letter_ref letter_id="T"/>
<letter_ref letter_id="A"/>
<letter_ref letter_id="T"/>
<letter_ref letter_id="A"/>
<letter_ref letter_id="T"/>
<letter_ref letter_id="A"/>
<letter_ref letter_id="T"/>
<letter_ref letter_id="A"/>
<letter_ref letter_id="T"/>
<letter_ref letter_id="A"/>
<letter_ref letter_id="T"/>
<letter_ref letter_id="A"/>
<letter_ref letter_id="T"/>
<letter_ref letter_id="A"/>
<letter_ref letter_id="T"/>
<letter_ref letter_id="A"/>
<letter_ref letter_id="T"/>
<letter_ref letter_id="A"/>
<letter_ref letter_id="T"/>
<letter_ref letter_id="A"/>
<letter_ref letter_id="T"/>
<letter_ref letter_id="A"/>
</site>
<right_flank>TATAATATAT</right_flank>
</contributing_site>
<contributing_site sequence_id="sequence_108" position="3264" strand="minus" pvalue="8.92e-13" >
<left_flank>ATCATTTCAA</left_flank>
<site>
<letter_ref letter_id="A"/>
<letter_ref letter_id="C"/>
<letter_ref letter_id="A"/>
<letter_ref letter_id="T"/>
<letter_ref letter_id="T"/>
<letter_ref letter_id="A"/>
<letter_ref letter_id="A"/>
<letter_ref letter_id="T"/>
<letter_ref letter_id="A"/>
<letter_ref letter_id="T"/>
<letter_ref letter_id="A"/>
<letter_ref letter_id="T"/>
<letter_ref letter_id="A"/>
<letter_ref letter_id="T"/>
<letter_ref letter_id="A"/>
<letter_ref letter_id="T"/>
<letter_ref letter_id="A"/>
<letter_ref letter_id="T"/>
<letter_ref letter_id="A"/>
<letter_ref letter_id="T"/>
<letter_ref letter_id="A"/>
<letter_ref letter_id="T"/>
<letter_ref letter_id="A"/>
<letter_ref letter_id="T"/>
<letter_ref letter_id="A"/>
<letter_ref letter_id="T"/>
<letter_ref letter_id="A"/>
<letter_ref letter_id="T"/>
<letter_ref letter_id="A"/>
<letter_ref letter_id="T"/>
<letter_ref letter_id="A"/>
<letter_ref letter_id="T"/>
<letter_ref letter_id="A"/>
<letter_ref letter_id="T"/>
<letter_ref letter_id="A"/>
</site>
<right_flank>TATCAACATA</right_flank>
</contributing_site>
<contributing_site sequence_id="sequence_4" position="282" strand="plus" pvalue="8.92e-13" >
<left_flank>ATATATAAAT</left_flank>
<site>
<letter_ref letter_id="A"/>
<letter_ref letter_id="T"/>
<letter_ref letter_id="A"/>
<letter_ref letter_id="T"/>
<letter_ref letter_id="A"/>
<letter_ref letter_id="T"/>
<letter_ref letter_id="A"/>
<letter_ref letter_id="A"/>
<letter_ref letter_id="A"/>
<letter_ref letter_id="T"/>
<letter_ref letter_id="A"/>
<letter_ref letter_id="T"/>
<letter_ref letter_id="A"/>
<letter_ref letter_id="T"/>
<letter_ref letter_id="A"/>
<letter_ref letter_id="T"/>
<letter_ref letter_id="A"/>
<letter_ref letter_id="T"/>
<letter_ref letter_id="A"/>
<letter_ref letter_id="T"/>
<letter_ref letter_id="A"/>
<letter_ref letter_id="T"/>
<letter_ref letter_id="A"/>
<letter_ref letter_id="T"/>
<letter_ref letter_id="A"/>
<letter_ref letter_id="T"/>
<letter_ref letter_id="A"/>
<letter_ref letter_id="T"/>
<letter_ref letter_id="A"/>
<letter_ref letter_id="T"/>
<letter_ref letter_id="A"/>
<letter_ref letter_id="T"/>
<letter_ref letter_id="A"/>
<letter_ref letter_id="T"/>
<letter_ref letter_id="A"/>
</site>
<right_flank>TTAATG</right_flank>
</contributing_site>
<contributing_site sequence_id="sequence_68" position="93" strand="plus" pvalue="1.08e-12" >
<left_flank>ATTATTGGAA</left_flank>
<site>
<letter_ref letter_id="A"/>
<letter_ref letter_id="T"/>
<letter_ref letter_id="A"/>
<letter_ref letter_id="T"/>
<letter_ref letter_id="G"/>
<letter_ref letter_id="T"/>
<letter_ref letter_id="T"/>
<letter_ref letter_id="A"/>
<letter_ref letter_id="A"/>
<letter_ref letter_id="T"/>
<letter_ref letter_id="A"/>
<letter_ref letter_id="T"/>
<letter_ref letter_id="A"/>
<letter_ref letter_id="T"/>
<letter_ref letter_id="A"/>
<letter_ref letter_id="T"/>
<letter_ref letter_id="A"/>
<letter_ref letter_id="T"/>
<letter_ref letter_id="A"/>
<letter_ref letter_id="T"/>
<letter_ref letter_id="A"/>
<letter_ref letter_id="T"/>
<letter_ref letter_id="A"/>
<letter_ref letter_id="T"/>
<letter_ref letter_id="A"/>
<letter_ref letter_id="T"/>
<letter_ref letter_id="A"/>
<letter_ref letter_id="T"/>
<letter_ref letter_id="A"/>
<letter_ref letter_id="T"/>
<letter_ref letter_id="A"/>
<letter_ref letter_id="T"/>
<letter_ref letter_id="A"/>
<letter_ref letter_id="T"/>
<letter_ref letter_id="A"/>
</site>
<right_flank>TATATTATAG</right_flank>
</contributing_site>
<contributing_site sequence_id="sequence_44" position="870" strand="plus" pvalue="1.28e-12" >
<left_flank>TAAAACACAT</left_flank>
<site>
<letter_ref letter_id="A"/>
<letter_ref letter_id="T"/>
<letter_ref letter_id="A"/>
<letter_ref letter_id="T"/>
<letter_ref letter_id="G"/>
<letter_ref letter_id="T"/>
<letter_ref letter_id="A"/>
<letter_ref letter_id="A"/>
<letter_ref letter_id="A"/>
<letter_ref letter_id="T"/>
<letter_ref letter_id="A"/>
<letter_ref letter_id="T"/>
<letter_ref letter_id="A"/>
<letter_ref letter_id="A"/>
<letter_ref letter_id="A"/>
<letter_ref letter_id="T"/>
<letter_ref letter_id="A"/>
<letter_ref letter_id="T"/>
<letter_ref letter_id="A"/>
<letter_ref letter_id="T"/>
<letter_ref letter_id="A"/>
<letter_ref letter_id="T"/>
<letter_ref letter_id="A"/>
<letter_ref letter_id="T"/>
<letter_ref letter_id="A"/>
<letter_ref letter_id="T"/>
<letter_ref letter_id="A"/>
<letter_ref letter_id="T"/>
<letter_ref letter_id="A"/>
<letter_ref letter_id="T"/>
<letter_ref letter_id="A"/>
<letter_ref letter_id="T"/>
<letter_ref letter_id="A"/>
<letter_ref letter_id="T"/>
<letter_ref letter_id="A"/>
</site>
<right_flank>TATATAATGT</right_flank>
</contributing_site>
<contributing_site sequence_id="sequence_26" position="429" strand="plus" pvalue="1.28e-12" >
<left_flank>AAATTATTAT</left_flank>
<site>
<letter_ref letter_id="A"/>
<letter_ref letter_id="T"/>
<letter_ref letter_id="A"/>
<letter_ref letter_id="T"/>
<letter_ref letter_id="C"/>
<letter_ref letter_id="T"/>
<letter_ref letter_id="A"/>
<letter_ref letter_id="T"/>
<letter_ref letter_id="A"/>
<letter_ref letter_id="T"/>
<letter_ref letter_id="A"/>
<letter_ref letter_id="T"/>
<letter_ref letter_id="A"/>
<letter_ref letter_id="T"/>
<letter_ref letter_id="A"/>
<letter_ref letter_id="T"/>
<letter_ref letter_id="A"/>
<letter_ref letter_id="T"/>
<letter_ref letter_id="A"/>
<letter_ref letter_id="T"/>
<letter_ref letter_id="A"/>
<letter_ref letter_id="T"/>
<letter_ref letter_id="A"/>
<letter_ref letter_id="T"/>
<letter_ref letter_id="A"/>
<letter_ref letter_id="T"/>
<letter_ref letter_id="A"/>
<letter_ref letter_id="T"/>
<letter_ref letter_id="A"/>
<letter_ref letter_id="T"/>
<letter_ref letter_id="A"/>
<letter_ref letter_id="T"/>
<letter_ref letter_id="A"/>
<letter_ref letter_id="T"/>
<letter_ref letter_id="A"/>
</site>
<right_flank>TTATATCTAT</right_flank>
</contributing_site>
<contributing_site sequence_id="sequence_56" position="404" strand="minus" pvalue="1.95e-12" >
<left_flank>TTAAATAAAT</left_flank>
<site>
<letter_ref letter_id="A"/>
<letter_ref letter_id="A"/>
<letter_ref letter_id="A"/>
<letter_ref letter_id="T"/>
<letter_ref letter_id="A"/>
<letter_ref letter_id="A"/>
<letter_ref letter_id="A"/>
<letter_ref letter_id="T"/>
<letter_ref letter_id="A"/>
<letter_ref letter_id="T"/>
<letter_ref letter_id="A"/>
<letter_ref letter_id="T"/>
<letter_ref letter_id="A"/>
<letter_ref letter_id="T"/>
<letter_ref letter_id="A"/>
<letter_ref letter_id="T"/>
<letter_ref letter_id="A"/>
<letter_ref letter_id="T"/>
<letter_ref letter_id="A"/>
<letter_ref letter_id="T"/>
<letter_ref letter_id="A"/>
<letter_ref letter_id="T"/>
<letter_ref letter_id="A"/>
<letter_ref letter_id="T"/>
<letter_ref letter_id="A"/>
<letter_ref letter_id="T"/>
<letter_ref letter_id="A"/>
<letter_ref letter_id="T"/>
<letter_ref letter_id="A"/>
<letter_ref letter_id="T"/>
<letter_ref letter_id="A"/>
<letter_ref letter_id="T"/>
<letter_ref letter_id="A"/>
<letter_ref letter_id="T"/>
<letter_ref letter_id="A"/>
</site>
<right_flank>TGTATAATGT</right_flank>
</contributing_site>
<contributing_site sequence_id="sequence_40" position="661" strand="minus" pvalue="1.95e-12" >
<left_flank>TTATATTGTC</left_flank>
<site>
<letter_ref letter_id="A"/>
<letter_ref letter_id="C"/>
<letter_ref letter_id="A"/>
<letter_ref letter_id="T"/>
<letter_ref letter_id="T"/>
<letter_ref letter_id="T"/>
<letter_ref letter_id="A"/>
<letter_ref letter_id="T"/>
<letter_ref letter_id="A"/>
<letter_ref letter_id="C"/>
<letter_ref letter_id="A"/>
<letter_ref letter_id="T"/>
<letter_ref letter_id="A"/>
<letter_ref letter_id="T"/>
<letter_ref letter_id="A"/>
<letter_ref letter_id="T"/>
<letter_ref letter_id="A"/>
<letter_ref letter_id="T"/>
<letter_ref letter_id="A"/>
<letter_ref letter_id="T"/>
<letter_ref letter_id="A"/>
<letter_ref letter_id="T"/>
<letter_ref letter_id="A"/>
<letter_ref letter_id="T"/>
<letter_ref letter_id="A"/>
<letter_ref letter_id="T"/>
<letter_ref letter_id="A"/>
<letter_ref letter_id="T"/>
<letter_ref letter_id="A"/>
<letter_ref letter_id="T"/>
<letter_ref letter_id="A"/>
<letter_ref letter_id="T"/>
<letter_ref letter_id="A"/>
<letter_ref letter_id="T"/>
<letter_ref letter_id="A"/>
</site>
<right_flank>AAATATTATT</right_flank>
</contributing_site>
<contributing_site sequence_id="sequence_24" position="83" strand="minus" pvalue="1.95e-12" >
<left_flank>AATAAGGAAA</left_flank>
<site>
<letter_ref letter_id="A"/>
<letter_ref letter_id="T"/>
<letter_ref letter_id="A"/>
<letter_ref letter_id="T"/>
<letter_ref letter_id="G"/>
<letter_ref letter_id="T"/>
<letter_ref letter_id="A"/>
<letter_ref letter_id="T"/>
<letter_ref letter_id="T"/>
<letter_ref letter_id="T"/>
<letter_ref letter_id="A"/>
<letter_ref letter_id="T"/>
<letter_ref letter_id="A"/>
<letter_ref letter_id="T"/>
<letter_ref letter_id="A"/>
<letter_ref letter_id="T"/>
<letter_ref letter_id="A"/>
<letter_ref letter_id="T"/>
<letter_ref letter_id="A"/>
<letter_ref letter_id="T"/>
<letter_ref letter_id="A"/>
<letter_ref letter_id="T"/>
<letter_ref letter_id="A"/>
<letter_ref letter_id="T"/>
<letter_ref letter_id="A"/>
<letter_ref letter_id="T"/>
<letter_ref letter_id="A"/>
<letter_ref letter_id="T"/>
<letter_ref letter_id="A"/>
<letter_ref letter_id="T"/>
<letter_ref letter_id="A"/>
<letter_ref letter_id="T"/>
<letter_ref letter_id="A"/>
<letter_ref letter_id="T"/>
<letter_ref letter_id="A"/>
</site>
<right_flank>TATTTCTTTG</right_flank>
</contributing_site>
<contributing_site sequence_id="sequence_11" position="1763" strand="plus" pvalue="1.95e-12" >
<left_flank>TAATATAAAT</left_flank>
<site>
<letter_ref letter_id="A"/>
<letter_ref letter_id="A"/>
<letter_ref letter_id="A"/>
<letter_ref letter_id="T"/>
<letter_ref letter_id="A"/>
<letter_ref letter_id="A"/>
<letter_ref letter_id="A"/>
<letter_ref letter_id="T"/>
<letter_ref letter_id="A"/>
<letter_ref letter_id="T"/>
<letter_ref letter_id="A"/>
<letter_ref letter_id="T"/>
<letter_ref letter_id="A"/>
<letter_ref letter_id="T"/>
<letter_ref letter_id="A"/>
<letter_ref letter_id="T"/>
<letter_ref letter_id="A"/>
<letter_ref letter_id="T"/>
<letter_ref letter_id="A"/>
<letter_ref letter_id="T"/>
<letter_ref letter_id="A"/>
<letter_ref letter_id="T"/>
<letter_ref letter_id="A"/>
<letter_ref letter_id="T"/>
<letter_ref letter_id="A"/>
<letter_ref letter_id="T"/>
<letter_ref letter_id="A"/>
<letter_ref letter_id="T"/>
<letter_ref letter_id="A"/>
<letter_ref letter_id="T"/>
<letter_ref letter_id="A"/>
<letter_ref letter_id="T"/>
<letter_ref letter_id="A"/>
<letter_ref letter_id="T"/>
<letter_ref letter_id="A"/>
</site>
<right_flank>ACATTATCCA</right_flank>
</contributing_site>
<contributing_site sequence_id="sequence_88" position="2" strand="plus" pvalue="3.05e-12" >
<left_flank>GA</left_flank>
<site>
<letter_ref letter_id="G"/>
<letter_ref letter_id="T"/>
<letter_ref letter_id="A"/>
<letter_ref letter_id="A"/>
<letter_ref letter_id="A"/>
<letter_ref letter_id="T"/>
<letter_ref letter_id="A"/>
<letter_ref letter_id="T"/>
<letter_ref letter_id="A"/>
<letter_ref letter_id="T"/>
<letter_ref letter_id="A"/>
<letter_ref letter_id="T"/>
<letter_ref letter_id="A"/>
<letter_ref letter_id="T"/>
<letter_ref letter_id="A"/>
<letter_ref letter_id="T"/>
<letter_ref letter_id="A"/>
<letter_ref letter_id="T"/>
<letter_ref letter_id="A"/>
<letter_ref letter_id="T"/>
<letter_ref letter_id="A"/>
<letter_ref letter_id="T"/>
<letter_ref letter_id="A"/>
<letter_ref letter_id="T"/>
<letter_ref letter_id="A"/>
<letter_ref letter_id="T"/>
<letter_ref letter_id="A"/>
<letter_ref letter_id="T"/>
<letter_ref letter_id="A"/>
<letter_ref letter_id="T"/>
<letter_ref letter_id="A"/>
<letter_ref letter_id="T"/>
<letter_ref letter_id="A"/>
<letter_ref letter_id="T"/>
<letter_ref letter_id="A"/>
</site>
<right_flank>TTAAATTTCC</right_flank>
</contributing_site>
<contributing_site sequence_id="sequence_64" position="263" strand="plus" pvalue="5.02e-12" >
<left_flank>AAAAAAATAT</left_flank>
<site>
<letter_ref letter_id="A"/>
<letter_ref letter_id="T"/>
<letter_ref letter_id="A"/>
<letter_ref letter_id="A"/>
<letter_ref letter_id="A"/>
<letter_ref letter_id="T"/>
<letter_ref letter_id="A"/>
<letter_ref letter_id="A"/>
<letter_ref letter_id="A"/>
<letter_ref letter_id="T"/>
<letter_ref letter_id="A"/>
<letter_ref letter_id="T"/>
<letter_ref letter_id="A"/>
<letter_ref letter_id="T"/>
<letter_ref letter_id="A"/>
<letter_ref letter_id="T"/>
<letter_ref letter_id="A"/>
<letter_ref letter_id="T"/>
<letter_ref letter_id="A"/>
<letter_ref letter_id="T"/>
<letter_ref letter_id="A"/>
<letter_ref letter_id="T"/>
<letter_ref letter_id="A"/>
<letter_ref letter_id="T"/>
<letter_ref letter_id="A"/>
<letter_ref letter_id="T"/>
<letter_ref letter_id="A"/>
<letter_ref letter_id="T"/>
<letter_ref letter_id="A"/>
<letter_ref letter_id="T"/>
<letter_ref letter_id="A"/>
<letter_ref letter_id="T"/>
<letter_ref letter_id="A"/>
<letter_ref letter_id="T"/>
<letter_ref letter_id="A"/>
</site>
<right_flank>TTAAACTAAA</right_flank>
</contributing_site>
<contributing_site sequence_id="sequence_10" position="442" strand="minus" pvalue="5.02e-12" >
<left_flank>TTAATATTAT</left_flank>
<site>
<letter_ref letter_id="A"/>
<letter_ref letter_id="C"/>
<letter_ref letter_id="A"/>
<letter_ref letter_id="T"/>
<letter_ref letter_id="A"/>
<letter_ref letter_id="C"/>
<letter_ref letter_id="A"/>
<letter_ref letter_id="T"/>
<letter_ref letter_id="A"/>
<letter_ref letter_id="T"/>
<letter_ref letter_id="A"/>
<letter_ref letter_id="T"/>
<letter_ref letter_id="A"/>
<letter_ref letter_id="T"/>
<letter_ref letter_id="A"/>
<letter_ref letter_id="T"/>
<letter_ref letter_id="G"/>
<letter_ref letter_id="T"/>
<letter_ref letter_id="A"/>
<letter_ref letter_id="T"/>
<letter_ref letter_id="A"/>
<letter_ref letter_id="T"/>
<letter_ref letter_id="A"/>
<letter_ref letter_id="T"/>
<letter_ref letter_id="A"/>
<letter_ref letter_id="T"/>
<letter_ref letter_id="A"/>
<letter_ref letter_id="T"/>
<letter_ref letter_id="A"/>
<letter_ref letter_id="T"/>
<letter_ref letter_id="A"/>
<letter_ref letter_id="T"/>
<letter_ref letter_id="A"/>
<letter_ref letter_id="T"/>
<letter_ref letter_id="A"/>
</site>
<right_flank>TATTTATATA</right_flank>
</contributing_site>
<contributing_site sequence_id="sequence_96" position="1791" strand="minus" pvalue="6.65e-12" >
<left_flank>ATATAAGGTA</left_flank>
<site>
<letter_ref letter_id="A"/>
<letter_ref letter_id="A"/>
<letter_ref letter_id="A"/>
<letter_ref letter_id="T"/>
<letter_ref letter_id="T"/>
<letter_ref letter_id="T"/>
<letter_ref letter_id="A"/>
<letter_ref letter_id="A"/>
<letter_ref letter_id="A"/>
<letter_ref letter_id="T"/>
<letter_ref letter_id="A"/>
<letter_ref letter_id="T"/>
<letter_ref letter_id="A"/>
<letter_ref letter_id="T"/>
<letter_ref letter_id="A"/>
<letter_ref letter_id="T"/>
<letter_ref letter_id="A"/>
<letter_ref letter_id="T"/>
<letter_ref letter_id="A"/>
<letter_ref letter_id="T"/>
<letter_ref letter_id="A"/>
<letter_ref letter_id="T"/>
<letter_ref letter_id="A"/>
<letter_ref letter_id="T"/>
<letter_ref letter_id="A"/>
<letter_ref letter_id="T"/>
<letter_ref letter_id="A"/>
<letter_ref letter_id="T"/>
<letter_ref letter_id="A"/>
<letter_ref letter_id="T"/>
<letter_ref letter_id="A"/>
<letter_ref letter_id="T"/>
<letter_ref letter_id="A"/>
<letter_ref letter_id="T"/>
<letter_ref letter_id="A"/>
</site>
<right_flank>ATATTACCAT</right_flank>
</contributing_site>
<contributing_site sequence_id="sequence_66" position="619" strand="minus" pvalue="6.65e-12" >
<left_flank>ATGTAAAAAT</left_flank>
<site>
<letter_ref letter_id="A"/>
<letter_ref letter_id="C"/>
<letter_ref letter_id="A"/>
<letter_ref letter_id="T"/>
<letter_ref letter_id="A"/>
<letter_ref letter_id="A"/>
<letter_ref letter_id="T"/>
<letter_ref letter_id="A"/>
<letter_ref letter_id="A"/>
<letter_ref letter_id="T"/>
<letter_ref letter_id="A"/>
<letter_ref letter_id="T"/>
<letter_ref letter_id="A"/>
<letter_ref letter_id="T"/>
<letter_ref letter_id="A"/>
<letter_ref letter_id="T"/>
<letter_ref letter_id="A"/>
<letter_ref letter_id="T"/>
<letter_ref letter_id="A"/>
<letter_ref letter_id="T"/>
<letter_ref letter_id="A"/>
<letter_ref letter_id="T"/>
<letter_ref letter_id="A"/>
<letter_ref letter_id="T"/>
<letter_ref letter_id="A"/>
<letter_ref letter_id="T"/>
<letter_ref letter_id="A"/>
<letter_ref letter_id="T"/>
<letter_ref letter_id="A"/>
<letter_ref letter_id="T"/>
<letter_ref letter_id="A"/>
<letter_ref letter_id="T"/>
<letter_ref letter_id="A"/>
<letter_ref letter_id="T"/>
<letter_ref letter_id="A"/>
</site>
<right_flank>ATTATATAGA</right_flank>
</contributing_site>
<contributing_site sequence_id="sequence_100" position="300" strand="plus" pvalue="1.51e-11" >
<left_flank>ATATATCTAT</left_flank>
<site>
<letter_ref letter_id="A"/>
<letter_ref letter_id="A"/>
<letter_ref letter_id="A"/>
<letter_ref letter_id="T"/>
<letter_ref letter_id="G"/>
<letter_ref letter_id="T"/>
<letter_ref letter_id="A"/>
<letter_ref letter_id="T"/>
<letter_ref letter_id="A"/>
<letter_ref letter_id="T"/>
<letter_ref letter_id="A"/>
<letter_ref letter_id="T"/>
<letter_ref letter_id="T"/>
<letter_ref letter_id="A"/>
<letter_ref letter_id="A"/>
<letter_ref letter_id="T"/>
<letter_ref letter_id="A"/>
<letter_ref letter_id="T"/>
<letter_ref letter_id="A"/>
<letter_ref letter_id="T"/>
<letter_ref letter_id="A"/>
<letter_ref letter_id="T"/>
<letter_ref letter_id="A"/>
<letter_ref letter_id="T"/>
<letter_ref letter_id="A"/>
<letter_ref letter_id="T"/>
<letter_ref letter_id="A"/>
<letter_ref letter_id="T"/>
<letter_ref letter_id="A"/>
<letter_ref letter_id="T"/>
<letter_ref letter_id="A"/>
<letter_ref letter_id="T"/>
<letter_ref letter_id="A"/>
<letter_ref letter_id="T"/>
<letter_ref letter_id="A"/>
</site>
<right_flank>TATACAGCTA</right_flank>
</contributing_site>
<contributing_site sequence_id="sequence_79" position="274" strand="plus" pvalue="2.20e-11" >
<left_flank>ATGTGCATGT</left_flank>
<site>
<letter_ref letter_id="A"/>
<letter_ref letter_id="T"/>
<letter_ref letter_id="A"/>
<letter_ref letter_id="A"/>
<letter_ref letter_id="A"/>
<letter_ref letter_id="A"/>
<letter_ref letter_id="T"/>
<letter_ref letter_id="T"/>
<letter_ref letter_id="A"/>
<letter_ref letter_id="T"/>
<letter_ref letter_id="A"/>
<letter_ref letter_id="T"/>
<letter_ref letter_id="A"/>
<letter_ref letter_id="T"/>
<letter_ref letter_id="A"/>
<letter_ref letter_id="T"/>
<letter_ref letter_id="A"/>
<letter_ref letter_id="T"/>
<letter_ref letter_id="A"/>
<letter_ref letter_id="T"/>
<letter_ref letter_id="A"/>
<letter_ref letter_id="T"/>
<letter_ref letter_id="A"/>
<letter_ref letter_id="T"/>
<letter_ref letter_id="A"/>
<letter_ref letter_id="T"/>
<letter_ref letter_id="A"/>
<letter_ref letter_id="T"/>
<letter_ref letter_id="A"/>
<letter_ref letter_id="T"/>
<letter_ref letter_id="A"/>
<letter_ref letter_id="T"/>
<letter_ref letter_id="A"/>
<letter_ref letter_id="T"/>
<letter_ref letter_id="A"/>
</site>
<right_flank>TATAT</right_flank>
</contributing_site>
<contributing_site sequence_id="sequence_13" position="413" strand="plus" pvalue="2.20e-11" >
<left_flank>TGTGTACATA</left_flank>
<site>
<letter_ref letter_id="A"/>
<letter_ref letter_id="T"/>
<letter_ref letter_id="A"/>
<letter_ref letter_id="A"/>
<letter_ref letter_id="T"/>
<letter_ref letter_id="A"/>
<letter_ref letter_id="A"/>
<letter_ref letter_id="C"/>
<letter_ref letter_id="A"/>
<letter_ref letter_id="T"/>
<letter_ref letter_id="A"/>
<letter_ref letter_id="T"/>
<letter_ref letter_id="A"/>
<letter_ref letter_id="T"/>
<letter_ref letter_id="A"/>
<letter_ref letter_id="T"/>
<letter_ref letter_id="A"/>
<letter_ref letter_id="T"/>
<letter_ref letter_id="A"/>
<letter_ref letter_id="T"/>
<letter_ref letter_id="A"/>
<letter_ref letter_id="T"/>
<letter_ref letter_id="A"/>
<letter_ref letter_id="T"/>
<letter_ref letter_id="A"/>
<letter_ref letter_id="T"/>
<letter_ref letter_id="A"/>
<letter_ref letter_id="T"/>
<letter_ref letter_id="A"/>
<letter_ref letter_id="T"/>
<letter_ref letter_id="A"/>
<letter_ref letter_id="T"/>
<letter_ref letter_id="A"/>
<letter_ref letter_id="T"/>
<letter_ref letter_id="A"/>
</site>
<right_flank>CATGTGTTAA</right_flank>
</contributing_site>
<contributing_site sequence_id="sequence_5" position="1" strand="minus" pvalue="2.20e-11" >
<left_flank>ATAAAATAAA</left_flank>
<site>
<letter_ref letter_id="T"/>
<letter_ref letter_id="A"/>
<letter_ref letter_id="A"/>
<letter_ref letter_id="T"/>
<letter_ref letter_id="A"/>
<letter_ref letter_id="A"/>
<letter_ref letter_id="A"/>
<letter_ref letter_id="T"/>
<letter_ref letter_id="A"/>
<letter_ref letter_id="T"/>
<letter_ref letter_id="A"/>
<letter_ref letter_id="T"/>
<letter_ref letter_id="A"/>
<letter_ref letter_id="T"/>
<letter_ref letter_id="A"/>
<letter_ref letter_id="T"/>
<letter_ref letter_id="A"/>
<letter_ref letter_id="T"/>
<letter_ref letter_id="A"/>
<letter_ref letter_id="T"/>
<letter_ref letter_id="A"/>
<letter_ref letter_id="T"/>
<letter_ref letter_id="A"/>
<letter_ref letter_id="T"/>
<letter_ref letter_id="A"/>
<letter_ref letter_id="T"/>
<letter_ref letter_id="A"/>
<letter_ref letter_id="T"/>
<letter_ref letter_id="A"/>
<letter_ref letter_id="T"/>
<letter_ref letter_id="A"/>
<letter_ref letter_id="T"/>
<letter_ref letter_id="A"/>
<letter_ref letter_id="T"/>
<letter_ref letter_id="A"/>
</site>
<right_flank>T</right_flank>
</contributing_site>
<contributing_site sequence_id="sequence_78" position="127" strand="plus" pvalue="2.89e-11" >
<left_flank>AATACGGATC</left_flank>
<site>
<letter_ref letter_id="T"/>
<letter_ref letter_id="T"/>
<letter_ref letter_id="A"/>
<letter_ref letter_id="T"/>
<letter_ref letter_id="G"/>
<letter_ref letter_id="T"/>
<letter_ref letter_id="T"/>
<letter_ref letter_id="T"/>
<letter_ref letter_id="A"/>
<letter_ref letter_id="T"/>
<letter_ref letter_id="A"/>
<letter_ref letter_id="T"/>
<letter_ref letter_id="A"/>
<letter_ref letter_id="A"/>
<letter_ref letter_id="A"/>
<letter_ref letter_id="T"/>
<letter_ref letter_id="A"/>
<letter_ref letter_id="T"/>
<letter_ref letter_id="A"/>
<letter_ref letter_id="T"/>
<letter_ref letter_id="A"/>
<letter_ref letter_id="T"/>
<letter_ref letter_id="A"/>
<letter_ref letter_id="T"/>
<letter_ref letter_id="A"/>
<letter_ref letter_id="T"/>
<letter_ref letter_id="A"/>
<letter_ref letter_id="T"/>
<letter_ref letter_id="A"/>
<letter_ref letter_id="T"/>
<letter_ref letter_id="A"/>
<letter_ref letter_id="T"/>
<letter_ref letter_id="A"/>
<letter_ref letter_id="T"/>
<letter_ref letter_id="A"/>
</site>
<right_flank>ATATATATAT</right_flank>
</contributing_site>
<contributing_site sequence_id="sequence_34" position="842" strand="minus" pvalue="2.89e-11" >
<left_flank>TAAATATAAA</left_flank>
<site>
<letter_ref letter_id="A"/>
<letter_ref letter_id="G"/>
<letter_ref letter_id="A"/>
<letter_ref letter_id="A"/>
<letter_ref letter_id="G"/>
<letter_ref letter_id="A"/>
<letter_ref letter_id="A"/>
<letter_ref letter_id="A"/>
<letter_ref letter_id="A"/>
<letter_ref letter_id="T"/>
<letter_ref letter_id="A"/>
<letter_ref letter_id="T"/>
<letter_ref letter_id="A"/>
<letter_ref letter_id="T"/>
<letter_ref letter_id="A"/>
<letter_ref letter_id="T"/>
<letter_ref letter_id="A"/>
<letter_ref letter_id="T"/>
<letter_ref letter_id="A"/>
<letter_ref letter_id="T"/>
<letter_ref letter_id="A"/>
<letter_ref letter_id="T"/>
<letter_ref letter_id="A"/>
<letter_ref letter_id="T"/>
<letter_ref letter_id="A"/>
<letter_ref letter_id="T"/>
<letter_ref letter_id="A"/>
<letter_ref letter_id="T"/>
<letter_ref letter_id="A"/>
<letter_ref letter_id="T"/>
<letter_ref letter_id="A"/>
<letter_ref letter_id="T"/>
<letter_ref letter_id="A"/>
<letter_ref letter_id="T"/>
<letter_ref letter_id="G"/>
</site>
<right_flank>AAAATAATTA</right_flank>
</contributing_site>
<contributing_site sequence_id="sequence_101" position="465" strand="plus" pvalue="4.57e-11" >
<left_flank>ATAAATAAAA</left_flank>
<site>
<letter_ref letter_id="A"/>
<letter_ref letter_id="A"/>
<letter_ref letter_id="A"/>
<letter_ref letter_id="T"/>
<letter_ref letter_id="A"/>
<letter_ref letter_id="T"/>
<letter_ref letter_id="A"/>
<letter_ref letter_id="T"/>
<letter_ref letter_id="G"/>
<letter_ref letter_id="T"/>
<letter_ref letter_id="A"/>
<letter_ref letter_id="T"/>
<letter_ref letter_id="A"/>
<letter_ref letter_id="A"/>
<letter_ref letter_id="A"/>
<letter_ref letter_id="T"/>
<letter_ref letter_id="A"/>
<letter_ref letter_id="T"/>
<letter_ref letter_id="A"/>
<letter_ref letter_id="T"/>
<letter_ref letter_id="A"/>
<letter_ref letter_id="T"/>
<letter_ref letter_id="A"/>
<letter_ref letter_id="T"/>
<letter_ref letter_id="A"/>
<letter_ref letter_id="T"/>
<letter_ref letter_id="A"/>
<letter_ref letter_id="T"/>
<letter_ref letter_id="A"/>
<letter_ref letter_id="T"/>
<letter_ref letter_id="A"/>
<letter_ref letter_id="T"/>
<letter_ref letter_id="A"/>
<letter_ref letter_id="T"/>
<letter_ref letter_id="A"/>
</site>
<right_flank>TAACACAAAA</right_flank>
</contributing_site>
<contributing_site sequence_id="sequence_107" position="1084" strand="minus" pvalue="1.12e-10" >
<left_flank>ATTTATTATA</left_flank>
<site>
<letter_ref letter_id="T"/>
<letter_ref letter_id="A"/>
<letter_ref letter_id="A"/>
<letter_ref letter_id="T"/>
<letter_ref letter_id="A"/>
<letter_ref letter_id="T"/>
<letter_ref letter_id="A"/>
<letter_ref letter_id="A"/>
<letter_ref letter_id="A"/>
<letter_ref letter_id="T"/>
<letter_ref letter_id="A"/>
<letter_ref letter_id="T"/>
<letter_ref letter_id="A"/>
<letter_ref letter_id="A"/>
<letter_ref letter_id="A"/>
<letter_ref letter_id="T"/>
<letter_ref letter_id="A"/>
<letter_ref letter_id="T"/>
<letter_ref letter_id="A"/>
<letter_ref letter_id="T"/>
<letter_ref letter_id="A"/>
<letter_ref letter_id="T"/>
<letter_ref letter_id="A"/>
<letter_ref letter_id="T"/>
<letter_ref letter_id="A"/>
<letter_ref letter_id="T"/>
<letter_ref letter_id="A"/>
<letter_ref letter_id="T"/>
<letter_ref letter_id="A"/>
<letter_ref letter_id="T"/>
<letter_ref letter_id="A"/>
<letter_ref letter_id="T"/>
<letter_ref letter_id="A"/>
<letter_ref letter_id="T"/>
<letter_ref letter_id="A"/>
</site>
<right_flank>ATGCTGATTG</right_flank>
</contributing_site>
<contributing_site sequence_id="sequence_9" position="757" strand="minus" pvalue="1.24e-10" >
<left_flank>AA</left_flank>
<site>
<letter_ref letter_id="A"/>
<letter_ref letter_id="T"/>
<letter_ref letter_id="A"/>
<letter_ref letter_id="A"/>
<letter_ref letter_id="A"/>
<letter_ref letter_id="T"/>
<letter_ref letter_id="A"/>
<letter_ref letter_id="A"/>
<letter_ref letter_id="A"/>
<letter_ref letter_id="T"/>
<letter_ref letter_id="A"/>
<letter_ref letter_id="T"/>
<letter_ref letter_id="A"/>
<letter_ref letter_id="T"/>
<letter_ref letter_id="A"/>
<letter_ref letter_id="T"/>
<letter_ref letter_id="A"/>
<letter_ref letter_id="T"/>
<letter_ref letter_id="A"/>
<letter_ref letter_id="T"/>
<letter_ref letter_id="A"/>
<letter_ref letter_id="T"/>
<letter_ref letter_id="A"/>
<letter_ref letter_id="T"/>
<letter_ref letter_id="A"/>
<letter_ref letter_id="T"/>
<letter_ref letter_id="A"/>
<letter_ref letter_id="T"/>
<letter_ref letter_id="A"/>
<letter_ref letter_id="T"/>
<letter_ref letter_id="A"/>
<letter_ref letter_id="T"/>
<letter_ref letter_id="G"/>
<letter_ref letter_id="T"/>
<letter_ref letter_id="A"/>
</site>
<right_flank>TAAGTTCTCT</right_flank>
</contributing_site>
<contributing_site sequence_id="sequence_105" position="2754" strand="minus" pvalue="1.87e-10" >
<left_flank>AATATAAATG</left_flank>
<site>
<letter_ref letter_id="G"/>
<letter_ref letter_id="G"/>
<letter_ref letter_id="C"/>
<letter_ref letter_id="A"/>
<letter_ref letter_id="T"/>
<letter_ref letter_id="C"/>
<letter_ref letter_id="A"/>
<letter_ref letter_id="T"/>
<letter_ref letter_id="A"/>
<letter_ref letter_id="T"/>
<letter_ref letter_id="A"/>
<letter_ref letter_id="T"/>
<letter_ref letter_id="A"/>
<letter_ref letter_id="T"/>
<letter_ref letter_id="A"/>
<letter_ref letter_id="T"/>
<letter_ref letter_id="A"/>
<letter_ref letter_id="T"/>
<letter_ref letter_id="A"/>
<letter_ref letter_id="T"/>
<letter_ref letter_id="A"/>
<letter_ref letter_id="T"/>
<letter_ref letter_id="A"/>
<letter_ref letter_id="T"/>
<letter_ref letter_id="A"/>
<letter_ref letter_id="T"/>
<letter_ref letter_id="A"/>
<letter_ref letter_id="T"/>
<letter_ref letter_id="A"/>
<letter_ref letter_id="T"/>
<letter_ref letter_id="A"/>
<letter_ref letter_id="T"/>
<letter_ref letter_id="A"/>
<letter_ref letter_id="T"/>
<letter_ref letter_id="A"/>
</site>
<right_flank>TATTATATGA</right_flank>
</contributing_site>
<contributing_site sequence_id="sequence_29" position="251" strand="plus" pvalue="2.75e-10" >
<left_flank>AAATACATCA</left_flank>
<site>
<letter_ref letter_id="A"/>
<letter_ref letter_id="T"/>
<letter_ref letter_id="A"/>
<letter_ref letter_id="T"/>
<letter_ref letter_id="A"/>
<letter_ref letter_id="T"/>
<letter_ref letter_id="T"/>
<letter_ref letter_id="T"/>
<letter_ref letter_id="G"/>
<letter_ref letter_id="T"/>
<letter_ref letter_id="T"/>
<letter_ref letter_id="T"/>
<letter_ref letter_id="A"/>
<letter_ref letter_id="T"/>
<letter_ref letter_id="A"/>
<letter_ref letter_id="T"/>
<letter_ref letter_id="A"/>
<letter_ref letter_id="T"/>
<letter_ref letter_id="A"/>
<letter_ref letter_id="T"/>
<letter_ref letter_id="A"/>
<letter_ref letter_id="T"/>
<letter_ref letter_id="A"/>
<letter_ref letter_id="T"/>
<letter_ref letter_id="A"/>
<letter_ref letter_id="T"/>
<letter_ref letter_id="A"/>
<letter_ref letter_id="T"/>
<letter_ref letter_id="A"/>
<letter_ref letter_id="T"/>
<letter_ref letter_id="A"/>
<letter_ref letter_id="T"/>
<letter_ref letter_id="A"/>
<letter_ref letter_id="T"/>
<letter_ref letter_id="A"/>
</site>
<right_flank>TAAGTTATTA</right_flank>
</contributing_site>
<contributing_site sequence_id="sequence_27" position="363" strand="plus" pvalue="3.03e-10" >
<left_flank>TGGAAAAAAA</left_flank>
<site>
<letter_ref letter_id="A"/>
<letter_ref letter_id="A"/>
<letter_ref letter_id="A"/>
<letter_ref letter_id="A"/>
<letter_ref letter_id="A"/>
<letter_ref letter_id="A"/>
<letter_ref letter_id="A"/>
<letter_ref letter_id="T"/>
<letter_ref letter_id="A"/>
<letter_ref letter_id="T"/>
<letter_ref letter_id="A"/>
<letter_ref letter_id="T"/>
<letter_ref letter_id="G"/>
<letter_ref letter_id="A"/>
<letter_ref letter_id="A"/>
<letter_ref letter_id="T"/>
<letter_ref letter_id="A"/>
<letter_ref letter_id="T"/>
<letter_ref letter_id="A"/>
<letter_ref letter_id="T"/>
<letter_ref letter_id="A"/>
<letter_ref letter_id="T"/>
<letter_ref letter_id="A"/>
<letter_ref letter_id="T"/>
<letter_ref letter_id="A"/>
<letter_ref letter_id="T"/>
<letter_ref letter_id="A"/>
<letter_ref letter_id="T"/>
<letter_ref letter_id="A"/>
<letter_ref letter_id="T"/>
<letter_ref letter_id="A"/>
<letter_ref letter_id="T"/>
<letter_ref letter_id="A"/>
<letter_ref letter_id="T"/>
<letter_ref letter_id="A"/>
</site>
<right_flank>TA</right_flank>
</contributing_site>
<contributing_site sequence_id="sequence_71" position="861" strand="minus" pvalue="3.34e-10" >
<left_flank>TTCTCATAAT</left_flank>
<site>
<letter_ref letter_id="A"/>
<letter_ref letter_id="T"/>
<letter_ref letter_id="A"/>
<letter_ref letter_id="T"/>
<letter_ref letter_id="C"/>
<letter_ref letter_id="T"/>
<letter_ref letter_id="A"/>
<letter_ref letter_id="T"/>
<letter_ref letter_id="A"/>
<letter_ref letter_id="T"/>
<letter_ref letter_id="C"/>
<letter_ref letter_id="T"/>
<letter_ref letter_id="A"/>
<letter_ref letter_id="T"/>
<letter_ref letter_id="A"/>
<letter_ref letter_id="T"/>
<letter_ref letter_id="A"/>
<letter_ref letter_id="T"/>
<letter_ref letter_id="A"/>
<letter_ref letter_id="T"/>
<letter_ref letter_id="C"/>
<letter_ref letter_id="T"/>
<letter_ref letter_id="A"/>
<letter_ref letter_id="T"/>
<letter_ref letter_id="A"/>
<letter_ref letter_id="T"/>
<letter_ref letter_id="A"/>
<letter_ref letter_id="T"/>
<letter_ref letter_id="A"/>
<letter_ref letter_id="T"/>
<letter_ref letter_id="A"/>
<letter_ref letter_id="T"/>
<letter_ref letter_id="A"/>
<letter_ref letter_id="T"/>
<letter_ref letter_id="A"/>
</site>
<right_flank>TATATATGGG</right_flank>
</contributing_site>
<contributing_site sequence_id="sequence_7" position="426" strand="plus" pvalue="4.82e-10" >
<left_flank>ATATTCATGA</left_flank>
<site>
<letter_ref letter_id="A"/>
<letter_ref letter_id="T"/>
<letter_ref letter_id="A"/>
<letter_ref letter_id="T"/>
<letter_ref letter_id="A"/>
<letter_ref letter_id="T"/>
<letter_ref letter_id="T"/>
<letter_ref letter_id="A"/>
<letter_ref letter_id="T"/>
<letter_ref letter_id="A"/>
<letter_ref letter_id="A"/>
<letter_ref letter_id="T"/>
<letter_ref letter_id="A"/>
<letter_ref letter_id="T"/>
<letter_ref letter_id="A"/>
<letter_ref letter_id="T"/>
<letter_ref letter_id="A"/>
<letter_ref letter_id="T"/>
<letter_ref letter_id="A"/>
<letter_ref letter_id="T"/>
<letter_ref letter_id="A"/>
<letter_ref letter_id="T"/>
<letter_ref letter_id="A"/>
<letter_ref letter_id="T"/>
<letter_ref letter_id="A"/>
<letter_ref letter_id="T"/>
<letter_ref letter_id="A"/>
<letter_ref letter_id="T"/>
<letter_ref letter_id="A"/>
<letter_ref letter_id="T"/>
<letter_ref letter_id="A"/>
<letter_ref letter_id="T"/>
<letter_ref letter_id="A"/>
<letter_ref letter_id="T"/>
<letter_ref letter_id="A"/>
</site>
<right_flank>CTATATTAAG</right_flank>
</contributing_site>
<contributing_site sequence_id="sequence_41" position="126" strand="minus" pvalue="5.28e-10" >
<left_flank>ATAAAGATGA</left_flank>
<site>
<letter_ref letter_id="T"/>
<letter_ref letter_id="T"/>
<letter_ref letter_id="A"/>
<letter_ref letter_id="T"/>
<letter_ref letter_id="T"/>
<letter_ref letter_id="A"/>
<letter_ref letter_id="A"/>
<letter_ref letter_id="T"/>
<letter_ref letter_id="A"/>
<letter_ref letter_id="A"/>
<letter_ref letter_id="A"/>
<letter_ref letter_id="T"/>
<letter_ref letter_id="A"/>
<letter_ref letter_id="A"/>
<letter_ref letter_id="A"/>
<letter_ref letter_id="T"/>
<letter_ref letter_id="A"/>
<letter_ref letter_id="T"/>
<letter_ref letter_id="A"/>
<letter_ref letter_id="T"/>
<letter_ref letter_id="A"/>
<letter_ref letter_id="T"/>
<letter_ref letter_id="A"/>
<letter_ref letter_id="T"/>
<letter_ref letter_id="A"/>
<letter_ref letter_id="T"/>
<letter_ref letter_id="A"/>
<letter_ref letter_id="T"/>
<letter_ref letter_id="A"/>
<letter_ref letter_id="T"/>
<letter_ref letter_id="A"/>
<letter_ref letter_id="T"/>
<letter_ref letter_id="A"/>
<letter_ref letter_id="T"/>
<letter_ref letter_id="A"/>
</site>
<right_flank>TTTTTTTTTT</right_flank>
</contributing_site>
<contributing_site sequence_id="sequence_57" position="21" strand="minus" pvalue="6.32e-10" >
<left_flank>AGTTACAATA</left_flank>
<site>
<letter_ref letter_id="A"/>
<letter_ref letter_id="T"/>
<letter_ref letter_id="A"/>
<letter_ref letter_id="A"/>
<letter_ref letter_id="A"/>
<letter_ref letter_id="T"/>
<letter_ref letter_id="A"/>
<letter_ref letter_id="A"/>
<letter_ref letter_id="A"/>
<letter_ref letter_id="T"/>
<letter_ref letter_id="A"/>
<letter_ref letter_id="A"/>
<letter_ref letter_id="A"/>
<letter_ref letter_id="T"/>
<letter_ref letter_id="A"/>
<letter_ref letter_id="A"/>
<letter_ref letter_id="A"/>
<letter_ref letter_id="T"/>
<letter_ref letter_id="A"/>
<letter_ref letter_id="T"/>
<letter_ref letter_id="A"/>
<letter_ref letter_id="T"/>
<letter_ref letter_id="A"/>
<letter_ref letter_id="T"/>
<letter_ref letter_id="A"/>
<letter_ref letter_id="T"/>
<letter_ref letter_id="A"/>
<letter_ref letter_id="T"/>
<letter_ref letter_id="A"/>
<letter_ref letter_id="T"/>
<letter_ref letter_id="A"/>
<letter_ref letter_id="T"/>
<letter_ref letter_id="A"/>
<letter_ref letter_id="T"/>
<letter_ref letter_id="A"/>
</site>
<right_flank>ATAAAATATA</right_flank>
</contributing_site>
<contributing_site sequence_id="sequence_106" position="2119" strand="plus" pvalue="8.16e-10" >
<left_flank>TAATATATAA</left_flank>
<site>
<letter_ref letter_id="T"/>
<letter_ref letter_id="G"/>
<letter_ref letter_id="A"/>
<letter_ref letter_id="A"/>
<letter_ref letter_id="T"/>
<letter_ref letter_id="A"/>
<letter_ref letter_id="A"/>
<letter_ref letter_id="T"/>
<letter_ref letter_id="A"/>
<letter_ref letter_id="T"/>
<letter_ref letter_id="A"/>
<letter_ref letter_id="T"/>
<letter_ref letter_id="T"/>
<letter_ref letter_id="T"/>
<letter_ref letter_id="A"/>
<letter_ref letter_id="T"/>
<letter_ref letter_id="A"/>
<letter_ref letter_id="T"/>
<letter_ref letter_id="A"/>
<letter_ref letter_id="T"/>
<letter_ref letter_id="A"/>
<letter_ref letter_id="T"/>
<letter_ref letter_id="A"/>
<letter_ref letter_id="T"/>
<letter_ref letter_id="A"/>
<letter_ref letter_id="T"/>
<letter_ref letter_id="A"/>
<letter_ref letter_id="T"/>
<letter_ref letter_id="A"/>
<letter_ref letter_id="T"/>
<letter_ref letter_id="A"/>
<letter_ref letter_id="T"/>
<letter_ref letter_id="A"/>
<letter_ref letter_id="T"/>
<letter_ref letter_id="A"/>
</site>
<right_flank>TAGTAATAAT</right_flank>
</contributing_site>
<contributing_site sequence_id="sequence_21" position="473" strand="minus" pvalue="8.91e-10" >
<left_flank>ACAATAAACA</left_flank>
<site>
<letter_ref letter_id="A"/>
<letter_ref letter_id="T"/>
<letter_ref letter_id="A"/>
<letter_ref letter_id="T"/>
<letter_ref letter_id="A"/>
<letter_ref letter_id="A"/>
<letter_ref letter_id="T"/>
<letter_ref letter_id="A"/>
<letter_ref letter_id="T"/>
<letter_ref letter_id="A"/>
<letter_ref letter_id="A"/>
<letter_ref letter_id="T"/>
<letter_ref letter_id="A"/>
<letter_ref letter_id="T"/>
<letter_ref letter_id="A"/>
<letter_ref letter_id="T"/>
<letter_ref letter_id="A"/>
<letter_ref letter_id="T"/>
<letter_ref letter_id="A"/>
<letter_ref letter_id="T"/>
<letter_ref letter_id="A"/>
<letter_ref letter_id="T"/>
<letter_ref letter_id="A"/>
<letter_ref letter_id="T"/>
<letter_ref letter_id="A"/>
<letter_ref letter_id="T"/>
<letter_ref letter_id="A"/>
<letter_ref letter_id="T"/>
<letter_ref letter_id="A"/>
<letter_ref letter_id="T"/>
<letter_ref letter_id="A"/>
<letter_ref letter_id="T"/>
<letter_ref letter_id="A"/>
<letter_ref letter_id="T"/>
<letter_ref letter_id="A"/>
</site>
<right_flank>TTTTTATAAA</right_flank>
</contributing_site>
<contributing_site sequence_id="sequence_30" position="15" strand="plus" pvalue="1.24e-09" >
<left_flank>TGTATATATA</left_flank>
<site>
<letter_ref letter_id="T"/>
<letter_ref letter_id="T"/>
<letter_ref letter_id="A"/>
<letter_ref letter_id="A"/>
<letter_ref letter_id="A"/>
<letter_ref letter_id="T"/>
<letter_ref letter_id="T"/>
<letter_ref letter_id="G"/>
<letter_ref letter_id="A"/>
<letter_ref letter_id="A"/>
<letter_ref letter_id="A"/>
<letter_ref letter_id="T"/>
<letter_ref letter_id="A"/>
<letter_ref letter_id="T"/>
<letter_ref letter_id="A"/>
<letter_ref letter_id="T"/>
<letter_ref letter_id="A"/>
<letter_ref letter_id="T"/>
<letter_ref letter_id="A"/>
<letter_ref letter_id="T"/>
<letter_ref letter_id="A"/>
<letter_ref letter_id="T"/>
<letter_ref letter_id="A"/>
<letter_ref letter_id="T"/>
<letter_ref letter_id="A"/>
<letter_ref letter_id="T"/>
<letter_ref letter_id="A"/>
<letter_ref letter_id="T"/>
<letter_ref letter_id="A"/>
<letter_ref letter_id="T"/>
<letter_ref letter_id="A"/>
<letter_ref letter_id="T"/>
<letter_ref letter_id="A"/>
<letter_ref letter_id="T"/>
<letter_ref letter_id="A"/>
</site>
<right_flank>ATATCATTTT</right_flank>
</contributing_site>
<contributing_site sequence_id="sequence_75" position="1" strand="plus" pvalue="1.46e-09" >
<left_flank>A</left_flank>
<site>
<letter_ref letter_id="T"/>
<letter_ref letter_id="A"/>
<letter_ref letter_id="A"/>
<letter_ref letter_id="A"/>
<letter_ref letter_id="T"/>
<letter_ref letter_id="A"/>
<letter_ref letter_id="A"/>
<letter_ref letter_id="A"/>
<letter_ref letter_id="A"/>
<letter_ref letter_id="A"/>
<letter_ref letter_id="A"/>
<letter_ref letter_id="T"/>
<letter_ref letter_id="A"/>
<letter_ref letter_id="T"/>
<letter_ref letter_id="A"/>
<letter_ref letter_id="T"/>
<letter_ref letter_id="A"/>
<letter_ref letter_id="T"/>
<letter_ref letter_id="A"/>
<letter_ref letter_id="T"/>
<letter_ref letter_id="A"/>
<letter_ref letter_id="T"/>
<letter_ref letter_id="A"/>
<letter_ref letter_id="T"/>
<letter_ref letter_id="A"/>
<letter_ref letter_id="T"/>
<letter_ref letter_id="A"/>
<letter_ref letter_id="T"/>
<letter_ref letter_id="A"/>
<letter_ref letter_id="T"/>
<letter_ref letter_id="A"/>
<letter_ref letter_id="T"/>
<letter_ref letter_id="A"/>
<letter_ref letter_id="T"/>
<letter_ref letter_id="A"/>
</site>
<right_flank>AAATAATTAA</right_flank>
</contributing_site>
<contributing_site sequence_id="sequence_85" position="145" strand="minus" pvalue="3.15e-09" >
<left_flank>TTTAATACTT</left_flank>
<site>
<letter_ref letter_id="T"/>
<letter_ref letter_id="A"/>
<letter_ref letter_id="A"/>
<letter_ref letter_id="T"/>
<letter_ref letter_id="A"/>
<letter_ref letter_id="G"/>
<letter_ref letter_id="A"/>
<letter_ref letter_id="A"/>
<letter_ref letter_id="A"/>
<letter_ref letter_id="T"/>
<letter_ref letter_id="A"/>
<letter_ref letter_id="T"/>
<letter_ref letter_id="A"/>
<letter_ref letter_id="T"/>
<letter_ref letter_id="A"/>
<letter_ref letter_id="A"/>
<letter_ref letter_id="A"/>
<letter_ref letter_id="T"/>
<letter_ref letter_id="A"/>
<letter_ref letter_id="T"/>
<letter_ref letter_id="A"/>
<letter_ref letter_id="T"/>
<letter_ref letter_id="A"/>
<letter_ref letter_id="T"/>
<letter_ref letter_id="A"/>
<letter_ref letter_id="T"/>
<letter_ref letter_id="A"/>
<letter_ref letter_id="T"/>
<letter_ref letter_id="A"/>
<letter_ref letter_id="T"/>
<letter_ref letter_id="A"/>
<letter_ref letter_id="T"/>
<letter_ref letter_id="A"/>
<letter_ref letter_id="T"/>
<letter_ref letter_id="G"/>
</site>
<right_flank>AAATAAAGTA</right_flank>
</contributing_site>
<contributing_site sequence_id="sequence_12" position="53" strand="plus" pvalue="4.84e-09" >
<left_flank>CCCATTGATA</left_flank>
<site>
<letter_ref letter_id="A"/>
<letter_ref letter_id="A"/>
<letter_ref letter_id="A"/>
<letter_ref letter_id="G"/>
<letter_ref letter_id="T"/>
<letter_ref letter_id="T"/>
<letter_ref letter_id="T"/>
<letter_ref letter_id="T"/>
<letter_ref letter_id="A"/>
<letter_ref letter_id="T"/>
<letter_ref letter_id="A"/>
<letter_ref letter_id="A"/>
<letter_ref letter_id="A"/>
<letter_ref letter_id="A"/>
<letter_ref letter_id="A"/>
<letter_ref letter_id="T"/>
<letter_ref letter_id="A"/>
<letter_ref letter_id="C"/>
<letter_ref letter_id="A"/>
<letter_ref letter_id="T"/>
<letter_ref letter_id="A"/>
<letter_ref letter_id="T"/>
<letter_ref letter_id="A"/>
<letter_ref letter_id="T"/>
<letter_ref letter_id="A"/>
<letter_ref letter_id="T"/>
<letter_ref letter_id="A"/>
<letter_ref letter_id="T"/>
<letter_ref letter_id="A"/>
<letter_ref letter_id="T"/>
<letter_ref letter_id="A"/>
<letter_ref letter_id="T"/>
<letter_ref letter_id="A"/>
<letter_ref letter_id="T"/>
<letter_ref letter_id="A"/>
</site>
<right_flank>GTTTATATTT</right_flank>
</contributing_site>
<contributing_site sequence_id="sequence_90" position="417" strand="plus" pvalue="2.51e-08" >
<left_flank>GAAGAAAAAA</left_flank>
<site>
<letter_ref letter_id="A"/>
<letter_ref letter_id="A"/>
<letter_ref letter_id="A"/>
<letter_ref letter_id="A"/>
<letter_ref letter_id="T"/>
<letter_ref letter_id="A"/>
<letter_ref letter_id="T"/>
<letter_ref letter_id="A"/>
<letter_ref letter_id="T"/>
<letter_ref letter_id="A"/>
<letter_ref letter_id="T"/>
<letter_ref letter_id="T"/>
<letter_ref letter_id="A"/>
<letter_ref letter_id="T"/>
<letter_ref letter_id="A"/>
<letter_ref letter_id="T"/>
<letter_ref letter_id="A"/>
<letter_ref letter_id="T"/>
<letter_ref letter_id="A"/>
<letter_ref letter_id="T"/>
<letter_ref letter_id="A"/>
<letter_ref letter_id="T"/>
<letter_ref letter_id="A"/>
<letter_ref letter_id="T"/>
<letter_ref letter_id="A"/>
<letter_ref letter_id="T"/>
<letter_ref letter_id="A"/>
<letter_ref letter_id="T"/>
<letter_ref letter_id="A"/>
<letter_ref letter_id="T"/>
<letter_ref letter_id="A"/>
<letter_ref letter_id="T"/>
<letter_ref letter_id="A"/>
<letter_ref letter_id="T"/>
<letter_ref letter_id="A"/>
</site>
<right_flank>TAT</right_flank>
</contributing_site>
<contributing_site sequence_id="sequence_36" position="463" strand="minus" pvalue="2.51e-08" >
<left_flank>TTTAATTCAA</left_flank>
<site>
<letter_ref letter_id="A"/>
<letter_ref letter_id="C"/>
<letter_ref letter_id="C"/>
<letter_ref letter_id="T"/>
<letter_ref letter_id="G"/>
<letter_ref letter_id="T"/>
<letter_ref letter_id="A"/>
<letter_ref letter_id="T"/>
<letter_ref letter_id="A"/>
<letter_ref letter_id="T"/>
<letter_ref letter_id="A"/>
<letter_ref letter_id="T"/>
<letter_ref letter_id="T"/>
<letter_ref letter_id="A"/>
<letter_ref letter_id="T"/>
<letter_ref letter_id="T"/>
<letter_ref letter_id="T"/>
<letter_ref letter_id="T"/>
<letter_ref letter_id="A"/>
<letter_ref letter_id="T"/>
<letter_ref letter_id="A"/>
<letter_ref letter_id="T"/>
<letter_ref letter_id="A"/>
<letter_ref letter_id="T"/>
<letter_ref letter_id="A"/>
<letter_ref letter_id="T"/>
<letter_ref letter_id="A"/>
<letter_ref letter_id="T"/>
<letter_ref letter_id="A"/>
<letter_ref letter_id="T"/>
<letter_ref letter_id="A"/>
<letter_ref letter_id="T"/>
<letter_ref letter_id="A"/>
<letter_ref letter_id="T"/>
<letter_ref letter_id="T"/>
</site>
<right_flank>ATATATATTA</right_flank>
</contributing_site>
<contributing_site sequence_id="sequence_63" position="1232" strand="plus" pvalue="3.52e-08" >
<left_flank>ATATTATTAA</left_flank>
<site>
<letter_ref letter_id="A"/>
<letter_ref letter_id="A"/>
<letter_ref letter_id="A"/>
<letter_ref letter_id="G"/>
<letter_ref letter_id="T"/>
<letter_ref letter_id="A"/>
<letter_ref letter_id="T"/>
<letter_ref letter_id="A"/>
<letter_ref letter_id="A"/>
<letter_ref letter_id="T"/>
<letter_ref letter_id="C"/>
<letter_ref letter_id="G"/>
<letter_ref letter_id="G"/>
<letter_ref letter_id="A"/>
<letter_ref letter_id="A"/>
<letter_ref letter_id="T"/>
<letter_ref letter_id="A"/>
<letter_ref letter_id="T"/>
<letter_ref letter_id="A"/>
<letter_ref letter_id="T"/>
<letter_ref letter_id="A"/>
<letter_ref letter_id="T"/>
<letter_ref letter_id="A"/>
<letter_ref letter_id="T"/>
<letter_ref letter_id="A"/>
<letter_ref letter_id="T"/>
<letter_ref letter_id="A"/>
<letter_ref letter_id="T"/>
<letter_ref letter_id="A"/>
<letter_ref letter_id="T"/>
<letter_ref letter_id="A"/>
<letter_ref letter_id="T"/>
<letter_ref letter_id="A"/>
<letter_ref letter_id="T"/>
<letter_ref letter_id="A"/>
</site>
<right_flank>AATGTTAAAA</right_flank>
</contributing_site>
<contributing_site sequence_id="sequence_72" position="492" strand="minus" pvalue="3.92e-08" >
<left_flank>TTTTTTCAAA</left_flank>
<site>
<letter_ref letter_id="A"/>
<letter_ref letter_id="A"/>
<letter_ref letter_id="A"/>
<letter_ref letter_id="A"/>
<letter_ref letter_id="A"/>
<letter_ref letter_id="T"/>
<letter_ref letter_id="A"/>
<letter_ref letter_id="T"/>
<letter_ref letter_id="A"/>
<letter_ref letter_id="C"/>
<letter_ref letter_id="A"/>
<letter_ref letter_id="T"/>
<letter_ref letter_id="T"/>
<letter_ref letter_id="T"/>
<letter_ref letter_id="A"/>
<letter_ref letter_id="T"/>
<letter_ref letter_id="A"/>
<letter_ref letter_id="T"/>
<letter_ref letter_id="A"/>
<letter_ref letter_id="A"/>
<letter_ref letter_id="A"/>
<letter_ref letter_id="T"/>
<letter_ref letter_id="A"/>
<letter_ref letter_id="C"/>
<letter_ref letter_id="A"/>
<letter_ref letter_id="T"/>
<letter_ref letter_id="A"/>
<letter_ref letter_id="T"/>
<letter_ref letter_id="A"/>
<letter_ref letter_id="T"/>
<letter_ref letter_id="G"/>
<letter_ref letter_id="T"/>
<letter_ref letter_id="A"/>
<letter_ref letter_id="T"/>
<letter_ref letter_id="A"/>
</site>
<right_flank>TTTTCTTTTT</right_flank>
</contributing_site>
<contributing_site sequence_id="sequence_102" position="196" strand="minus" pvalue="5.67e-08" >
<left_flank>CATATATTTA</left_flank>
<site>
<letter_ref letter_id="A"/>
<letter_ref letter_id="A"/>
<letter_ref letter_id="A"/>
<letter_ref letter_id="T"/>
<letter_ref letter_id="G"/>
<letter_ref letter_id="G"/>
<letter_ref letter_id="T"/>
<letter_ref letter_id="C"/>
<letter_ref letter_id="A"/>
<letter_ref letter_id="T"/>
<letter_ref letter_id="A"/>
<letter_ref letter_id="A"/>
<letter_ref letter_id="A"/>
<letter_ref letter_id="T"/>
<letter_ref letter_id="A"/>
<letter_ref letter_id="T"/>
<letter_ref letter_id="A"/>
<letter_ref letter_id="T"/>
<letter_ref letter_id="A"/>
<letter_ref letter_id="A"/>
<letter_ref letter_id="A"/>
<letter_ref letter_id="C"/>
<letter_ref letter_id="A"/>
<letter_ref letter_id="T"/>
<letter_ref letter_id="A"/>
<letter_ref letter_id="T"/>
<letter_ref letter_id="G"/>
<letter_ref letter_id="T"/>
<letter_ref letter_id="A"/>
<letter_ref letter_id="T"/>
<letter_ref letter_id="A"/>
<letter_ref letter_id="T"/>
<letter_ref letter_id="A"/>
<letter_ref letter_id="T"/>
<letter_ref letter_id="G"/>
</site>
<right_flank>TATGTATGTA</right_flank>
</contributing_site>
<contributing_site sequence_id="sequence_95" position="436" strand="minus" pvalue="8.47e-08" >
<left_flank>CCTAAAAAAA</left_flank>
<site>
<letter_ref letter_id="A"/>
<letter_ref letter_id="T"/>
<letter_ref letter_id="A"/>
<letter_ref letter_id="A"/>
<letter_ref letter_id="A"/>
<letter_ref letter_id="C"/>
<letter_ref letter_id="A"/>
<letter_ref letter_id="C"/>
<letter_ref letter_id="A"/>
<letter_ref letter_id="C"/>
<letter_ref letter_id="A"/>
<letter_ref letter_id="A"/>
<letter_ref letter_id="A"/>
<letter_ref letter_id="T"/>
<letter_ref letter_id="A"/>
<letter_ref letter_id="T"/>
<letter_ref letter_id="A"/>
<letter_ref letter_id="T"/>
<letter_ref letter_id="A"/>
<letter_ref letter_id="T"/>
<letter_ref letter_id="A"/>
<letter_ref letter_id="A"/>
<letter_ref letter_id="A"/>
<letter_ref letter_id="T"/>
<letter_ref letter_id="A"/>
<letter_ref letter_id="T"/>
<letter_ref letter_id="A"/>
<letter_ref letter_id="T"/>
<letter_ref letter_id="A"/>
<letter_ref letter_id="T"/>
<letter_ref letter_id="A"/>
<letter_ref letter_id="T"/>
<letter_ref letter_id="A"/>
<letter_ref letter_id="A"/>
<letter_ref letter_id="A"/>
</site>
<right_flank>CCAAGTTAAT</right_flank>
</contributing_site>
<contributing_site sequence_id="sequence_6" position="347" strand="minus" pvalue="8.47e-08" >
<left_flank>AAAATATATA</left_flank>
<site>
<letter_ref letter_id="A"/>
<letter_ref letter_id="T"/>
<letter_ref letter_id="A"/>
<letter_ref letter_id="T"/>
<letter_ref letter_id="A"/>
<letter_ref letter_id="T"/>
<letter_ref letter_id="A"/>
<letter_ref letter_id="T"/>
<letter_ref letter_id="T"/>
<letter_ref letter_id="A"/>
<letter_ref letter_id="T"/>
<letter_ref letter_id="A"/>
<letter_ref letter_id="T"/>
<letter_ref letter_id="A"/>
<letter_ref letter_id="T"/>
<letter_ref letter_id="T"/>
<letter_ref letter_id="A"/>
<letter_ref letter_id="T"/>
<letter_ref letter_id="A"/>
<letter_ref letter_id="T"/>
<letter_ref letter_id="A"/>
<letter_ref letter_id="T"/>
<letter_ref letter_id="A"/>
<letter_ref letter_id="T"/>
<letter_ref letter_id="A"/>
<letter_ref letter_id="T"/>
<letter_ref letter_id="A"/>
<letter_ref letter_id="T"/>
<letter_ref letter_id="A"/>
<letter_ref letter_id="T"/>
<letter_ref letter_id="A"/>
<letter_ref letter_id="T"/>
<letter_ref letter_id="A"/>
<letter_ref letter_id="T"/>
<letter_ref letter_id="A"/>
</site>
<right_flank>TTATACACAT</right_flank>
</contributing_site>
<contributing_site sequence_id="sequence_65" position="753" strand="minus" pvalue="9.33e-08" >
<left_flank>ATAAGAAATA</left_flank>
<site>
<letter_ref letter_id="T"/>
<letter_ref letter_id="T"/>
<letter_ref letter_id="T"/>
<letter_ref letter_id="T"/>
<letter_ref letter_id="T"/>
<letter_ref letter_id="A"/>
<letter_ref letter_id="T"/>
<letter_ref letter_id="T"/>
<letter_ref letter_id="T"/>
<letter_ref letter_id="T"/>
<letter_ref letter_id="A"/>
<letter_ref letter_id="T"/>
<letter_ref letter_id="T"/>
<letter_ref letter_id="A"/>
<letter_ref letter_id="A"/>
<letter_ref letter_id="T"/>
<letter_ref letter_id="A"/>
<letter_ref letter_id="T"/>
<letter_ref letter_id="A"/>
<letter_ref letter_id="T"/>
<letter_ref letter_id="A"/>
<letter_ref letter_id="T"/>
<letter_ref letter_id="A"/>
<letter_ref letter_id="T"/>
<letter_ref letter_id="A"/>
<letter_ref letter_id="T"/>
<letter_ref letter_id="A"/>
<letter_ref letter_id="T"/>
<letter_ref letter_id="A"/>
<letter_ref letter_id="T"/>
<letter_ref letter_id="A"/>
<letter_ref letter_id="T"/>
<letter_ref letter_id="A"/>
<letter_ref letter_id="T"/>
<letter_ref letter_id="A"/>
</site>
<right_flank>AATGTACACT</right_flank>
</contributing_site>
<contributing_site sequence_id="sequence_84" position="230" strand="minus" pvalue="1.30e-07" >
<left_flank>TTTTTTTGAG</left_flank>
<site>
<letter_ref letter_id="A"/>
<letter_ref letter_id="T"/>
<letter_ref letter_id="A"/>
<letter_ref letter_id="T"/>
<letter_ref letter_id="A"/>
<letter_ref letter_id="T"/>
<letter_ref letter_id="T"/>
<letter_ref letter_id="T"/>
<letter_ref letter_id="A"/>
<letter_ref letter_id="T"/>
<letter_ref letter_id="A"/>
<letter_ref letter_id="A"/>
<letter_ref letter_id="A"/>
<letter_ref letter_id="T"/>
<letter_ref letter_id="A"/>
<letter_ref letter_id="A"/>
<letter_ref letter_id="A"/>
<letter_ref letter_id="A"/>
<letter_ref letter_id="A"/>
<letter_ref letter_id="T"/>
<letter_ref letter_id="A"/>
<letter_ref letter_id="T"/>
<letter_ref letter_id="A"/>
<letter_ref letter_id="T"/>
<letter_ref letter_id="A"/>
<letter_ref letter_id="T"/>
<letter_ref letter_id="A"/>
<letter_ref letter_id="T"/>
<letter_ref letter_id="T"/>
<letter_ref letter_id="T"/>
<letter_ref letter_id="A"/>
<letter_ref letter_id="T"/>
<letter_ref letter_id="A"/>
<letter_ref letter_id="T"/>
<letter_ref letter_id="T"/>
</site>
<right_flank>AATAAAATTA</right_flank>
</contributing_site>
<contributing_site sequence_id="sequence_83" position="235" strand="plus" pvalue="1.30e-07" >
<left_flank>CAATAAGTTA</left_flank>
<site>
<letter_ref letter_id="T"/>
<letter_ref letter_id="T"/>
<letter_ref letter_id="A"/>
<letter_ref letter_id="A"/>
<letter_ref letter_id="T"/>
<letter_ref letter_id="T"/>
<letter_ref letter_id="A"/>
<letter_ref letter_id="A"/>
<letter_ref letter_id="A"/>
<letter_ref letter_id="A"/>
<letter_ref letter_id="T"/>
<letter_ref letter_id="A"/>
<letter_ref letter_id="T"/>
<letter_ref letter_id="T"/>
<letter_ref letter_id="A"/>
<letter_ref letter_id="T"/>
<letter_ref letter_id="A"/>
<letter_ref letter_id="T"/>
<letter_ref letter_id="A"/>
<letter_ref letter_id="T"/>
<letter_ref letter_id="A"/>
<letter_ref letter_id="T"/>
<letter_ref letter_id="A"/>
<letter_ref letter_id="T"/>
<letter_ref letter_id="A"/>
<letter_ref letter_id="T"/>
<letter_ref letter_id="A"/>
<letter_ref letter_id="T"/>
<letter_ref letter_id="A"/>
<letter_ref letter_id="T"/>
<letter_ref letter_id="A"/>
<letter_ref letter_id="T"/>
<letter_ref letter_id="A"/>
<letter_ref letter_id="T"/>
<letter_ref letter_id="T"/>
</site>
<right_flank>ATATATATAT</right_flank>
</contributing_site>
<contributing_site sequence_id="sequence_50" position="75" strand="plus" pvalue="1.78e-07" >
<left_flank>TATATTTATA</left_flank>
<site>
<letter_ref letter_id="A"/>
<letter_ref letter_id="A"/>
<letter_ref letter_id="A"/>
<letter_ref letter_id="T"/>
<letter_ref letter_id="T"/>
<letter_ref letter_id="A"/>
<letter_ref letter_id="A"/>
<letter_ref letter_id="A"/>
<letter_ref letter_id="A"/>
<letter_ref letter_id="A"/>
<letter_ref letter_id="A"/>
<letter_ref letter_id="A"/>
<letter_ref letter_id="A"/>
<letter_ref letter_id="A"/>
<letter_ref letter_id="A"/>
<letter_ref letter_id="A"/>
<letter_ref letter_id="A"/>
<letter_ref letter_id="A"/>
<letter_ref letter_id="A"/>
<letter_ref letter_id="T"/>
<letter_ref letter_id="A"/>
<letter_ref letter_id="T"/>
<letter_ref letter_id="A"/>
<letter_ref letter_id="T"/>
<letter_ref letter_id="A"/>
<letter_ref letter_id="T"/>
<letter_ref letter_id="G"/>
<letter_ref letter_id="T"/>
<letter_ref letter_id="A"/>
<letter_ref letter_id="T"/>
<letter_ref letter_id="A"/>
<letter_ref letter_id="T"/>
<letter_ref letter_id="A"/>
<letter_ref letter_id="T"/>
<letter_ref letter_id="G"/>
</site>
<right_flank>AATAATTATA</right_flank>
</contributing_site>
<contributing_site sequence_id="sequence_80" position="58" strand="minus" pvalue="1.86e-07" >
<left_flank>ATTGGTAGAA</left_flank>
<site>
<letter_ref letter_id="G"/>
<letter_ref letter_id="C"/>
<letter_ref letter_id="A"/>
<letter_ref letter_id="T"/>
<letter_ref letter_id="G"/>
<letter_ref letter_id="T"/>
<letter_ref letter_id="A"/>
<letter_ref letter_id="A"/>
<letter_ref letter_id="A"/>
<letter_ref letter_id="A"/>
<letter_ref letter_id="T"/>
<letter_ref letter_id="A"/>
<letter_ref letter_id="T"/>
<letter_ref letter_id="T"/>
<letter_ref letter_id="T"/>
<letter_ref letter_id="T"/>
<letter_ref letter_id="A"/>
<letter_ref letter_id="A"/>
<letter_ref letter_id="A"/>
<letter_ref letter_id="T"/>
<letter_ref letter_id="A"/>
<letter_ref letter_id="T"/>
<letter_ref letter_id="A"/>
<letter_ref letter_id="T"/>
<letter_ref letter_id="A"/>
<letter_ref letter_id="T"/>
<letter_ref letter_id="A"/>
<letter_ref letter_id="T"/>
<letter_ref letter_id="A"/>
<letter_ref letter_id="T"/>
<letter_ref letter_id="A"/>
<letter_ref letter_id="T"/>
<letter_ref letter_id="A"/>
<letter_ref letter_id="T"/>
<letter_ref letter_id="T"/>
</site>
<right_flank>TTTTTTTTCT</right_flank>
</contributing_site>
<contributing_site sequence_id="sequence_45" position="172" strand="plus" pvalue="4.47e-07" >
<left_flank>TGAATTAAAA</left_flank>
<site>
<letter_ref letter_id="A"/>
<letter_ref letter_id="C"/>
<letter_ref letter_id="C"/>
<letter_ref letter_id="G"/>
<letter_ref letter_id="A"/>
<letter_ref letter_id="A"/>
<letter_ref letter_id="T"/>
<letter_ref letter_id="G"/>
<letter_ref letter_id="A"/>
<letter_ref letter_id="T"/>
<letter_ref letter_id="T"/>
<letter_ref letter_id="T"/>
<letter_ref letter_id="A"/>
<letter_ref letter_id="A"/>
<letter_ref letter_id="A"/>
<letter_ref letter_id="A"/>
<letter_ref letter_id="T"/>
<letter_ref letter_id="T"/>
<letter_ref letter_id="G"/>
<letter_ref letter_id="T"/>
<letter_ref letter_id="A"/>
<letter_ref letter_id="T"/>
<letter_ref letter_id="A"/>
<letter_ref letter_id="C"/>
<letter_ref letter_id="A"/>
<letter_ref letter_id="T"/>
<letter_ref letter_id="A"/>
<letter_ref letter_id="T"/>
<letter_ref letter_id="A"/>
<letter_ref letter_id="T"/>
<letter_ref letter_id="A"/>
<letter_ref letter_id="T"/>
<letter_ref letter_id="A"/>
<letter_ref letter_id="T"/>
<letter_ref letter_id="A"/>
</site>
<right_flank>TAATATATAT</right_flank>
</contributing_site>
<contributing_site sequence_id="sequence_60" position="41" strand="plus" pvalue="6.84e-07" >
<left_flank>TATTACCCTA</left_flank>
<site>
<letter_ref letter_id="A"/>
<letter_ref letter_id="G"/>
<letter_ref letter_id="A"/>
<letter_ref letter_id="G"/>
<letter_ref letter_id="G"/>
<letter_ref letter_id="A"/>
<letter_ref letter_id="A"/>
<letter_ref letter_id="C"/>
<letter_ref letter_id="A"/>
<letter_ref letter_id="A"/>
<letter_ref letter_id="A"/>
<letter_ref letter_id="A"/>
<letter_ref letter_id="T"/>
<letter_ref letter_id="T"/>
<letter_ref letter_id="T"/>
<letter_ref letter_id="T"/>
<letter_ref letter_id="T"/>
<letter_ref letter_id="A"/>
<letter_ref letter_id="A"/>
<letter_ref letter_id="T"/>
<letter_ref letter_id="A"/>
<letter_ref letter_id="T"/>
<letter_ref letter_id="A"/>
<letter_ref letter_id="T"/>
<letter_ref letter_id="A"/>
<letter_ref letter_id="T"/>
<letter_ref letter_id="A"/>
<letter_ref letter_id="T"/>
<letter_ref letter_id="T"/>
<letter_ref letter_id="T"/>
<letter_ref letter_id="A"/>
<letter_ref letter_id="T"/>
<letter_ref letter_id="A"/>
<letter_ref letter_id="T"/>
<letter_ref letter_id="A"/>
</site>
<right_flank>TATGTCAAGG</right_flank>
</contributing_site>
<contributing_site sequence_id="sequence_70" position="8" strand="minus" pvalue="8.25e-07" >
<left_flank>TAATCATCGT</left_flank>
<site>
<letter_ref letter_id="G"/>
<letter_ref letter_id="T"/>
<letter_ref letter_id="A"/>
<letter_ref letter_id="A"/>
<letter_ref letter_id="T"/>
<letter_ref letter_id="A"/>
<letter_ref letter_id="T"/>
<letter_ref letter_id="T"/>
<letter_ref letter_id="C"/>
<letter_ref letter_id="T"/>
<letter_ref letter_id="A"/>
<letter_ref letter_id="A"/>
<letter_ref letter_id="T"/>
<letter_ref letter_id="T"/>
<letter_ref letter_id="T"/>
<letter_ref letter_id="T"/>
<letter_ref letter_id="G"/>
<letter_ref letter_id="T"/>
<letter_ref letter_id="G"/>
<letter_ref letter_id="T"/>
<letter_ref letter_id="A"/>
<letter_ref letter_id="T"/>
<letter_ref letter_id="A"/>
<letter_ref letter_id="C"/>
<letter_ref letter_id="A"/>
<letter_ref letter_id="T"/>
<letter_ref letter_id="G"/>
<letter_ref letter_id="T"/>
<letter_ref letter_id="A"/>
<letter_ref letter_id="T"/>
<letter_ref letter_id="A"/>
<letter_ref letter_id="T"/>
<letter_ref letter_id="A"/>
<letter_ref letter_id="T"/>
<letter_ref letter_id="A"/>
</site>
<right_flank>TATATATA</right_flank>
</contributing_site>
</contributing_sites>
</motif>
<motif id="motif_2" name="YTTTTTTTTTTTTTTTTTTTTTTTTTTTT" alt="MEME-2" width="29" sites="87" ic="36.9" re="23.5" llr="1415" p_value="3.8e-406" e_value="3.3e-172" bayes_threshold="12.0572" elapsed_time="908.006861">
<scores>
<alphabet_matrix>
<alphabet_array>
<value letter_id="A">-287</value>
<value letter_id="C">209</value>
<value letter_id="G">64</value>
<value letter_id="T">17</value>
</alphabet_array>
<alphabet_array>
<value letter_id="A">-102</value>
<value letter_id="C">151</value>
<value letter_id="G">-123</value>
<value letter_id="T">34</value>
</alphabet_array>
<alphabet_array>
<value letter_id="A">-518</value>
<value letter_id="C">-49</value>
<value letter_id="G">-1309</value>
<value letter_id="T">115</value>
</alphabet_array>
<alphabet_array>
<value letter_id="A">-119</value>
<value letter_id="C">-82</value>
<value letter_id="G">88</value>
<value letter_id="T">57</value>
</alphabet_array>
<alphabet_array>
<value letter_id="A">-149</value>
<value letter_id="C">-1309</value>
<value letter_id="G">-1309</value>
<value letter_id="T">102</value>
</alphabet_array>
<alphabet_array>
<value letter_id="A">-219</value>
<value letter_id="C">-1</value>
<value letter_id="G">-1309</value>
<value letter_id="T">98</value>
</alphabet_array>
<alphabet_array>
<value letter_id="A">-360</value>
<value letter_id="C">164</value>
<value letter_id="G">-182</value>
<value letter_id="T">72</value>
</alphabet_array>
<alphabet_array>
<value letter_id="A">-238</value>
<value letter_id="C">35</value>
<value letter_id="G">-282</value>
<value letter_id="T">94</value>
</alphabet_array>
<alphabet_array>
<value letter_id="A">-1309</value>
<value letter_id="C">-82</value>
<value letter_id="G">-1309</value>
<value letter_id="T">119</value>
</alphabet_array>
<alphabet_array>
<value letter_id="A">-518</value>
<value letter_id="C">-1309</value>
<value letter_id="G">-182</value>
<value letter_id="T">120</value>
</alphabet_array>
<alphabet_array>
<value letter_id="A">-260</value>
<value letter_id="C">-1309</value>
<value letter_id="G">-1309</value>
<value letter_id="T">115</value>
</alphabet_array>
<alphabet_array>
<value letter_id="A">-1309</value>
<value letter_id="C">-23</value>
<value letter_id="G">-1309</value>
<value letter_id="T">115</value>
</alphabet_array>
<alphabet_array>
<value letter_id="A">-260</value>
<value letter_id="C">-1309</value>
<value letter_id="G">-49</value>
<value letter_id="T">106</value>
</alphabet_array>
<alphabet_array>
<value letter_id="A">-238</value>
<value letter_id="C">-1309</value>
<value letter_id="G">-1309</value>
<value letter_id="T">113</value>
</alphabet_array>
<alphabet_array>
<value letter_id="A">-1309</value>
<value letter_id="C">-1309</value>
<value letter_id="G">-1309</value>
<value letter_id="T">125</value>
</alphabet_array>
<alphabet_array>
<value letter_id="A">-1309</value>
<value letter_id="C">-182</value>
<value letter_id="G">35</value>
<value letter_id="T">106</value>
</alphabet_array>
<alphabet_array>
<value letter_id="A">-1309</value>
<value letter_id="C">51</value>
<value letter_id="G">-282</value>
<value letter_id="T">106</value>
</alphabet_array>
<alphabet_array>
<value letter_id="A">-1309</value>
<value letter_id="C">-82</value>
<value letter_id="G">-1309</value>
<value letter_id="T">119</value>
</alphabet_array>
<alphabet_array>
<value letter_id="A">-1309</value>
<value letter_id="C">-1309</value>
<value letter_id="G">-23</value>
<value letter_id="T">115</value>
</alphabet_array>
<alphabet_array>
<value letter_id="A">-1309</value>
<value letter_id="C">-49</value>
<value letter_id="G">-1309</value>
<value letter_id="T">117</value>
</alphabet_array>
<alphabet_array>
<value letter_id="A">-238</value>
<value letter_id="C">-49</value>
<value letter_id="G">-1309</value>
<value letter_id="T">104</value>
</alphabet_array>
<alphabet_array>
<value letter_id="A">-419</value>
<value letter_id="C">77</value>
<value letter_id="G">-49</value>
<value letter_id="T">90</value>
</alphabet_array>
<alphabet_array>
<value letter_id="A">-1309</value>
<value letter_id="C">164</value>
<value letter_id="G">-1309</value>
<value letter_id="T">83</value>
</alphabet_array>
<alphabet_array>
<value letter_id="A">-219</value>
<value letter_id="C">-123</value>
<value letter_id="G">-182</value>
<value letter_id="T">102</value>
</alphabet_array>
<alphabet_array>
<value letter_id="A">-518</value>
<value letter_id="C">18</value>
<value letter_id="G">18</value>
<value letter_id="T">94</value>
</alphabet_array>
<alphabet_array>
<value letter_id="A">-138</value>
<value letter_id="C">-282</value>
<value letter_id="G">-182</value>
<value letter_id="T">94</value>
</alphabet_array>
<alphabet_array>
<value letter_id="A">-1309</value>
<value letter_id="C">-49</value>
<value letter_id="G">-1309</value>
<value letter_id="T">117</value>
</alphabet_array>
<alphabet_array>
<value letter_id="A">-287</value>
<value letter_id="C">51</value>
<value letter_id="G">-23</value>
<value letter_id="T">86</value>
</alphabet_array>
<alphabet_array>
<value letter_id="A">-1309</value>
<value letter_id="C">171</value>
<value letter_id="G">-23</value>
<value letter_id="T">67</value>
</alphabet_array>
</alphabet_matrix>
</scores>
<probabilities>
<alphabet_matrix>
<alphabet_array>
<value letter_id="A">0.057471</value>
<value letter_id="C">0.344828</value>
<value letter_id="G">0.126437</value>
<value letter_id="T">0.471264</value>
</alphabet_array>
<alphabet_array>
<value letter_id="A">0.206897</value>
<value letter_id="C">0.229885</value>
<value letter_id="G">0.034483</value>
<value letter_id="T">0.528736</value>
</alphabet_array>
<alphabet_array>
<value letter_id="A">0.011494</value>
<value letter_id="C">0.057471</value>
<value letter_id="G">0.000000</value>
<value letter_id="T">0.931034</value>
</alphabet_array>
<alphabet_array>
<value letter_id="A">0.183908</value>
<value letter_id="C">0.045977</value>
<value letter_id="G">0.149425</value>
<value letter_id="T">0.620690</value>
</alphabet_array>
<alphabet_array>
<value letter_id="A">0.149425</value>
<value letter_id="C">0.000000</value>
<value letter_id="G">0.000000</value>
<value letter_id="T">0.850575</value>
</alphabet_array>
<alphabet_array>
<value letter_id="A">0.091954</value>
<value letter_id="C">0.080460</value>
<value letter_id="G">0.000000</value>
<value letter_id="T">0.827586</value>
</alphabet_array>
<alphabet_array>
<value letter_id="A">0.034483</value>
<value letter_id="C">0.252874</value>
<value letter_id="G">0.022989</value>
<value letter_id="T">0.689655</value>
</alphabet_array>
<alphabet_array>
<value letter_id="A">0.080460</value>
<value letter_id="C">0.103448</value>
<value letter_id="G">0.011494</value>
<value letter_id="T">0.804598</value>
</alphabet_array>
<alphabet_array>
<value letter_id="A">0.000000</value>
<value letter_id="C">0.045977</value>
<value letter_id="G">0.000000</value>
<value letter_id="T">0.954023</value>
</alphabet_array>
<alphabet_array>
<value letter_id="A">0.011494</value>
<value letter_id="C">0.000000</value>
<value letter_id="G">0.022989</value>
<value letter_id="T">0.965517</value>
</alphabet_array>
<alphabet_array>
<value letter_id="A">0.068966</value>
<value letter_id="C">0.000000</value>
<value letter_id="G">0.000000</value>
<value letter_id="T">0.931034</value>
</alphabet_array>
<alphabet_array>
<value letter_id="A">0.000000</value>
<value letter_id="C">0.068966</value>
<value letter_id="G">0.000000</value>
<value letter_id="T">0.931034</value>
</alphabet_array>
<alphabet_array>
<value letter_id="A">0.068966</value>
<value letter_id="C">0.000000</value>
<value letter_id="G">0.057471</value>
<value letter_id="T">0.873563</value>
</alphabet_array>
<alphabet_array>
<value letter_id="A">0.080460</value>
<value letter_id="C">0.000000</value>
<value letter_id="G">0.000000</value>
<value letter_id="T">0.919540</value>
</alphabet_array>
<alphabet_array>
<value letter_id="A">0.000000</value>
<value letter_id="C">0.000000</value>
<value letter_id="G">0.000000</value>
<value letter_id="T">1.000000</value>
</alphabet_array>
<alphabet_array>
<value letter_id="A">0.000000</value>
<value letter_id="C">0.022989</value>
<value letter_id="G">0.103448</value>
<value letter_id="T">0.873563</value>
</alphabet_array>
<alphabet_array>
<value letter_id="A">0.000000</value>
<value letter_id="C">0.114943</value>
<value letter_id="G">0.011494</value>
<value letter_id="T">0.873563</value>
</alphabet_array>
<alphabet_array>
<value letter_id="A">0.000000</value>
<value letter_id="C">0.045977</value>
<value letter_id="G">0.000000</value>
<value letter_id="T">0.954023</value>
</alphabet_array>
<alphabet_array>
<value letter_id="A">0.000000</value>
<value letter_id="C">0.000000</value>
<value letter_id="G">0.068966</value>
<value letter_id="T">0.931034</value>
</alphabet_array>
<alphabet_array>
<value letter_id="A">0.000000</value>
<value letter_id="C">0.057471</value>
<value letter_id="G">0.000000</value>
<value letter_id="T">0.942529</value>
</alphabet_array>
<alphabet_array>
<value letter_id="A">0.080460</value>
<value letter_id="C">0.057471</value>
<value letter_id="G">0.000000</value>
<value letter_id="T">0.862069</value>
</alphabet_array>
<alphabet_array>
<value letter_id="A">0.022989</value>
<value letter_id="C">0.137931</value>
<value letter_id="G">0.057471</value>
<value letter_id="T">0.781609</value>
</alphabet_array>
<alphabet_array>
<value letter_id="A">0.000000</value>
<value letter_id="C">0.252874</value>
<value letter_id="G">0.000000</value>
<value letter_id="T">0.747126</value>
</alphabet_array>
<alphabet_array>
<value letter_id="A">0.091954</value>
<value letter_id="C">0.034483</value>
<value letter_id="G">0.022989</value>
<value letter_id="T">0.850575</value>
</alphabet_array>
<alphabet_array>
<value letter_id="A">0.011494</value>
<value letter_id="C">0.091954</value>
<value letter_id="G">0.091954</value>
<value letter_id="T">0.804598</value>
</alphabet_array>
<alphabet_array>
<value letter_id="A">0.160920</value>
<value letter_id="C">0.011494</value>
<value letter_id="G">0.022989</value>
<value letter_id="T">0.804598</value>
</alphabet_array>
<alphabet_array>
<value letter_id="A">0.000000</value>
<value letter_id="C">0.057471</value>
<value letter_id="G">0.000000</value>
<value letter_id="T">0.942529</value>
</alphabet_array>
<alphabet_array>
<value letter_id="A">0.057471</value>
<value letter_id="C">0.114943</value>
<value letter_id="G">0.068966</value>
<value letter_id="T">0.758621</value>
</alphabet_array>
<alphabet_array>
<value letter_id="A">0.000000</value>
<value letter_id="C">0.264368</value>
<value letter_id="G">0.068966</value>
<value letter_id="T">0.666667</value>
</alphabet_array>
</alphabet_matrix>
</probabilities>
<regular_expression>
[TC][TCA]TTTT[TC]TTTTTTTTTTTTTTT[TC]TTTTT[TC]
</regular_expression>
<contributing_sites>
<contributing_site sequence_id="sequence_84" position="741" strand="plus" pvalue="4.56e-13" >
<left_flank>TAGGGTTCCA</left_flank>
<site>
<letter_ref letter_id="C"/>
<letter_ref letter_id="C"/>
<letter_ref letter_id="T"/>
<letter_ref letter_id="T"/>
<letter_ref letter_id="T"/>
<letter_ref letter_id="T"/>
<letter_ref letter_id="T"/>
<letter_ref letter_id="T"/>
<letter_ref letter_id="T"/>
<letter_ref letter_id="T"/>
<letter_ref letter_id="T"/>
<letter_ref letter_id="T"/>
<letter_ref letter_id="T"/>
<letter_ref letter_id="T"/>
<letter_ref letter_id="T"/>
<letter_ref letter_id="T"/>
<letter_ref letter_id="T"/>
<letter_ref letter_id="T"/>
<letter_ref letter_id="T"/>
<letter_ref letter_id="T"/>
<letter_ref letter_id="T"/>
<letter_ref letter_id="T"/>
<letter_ref letter_id="T"/>
<letter_ref letter_id="T"/>
<letter_ref letter_id="T"/>
<letter_ref letter_id="T"/>
<letter_ref letter_id="T"/>
<letter_ref letter_id="T"/>
<letter_ref letter_id="C"/>
</site>
<right_flank>TTTTTCTTAA</right_flank>
</contributing_site>
<contributing_site sequence_id="sequence_48" position="370" strand="plus" pvalue="4.56e-13" >
<left_flank>ACAAATAAAA</left_flank>
<site>
<letter_ref letter_id="C"/>
<letter_ref letter_id="C"/>
<letter_ref letter_id="T"/>
<letter_ref letter_id="T"/>
<letter_ref letter_id="T"/>
<letter_ref letter_id="T"/>
<letter_ref letter_id="C"/>
<letter_ref letter_id="T"/>
<letter_ref letter_id="T"/>
<letter_ref letter_id="T"/>
<letter_ref letter_id="T"/>
<letter_ref letter_id="T"/>
<letter_ref letter_id="T"/>
<letter_ref letter_id="T"/>
<letter_ref letter_id="T"/>
<letter_ref letter_id="T"/>
<letter_ref letter_id="T"/>
<letter_ref letter_id="T"/>
<letter_ref letter_id="T"/>
<letter_ref letter_id="T"/>
<letter_ref letter_id="T"/>
<letter_ref letter_id="T"/>
<letter_ref letter_id="T"/>
<letter_ref letter_id="T"/>
<letter_ref letter_id="T"/>
<letter_ref letter_id="T"/>
<letter_ref letter_id="T"/>
<letter_ref letter_id="T"/>
<letter_ref letter_id="T"/>
</site>
<right_flank>TTTTTTTGTG</right_flank>
</contributing_site>
<contributing_site sequence_id="sequence_43" position="502" strand="minus" pvalue="2.83e-12" >
<left_flank>AAATACTATA</left_flank>
<site>
<letter_ref letter_id="C"/>
<letter_ref letter_id="C"/>
<letter_ref letter_id="T"/>
<letter_ref letter_id="T"/>
<letter_ref letter_id="T"/>
<letter_ref letter_id="T"/>
<letter_ref letter_id="T"/>
<letter_ref letter_id="T"/>
<letter_ref letter_id="T"/>
<letter_ref letter_id="T"/>
<letter_ref letter_id="T"/>
<letter_ref letter_id="T"/>
<letter_ref letter_id="T"/>
<letter_ref letter_id="T"/>
<letter_ref letter_id="T"/>
<letter_ref letter_id="T"/>
<letter_ref letter_id="T"/>
<letter_ref letter_id="T"/>
<letter_ref letter_id="T"/>
<letter_ref letter_id="T"/>
<letter_ref letter_id="T"/>
<letter_ref letter_id="T"/>
<letter_ref letter_id="T"/>
<letter_ref letter_id="T"/>
<letter_ref letter_id="T"/>
<letter_ref letter_id="T"/>
<letter_ref letter_id="T"/>
<letter_ref letter_id="T"/>
<letter_ref letter_id="T"/>
</site>
<right_flank>GTATATAAAA</right_flank>
</contributing_site>
<contributing_site sequence_id="sequence_44" position="239" strand="plus" pvalue="3.54e-12" >
<left_flank>TTCTTTCTTT</left_flank>
<site>
<letter_ref letter_id="C"/>
<letter_ref letter_id="C"/>
<letter_ref letter_id="T"/>
<letter_ref letter_id="T"/>
<letter_ref letter_id="T"/>
<letter_ref letter_id="T"/>
<letter_ref letter_id="T"/>
<letter_ref letter_id="T"/>
<letter_ref letter_id="T"/>
<letter_ref letter_id="T"/>
<letter_ref letter_id="T"/>
<letter_ref letter_id="T"/>
<letter_ref letter_id="T"/>
<letter_ref letter_id="T"/>
<letter_ref letter_id="T"/>
<letter_ref letter_id="T"/>
<letter_ref letter_id="T"/>
<letter_ref letter_id="T"/>
<letter_ref letter_id="T"/>
<letter_ref letter_id="T"/>
<letter_ref letter_id="T"/>
<letter_ref letter_id="T"/>
<letter_ref letter_id="T"/>
<letter_ref letter_id="T"/>
<letter_ref letter_id="G"/>
<letter_ref letter_id="T"/>
<letter_ref letter_id="T"/>
<letter_ref letter_id="C"/>
<letter_ref letter_id="C"/>
</site>
<right_flank>TACTATAAAA</right_flank>
</contributing_site>
<contributing_site sequence_id="sequence_18" position="1571" strand="plus" pvalue="1.60e-11" >
<left_flank>AGTAAAAAAT</left_flank>
<site>
<letter_ref letter_id="T"/>
<letter_ref letter_id="C"/>
<letter_ref letter_id="T"/>
<letter_ref letter_id="T"/>
<letter_ref letter_id="T"/>
<letter_ref letter_id="T"/>
<letter_ref letter_id="T"/>
<letter_ref letter_id="T"/>
<letter_ref letter_id="T"/>
<letter_ref letter_id="T"/>
<letter_ref letter_id="T"/>
<letter_ref letter_id="T"/>
<letter_ref letter_id="T"/>
<letter_ref letter_id="T"/>
<letter_ref letter_id="T"/>
<letter_ref letter_id="T"/>
<letter_ref letter_id="T"/>
<letter_ref letter_id="T"/>
<letter_ref letter_id="T"/>
<letter_ref letter_id="T"/>
<letter_ref letter_id="T"/>
<letter_ref letter_id="T"/>
<letter_ref letter_id="T"/>
<letter_ref letter_id="T"/>
<letter_ref letter_id="T"/>
<letter_ref letter_id="T"/>
<letter_ref letter_id="T"/>
<letter_ref letter_id="T"/>
<letter_ref letter_id="C"/>
</site>
<right_flank>ATTTAAACTT</right_flank>
</contributing_site>
<contributing_site sequence_id="sequence_0" position="1469" strand="minus" pvalue="1.60e-11" >
<left_flank>ATATGATTTA</left_flank>
<site>
<letter_ref letter_id="T"/>
<letter_ref letter_id="C"/>
<letter_ref letter_id="T"/>
<letter_ref letter_id="T"/>
<letter_ref letter_id="T"/>
<letter_ref letter_id="T"/>
<letter_ref letter_id="C"/>
<letter_ref letter_id="T"/>
<letter_ref letter_id="T"/>
<letter_ref letter_id="T"/>
<letter_ref letter_id="T"/>
<letter_ref letter_id="T"/>
<letter_ref letter_id="T"/>
<letter_ref letter_id="T"/>
<letter_ref letter_id="T"/>
<letter_ref letter_id="T"/>
<letter_ref letter_id="T"/>
<letter_ref letter_id="T"/>
<letter_ref letter_id="T"/>
<letter_ref letter_id="T"/>
<letter_ref letter_id="T"/>
<letter_ref letter_id="T"/>
<letter_ref letter_id="T"/>
<letter_ref letter_id="T"/>
<letter_ref letter_id="T"/>
<letter_ref letter_id="T"/>
<letter_ref letter_id="T"/>
<letter_ref letter_id="T"/>
<letter_ref letter_id="T"/>
</site>
<right_flank>TTCTTCTTTT</right_flank>
</contributing_site>
<contributing_site sequence_id="sequence_95" position="140" strand="plus" pvalue="2.14e-11" >
<left_flank>TATTAATGCA</left_flank>
<site>
<letter_ref letter_id="C"/>
<letter_ref letter_id="T"/>
<letter_ref letter_id="T"/>
<letter_ref letter_id="T"/>
<letter_ref letter_id="T"/>
<letter_ref letter_id="T"/>
<letter_ref letter_id="T"/>
<letter_ref letter_id="T"/>
<letter_ref letter_id="T"/>
<letter_ref letter_id="T"/>
<letter_ref letter_id="T"/>
<letter_ref letter_id="T"/>
<letter_ref letter_id="T"/>
<letter_ref letter_id="T"/>
<letter_ref letter_id="T"/>
<letter_ref letter_id="T"/>
<letter_ref letter_id="T"/>
<letter_ref letter_id="T"/>
<letter_ref letter_id="T"/>
<letter_ref letter_id="T"/>
<letter_ref letter_id="T"/>
<letter_ref letter_id="T"/>
<letter_ref letter_id="T"/>
<letter_ref letter_id="T"/>
<letter_ref letter_id="T"/>
<letter_ref letter_id="T"/>
<letter_ref letter_id="T"/>
<letter_ref letter_id="T"/>
<letter_ref letter_id="T"/>
</site>
<right_flank>TAATTTACAA</right_flank>
</contributing_site>
<contributing_site sequence_id="sequence_94" position="3854" strand="plus" pvalue="2.14e-11" >
<left_flank>TATCATTTTT</left_flank>
<site>
<letter_ref letter_id="C"/>
<letter_ref letter_id="T"/>
<letter_ref letter_id="T"/>
<letter_ref letter_id="T"/>
<letter_ref letter_id="T"/>
<letter_ref letter_id="T"/>
<letter_ref letter_id="T"/>
<letter_ref letter_id="T"/>
<letter_ref letter_id="T"/>
<letter_ref letter_id="T"/>
<letter_ref letter_id="T"/>
<letter_ref letter_id="T"/>
<letter_ref letter_id="T"/>
<letter_ref letter_id="T"/>
<letter_ref letter_id="T"/>
<letter_ref letter_id="T"/>
<letter_ref letter_id="T"/>
<letter_ref letter_id="T"/>
<letter_ref letter_id="T"/>
<letter_ref letter_id="T"/>
<letter_ref letter_id="T"/>
<letter_ref letter_id="T"/>
<letter_ref letter_id="T"/>
<letter_ref letter_id="T"/>
<letter_ref letter_id="T"/>
<letter_ref letter_id="T"/>
<letter_ref letter_id="T"/>
<letter_ref letter_id="T"/>
<letter_ref letter_id="T"/>
</site>
<right_flank>TAATCTATTT</right_flank>
</contributing_site>
<contributing_site sequence_id="sequence_57" position="293" strand="minus" pvalue="2.14e-11" >
<left_flank>TTCAAATTGT</left_flank>
<site>
<letter_ref letter_id="C"/>
<letter_ref letter_id="T"/>
<letter_ref letter_id="T"/>
<letter_ref letter_id="T"/>
<letter_ref letter_id="T"/>
<letter_ref letter_id="T"/>
<letter_ref letter_id="T"/>
<letter_ref letter_id="T"/>
<letter_ref letter_id="T"/>
<letter_ref letter_id="T"/>
<letter_ref letter_id="T"/>
<letter_ref letter_id="T"/>
<letter_ref letter_id="T"/>
<letter_ref letter_id="T"/>
<letter_ref letter_id="T"/>
<letter_ref letter_id="T"/>
<letter_ref letter_id="T"/>
<letter_ref letter_id="T"/>
<letter_ref letter_id="T"/>
<letter_ref letter_id="T"/>
<letter_ref letter_id="T"/>
<letter_ref letter_id="T"/>
<letter_ref letter_id="T"/>
<letter_ref letter_id="T"/>
<letter_ref letter_id="T"/>
<letter_ref letter_id="T"/>
<letter_ref letter_id="T"/>
<letter_ref letter_id="T"/>
<letter_ref letter_id="T"/>
</site>
<right_flank>TTCTCATATT</right_flank>
</contributing_site>
<contributing_site sequence_id="sequence_47" position="1746" strand="plus" pvalue="2.14e-11" >
<left_flank>TGATCTTAAG</left_flank>
<site>
<letter_ref letter_id="C"/>
<letter_ref letter_id="T"/>
<letter_ref letter_id="T"/>
<letter_ref letter_id="T"/>
<letter_ref letter_id="T"/>
<letter_ref letter_id="T"/>
<letter_ref letter_id="T"/>
<letter_ref letter_id="T"/>
<letter_ref letter_id="T"/>
<letter_ref letter_id="T"/>
<letter_ref letter_id="T"/>
<letter_ref letter_id="T"/>
<letter_ref letter_id="T"/>
<letter_ref letter_id="T"/>
<letter_ref letter_id="T"/>
<letter_ref letter_id="T"/>
<letter_ref letter_id="T"/>
<letter_ref letter_id="T"/>
<letter_ref letter_id="T"/>
<letter_ref letter_id="T"/>
<letter_ref letter_id="T"/>
<letter_ref letter_id="T"/>
<letter_ref letter_id="T"/>
<letter_ref letter_id="T"/>
<letter_ref letter_id="T"/>
<letter_ref letter_id="T"/>
<letter_ref letter_id="T"/>
<letter_ref letter_id="T"/>
<letter_ref letter_id="T"/>
</site>
<right_flank>TTCAGAATTA</right_flank>
</contributing_site>
<contributing_site sequence_id="sequence_38" position="480" strand="plus" pvalue="2.14e-11" >
<left_flank>CTAGATGTAA</left_flank>
<site>
<letter_ref letter_id="C"/>
<letter_ref letter_id="T"/>
<letter_ref letter_id="T"/>
<letter_ref letter_id="T"/>
<letter_ref letter_id="T"/>
<letter_ref letter_id="T"/>
<letter_ref letter_id="T"/>
<letter_ref letter_id="T"/>
<letter_ref letter_id="T"/>
<letter_ref letter_id="T"/>
<letter_ref letter_id="T"/>
<letter_ref letter_id="T"/>
<letter_ref letter_id="T"/>
<letter_ref letter_id="T"/>
<letter_ref letter_id="T"/>
<letter_ref letter_id="T"/>
<letter_ref letter_id="T"/>
<letter_ref letter_id="T"/>
<letter_ref letter_id="T"/>
<letter_ref letter_id="T"/>
<letter_ref letter_id="T"/>
<letter_ref letter_id="T"/>
<letter_ref letter_id="T"/>
<letter_ref letter_id="T"/>
<letter_ref letter_id="T"/>
<letter_ref letter_id="T"/>
<letter_ref letter_id="T"/>
<letter_ref letter_id="T"/>
<letter_ref letter_id="T"/>
</site>
<right_flank>TTTTTTTGTT</right_flank>
</contributing_site>
<contributing_site sequence_id="sequence_33" position="92" strand="plus" pvalue="3.24e-11" >
<left_flank>AAATATTGTT</left_flank>
<site>
<letter_ref letter_id="C"/>
<letter_ref letter_id="A"/>
<letter_ref letter_id="T"/>
<letter_ref letter_id="G"/>
<letter_ref letter_id="T"/>
<letter_ref letter_id="T"/>
<letter_ref letter_id="T"/>
<letter_ref letter_id="T"/>
<letter_ref letter_id="T"/>
<letter_ref letter_id="T"/>
<letter_ref letter_id="T"/>
<letter_ref letter_id="T"/>
<letter_ref letter_id="T"/>
<letter_ref letter_id="T"/>
<letter_ref letter_id="T"/>
<letter_ref letter_id="T"/>
<letter_ref letter_id="T"/>
<letter_ref letter_id="T"/>
<letter_ref letter_id="T"/>
<letter_ref letter_id="T"/>
<letter_ref letter_id="T"/>
<letter_ref letter_id="T"/>
<letter_ref letter_id="T"/>
<letter_ref letter_id="T"/>
<letter_ref letter_id="T"/>
<letter_ref letter_id="T"/>
<letter_ref letter_id="T"/>
<letter_ref letter_id="C"/>
<letter_ref letter_id="C"/>
</site>
<right_flank>CCCCCTCAAA</right_flank>
</contributing_site>
<contributing_site sequence_id="sequence_23" position="28" strand="minus" pvalue="3.24e-11" >
<left_flank>AATATTACGT</left_flank>
<site>
<letter_ref letter_id="G"/>
<letter_ref letter_id="C"/>
<letter_ref letter_id="T"/>
<letter_ref letter_id="T"/>
<letter_ref letter_id="T"/>
<letter_ref letter_id="T"/>
<letter_ref letter_id="T"/>
<letter_ref letter_id="T"/>
<letter_ref letter_id="T"/>
<letter_ref letter_id="T"/>
<letter_ref letter_id="T"/>
<letter_ref letter_id="T"/>
<letter_ref letter_id="T"/>
<letter_ref letter_id="T"/>
<letter_ref letter_id="T"/>
<letter_ref letter_id="T"/>
<letter_ref letter_id="T"/>
<letter_ref letter_id="T"/>
<letter_ref letter_id="T"/>
<letter_ref letter_id="T"/>
<letter_ref letter_id="T"/>
<letter_ref letter_id="T"/>
<letter_ref letter_id="T"/>
<letter_ref letter_id="T"/>
<letter_ref letter_id="T"/>
<letter_ref letter_id="T"/>
<letter_ref letter_id="T"/>
<letter_ref letter_id="T"/>
<letter_ref letter_id="T"/>
</site>
<right_flank>GTACAACTTG</right_flank>
</contributing_site>
<contributing_site sequence_id="sequence_88" position="285" strand="plus" pvalue="3.96e-11" >
<left_flank>TTTTTTTTTT</left_flank>
<site>
<letter_ref letter_id="T"/>
<letter_ref letter_id="C"/>
<letter_ref letter_id="T"/>
<letter_ref letter_id="T"/>
<letter_ref letter_id="T"/>
<letter_ref letter_id="T"/>
<letter_ref letter_id="C"/>
<letter_ref letter_id="T"/>
<letter_ref letter_id="T"/>
<letter_ref letter_id="T"/>
<letter_ref letter_id="T"/>
<letter_ref letter_id="T"/>
<letter_ref letter_id="T"/>
<letter_ref letter_id="T"/>
<letter_ref letter_id="T"/>
<letter_ref letter_id="G"/>
<letter_ref letter_id="T"/>
<letter_ref letter_id="T"/>
<letter_ref letter_id="T"/>
<letter_ref letter_id="T"/>
<letter_ref letter_id="T"/>
<letter_ref letter_id="T"/>
<letter_ref letter_id="T"/>
<letter_ref letter_id="T"/>
<letter_ref letter_id="T"/>
<letter_ref letter_id="T"/>
<letter_ref letter_id="T"/>
<letter_ref letter_id="T"/>
<letter_ref letter_id="T"/>
</site>
<right_flank>TTTTCATTCC</right_flank>
</contributing_site>
<contributing_site sequence_id="sequence_73" position="1610" strand="plus" pvalue="4.75e-11" >
<left_flank>TATTTGATGT</left_flank>
<site>
<letter_ref letter_id="C"/>
<letter_ref letter_id="T"/>
<letter_ref letter_id="T"/>
<letter_ref letter_id="C"/>
<letter_ref letter_id="T"/>
<letter_ref letter_id="T"/>
<letter_ref letter_id="T"/>
<letter_ref letter_id="T"/>
<letter_ref letter_id="T"/>
<letter_ref letter_id="T"/>
<letter_ref letter_id="T"/>
<letter_ref letter_id="T"/>
<letter_ref letter_id="T"/>
<letter_ref letter_id="T"/>
<letter_ref letter_id="T"/>
<letter_ref letter_id="T"/>
<letter_ref letter_id="T"/>
<letter_ref letter_id="T"/>
<letter_ref letter_id="T"/>
<letter_ref letter_id="T"/>
<letter_ref letter_id="T"/>
<letter_ref letter_id="T"/>
<letter_ref letter_id="C"/>
<letter_ref letter_id="T"/>
<letter_ref letter_id="T"/>
<letter_ref letter_id="T"/>
<letter_ref letter_id="T"/>
<letter_ref letter_id="T"/>
<letter_ref letter_id="T"/>
</site>
<right_flank>TTTTTCTTGA</right_flank>
</contributing_site>
<contributing_site sequence_id="sequence_37" position="510" strand="minus" pvalue="4.75e-11" >
<left_flank>ATATAATTTT</left_flank>
<site>
<letter_ref letter_id="C"/>
<letter_ref letter_id="C"/>
<letter_ref letter_id="T"/>
<letter_ref letter_id="T"/>
<letter_ref letter_id="T"/>
<letter_ref letter_id="T"/>
<letter_ref letter_id="T"/>
<letter_ref letter_id="T"/>
<letter_ref letter_id="T"/>
<letter_ref letter_id="T"/>
<letter_ref letter_id="T"/>
<letter_ref letter_id="T"/>
<letter_ref letter_id="T"/>
<letter_ref letter_id="T"/>
<letter_ref letter_id="T"/>
<letter_ref letter_id="T"/>
<letter_ref letter_id="T"/>
<letter_ref letter_id="T"/>
<letter_ref letter_id="T"/>
<letter_ref letter_id="C"/>
<letter_ref letter_id="T"/>
<letter_ref letter_id="T"/>
<letter_ref letter_id="C"/>
<letter_ref letter_id="T"/>
<letter_ref letter_id="T"/>
<letter_ref letter_id="T"/>
<letter_ref letter_id="T"/>
<letter_ref letter_id="T"/>
<letter_ref letter_id="G"/>
</site>
<right_flank>CACATAACAT</right_flank>
</contributing_site>
<contributing_site sequence_id="sequence_34" position="653" strand="plus" pvalue="4.75e-11" >
<left_flank>CCATTTTAGT</left_flank>
<site>
<letter_ref letter_id="G"/>
<letter_ref letter_id="T"/>
<letter_ref letter_id="T"/>
<letter_ref letter_id="T"/>
<letter_ref letter_id="T"/>
<letter_ref letter_id="T"/>
<letter_ref letter_id="T"/>
<letter_ref letter_id="T"/>
<letter_ref letter_id="T"/>
<letter_ref letter_id="T"/>
<letter_ref letter_id="T"/>
<letter_ref letter_id="T"/>
<letter_ref letter_id="T"/>
<letter_ref letter_id="T"/>
<letter_ref letter_id="T"/>
<letter_ref letter_id="T"/>
<letter_ref letter_id="T"/>
<letter_ref letter_id="T"/>
<letter_ref letter_id="T"/>
<letter_ref letter_id="T"/>
<letter_ref letter_id="T"/>
<letter_ref letter_id="T"/>
<letter_ref letter_id="T"/>
<letter_ref letter_id="T"/>
<letter_ref letter_id="T"/>
<letter_ref letter_id="T"/>
<letter_ref letter_id="T"/>
<letter_ref letter_id="T"/>
<letter_ref letter_id="C"/>
</site>
<right_flank>TTCTAGCTAT</right_flank>
</contributing_site>
<contributing_site sequence_id="sequence_10" position="82" strand="minus" pvalue="1.06e-10" >
<left_flank>TTTATTCTAT</left_flank>
<site>
<letter_ref letter_id="T"/>
<letter_ref letter_id="C"/>
<letter_ref letter_id="T"/>
<letter_ref letter_id="A"/>
<letter_ref letter_id="T"/>
<letter_ref letter_id="T"/>
<letter_ref letter_id="C"/>
<letter_ref letter_id="T"/>
<letter_ref letter_id="T"/>
<letter_ref letter_id="T"/>
<letter_ref letter_id="T"/>
<letter_ref letter_id="T"/>
<letter_ref letter_id="T"/>
<letter_ref letter_id="T"/>
<letter_ref letter_id="T"/>
<letter_ref letter_id="T"/>
<letter_ref letter_id="C"/>
<letter_ref letter_id="T"/>
<letter_ref letter_id="T"/>
<letter_ref letter_id="T"/>
<letter_ref letter_id="T"/>
<letter_ref letter_id="T"/>
<letter_ref letter_id="T"/>
<letter_ref letter_id="T"/>
<letter_ref letter_id="T"/>
<letter_ref letter_id="T"/>
<letter_ref letter_id="T"/>
<letter_ref letter_id="T"/>
<letter_ref letter_id="C"/>
</site>
<right_flank>TTTTTTGTTG</right_flank>
</contributing_site>
<contributing_site sequence_id="sequence_11" position="1659" strand="minus" pvalue="1.25e-10" >
<left_flank>AAAAAAAATG</left_flank>
<site>
<letter_ref letter_id="C"/>
<letter_ref letter_id="T"/>
<letter_ref letter_id="T"/>
<letter_ref letter_id="T"/>
<letter_ref letter_id="T"/>
<letter_ref letter_id="T"/>
<letter_ref letter_id="T"/>
<letter_ref letter_id="T"/>
<letter_ref letter_id="T"/>
<letter_ref letter_id="T"/>
<letter_ref letter_id="T"/>
<letter_ref letter_id="C"/>
<letter_ref letter_id="T"/>
<letter_ref letter_id="T"/>
<letter_ref letter_id="T"/>
<letter_ref letter_id="T"/>
<letter_ref letter_id="T"/>
<letter_ref letter_id="T"/>
<letter_ref letter_id="T"/>
<letter_ref letter_id="T"/>
<letter_ref letter_id="T"/>
<letter_ref letter_id="T"/>
<letter_ref letter_id="T"/>
<letter_ref letter_id="T"/>
<letter_ref letter_id="T"/>
<letter_ref letter_id="T"/>
<letter_ref letter_id="T"/>
<letter_ref letter_id="T"/>
<letter_ref letter_id="T"/>
</site>
<right_flank>AAATAGAAGT</right_flank>
</contributing_site>
<contributing_site sequence_id="sequence_107" position="290" strand="minus" pvalue="1.77e-10" >
<left_flank>ATTTTTTTAT</left_flank>
<site>
<letter_ref letter_id="T"/>
<letter_ref letter_id="T"/>
<letter_ref letter_id="T"/>
<letter_ref letter_id="G"/>
<letter_ref letter_id="T"/>
<letter_ref letter_id="T"/>
<letter_ref letter_id="T"/>
<letter_ref letter_id="T"/>
<letter_ref letter_id="T"/>
<letter_ref letter_id="T"/>
<letter_ref letter_id="T"/>
<letter_ref letter_id="T"/>
<letter_ref letter_id="T"/>
<letter_ref letter_id="T"/>
<letter_ref letter_id="T"/>
<letter_ref letter_id="T"/>
<letter_ref letter_id="T"/>
<letter_ref letter_id="T"/>
<letter_ref letter_id="T"/>
<letter_ref letter_id="T"/>
<letter_ref letter_id="T"/>
<letter_ref letter_id="T"/>
<letter_ref letter_id="T"/>
<letter_ref letter_id="T"/>
<letter_ref letter_id="T"/>
<letter_ref letter_id="T"/>
<letter_ref letter_id="T"/>
<letter_ref letter_id="T"/>
<letter_ref letter_id="T"/>
</site>
<right_flank>TTAGTTATTA</right_flank>
</contributing_site>
<contributing_site sequence_id="sequence_40" position="508" strand="plus" pvalue="1.77e-10" >
<left_flank>TTTTATCTTT</left_flank>
<site>
<letter_ref letter_id="C"/>
<letter_ref letter_id="G"/>
<letter_ref letter_id="T"/>
<letter_ref letter_id="T"/>
<letter_ref letter_id="T"/>
<letter_ref letter_id="C"/>
<letter_ref letter_id="C"/>
<letter_ref letter_id="T"/>
<letter_ref letter_id="T"/>
<letter_ref letter_id="T"/>
<letter_ref letter_id="T"/>
<letter_ref letter_id="T"/>
<letter_ref letter_id="T"/>
<letter_ref letter_id="T"/>
<letter_ref letter_id="T"/>
<letter_ref letter_id="T"/>
<letter_ref letter_id="T"/>
<letter_ref letter_id="T"/>
<letter_ref letter_id="T"/>
<letter_ref letter_id="T"/>
<letter_ref letter_id="T"/>
<letter_ref letter_id="T"/>
<letter_ref letter_id="T"/>
<letter_ref letter_id="T"/>
<letter_ref letter_id="T"/>
<letter_ref letter_id="T"/>
<letter_ref letter_id="T"/>
<letter_ref letter_id="T"/>
<letter_ref letter_id="T"/>
</site>
<right_flank>GATGTTGTTT</right_flank>
</contributing_site>
<contributing_site sequence_id="sequence_8" position="425" strand="plus" pvalue="1.77e-10" >
<left_flank>TTTATTGCAT</left_flank>
<site>
<letter_ref letter_id="G"/>
<letter_ref letter_id="T"/>
<letter_ref letter_id="T"/>
<letter_ref letter_id="T"/>
<letter_ref letter_id="T"/>
<letter_ref letter_id="T"/>
<letter_ref letter_id="T"/>
<letter_ref letter_id="T"/>
<letter_ref letter_id="T"/>
<letter_ref letter_id="T"/>
<letter_ref letter_id="T"/>
<letter_ref letter_id="T"/>
<letter_ref letter_id="T"/>
<letter_ref letter_id="T"/>
<letter_ref letter_id="T"/>
<letter_ref letter_id="T"/>
<letter_ref letter_id="T"/>
<letter_ref letter_id="T"/>
<letter_ref letter_id="T"/>
<letter_ref letter_id="T"/>
<letter_ref letter_id="T"/>
<letter_ref letter_id="C"/>
<letter_ref letter_id="T"/>
<letter_ref letter_id="T"/>
<letter_ref letter_id="T"/>
<letter_ref letter_id="T"/>
<letter_ref letter_id="T"/>
<letter_ref letter_id="T"/>
<letter_ref letter_id="T"/>
</site>
<right_flank>TTAATTTGTG</right_flank>
</contributing_site>
<contributing_site sequence_id="sequence_98" position="2935" strand="plus" pvalue="2.08e-10" >
<left_flank>TATATGTATA</left_flank>
<site>
<letter_ref letter_id="T"/>
<letter_ref letter_id="T"/>
<letter_ref letter_id="T"/>
<letter_ref letter_id="T"/>
<letter_ref letter_id="T"/>
<letter_ref letter_id="T"/>
<letter_ref letter_id="T"/>
<letter_ref letter_id="T"/>
<letter_ref letter_id="T"/>
<letter_ref letter_id="T"/>
<letter_ref letter_id="T"/>
<letter_ref letter_id="T"/>
<letter_ref letter_id="T"/>
<letter_ref letter_id="T"/>
<letter_ref letter_id="T"/>
<letter_ref letter_id="T"/>
<letter_ref letter_id="T"/>
<letter_ref letter_id="T"/>
<letter_ref letter_id="T"/>
<letter_ref letter_id="T"/>
<letter_ref letter_id="T"/>
<letter_ref letter_id="T"/>
<letter_ref letter_id="T"/>
<letter_ref letter_id="T"/>
<letter_ref letter_id="G"/>
<letter_ref letter_id="T"/>
<letter_ref letter_id="T"/>
<letter_ref letter_id="T"/>
<letter_ref letter_id="C"/>
</site>
<right_flank>TCTTAGTTCT</right_flank>
</contributing_site>
<contributing_site sequence_id="sequence_56" position="1081" strand="plus" pvalue="2.53e-10" >
<left_flank>ATATTTTTTT</left_flank>
<site>
<letter_ref letter_id="T"/>
<letter_ref letter_id="T"/>
<letter_ref letter_id="T"/>
<letter_ref letter_id="T"/>
<letter_ref letter_id="T"/>
<letter_ref letter_id="T"/>
<letter_ref letter_id="T"/>
<letter_ref letter_id="T"/>
<letter_ref letter_id="T"/>
<letter_ref letter_id="T"/>
<letter_ref letter_id="T"/>
<letter_ref letter_id="T"/>
<letter_ref letter_id="T"/>
<letter_ref letter_id="T"/>
<letter_ref letter_id="T"/>
<letter_ref letter_id="T"/>
<letter_ref letter_id="T"/>
<letter_ref letter_id="T"/>
<letter_ref letter_id="T"/>
<letter_ref letter_id="T"/>
<letter_ref letter_id="T"/>
<letter_ref letter_id="T"/>
<letter_ref letter_id="T"/>
<letter_ref letter_id="T"/>
<letter_ref letter_id="T"/>
<letter_ref letter_id="T"/>
<letter_ref letter_id="T"/>
<letter_ref letter_id="T"/>
<letter_ref letter_id="T"/>
</site>
<right_flank>TTGGCTGTTT</right_flank>
</contributing_site>
<contributing_site sequence_id="sequence_63" position="498" strand="minus" pvalue="2.94e-10" >
<left_flank>GTCTTTGTTT</left_flank>
<site>
<letter_ref letter_id="T"/>
<letter_ref letter_id="T"/>
<letter_ref letter_id="T"/>
<letter_ref letter_id="T"/>
<letter_ref letter_id="T"/>
<letter_ref letter_id="T"/>
<letter_ref letter_id="T"/>
<letter_ref letter_id="T"/>
<letter_ref letter_id="T"/>
<letter_ref letter_id="T"/>
<letter_ref letter_id="T"/>
<letter_ref letter_id="T"/>
<letter_ref letter_id="T"/>
<letter_ref letter_id="T"/>
<letter_ref letter_id="T"/>
<letter_ref letter_id="T"/>
<letter_ref letter_id="T"/>
<letter_ref letter_id="T"/>
<letter_ref letter_id="T"/>
<letter_ref letter_id="T"/>
<letter_ref letter_id="T"/>
<letter_ref letter_id="T"/>
<letter_ref letter_id="T"/>
<letter_ref letter_id="T"/>
<letter_ref letter_id="G"/>
<letter_ref letter_id="T"/>
<letter_ref letter_id="T"/>
<letter_ref letter_id="C"/>
<letter_ref letter_id="C"/>
</site>
<right_flank>TAGTTAATAC</right_flank>
</contributing_site>
<contributing_site sequence_id="sequence_96" position="2189" strand="minus" pvalue="3.46e-10" >
<left_flank>TTTTCCCTTT</left_flank>
<site>
<letter_ref letter_id="C"/>
<letter_ref letter_id="C"/>
<letter_ref letter_id="T"/>
<letter_ref letter_id="T"/>
<letter_ref letter_id="T"/>
<letter_ref letter_id="T"/>
<letter_ref letter_id="C"/>
<letter_ref letter_id="T"/>
<letter_ref letter_id="T"/>
<letter_ref letter_id="T"/>
<letter_ref letter_id="T"/>
<letter_ref letter_id="C"/>
<letter_ref letter_id="T"/>
<letter_ref letter_id="T"/>
<letter_ref letter_id="T"/>
<letter_ref letter_id="T"/>
<letter_ref letter_id="C"/>
<letter_ref letter_id="C"/>
<letter_ref letter_id="T"/>
<letter_ref letter_id="T"/>
<letter_ref letter_id="C"/>
<letter_ref letter_id="T"/>
<letter_ref letter_id="T"/>
<letter_ref letter_id="T"/>
<letter_ref letter_id="T"/>
<letter_ref letter_id="T"/>
<letter_ref letter_id="T"/>
<letter_ref letter_id="T"/>
<letter_ref letter_id="C"/>
</site>
<right_flank>TAATGTTTAA</right_flank>
</contributing_site>
<contributing_site sequence_id="sequence_42" position="528" strand="plus" pvalue="3.46e-10" >
<left_flank>TTTAATATAT</left_flank>
<site>
<letter_ref letter_id="T"/>
<letter_ref letter_id="T"/>
<letter_ref letter_id="T"/>
<letter_ref letter_id="T"/>
<letter_ref letter_id="T"/>
<letter_ref letter_id="T"/>
<letter_ref letter_id="C"/>
<letter_ref letter_id="C"/>
<letter_ref letter_id="T"/>
<letter_ref letter_id="T"/>
<letter_ref letter_id="T"/>
<letter_ref letter_id="T"/>
<letter_ref letter_id="T"/>
<letter_ref letter_id="T"/>
<letter_ref letter_id="T"/>
<letter_ref letter_id="T"/>
<letter_ref letter_id="T"/>
<letter_ref letter_id="T"/>
<letter_ref letter_id="T"/>
<letter_ref letter_id="T"/>
<letter_ref letter_id="T"/>
<letter_ref letter_id="T"/>
<letter_ref letter_id="T"/>
<letter_ref letter_id="T"/>
<letter_ref letter_id="T"/>
<letter_ref letter_id="T"/>
<letter_ref letter_id="C"/>
<letter_ref letter_id="T"/>
<letter_ref letter_id="C"/>
</site>
<right_flank>TAAATAATGC</right_flank>
</contributing_site>
<contributing_site sequence_id="sequence_64" position="399" strand="minus" pvalue="4.04e-10" >
<left_flank>ATTATAACTA</left_flank>
<site>
<letter_ref letter_id="T"/>
<letter_ref letter_id="T"/>
<letter_ref letter_id="T"/>
<letter_ref letter_id="T"/>
<letter_ref letter_id="T"/>
<letter_ref letter_id="T"/>
<letter_ref letter_id="T"/>
<letter_ref letter_id="T"/>
<letter_ref letter_id="T"/>
<letter_ref letter_id="T"/>
<letter_ref letter_id="T"/>
<letter_ref letter_id="T"/>
<letter_ref letter_id="T"/>
<letter_ref letter_id="T"/>
<letter_ref letter_id="T"/>
<letter_ref letter_id="T"/>
<letter_ref letter_id="C"/>
<letter_ref letter_id="T"/>
<letter_ref letter_id="T"/>
<letter_ref letter_id="C"/>
<letter_ref letter_id="T"/>
<letter_ref letter_id="T"/>
<letter_ref letter_id="C"/>
<letter_ref letter_id="T"/>
<letter_ref letter_id="T"/>
<letter_ref letter_id="T"/>
<letter_ref letter_id="T"/>
<letter_ref letter_id="T"/>
<letter_ref letter_id="C"/>
</site>
<right_flank>ATTTTAATGA</right_flank>
</contributing_site>
<contributing_site sequence_id="sequence_2" position="20" strand="plus" pvalue="4.04e-10" >
<left_flank>TTTTGTTATG</left_flank>
<site>
<letter_ref letter_id="T"/>
<letter_ref letter_id="T"/>
<letter_ref letter_id="T"/>
<letter_ref letter_id="G"/>
<letter_ref letter_id="T"/>
<letter_ref letter_id="T"/>
<letter_ref letter_id="C"/>
<letter_ref letter_id="T"/>
<letter_ref letter_id="T"/>
<letter_ref letter_id="T"/>
<letter_ref letter_id="T"/>
<letter_ref letter_id="C"/>
<letter_ref letter_id="T"/>
<letter_ref letter_id="T"/>
<letter_ref letter_id="T"/>
<letter_ref letter_id="T"/>
<letter_ref letter_id="T"/>
<letter_ref letter_id="T"/>
<letter_ref letter_id="T"/>
<letter_ref letter_id="T"/>
<letter_ref letter_id="T"/>
<letter_ref letter_id="T"/>
<letter_ref letter_id="T"/>
<letter_ref letter_id="T"/>
<letter_ref letter_id="T"/>
<letter_ref letter_id="T"/>
<letter_ref letter_id="T"/>
<letter_ref letter_id="C"/>
<letter_ref letter_id="T"/>
</site>
<right_flank>ATAATTTTAT</right_flank>
</contributing_site>
<contributing_site sequence_id="sequence_103" position="3050" strand="plus" pvalue="5.45e-10" >
<left_flank>TTTATTTTAT</left_flank>
<site>
<letter_ref letter_id="T"/>
<letter_ref letter_id="C"/>
<letter_ref letter_id="T"/>
<letter_ref letter_id="T"/>
<letter_ref letter_id="T"/>
<letter_ref letter_id="T"/>
<letter_ref letter_id="T"/>
<letter_ref letter_id="T"/>
<letter_ref letter_id="T"/>
<letter_ref letter_id="T"/>
<letter_ref letter_id="T"/>
<letter_ref letter_id="T"/>
<letter_ref letter_id="T"/>
<letter_ref letter_id="T"/>
<letter_ref letter_id="T"/>
<letter_ref letter_id="T"/>
<letter_ref letter_id="T"/>
<letter_ref letter_id="T"/>
<letter_ref letter_id="T"/>
<letter_ref letter_id="T"/>
<letter_ref letter_id="T"/>
<letter_ref letter_id="T"/>
<letter_ref letter_id="T"/>
<letter_ref letter_id="T"/>
<letter_ref letter_id="T"/>
<letter_ref letter_id="T"/>
<letter_ref letter_id="T"/>
<letter_ref letter_id="G"/>
<letter_ref letter_id="G"/>
</site>
<right_flank>TATGTGGATT</right_flank>
</contributing_site>
<contributing_site sequence_id="sequence_59" position="86" strand="minus" pvalue="6.31e-10" >
<left_flank>TTATTTCTTC</left_flank>
<site>
<letter_ref letter_id="C"/>
<letter_ref letter_id="A"/>
<letter_ref letter_id="T"/>
<letter_ref letter_id="T"/>
<letter_ref letter_id="T"/>
<letter_ref letter_id="T"/>
<letter_ref letter_id="C"/>
<letter_ref letter_id="C"/>
<letter_ref letter_id="T"/>
<letter_ref letter_id="T"/>
<letter_ref letter_id="T"/>
<letter_ref letter_id="T"/>
<letter_ref letter_id="T"/>
<letter_ref letter_id="T"/>
<letter_ref letter_id="T"/>
<letter_ref letter_id="T"/>
<letter_ref letter_id="C"/>
<letter_ref letter_id="T"/>
<letter_ref letter_id="T"/>
<letter_ref letter_id="T"/>
<letter_ref letter_id="C"/>
<letter_ref letter_id="C"/>
<letter_ref letter_id="T"/>
<letter_ref letter_id="T"/>
<letter_ref letter_id="T"/>
<letter_ref letter_id="T"/>
<letter_ref letter_id="T"/>
<letter_ref letter_id="T"/>
<letter_ref letter_id="T"/>
</site>
<right_flank>ACTTATAAAA</right_flank>
</contributing_site>
<contributing_site sequence_id="sequence_3" position="133" strand="minus" pvalue="6.31e-10" >
<left_flank>AAAATACTAA</left_flank>
<site>
<letter_ref letter_id="C"/>
<letter_ref letter_id="A"/>
<letter_ref letter_id="C"/>
<letter_ref letter_id="T"/>
<letter_ref letter_id="T"/>
<letter_ref letter_id="T"/>
<letter_ref letter_id="T"/>
<letter_ref letter_id="T"/>
<letter_ref letter_id="T"/>
<letter_ref letter_id="T"/>
<letter_ref letter_id="T"/>
<letter_ref letter_id="T"/>
<letter_ref letter_id="T"/>
<letter_ref letter_id="T"/>
<letter_ref letter_id="T"/>
<letter_ref letter_id="T"/>
<letter_ref letter_id="T"/>
<letter_ref letter_id="T"/>
<letter_ref letter_id="T"/>
<letter_ref letter_id="T"/>
<letter_ref letter_id="T"/>
<letter_ref letter_id="T"/>
<letter_ref letter_id="T"/>
<letter_ref letter_id="T"/>
<letter_ref letter_id="T"/>
<letter_ref letter_id="T"/>
<letter_ref letter_id="T"/>
<letter_ref letter_id="T"/>
<letter_ref letter_id="T"/>
</site>
<right_flank>GACTTGTATA</right_flank>
</contributing_site>
<contributing_site sequence_id="sequence_50" position="371" strand="minus" pvalue="7.31e-10" >
<left_flank>CTAAAAGTAA</left_flank>
<site>
<letter_ref letter_id="G"/>
<letter_ref letter_id="G"/>
<letter_ref letter_id="T"/>
<letter_ref letter_id="T"/>
<letter_ref letter_id="T"/>
<letter_ref letter_id="T"/>
<letter_ref letter_id="T"/>
<letter_ref letter_id="T"/>
<letter_ref letter_id="T"/>
<letter_ref letter_id="T"/>
<letter_ref letter_id="T"/>
<letter_ref letter_id="T"/>
<letter_ref letter_id="T"/>
<letter_ref letter_id="T"/>
<letter_ref letter_id="T"/>
<letter_ref letter_id="T"/>
<letter_ref letter_id="T"/>
<letter_ref letter_id="T"/>
<letter_ref letter_id="T"/>
<letter_ref letter_id="T"/>
<letter_ref letter_id="T"/>
<letter_ref letter_id="T"/>
<letter_ref letter_id="T"/>
<letter_ref letter_id="T"/>
<letter_ref letter_id="T"/>
<letter_ref letter_id="T"/>
<letter_ref letter_id="T"/>
<letter_ref letter_id="T"/>
<letter_ref letter_id="T"/>
</site>
<right_flank>AAATACCTAT</right_flank>
</contributing_site>
<contributing_site sequence_id="sequence_29" position="205" strand="minus" pvalue="7.31e-10" >
<left_flank>TTTATTAATC</left_flank>
<site>
<letter_ref letter_id="C"/>
<letter_ref letter_id="T"/>
<letter_ref letter_id="T"/>
<letter_ref letter_id="G"/>
<letter_ref letter_id="T"/>
<letter_ref letter_id="A"/>
<letter_ref letter_id="T"/>
<letter_ref letter_id="T"/>
<letter_ref letter_id="T"/>
<letter_ref letter_id="T"/>
<letter_ref letter_id="T"/>
<letter_ref letter_id="T"/>
<letter_ref letter_id="T"/>
<letter_ref letter_id="T"/>
<letter_ref letter_id="T"/>
<letter_ref letter_id="T"/>
<letter_ref letter_id="T"/>
<letter_ref letter_id="T"/>
<letter_ref letter_id="T"/>
<letter_ref letter_id="T"/>
<letter_ref letter_id="T"/>
<letter_ref letter_id="C"/>
<letter_ref letter_id="T"/>
<letter_ref letter_id="T"/>
<letter_ref letter_id="T"/>
<letter_ref letter_id="T"/>
<letter_ref letter_id="T"/>
<letter_ref letter_id="T"/>
<letter_ref letter_id="T"/>
</site>
<right_flank>TTTTTTTGCA</right_flank>
</contributing_site>
<contributing_site sequence_id="sequence_20" position="322" strand="minus" pvalue="8.46e-10" >
<left_flank>TGATGTGCTT</left_flank>
<site>
<letter_ref letter_id="T"/>
<letter_ref letter_id="T"/>
<letter_ref letter_id="T"/>
<letter_ref letter_id="G"/>
<letter_ref letter_id="A"/>
<letter_ref letter_id="T"/>
<letter_ref letter_id="T"/>
<letter_ref letter_id="T"/>
<letter_ref letter_id="T"/>
<letter_ref letter_id="T"/>
<letter_ref letter_id="T"/>
<letter_ref letter_id="T"/>
<letter_ref letter_id="T"/>
<letter_ref letter_id="T"/>
<letter_ref letter_id="T"/>
<letter_ref letter_id="G"/>
<letter_ref letter_id="T"/>
<letter_ref letter_id="T"/>
<letter_ref letter_id="T"/>
<letter_ref letter_id="T"/>
<letter_ref letter_id="T"/>
<letter_ref letter_id="T"/>
<letter_ref letter_id="C"/>
<letter_ref letter_id="T"/>
<letter_ref letter_id="T"/>
<letter_ref letter_id="T"/>
<letter_ref letter_id="T"/>
<letter_ref letter_id="T"/>
<letter_ref letter_id="C"/>
</site>
<right_flank>TAGTTCACGT</right_flank>
</contributing_site>
<contributing_site sequence_id="sequence_70" position="93" strand="plus" pvalue="1.28e-09" >
<left_flank>CTTTTTTTGT</left_flank>
<site>
<letter_ref letter_id="T"/>
<letter_ref letter_id="C"/>
<letter_ref letter_id="T"/>
<letter_ref letter_id="A"/>
<letter_ref letter_id="T"/>
<letter_ref letter_id="T"/>
<letter_ref letter_id="C"/>
<letter_ref letter_id="T"/>
<letter_ref letter_id="T"/>
<letter_ref letter_id="T"/>
<letter_ref letter_id="T"/>
<letter_ref letter_id="T"/>
<letter_ref letter_id="T"/>
<letter_ref letter_id="T"/>
<letter_ref letter_id="T"/>
<letter_ref letter_id="T"/>
<letter_ref letter_id="T"/>
<letter_ref letter_id="C"/>
<letter_ref letter_id="T"/>
<letter_ref letter_id="T"/>
<letter_ref letter_id="T"/>
<letter_ref letter_id="T"/>
<letter_ref letter_id="C"/>
<letter_ref letter_id="T"/>
<letter_ref letter_id="G"/>
<letter_ref letter_id="T"/>
<letter_ref letter_id="T"/>
<letter_ref letter_id="T"/>
<letter_ref letter_id="T"/>
</site>
<right_flank>TAACCTTTTA</right_flank>
</contributing_site>
<contributing_site sequence_id="sequence_17" position="1648" strand="minus" pvalue="1.28e-09" >
<left_flank>TCTTTTTTAT</left_flank>
<site>
<letter_ref letter_id="C"/>
<letter_ref letter_id="C"/>
<letter_ref letter_id="T"/>
<letter_ref letter_id="T"/>
<letter_ref letter_id="T"/>
<letter_ref letter_id="T"/>
<letter_ref letter_id="T"/>
<letter_ref letter_id="T"/>
<letter_ref letter_id="C"/>
<letter_ref letter_id="T"/>
<letter_ref letter_id="T"/>
<letter_ref letter_id="T"/>
<letter_ref letter_id="T"/>
<letter_ref letter_id="T"/>
<letter_ref letter_id="T"/>
<letter_ref letter_id="T"/>
<letter_ref letter_id="T"/>
<letter_ref letter_id="T"/>
<letter_ref letter_id="T"/>
<letter_ref letter_id="T"/>
<letter_ref letter_id="T"/>
<letter_ref letter_id="C"/>
<letter_ref letter_id="T"/>
<letter_ref letter_id="G"/>
<letter_ref letter_id="G"/>
<letter_ref letter_id="T"/>
<letter_ref letter_id="T"/>
<letter_ref letter_id="T"/>
<letter_ref letter_id="C"/>
</site>
<right_flank>TACTTTAAGA</right_flank>
</contributing_site>
<contributing_site sequence_id="sequence_90" position="63" strand="plus" pvalue="1.91e-09" >
<left_flank>AGGATGTTTC</left_flank>
<site>
<letter_ref letter_id="C"/>
<letter_ref letter_id="T"/>
<letter_ref letter_id="T"/>
<letter_ref letter_id="T"/>
<letter_ref letter_id="T"/>
<letter_ref letter_id="T"/>
<letter_ref letter_id="A"/>
<letter_ref letter_id="T"/>
<letter_ref letter_id="T"/>
<letter_ref letter_id="T"/>
<letter_ref letter_id="T"/>
<letter_ref letter_id="T"/>
<letter_ref letter_id="T"/>
<letter_ref letter_id="T"/>
<letter_ref letter_id="T"/>
<letter_ref letter_id="T"/>
<letter_ref letter_id="C"/>
<letter_ref letter_id="T"/>
<letter_ref letter_id="T"/>
<letter_ref letter_id="T"/>
<letter_ref letter_id="T"/>
<letter_ref letter_id="C"/>
<letter_ref letter_id="C"/>
<letter_ref letter_id="T"/>
<letter_ref letter_id="T"/>
<letter_ref letter_id="T"/>
<letter_ref letter_id="T"/>
<letter_ref letter_id="T"/>
<letter_ref letter_id="T"/>
</site>
<right_flank>TATTCGGTGT</right_flank>
</contributing_site>
<contributing_site sequence_id="sequence_108" position="2461" strand="plus" pvalue="2.19e-09" >
<left_flank>ATATTTATAC</left_flank>
<site>
<letter_ref letter_id="T"/>
<letter_ref letter_id="T"/>
<letter_ref letter_id="T"/>
<letter_ref letter_id="T"/>
<letter_ref letter_id="T"/>
<letter_ref letter_id="T"/>
<letter_ref letter_id="T"/>
<letter_ref letter_id="T"/>
<letter_ref letter_id="T"/>
<letter_ref letter_id="T"/>
<letter_ref letter_id="T"/>
<letter_ref letter_id="T"/>
<letter_ref letter_id="T"/>
<letter_ref letter_id="T"/>
<letter_ref letter_id="T"/>
<letter_ref letter_id="T"/>
<letter_ref letter_id="T"/>
<letter_ref letter_id="T"/>
<letter_ref letter_id="T"/>
<letter_ref letter_id="T"/>
<letter_ref letter_id="T"/>
<letter_ref letter_id="T"/>
<letter_ref letter_id="T"/>
<letter_ref letter_id="T"/>
<letter_ref letter_id="T"/>
<letter_ref letter_id="A"/>
<letter_ref letter_id="T"/>
<letter_ref letter_id="T"/>
<letter_ref letter_id="T"/>
</site>
<right_flank>ATAACATCTT</right_flank>
</contributing_site>
<contributing_site sequence_id="sequence_75" position="231" strand="minus" pvalue="2.48e-09" >
<left_flank>TATTCTCATA</left_flank>
<site>
<letter_ref letter_id="G"/>
<letter_ref letter_id="T"/>
<letter_ref letter_id="T"/>
<letter_ref letter_id="T"/>
<letter_ref letter_id="T"/>
<letter_ref letter_id="T"/>
<letter_ref letter_id="T"/>
<letter_ref letter_id="C"/>
<letter_ref letter_id="T"/>
<letter_ref letter_id="T"/>
<letter_ref letter_id="T"/>
<letter_ref letter_id="T"/>
<letter_ref letter_id="T"/>
<letter_ref letter_id="T"/>
<letter_ref letter_id="T"/>
<letter_ref letter_id="T"/>
<letter_ref letter_id="T"/>
<letter_ref letter_id="T"/>
<letter_ref letter_id="T"/>
<letter_ref letter_id="T"/>
<letter_ref letter_id="C"/>
<letter_ref letter_id="C"/>
<letter_ref letter_id="T"/>
<letter_ref letter_id="T"/>
<letter_ref letter_id="C"/>
<letter_ref letter_id="T"/>
<letter_ref letter_id="T"/>
<letter_ref letter_id="T"/>
<letter_ref letter_id="T"/>
</site>
<right_flank>TTTTTCTGCT</right_flank>
</contributing_site>
<contributing_site sequence_id="sequence_68" position="379" strand="minus" pvalue="2.82e-09" >
<left_flank>TGTTTATTTG</left_flank>
<site>
<letter_ref letter_id="C"/>
<letter_ref letter_id="T"/>
<letter_ref letter_id="T"/>
<letter_ref letter_id="A"/>
<letter_ref letter_id="T"/>
<letter_ref letter_id="T"/>
<letter_ref letter_id="T"/>
<letter_ref letter_id="T"/>
<letter_ref letter_id="T"/>
<letter_ref letter_id="T"/>
<letter_ref letter_id="T"/>
<letter_ref letter_id="T"/>
<letter_ref letter_id="T"/>
<letter_ref letter_id="T"/>
<letter_ref letter_id="T"/>
<letter_ref letter_id="T"/>
<letter_ref letter_id="T"/>
<letter_ref letter_id="T"/>
<letter_ref letter_id="T"/>
<letter_ref letter_id="T"/>
<letter_ref letter_id="T"/>
<letter_ref letter_id="T"/>
<letter_ref letter_id="T"/>
<letter_ref letter_id="T"/>
<letter_ref letter_id="T"/>
<letter_ref letter_id="G"/>
<letter_ref letter_id="T"/>
<letter_ref letter_id="T"/>
<letter_ref letter_id="T"/>
</site>
<right_flank>GTTTATTTTT</right_flank>
</contributing_site>
<contributing_site sequence_id="sequence_55" position="262" strand="minus" pvalue="2.82e-09" >
<left_flank>CTTGTCTTGT</left_flank>
<site>
<letter_ref letter_id="C"/>
<letter_ref letter_id="T"/>
<letter_ref letter_id="T"/>
<letter_ref letter_id="G"/>
<letter_ref letter_id="T"/>
<letter_ref letter_id="T"/>
<letter_ref letter_id="T"/>
<letter_ref letter_id="T"/>
<letter_ref letter_id="T"/>
<letter_ref letter_id="T"/>
<letter_ref letter_id="T"/>
<letter_ref letter_id="T"/>
<letter_ref letter_id="T"/>
<letter_ref letter_id="T"/>
<letter_ref letter_id="T"/>
<letter_ref letter_id="T"/>
<letter_ref letter_id="T"/>
<letter_ref letter_id="T"/>
<letter_ref letter_id="T"/>
<letter_ref letter_id="T"/>
<letter_ref letter_id="A"/>
<letter_ref letter_id="T"/>
<letter_ref letter_id="C"/>
<letter_ref letter_id="T"/>
<letter_ref letter_id="T"/>
<letter_ref letter_id="A"/>
<letter_ref letter_id="T"/>
<letter_ref letter_id="T"/>
<letter_ref letter_id="T"/>
</site>
<right_flank>TTTTATGGTA</right_flank>
</contributing_site>
<contributing_site sequence_id="sequence_93" position="1499" strand="minus" pvalue="3.18e-09" >
<left_flank>TATTCAAGTT</left_flank>
<site>
<letter_ref letter_id="T"/>
<letter_ref letter_id="C"/>
<letter_ref letter_id="T"/>
<letter_ref letter_id="T"/>
<letter_ref letter_id="T"/>
<letter_ref letter_id="T"/>
<letter_ref letter_id="T"/>
<letter_ref letter_id="T"/>
<letter_ref letter_id="T"/>
<letter_ref letter_id="T"/>
<letter_ref letter_id="T"/>
<letter_ref letter_id="T"/>
<letter_ref letter_id="T"/>
<letter_ref letter_id="T"/>
<letter_ref letter_id="T"/>
<letter_ref letter_id="T"/>
<letter_ref letter_id="T"/>
<letter_ref letter_id="T"/>
<letter_ref letter_id="T"/>
<letter_ref letter_id="T"/>
<letter_ref letter_id="T"/>
<letter_ref letter_id="T"/>
<letter_ref letter_id="T"/>
<letter_ref letter_id="T"/>
<letter_ref letter_id="T"/>
<letter_ref letter_id="A"/>
<letter_ref letter_id="C"/>
<letter_ref letter_id="T"/>
<letter_ref letter_id="T"/>
</site>
<right_flank>TTTGCTTTCT</right_flank>
</contributing_site>
<contributing_site sequence_id="sequence_104" position="5689" strand="plus" pvalue="4.07e-09" >
<left_flank>TGCGAAAAAT</left_flank>
<site>
<letter_ref letter_id="G"/>
<letter_ref letter_id="A"/>
<letter_ref letter_id="T"/>
<letter_ref letter_id="T"/>
<letter_ref letter_id="T"/>
<letter_ref letter_id="A"/>
<letter_ref letter_id="C"/>
<letter_ref letter_id="T"/>
<letter_ref letter_id="T"/>
<letter_ref letter_id="T"/>
<letter_ref letter_id="T"/>
<letter_ref letter_id="T"/>
<letter_ref letter_id="T"/>
<letter_ref letter_id="T"/>
<letter_ref letter_id="T"/>
<letter_ref letter_id="T"/>
<letter_ref letter_id="T"/>
<letter_ref letter_id="T"/>
<letter_ref letter_id="T"/>
<letter_ref letter_id="T"/>
<letter_ref letter_id="T"/>
<letter_ref letter_id="T"/>
<letter_ref letter_id="T"/>
<letter_ref letter_id="T"/>
<letter_ref letter_id="T"/>
<letter_ref letter_id="T"/>
<letter_ref letter_id="T"/>
<letter_ref letter_id="T"/>
<letter_ref letter_id="T"/>
</site>
<right_flank>AAAAACTTTG</right_flank>
</contributing_site>
<contributing_site sequence_id="sequence_101" position="310" strand="plus" pvalue="5.16e-09" >
<left_flank>ATGTATATAT</left_flank>
<site>
<letter_ref letter_id="G"/>
<letter_ref letter_id="G"/>
<letter_ref letter_id="T"/>
<letter_ref letter_id="G"/>
<letter_ref letter_id="A"/>
<letter_ref letter_id="T"/>
<letter_ref letter_id="C"/>
<letter_ref letter_id="T"/>
<letter_ref letter_id="T"/>
<letter_ref letter_id="T"/>
<letter_ref letter_id="T"/>
<letter_ref letter_id="T"/>
<letter_ref letter_id="T"/>
<letter_ref letter_id="T"/>
<letter_ref letter_id="T"/>
<letter_ref letter_id="T"/>
<letter_ref letter_id="T"/>
<letter_ref letter_id="T"/>
<letter_ref letter_id="T"/>
<letter_ref letter_id="T"/>
<letter_ref letter_id="T"/>
<letter_ref letter_id="T"/>
<letter_ref letter_id="C"/>
<letter_ref letter_id="T"/>
<letter_ref letter_id="T"/>
<letter_ref letter_id="T"/>
<letter_ref letter_id="C"/>
<letter_ref letter_id="T"/>
<letter_ref letter_id="T"/>
</site>
<right_flank>AAATAATTTC</right_flank>
</contributing_site>
<contributing_site sequence_id="sequence_82" position="266" strand="minus" pvalue="6.51e-09" >
<left_flank>CAATTTATTA</left_flank>
<site>
<letter_ref letter_id="C"/>
<letter_ref letter_id="A"/>
<letter_ref letter_id="T"/>
<letter_ref letter_id="A"/>
<letter_ref letter_id="T"/>
<letter_ref letter_id="T"/>
<letter_ref letter_id="T"/>
<letter_ref letter_id="T"/>
<letter_ref letter_id="T"/>
<letter_ref letter_id="T"/>
<letter_ref letter_id="T"/>
<letter_ref letter_id="T"/>
<letter_ref letter_id="T"/>
<letter_ref letter_id="T"/>
<letter_ref letter_id="T"/>
<letter_ref letter_id="T"/>
<letter_ref letter_id="T"/>
<letter_ref letter_id="T"/>
<letter_ref letter_id="T"/>
<letter_ref letter_id="T"/>
<letter_ref letter_id="T"/>
<letter_ref letter_id="T"/>
<letter_ref letter_id="C"/>
<letter_ref letter_id="C"/>
<letter_ref letter_id="C"/>
<letter_ref letter_id="T"/>
<letter_ref letter_id="T"/>
<letter_ref letter_id="C"/>
<letter_ref letter_id="T"/>
</site>
<right_flank>ACATTTATAA</right_flank>
</contributing_site>
<contributing_site sequence_id="sequence_97" position="3766" strand="minus" pvalue="8.15e-09" >
<left_flank>TATATATATA</left_flank>
<site>
<letter_ref letter_id="T"/>
<letter_ref letter_id="A"/>
<letter_ref letter_id="T"/>
<letter_ref letter_id="A"/>
<letter_ref letter_id="T"/>
<letter_ref letter_id="T"/>
<letter_ref letter_id="T"/>
<letter_ref letter_id="T"/>
<letter_ref letter_id="T"/>
<letter_ref letter_id="T"/>
<letter_ref letter_id="T"/>
<letter_ref letter_id="T"/>
<letter_ref letter_id="T"/>
<letter_ref letter_id="T"/>
<letter_ref letter_id="T"/>
<letter_ref letter_id="T"/>
<letter_ref letter_id="T"/>
<letter_ref letter_id="T"/>
<letter_ref letter_id="T"/>
<letter_ref letter_id="T"/>
<letter_ref letter_id="T"/>
<letter_ref letter_id="T"/>
<letter_ref letter_id="T"/>
<letter_ref letter_id="T"/>
<letter_ref letter_id="T"/>
<letter_ref letter_id="T"/>
<letter_ref letter_id="T"/>
<letter_ref letter_id="T"/>
<letter_ref letter_id="G"/>
</site>
<right_flank>TAGATATATA</right_flank>
</contributing_site>
<contributing_site sequence_id="sequence_72" position="531" strand="minus" pvalue="8.15e-09" >
<left_flank>GTCTTATATC</left_flank>
<site>
<letter_ref letter_id="A"/>
<letter_ref letter_id="A"/>
<letter_ref letter_id="T"/>
<letter_ref letter_id="G"/>
<letter_ref letter_id="T"/>
<letter_ref letter_id="T"/>
<letter_ref letter_id="T"/>
<letter_ref letter_id="T"/>
<letter_ref letter_id="T"/>
<letter_ref letter_id="T"/>
<letter_ref letter_id="T"/>
<letter_ref letter_id="T"/>
<letter_ref letter_id="T"/>
<letter_ref letter_id="T"/>
<letter_ref letter_id="T"/>
<letter_ref letter_id="T"/>
<letter_ref letter_id="T"/>
<letter_ref letter_id="T"/>
<letter_ref letter_id="T"/>
<letter_ref letter_id="T"/>
<letter_ref letter_id="T"/>
<letter_ref letter_id="T"/>
<letter_ref letter_id="T"/>
<letter_ref letter_id="T"/>
<letter_ref letter_id="T"/>
<letter_ref letter_id="T"/>
<letter_ref letter_id="T"/>
<letter_ref letter_id="T"/>
<letter_ref letter_id="T"/>
</site>
<right_flank>CAAAAAAAAT</right_flank>
</contributing_site>
<contributing_site sequence_id="sequence_71" position="273" strand="minus" pvalue="9.10e-09" >
<left_flank>TTCCTTATTC</left_flank>
<site>
<letter_ref letter_id="T"/>
<letter_ref letter_id="T"/>
<letter_ref letter_id="T"/>
<letter_ref letter_id="T"/>
<letter_ref letter_id="T"/>
<letter_ref letter_id="T"/>
<letter_ref letter_id="C"/>
<letter_ref letter_id="T"/>
<letter_ref letter_id="C"/>
<letter_ref letter_id="T"/>
<letter_ref letter_id="T"/>
<letter_ref letter_id="T"/>
<letter_ref letter_id="T"/>
<letter_ref letter_id="T"/>
<letter_ref letter_id="T"/>
<letter_ref letter_id="T"/>
<letter_ref letter_id="T"/>
<letter_ref letter_id="T"/>
<letter_ref letter_id="T"/>
<letter_ref letter_id="T"/>
<letter_ref letter_id="T"/>
<letter_ref letter_id="T"/>
<letter_ref letter_id="T"/>
<letter_ref letter_id="T"/>
<letter_ref letter_id="G"/>
<letter_ref letter_id="A"/>
<letter_ref letter_id="T"/>
<letter_ref letter_id="T"/>
<letter_ref letter_id="T"/>
</site>
<right_flank>AATAATATCT</right_flank>
</contributing_site>
<contributing_site sequence_id="sequence_49" position="204" strand="minus" pvalue="1.13e-08" >
<left_flank>TTTCTTTTTA</left_flank>
<site>
<letter_ref letter_id="T"/>
<letter_ref letter_id="T"/>
<letter_ref letter_id="T"/>
<letter_ref letter_id="T"/>
<letter_ref letter_id="T"/>
<letter_ref letter_id="T"/>
<letter_ref letter_id="C"/>
<letter_ref letter_id="T"/>
<letter_ref letter_id="T"/>
<letter_ref letter_id="T"/>
<letter_ref letter_id="T"/>
<letter_ref letter_id="T"/>
<letter_ref letter_id="T"/>
<letter_ref letter_id="A"/>
<letter_ref letter_id="T"/>
<letter_ref letter_id="T"/>
<letter_ref letter_id="T"/>
<letter_ref letter_id="T"/>
<letter_ref letter_id="T"/>
<letter_ref letter_id="T"/>
<letter_ref letter_id="C"/>
<letter_ref letter_id="T"/>
<letter_ref letter_id="T"/>
<letter_ref letter_id="T"/>
<letter_ref letter_id="T"/>
<letter_ref letter_id="T"/>
<letter_ref letter_id="T"/>
<letter_ref letter_id="C"/>
<letter_ref letter_id="T"/>
</site>
<right_flank>TTTTATTTTT</right_flank>
</contributing_site>
<contributing_site sequence_id="sequence_60" position="309" strand="minus" pvalue="1.40e-08" >
<left_flank>CGTTTTGTAC</left_flank>
<site>
<letter_ref letter_id="G"/>
<letter_ref letter_id="T"/>
<letter_ref letter_id="T"/>
<letter_ref letter_id="T"/>
<letter_ref letter_id="T"/>
<letter_ref letter_id="T"/>
<letter_ref letter_id="T"/>
<letter_ref letter_id="T"/>
<letter_ref letter_id="T"/>
<letter_ref letter_id="T"/>
<letter_ref letter_id="T"/>
<letter_ref letter_id="T"/>
<letter_ref letter_id="T"/>
<letter_ref letter_id="T"/>
<letter_ref letter_id="T"/>
<letter_ref letter_id="T"/>
<letter_ref letter_id="T"/>
<letter_ref letter_id="T"/>
<letter_ref letter_id="T"/>
<letter_ref letter_id="T"/>
<letter_ref letter_id="A"/>
<letter_ref letter_id="T"/>
<letter_ref letter_id="C"/>
<letter_ref letter_id="T"/>
<letter_ref letter_id="T"/>
<letter_ref letter_id="A"/>
<letter_ref letter_id="T"/>
<letter_ref letter_id="C"/>
<letter_ref letter_id="T"/>
</site>
<right_flank>TCAACTTTAG</right_flank>
</contributing_site>
<contributing_site sequence_id="sequence_21" position="573" strand="minus" pvalue="1.40e-08" >
<left_flank>AATAATTGCA</left_flank>
<site>
<letter_ref letter_id="C"/>
<letter_ref letter_id="A"/>
<letter_ref letter_id="C"/>
<letter_ref letter_id="A"/>
<letter_ref letter_id="T"/>
<letter_ref letter_id="T"/>
<letter_ref letter_id="T"/>
<letter_ref letter_id="T"/>
<letter_ref letter_id="T"/>
<letter_ref letter_id="T"/>
<letter_ref letter_id="T"/>
<letter_ref letter_id="T"/>
<letter_ref letter_id="T"/>
<letter_ref letter_id="T"/>
<letter_ref letter_id="T"/>
<letter_ref letter_id="T"/>
<letter_ref letter_id="T"/>
<letter_ref letter_id="T"/>
<letter_ref letter_id="T"/>
<letter_ref letter_id="T"/>
<letter_ref letter_id="T"/>
<letter_ref letter_id="T"/>
<letter_ref letter_id="T"/>
<letter_ref letter_id="T"/>
<letter_ref letter_id="T"/>
<letter_ref letter_id="T"/>
<letter_ref letter_id="T"/>
<letter_ref letter_id="G"/>
<letter_ref letter_id="G"/>
</site>
<right_flank>AGATACTTTA</right_flank>
</contributing_site>
<contributing_site sequence_id="sequence_77" position="286" strand="minus" pvalue="2.11e-08" >
<left_flank>TAAACACTTT</left_flank>
<site>
<letter_ref letter_id="C"/>
<letter_ref letter_id="C"/>
<letter_ref letter_id="T"/>
<letter_ref letter_id="A"/>
<letter_ref letter_id="T"/>
<letter_ref letter_id="C"/>
<letter_ref letter_id="C"/>
<letter_ref letter_id="C"/>
<letter_ref letter_id="T"/>
<letter_ref letter_id="T"/>
<letter_ref letter_id="T"/>
<letter_ref letter_id="T"/>
<letter_ref letter_id="T"/>
<letter_ref letter_id="T"/>
<letter_ref letter_id="T"/>
<letter_ref letter_id="C"/>
<letter_ref letter_id="C"/>
<letter_ref letter_id="T"/>
<letter_ref letter_id="T"/>
<letter_ref letter_id="T"/>
<letter_ref letter_id="T"/>
<letter_ref letter_id="C"/>
<letter_ref letter_id="T"/>
<letter_ref letter_id="T"/>
<letter_ref letter_id="T"/>
<letter_ref letter_id="A"/>
<letter_ref letter_id="T"/>
<letter_ref letter_id="C"/>
<letter_ref letter_id="T"/>
</site>
<right_flank>CATTATCACA</right_flank>
</contributing_site>
<contributing_site sequence_id="sequence_86" position="234" strand="minus" pvalue="2.57e-08" >
<left_flank>CTCTTTTTTT</left_flank>
<site>
<letter_ref letter_id="C"/>
<letter_ref letter_id="C"/>
<letter_ref letter_id="T"/>
<letter_ref letter_id="T"/>
<letter_ref letter_id="T"/>
<letter_ref letter_id="T"/>
<letter_ref letter_id="T"/>
<letter_ref letter_id="C"/>
<letter_ref letter_id="T"/>
<letter_ref letter_id="T"/>
<letter_ref letter_id="T"/>
<letter_ref letter_id="T"/>
<letter_ref letter_id="A"/>
<letter_ref letter_id="T"/>
<letter_ref letter_id="T"/>
<letter_ref letter_id="T"/>
<letter_ref letter_id="T"/>
<letter_ref letter_id="T"/>
<letter_ref letter_id="T"/>
<letter_ref letter_id="T"/>
<letter_ref letter_id="C"/>
<letter_ref letter_id="T"/>
<letter_ref letter_id="T"/>
<letter_ref letter_id="A"/>
<letter_ref letter_id="T"/>
<letter_ref letter_id="T"/>
<letter_ref letter_id="T"/>
<letter_ref letter_id="T"/>
<letter_ref letter_id="T"/>
</site>
<right_flank>TAGTCATTCA</right_flank>
</contributing_site>
<contributing_site sequence_id="sequence_24" position="392" strand="plus" pvalue="2.57e-08" >
<left_flank>TTTTTGGAGA</left_flank>
<site>
<letter_ref letter_id="C"/>
<letter_ref letter_id="C"/>
<letter_ref letter_id="T"/>
<letter_ref letter_id="C"/>
<letter_ref letter_id="T"/>
<letter_ref letter_id="T"/>
<letter_ref letter_id="C"/>
<letter_ref letter_id="C"/>
<letter_ref letter_id="T"/>
<letter_ref letter_id="T"/>
<letter_ref letter_id="A"/>
<letter_ref letter_id="T"/>
<letter_ref letter_id="T"/>
<letter_ref letter_id="T"/>
<letter_ref letter_id="T"/>
<letter_ref letter_id="G"/>
<letter_ref letter_id="C"/>
<letter_ref letter_id="T"/>
<letter_ref letter_id="T"/>
<letter_ref letter_id="T"/>
<letter_ref letter_id="T"/>
<letter_ref letter_id="T"/>
<letter_ref letter_id="T"/>
<letter_ref letter_id="C"/>
<letter_ref letter_id="C"/>
<letter_ref letter_id="T"/>
<letter_ref letter_id="T"/>
<letter_ref letter_id="T"/>
<letter_ref letter_id="T"/>
</site>
<right_flank>ATTCTTTTAA</right_flank>
</contributing_site>
<contributing_site sequence_id="sequence_1" position="265" strand="plus" pvalue="3.11e-08" >
<left_flank>TTTTTTTTTA</left_flank>
<site>
<letter_ref letter_id="T"/>
<letter_ref letter_id="T"/>
<letter_ref letter_id="T"/>
<letter_ref letter_id="T"/>
<letter_ref letter_id="T"/>
<letter_ref letter_id="T"/>
<letter_ref letter_id="T"/>
<letter_ref letter_id="T"/>
<letter_ref letter_id="T"/>
<letter_ref letter_id="T"/>
<letter_ref letter_id="T"/>
<letter_ref letter_id="T"/>
<letter_ref letter_id="T"/>
<letter_ref letter_id="A"/>
<letter_ref letter_id="T"/>
<letter_ref letter_id="T"/>
<letter_ref letter_id="T"/>
<letter_ref letter_id="T"/>
<letter_ref letter_id="T"/>
<letter_ref letter_id="T"/>
<letter_ref letter_id="A"/>
<letter_ref letter_id="T"/>
<letter_ref letter_id="T"/>
<letter_ref letter_id="T"/>
<letter_ref letter_id="T"/>
<letter_ref letter_id="T"/>
<letter_ref letter_id="T"/>
<letter_ref letter_id="T"/>
<letter_ref letter_id="C"/>
</site>
<right_flank>CCAGTTTGGC</right_flank>
</contributing_site>
<contributing_site sequence_id="sequence_54" position="132" strand="minus" pvalue="3.77e-08" >
<left_flank>TTTTATTTTG</left_flank>
<site>
<letter_ref letter_id="T"/>
<letter_ref letter_id="T"/>
<letter_ref letter_id="T"/>
<letter_ref letter_id="T"/>
<letter_ref letter_id="A"/>
<letter_ref letter_id="T"/>
<letter_ref letter_id="T"/>
<letter_ref letter_id="T"/>
<letter_ref letter_id="T"/>
<letter_ref letter_id="T"/>
<letter_ref letter_id="T"/>
<letter_ref letter_id="T"/>
<letter_ref letter_id="A"/>
<letter_ref letter_id="T"/>
<letter_ref letter_id="T"/>
<letter_ref letter_id="T"/>
<letter_ref letter_id="T"/>
<letter_ref letter_id="T"/>
<letter_ref letter_id="T"/>
<letter_ref letter_id="T"/>
<letter_ref letter_id="T"/>
<letter_ref letter_id="T"/>
<letter_ref letter_id="T"/>
<letter_ref letter_id="T"/>
<letter_ref letter_id="T"/>
<letter_ref letter_id="T"/>
<letter_ref letter_id="T"/>
<letter_ref letter_id="T"/>
<letter_ref letter_id="T"/>
</site>
<right_flank>AAATCTTCTT</right_flank>
</contributing_site>
<contributing_site sequence_id="sequence_9" position="151" strand="minus" pvalue="3.77e-08" >
<left_flank>ACATGTAATA</left_flank>
<site>
<letter_ref letter_id="T"/>
<letter_ref letter_id="T"/>
<letter_ref letter_id="C"/>
<letter_ref letter_id="A"/>
<letter_ref letter_id="A"/>
<letter_ref letter_id="C"/>
<letter_ref letter_id="C"/>
<letter_ref letter_id="T"/>
<letter_ref letter_id="T"/>
<letter_ref letter_id="T"/>
<letter_ref letter_id="T"/>
<letter_ref letter_id="T"/>
<letter_ref letter_id="T"/>
<letter_ref letter_id="T"/>
<letter_ref letter_id="T"/>
<letter_ref letter_id="T"/>
<letter_ref letter_id="T"/>
<letter_ref letter_id="T"/>
<letter_ref letter_id="T"/>
<letter_ref letter_id="T"/>
<letter_ref letter_id="T"/>
<letter_ref letter_id="T"/>
<letter_ref letter_id="T"/>
<letter_ref letter_id="T"/>
<letter_ref letter_id="T"/>
<letter_ref letter_id="T"/>
<letter_ref letter_id="T"/>
<letter_ref letter_id="T"/>
<letter_ref letter_id="T"/>
</site>
<right_flank>TAAATGTTAC</right_flank>
</contributing_site>
<contributing_site sequence_id="sequence_92" position="510" strand="minus" pvalue="4.14e-08" >
<left_flank>GCAGTCTAAA</left_flank>
<site>
<letter_ref letter_id="T"/>
<letter_ref letter_id="T"/>
<letter_ref letter_id="T"/>
<letter_ref letter_id="A"/>
<letter_ref letter_id="A"/>
<letter_ref letter_id="T"/>
<letter_ref letter_id="T"/>
<letter_ref letter_id="T"/>
<letter_ref letter_id="C"/>
<letter_ref letter_id="T"/>
<letter_ref letter_id="T"/>
<letter_ref letter_id="T"/>
<letter_ref letter_id="T"/>
<letter_ref letter_id="T"/>
<letter_ref letter_id="T"/>
<letter_ref letter_id="T"/>
<letter_ref letter_id="T"/>
<letter_ref letter_id="T"/>
<letter_ref letter_id="T"/>
<letter_ref letter_id="T"/>
<letter_ref letter_id="T"/>
<letter_ref letter_id="T"/>
<letter_ref letter_id="T"/>
<letter_ref letter_id="T"/>
<letter_ref letter_id="T"/>
<letter_ref letter_id="T"/>
<letter_ref letter_id="T"/>
<letter_ref letter_id="T"/>
<letter_ref letter_id="T"/>
</site>
<right_flank>TATAATTGCA</right_flank>
</contributing_site>
<contributing_site sequence_id="sequence_14" position="1314" strand="plus" pvalue="4.53e-08" >
<left_flank>TATTATATTA</left_flank>
<site>
<letter_ref letter_id="T"/>
<letter_ref letter_id="A"/>
<letter_ref letter_id="T"/>
<letter_ref letter_id="T"/>
<letter_ref letter_id="T"/>
<letter_ref letter_id="T"/>
<letter_ref letter_id="T"/>
<letter_ref letter_id="T"/>
<letter_ref letter_id="T"/>
<letter_ref letter_id="T"/>
<letter_ref letter_id="T"/>
<letter_ref letter_id="T"/>
<letter_ref letter_id="T"/>
<letter_ref letter_id="T"/>
<letter_ref letter_id="T"/>
<letter_ref letter_id="T"/>
<letter_ref letter_id="T"/>
<letter_ref letter_id="T"/>
<letter_ref letter_id="T"/>
<letter_ref letter_id="T"/>
<letter_ref letter_id="A"/>
<letter_ref letter_id="C"/>
<letter_ref letter_id="T"/>
<letter_ref letter_id="T"/>
<letter_ref letter_id="T"/>
<letter_ref letter_id="G"/>
<letter_ref letter_id="T"/>
<letter_ref letter_id="T"/>
<letter_ref letter_id="C"/>
</site>
<right_flank>TATTTTCCAT</right_flank>
</contributing_site>
<contributing_site sequence_id="sequence_13" position="858" strand="plus" pvalue="4.53e-08" >
<left_flank>AAAATATATA</left_flank>
<site>
<letter_ref letter_id="T"/>
<letter_ref letter_id="T"/>
<letter_ref letter_id="T"/>
<letter_ref letter_id="T"/>
<letter_ref letter_id="T"/>
<letter_ref letter_id="C"/>
<letter_ref letter_id="C"/>
<letter_ref letter_id="A"/>
<letter_ref letter_id="T"/>
<letter_ref letter_id="T"/>
<letter_ref letter_id="T"/>
<letter_ref letter_id="T"/>
<letter_ref letter_id="T"/>
<letter_ref letter_id="T"/>
<letter_ref letter_id="T"/>
<letter_ref letter_id="T"/>
<letter_ref letter_id="T"/>
<letter_ref letter_id="T"/>
<letter_ref letter_id="T"/>
<letter_ref letter_id="T"/>
<letter_ref letter_id="T"/>
<letter_ref letter_id="T"/>
<letter_ref letter_id="T"/>
<letter_ref letter_id="C"/>
<letter_ref letter_id="T"/>
<letter_ref letter_id="T"/>
<letter_ref letter_id="T"/>
<letter_ref letter_id="T"/>
<letter_ref letter_id="G"/>
</site>
<right_flank>GACAAGTATT</right_flank>
</contributing_site>
<contributing_site sequence_id="sequence_69" position="106" strand="plus" pvalue="5.44e-08" >
<left_flank>GTTTAATTTT</left_flank>
<site>
<letter_ref letter_id="T"/>
<letter_ref letter_id="T"/>
<letter_ref letter_id="T"/>
<letter_ref letter_id="T"/>
<letter_ref letter_id="T"/>
<letter_ref letter_id="T"/>
<letter_ref letter_id="T"/>
<letter_ref letter_id="C"/>
<letter_ref letter_id="T"/>
<letter_ref letter_id="T"/>
<letter_ref letter_id="T"/>
<letter_ref letter_id="T"/>
<letter_ref letter_id="T"/>
<letter_ref letter_id="T"/>
<letter_ref letter_id="T"/>
<letter_ref letter_id="G"/>
<letter_ref letter_id="C"/>
<letter_ref letter_id="C"/>
<letter_ref letter_id="T"/>
<letter_ref letter_id="C"/>
<letter_ref letter_id="T"/>
<letter_ref letter_id="T"/>
<letter_ref letter_id="T"/>
<letter_ref letter_id="T"/>
<letter_ref letter_id="T"/>
<letter_ref letter_id="T"/>
<letter_ref letter_id="C"/>
<letter_ref letter_id="T"/>
<letter_ref letter_id="T"/>
</site>
<right_flank>AAGTAATAAG</right_flank>
</contributing_site>
<contributing_site sequence_id="sequence_41" position="97" strand="minus" pvalue="5.44e-08" >
<left_flank>TATATATATA</left_flank>
<site>
<letter_ref letter_id="T"/>
<letter_ref letter_id="T"/>
<letter_ref letter_id="T"/>
<letter_ref letter_id="T"/>
<letter_ref letter_id="T"/>
<letter_ref letter_id="T"/>
<letter_ref letter_id="T"/>
<letter_ref letter_id="T"/>
<letter_ref letter_id="T"/>
<letter_ref letter_id="T"/>
<letter_ref letter_id="T"/>
<letter_ref letter_id="T"/>
<letter_ref letter_id="T"/>
<letter_ref letter_id="T"/>
<letter_ref letter_id="T"/>
<letter_ref letter_id="T"/>
<letter_ref letter_id="G"/>
<letter_ref letter_id="T"/>
<letter_ref letter_id="G"/>
<letter_ref letter_id="T"/>
<letter_ref letter_id="T"/>
<letter_ref letter_id="G"/>
<letter_ref letter_id="C"/>
<letter_ref letter_id="T"/>
<letter_ref letter_id="T"/>
<letter_ref letter_id="T"/>
<letter_ref letter_id="T"/>
<letter_ref letter_id="G"/>
<letter_ref letter_id="T"/>
</site>
<right_flank>GCATGTATAT</right_flank>
</contributing_site>
<contributing_site sequence_id="sequence_30" position="64" strand="plus" pvalue="5.44e-08" >
<left_flank>CATTTTAATG</left_flank>
<site>
<letter_ref letter_id="C"/>
<letter_ref letter_id="T"/>
<letter_ref letter_id="T"/>
<letter_ref letter_id="T"/>
<letter_ref letter_id="A"/>
<letter_ref letter_id="T"/>
<letter_ref letter_id="T"/>
<letter_ref letter_id="A"/>
<letter_ref letter_id="T"/>
<letter_ref letter_id="T"/>
<letter_ref letter_id="T"/>
<letter_ref letter_id="T"/>
<letter_ref letter_id="T"/>
<letter_ref letter_id="T"/>
<letter_ref letter_id="T"/>
<letter_ref letter_id="T"/>
<letter_ref letter_id="T"/>
<letter_ref letter_id="T"/>
<letter_ref letter_id="T"/>
<letter_ref letter_id="T"/>
<letter_ref letter_id="T"/>
<letter_ref letter_id="T"/>
<letter_ref letter_id="T"/>
<letter_ref letter_id="T"/>
<letter_ref letter_id="C"/>
<letter_ref letter_id="A"/>
<letter_ref letter_id="T"/>
<letter_ref letter_id="T"/>
<letter_ref letter_id="T"/>
</site>
<right_flank>AATAAATATA</right_flank>
</contributing_site>
<contributing_site sequence_id="sequence_35" position="167" strand="minus" pvalue="7.73e-08" >
<left_flank>TATTGTTGTT</left_flank>
<site>
<letter_ref letter_id="G"/>
<letter_ref letter_id="T"/>
<letter_ref letter_id="T"/>
<letter_ref letter_id="G"/>
<letter_ref letter_id="T"/>
<letter_ref letter_id="T"/>
<letter_ref letter_id="G"/>
<letter_ref letter_id="T"/>
<letter_ref letter_id="T"/>
<letter_ref letter_id="T"/>
<letter_ref letter_id="T"/>
<letter_ref letter_id="T"/>
<letter_ref letter_id="G"/>
<letter_ref letter_id="T"/>
<letter_ref letter_id="T"/>
<letter_ref letter_id="G"/>
<letter_ref letter_id="T"/>
<letter_ref letter_id="T"/>
<letter_ref letter_id="G"/>
<letter_ref letter_id="T"/>
<letter_ref letter_id="T"/>
<letter_ref letter_id="G"/>
<letter_ref letter_id="T"/>
<letter_ref letter_id="T"/>
<letter_ref letter_id="G"/>
<letter_ref letter_id="T"/>
<letter_ref letter_id="T"/>
<letter_ref letter_id="T"/>
<letter_ref letter_id="T"/>
</site>
<right_flank>TGTTGTTGTT</right_flank>
</contributing_site>
<contributing_site sequence_id="sequence_25" position="597" strand="minus" pvalue="7.73e-08" >
<left_flank>ATATAGGTTG</left_flank>
<site>
<letter_ref letter_id="T"/>
<letter_ref letter_id="T"/>
<letter_ref letter_id="T"/>
<letter_ref letter_id="C"/>
<letter_ref letter_id="A"/>
<letter_ref letter_id="A"/>
<letter_ref letter_id="T"/>
<letter_ref letter_id="T"/>
<letter_ref letter_id="T"/>
<letter_ref letter_id="T"/>
<letter_ref letter_id="T"/>
<letter_ref letter_id="T"/>
<letter_ref letter_id="T"/>
<letter_ref letter_id="T"/>
<letter_ref letter_id="T"/>
<letter_ref letter_id="T"/>
<letter_ref letter_id="T"/>
<letter_ref letter_id="T"/>
<letter_ref letter_id="T"/>
<letter_ref letter_id="T"/>
<letter_ref letter_id="T"/>
<letter_ref letter_id="T"/>
<letter_ref letter_id="C"/>
<letter_ref letter_id="T"/>
<letter_ref letter_id="T"/>
<letter_ref letter_id="T"/>
<letter_ref letter_id="C"/>
<letter_ref letter_id="C"/>
<letter_ref letter_id="C"/>
</site>
<right_flank>ATGCATATAA</right_flank>
</contributing_site>
<contributing_site sequence_id="sequence_27" position="123" strand="plus" pvalue="9.97e-08" >
<left_flank>ATTCTGTTTA</left_flank>
<site>
<letter_ref letter_id="T"/>
<letter_ref letter_id="T"/>
<letter_ref letter_id="T"/>
<letter_ref letter_id="G"/>
<letter_ref letter_id="T"/>
<letter_ref letter_id="T"/>
<letter_ref letter_id="T"/>
<letter_ref letter_id="G"/>
<letter_ref letter_id="T"/>
<letter_ref letter_id="T"/>
<letter_ref letter_id="T"/>
<letter_ref letter_id="T"/>
<letter_ref letter_id="T"/>
<letter_ref letter_id="T"/>
<letter_ref letter_id="T"/>
<letter_ref letter_id="G"/>
<letter_ref letter_id="T"/>
<letter_ref letter_id="T"/>
<letter_ref letter_id="T"/>
<letter_ref letter_id="T"/>
<letter_ref letter_id="T"/>
<letter_ref letter_id="T"/>
<letter_ref letter_id="T"/>
<letter_ref letter_id="G"/>
<letter_ref letter_id="T"/>
<letter_ref letter_id="T"/>
<letter_ref letter_id="T"/>
<letter_ref letter_id="G"/>
<letter_ref letter_id="T"/>
</site>
<right_flank>TTGTTTGTTT</right_flank>
</contributing_site>
<contributing_site sequence_id="sequence_76" position="14" strand="plus" pvalue="1.50e-07" >
<left_flank>TTTTTATTAA</left_flank>
<site>
<letter_ref letter_id="A"/>
<letter_ref letter_id="A"/>
<letter_ref letter_id="T"/>
<letter_ref letter_id="A"/>
<letter_ref letter_id="T"/>
<letter_ref letter_id="C"/>
<letter_ref letter_id="C"/>
<letter_ref letter_id="C"/>
<letter_ref letter_id="T"/>
<letter_ref letter_id="T"/>
<letter_ref letter_id="T"/>
<letter_ref letter_id="T"/>
<letter_ref letter_id="T"/>
<letter_ref letter_id="T"/>
<letter_ref letter_id="T"/>
<letter_ref letter_id="T"/>
<letter_ref letter_id="T"/>
<letter_ref letter_id="C"/>
<letter_ref letter_id="T"/>
<letter_ref letter_id="T"/>
<letter_ref letter_id="T"/>
<letter_ref letter_id="T"/>
<letter_ref letter_id="T"/>
<letter_ref letter_id="T"/>
<letter_ref letter_id="T"/>
<letter_ref letter_id="T"/>
<letter_ref letter_id="T"/>
<letter_ref letter_id="T"/>
<letter_ref letter_id="T"/>
</site>
<right_flank>AAAGTATATA</right_flank>
</contributing_site>
<contributing_site sequence_id="sequence_100" position="895" strand="minus" pvalue="1.75e-07" >
<left_flank>AAAAGAAATA</left_flank>
<site>
<letter_ref letter_id="T"/>
<letter_ref letter_id="C"/>
<letter_ref letter_id="C"/>
<letter_ref letter_id="T"/>
<letter_ref letter_id="T"/>
<letter_ref letter_id="T"/>
<letter_ref letter_id="T"/>
<letter_ref letter_id="T"/>
<letter_ref letter_id="T"/>
<letter_ref letter_id="T"/>
<letter_ref letter_id="T"/>
<letter_ref letter_id="T"/>
<letter_ref letter_id="T"/>
<letter_ref letter_id="T"/>
<letter_ref letter_id="T"/>
<letter_ref letter_id="T"/>
<letter_ref letter_id="T"/>
<letter_ref letter_id="T"/>
<letter_ref letter_id="T"/>
<letter_ref letter_id="T"/>
<letter_ref letter_id="T"/>
<letter_ref letter_id="T"/>
<letter_ref letter_id="C"/>
<letter_ref letter_id="A"/>
<letter_ref letter_id="T"/>
<letter_ref letter_id="A"/>
<letter_ref letter_id="T"/>
<letter_ref letter_id="A"/>
<letter_ref letter_id="T"/>
</site>
<right_flank>ATAATTAATA</right_flank>
</contributing_site>
<contributing_site sequence_id="sequence_83" position="349" strand="plus" pvalue="1.89e-07" >
<left_flank>TATGTTGTGC</left_flank>
<site>
<letter_ref letter_id="A"/>
<letter_ref letter_id="T"/>
<letter_ref letter_id="T"/>
<letter_ref letter_id="A"/>
<letter_ref letter_id="A"/>
<letter_ref letter_id="A"/>
<letter_ref letter_id="T"/>
<letter_ref letter_id="T"/>
<letter_ref letter_id="T"/>
<letter_ref letter_id="T"/>
<letter_ref letter_id="T"/>
<letter_ref letter_id="T"/>
<letter_ref letter_id="T"/>
<letter_ref letter_id="T"/>
<letter_ref letter_id="T"/>
<letter_ref letter_id="T"/>
<letter_ref letter_id="T"/>
<letter_ref letter_id="T"/>
<letter_ref letter_id="T"/>
<letter_ref letter_id="T"/>
<letter_ref letter_id="T"/>
<letter_ref letter_id="C"/>
<letter_ref letter_id="C"/>
<letter_ref letter_id="T"/>
<letter_ref letter_id="T"/>
<letter_ref letter_id="T"/>
<letter_ref letter_id="T"/>
<letter_ref letter_id="T"/>
<letter_ref letter_id="C"/>
</site>
<right_flank>ATATTATATG</right_flank>
</contributing_site>
<contributing_site sequence_id="sequence_51" position="217" strand="minus" pvalue="2.21e-07" >
<left_flank>TAATATGGCA</left_flank>
<site>
<letter_ref letter_id="T"/>
<letter_ref letter_id="C"/>
<letter_ref letter_id="T"/>
<letter_ref letter_id="T"/>
<letter_ref letter_id="A"/>
<letter_ref letter_id="T"/>
<letter_ref letter_id="T"/>
<letter_ref letter_id="T"/>
<letter_ref letter_id="T"/>
<letter_ref letter_id="T"/>
<letter_ref letter_id="T"/>
<letter_ref letter_id="T"/>
<letter_ref letter_id="T"/>
<letter_ref letter_id="T"/>
<letter_ref letter_id="T"/>
<letter_ref letter_id="T"/>
<letter_ref letter_id="T"/>
<letter_ref letter_id="T"/>
<letter_ref letter_id="T"/>
<letter_ref letter_id="T"/>
<letter_ref letter_id="T"/>
<letter_ref letter_id="A"/>
<letter_ref letter_id="T"/>
<letter_ref letter_id="A"/>
<letter_ref letter_id="C"/>
<letter_ref letter_id="T"/>
<letter_ref letter_id="T"/>
<letter_ref letter_id="T"/>
<letter_ref letter_id="C"/>
</site>
<right_flank>ATTTATATGC</right_flank>
</contributing_site>
<contributing_site sequence_id="sequence_80" position="12" strand="minus" pvalue="3.69e-07" >
<left_flank>TCTTCATGCA</left_flank>
<site>
<letter_ref letter_id="A"/>
<letter_ref letter_id="A"/>
<letter_ref letter_id="T"/>
<letter_ref letter_id="G"/>
<letter_ref letter_id="T"/>
<letter_ref letter_id="A"/>
<letter_ref letter_id="T"/>
<letter_ref letter_id="T"/>
<letter_ref letter_id="T"/>
<letter_ref letter_id="T"/>
<letter_ref letter_id="T"/>
<letter_ref letter_id="T"/>
<letter_ref letter_id="T"/>
<letter_ref letter_id="T"/>
<letter_ref letter_id="T"/>
<letter_ref letter_id="T"/>
<letter_ref letter_id="T"/>
<letter_ref letter_id="T"/>
<letter_ref letter_id="T"/>
<letter_ref letter_id="T"/>
<letter_ref letter_id="T"/>
<letter_ref letter_id="C"/>
<letter_ref letter_id="T"/>
<letter_ref letter_id="T"/>
<letter_ref letter_id="C"/>
<letter_ref letter_id="A"/>
<letter_ref letter_id="T"/>
<letter_ref letter_id="G"/>
<letter_ref letter_id="C"/>
</site>
<right_flank>AAACGTATTT</right_flank>
</contributing_site>
<contributing_site sequence_id="sequence_105" position="1410" strand="plus" pvalue="4.87e-07" >
<left_flank>ATACATATAT</left_flank>
<site>
<letter_ref letter_id="T"/>
<letter_ref letter_id="A"/>
<letter_ref letter_id="T"/>
<letter_ref letter_id="T"/>
<letter_ref letter_id="A"/>
<letter_ref letter_id="T"/>
<letter_ref letter_id="T"/>
<letter_ref letter_id="T"/>
<letter_ref letter_id="T"/>
<letter_ref letter_id="T"/>
<letter_ref letter_id="A"/>
<letter_ref letter_id="T"/>
<letter_ref letter_id="T"/>
<letter_ref letter_id="A"/>
<letter_ref letter_id="T"/>
<letter_ref letter_id="T"/>
<letter_ref letter_id="T"/>
<letter_ref letter_id="T"/>
<letter_ref letter_id="T"/>
<letter_ref letter_id="T"/>
<letter_ref letter_id="T"/>
<letter_ref letter_id="T"/>
<letter_ref letter_id="T"/>
<letter_ref letter_id="T"/>
<letter_ref letter_id="T"/>
<letter_ref letter_id="T"/>
<letter_ref letter_id="T"/>
<letter_ref letter_id="T"/>
<letter_ref letter_id="T"/>
</site>
<right_flank>AGTTATAACA</right_flank>
</contributing_site>
<contributing_site sequence_id="sequence_87" position="161" strand="plus" pvalue="5.95e-07" >
<left_flank>TATTGTTGTT</left_flank>
<site>
<letter_ref letter_id="G"/>
<letter_ref letter_id="T"/>
<letter_ref letter_id="T"/>
<letter_ref letter_id="G"/>
<letter_ref letter_id="T"/>
<letter_ref letter_id="T"/>
<letter_ref letter_id="G"/>
<letter_ref letter_id="T"/>
<letter_ref letter_id="T"/>
<letter_ref letter_id="G"/>
<letter_ref letter_id="T"/>
<letter_ref letter_id="T"/>
<letter_ref letter_id="G"/>
<letter_ref letter_id="T"/>
<letter_ref letter_id="T"/>
<letter_ref letter_id="G"/>
<letter_ref letter_id="T"/>
<letter_ref letter_id="T"/>
<letter_ref letter_id="G"/>
<letter_ref letter_id="T"/>
<letter_ref letter_id="T"/>
<letter_ref letter_id="G"/>
<letter_ref letter_id="T"/>
<letter_ref letter_id="T"/>
<letter_ref letter_id="G"/>
<letter_ref letter_id="T"/>
<letter_ref letter_id="T"/>
<letter_ref letter_id="G"/>
<letter_ref letter_id="T"/>
</site>
<right_flank>TGTTGTTATT</right_flank>
</contributing_site>
<contributing_site sequence_id="sequence_67" position="124" strand="plus" pvalue="6.36e-07" >
<left_flank>CACATGTGTA</left_flank>
<site>
<letter_ref letter_id="C"/>
<letter_ref letter_id="T"/>
<letter_ref letter_id="T"/>
<letter_ref letter_id="T"/>
<letter_ref letter_id="T"/>
<letter_ref letter_id="T"/>
<letter_ref letter_id="T"/>
<letter_ref letter_id="T"/>
<letter_ref letter_id="T"/>
<letter_ref letter_id="A"/>
<letter_ref letter_id="A"/>
<letter_ref letter_id="T"/>
<letter_ref letter_id="T"/>
<letter_ref letter_id="A"/>
<letter_ref letter_id="T"/>
<letter_ref letter_id="T"/>
<letter_ref letter_id="T"/>
<letter_ref letter_id="T"/>
<letter_ref letter_id="T"/>
<letter_ref letter_id="T"/>
<letter_ref letter_id="T"/>
<letter_ref letter_id="T"/>
<letter_ref letter_id="T"/>
<letter_ref letter_id="T"/>
<letter_ref letter_id="T"/>
<letter_ref letter_id="T"/>
<letter_ref letter_id="T"/>
<letter_ref letter_id="T"/>
<letter_ref letter_id="T"/>
</site>
<right_flank>GAGTAGAAAA</right_flank>
</contributing_site>
<contributing_site sequence_id="sequence_36" position="387" strand="plus" pvalue="8.23e-07" >
<left_flank>ATTTTTGTTA</left_flank>
<site>
<letter_ref letter_id="T"/>
<letter_ref letter_id="T"/>
<letter_ref letter_id="C"/>
<letter_ref letter_id="T"/>
<letter_ref letter_id="T"/>
<letter_ref letter_id="T"/>
<letter_ref letter_id="T"/>
<letter_ref letter_id="A"/>
<letter_ref letter_id="T"/>
<letter_ref letter_id="T"/>
<letter_ref letter_id="T"/>
<letter_ref letter_id="T"/>
<letter_ref letter_id="A"/>
<letter_ref letter_id="T"/>
<letter_ref letter_id="T"/>
<letter_ref letter_id="T"/>
<letter_ref letter_id="T"/>
<letter_ref letter_id="T"/>
<letter_ref letter_id="T"/>
<letter_ref letter_id="T"/>
<letter_ref letter_id="T"/>
<letter_ref letter_id="T"/>
<letter_ref letter_id="T"/>
<letter_ref letter_id="T"/>
<letter_ref letter_id="T"/>
<letter_ref letter_id="T"/>
<letter_ref letter_id="T"/>
<letter_ref letter_id="A"/>
<letter_ref letter_id="T"/>
</site>
<right_flank>TATTTTTAAT</right_flank>
</contributing_site>
<contributing_site sequence_id="sequence_85" position="12" strand="minus" pvalue="9.33e-07" >
<left_flank>ACCATATCTA</left_flank>
<site>
<letter_ref letter_id="T"/>
<letter_ref letter_id="A"/>
<letter_ref letter_id="T"/>
<letter_ref letter_id="T"/>
<letter_ref letter_id="A"/>
<letter_ref letter_id="T"/>
<letter_ref letter_id="T"/>
<letter_ref letter_id="T"/>
<letter_ref letter_id="T"/>
<letter_ref letter_id="T"/>
<letter_ref letter_id="T"/>
<letter_ref letter_id="T"/>
<letter_ref letter_id="G"/>
<letter_ref letter_id="A"/>
<letter_ref letter_id="T"/>
<letter_ref letter_id="T"/>
<letter_ref letter_id="T"/>
<letter_ref letter_id="T"/>
<letter_ref letter_id="T"/>
<letter_ref letter_id="T"/>
<letter_ref letter_id="T"/>
<letter_ref letter_id="T"/>
<letter_ref letter_id="T"/>
<letter_ref letter_id="T"/>
<letter_ref letter_id="T"/>
<letter_ref letter_id="T"/>
<letter_ref letter_id="T"/>
<letter_ref letter_id="A"/>
<letter_ref letter_id="T"/>
</site>
<right_flank>CTCTTTAAGG</right_flank>
</contributing_site>
<contributing_site sequence_id="sequence_31" position="324" strand="plus" pvalue="1.26e-06" >
<left_flank>GTCATAAGAA</left_flank>
<site>
<letter_ref letter_id="T"/>
<letter_ref letter_id="T"/>
<letter_ref letter_id="T"/>
<letter_ref letter_id="A"/>
<letter_ref letter_id="T"/>
<letter_ref letter_id="T"/>
<letter_ref letter_id="C"/>
<letter_ref letter_id="T"/>
<letter_ref letter_id="T"/>
<letter_ref letter_id="T"/>
<letter_ref letter_id="T"/>
<letter_ref letter_id="T"/>
<letter_ref letter_id="T"/>
<letter_ref letter_id="T"/>
<letter_ref letter_id="T"/>
<letter_ref letter_id="C"/>
<letter_ref letter_id="T"/>
<letter_ref letter_id="T"/>
<letter_ref letter_id="T"/>
<letter_ref letter_id="C"/>
<letter_ref letter_id="A"/>
<letter_ref letter_id="T"/>
<letter_ref letter_id="C"/>
<letter_ref letter_id="A"/>
<letter_ref letter_id="C"/>
<letter_ref letter_id="A"/>
<letter_ref letter_id="T"/>
<letter_ref letter_id="T"/>
<letter_ref letter_id="C"/>
</site>
<right_flank>CTTCTTTATT</right_flank>
</contributing_site>
<contributing_site sequence_id="sequence_22" position="164" strand="plus" pvalue="1.34e-06" >
<left_flank>TTTTTTTATG</left_flank>
<site>
<letter_ref letter_id="G"/>
<letter_ref letter_id="T"/>
<letter_ref letter_id="T"/>
<letter_ref letter_id="C"/>
<letter_ref letter_id="A"/>
<letter_ref letter_id="T"/>
<letter_ref letter_id="A"/>
<letter_ref letter_id="A"/>
<letter_ref letter_id="T"/>
<letter_ref letter_id="T"/>
<letter_ref letter_id="T"/>
<letter_ref letter_id="C"/>
<letter_ref letter_id="G"/>
<letter_ref letter_id="T"/>
<letter_ref letter_id="T"/>
<letter_ref letter_id="T"/>
<letter_ref letter_id="T"/>
<letter_ref letter_id="T"/>
<letter_ref letter_id="T"/>
<letter_ref letter_id="T"/>
<letter_ref letter_id="T"/>
<letter_ref letter_id="C"/>
<letter_ref letter_id="C"/>
<letter_ref letter_id="T"/>
<letter_ref letter_id="T"/>
<letter_ref letter_id="T"/>
<letter_ref letter_id="T"/>
<letter_ref letter_id="C"/>
<letter_ref letter_id="T"/>
</site>
<right_flank>TAAATTGAAT</right_flank>
</contributing_site>
<contributing_site sequence_id="sequence_46" position="195" strand="plus" pvalue="1.42e-06" >
<left_flank>TGTATAATAA</left_flank>
<site>
<letter_ref letter_id="T"/>
<letter_ref letter_id="T"/>
<letter_ref letter_id="T"/>
<letter_ref letter_id="T"/>
<letter_ref letter_id="T"/>
<letter_ref letter_id="T"/>
<letter_ref letter_id="C"/>
<letter_ref letter_id="A"/>
<letter_ref letter_id="T"/>
<letter_ref letter_id="T"/>
<letter_ref letter_id="T"/>
<letter_ref letter_id="C"/>
<letter_ref letter_id="A"/>
<letter_ref letter_id="T"/>
<letter_ref letter_id="T"/>
<letter_ref letter_id="T"/>
<letter_ref letter_id="T"/>
<letter_ref letter_id="T"/>
<letter_ref letter_id="T"/>
<letter_ref letter_id="C"/>
<letter_ref letter_id="T"/>
<letter_ref letter_id="T"/>
<letter_ref letter_id="C"/>
<letter_ref letter_id="A"/>
<letter_ref letter_id="T"/>
<letter_ref letter_id="A"/>
<letter_ref letter_id="T"/>
<letter_ref letter_id="T"/>
<letter_ref letter_id="T"/>
</site>
<right_flank>TATTTTATTT</right_flank>
</contributing_site>
<contributing_site sequence_id="sequence_106" position="2703" strand="plus" pvalue="2.92e-06" >
<left_flank>TCAAAAAATG</left_flank>
<site>
<letter_ref letter_id="A"/>
<letter_ref letter_id="T"/>
<letter_ref letter_id="T"/>
<letter_ref letter_id="T"/>
<letter_ref letter_id="T"/>
<letter_ref letter_id="C"/>
<letter_ref letter_id="T"/>
<letter_ref letter_id="T"/>
<letter_ref letter_id="T"/>
<letter_ref letter_id="G"/>
<letter_ref letter_id="A"/>
<letter_ref letter_id="T"/>
<letter_ref letter_id="G"/>
<letter_ref letter_id="T"/>
<letter_ref letter_id="T"/>
<letter_ref letter_id="T"/>
<letter_ref letter_id="C"/>
<letter_ref letter_id="T"/>
<letter_ref letter_id="T"/>
<letter_ref letter_id="T"/>
<letter_ref letter_id="T"/>
<letter_ref letter_id="T"/>
<letter_ref letter_id="T"/>
<letter_ref letter_id="T"/>
<letter_ref letter_id="T"/>
<letter_ref letter_id="C"/>
<letter_ref letter_id="T"/>
<letter_ref letter_id="T"/>
<letter_ref letter_id="C"/>
</site>
<right_flank>TTAACTACAA</right_flank>
</contributing_site>
<contributing_site sequence_id="sequence_39" position="439" strand="minus" pvalue="3.08e-06" >
<left_flank>TTCGTTTATA</left_flank>
<site>
<letter_ref letter_id="C"/>
<letter_ref letter_id="A"/>
<letter_ref letter_id="T"/>
<letter_ref letter_id="G"/>
<letter_ref letter_id="T"/>
<letter_ref letter_id="A"/>
<letter_ref letter_id="T"/>
<letter_ref letter_id="A"/>
<letter_ref letter_id="T"/>
<letter_ref letter_id="T"/>
<letter_ref letter_id="T"/>
<letter_ref letter_id="T"/>
<letter_ref letter_id="T"/>
<letter_ref letter_id="T"/>
<letter_ref letter_id="T"/>
<letter_ref letter_id="G"/>
<letter_ref letter_id="T"/>
<letter_ref letter_id="T"/>
<letter_ref letter_id="T"/>
<letter_ref letter_id="T"/>
<letter_ref letter_id="T"/>
<letter_ref letter_id="G"/>
<letter_ref letter_id="C"/>
<letter_ref letter_id="A"/>
<letter_ref letter_id="T"/>
<letter_ref letter_id="A"/>
<letter_ref letter_id="T"/>
<letter_ref letter_id="A"/>
<letter_ref letter_id="T"/>
</site>
<right_flank>TTTTTTTCTC</right_flank>
</contributing_site>
<contributing_site sequence_id="sequence_26" position="315" strand="plus" pvalue="4.82e-06" >
<left_flank>CTTAAATATA</left_flank>
<site>
<letter_ref letter_id="T"/>
<letter_ref letter_id="A"/>
<letter_ref letter_id="T"/>
<letter_ref letter_id="A"/>
<letter_ref letter_id="T"/>
<letter_ref letter_id="C"/>
<letter_ref letter_id="C"/>
<letter_ref letter_id="A"/>
<letter_ref letter_id="T"/>
<letter_ref letter_id="T"/>
<letter_ref letter_id="T"/>
<letter_ref letter_id="T"/>
<letter_ref letter_id="T"/>
<letter_ref letter_id="T"/>
<letter_ref letter_id="T"/>
<letter_ref letter_id="T"/>
<letter_ref letter_id="T"/>
<letter_ref letter_id="T"/>
<letter_ref letter_id="T"/>
<letter_ref letter_id="T"/>
<letter_ref letter_id="T"/>
<letter_ref letter_id="T"/>
<letter_ref letter_id="C"/>
<letter_ref letter_id="A"/>
<letter_ref letter_id="A"/>
<letter_ref letter_id="A"/>
<letter_ref letter_id="T"/>
<letter_ref letter_id="T"/>
<letter_ref letter_id="T"/>
</site>
<right_flank>AAGAAAATTA</right_flank>
</contributing_site>
<contributing_site sequence_id="sequence_5" position="285" strand="plus" pvalue="5.56e-06" >
<left_flank>AATTTATTTT</left_flank>
<site>
<letter_ref letter_id="T"/>
<letter_ref letter_id="A"/>
<letter_ref letter_id="T"/>
<letter_ref letter_id="A"/>
<letter_ref letter_id="T"/>
<letter_ref letter_id="T"/>
<letter_ref letter_id="T"/>
<letter_ref letter_id="T"/>
<letter_ref letter_id="T"/>
<letter_ref letter_id="T"/>
<letter_ref letter_id="T"/>
<letter_ref letter_id="T"/>
<letter_ref letter_id="A"/>
<letter_ref letter_id="T"/>
<letter_ref letter_id="T"/>
<letter_ref letter_id="T"/>
<letter_ref letter_id="T"/>
<letter_ref letter_id="T"/>
<letter_ref letter_id="G"/>
<letter_ref letter_id="T"/>
<letter_ref letter_id="A"/>
<letter_ref letter_id="C"/>
<letter_ref letter_id="T"/>
<letter_ref letter_id="T"/>
<letter_ref letter_id="T"/>
<letter_ref letter_id="A"/>
<letter_ref letter_id="T"/>
<letter_ref letter_id="A"/>
<letter_ref letter_id="T"/>
</site>
<right_flank>TTTTCTTTAT</right_flank>
</contributing_site>
<contributing_site sequence_id="sequence_45" position="238" strand="minus" pvalue="5.83e-06" >
<left_flank>TAATTATATT</left_flank>
<site>
<letter_ref letter_id="T"/>
<letter_ref letter_id="A"/>
<letter_ref letter_id="A"/>
<letter_ref letter_id="T"/>
<letter_ref letter_id="A"/>
<letter_ref letter_id="A"/>
<letter_ref letter_id="A"/>
<letter_ref letter_id="T"/>
<letter_ref letter_id="T"/>
<letter_ref letter_id="T"/>
<letter_ref letter_id="T"/>
<letter_ref letter_id="T"/>
<letter_ref letter_id="T"/>
<letter_ref letter_id="T"/>
<letter_ref letter_id="T"/>
<letter_ref letter_id="T"/>
<letter_ref letter_id="T"/>
<letter_ref letter_id="T"/>
<letter_ref letter_id="T"/>
<letter_ref letter_id="T"/>
<letter_ref letter_id="T"/>
<letter_ref letter_id="T"/>
<letter_ref letter_id="C"/>
<letter_ref letter_id="T"/>
<letter_ref letter_id="T"/>
<letter_ref letter_id="T"/>
<letter_ref letter_id="T"/>
<letter_ref letter_id="T"/>
<letter_ref letter_id="G"/>
</site>
<right_flank>AGTACAAAAA</right_flank>
</contributing_site>
<contributing_site sequence_id="sequence_66" position="495" strand="minus" pvalue="1.83e-05" >
<left_flank>TTACGTAAAA</left_flank>
<site>
<letter_ref letter_id="T"/>
<letter_ref letter_id="A"/>
<letter_ref letter_id="T"/>
<letter_ref letter_id="A"/>
<letter_ref letter_id="T"/>
<letter_ref letter_id="T"/>
<letter_ref letter_id="T"/>
<letter_ref letter_id="T"/>
<letter_ref letter_id="T"/>
<letter_ref letter_id="T"/>
<letter_ref letter_id="A"/>
<letter_ref letter_id="T"/>
<letter_ref letter_id="A"/>
<letter_ref letter_id="A"/>
<letter_ref letter_id="T"/>
<letter_ref letter_id="T"/>
<letter_ref letter_id="T"/>
<letter_ref letter_id="T"/>
<letter_ref letter_id="G"/>
<letter_ref letter_id="T"/>
<letter_ref letter_id="T"/>
<letter_ref letter_id="A"/>
<letter_ref letter_id="C"/>
<letter_ref letter_id="A"/>
<letter_ref letter_id="T"/>
<letter_ref letter_id="T"/>
<letter_ref letter_id="T"/>
<letter_ref letter_id="T"/>
<letter_ref letter_id="C"/>
</site>
<right_flank>TTTCTTTTTT</right_flank>
</contributing_site>
<contributing_site sequence_id="sequence_19" position="97" strand="minus" pvalue="2.06e-05" >
<left_flank>TAATTATTAT</left_flank>
<site>
<letter_ref letter_id="T"/>
<letter_ref letter_id="T"/>
<letter_ref letter_id="T"/>
<letter_ref letter_id="A"/>
<letter_ref letter_id="T"/>
<letter_ref letter_id="A"/>
<letter_ref letter_id="T"/>
<letter_ref letter_id="C"/>
<letter_ref letter_id="C"/>
<letter_ref letter_id="T"/>
<letter_ref letter_id="A"/>
<letter_ref letter_id="C"/>
<letter_ref letter_id="T"/>
<letter_ref letter_id="A"/>
<letter_ref letter_id="T"/>
<letter_ref letter_id="G"/>
<letter_ref letter_id="C"/>
<letter_ref letter_id="T"/>
<letter_ref letter_id="G"/>
<letter_ref letter_id="T"/>
<letter_ref letter_id="A"/>
<letter_ref letter_id="G"/>
<letter_ref letter_id="C"/>
<letter_ref letter_id="T"/>
<letter_ref letter_id="C"/>
<letter_ref letter_id="T"/>
<letter_ref letter_id="T"/>
<letter_ref letter_id="T"/>
<letter_ref letter_id="C"/>
</site>
<right_flank>TATGTGTATT</right_flank>
</contributing_site>
</contributing_sites>
</motif>
<motif id="motif_3" name="ATAWATATATATATATATATATATATATA" alt="MEME-3" width="29" sites="60" ic="44.6" re="25.7" llr="1070" p_value="7.6e-293" e_value="8.8e-116" bayes_threshold="11.7409" elapsed_time="1346.244495">
<scores>
<alphabet_matrix>
<alphabet_array>
<value letter_id="A">102</value>
<value letter_id="C">-28</value>
<value letter_id="G">-1255</value>
<value letter_id="T">-233</value>
</alphabet_array>
<alphabet_array>
<value letter_id="A">-307</value>
<value letter_id="C">-128</value>
<value letter_id="G">-128</value>
<value letter_id="T">108</value>
</alphabet_array>
<alphabet_array>
<value letter_id="A">81</value>
<value letter_id="C">-70</value>
<value letter_id="G">53</value>
<value letter_id="T">-207</value>
</alphabet_array>
<alphabet_array>
<value letter_id="A">-48</value>
<value letter_id="C">72</value>
<value letter_id="G">-1255</value>
<value letter_id="T">44</value>
</alphabet_array>
<alphabet_array>
<value letter_id="A">77</value>
<value letter_id="C">-1255</value>
<value letter_id="G">72</value>
<value letter_id="T">-148</value>
</alphabet_array>
<alphabet_array>
<value letter_id="A">-165</value>
<value letter_id="C">-1255</value>
<value letter_id="G">-1255</value>
<value letter_id="T">105</value>
</alphabet_array>
<alphabet_array>
<value letter_id="A">96</value>
<value letter_id="C">-1255</value>
<value letter_id="G">-1255</value>
<value letter_id="T">-119</value>
</alphabet_array>
<alphabet_array>
<value letter_id="A">-184</value>
<value letter_id="C">-28</value>
<value letter_id="G">-228</value>
<value letter_id="T">93</value>
</alphabet_array>
<alphabet_array>
<value letter_id="A">108</value>
<value letter_id="C">-1255</value>
<value letter_id="G">-28</value>
<value letter_id="T">-307</value>
</alphabet_array>
<alphabet_array>
<value letter_id="A">-133</value>
<value letter_id="C">30</value>
<value letter_id="G">-228</value>
<value letter_id="T">77</value>
</alphabet_array>
<alphabet_array>
<value letter_id="A">116</value>
<value letter_id="C">-1255</value>
<value letter_id="G">-1255</value>
<value letter_id="T">-265</value>
</alphabet_array>
<alphabet_array>
<value letter_id="A">-1255</value>
<value letter_id="C">-70</value>
<value letter_id="G">-1255</value>
<value letter_id="T">118</value>
</alphabet_array>
<alphabet_array>
<value letter_id="A">125</value>
<value letter_id="C">-1255</value>
<value letter_id="G">-1255</value>
<value letter_id="T">-1255</value>
</alphabet_array>
<alphabet_array>
<value letter_id="A">-233</value>
<value letter_id="C">-28</value>
<value letter_id="G">-1255</value>
<value letter_id="T">102</value>
</alphabet_array>
<alphabet_array>
<value letter_id="A">125</value>
<value letter_id="C">-1255</value>
<value letter_id="G">-1255</value>
<value letter_id="T">-1255</value>
</alphabet_array>
<alphabet_array>
<value letter_id="A">-465</value>
<value letter_id="C">-1255</value>
<value letter_id="G">-1255</value>
<value letter_id="T">123</value>
</alphabet_array>
<alphabet_array>
<value letter_id="A">121</value>
<value letter_id="C">-1255</value>
<value letter_id="G">-128</value>
<value letter_id="T">-1255</value>
</alphabet_array>
<alphabet_array>
<value letter_id="A">-1255</value>
<value letter_id="C">-1255</value>
<value letter_id="G">-1255</value>
<value letter_id="T">125</value>
</alphabet_array>
<alphabet_array>
<value letter_id="A">125</value>
<value letter_id="C">-1255</value>
<value letter_id="G">-1255</value>
<value letter_id="T">-1255</value>
</alphabet_array>
<alphabet_array>
<value letter_id="A">-465</value>
<value letter_id="C">-1255</value>
<value letter_id="G">-1255</value>
<value letter_id="T">123</value>
</alphabet_array>
<alphabet_array>
<value letter_id="A">118</value>
<value letter_id="C">-228</value>
<value letter_id="G">-228</value>
<value letter_id="T">-465</value>
</alphabet_array>
<alphabet_array>
<value letter_id="A">-1255</value>
<value letter_id="C">-1255</value>
<value letter_id="G">-1255</value>
<value letter_id="T">125</value>
</alphabet_array>
<alphabet_array>
<value letter_id="A">118</value>
<value letter_id="C">-1255</value>
<value letter_id="G">-70</value>
<value letter_id="T">-1255</value>
</alphabet_array>
<alphabet_array>
<value letter_id="A">-365</value>
<value letter_id="C">-1255</value>
<value letter_id="G">-1255</value>
<value letter_id="T">121</value>
</alphabet_array>
<alphabet_array>
<value letter_id="A">123</value>
<value letter_id="C">-1255</value>
<value letter_id="G">-1255</value>
<value letter_id="T">-465</value>
</alphabet_array>
<alphabet_array>
<value letter_id="A">-1255</value>
<value letter_id="C">-70</value>
<value letter_id="G">-1255</value>
<value letter_id="T">118</value>
</alphabet_array>
<alphabet_array>
<value letter_id="A">125</value>
<value letter_id="C">-1255</value>
<value letter_id="G">-1255</value>
<value letter_id="T">-1255</value>
</alphabet_array>
<alphabet_array>
<value letter_id="A">-365</value>
<value letter_id="C">-1255</value>
<value letter_id="G">-228</value>
<value letter_id="T">118</value>
</alphabet_array>
<alphabet_array>
<value letter_id="A">102</value>
<value letter_id="C">-1255</value>
<value letter_id="G">-1255</value>
<value letter_id="T">-148</value>
</alphabet_array>
</alphabet_matrix>
</scores>
<probabilities>
<alphabet_matrix>
<alphabet_array>
<value letter_id="A">0.850000</value>
<value letter_id="C">0.066667</value>
<value letter_id="G">0.000000</value>
<value letter_id="T">0.083333</value>
</alphabet_array>
<alphabet_array>
<value letter_id="A">0.050000</value>
<value letter_id="C">0.033333</value>
<value letter_id="G">0.033333</value>
<value letter_id="T">0.883333</value>
</alphabet_array>
<alphabet_array>
<value letter_id="A">0.733333</value>
<value letter_id="C">0.050000</value>
<value letter_id="G">0.116667</value>
<value letter_id="T">0.100000</value>
</alphabet_array>
<alphabet_array>
<value letter_id="A">0.300000</value>
<value letter_id="C">0.133333</value>
<value letter_id="G">0.000000</value>
<value letter_id="T">0.566667</value>
</alphabet_array>
<alphabet_array>
<value letter_id="A">0.716667</value>
<value letter_id="C">0.000000</value>
<value letter_id="G">0.133333</value>
<value letter_id="T">0.150000</value>
</alphabet_array>
<alphabet_array>
<value letter_id="A">0.133333</value>
<value letter_id="C">0.000000</value>
<value letter_id="G">0.000000</value>
<value letter_id="T">0.866667</value>
</alphabet_array>
<alphabet_array>
<value letter_id="A">0.816667</value>
<value letter_id="C">0.000000</value>
<value letter_id="G">0.000000</value>
<value letter_id="T">0.183333</value>
</alphabet_array>
<alphabet_array>
<value letter_id="A">0.116667</value>
<value letter_id="C">0.066667</value>
<value letter_id="G">0.016667</value>
<value letter_id="T">0.800000</value>
</alphabet_array>
<alphabet_array>
<value letter_id="A">0.883333</value>
<value letter_id="C">0.000000</value>
<value letter_id="G">0.066667</value>
<value letter_id="T">0.050000</value>
</alphabet_array>
<alphabet_array>
<value letter_id="A">0.166667</value>
<value letter_id="C">0.100000</value>
<value letter_id="G">0.016667</value>
<value letter_id="T">0.716667</value>
</alphabet_array>
<alphabet_array>
<value letter_id="A">0.933333</value>
<value letter_id="C">0.000000</value>
<value letter_id="G">0.000000</value>
<value letter_id="T">0.066667</value>
</alphabet_array>
<alphabet_array>
<value letter_id="A">0.000000</value>
<value letter_id="C">0.050000</value>
<value letter_id="G">0.000000</value>
<value letter_id="T">0.950000</value>
</alphabet_array>
<alphabet_array>
<value letter_id="A">1.000000</value>
<value letter_id="C">0.000000</value>
<value letter_id="G">0.000000</value>
<value letter_id="T">0.000000</value>
</alphabet_array>
<alphabet_array>
<value letter_id="A">0.083333</value>
<value letter_id="C">0.066667</value>
<value letter_id="G">0.000000</value>
<value letter_id="T">0.850000</value>
</alphabet_array>
<alphabet_array>
<value letter_id="A">1.000000</value>
<value letter_id="C">0.000000</value>
<value letter_id="G">0.000000</value>
<value letter_id="T">0.000000</value>
</alphabet_array>
<alphabet_array>
<value letter_id="A">0.016667</value>
<value letter_id="C">0.000000</value>
<value letter_id="G">0.000000</value>
<value letter_id="T">0.983333</value>
</alphabet_array>
<alphabet_array>
<value letter_id="A">0.966667</value>
<value letter_id="C">0.000000</value>
<value letter_id="G">0.033333</value>
<value letter_id="T">0.000000</value>
</alphabet_array>
<alphabet_array>
<value letter_id="A">0.000000</value>
<value letter_id="C">0.000000</value>
<value letter_id="G">0.000000</value>
<value letter_id="T">1.000000</value>
</alphabet_array>
<alphabet_array>
<value letter_id="A">1.000000</value>
<value letter_id="C">0.000000</value>
<value letter_id="G">0.000000</value>
<value letter_id="T">0.000000</value>
</alphabet_array>
<alphabet_array>
<value letter_id="A">0.016667</value>
<value letter_id="C">0.000000</value>
<value letter_id="G">0.000000</value>
<value letter_id="T">0.983333</value>
</alphabet_array>
<alphabet_array>
<value letter_id="A">0.950000</value>
<value letter_id="C">0.016667</value>
<value letter_id="G">0.016667</value>
<value letter_id="T">0.016667</value>
</alphabet_array>
<alphabet_array>
<value letter_id="A">0.000000</value>
<value letter_id="C">0.000000</value>
<value letter_id="G">0.000000</value>
<value letter_id="T">1.000000</value>
</alphabet_array>
<alphabet_array>
<value letter_id="A">0.950000</value>
<value letter_id="C">0.000000</value>
<value letter_id="G">0.050000</value>
<value letter_id="T">0.000000</value>
</alphabet_array>
<alphabet_array>
<value letter_id="A">0.033333</value>
<value letter_id="C">0.000000</value>
<value letter_id="G">0.000000</value>
<value letter_id="T">0.966667</value>
</alphabet_array>
<alphabet_array>
<value letter_id="A">0.983333</value>
<value letter_id="C">0.000000</value>
<value letter_id="G">0.000000</value>
<value letter_id="T">0.016667</value>
</alphabet_array>
<alphabet_array>
<value letter_id="A">0.000000</value>
<value letter_id="C">0.050000</value>
<value letter_id="G">0.000000</value>
<value letter_id="T">0.950000</value>
</alphabet_array>
<alphabet_array>
<value letter_id="A">1.000000</value>
<value letter_id="C">0.000000</value>
<value letter_id="G">0.000000</value>
<value letter_id="T">0.000000</value>
</alphabet_array>
<alphabet_array>
<value letter_id="A">0.033333</value>
<value letter_id="C">0.000000</value>
<value letter_id="G">0.016667</value>
<value letter_id="T">0.950000</value>
</alphabet_array>
<alphabet_array>
<value letter_id="A">0.850000</value>
<value letter_id="C">0.000000</value>
<value letter_id="G">0.000000</value>
<value letter_id="T">0.150000</value>
</alphabet_array>
</alphabet_matrix>
</probabilities>
<regular_expression>
ATA[TA]ATATATATATATATATATATATATA
</regular_expression>
<contributing_sites>
<contributing_site sequence_id="sequence_3" position="437" strand="plus" pvalue="2.14e-12" >
<left_flank>ACATACATAT</left_flank>
<site>
<letter_ref letter_id="A"/>
<letter_ref letter_id="T"/>
<letter_ref letter_id="A"/>
<letter_ref letter_id="C"/>
<letter_ref letter_id="A"/>
<letter_ref letter_id="T"/>
<letter_ref letter_id="A"/>
<letter_ref letter_id="T"/>
<letter_ref letter_id="A"/>
<letter_ref letter_id="T"/>
<letter_ref letter_id="A"/>
<letter_ref letter_id="T"/>
<letter_ref letter_id="A"/>
<letter_ref letter_id="T"/>
<letter_ref letter_id="A"/>
<letter_ref letter_id="T"/>
<letter_ref letter_id="A"/>
<letter_ref letter_id="T"/>
<letter_ref letter_id="A"/>
<letter_ref letter_id="T"/>
<letter_ref letter_id="A"/>
<letter_ref letter_id="T"/>
<letter_ref letter_id="A"/>
<letter_ref letter_id="T"/>
<letter_ref letter_id="A"/>
<letter_ref letter_id="T"/>
<letter_ref letter_id="A"/>
<letter_ref letter_id="T"/>
<letter_ref letter_id="A"/>
</site>
<right_flank>TGCATTGTTT</right_flank>
</contributing_site>
<contributing_site sequence_id="sequence_108" position="99" strand="plus" pvalue="1.40e-11" >
<left_flank>TAATATTTGC</left_flank>
<site>
<letter_ref letter_id="A"/>
<letter_ref letter_id="T"/>
<letter_ref letter_id="A"/>
<letter_ref letter_id="T"/>
<letter_ref letter_id="A"/>
<letter_ref letter_id="T"/>
<letter_ref letter_id="A"/>
<letter_ref letter_id="T"/>
<letter_ref letter_id="A"/>
<letter_ref letter_id="T"/>
<letter_ref letter_id="A"/>
<letter_ref letter_id="T"/>
<letter_ref letter_id="A"/>
<letter_ref letter_id="T"/>
<letter_ref letter_id="A"/>
<letter_ref letter_id="T"/>
<letter_ref letter_id="A"/>
<letter_ref letter_id="T"/>
<letter_ref letter_id="A"/>
<letter_ref letter_id="T"/>
<letter_ref letter_id="A"/>
<letter_ref letter_id="T"/>
<letter_ref letter_id="A"/>
<letter_ref letter_id="T"/>
<letter_ref letter_id="A"/>
<letter_ref letter_id="T"/>
<letter_ref letter_id="A"/>
<letter_ref letter_id="T"/>
<letter_ref letter_id="A"/>
</site>
<right_flank>ATTTTTTCTT</right_flank>
</contributing_site>
<contributing_site sequence_id="sequence_104" position="2802" strand="plus" pvalue="1.40e-11" >
<left_flank>ATAAATATAT</left_flank>
<site>
<letter_ref letter_id="A"/>
<letter_ref letter_id="T"/>
<letter_ref letter_id="A"/>
<letter_ref letter_id="T"/>
<letter_ref letter_id="A"/>
<letter_ref letter_id="T"/>
<letter_ref letter_id="A"/>
<letter_ref letter_id="T"/>
<letter_ref letter_id="A"/>
<letter_ref letter_id="T"/>
<letter_ref letter_id="A"/>
<letter_ref letter_id="T"/>
<letter_ref letter_id="A"/>
<letter_ref letter_id="T"/>
<letter_ref letter_id="A"/>
<letter_ref letter_id="T"/>
<letter_ref letter_id="A"/>
<letter_ref letter_id="T"/>
<letter_ref letter_id="A"/>
<letter_ref letter_id="T"/>
<letter_ref letter_id="A"/>
<letter_ref letter_id="T"/>
<letter_ref letter_id="A"/>
<letter_ref letter_id="T"/>
<letter_ref letter_id="A"/>
<letter_ref letter_id="T"/>
<letter_ref letter_id="A"/>
<letter_ref letter_id="T"/>
<letter_ref letter_id="A"/>
</site>
<right_flank>TATATATATA</right_flank>
</contributing_site>
<contributing_site sequence_id="sequence_103" position="1991" strand="plus" pvalue="1.40e-11" >
<left_flank>ATATATATAT</left_flank>
<site>
<letter_ref letter_id="A"/>
<letter_ref letter_id="T"/>
<letter_ref letter_id="A"/>
<letter_ref letter_id="T"/>
<letter_ref letter_id="A"/>
<letter_ref letter_id="T"/>
<letter_ref letter_id="A"/>
<letter_ref letter_id="T"/>
<letter_ref letter_id="A"/>
<letter_ref letter_id="T"/>
<letter_ref letter_id="A"/>
<letter_ref letter_id="T"/>
<letter_ref letter_id="A"/>
<letter_ref letter_id="T"/>
<letter_ref letter_id="A"/>
<letter_ref letter_id="T"/>
<letter_ref letter_id="A"/>
<letter_ref letter_id="T"/>
<letter_ref letter_id="A"/>
<letter_ref letter_id="T"/>
<letter_ref letter_id="A"/>
<letter_ref letter_id="T"/>
<letter_ref letter_id="A"/>
<letter_ref letter_id="T"/>
<letter_ref letter_id="A"/>
<letter_ref letter_id="T"/>
<letter_ref letter_id="A"/>
<letter_ref letter_id="T"/>
<letter_ref letter_id="A"/>
</site>
<right_flank>TTTAAAGGTG</right_flank>
</contributing_site>
<contributing_site sequence_id="sequence_98" position="170" strand="plus" pvalue="1.40e-11" >
<left_flank>AAATATATGT</left_flank>
<site>
<letter_ref letter_id="A"/>
<letter_ref letter_id="T"/>
<letter_ref letter_id="A"/>
<letter_ref letter_id="T"/>
<letter_ref letter_id="A"/>
<letter_ref letter_id="T"/>
<letter_ref letter_id="A"/>
<letter_ref letter_id="T"/>
<letter_ref letter_id="A"/>
<letter_ref letter_id="T"/>
<letter_ref letter_id="A"/>
<letter_ref letter_id="T"/>
<letter_ref letter_id="A"/>
<letter_ref letter_id="T"/>
<letter_ref letter_id="A"/>
<letter_ref letter_id="T"/>
<letter_ref letter_id="A"/>
<letter_ref letter_id="T"/>
<letter_ref letter_id="A"/>
<letter_ref letter_id="T"/>
<letter_ref letter_id="A"/>
<letter_ref letter_id="T"/>
<letter_ref letter_id="A"/>
<letter_ref letter_id="T"/>
<letter_ref letter_id="A"/>
<letter_ref letter_id="T"/>
<letter_ref letter_id="A"/>
<letter_ref letter_id="T"/>
<letter_ref letter_id="A"/>
</site>
<right_flank>TTTAATGATA</right_flank>
</contributing_site>
<contributing_site sequence_id="sequence_97" position="2567" strand="plus" pvalue="1.40e-11" >
<left_flank>AATATTATAT</left_flank>
<site>
<letter_ref letter_id="A"/>
<letter_ref letter_id="T"/>
<letter_ref letter_id="A"/>
<letter_ref letter_id="T"/>
<letter_ref letter_id="A"/>
<letter_ref letter_id="T"/>
<letter_ref letter_id="A"/>
<letter_ref letter_id="T"/>
<letter_ref letter_id="A"/>
<letter_ref letter_id="T"/>
<letter_ref letter_id="A"/>
<letter_ref letter_id="T"/>
<letter_ref letter_id="A"/>
<letter_ref letter_id="T"/>
<letter_ref letter_id="A"/>
<letter_ref letter_id="T"/>
<letter_ref letter_id="A"/>
<letter_ref letter_id="T"/>
<letter_ref letter_id="A"/>
<letter_ref letter_id="T"/>
<letter_ref letter_id="A"/>
<letter_ref letter_id="T"/>
<letter_ref letter_id="A"/>
<letter_ref letter_id="T"/>
<letter_ref letter_id="A"/>
<letter_ref letter_id="T"/>
<letter_ref letter_id="A"/>
<letter_ref letter_id="T"/>
<letter_ref letter_id="A"/>
</site>
<right_flank>AGAATAATTA</right_flank>
</contributing_site>
<contributing_site sequence_id="sequence_94" position="787" strand="plus" pvalue="1.40e-11" >
<left_flank>ATATATATAT</left_flank>
<site>
<letter_ref letter_id="A"/>
<letter_ref letter_id="T"/>
<letter_ref letter_id="A"/>
<letter_ref letter_id="T"/>
<letter_ref letter_id="A"/>
<letter_ref letter_id="T"/>
<letter_ref letter_id="A"/>
<letter_ref letter_id="T"/>
<letter_ref letter_id="A"/>
<letter_ref letter_id="T"/>
<letter_ref letter_id="A"/>
<letter_ref letter_id="T"/>
<letter_ref letter_id="A"/>
<letter_ref letter_id="T"/>
<letter_ref letter_id="A"/>
<letter_ref letter_id="T"/>
<letter_ref letter_id="A"/>
<letter_ref letter_id="T"/>
<letter_ref letter_id="A"/>
<letter_ref letter_id="T"/>
<letter_ref letter_id="A"/>
<letter_ref letter_id="T"/>
<letter_ref letter_id="A"/>
<letter_ref letter_id="T"/>
<letter_ref letter_id="A"/>
<letter_ref letter_id="T"/>
<letter_ref letter_id="A"/>
<letter_ref letter_id="T"/>
<letter_ref letter_id="A"/>
</site>
<right_flank>TATAATTATT</right_flank>
</contributing_site>
<contributing_site sequence_id="sequence_93" position="1058" strand="plus" pvalue="1.40e-11" >
<left_flank>ATTAATGTAT</left_flank>
<site>
<letter_ref letter_id="A"/>
<letter_ref letter_id="T"/>
<letter_ref letter_id="A"/>
<letter_ref letter_id="T"/>
<letter_ref letter_id="A"/>
<letter_ref letter_id="T"/>
<letter_ref letter_id="A"/>
<letter_ref letter_id="T"/>
<letter_ref letter_id="A"/>
<letter_ref letter_id="T"/>
<letter_ref letter_id="A"/>
<letter_ref letter_id="T"/>
<letter_ref letter_id="A"/>
<letter_ref letter_id="T"/>
<letter_ref letter_id="A"/>
<letter_ref letter_id="T"/>
<letter_ref letter_id="A"/>
<letter_ref letter_id="T"/>
<letter_ref letter_id="A"/>
<letter_ref letter_id="T"/>
<letter_ref letter_id="A"/>
<letter_ref letter_id="T"/>
<letter_ref letter_id="A"/>
<letter_ref letter_id="T"/>
<letter_ref letter_id="A"/>
<letter_ref letter_id="T"/>
<letter_ref letter_id="A"/>
<letter_ref letter_id="T"/>
<letter_ref letter_id="A"/>
</site>
<right_flank>TGTAATTGGA</right_flank>
</contributing_site>
<contributing_site sequence_id="sequence_73" position="712" strand="plus" pvalue="1.40e-11" >
<left_flank>ATATATATAT</left_flank>
<site>
<letter_ref letter_id="A"/>
<letter_ref letter_id="T"/>
<letter_ref letter_id="A"/>
<letter_ref letter_id="T"/>
<letter_ref letter_id="A"/>
<letter_ref letter_id="T"/>
<letter_ref letter_id="A"/>
<letter_ref letter_id="T"/>
<letter_ref letter_id="A"/>
<letter_ref letter_id="T"/>
<letter_ref letter_id="A"/>
<letter_ref letter_id="T"/>
<letter_ref letter_id="A"/>
<letter_ref letter_id="T"/>
<letter_ref letter_id="A"/>
<letter_ref letter_id="T"/>
<letter_ref letter_id="A"/>
<letter_ref letter_id="T"/>
<letter_ref letter_id="A"/>
<letter_ref letter_id="T"/>
<letter_ref letter_id="A"/>
<letter_ref letter_id="T"/>
<letter_ref letter_id="A"/>
<letter_ref letter_id="T"/>
<letter_ref letter_id="A"/>
<letter_ref letter_id="T"/>
<letter_ref letter_id="A"/>
<letter_ref letter_id="T"/>
<letter_ref letter_id="A"/>
</site>
<right_flank>ATGTGTACAC</right_flank>
</contributing_site>
<contributing_site sequence_id="sequence_47" position="3094" strand="plus" pvalue="1.40e-11" >
<left_flank>ACTATATAAT</left_flank>
<site>
<letter_ref letter_id="A"/>
<letter_ref letter_id="T"/>
<letter_ref letter_id="A"/>
<letter_ref letter_id="T"/>
<letter_ref letter_id="A"/>
<letter_ref letter_id="T"/>
<letter_ref letter_id="A"/>
<letter_ref letter_id="T"/>
<letter_ref letter_id="A"/>
<letter_ref letter_id="T"/>
<letter_ref letter_id="A"/>
<letter_ref letter_id="T"/>
<letter_ref letter_id="A"/>
<letter_ref letter_id="T"/>
<letter_ref letter_id="A"/>
<letter_ref letter_id="T"/>
<letter_ref letter_id="A"/>
<letter_ref letter_id="T"/>
<letter_ref letter_id="A"/>
<letter_ref letter_id="T"/>
<letter_ref letter_id="A"/>
<letter_ref letter_id="T"/>
<letter_ref letter_id="A"/>
<letter_ref letter_id="T"/>
<letter_ref letter_id="A"/>
<letter_ref letter_id="T"/>
<letter_ref letter_id="A"/>
<letter_ref letter_id="T"/>
<letter_ref letter_id="A"/>
</site>
<right_flank>TTTAATTTTT</right_flank>
</contributing_site>
<contributing_site sequence_id="sequence_43" position="947" strand="minus" pvalue="1.40e-11" >
<left_flank>ATAAATATAT</left_flank>
<site>
<letter_ref letter_id="A"/>
<letter_ref letter_id="T"/>
<letter_ref letter_id="A"/>
<letter_ref letter_id="T"/>
<letter_ref letter_id="A"/>
<letter_ref letter_id="T"/>
<letter_ref letter_id="A"/>
<letter_ref letter_id="T"/>
<letter_ref letter_id="A"/>
<letter_ref letter_id="T"/>
<letter_ref letter_id="A"/>
<letter_ref letter_id="T"/>
<letter_ref letter_id="A"/>
<letter_ref letter_id="T"/>
<letter_ref letter_id="A"/>
<letter_ref letter_id="T"/>
<letter_ref letter_id="A"/>
<letter_ref letter_id="T"/>
<letter_ref letter_id="A"/>
<letter_ref letter_id="T"/>
<letter_ref letter_id="A"/>
<letter_ref letter_id="T"/>
<letter_ref letter_id="A"/>
<letter_ref letter_id="T"/>
<letter_ref letter_id="A"/>
<letter_ref letter_id="T"/>
<letter_ref letter_id="A"/>
<letter_ref letter_id="T"/>
<letter_ref letter_id="A"/>
</site>
<right_flank>TATATATTAT</right_flank>
</contributing_site>
<contributing_site sequence_id="sequence_37" position="773" strand="minus" pvalue="1.40e-11" >
<left_flank>TGTACATATA</left_flank>
<site>
<letter_ref letter_id="A"/>
<letter_ref letter_id="T"/>
<letter_ref letter_id="A"/>
<letter_ref letter_id="T"/>
<letter_ref letter_id="A"/>
<letter_ref letter_id="T"/>
<letter_ref letter_id="A"/>
<letter_ref letter_id="T"/>
<letter_ref letter_id="A"/>
<letter_ref letter_id="T"/>
<letter_ref letter_id="A"/>
<letter_ref letter_id="T"/>
<letter_ref letter_id="A"/>
<letter_ref letter_id="T"/>
<letter_ref letter_id="A"/>
<letter_ref letter_id="T"/>
<letter_ref letter_id="A"/>
<letter_ref letter_id="T"/>
<letter_ref letter_id="A"/>
<letter_ref letter_id="T"/>
<letter_ref letter_id="A"/>
<letter_ref letter_id="T"/>
<letter_ref letter_id="A"/>
<letter_ref letter_id="T"/>
<letter_ref letter_id="A"/>
<letter_ref letter_id="T"/>
<letter_ref letter_id="A"/>
<letter_ref letter_id="T"/>
<letter_ref letter_id="A"/>
</site>
<right_flank>ATATTTGTAT</right_flank>
</contributing_site>
<contributing_site sequence_id="sequence_24" position="524" strand="minus" pvalue="1.40e-11" >
<left_flank>TATTAATTAA</left_flank>
<site>
<letter_ref letter_id="A"/>
<letter_ref letter_id="T"/>
<letter_ref letter_id="A"/>
<letter_ref letter_id="T"/>
<letter_ref letter_id="A"/>
<letter_ref letter_id="T"/>
<letter_ref letter_id="A"/>
<letter_ref letter_id="T"/>
<letter_ref letter_id="A"/>
<letter_ref letter_id="T"/>
<letter_ref letter_id="A"/>
<letter_ref letter_id="T"/>
<letter_ref letter_id="A"/>
<letter_ref letter_id="T"/>
<letter_ref letter_id="A"/>
<letter_ref letter_id="T"/>
<letter_ref letter_id="A"/>
<letter_ref letter_id="T"/>
<letter_ref letter_id="A"/>
<letter_ref letter_id="T"/>
<letter_ref letter_id="A"/>
<letter_ref letter_id="T"/>
<letter_ref letter_id="A"/>
<letter_ref letter_id="T"/>
<letter_ref letter_id="A"/>
<letter_ref letter_id="T"/>
<letter_ref letter_id="A"/>
<letter_ref letter_id="T"/>
<letter_ref letter_id="A"/>
</site>
<right_flank>TTTCTTTTAT</right_flank>
</contributing_site>
<contributing_site sequence_id="sequence_23" position="386" strand="plus" pvalue="1.40e-11" >
<left_flank>TATAAATAAT</left_flank>
<site>
<letter_ref letter_id="A"/>
<letter_ref letter_id="T"/>
<letter_ref letter_id="A"/>
<letter_ref letter_id="T"/>
<letter_ref letter_id="A"/>
<letter_ref letter_id="T"/>
<letter_ref letter_id="A"/>
<letter_ref letter_id="T"/>
<letter_ref letter_id="A"/>
<letter_ref letter_id="T"/>
<letter_ref letter_id="A"/>
<letter_ref letter_id="T"/>
<letter_ref letter_id="A"/>
<letter_ref letter_id="T"/>
<letter_ref letter_id="A"/>
<letter_ref letter_id="T"/>
<letter_ref letter_id="A"/>
<letter_ref letter_id="T"/>
<letter_ref letter_id="A"/>
<letter_ref letter_id="T"/>
<letter_ref letter_id="A"/>
<letter_ref letter_id="T"/>
<letter_ref letter_id="A"/>
<letter_ref letter_id="T"/>
<letter_ref letter_id="A"/>
<letter_ref letter_id="T"/>
<letter_ref letter_id="A"/>
<letter_ref letter_id="T"/>
<letter_ref letter_id="A"/>
</site>
<right_flank>TTTATATTTA</right_flank>
</contributing_site>
<contributing_site sequence_id="sequence_14" position="385" strand="minus" pvalue="1.40e-11" >
<left_flank>ATATATATAT</left_flank>
<site>
<letter_ref letter_id="A"/>
<letter_ref letter_id="T"/>
<letter_ref letter_id="A"/>
<letter_ref letter_id="T"/>
<letter_ref letter_id="A"/>
<letter_ref letter_id="T"/>
<letter_ref letter_id="A"/>
<letter_ref letter_id="T"/>
<letter_ref letter_id="A"/>
<letter_ref letter_id="T"/>
<letter_ref letter_id="A"/>
<letter_ref letter_id="T"/>
<letter_ref letter_id="A"/>
<letter_ref letter_id="T"/>
<letter_ref letter_id="A"/>
<letter_ref letter_id="T"/>
<letter_ref letter_id="A"/>
<letter_ref letter_id="T"/>
<letter_ref letter_id="A"/>
<letter_ref letter_id="T"/>
<letter_ref letter_id="A"/>
<letter_ref letter_id="T"/>
<letter_ref letter_id="A"/>
<letter_ref letter_id="T"/>
<letter_ref letter_id="A"/>
<letter_ref letter_id="T"/>
<letter_ref letter_id="A"/>
<letter_ref letter_id="T"/>
<letter_ref letter_id="A"/>
</site>
<right_flank>TATGCTTACC</right_flank>
</contributing_site>
<contributing_site sequence_id="sequence_11" position="3260" strand="minus" pvalue="1.40e-11" >
<left_flank>ATATTATT</left_flank>
<site>
<letter_ref letter_id="A"/>
<letter_ref letter_id="T"/>
<letter_ref letter_id="A"/>
<letter_ref letter_id="T"/>
<letter_ref letter_id="A"/>
<letter_ref letter_id="T"/>
<letter_ref letter_id="A"/>
<letter_ref letter_id="T"/>
<letter_ref letter_id="A"/>
<letter_ref letter_id="T"/>
<letter_ref letter_id="A"/>
<letter_ref letter_id="T"/>
<letter_ref letter_id="A"/>
<letter_ref letter_id="T"/>
<letter_ref letter_id="A"/>
<letter_ref letter_id="T"/>
<letter_ref letter_id="A"/>
<letter_ref letter_id="T"/>
<letter_ref letter_id="A"/>
<letter_ref letter_id="T"/>
<letter_ref letter_id="A"/>
<letter_ref letter_id="T"/>
<letter_ref letter_id="A"/>
<letter_ref letter_id="T"/>
<letter_ref letter_id="A"/>
<letter_ref letter_id="T"/>
<letter_ref letter_id="A"/>
<letter_ref letter_id="T"/>
<letter_ref letter_id="A"/>
</site>
<right_flank>CTAATTATAA</right_flank>
</contributing_site>
<contributing_site sequence_id="sequence_8" position="716" strand="plus" pvalue="1.40e-11" >
<left_flank>AAATATATAT</left_flank>
<site>
<letter_ref letter_id="A"/>
<letter_ref letter_id="T"/>
<letter_ref letter_id="A"/>
<letter_ref letter_id="T"/>
<letter_ref letter_id="A"/>
<letter_ref letter_id="T"/>
<letter_ref letter_id="A"/>
<letter_ref letter_id="T"/>
<letter_ref letter_id="A"/>
<letter_ref letter_id="T"/>
<letter_ref letter_id="A"/>
<letter_ref letter_id="T"/>
<letter_ref letter_id="A"/>
<letter_ref letter_id="T"/>
<letter_ref letter_id="A"/>
<letter_ref letter_id="T"/>
<letter_ref letter_id="A"/>
<letter_ref letter_id="T"/>
<letter_ref letter_id="A"/>
<letter_ref letter_id="T"/>
<letter_ref letter_id="A"/>
<letter_ref letter_id="T"/>
<letter_ref letter_id="A"/>
<letter_ref letter_id="T"/>
<letter_ref letter_id="A"/>
<letter_ref letter_id="T"/>
<letter_ref letter_id="A"/>
<letter_ref letter_id="T"/>
<letter_ref letter_id="A"/>
</site>
<right_flank>TATATATGTT</right_flank>
</contributing_site>
<contributing_site sequence_id="sequence_0" position="897" strand="plus" pvalue="1.40e-11" >
<left_flank>AAAAAAATAA</left_flank>
<site>
<letter_ref letter_id="A"/>
<letter_ref letter_id="T"/>
<letter_ref letter_id="A"/>
<letter_ref letter_id="T"/>
<letter_ref letter_id="A"/>
<letter_ref letter_id="T"/>
<letter_ref letter_id="A"/>
<letter_ref letter_id="T"/>
<letter_ref letter_id="A"/>
<letter_ref letter_id="T"/>
<letter_ref letter_id="A"/>
<letter_ref letter_id="T"/>
<letter_ref letter_id="A"/>
<letter_ref letter_id="T"/>
<letter_ref letter_id="A"/>
<letter_ref letter_id="T"/>
<letter_ref letter_id="A"/>
<letter_ref letter_id="T"/>
<letter_ref letter_id="A"/>
<letter_ref letter_id="T"/>
<letter_ref letter_id="A"/>
<letter_ref letter_id="T"/>
<letter_ref letter_id="A"/>
<letter_ref letter_id="T"/>
<letter_ref letter_id="A"/>
<letter_ref letter_id="T"/>
<letter_ref letter_id="A"/>
<letter_ref letter_id="T"/>
<letter_ref letter_id="A"/>
</site>
<right_flank>ATGTTCATAT</right_flank>
</contributing_site>
<contributing_site sequence_id="sequence_96" position="963" strand="plus" pvalue="1.63e-11" >
<left_flank>TTATATTAGT</left_flank>
<site>
<letter_ref letter_id="A"/>
<letter_ref letter_id="T"/>
<letter_ref letter_id="A"/>
<letter_ref letter_id="T"/>
<letter_ref letter_id="G"/>
<letter_ref letter_id="T"/>
<letter_ref letter_id="A"/>
<letter_ref letter_id="T"/>
<letter_ref letter_id="A"/>
<letter_ref letter_id="T"/>
<letter_ref letter_id="A"/>
<letter_ref letter_id="T"/>
<letter_ref letter_id="A"/>
<letter_ref letter_id="T"/>
<letter_ref letter_id="A"/>
<letter_ref letter_id="T"/>
<letter_ref letter_id="A"/>
<letter_ref letter_id="T"/>
<letter_ref letter_id="A"/>
<letter_ref letter_id="T"/>
<letter_ref letter_id="A"/>
<letter_ref letter_id="T"/>
<letter_ref letter_id="A"/>
<letter_ref letter_id="T"/>
<letter_ref letter_id="A"/>
<letter_ref letter_id="T"/>
<letter_ref letter_id="A"/>
<letter_ref letter_id="T"/>
<letter_ref letter_id="A"/>
</site>
<right_flank>TCTTGATATA</right_flank>
</contributing_site>
<contributing_site sequence_id="sequence_106" position="3762" strand="plus" pvalue="3.48e-11" >
<left_flank>AAAATACACA</left_flank>
<site>
<letter_ref letter_id="A"/>
<letter_ref letter_id="T"/>
<letter_ref letter_id="A"/>
<letter_ref letter_id="A"/>
<letter_ref letter_id="A"/>
<letter_ref letter_id="T"/>
<letter_ref letter_id="A"/>
<letter_ref letter_id="T"/>
<letter_ref letter_id="A"/>
<letter_ref letter_id="T"/>
<letter_ref letter_id="A"/>
<letter_ref letter_id="T"/>
<letter_ref letter_id="A"/>
<letter_ref letter_id="T"/>
<letter_ref letter_id="A"/>
<letter_ref letter_id="T"/>
<letter_ref letter_id="A"/>
<letter_ref letter_id="T"/>
<letter_ref letter_id="A"/>
<letter_ref letter_id="T"/>
<letter_ref letter_id="A"/>
<letter_ref letter_id="T"/>
<letter_ref letter_id="A"/>
<letter_ref letter_id="T"/>
<letter_ref letter_id="A"/>
<letter_ref letter_id="T"/>
<letter_ref letter_id="A"/>
<letter_ref letter_id="T"/>
<letter_ref letter_id="A"/>
</site>
<right_flank>TCAGATATTT</right_flank>
</contributing_site>
<contributing_site sequence_id="sequence_56" position="1294" strand="minus" pvalue="3.48e-11" >
<left_flank>AAAAAAATAA</left_flank>
<site>
<letter_ref letter_id="A"/>
<letter_ref letter_id="T"/>
<letter_ref letter_id="A"/>
<letter_ref letter_id="A"/>
<letter_ref letter_id="A"/>
<letter_ref letter_id="T"/>
<letter_ref letter_id="A"/>
<letter_ref letter_id="T"/>
<letter_ref letter_id="A"/>
<letter_ref letter_id="T"/>
<letter_ref letter_id="A"/>
<letter_ref letter_id="T"/>
<letter_ref letter_id="A"/>
<letter_ref letter_id="T"/>
<letter_ref letter_id="A"/>
<letter_ref letter_id="T"/>
<letter_ref letter_id="A"/>
<letter_ref letter_id="T"/>
<letter_ref letter_id="A"/>
<letter_ref letter_id="T"/>
<letter_ref letter_id="A"/>
<letter_ref letter_id="T"/>
<letter_ref letter_id="A"/>
<letter_ref letter_id="T"/>
<letter_ref letter_id="A"/>
<letter_ref letter_id="T"/>
<letter_ref letter_id="A"/>
<letter_ref letter_id="T"/>
<letter_ref letter_id="A"/>
</site>
<right_flank>ATAAAATGGA</right_flank>
</contributing_site>
<contributing_site sequence_id="sequence_44" position="631" strand="minus" pvalue="3.48e-11" >
<left_flank>ATAAAAAAAT</left_flank>
<site>
<letter_ref letter_id="A"/>
<letter_ref letter_id="T"/>
<letter_ref letter_id="A"/>
<letter_ref letter_id="A"/>
<letter_ref letter_id="A"/>
<letter_ref letter_id="T"/>
<letter_ref letter_id="A"/>
<letter_ref letter_id="T"/>
<letter_ref letter_id="A"/>
<letter_ref letter_id="T"/>
<letter_ref letter_id="A"/>
<letter_ref letter_id="T"/>
<letter_ref letter_id="A"/>
<letter_ref letter_id="T"/>
<letter_ref letter_id="A"/>
<letter_ref letter_id="T"/>
<letter_ref letter_id="A"/>
<letter_ref letter_id="T"/>
<letter_ref letter_id="A"/>
<letter_ref letter_id="T"/>
<letter_ref letter_id="A"/>
<letter_ref letter_id="T"/>
<letter_ref letter_id="A"/>
<letter_ref letter_id="T"/>
<letter_ref letter_id="A"/>
<letter_ref letter_id="T"/>
<letter_ref letter_id="A"/>
<letter_ref letter_id="T"/>
<letter_ref letter_id="A"/>
</site>
<right_flank>ATATTCTAAT</right_flank>
</contributing_site>
<contributing_site sequence_id="sequence_17" position="553" strand="minus" pvalue="3.48e-11" >
<left_flank>TTAGATGTGT</left_flank>
<site>
<letter_ref letter_id="A"/>
<letter_ref letter_id="T"/>
<letter_ref letter_id="A"/>
<letter_ref letter_id="A"/>
<letter_ref letter_id="A"/>
<letter_ref letter_id="T"/>
<letter_ref letter_id="A"/>
<letter_ref letter_id="T"/>
<letter_ref letter_id="A"/>
<letter_ref letter_id="T"/>
<letter_ref letter_id="A"/>
<letter_ref letter_id="T"/>
<letter_ref letter_id="A"/>
<letter_ref letter_id="T"/>
<letter_ref letter_id="A"/>
<letter_ref letter_id="T"/>
<letter_ref letter_id="A"/>
<letter_ref letter_id="T"/>
<letter_ref letter_id="A"/>
<letter_ref letter_id="T"/>
<letter_ref letter_id="A"/>
<letter_ref letter_id="T"/>
<letter_ref letter_id="A"/>
<letter_ref letter_id="T"/>
<letter_ref letter_id="A"/>
<letter_ref letter_id="T"/>
<letter_ref letter_id="A"/>
<letter_ref letter_id="T"/>
<letter_ref letter_id="A"/>
</site>
<right_flank>ATATATATAA</right_flank>
</contributing_site>
<contributing_site sequence_id="sequence_5" position="166" strand="plus" pvalue="6.87e-11" >
<left_flank>ATATTATATT</left_flank>
<site>
<letter_ref letter_id="A"/>
<letter_ref letter_id="T"/>
<letter_ref letter_id="A"/>
<letter_ref letter_id="T"/>
<letter_ref letter_id="A"/>
<letter_ref letter_id="T"/>
<letter_ref letter_id="A"/>
<letter_ref letter_id="T"/>
<letter_ref letter_id="A"/>
<letter_ref letter_id="T"/>
<letter_ref letter_id="A"/>
<letter_ref letter_id="T"/>
<letter_ref letter_id="A"/>
<letter_ref letter_id="T"/>
<letter_ref letter_id="A"/>
<letter_ref letter_id="T"/>
<letter_ref letter_id="A"/>
<letter_ref letter_id="T"/>
<letter_ref letter_id="A"/>
<letter_ref letter_id="T"/>
<letter_ref letter_id="A"/>
<letter_ref letter_id="T"/>
<letter_ref letter_id="G"/>
<letter_ref letter_id="T"/>
<letter_ref letter_id="A"/>
<letter_ref letter_id="T"/>
<letter_ref letter_id="A"/>
<letter_ref letter_id="T"/>
<letter_ref letter_id="A"/>
</site>
<right_flank>TAAGGTGCAG</right_flank>
</contributing_site>
<contributing_site sequence_id="sequence_71" position="172" strand="plus" pvalue="1.14e-10" >
<left_flank>TTATTTTAAT</left_flank>
<site>
<letter_ref letter_id="A"/>
<letter_ref letter_id="T"/>
<letter_ref letter_id="A"/>
<letter_ref letter_id="T"/>
<letter_ref letter_id="A"/>
<letter_ref letter_id="T"/>
<letter_ref letter_id="T"/>
<letter_ref letter_id="T"/>
<letter_ref letter_id="A"/>
<letter_ref letter_id="T"/>
<letter_ref letter_id="A"/>
<letter_ref letter_id="T"/>
<letter_ref letter_id="A"/>
<letter_ref letter_id="T"/>
<letter_ref letter_id="A"/>
<letter_ref letter_id="T"/>
<letter_ref letter_id="A"/>
<letter_ref letter_id="T"/>
<letter_ref letter_id="A"/>
<letter_ref letter_id="T"/>
<letter_ref letter_id="A"/>
<letter_ref letter_id="T"/>
<letter_ref letter_id="A"/>
<letter_ref letter_id="T"/>
<letter_ref letter_id="A"/>
<letter_ref letter_id="T"/>
<letter_ref letter_id="A"/>
<letter_ref letter_id="T"/>
<letter_ref letter_id="A"/>
</site>
<right_flank>TTGCTTGATG</right_flank>
</contributing_site>
<contributing_site sequence_id="sequence_18" position="1323" strand="plus" pvalue="1.40e-10" >
<left_flank>AAATATATAT</left_flank>
<site>
<letter_ref letter_id="A"/>
<letter_ref letter_id="T"/>
<letter_ref letter_id="A"/>
<letter_ref letter_id="T"/>
<letter_ref letter_id="T"/>
<letter_ref letter_id="T"/>
<letter_ref letter_id="A"/>
<letter_ref letter_id="T"/>
<letter_ref letter_id="A"/>
<letter_ref letter_id="T"/>
<letter_ref letter_id="A"/>
<letter_ref letter_id="T"/>
<letter_ref letter_id="A"/>
<letter_ref letter_id="T"/>
<letter_ref letter_id="A"/>
<letter_ref letter_id="T"/>
<letter_ref letter_id="A"/>
<letter_ref letter_id="T"/>
<letter_ref letter_id="A"/>
<letter_ref letter_id="T"/>
<letter_ref letter_id="A"/>
<letter_ref letter_id="T"/>
<letter_ref letter_id="A"/>
<letter_ref letter_id="T"/>
<letter_ref letter_id="A"/>
<letter_ref letter_id="T"/>
<letter_ref letter_id="A"/>
<letter_ref letter_id="T"/>
<letter_ref letter_id="A"/>
</site>
<right_flank>ATATTATACT</right_flank>
</contributing_site>
<contributing_site sequence_id="sequence_9" position="321" strand="plus" pvalue="4.13e-10" >
<left_flank>GTATATAAAA</left_flank>
<site>
<letter_ref letter_id="A"/>
<letter_ref letter_id="T"/>
<letter_ref letter_id="A"/>
<letter_ref letter_id="C"/>
<letter_ref letter_id="A"/>
<letter_ref letter_id="T"/>
<letter_ref letter_id="A"/>
<letter_ref letter_id="C"/>
<letter_ref letter_id="A"/>
<letter_ref letter_id="T"/>
<letter_ref letter_id="A"/>
<letter_ref letter_id="T"/>
<letter_ref letter_id="A"/>
<letter_ref letter_id="T"/>
<letter_ref letter_id="A"/>
<letter_ref letter_id="T"/>
<letter_ref letter_id="G"/>
<letter_ref letter_id="T"/>
<letter_ref letter_id="A"/>
<letter_ref letter_id="T"/>
<letter_ref letter_id="A"/>
<letter_ref letter_id="T"/>
<letter_ref letter_id="A"/>
<letter_ref letter_id="T"/>
<letter_ref letter_id="A"/>
<letter_ref letter_id="T"/>
<letter_ref letter_id="A"/>
<letter_ref letter_id="T"/>
<letter_ref letter_id="A"/>
</site>
<right_flank>TGTATTTTTT</right_flank>
</contributing_site>
<contributing_site sequence_id="sequence_79" position="231" strand="plus" pvalue="5.18e-10" >
<left_flank>AAATAAATAA</left_flank>
<site>
<letter_ref letter_id="A"/>
<letter_ref letter_id="T"/>
<letter_ref letter_id="A"/>
<letter_ref letter_id="A"/>
<letter_ref letter_id="A"/>
<letter_ref letter_id="A"/>
<letter_ref letter_id="A"/>
<letter_ref letter_id="T"/>
<letter_ref letter_id="A"/>
<letter_ref letter_id="T"/>
<letter_ref letter_id="A"/>
<letter_ref letter_id="T"/>
<letter_ref letter_id="A"/>
<letter_ref letter_id="T"/>
<letter_ref letter_id="A"/>
<letter_ref letter_id="T"/>
<letter_ref letter_id="A"/>
<letter_ref letter_id="T"/>
<letter_ref letter_id="A"/>
<letter_ref letter_id="T"/>
<letter_ref letter_id="A"/>
<letter_ref letter_id="T"/>
<letter_ref letter_id="A"/>
<letter_ref letter_id="T"/>
<letter_ref letter_id="A"/>
<letter_ref letter_id="T"/>
<letter_ref letter_id="A"/>
<letter_ref letter_id="T"/>
<letter_ref letter_id="A"/>
</site>
<right_flank>TAATATGTGC</right_flank>
</contributing_site>
<contributing_site sequence_id="sequence_107" position="1499" strand="plus" pvalue="7.62e-10" >
<left_flank>CAATTTTTTT</left_flank>
<site>
<letter_ref letter_id="A"/>
<letter_ref letter_id="T"/>
<letter_ref letter_id="A"/>
<letter_ref letter_id="T"/>
<letter_ref letter_id="G"/>
<letter_ref letter_id="A"/>
<letter_ref letter_id="A"/>
<letter_ref letter_id="T"/>
<letter_ref letter_id="G"/>
<letter_ref letter_id="T"/>
<letter_ref letter_id="A"/>
<letter_ref letter_id="T"/>
<letter_ref letter_id="A"/>
<letter_ref letter_id="T"/>
<letter_ref letter_id="A"/>
<letter_ref letter_id="T"/>
<letter_ref letter_id="A"/>
<letter_ref letter_id="T"/>
<letter_ref letter_id="A"/>
<letter_ref letter_id="T"/>
<letter_ref letter_id="A"/>
<letter_ref letter_id="T"/>
<letter_ref letter_id="A"/>
<letter_ref letter_id="T"/>
<letter_ref letter_id="A"/>
<letter_ref letter_id="T"/>
<letter_ref letter_id="A"/>
<letter_ref letter_id="T"/>
<letter_ref letter_id="A"/>
</site>
<right_flank>TTTTATA</right_flank>
</contributing_site>
<contributing_site sequence_id="sequence_38" position="289" strand="minus" pvalue="7.62e-10" >
<left_flank>AAAAAAAAAC</left_flank>
<site>
<letter_ref letter_id="A"/>
<letter_ref letter_id="T"/>
<letter_ref letter_id="A"/>
<letter_ref letter_id="A"/>
<letter_ref letter_id="A"/>
<letter_ref letter_id="T"/>
<letter_ref letter_id="A"/>
<letter_ref letter_id="T"/>
<letter_ref letter_id="A"/>
<letter_ref letter_id="T"/>
<letter_ref letter_id="A"/>
<letter_ref letter_id="T"/>
<letter_ref letter_id="A"/>
<letter_ref letter_id="A"/>
<letter_ref letter_id="A"/>
<letter_ref letter_id="T"/>
<letter_ref letter_id="A"/>
<letter_ref letter_id="T"/>
<letter_ref letter_id="A"/>
<letter_ref letter_id="T"/>
<letter_ref letter_id="A"/>
<letter_ref letter_id="T"/>
<letter_ref letter_id="A"/>
<letter_ref letter_id="T"/>
<letter_ref letter_id="A"/>
<letter_ref letter_id="T"/>
<letter_ref letter_id="A"/>
<letter_ref letter_id="T"/>
<letter_ref letter_id="A"/>
</site>
<right_flank>TGTAGACAAA</right_flank>
</contributing_site>
<contributing_site sequence_id="sequence_78" position="163" strand="minus" pvalue="9.30e-10" >
<left_flank>ATATTTTAAA</left_flank>
<site>
<letter_ref letter_id="A"/>
<letter_ref letter_id="T"/>
<letter_ref letter_id="A"/>
<letter_ref letter_id="T"/>
<letter_ref letter_id="A"/>
<letter_ref letter_id="T"/>
<letter_ref letter_id="A"/>
<letter_ref letter_id="T"/>
<letter_ref letter_id="G"/>
<letter_ref letter_id="G"/>
<letter_ref letter_id="A"/>
<letter_ref letter_id="T"/>
<letter_ref letter_id="A"/>
<letter_ref letter_id="T"/>
<letter_ref letter_id="A"/>
<letter_ref letter_id="T"/>
<letter_ref letter_id="A"/>
<letter_ref letter_id="T"/>
<letter_ref letter_id="A"/>
<letter_ref letter_id="T"/>
<letter_ref letter_id="A"/>
<letter_ref letter_id="T"/>
<letter_ref letter_id="A"/>
<letter_ref letter_id="T"/>
<letter_ref letter_id="A"/>
<letter_ref letter_id="T"/>
<letter_ref letter_id="A"/>
<letter_ref letter_id="T"/>
<letter_ref letter_id="A"/>
</site>
<right_flank>TTATATATAT</right_flank>
</contributing_site>
<contributing_site sequence_id="sequence_40" position="339" strand="minus" pvalue="1.05e-09" >
<left_flank>ATCATAAAAA</left_flank>
<site>
<letter_ref letter_id="T"/>
<letter_ref letter_id="T"/>
<letter_ref letter_id="G"/>
<letter_ref letter_id="A"/>
<letter_ref letter_id="G"/>
<letter_ref letter_id="T"/>
<letter_ref letter_id="A"/>
<letter_ref letter_id="T"/>
<letter_ref letter_id="A"/>
<letter_ref letter_id="T"/>
<letter_ref letter_id="A"/>
<letter_ref letter_id="T"/>
<letter_ref letter_id="A"/>
<letter_ref letter_id="T"/>
<letter_ref letter_id="A"/>
<letter_ref letter_id="T"/>
<letter_ref letter_id="A"/>
<letter_ref letter_id="T"/>
<letter_ref letter_id="A"/>
<letter_ref letter_id="T"/>
<letter_ref letter_id="A"/>
<letter_ref letter_id="T"/>
<letter_ref letter_id="A"/>
<letter_ref letter_id="T"/>
<letter_ref letter_id="A"/>
<letter_ref letter_id="T"/>
<letter_ref letter_id="A"/>
<letter_ref letter_id="T"/>
<letter_ref letter_id="A"/>
</site>
<right_flank>ATATGTAAAT</right_flank>
</contributing_site>
<contributing_site sequence_id="sequence_66" position="1" strand="minus" pvalue="1.72e-09" >
<left_flank>AATTTGCGTA</left_flank>
<site>
<letter_ref letter_id="C"/>
<letter_ref letter_id="T"/>
<letter_ref letter_id="T"/>
<letter_ref letter_id="T"/>
<letter_ref letter_id="A"/>
<letter_ref letter_id="T"/>
<letter_ref letter_id="A"/>
<letter_ref letter_id="T"/>
<letter_ref letter_id="A"/>
<letter_ref letter_id="T"/>
<letter_ref letter_id="A"/>
<letter_ref letter_id="T"/>
<letter_ref letter_id="A"/>
<letter_ref letter_id="C"/>
<letter_ref letter_id="A"/>
<letter_ref letter_id="T"/>
<letter_ref letter_id="A"/>
<letter_ref letter_id="T"/>
<letter_ref letter_id="A"/>
<letter_ref letter_id="T"/>
<letter_ref letter_id="A"/>
<letter_ref letter_id="T"/>
<letter_ref letter_id="A"/>
<letter_ref letter_id="T"/>
<letter_ref letter_id="A"/>
<letter_ref letter_id="T"/>
<letter_ref letter_id="A"/>
<letter_ref letter_id="T"/>
<letter_ref letter_id="A"/>
</site>
<right_flank>G</right_flank>
</contributing_site>
<contributing_site sequence_id="sequence_42" position="389" strand="plus" pvalue="2.14e-09" >
<left_flank>TACATATATA</left_flank>
<site>
<letter_ref letter_id="A"/>
<letter_ref letter_id="T"/>
<letter_ref letter_id="A"/>
<letter_ref letter_id="T"/>
<letter_ref letter_id="A"/>
<letter_ref letter_id="T"/>
<letter_ref letter_id="A"/>
<letter_ref letter_id="T"/>
<letter_ref letter_id="A"/>
<letter_ref letter_id="A"/>
<letter_ref letter_id="A"/>
<letter_ref letter_id="T"/>
<letter_ref letter_id="A"/>
<letter_ref letter_id="T"/>
<letter_ref letter_id="A"/>
<letter_ref letter_id="T"/>
<letter_ref letter_id="A"/>
<letter_ref letter_id="T"/>
<letter_ref letter_id="A"/>
<letter_ref letter_id="T"/>
<letter_ref letter_id="C"/>
<letter_ref letter_id="T"/>
<letter_ref letter_id="A"/>
<letter_ref letter_id="T"/>
<letter_ref letter_id="A"/>
<letter_ref letter_id="T"/>
<letter_ref letter_id="A"/>
<letter_ref letter_id="T"/>
<letter_ref letter_id="A"/>
</site>
<right_flank>TTTTTATAAA</right_flank>
</contributing_site>
<contributing_site sequence_id="sequence_25" position="174" strand="minus" pvalue="2.14e-09" >
<left_flank>TTTACAATTA</left_flank>
<site>
<letter_ref letter_id="A"/>
<letter_ref letter_id="A"/>
<letter_ref letter_id="A"/>
<letter_ref letter_id="A"/>
<letter_ref letter_id="A"/>
<letter_ref letter_id="T"/>
<letter_ref letter_id="A"/>
<letter_ref letter_id="T"/>
<letter_ref letter_id="A"/>
<letter_ref letter_id="C"/>
<letter_ref letter_id="A"/>
<letter_ref letter_id="T"/>
<letter_ref letter_id="A"/>
<letter_ref letter_id="T"/>
<letter_ref letter_id="A"/>
<letter_ref letter_id="T"/>
<letter_ref letter_id="A"/>
<letter_ref letter_id="T"/>
<letter_ref letter_id="A"/>
<letter_ref letter_id="T"/>
<letter_ref letter_id="A"/>
<letter_ref letter_id="T"/>
<letter_ref letter_id="A"/>
<letter_ref letter_id="T"/>
<letter_ref letter_id="A"/>
<letter_ref letter_id="T"/>
<letter_ref letter_id="A"/>
<letter_ref letter_id="T"/>
<letter_ref letter_id="A"/>
</site>
<right_flank>TCTTTAAAGG</right_flank>
</contributing_site>
<contributing_site sequence_id="sequence_29" position="469" strand="plus" pvalue="4.14e-09" >
<left_flank>AAGTATATAA</left_flank>
<site>
<letter_ref letter_id="A"/>
<letter_ref letter_id="T"/>
<letter_ref letter_id="A"/>
<letter_ref letter_id="A"/>
<letter_ref letter_id="T"/>
<letter_ref letter_id="T"/>
<letter_ref letter_id="A"/>
<letter_ref letter_id="A"/>
<letter_ref letter_id="A"/>
<letter_ref letter_id="C"/>
<letter_ref letter_id="A"/>
<letter_ref letter_id="T"/>
<letter_ref letter_id="A"/>
<letter_ref letter_id="T"/>
<letter_ref letter_id="A"/>
<letter_ref letter_id="T"/>
<letter_ref letter_id="A"/>
<letter_ref letter_id="T"/>
<letter_ref letter_id="A"/>
<letter_ref letter_id="T"/>
<letter_ref letter_id="A"/>
<letter_ref letter_id="T"/>
<letter_ref letter_id="A"/>
<letter_ref letter_id="T"/>
<letter_ref letter_id="A"/>
<letter_ref letter_id="T"/>
<letter_ref letter_id="A"/>
<letter_ref letter_id="T"/>
<letter_ref letter_id="A"/>
</site>
<right_flank>TATTTCGTTA</right_flank>
</contributing_site>
<contributing_site sequence_id="sequence_13" position="981" strand="minus" pvalue="5.82e-09" >
<left_flank>TCATATATAT</left_flank>
<site>
<letter_ref letter_id="A"/>
<letter_ref letter_id="T"/>
<letter_ref letter_id="A"/>
<letter_ref letter_id="C"/>
<letter_ref letter_id="A"/>
<letter_ref letter_id="T"/>
<letter_ref letter_id="A"/>
<letter_ref letter_id="T"/>
<letter_ref letter_id="A"/>
<letter_ref letter_id="A"/>
<letter_ref letter_id="A"/>
<letter_ref letter_id="C"/>
<letter_ref letter_id="A"/>
<letter_ref letter_id="T"/>
<letter_ref letter_id="A"/>
<letter_ref letter_id="T"/>
<letter_ref letter_id="A"/>
<letter_ref letter_id="T"/>
<letter_ref letter_id="A"/>
<letter_ref letter_id="T"/>
<letter_ref letter_id="G"/>
<letter_ref letter_id="T"/>
<letter_ref letter_id="A"/>
<letter_ref letter_id="T"/>
<letter_ref letter_id="A"/>
<letter_ref letter_id="T"/>
<letter_ref letter_id="A"/>
<letter_ref letter_id="T"/>
<letter_ref letter_id="A"/>
</site>
<right_flank>ATAATATTGT</right_flank>
</contributing_site>
<contributing_site sequence_id="sequence_63" position="1423" strand="plus" pvalue="8.07e-09" >
<left_flank>CAAATTTTGT</left_flank>
<site>
<letter_ref letter_id="A"/>
<letter_ref letter_id="C"/>
<letter_ref letter_id="G"/>
<letter_ref letter_id="A"/>
<letter_ref letter_id="T"/>
<letter_ref letter_id="T"/>
<letter_ref letter_id="A"/>
<letter_ref letter_id="T"/>
<letter_ref letter_id="A"/>
<letter_ref letter_id="C"/>
<letter_ref letter_id="A"/>
<letter_ref letter_id="T"/>
<letter_ref letter_id="A"/>
<letter_ref letter_id="C"/>
<letter_ref letter_id="A"/>
<letter_ref letter_id="T"/>
<letter_ref letter_id="A"/>
<letter_ref letter_id="T"/>
<letter_ref letter_id="A"/>
<letter_ref letter_id="T"/>
<letter_ref letter_id="A"/>
<letter_ref letter_id="T"/>
<letter_ref letter_id="A"/>
<letter_ref letter_id="T"/>
<letter_ref letter_id="A"/>
<letter_ref letter_id="T"/>
<letter_ref letter_id="A"/>
<letter_ref letter_id="T"/>
<letter_ref letter_id="A"/>
</site>
<right_flank>TAT</right_flank>
</contributing_site>
<contributing_site sequence_id="sequence_45" position="534" strand="plus" pvalue="1.32e-08" >
<left_flank>GTTTTGTGAA</left_flank>
<site>
<letter_ref letter_id="C"/>
<letter_ref letter_id="T"/>
<letter_ref letter_id="G"/>
<letter_ref letter_id="C"/>
<letter_ref letter_id="A"/>
<letter_ref letter_id="T"/>
<letter_ref letter_id="A"/>
<letter_ref letter_id="T"/>
<letter_ref letter_id="A"/>
<letter_ref letter_id="T"/>
<letter_ref letter_id="A"/>
<letter_ref letter_id="T"/>
<letter_ref letter_id="A"/>
<letter_ref letter_id="T"/>
<letter_ref letter_id="A"/>
<letter_ref letter_id="T"/>
<letter_ref letter_id="A"/>
<letter_ref letter_id="T"/>
<letter_ref letter_id="A"/>
<letter_ref letter_id="T"/>
<letter_ref letter_id="A"/>
<letter_ref letter_id="T"/>
<letter_ref letter_id="A"/>
<letter_ref letter_id="T"/>
<letter_ref letter_id="A"/>
<letter_ref letter_id="T"/>
<letter_ref letter_id="A"/>
<letter_ref letter_id="A"/>
<letter_ref letter_id="T"/>
</site>
<right_flank>ATGTATGTA</right_flank>
</contributing_site>
<contributing_site sequence_id="sequence_62" position="320" strand="minus" pvalue="1.43e-08" >
<left_flank>AAATAAAAAT</left_flank>
<site>
<letter_ref letter_id="A"/>
<letter_ref letter_id="T"/>
<letter_ref letter_id="A"/>
<letter_ref letter_id="T"/>
<letter_ref letter_id="A"/>
<letter_ref letter_id="T"/>
<letter_ref letter_id="A"/>
<letter_ref letter_id="T"/>
<letter_ref letter_id="G"/>
<letter_ref letter_id="A"/>
<letter_ref letter_id="A"/>
<letter_ref letter_id="T"/>
<letter_ref letter_id="A"/>
<letter_ref letter_id="A"/>
<letter_ref letter_id="A"/>
<letter_ref letter_id="T"/>
<letter_ref letter_id="A"/>
<letter_ref letter_id="T"/>
<letter_ref letter_id="A"/>
<letter_ref letter_id="T"/>
<letter_ref letter_id="A"/>
<letter_ref letter_id="T"/>
<letter_ref letter_id="A"/>
<letter_ref letter_id="T"/>
<letter_ref letter_id="A"/>
<letter_ref letter_id="C"/>
<letter_ref letter_id="A"/>
<letter_ref letter_id="T"/>
<letter_ref letter_id="A"/>
</site>
<right_flank>AATATATTTA</right_flank>
</contributing_site>
<contributing_site sequence_id="sequence_105" position="2155" strand="plus" pvalue="2.22e-08" >
<left_flank>AAATTAAATA</left_flank>
<site>
<letter_ref letter_id="A"/>
<letter_ref letter_id="T"/>
<letter_ref letter_id="A"/>
<letter_ref letter_id="T"/>
<letter_ref letter_id="G"/>
<letter_ref letter_id="T"/>
<letter_ref letter_id="A"/>
<letter_ref letter_id="T"/>
<letter_ref letter_id="A"/>
<letter_ref letter_id="T"/>
<letter_ref letter_id="A"/>
<letter_ref letter_id="T"/>
<letter_ref letter_id="A"/>
<letter_ref letter_id="A"/>
<letter_ref letter_id="A"/>
<letter_ref letter_id="T"/>
<letter_ref letter_id="A"/>
<letter_ref letter_id="T"/>
<letter_ref letter_id="A"/>
<letter_ref letter_id="T"/>
<letter_ref letter_id="A"/>
<letter_ref letter_id="T"/>
<letter_ref letter_id="G"/>
<letter_ref letter_id="T"/>
<letter_ref letter_id="A"/>
<letter_ref letter_id="C"/>
<letter_ref letter_id="A"/>
<letter_ref letter_id="T"/>
<letter_ref letter_id="T"/>
</site>
<right_flank>AAAATTGTGG</right_flank>
</contributing_site>
<contributing_site sequence_id="sequence_101" position="835" strand="minus" pvalue="2.22e-08" >
<left_flank>CGCTAAATTA</left_flank>
<site>
<letter_ref letter_id="T"/>
<letter_ref letter_id="A"/>
<letter_ref letter_id="A"/>
<letter_ref letter_id="C"/>
<letter_ref letter_id="A"/>
<letter_ref letter_id="T"/>
<letter_ref letter_id="A"/>
<letter_ref letter_id="T"/>
<letter_ref letter_id="A"/>
<letter_ref letter_id="C"/>
<letter_ref letter_id="A"/>
<letter_ref letter_id="C"/>
<letter_ref letter_id="A"/>
<letter_ref letter_id="T"/>
<letter_ref letter_id="A"/>
<letter_ref letter_id="T"/>
<letter_ref letter_id="A"/>
<letter_ref letter_id="T"/>
<letter_ref letter_id="A"/>
<letter_ref letter_id="T"/>
<letter_ref letter_id="A"/>
<letter_ref letter_id="T"/>
<letter_ref letter_id="A"/>
<letter_ref letter_id="T"/>
<letter_ref letter_id="A"/>
<letter_ref letter_id="T"/>
<letter_ref letter_id="A"/>
<letter_ref letter_id="T"/>
<letter_ref letter_id="A"/>
</site>
<right_flank>ATATAATTAT</right_flank>
</contributing_site>
<contributing_site sequence_id="sequence_65" position="334" strand="minus" pvalue="2.39e-08" >
<left_flank>TTTTCTATAC</left_flank>
<site>
<letter_ref letter_id="A"/>
<letter_ref letter_id="T"/>
<letter_ref letter_id="G"/>
<letter_ref letter_id="T"/>
<letter_ref letter_id="A"/>
<letter_ref letter_id="T"/>
<letter_ref letter_id="T"/>
<letter_ref letter_id="C"/>
<letter_ref letter_id="A"/>
<letter_ref letter_id="T"/>
<letter_ref letter_id="A"/>
<letter_ref letter_id="T"/>
<letter_ref letter_id="A"/>
<letter_ref letter_id="T"/>
<letter_ref letter_id="A"/>
<letter_ref letter_id="T"/>
<letter_ref letter_id="A"/>
<letter_ref letter_id="T"/>
<letter_ref letter_id="A"/>
<letter_ref letter_id="T"/>
<letter_ref letter_id="A"/>
<letter_ref letter_id="T"/>
<letter_ref letter_id="A"/>
<letter_ref letter_id="T"/>
<letter_ref letter_id="T"/>
<letter_ref letter_id="T"/>
<letter_ref letter_id="A"/>
<letter_ref letter_id="T"/>
<letter_ref letter_id="A"/>
</site>
<right_flank>TGAATTATGA</right_flank>
</contributing_site>
<contributing_site sequence_id="sequence_50" position="570" strand="plus" pvalue="2.39e-08" >
<left_flank>AAAGAATATA</left_flank>
<site>
<letter_ref letter_id="T"/>
<letter_ref letter_id="T"/>
<letter_ref letter_id="C"/>
<letter_ref letter_id="C"/>
<letter_ref letter_id="T"/>
<letter_ref letter_id="A"/>
<letter_ref letter_id="A"/>
<letter_ref letter_id="T"/>
<letter_ref letter_id="A"/>
<letter_ref letter_id="T"/>
<letter_ref letter_id="A"/>
<letter_ref letter_id="T"/>
<letter_ref letter_id="A"/>
<letter_ref letter_id="T"/>
<letter_ref letter_id="A"/>
<letter_ref letter_id="T"/>
<letter_ref letter_id="A"/>
<letter_ref letter_id="T"/>
<letter_ref letter_id="A"/>
<letter_ref letter_id="T"/>
<letter_ref letter_id="A"/>
<letter_ref letter_id="T"/>
<letter_ref letter_id="A"/>
<letter_ref letter_id="T"/>
<letter_ref letter_id="A"/>
<letter_ref letter_id="T"/>
<letter_ref letter_id="A"/>
<letter_ref letter_id="T"/>
<letter_ref letter_id="A"/>
</site>
<right_flank>ATATATATAT</right_flank>
</contributing_site>
<contributing_site sequence_id="sequence_12" position="328" strand="plus" pvalue="2.75e-08" >
<left_flank>CATATACATA</left_flank>
<site>
<letter_ref letter_id="A"/>
<letter_ref letter_id="T"/>
<letter_ref letter_id="G"/>
<letter_ref letter_id="T"/>
<letter_ref letter_id="A"/>
<letter_ref letter_id="T"/>
<letter_ref letter_id="A"/>
<letter_ref letter_id="T"/>
<letter_ref letter_id="A"/>
<letter_ref letter_id="A"/>
<letter_ref letter_id="T"/>
<letter_ref letter_id="T"/>
<letter_ref letter_id="A"/>
<letter_ref letter_id="C"/>
<letter_ref letter_id="A"/>
<letter_ref letter_id="T"/>
<letter_ref letter_id="G"/>
<letter_ref letter_id="T"/>
<letter_ref letter_id="A"/>
<letter_ref letter_id="T"/>
<letter_ref letter_id="A"/>
<letter_ref letter_id="T"/>
<letter_ref letter_id="A"/>
<letter_ref letter_id="T"/>
<letter_ref letter_id="A"/>
<letter_ref letter_id="T"/>
<letter_ref letter_id="A"/>
<letter_ref letter_id="T"/>
<letter_ref letter_id="A"/>
</site>
<right_flank>TAATATATAT</right_flank>
</contributing_site>
<contributing_site sequence_id="sequence_34" position="458" strand="minus" pvalue="3.38e-08" >
<left_flank>TGAAATAGAA</left_flank>
<site>
<letter_ref letter_id="A"/>
<letter_ref letter_id="G"/>
<letter_ref letter_id="T"/>
<letter_ref letter_id="A"/>
<letter_ref letter_id="T"/>
<letter_ref letter_id="T"/>
<letter_ref letter_id="A"/>
<letter_ref letter_id="C"/>
<letter_ref letter_id="A"/>
<letter_ref letter_id="C"/>
<letter_ref letter_id="A"/>
<letter_ref letter_id="T"/>
<letter_ref letter_id="A"/>
<letter_ref letter_id="T"/>
<letter_ref letter_id="A"/>
<letter_ref letter_id="T"/>
<letter_ref letter_id="A"/>
<letter_ref letter_id="T"/>
<letter_ref letter_id="A"/>
<letter_ref letter_id="T"/>
<letter_ref letter_id="A"/>
<letter_ref letter_id="T"/>
<letter_ref letter_id="A"/>
<letter_ref letter_id="T"/>
<letter_ref letter_id="A"/>
<letter_ref letter_id="T"/>
<letter_ref letter_id="A"/>
<letter_ref letter_id="T"/>
<letter_ref letter_id="A"/>
</site>
<right_flank>ATATATGTAT</right_flank>
</contributing_site>
<contributing_site sequence_id="sequence_55" position="550" strand="plus" pvalue="3.87e-08" >
<left_flank>AAAATTTTCA</left_flank>
<site>
<letter_ref letter_id="A"/>
<letter_ref letter_id="T"/>
<letter_ref letter_id="C"/>
<letter_ref letter_id="C"/>
<letter_ref letter_id="A"/>
<letter_ref letter_id="T"/>
<letter_ref letter_id="T"/>
<letter_ref letter_id="G"/>
<letter_ref letter_id="G"/>
<letter_ref letter_id="T"/>
<letter_ref letter_id="A"/>
<letter_ref letter_id="T"/>
<letter_ref letter_id="A"/>
<letter_ref letter_id="T"/>
<letter_ref letter_id="A"/>
<letter_ref letter_id="T"/>
<letter_ref letter_id="A"/>
<letter_ref letter_id="T"/>
<letter_ref letter_id="A"/>
<letter_ref letter_id="T"/>
<letter_ref letter_id="A"/>
<letter_ref letter_id="T"/>
<letter_ref letter_id="A"/>
<letter_ref letter_id="T"/>
<letter_ref letter_id="A"/>
<letter_ref letter_id="T"/>
<letter_ref letter_id="A"/>
<letter_ref letter_id="T"/>
<letter_ref letter_id="T"/>
</site>
<right_flank>GAAAAAAAAA</right_flank>
</contributing_site>
<contributing_site sequence_id="sequence_88" position="452" strand="plus" pvalue="4.44e-08" >
<left_flank>AAATAAGGCA</left_flank>
<site>
<letter_ref letter_id="C"/>
<letter_ref letter_id="T"/>
<letter_ref letter_id="G"/>
<letter_ref letter_id="T"/>
<letter_ref letter_id="G"/>
<letter_ref letter_id="A"/>
<letter_ref letter_id="T"/>
<letter_ref letter_id="C"/>
<letter_ref letter_id="A"/>
<letter_ref letter_id="C"/>
<letter_ref letter_id="A"/>
<letter_ref letter_id="T"/>
<letter_ref letter_id="A"/>
<letter_ref letter_id="T"/>
<letter_ref letter_id="A"/>
<letter_ref letter_id="T"/>
<letter_ref letter_id="A"/>
<letter_ref letter_id="T"/>
<letter_ref letter_id="A"/>
<letter_ref letter_id="T"/>
<letter_ref letter_id="A"/>
<letter_ref letter_id="T"/>
<letter_ref letter_id="A"/>
<letter_ref letter_id="T"/>
<letter_ref letter_id="A"/>
<letter_ref letter_id="T"/>
<letter_ref letter_id="A"/>
<letter_ref letter_id="T"/>
<letter_ref letter_id="T"/>
</site>
<right_flank>ATAGAAGGTG</right_flank>
</contributing_site>
<contributing_site sequence_id="sequence_59" position="653" strand="plus" pvalue="4.74e-08" >
<left_flank>AGTAATAAAA</left_flank>
<site>
<letter_ref letter_id="A"/>
<letter_ref letter_id="T"/>
<letter_ref letter_id="A"/>
<letter_ref letter_id="A"/>
<letter_ref letter_id="T"/>
<letter_ref letter_id="A"/>
<letter_ref letter_id="T"/>
<letter_ref letter_id="A"/>
<letter_ref letter_id="A"/>
<letter_ref letter_id="T"/>
<letter_ref letter_id="A"/>
<letter_ref letter_id="T"/>
<letter_ref letter_id="A"/>
<letter_ref letter_id="T"/>
<letter_ref letter_id="A"/>
<letter_ref letter_id="T"/>
<letter_ref letter_id="A"/>
<letter_ref letter_id="T"/>
<letter_ref letter_id="A"/>
<letter_ref letter_id="T"/>
<letter_ref letter_id="A"/>
<letter_ref letter_id="T"/>
<letter_ref letter_id="A"/>
<letter_ref letter_id="T"/>
<letter_ref letter_id="A"/>
<letter_ref letter_id="T"/>
<letter_ref letter_id="A"/>
<letter_ref letter_id="T"/>
<letter_ref letter_id="A"/>
</site>
<right_flank>ATATAATTAT</right_flank>
</contributing_site>
<contributing_site sequence_id="sequence_83" position="168" strand="plus" pvalue="5.07e-08" >
<left_flank>ATTATTTTAT</left_flank>
<site>
<letter_ref letter_id="A"/>
<letter_ref letter_id="T"/>
<letter_ref letter_id="T"/>
<letter_ref letter_id="A"/>
<letter_ref letter_id="T"/>
<letter_ref letter_id="A"/>
<letter_ref letter_id="T"/>
<letter_ref letter_id="T"/>
<letter_ref letter_id="A"/>
<letter_ref letter_id="T"/>
<letter_ref letter_id="A"/>
<letter_ref letter_id="T"/>
<letter_ref letter_id="A"/>
<letter_ref letter_id="T"/>
<letter_ref letter_id="A"/>
<letter_ref letter_id="T"/>
<letter_ref letter_id="A"/>
<letter_ref letter_id="T"/>
<letter_ref letter_id="A"/>
<letter_ref letter_id="T"/>
<letter_ref letter_id="A"/>
<letter_ref letter_id="T"/>
<letter_ref letter_id="A"/>
<letter_ref letter_id="T"/>
<letter_ref letter_id="A"/>
<letter_ref letter_id="T"/>
<letter_ref letter_id="A"/>
<letter_ref letter_id="T"/>
<letter_ref letter_id="A"/>
</site>
<right_flank>ATATATTTAT</right_flank>
</contributing_site>
<contributing_site sequence_id="sequence_7" position="286" strand="minus" pvalue="6.96e-08" >
<left_flank>ATTTATTATT</left_flank>
<site>
<letter_ref letter_id="A"/>
<letter_ref letter_id="T"/>
<letter_ref letter_id="T"/>
<letter_ref letter_id="A"/>
<letter_ref letter_id="A"/>
<letter_ref letter_id="T"/>
<letter_ref letter_id="A"/>
<letter_ref letter_id="T"/>
<letter_ref letter_id="A"/>
<letter_ref letter_id="A"/>
<letter_ref letter_id="A"/>
<letter_ref letter_id="T"/>
<letter_ref letter_id="A"/>
<letter_ref letter_id="A"/>
<letter_ref letter_id="A"/>
<letter_ref letter_id="T"/>
<letter_ref letter_id="A"/>
<letter_ref letter_id="T"/>
<letter_ref letter_id="A"/>
<letter_ref letter_id="T"/>
<letter_ref letter_id="A"/>
<letter_ref letter_id="T"/>
<letter_ref letter_id="A"/>
<letter_ref letter_id="T"/>
<letter_ref letter_id="A"/>
<letter_ref letter_id="T"/>
<letter_ref letter_id="A"/>
<letter_ref letter_id="T"/>
<letter_ref letter_id="T"/>
</site>
<right_flank>ATATATTATA</right_flank>
</contributing_site>
<contributing_site sequence_id="sequence_21" position="258" strand="plus" pvalue="9.46e-08" >
<left_flank>CGTAAATATA</left_flank>
<site>
<letter_ref letter_id="A"/>
<letter_ref letter_id="T"/>
<letter_ref letter_id="G"/>
<letter_ref letter_id="T"/>
<letter_ref letter_id="A"/>
<letter_ref letter_id="T"/>
<letter_ref letter_id="T"/>
<letter_ref letter_id="T"/>
<letter_ref letter_id="T"/>
<letter_ref letter_id="A"/>
<letter_ref letter_id="T"/>
<letter_ref letter_id="T"/>
<letter_ref letter_id="A"/>
<letter_ref letter_id="T"/>
<letter_ref letter_id="A"/>
<letter_ref letter_id="T"/>
<letter_ref letter_id="A"/>
<letter_ref letter_id="T"/>
<letter_ref letter_id="A"/>
<letter_ref letter_id="T"/>
<letter_ref letter_id="A"/>
<letter_ref letter_id="T"/>
<letter_ref letter_id="A"/>
<letter_ref letter_id="T"/>
<letter_ref letter_id="A"/>
<letter_ref letter_id="T"/>
<letter_ref letter_id="A"/>
<letter_ref letter_id="T"/>
<letter_ref letter_id="A"/>
</site>
<right_flank>TTACTTAGAC</right_flank>
</contributing_site>
<contributing_site sequence_id="sequence_92" position="200" strand="minus" pvalue="1.34e-07" >
<left_flank>ATTTTTTTTA</left_flank>
<site>
<letter_ref letter_id="A"/>
<letter_ref letter_id="G"/>
<letter_ref letter_id="C"/>
<letter_ref letter_id="C"/>
<letter_ref letter_id="T"/>
<letter_ref letter_id="T"/>
<letter_ref letter_id="A"/>
<letter_ref letter_id="T"/>
<letter_ref letter_id="A"/>
<letter_ref letter_id="A"/>
<letter_ref letter_id="A"/>
<letter_ref letter_id="T"/>
<letter_ref letter_id="A"/>
<letter_ref letter_id="T"/>
<letter_ref letter_id="A"/>
<letter_ref letter_id="T"/>
<letter_ref letter_id="A"/>
<letter_ref letter_id="T"/>
<letter_ref letter_id="A"/>
<letter_ref letter_id="T"/>
<letter_ref letter_id="A"/>
<letter_ref letter_id="T"/>
<letter_ref letter_id="A"/>
<letter_ref letter_id="T"/>
<letter_ref letter_id="A"/>
<letter_ref letter_id="C"/>
<letter_ref letter_id="A"/>
<letter_ref letter_id="G"/>
<letter_ref letter_id="A"/>
</site>
<right_flank>ATACATAAAA</right_flank>
</contributing_site>
<contributing_site sequence_id="sequence_100" position="196" strand="plus" pvalue="2.33e-07" >
<left_flank>AGTTCAGGAA</left_flank>
<site>
<letter_ref letter_id="A"/>
<letter_ref letter_id="T"/>
<letter_ref letter_id="A"/>
<letter_ref letter_id="A"/>
<letter_ref letter_id="A"/>
<letter_ref letter_id="T"/>
<letter_ref letter_id="A"/>
<letter_ref letter_id="A"/>
<letter_ref letter_id="A"/>
<letter_ref letter_id="T"/>
<letter_ref letter_id="A"/>
<letter_ref letter_id="T"/>
<letter_ref letter_id="A"/>
<letter_ref letter_id="A"/>
<letter_ref letter_id="A"/>
<letter_ref letter_id="T"/>
<letter_ref letter_id="A"/>
<letter_ref letter_id="T"/>
<letter_ref letter_id="A"/>
<letter_ref letter_id="A"/>
<letter_ref letter_id="A"/>
<letter_ref letter_id="T"/>
<letter_ref letter_id="G"/>
<letter_ref letter_id="T"/>
<letter_ref letter_id="A"/>
<letter_ref letter_id="T"/>
<letter_ref letter_id="A"/>
<letter_ref letter_id="T"/>
<letter_ref letter_id="A"/>
</site>
<right_flank>ATATAATAAA</right_flank>
</contributing_site>
<contributing_site sequence_id="sequence_39" position="235" strand="minus" pvalue="4.07e-07" >
<left_flank>ATTTGTAAAA</left_flank>
<site>
<letter_ref letter_id="A"/>
<letter_ref letter_id="T"/>
<letter_ref letter_id="A"/>
<letter_ref letter_id="T"/>
<letter_ref letter_id="G"/>
<letter_ref letter_id="T"/>
<letter_ref letter_id="A"/>
<letter_ref letter_id="A"/>
<letter_ref letter_id="A"/>
<letter_ref letter_id="T"/>
<letter_ref letter_id="A"/>
<letter_ref letter_id="T"/>
<letter_ref letter_id="A"/>
<letter_ref letter_id="T"/>
<letter_ref letter_id="A"/>
<letter_ref letter_id="A"/>
<letter_ref letter_id="A"/>
<letter_ref letter_id="T"/>
<letter_ref letter_id="A"/>
<letter_ref letter_id="T"/>
<letter_ref letter_id="A"/>
<letter_ref letter_id="T"/>
<letter_ref letter_id="A"/>
<letter_ref letter_id="A"/>
<letter_ref letter_id="A"/>
<letter_ref letter_id="T"/>
<letter_ref letter_id="A"/>
<letter_ref letter_id="T"/>
<letter_ref letter_id="T"/>
</site>
<right_flank>TAAATATACA</right_flank>
</contributing_site>
<contributing_site sequence_id="sequence_10" position="296" strand="plus" pvalue="4.07e-07" >
<left_flank>AATTCAACAA</left_flank>
<site>
<letter_ref letter_id="A"/>
<letter_ref letter_id="T"/>
<letter_ref letter_id="A"/>
<letter_ref letter_id="A"/>
<letter_ref letter_id="T"/>
<letter_ref letter_id="T"/>
<letter_ref letter_id="T"/>
<letter_ref letter_id="A"/>
<letter_ref letter_id="A"/>
<letter_ref letter_id="A"/>
<letter_ref letter_id="A"/>
<letter_ref letter_id="T"/>
<letter_ref letter_id="A"/>
<letter_ref letter_id="T"/>
<letter_ref letter_id="A"/>
<letter_ref letter_id="T"/>
<letter_ref letter_id="A"/>
<letter_ref letter_id="T"/>
<letter_ref letter_id="A"/>
<letter_ref letter_id="T"/>
<letter_ref letter_id="T"/>
<letter_ref letter_id="T"/>
<letter_ref letter_id="A"/>
<letter_ref letter_id="T"/>
<letter_ref letter_id="A"/>
<letter_ref letter_id="T"/>
<letter_ref letter_id="A"/>
<letter_ref letter_id="T"/>
<letter_ref letter_id="A"/>
</site>
<right_flank>TTTTCAATAT</right_flank>
</contributing_site>
<contributing_site sequence_id="sequence_69" position="484" strand="minus" pvalue="4.71e-07" >
<left_flank>TACACCATAA</left_flank>
<site>
<letter_ref letter_id="A"/>
<letter_ref letter_id="A"/>
<letter_ref letter_id="A"/>
<letter_ref letter_id="A"/>
<letter_ref letter_id="G"/>
<letter_ref letter_id="T"/>
<letter_ref letter_id="T"/>
<letter_ref letter_id="T"/>
<letter_ref letter_id="A"/>
<letter_ref letter_id="T"/>
<letter_ref letter_id="A"/>
<letter_ref letter_id="C"/>
<letter_ref letter_id="A"/>
<letter_ref letter_id="T"/>
<letter_ref letter_id="A"/>
<letter_ref letter_id="T"/>
<letter_ref letter_id="A"/>
<letter_ref letter_id="T"/>
<letter_ref letter_id="A"/>
<letter_ref letter_id="T"/>
<letter_ref letter_id="A"/>
<letter_ref letter_id="T"/>
<letter_ref letter_id="A"/>
<letter_ref letter_id="A"/>
<letter_ref letter_id="A"/>
<letter_ref letter_id="T"/>
<letter_ref letter_id="A"/>
<letter_ref letter_id="T"/>
<letter_ref letter_id="T"/>
</site>
<right_flank>ATATATATAA</right_flank>
</contributing_site>
<contributing_site sequence_id="sequence_76" position="288" strand="plus" pvalue="8.55e-07" >
<left_flank>AATAAATTCT</left_flank>
<site>
<letter_ref letter_id="T"/>
<letter_ref letter_id="T"/>
<letter_ref letter_id="T"/>
<letter_ref letter_id="T"/>
<letter_ref letter_id="A"/>
<letter_ref letter_id="T"/>
<letter_ref letter_id="T"/>
<letter_ref letter_id="T"/>
<letter_ref letter_id="T"/>
<letter_ref letter_id="A"/>
<letter_ref letter_id="T"/>
<letter_ref letter_id="T"/>
<letter_ref letter_id="A"/>
<letter_ref letter_id="T"/>
<letter_ref letter_id="A"/>
<letter_ref letter_id="T"/>
<letter_ref letter_id="A"/>
<letter_ref letter_id="T"/>
<letter_ref letter_id="A"/>
<letter_ref letter_id="T"/>
<letter_ref letter_id="A"/>
<letter_ref letter_id="T"/>
<letter_ref letter_id="A"/>
<letter_ref letter_id="T"/>
<letter_ref letter_id="A"/>
<letter_ref letter_id="T"/>
<letter_ref letter_id="A"/>
<letter_ref letter_id="T"/>
<letter_ref letter_id="A"/>
</site>
<right_flank>ATATAAATAT</right_flank>
</contributing_site>
<contributing_site sequence_id="sequence_26" position="610" strand="minus" pvalue="1.31e-06" >
<left_flank>AGCAATAAAT</left_flank>
<site>
<letter_ref letter_id="T"/>
<letter_ref letter_id="C"/>
<letter_ref letter_id="A"/>
<letter_ref letter_id="T"/>
<letter_ref letter_id="G"/>
<letter_ref letter_id="A"/>
<letter_ref letter_id="A"/>
<letter_ref letter_id="A"/>
<letter_ref letter_id="A"/>
<letter_ref letter_id="T"/>
<letter_ref letter_id="A"/>
<letter_ref letter_id="T"/>
<letter_ref letter_id="A"/>
<letter_ref letter_id="C"/>
<letter_ref letter_id="A"/>
<letter_ref letter_id="T"/>
<letter_ref letter_id="A"/>
<letter_ref letter_id="T"/>
<letter_ref letter_id="A"/>
<letter_ref letter_id="T"/>
<letter_ref letter_id="A"/>
<letter_ref letter_id="T"/>
<letter_ref letter_id="A"/>
<letter_ref letter_id="T"/>
<letter_ref letter_id="A"/>
<letter_ref letter_id="T"/>
<letter_ref letter_id="A"/>
<letter_ref letter_id="A"/>
<letter_ref letter_id="T"/>
</site>
<right_flank>ATGTTACATA</right_flank>
</contributing_site>
<contributing_site sequence_id="sequence_6" position="229" strand="minus" pvalue="5.90e-06" >
<left_flank>TGTAAAAAAC</left_flank>
<site>
<letter_ref letter_id="C"/>
<letter_ref letter_id="T"/>
<letter_ref letter_id="T"/>
<letter_ref letter_id="A"/>
<letter_ref letter_id="A"/>
<letter_ref letter_id="A"/>
<letter_ref letter_id="T"/>
<letter_ref letter_id="A"/>
<letter_ref letter_id="T"/>
<letter_ref letter_id="A"/>
<letter_ref letter_id="T"/>
<letter_ref letter_id="T"/>
<letter_ref letter_id="A"/>
<letter_ref letter_id="T"/>
<letter_ref letter_id="A"/>
<letter_ref letter_id="T"/>
<letter_ref letter_id="A"/>
<letter_ref letter_id="T"/>
<letter_ref letter_id="A"/>
<letter_ref letter_id="T"/>
<letter_ref letter_id="A"/>
<letter_ref letter_id="T"/>
<letter_ref letter_id="A"/>
<letter_ref letter_id="T"/>
<letter_ref letter_id="A"/>
<letter_ref letter_id="T"/>
<letter_ref letter_id="A"/>
<letter_ref letter_id="T"/>
<letter_ref letter_id="T"/>
</site>
<right_flank>CTTCTATATA</right_flank>
</contributing_site>
</contributing_sites>
</motif>
<motif id="motif_4" name="AAAAAAAAAAAAAAAAAAAAWAAAAAAAA" alt="MEME-4" width="29" sites="79" ic="33.8" re="18.9" llr="1036" p_value="6.4e-290" e_value="1.1e-068" bayes_threshold="11.602" elapsed_time="1784.187993">
<scores>
<alphabet_matrix>
<alphabet_array>
<value letter_id="A">44</value>
<value letter_id="C">123</value>
<value letter_id="G">113</value>
<value letter_id="T">-273</value>
</alphabet_array>
<alphabet_array>
<value letter_id="A">93</value>
<value letter_id="C">64</value>
<value letter_id="G">-168</value>
<value letter_id="T">-305</value>
</alphabet_array>
<alphabet_array>
<value letter_id="A">97</value>
<value letter_id="C">64</value>
<value letter_id="G">-68</value>
<value letter_id="T">-1295</value>
</alphabet_array>
<alphabet_array>
<value letter_id="A">97</value>
<value letter_id="C">-1295</value>
<value letter_id="G">-68</value>
<value letter_id="T">-173</value>
</alphabet_array>
<alphabet_array>
<value letter_id="A">125</value>
<value letter_id="C">-1295</value>
<value letter_id="G">-1295</value>
<value letter_id="T">-1295</value>
</alphabet_array>
<alphabet_array>
<value letter_id="A">97</value>
<value letter_id="C">-168</value>
<value letter_id="G">-109</value>
<value letter_id="T">-188</value>
</alphabet_array>
<alphabet_array>
<value letter_id="A">57</value>
<value letter_id="C">-268</value>
<value letter_id="G">13</value>
<value letter_id="T">-59</value>
</alphabet_array>
<alphabet_array>
<value letter_id="A">116</value>
<value letter_id="C">-1295</value>
<value letter_id="G">-1295</value>
<value letter_id="T">-273</value>
</alphabet_array>
<alphabet_array>
<value letter_id="A">118</value>
<value letter_id="C">-68</value>
<value letter_id="G">-1295</value>
<value letter_id="T">-1295</value>
</alphabet_array>
<alphabet_array>
<value letter_id="A">125</value>
<value letter_id="C">-1295</value>
<value letter_id="G">-1295</value>
<value letter_id="T">-1295</value>
</alphabet_array>
<alphabet_array>
<value letter_id="A">91</value>
<value letter_id="C">-268</value>
<value letter_id="G">-9</value>
<value letter_id="T">-173</value>
</alphabet_array>
<alphabet_array>
<value letter_id="A">100</value>
<value letter_id="C">-1295</value>
<value letter_id="G">102</value>
<value letter_id="T">-1295</value>
</alphabet_array>
<alphabet_array>
<value letter_id="A">91</value>
<value letter_id="C">-1295</value>
<value letter_id="G">-68</value>
<value letter_id="T">-135</value>
</alphabet_array>
<alphabet_array>
<value letter_id="A">59</value>
<value letter_id="C">-1295</value>
<value letter_id="G">141</value>
<value letter_id="T">-146</value>
</alphabet_array>
<alphabet_array>
<value letter_id="A">93</value>
<value letter_id="C">-68</value>
<value letter_id="G">-9</value>
<value letter_id="T">-246</value>
</alphabet_array>
<alphabet_array>
<value letter_id="A">81</value>
<value letter_id="C">-168</value>
<value letter_id="G">-1295</value>
<value letter_id="T">-80</value>
</alphabet_array>
<alphabet_array>
<value letter_id="A">124</value>
<value letter_id="C">-1295</value>
<value letter_id="G">-1295</value>
<value letter_id="T">-504</value>
</alphabet_array>
<alphabet_array>
<value letter_id="A">97</value>
<value letter_id="C">-168</value>
<value letter_id="G">-1295</value>
<value letter_id="T">-146</value>
</alphabet_array>
<alphabet_array>
<value letter_id="A">112</value>
<value letter_id="C">-1295</value>
<value letter_id="G">-1295</value>
<value letter_id="T">-224</value>
</alphabet_array>
<alphabet_array>
<value letter_id="A">112</value>
<value letter_id="C">-1295</value>
<value letter_id="G">13</value>
<value letter_id="T">-1295</value>
</alphabet_array>
<alphabet_array>
<value letter_id="A">-29</value>
<value letter_id="C">-9</value>
<value letter_id="G">78</value>
<value letter_id="T">8</value>
</alphabet_array>
<alphabet_array>
<value letter_id="A">104</value>
<value letter_id="C">-1295</value>
<value letter_id="G">78</value>
<value letter_id="T">-1295</value>
</alphabet_array>
<alphabet_array>
<value letter_id="A">100</value>
<value letter_id="C">-1295</value>
<value letter_id="G">-68</value>
<value letter_id="T">-188</value>
</alphabet_array>
<alphabet_array>
<value letter_id="A">88</value>
<value letter_id="C">-168</value>
<value letter_id="G">-1295</value>
<value letter_id="T">-105</value>
</alphabet_array>
<alphabet_array>
<value letter_id="A">93</value>
<value letter_id="C">-109</value>
<value letter_id="G">32</value>
<value letter_id="T">-273</value>
</alphabet_array>
<alphabet_array>
<value letter_id="A">78</value>
<value letter_id="C">-68</value>
<value letter_id="G">-1295</value>
<value letter_id="T">-88</value>
</alphabet_array>
<alphabet_array>
<value letter_id="A">73</value>
<value letter_id="C">-109</value>
<value letter_id="G">64</value>
<value letter_id="T">-159</value>
</alphabet_array>
<alphabet_array>
<value letter_id="A">81</value>
<value letter_id="C">-68</value>
<value letter_id="G">-1295</value>
<value letter_id="T">-96</value>
</alphabet_array>
<alphabet_array>
<value letter_id="A">83</value>
<value letter_id="C">13</value>
<value letter_id="G">102</value>
<value letter_id="T">-1295</value>
</alphabet_array>
</alphabet_matrix>
</scores>
<probabilities>
<alphabet_matrix>
<alphabet_array>
<value letter_id="A">0.569620</value>
<value letter_id="C">0.189873</value>
<value letter_id="G">0.177215</value>
<value letter_id="T">0.063291</value>
</alphabet_array>
<alphabet_array>
<value letter_id="A">0.797468</value>
<value letter_id="C">0.126582</value>
<value letter_id="G">0.025316</value>
<value letter_id="T">0.050633</value>
</alphabet_array>
<alphabet_array>
<value letter_id="A">0.822785</value>
<value letter_id="C">0.126582</value>
<value letter_id="G">0.050633</value>
<value letter_id="T">0.000000</value>
</alphabet_array>
<alphabet_array>
<value letter_id="A">0.822785</value>
<value letter_id="C">0.000000</value>
<value letter_id="G">0.050633</value>
<value letter_id="T">0.126582</value>
</alphabet_array>
<alphabet_array>
<value letter_id="A">1.000000</value>
<value letter_id="C">0.000000</value>
<value letter_id="G">0.000000</value>
<value letter_id="T">0.000000</value>
</alphabet_array>
<alphabet_array>
<value letter_id="A">0.822785</value>
<value letter_id="C">0.025316</value>
<value letter_id="G">0.037975</value>
<value letter_id="T">0.113924</value>
</alphabet_array>
<alphabet_array>
<value letter_id="A">0.620253</value>
<value letter_id="C">0.012658</value>
<value letter_id="G">0.088608</value>
<value letter_id="T">0.278481</value>
</alphabet_array>
<alphabet_array>
<value letter_id="A">0.936709</value>
<value letter_id="C">0.000000</value>
<value letter_id="G">0.000000</value>
<value letter_id="T">0.063291</value>
</alphabet_array>
<alphabet_array>
<value letter_id="A">0.949367</value>
<value letter_id="C">0.050633</value>
<value letter_id="G">0.000000</value>
<value letter_id="T">0.000000</value>
</alphabet_array>
<alphabet_array>
<value letter_id="A">1.000000</value>
<value letter_id="C">0.000000</value>
<value letter_id="G">0.000000</value>
<value letter_id="T">0.000000</value>
</alphabet_array>
<alphabet_array>
<value letter_id="A">0.784810</value>
<value letter_id="C">0.012658</value>
<value letter_id="G">0.075949</value>
<value letter_id="T">0.126582</value>
</alphabet_array>
<alphabet_array>
<value letter_id="A">0.835443</value>
<value letter_id="C">0.000000</value>
<value letter_id="G">0.164557</value>
<value letter_id="T">0.000000</value>
</alphabet_array>
<alphabet_array>
<value letter_id="A">0.784810</value>
<value letter_id="C">0.000000</value>
<value letter_id="G">0.050633</value>
<value letter_id="T">0.164557</value>
</alphabet_array>
<alphabet_array>
<value letter_id="A">0.632911</value>
<value letter_id="C">0.000000</value>
<value letter_id="G">0.215190</value>
<value letter_id="T">0.151899</value>
</alphabet_array>
<alphabet_array>
<value letter_id="A">0.797468</value>
<value letter_id="C">0.050633</value>
<value letter_id="G">0.075949</value>
<value letter_id="T">0.075949</value>
</alphabet_array>
<alphabet_array>
<value letter_id="A">0.734177</value>
<value letter_id="C">0.025316</value>
<value letter_id="G">0.000000</value>
<value letter_id="T">0.240506</value>
</alphabet_array>
<alphabet_array>
<value letter_id="A">0.987342</value>
<value letter_id="C">0.000000</value>
<value letter_id="G">0.000000</value>
<value letter_id="T">0.012658</value>
</alphabet_array>
<alphabet_array>
<value letter_id="A">0.822785</value>
<value letter_id="C">0.025316</value>
<value letter_id="G">0.000000</value>
<value letter_id="T">0.151899</value>
</alphabet_array>
<alphabet_array>
<value letter_id="A">0.911392</value>
<value letter_id="C">0.000000</value>
<value letter_id="G">0.000000</value>
<value letter_id="T">0.088608</value>
</alphabet_array>
<alphabet_array>
<value letter_id="A">0.911392</value>
<value letter_id="C">0.000000</value>
<value letter_id="G">0.088608</value>
<value letter_id="T">0.000000</value>
</alphabet_array>
<alphabet_array>
<value letter_id="A">0.341772</value>
<value letter_id="C">0.075949</value>
<value letter_id="G">0.139241</value>
<value letter_id="T">0.443038</value>
</alphabet_array>
<alphabet_array>
<value letter_id="A">0.860759</value>
<value letter_id="C">0.000000</value>
<value letter_id="G">0.139241</value>
<value letter_id="T">0.000000</value>
</alphabet_array>
<alphabet_array>
<value letter_id="A">0.835443</value>
<value letter_id="C">0.000000</value>
<value letter_id="G">0.050633</value>
<value letter_id="T">0.113924</value>
</alphabet_array>
<alphabet_array>
<value letter_id="A">0.772152</value>
<value letter_id="C">0.025316</value>
<value letter_id="G">0.000000</value>
<value letter_id="T">0.202532</value>
</alphabet_array>
<alphabet_array>
<value letter_id="A">0.797468</value>
<value letter_id="C">0.037975</value>
<value letter_id="G">0.101266</value>
<value letter_id="T">0.063291</value>
</alphabet_array>
<alphabet_array>
<value letter_id="A">0.721519</value>
<value letter_id="C">0.050633</value>
<value letter_id="G">0.000000</value>
<value letter_id="T">0.227848</value>
</alphabet_array>
<alphabet_array>
<value letter_id="A">0.696203</value>
<value letter_id="C">0.037975</value>
<value letter_id="G">0.126582</value>
<value letter_id="T">0.139241</value>
</alphabet_array>
<alphabet_array>
<value letter_id="A">0.734177</value>
<value letter_id="C">0.050633</value>
<value letter_id="G">0.000000</value>
<value letter_id="T">0.215190</value>
</alphabet_array>
<alphabet_array>
<value letter_id="A">0.746835</value>
<value letter_id="C">0.088608</value>
<value letter_id="G">0.164557</value>
<value letter_id="T">0.000000</value>
</alphabet_array>
</alphabet_matrix>
</probabilities>
<regular_expression>
AAAAAA[AT]AAAAAA[AG]A[AT]AAAA[TA]AA[AT]A[AT]A[AT]A
</regular_expression>
<contributing_sites>
<contributing_site sequence_id="sequence_94" position="886" strand="plus" pvalue="1.68e-12" >
<left_flank>AATTTATTTA</left_flank>
<site>
<letter_ref letter_id="A"/>
<letter_ref letter_id="A"/>
<letter_ref letter_id="A"/>
<letter_ref letter_id="A"/>
<letter_ref letter_id="A"/>
<letter_ref letter_id="A"/>
<letter_ref letter_id="A"/>
<letter_ref letter_id="A"/>
<letter_ref letter_id="A"/>
<letter_ref letter_id="A"/>
<letter_ref letter_id="A"/>
<letter_ref letter_id="A"/>
<letter_ref letter_id="A"/>
<letter_ref letter_id="G"/>
<letter_ref letter_id="A"/>
<letter_ref letter_id="A"/>
<letter_ref letter_id="A"/>
<letter_ref letter_id="A"/>
<letter_ref letter_id="A"/>
<letter_ref letter_id="A"/>
<letter_ref letter_id="G"/>
<letter_ref letter_id="A"/>
<letter_ref letter_id="A"/>
<letter_ref letter_id="A"/>
<letter_ref letter_id="A"/>
<letter_ref letter_id="A"/>
<letter_ref letter_id="A"/>
<letter_ref letter_id="A"/>
<letter_ref letter_id="G"/>
</site>
<right_flank>GAAATATGAA</right_flank>
</contributing_site>
<contributing_site sequence_id="sequence_73" position="2209" strand="minus" pvalue="7.91e-12" >
<left_flank>AAAATTAAAA</left_flank>
<site>
<letter_ref letter_id="A"/>
<letter_ref letter_id="A"/>
<letter_ref letter_id="A"/>
<letter_ref letter_id="A"/>
<letter_ref letter_id="A"/>
<letter_ref letter_id="A"/>
<letter_ref letter_id="G"/>
<letter_ref letter_id="A"/>
<letter_ref letter_id="A"/>
<letter_ref letter_id="A"/>
<letter_ref letter_id="A"/>
<letter_ref letter_id="A"/>
<letter_ref letter_id="A"/>
<letter_ref letter_id="G"/>
<letter_ref letter_id="A"/>
<letter_ref letter_id="A"/>
<letter_ref letter_id="A"/>
<letter_ref letter_id="A"/>
<letter_ref letter_id="A"/>
<letter_ref letter_id="A"/>
<letter_ref letter_id="G"/>
<letter_ref letter_id="A"/>
<letter_ref letter_id="A"/>
<letter_ref letter_id="A"/>
<letter_ref letter_id="A"/>
<letter_ref letter_id="A"/>
<letter_ref letter_id="A"/>
<letter_ref letter_id="A"/>
<letter_ref letter_id="G"/>
</site>
<right_flank>AATATATATA</right_flank>
</contributing_site>
<contributing_site sequence_id="sequence_0" position="1420" strand="plus" pvalue="3.34e-11" >
<left_flank>CTAATGAAAA</left_flank>
<site>
<letter_ref letter_id="A"/>
<letter_ref letter_id="A"/>
<letter_ref letter_id="A"/>
<letter_ref letter_id="A"/>
<letter_ref letter_id="A"/>
<letter_ref letter_id="A"/>
<letter_ref letter_id="A"/>
<letter_ref letter_id="A"/>
<letter_ref letter_id="A"/>
<letter_ref letter_id="A"/>
<letter_ref letter_id="A"/>
<letter_ref letter_id="A"/>
<letter_ref letter_id="A"/>
<letter_ref letter_id="A"/>
<letter_ref letter_id="A"/>
<letter_ref letter_id="A"/>
<letter_ref letter_id="A"/>
<letter_ref letter_id="A"/>
<letter_ref letter_id="A"/>
<letter_ref letter_id="A"/>
<letter_ref letter_id="G"/>
<letter_ref letter_id="A"/>
<letter_ref letter_id="A"/>
<letter_ref letter_id="A"/>
<letter_ref letter_id="A"/>
<letter_ref letter_id="A"/>
<letter_ref letter_id="A"/>
<letter_ref letter_id="A"/>
<letter_ref letter_id="A"/>
</site>
<right_flank>AAAGAAAAAA</right_flank>
</contributing_site>
<contributing_site sequence_id="sequence_18" position="800" strand="plus" pvalue="6.03e-11" >
<left_flank>AACCAAATCT</left_flank>
<site>
<letter_ref letter_id="C"/>
<letter_ref letter_id="A"/>
<letter_ref letter_id="A"/>
<letter_ref letter_id="A"/>
<letter_ref letter_id="A"/>
<letter_ref letter_id="A"/>
<letter_ref letter_id="A"/>
<letter_ref letter_id="A"/>
<letter_ref letter_id="A"/>
<letter_ref letter_id="A"/>
<letter_ref letter_id="A"/>
<letter_ref letter_id="A"/>
<letter_ref letter_id="A"/>
<letter_ref letter_id="A"/>
<letter_ref letter_id="A"/>
<letter_ref letter_id="A"/>
<letter_ref letter_id="A"/>
<letter_ref letter_id="A"/>
<letter_ref letter_id="A"/>
<letter_ref letter_id="A"/>
<letter_ref letter_id="A"/>
<letter_ref letter_id="A"/>
<letter_ref letter_id="A"/>
<letter_ref letter_id="A"/>
<letter_ref letter_id="A"/>
<letter_ref letter_id="A"/>
<letter_ref letter_id="A"/>
<letter_ref letter_id="A"/>
<letter_ref letter_id="A"/>
</site>
<right_flank>AAAAAGTCGC</right_flank>
</contributing_site>
<contributing_site sequence_id="sequence_88" position="215" strand="minus" pvalue="1.94e-10" >
<left_flank>AAAGAAAGTA</left_flank>
<site>
<letter_ref letter_id="A"/>
<letter_ref letter_id="A"/>
<letter_ref letter_id="A"/>
<letter_ref letter_id="A"/>
<letter_ref letter_id="A"/>
<letter_ref letter_id="A"/>
<letter_ref letter_id="A"/>
<letter_ref letter_id="A"/>
<letter_ref letter_id="A"/>
<letter_ref letter_id="A"/>
<letter_ref letter_id="A"/>
<letter_ref letter_id="A"/>
<letter_ref letter_id="A"/>
<letter_ref letter_id="A"/>
<letter_ref letter_id="G"/>
<letter_ref letter_id="A"/>
<letter_ref letter_id="A"/>
<letter_ref letter_id="A"/>
<letter_ref letter_id="A"/>
<letter_ref letter_id="A"/>
<letter_ref letter_id="G"/>
<letter_ref letter_id="A"/>
<letter_ref letter_id="A"/>
<letter_ref letter_id="A"/>
<letter_ref letter_id="A"/>
<letter_ref letter_id="A"/>
<letter_ref letter_id="A"/>
<letter_ref letter_id="A"/>
<letter_ref letter_id="A"/>
</site>
<right_flank>GAAACTAATT</right_flank>
</contributing_site>
<contributing_site sequence_id="sequence_48" position="103" strand="plus" pvalue="3.52e-10" >
<left_flank>ATATACTTTA</left_flank>
<site>
<letter_ref letter_id="A"/>
<letter_ref letter_id="A"/>
<letter_ref letter_id="A"/>
<letter_ref letter_id="A"/>
<letter_ref letter_id="A"/>
<letter_ref letter_id="A"/>
<letter_ref letter_id="G"/>
<letter_ref letter_id="A"/>
<letter_ref letter_id="A"/>
<letter_ref letter_id="A"/>
<letter_ref letter_id="A"/>
<letter_ref letter_id="A"/>
<letter_ref letter_id="A"/>
<letter_ref letter_id="A"/>
<letter_ref letter_id="A"/>
<letter_ref letter_id="A"/>
<letter_ref letter_id="A"/>
<letter_ref letter_id="A"/>
<letter_ref letter_id="A"/>
<letter_ref letter_id="A"/>
<letter_ref letter_id="A"/>
<letter_ref letter_id="A"/>
<letter_ref letter_id="A"/>
<letter_ref letter_id="A"/>
<letter_ref letter_id="A"/>
<letter_ref letter_id="A"/>
<letter_ref letter_id="A"/>
<letter_ref letter_id="A"/>
<letter_ref letter_id="G"/>
</site>
<right_flank>TTAATTAGAA</right_flank>
</contributing_site>
<contributing_site sequence_id="sequence_44" position="749" strand="minus" pvalue="4.23e-10" >
<left_flank>TTATCTCAGA</left_flank>
<site>
<letter_ref letter_id="C"/>
<letter_ref letter_id="C"/>
<letter_ref letter_id="A"/>
<letter_ref letter_id="A"/>
<letter_ref letter_id="A"/>
<letter_ref letter_id="A"/>
<letter_ref letter_id="A"/>
<letter_ref letter_id="A"/>
<letter_ref letter_id="A"/>
<letter_ref letter_id="A"/>
<letter_ref letter_id="A"/>
<letter_ref letter_id="A"/>
<letter_ref letter_id="A"/>
<letter_ref letter_id="G"/>
<letter_ref letter_id="A"/>
<letter_ref letter_id="A"/>
<letter_ref letter_id="A"/>
<letter_ref letter_id="A"/>
<letter_ref letter_id="A"/>
<letter_ref letter_id="A"/>
<letter_ref letter_id="A"/>
<letter_ref letter_id="A"/>
<letter_ref letter_id="A"/>
<letter_ref letter_id="A"/>
<letter_ref letter_id="A"/>
<letter_ref letter_id="A"/>
<letter_ref letter_id="G"/>
<letter_ref letter_id="T"/>
<letter_ref letter_id="A"/>
</site>
<right_flank>TAATTAAAAT</right_flank>
</contributing_site>
<contributing_site sequence_id="sequence_84" position="267" strand="plus" pvalue="7.84e-10" >
<left_flank>AAATATATCT</left_flank>
<site>
<letter_ref letter_id="C"/>
<letter_ref letter_id="A"/>
<letter_ref letter_id="A"/>
<letter_ref letter_id="A"/>
<letter_ref letter_id="A"/>
<letter_ref letter_id="A"/>
<letter_ref letter_id="A"/>
<letter_ref letter_id="A"/>
<letter_ref letter_id="A"/>
<letter_ref letter_id="A"/>
<letter_ref letter_id="A"/>
<letter_ref letter_id="A"/>
<letter_ref letter_id="A"/>
<letter_ref letter_id="A"/>
<letter_ref letter_id="A"/>
<letter_ref letter_id="A"/>
<letter_ref letter_id="A"/>
<letter_ref letter_id="A"/>
<letter_ref letter_id="A"/>
<letter_ref letter_id="A"/>
<letter_ref letter_id="A"/>
<letter_ref letter_id="A"/>
<letter_ref letter_id="A"/>
<letter_ref letter_id="A"/>
<letter_ref letter_id="A"/>
<letter_ref letter_id="A"/>
<letter_ref letter_id="G"/>
<letter_ref letter_id="T"/>
<letter_ref letter_id="G"/>
</site>
<right_flank>CGGTATTTTT</right_flank>
</contributing_site>
<contributing_site sequence_id="sequence_43" position="438" strand="plus" pvalue="7.84e-10" >
<left_flank>AAAAAGAGAG</left_flank>
<site>
<letter_ref letter_id="A"/>
<letter_ref letter_id="A"/>
<letter_ref letter_id="A"/>
<letter_ref letter_id="A"/>
<letter_ref letter_id="A"/>
<letter_ref letter_id="A"/>
<letter_ref letter_id="A"/>
<letter_ref letter_id="A"/>
<letter_ref letter_id="A"/>
<letter_ref letter_id="A"/>
<letter_ref letter_id="G"/>
<letter_ref letter_id="A"/>
<letter_ref letter_id="A"/>
<letter_ref letter_id="G"/>
<letter_ref letter_id="A"/>
<letter_ref letter_id="A"/>
<letter_ref letter_id="A"/>
<letter_ref letter_id="A"/>
<letter_ref letter_id="A"/>
<letter_ref letter_id="A"/>
<letter_ref letter_id="G"/>
<letter_ref letter_id="A"/>
<letter_ref letter_id="A"/>
<letter_ref letter_id="A"/>
<letter_ref letter_id="A"/>
<letter_ref letter_id="A"/>
<letter_ref letter_id="A"/>
<letter_ref letter_id="T"/>
<letter_ref letter_id="A"/>
</site>
<right_flank>TATGCGCATA</right_flank>
</contributing_site>
<contributing_site sequence_id="sequence_93" position="3516" strand="minus" pvalue="9.42e-10" >
<left_flank>AATATATTAA</left_flank>
<site>
<letter_ref letter_id="G"/>
<letter_ref letter_id="A"/>
<letter_ref letter_id="A"/>
<letter_ref letter_id="A"/>
<letter_ref letter_id="A"/>
<letter_ref letter_id="A"/>
<letter_ref letter_id="G"/>
<letter_ref letter_id="A"/>
<letter_ref letter_id="A"/>
<letter_ref letter_id="A"/>
<letter_ref letter_id="A"/>
<letter_ref letter_id="A"/>
<letter_ref letter_id="A"/>
<letter_ref letter_id="A"/>
<letter_ref letter_id="A"/>
<letter_ref letter_id="A"/>
<letter_ref letter_id="A"/>
<letter_ref letter_id="A"/>
<letter_ref letter_id="A"/>
<letter_ref letter_id="A"/>
<letter_ref letter_id="T"/>
<letter_ref letter_id="A"/>
<letter_ref letter_id="A"/>
<letter_ref letter_id="A"/>
<letter_ref letter_id="A"/>
<letter_ref letter_id="T"/>
<letter_ref letter_id="A"/>
<letter_ref letter_id="A"/>
<letter_ref letter_id="A"/>
</site>
<right_flank>AATAACTTTT</right_flank>
</contributing_site>
<contributing_site sequence_id="sequence_42" position="1820" strand="minus" pvalue="1.13e-09" >
<left_flank>ATTAATATTT</left_flank>
<site>
<letter_ref letter_id="A"/>
<letter_ref letter_id="A"/>
<letter_ref letter_id="A"/>
<letter_ref letter_id="A"/>
<letter_ref letter_id="A"/>
<letter_ref letter_id="A"/>
<letter_ref letter_id="A"/>
<letter_ref letter_id="A"/>
<letter_ref letter_id="A"/>
<letter_ref letter_id="A"/>
<letter_ref letter_id="A"/>
<letter_ref letter_id="A"/>
<letter_ref letter_id="A"/>
<letter_ref letter_id="A"/>
<letter_ref letter_id="A"/>
<letter_ref letter_id="A"/>
<letter_ref letter_id="A"/>
<letter_ref letter_id="A"/>
<letter_ref letter_id="A"/>
<letter_ref letter_id="G"/>
<letter_ref letter_id="A"/>
<letter_ref letter_id="G"/>
<letter_ref letter_id="A"/>
<letter_ref letter_id="A"/>
<letter_ref letter_id="A"/>
<letter_ref letter_id="A"/>
<letter_ref letter_id="G"/>
<letter_ref letter_id="A"/>
<letter_ref letter_id="A"/>
</site>
<right_flank>AAGAAGATTG</right_flank>
</contributing_site>
<contributing_site sequence_id="sequence_11" position="824" strand="plus" pvalue="1.34e-09" >
<left_flank>TACACCATCT</left_flank>
<site>
<letter_ref letter_id="C"/>
<letter_ref letter_id="A"/>
<letter_ref letter_id="C"/>
<letter_ref letter_id="A"/>
<letter_ref letter_id="A"/>
<letter_ref letter_id="A"/>
<letter_ref letter_id="A"/>
<letter_ref letter_id="A"/>
<letter_ref letter_id="A"/>
<letter_ref letter_id="A"/>
<letter_ref letter_id="A"/>
<letter_ref letter_id="A"/>
<letter_ref letter_id="A"/>
<letter_ref letter_id="A"/>
<letter_ref letter_id="A"/>
<letter_ref letter_id="A"/>
<letter_ref letter_id="A"/>
<letter_ref letter_id="A"/>
<letter_ref letter_id="A"/>
<letter_ref letter_id="A"/>
<letter_ref letter_id="A"/>
<letter_ref letter_id="A"/>
<letter_ref letter_id="A"/>
<letter_ref letter_id="A"/>
<letter_ref letter_id="A"/>
<letter_ref letter_id="A"/>
<letter_ref letter_id="A"/>
<letter_ref letter_id="T"/>
<letter_ref letter_id="A"/>
</site>
<right_flank>TATATATATA</right_flank>
</contributing_site>
<contributing_site sequence_id="sequence_63" position="632" strand="minus" pvalue="1.62e-09" >
<left_flank>TGGGTGTGTA</left_flank>
<site>
<letter_ref letter_id="A"/>
<letter_ref letter_id="A"/>
<letter_ref letter_id="A"/>
<letter_ref letter_id="A"/>
<letter_ref letter_id="A"/>
<letter_ref letter_id="A"/>
<letter_ref letter_id="A"/>
<letter_ref letter_id="A"/>
<letter_ref letter_id="A"/>
<letter_ref letter_id="A"/>
<letter_ref letter_id="A"/>
<letter_ref letter_id="A"/>
<letter_ref letter_id="A"/>
<letter_ref letter_id="G"/>
<letter_ref letter_id="A"/>
<letter_ref letter_id="A"/>
<letter_ref letter_id="A"/>
<letter_ref letter_id="A"/>
<letter_ref letter_id="A"/>
<letter_ref letter_id="A"/>
<letter_ref letter_id="G"/>
<letter_ref letter_id="A"/>
<letter_ref letter_id="A"/>
<letter_ref letter_id="A"/>
<letter_ref letter_id="A"/>
<letter_ref letter_id="T"/>
<letter_ref letter_id="A"/>
<letter_ref letter_id="T"/>
<letter_ref letter_id="G"/>
</site>
<right_flank>ATACCATAAA</right_flank>
</contributing_site>
<contributing_site sequence_id="sequence_33" position="314" strand="plus" pvalue="1.62e-09" >
<left_flank>TAATGTTATA</left_flank>
<site>
<letter_ref letter_id="C"/>
<letter_ref letter_id="A"/>
<letter_ref letter_id="C"/>
<letter_ref letter_id="A"/>
<letter_ref letter_id="A"/>
<letter_ref letter_id="A"/>
<letter_ref letter_id="A"/>
<letter_ref letter_id="A"/>
<letter_ref letter_id="A"/>
<letter_ref letter_id="A"/>
<letter_ref letter_id="A"/>
<letter_ref letter_id="A"/>
<letter_ref letter_id="A"/>
<letter_ref letter_id="A"/>
<letter_ref letter_id="A"/>
<letter_ref letter_id="A"/>
<letter_ref letter_id="A"/>
<letter_ref letter_id="A"/>
<letter_ref letter_id="A"/>
<letter_ref letter_id="A"/>
<letter_ref letter_id="T"/>
<letter_ref letter_id="A"/>
<letter_ref letter_id="A"/>
<letter_ref letter_id="A"/>
<letter_ref letter_id="G"/>
<letter_ref letter_id="T"/>
<letter_ref letter_id="A"/>
<letter_ref letter_id="A"/>
<letter_ref letter_id="A"/>
</site>
<right_flank>AAAAACAAAG</right_flank>
</contributing_site>
<contributing_site sequence_id="sequence_104" position="1578" strand="plus" pvalue="3.23e-09" >
<left_flank>GAGTTAATTC</left_flank>
<site>
<letter_ref letter_id="A"/>
<letter_ref letter_id="C"/>
<letter_ref letter_id="C"/>
<letter_ref letter_id="A"/>
<letter_ref letter_id="A"/>
<letter_ref letter_id="A"/>
<letter_ref letter_id="A"/>
<letter_ref letter_id="A"/>
<letter_ref letter_id="A"/>
<letter_ref letter_id="A"/>
<letter_ref letter_id="A"/>
<letter_ref letter_id="A"/>
<letter_ref letter_id="A"/>
<letter_ref letter_id="A"/>
<letter_ref letter_id="A"/>
<letter_ref letter_id="A"/>
<letter_ref letter_id="A"/>
<letter_ref letter_id="A"/>
<letter_ref letter_id="A"/>
<letter_ref letter_id="A"/>
<letter_ref letter_id="T"/>
<letter_ref letter_id="A"/>
<letter_ref letter_id="A"/>
<letter_ref letter_id="T"/>
<letter_ref letter_id="A"/>
<letter_ref letter_id="A"/>
<letter_ref letter_id="G"/>
<letter_ref letter_id="A"/>
<letter_ref letter_id="A"/>
</site>
<right_flank>GAAGAAAAAA</right_flank>
</contributing_site>
<contributing_site sequence_id="sequence_49" position="240" strand="plus" pvalue="6.04e-09" >
<left_flank>AAATAAAAAG</left_flank>
<site>
<letter_ref letter_id="A"/>
<letter_ref letter_id="A"/>
<letter_ref letter_id="A"/>
<letter_ref letter_id="A"/>
<letter_ref letter_id="A"/>
<letter_ref letter_id="A"/>
<letter_ref letter_id="T"/>
<letter_ref letter_id="A"/>
<letter_ref letter_id="A"/>
<letter_ref letter_id="A"/>
<letter_ref letter_id="A"/>
<letter_ref letter_id="A"/>
<letter_ref letter_id="A"/>
<letter_ref letter_id="A"/>
<letter_ref letter_id="A"/>
<letter_ref letter_id="A"/>
<letter_ref letter_id="A"/>
<letter_ref letter_id="A"/>
<letter_ref letter_id="A"/>
<letter_ref letter_id="A"/>
<letter_ref letter_id="T"/>
<letter_ref letter_id="A"/>
<letter_ref letter_id="A"/>
<letter_ref letter_id="A"/>
<letter_ref letter_id="A"/>
<letter_ref letter_id="A"/>
<letter_ref letter_id="A"/>
<letter_ref letter_id="T"/>
<letter_ref letter_id="A"/>
</site>
<right_flank>AAAAAGAATT</right_flank>
</contributing_site>
<contributing_site sequence_id="sequence_90" position="371" strand="minus" pvalue="9.41e-09" >
<left_flank>TTCATTTATG</left_flank>
<site>
<letter_ref letter_id="G"/>
<letter_ref letter_id="A"/>
<letter_ref letter_id="A"/>
<letter_ref letter_id="A"/>
<letter_ref letter_id="A"/>
<letter_ref letter_id="A"/>
<letter_ref letter_id="A"/>
<letter_ref letter_id="A"/>
<letter_ref letter_id="A"/>
<letter_ref letter_id="A"/>
<letter_ref letter_id="A"/>
<letter_ref letter_id="A"/>
<letter_ref letter_id="A"/>
<letter_ref letter_id="A"/>
<letter_ref letter_id="A"/>
<letter_ref letter_id="A"/>
<letter_ref letter_id="A"/>
<letter_ref letter_id="T"/>
<letter_ref letter_id="A"/>
<letter_ref letter_id="A"/>
<letter_ref letter_id="T"/>
<letter_ref letter_id="A"/>
<letter_ref letter_id="A"/>
<letter_ref letter_id="T"/>
<letter_ref letter_id="A"/>
<letter_ref letter_id="A"/>
<letter_ref letter_id="A"/>
<letter_ref letter_id="A"/>
<letter_ref letter_id="G"/>
</site>
<right_flank>GATTATAAAG</right_flank>
</contributing_site>
<contributing_site sequence_id="sequence_29" position="769" strand="plus" pvalue="1.25e-08" >
<left_flank>TATATATATA</left_flank>
<site>
<letter_ref letter_id="A"/>
<letter_ref letter_id="A"/>
<letter_ref letter_id="A"/>
<letter_ref letter_id="A"/>
<letter_ref letter_id="A"/>
<letter_ref letter_id="A"/>
<letter_ref letter_id="A"/>
<letter_ref letter_id="A"/>
<letter_ref letter_id="A"/>
<letter_ref letter_id="A"/>
<letter_ref letter_id="C"/>
<letter_ref letter_id="A"/>
<letter_ref letter_id="A"/>
<letter_ref letter_id="A"/>
<letter_ref letter_id="A"/>
<letter_ref letter_id="A"/>
<letter_ref letter_id="A"/>
<letter_ref letter_id="A"/>
<letter_ref letter_id="A"/>
<letter_ref letter_id="A"/>
<letter_ref letter_id="C"/>
<letter_ref letter_id="A"/>
<letter_ref letter_id="A"/>
<letter_ref letter_id="A"/>
<letter_ref letter_id="A"/>
<letter_ref letter_id="A"/>
<letter_ref letter_id="A"/>
<letter_ref letter_id="A"/>
<letter_ref letter_id="A"/>
</site>
<right_flank>ACAAAAAATT</right_flank>
</contributing_site>
<contributing_site sequence_id="sequence_103" position="4188" strand="plus" pvalue="1.45e-08" >
<left_flank>AGGTGTCCTA</left_flank>
<site>
<letter_ref letter_id="C"/>
<letter_ref letter_id="A"/>
<letter_ref letter_id="A"/>
<letter_ref letter_id="A"/>
<letter_ref letter_id="A"/>
<letter_ref letter_id="A"/>
<letter_ref letter_id="A"/>
<letter_ref letter_id="A"/>
<letter_ref letter_id="A"/>
<letter_ref letter_id="A"/>
<letter_ref letter_id="A"/>
<letter_ref letter_id="A"/>
<letter_ref letter_id="A"/>
<letter_ref letter_id="A"/>
<letter_ref letter_id="A"/>
<letter_ref letter_id="A"/>
<letter_ref letter_id="A"/>
<letter_ref letter_id="T"/>
<letter_ref letter_id="A"/>
<letter_ref letter_id="A"/>
<letter_ref letter_id="T"/>
<letter_ref letter_id="A"/>
<letter_ref letter_id="A"/>
<letter_ref letter_id="A"/>
<letter_ref letter_id="A"/>
<letter_ref letter_id="A"/>
<letter_ref letter_id="T"/>
<letter_ref letter_id="A"/>
<letter_ref letter_id="A"/>
</site>
<right_flank>AAAAAAAAAA</right_flank>
</contributing_site>
<contributing_site sequence_id="sequence_37" position="57" strand="plus" pvalue="1.67e-08" >
<left_flank>GTGTTTATTA</left_flank>
<site>
<letter_ref letter_id="A"/>
<letter_ref letter_id="A"/>
<letter_ref letter_id="A"/>
<letter_ref letter_id="A"/>
<letter_ref letter_id="A"/>
<letter_ref letter_id="A"/>
<letter_ref letter_id="A"/>
<letter_ref letter_id="A"/>
<letter_ref letter_id="A"/>
<letter_ref letter_id="A"/>
<letter_ref letter_id="A"/>
<letter_ref letter_id="A"/>
<letter_ref letter_id="A"/>
<letter_ref letter_id="A"/>
<letter_ref letter_id="A"/>
<letter_ref letter_id="A"/>
<letter_ref letter_id="A"/>
<letter_ref letter_id="A"/>
<letter_ref letter_id="A"/>
<letter_ref letter_id="A"/>
<letter_ref letter_id="A"/>
<letter_ref letter_id="A"/>
<letter_ref letter_id="A"/>
<letter_ref letter_id="A"/>
<letter_ref letter_id="A"/>
<letter_ref letter_id="T"/>
<letter_ref letter_id="A"/>
<letter_ref letter_id="T"/>
<letter_ref letter_id="A"/>
</site>
<right_flank>TATATAAAAT</right_flank>
</contributing_site>
<contributing_site sequence_id="sequence_56" position="1326" strand="minus" pvalue="1.90e-08" >
<left_flank>TATATATAAT</left_flank>
<site>
<letter_ref letter_id="A"/>
<letter_ref letter_id="A"/>
<letter_ref letter_id="A"/>
<letter_ref letter_id="A"/>
<letter_ref letter_id="A"/>
<letter_ref letter_id="G"/>
<letter_ref letter_id="A"/>
<letter_ref letter_id="A"/>
<letter_ref letter_id="A"/>
<letter_ref letter_id="A"/>
<letter_ref letter_id="A"/>
<letter_ref letter_id="A"/>
<letter_ref letter_id="A"/>
<letter_ref letter_id="A"/>
<letter_ref letter_id="C"/>
<letter_ref letter_id="A"/>
<letter_ref letter_id="A"/>
<letter_ref letter_id="A"/>
<letter_ref letter_id="A"/>
<letter_ref letter_id="A"/>
<letter_ref letter_id="A"/>
<letter_ref letter_id="A"/>
<letter_ref letter_id="A"/>
<letter_ref letter_id="A"/>
<letter_ref letter_id="A"/>
<letter_ref letter_id="A"/>
<letter_ref letter_id="A"/>
<letter_ref letter_id="A"/>
<letter_ref letter_id="A"/>
</site>
<right_flank>TAAATAAATA</right_flank>
</contributing_site>
<contributing_site sequence_id="sequence_23" position="249" strand="plus" pvalue="3.23e-08" >
<left_flank>ATTGACATTA</left_flank>
<site>
<letter_ref letter_id="C"/>
<letter_ref letter_id="C"/>
<letter_ref letter_id="A"/>
<letter_ref letter_id="A"/>
<letter_ref letter_id="A"/>
<letter_ref letter_id="A"/>
<letter_ref letter_id="G"/>
<letter_ref letter_id="T"/>
<letter_ref letter_id="A"/>
<letter_ref letter_id="A"/>
<letter_ref letter_id="A"/>
<letter_ref letter_id="G"/>
<letter_ref letter_id="A"/>
<letter_ref letter_id="G"/>
<letter_ref letter_id="A"/>
<letter_ref letter_id="A"/>
<letter_ref letter_id="A"/>
<letter_ref letter_id="A"/>
<letter_ref letter_id="A"/>
<letter_ref letter_id="A"/>
<letter_ref letter_id="G"/>
<letter_ref letter_id="A"/>
<letter_ref letter_id="A"/>
<letter_ref letter_id="A"/>
<letter_ref letter_id="G"/>
<letter_ref letter_id="A"/>
<letter_ref letter_id="G"/>
<letter_ref letter_id="T"/>
<letter_ref letter_id="A"/>
</site>
<right_flank>TACACAAAAG</right_flank>
</contributing_site>
<contributing_site sequence_id="sequence_98" position="3353" strand="minus" pvalue="3.66e-08" >
<left_flank>ACCATAACCT</left_flank>
<site>
<letter_ref letter_id="A"/>
<letter_ref letter_id="A"/>
<letter_ref letter_id="A"/>
<letter_ref letter_id="A"/>
<letter_ref letter_id="A"/>
<letter_ref letter_id="A"/>
<letter_ref letter_id="A"/>
<letter_ref letter_id="A"/>
<letter_ref letter_id="A"/>
<letter_ref letter_id="A"/>
<letter_ref letter_id="A"/>
<letter_ref letter_id="A"/>
<letter_ref letter_id="A"/>
<letter_ref letter_id="T"/>
<letter_ref letter_id="A"/>
<letter_ref letter_id="A"/>
<letter_ref letter_id="A"/>
<letter_ref letter_id="T"/>
<letter_ref letter_id="A"/>
<letter_ref letter_id="A"/>
<letter_ref letter_id="A"/>
<letter_ref letter_id="A"/>
<letter_ref letter_id="A"/>
<letter_ref letter_id="A"/>
<letter_ref letter_id="A"/>
<letter_ref letter_id="A"/>
<letter_ref letter_id="A"/>
<letter_ref letter_id="A"/>
<letter_ref letter_id="A"/>
</site>
<right_flank>AAAAATAGAG</right_flank>
</contributing_site>
<contributing_site sequence_id="sequence_13" position="905" strand="plus" pvalue="3.66e-08" >
<left_flank>TTATTTGTTT</left_flank>
<site>
<letter_ref letter_id="A"/>
<letter_ref letter_id="A"/>
<letter_ref letter_id="C"/>
<letter_ref letter_id="A"/>
<letter_ref letter_id="A"/>
<letter_ref letter_id="A"/>
<letter_ref letter_id="A"/>
<letter_ref letter_id="A"/>
<letter_ref letter_id="A"/>
<letter_ref letter_id="A"/>
<letter_ref letter_id="A"/>
<letter_ref letter_id="A"/>
<letter_ref letter_id="G"/>
<letter_ref letter_id="G"/>
<letter_ref letter_id="A"/>
<letter_ref letter_id="A"/>
<letter_ref letter_id="A"/>
<letter_ref letter_id="A"/>
<letter_ref letter_id="A"/>
<letter_ref letter_id="A"/>
<letter_ref letter_id="T"/>
<letter_ref letter_id="G"/>
<letter_ref letter_id="A"/>
<letter_ref letter_id="A"/>
<letter_ref letter_id="A"/>
<letter_ref letter_id="T"/>
<letter_ref letter_id="A"/>
<letter_ref letter_id="T"/>
<letter_ref letter_id="A"/>
</site>
<right_flank>TATATAAATA</right_flank>
</contributing_site>
<contributing_site sequence_id="sequence_64" position="450" strand="minus" pvalue="4.16e-08" >
<left_flank>AACAAAATAC</left_flank>
<site>
<letter_ref letter_id="A"/>
<letter_ref letter_id="A"/>
<letter_ref letter_id="A"/>
<letter_ref letter_id="A"/>
<letter_ref letter_id="A"/>
<letter_ref letter_id="A"/>
<letter_ref letter_id="T"/>
<letter_ref letter_id="A"/>
<letter_ref letter_id="A"/>
<letter_ref letter_id="A"/>
<letter_ref letter_id="A"/>
<letter_ref letter_id="A"/>
<letter_ref letter_id="A"/>
<letter_ref letter_id="T"/>
<letter_ref letter_id="A"/>
<letter_ref letter_id="A"/>
<letter_ref letter_id="A"/>
<letter_ref letter_id="A"/>
<letter_ref letter_id="A"/>
<letter_ref letter_id="A"/>
<letter_ref letter_id="T"/>
<letter_ref letter_id="A"/>
<letter_ref letter_id="A"/>
<letter_ref letter_id="A"/>
<letter_ref letter_id="A"/>
<letter_ref letter_id="A"/>
<letter_ref letter_id="A"/>
<letter_ref letter_id="T"/>
<letter_ref letter_id="A"/>
</site>
<right_flank>AAAAAGAATA</right_flank>
</contributing_site>
<contributing_site sequence_id="sequence_27" position="333" strand="plus" pvalue="5.31e-08" >
<left_flank>AAGGAACAAG</left_flank>
<site>
<letter_ref letter_id="G"/>
<letter_ref letter_id="G"/>
<letter_ref letter_id="A"/>
<letter_ref letter_id="A"/>
<letter_ref letter_id="A"/>
<letter_ref letter_id="A"/>
<letter_ref letter_id="G"/>
<letter_ref letter_id="A"/>
<letter_ref letter_id="A"/>
<letter_ref letter_id="A"/>
<letter_ref letter_id="A"/>
<letter_ref letter_id="G"/>
<letter_ref letter_id="A"/>
<letter_ref letter_id="A"/>
<letter_ref letter_id="G"/>
<letter_ref letter_id="A"/>
<letter_ref letter_id="A"/>
<letter_ref letter_id="A"/>
<letter_ref letter_id="A"/>
<letter_ref letter_id="A"/>
<letter_ref letter_id="T"/>
<letter_ref letter_id="G"/>
<letter_ref letter_id="G"/>
<letter_ref letter_id="A"/>
<letter_ref letter_id="A"/>
<letter_ref letter_id="A"/>
<letter_ref letter_id="A"/>
<letter_ref letter_id="A"/>
<letter_ref letter_id="A"/>
</site>
<right_flank>AAAAAAAATA</right_flank>
</contributing_site>
<contributing_site sequence_id="sequence_14" position="1354" strand="plus" pvalue="5.31e-08" >
<left_flank>ATTTTCCATA</left_flank>
<site>
<letter_ref letter_id="G"/>
<letter_ref letter_id="A"/>
<letter_ref letter_id="A"/>
<letter_ref letter_id="A"/>
<letter_ref letter_id="A"/>
<letter_ref letter_id="A"/>
<letter_ref letter_id="T"/>
<letter_ref letter_id="A"/>
<letter_ref letter_id="A"/>
<letter_ref letter_id="A"/>
<letter_ref letter_id="T"/>
<letter_ref letter_id="G"/>
<letter_ref letter_id="G"/>
<letter_ref letter_id="G"/>
<letter_ref letter_id="A"/>
<letter_ref letter_id="A"/>
<letter_ref letter_id="A"/>
<letter_ref letter_id="A"/>
<letter_ref letter_id="A"/>
<letter_ref letter_id="A"/>
<letter_ref letter_id="A"/>
<letter_ref letter_id="G"/>
<letter_ref letter_id="A"/>
<letter_ref letter_id="A"/>
<letter_ref letter_id="G"/>
<letter_ref letter_id="A"/>
<letter_ref letter_id="A"/>
<letter_ref letter_id="A"/>
<letter_ref letter_id="A"/>
</site>
<right_flank>TATCTTCATT</right_flank>
</contributing_site>
<contributing_site sequence_id="sequence_97" position="566" strand="plus" pvalue="5.99e-08" >
<left_flank>GATTCTTACC</left_flank>
<site>
<letter_ref letter_id="A"/>
<letter_ref letter_id="T"/>
<letter_ref letter_id="A"/>
<letter_ref letter_id="A"/>
<letter_ref letter_id="A"/>
<letter_ref letter_id="A"/>
<letter_ref letter_id="G"/>
<letter_ref letter_id="A"/>
<letter_ref letter_id="A"/>
<letter_ref letter_id="A"/>
<letter_ref letter_id="A"/>
<letter_ref letter_id="A"/>
<letter_ref letter_id="A"/>
<letter_ref letter_id="A"/>
<letter_ref letter_id="C"/>
<letter_ref letter_id="A"/>
<letter_ref letter_id="A"/>
<letter_ref letter_id="A"/>
<letter_ref letter_id="A"/>
<letter_ref letter_id="A"/>
<letter_ref letter_id="G"/>
<letter_ref letter_id="A"/>
<letter_ref letter_id="A"/>
<letter_ref letter_id="A"/>
<letter_ref letter_id="A"/>
<letter_ref letter_id="A"/>
<letter_ref letter_id="A"/>
<letter_ref letter_id="A"/>
<letter_ref letter_id="A"/>
</site>
<right_flank>TTACAGGATA</right_flank>
</contributing_site>
<contributing_site sequence_id="sequence_34" position="578" strand="minus" pvalue="6.76e-08" >
<left_flank>TTGTTCATAA</left_flank>
<site>
<letter_ref letter_id="A"/>
<letter_ref letter_id="A"/>
<letter_ref letter_id="A"/>
<letter_ref letter_id="A"/>
<letter_ref letter_id="A"/>
<letter_ref letter_id="A"/>
<letter_ref letter_id="A"/>
<letter_ref letter_id="A"/>
<letter_ref letter_id="A"/>
<letter_ref letter_id="A"/>
<letter_ref letter_id="A"/>
<letter_ref letter_id="G"/>
<letter_ref letter_id="T"/>
<letter_ref letter_id="G"/>
<letter_ref letter_id="A"/>
<letter_ref letter_id="A"/>
<letter_ref letter_id="A"/>
<letter_ref letter_id="T"/>
<letter_ref letter_id="A"/>
<letter_ref letter_id="A"/>
<letter_ref letter_id="T"/>
<letter_ref letter_id="A"/>
<letter_ref letter_id="A"/>
<letter_ref letter_id="A"/>
<letter_ref letter_id="A"/>
<letter_ref letter_id="A"/>
<letter_ref letter_id="A"/>
<letter_ref letter_id="T"/>
<letter_ref letter_id="G"/>
</site>
<right_flank>AAACAGATTG</right_flank>
</contributing_site>
<contributing_site sequence_id="sequence_76" position="74" strand="plus" pvalue="7.60e-08" >
<left_flank>ATTATTATTT</left_flank>
<site>
<letter_ref letter_id="G"/>
<letter_ref letter_id="A"/>
<letter_ref letter_id="A"/>
<letter_ref letter_id="T"/>
<letter_ref letter_id="A"/>
<letter_ref letter_id="A"/>
<letter_ref letter_id="T"/>
<letter_ref letter_id="A"/>
<letter_ref letter_id="A"/>
<letter_ref letter_id="A"/>
<letter_ref letter_id="A"/>
<letter_ref letter_id="A"/>
<letter_ref letter_id="G"/>
<letter_ref letter_id="A"/>
<letter_ref letter_id="A"/>
<letter_ref letter_id="A"/>
<letter_ref letter_id="A"/>
<letter_ref letter_id="A"/>
<letter_ref letter_id="A"/>
<letter_ref letter_id="A"/>
<letter_ref letter_id="C"/>
<letter_ref letter_id="A"/>
<letter_ref letter_id="A"/>
<letter_ref letter_id="A"/>
<letter_ref letter_id="A"/>
<letter_ref letter_id="A"/>
<letter_ref letter_id="A"/>
<letter_ref letter_id="A"/>
<letter_ref letter_id="C"/>
</site>
<right_flank>CCTTACCCCC</right_flank>
</contributing_site>
<contributing_site sequence_id="sequence_38" position="239" strand="plus" pvalue="9.58e-08" >
<left_flank>ATAATATAAT</left_flank>
<site>
<letter_ref letter_id="T"/>
<letter_ref letter_id="A"/>
<letter_ref letter_id="A"/>
<letter_ref letter_id="G"/>
<letter_ref letter_id="A"/>
<letter_ref letter_id="A"/>
<letter_ref letter_id="A"/>
<letter_ref letter_id="A"/>
<letter_ref letter_id="A"/>
<letter_ref letter_id="A"/>
<letter_ref letter_id="A"/>
<letter_ref letter_id="A"/>
<letter_ref letter_id="A"/>
<letter_ref letter_id="A"/>
<letter_ref letter_id="A"/>
<letter_ref letter_id="A"/>
<letter_ref letter_id="A"/>
<letter_ref letter_id="A"/>
<letter_ref letter_id="A"/>
<letter_ref letter_id="G"/>
<letter_ref letter_id="C"/>
<letter_ref letter_id="A"/>
<letter_ref letter_id="A"/>
<letter_ref letter_id="A"/>
<letter_ref letter_id="A"/>
<letter_ref letter_id="A"/>
<letter_ref letter_id="A"/>
<letter_ref letter_id="A"/>
<letter_ref letter_id="A"/>
</site>
<right_flank>TGACATTATA</right_flank>
</contributing_site>
<contributing_site sequence_id="sequence_8" position="267" strand="minus" pvalue="1.20e-07" >
<left_flank>TTTCATTCAA</left_flank>
<site>
<letter_ref letter_id="A"/>
<letter_ref letter_id="A"/>
<letter_ref letter_id="A"/>
<letter_ref letter_id="A"/>
<letter_ref letter_id="A"/>
<letter_ref letter_id="A"/>
<letter_ref letter_id="A"/>
<letter_ref letter_id="A"/>
<letter_ref letter_id="A"/>
<letter_ref letter_id="A"/>
<letter_ref letter_id="A"/>
<letter_ref letter_id="A"/>
<letter_ref letter_id="A"/>
<letter_ref letter_id="A"/>
<letter_ref letter_id="A"/>
<letter_ref letter_id="A"/>
<letter_ref letter_id="A"/>
<letter_ref letter_id="A"/>
<letter_ref letter_id="T"/>
<letter_ref letter_id="A"/>
<letter_ref letter_id="T"/>
<letter_ref letter_id="A"/>
<letter_ref letter_id="A"/>
<letter_ref letter_id="A"/>
<letter_ref letter_id="A"/>
<letter_ref letter_id="A"/>
<letter_ref letter_id="T"/>
<letter_ref letter_id="A"/>
<letter_ref letter_id="C"/>
</site>
<right_flank>AATAAAATAG</right_flank>
</contributing_site>
<contributing_site sequence_id="sequence_71" position="706" strand="minus" pvalue="1.34e-07" >
<left_flank>TAAAAACAAC</left_flank>
<site>
<letter_ref letter_id="G"/>
<letter_ref letter_id="C"/>
<letter_ref letter_id="C"/>
<letter_ref letter_id="A"/>
<letter_ref letter_id="A"/>
<letter_ref letter_id="A"/>
<letter_ref letter_id="A"/>
<letter_ref letter_id="A"/>
<letter_ref letter_id="A"/>
<letter_ref letter_id="A"/>
<letter_ref letter_id="A"/>
<letter_ref letter_id="A"/>
<letter_ref letter_id="A"/>
<letter_ref letter_id="A"/>
<letter_ref letter_id="A"/>
<letter_ref letter_id="A"/>
<letter_ref letter_id="A"/>
<letter_ref letter_id="T"/>
<letter_ref letter_id="A"/>
<letter_ref letter_id="A"/>
<letter_ref letter_id="T"/>
<letter_ref letter_id="A"/>
<letter_ref letter_id="A"/>
<letter_ref letter_id="T"/>
<letter_ref letter_id="A"/>
<letter_ref letter_id="A"/>
<letter_ref letter_id="T"/>
<letter_ref letter_id="A"/>
<letter_ref letter_id="A"/>
</site>
<right_flank>TTATAAATAA</right_flank>
</contributing_site>
<contributing_site sequence_id="sequence_40" position="49" strand="minus" pvalue="1.34e-07" >
<left_flank>TATTCATATA</left_flank>
<site>
<letter_ref letter_id="T"/>
<letter_ref letter_id="A"/>
<letter_ref letter_id="A"/>
<letter_ref letter_id="A"/>
<letter_ref letter_id="A"/>
<letter_ref letter_id="A"/>
<letter_ref letter_id="T"/>
<letter_ref letter_id="A"/>
<letter_ref letter_id="A"/>
<letter_ref letter_id="A"/>
<letter_ref letter_id="G"/>
<letter_ref letter_id="G"/>
<letter_ref letter_id="A"/>
<letter_ref letter_id="A"/>
<letter_ref letter_id="A"/>
<letter_ref letter_id="A"/>
<letter_ref letter_id="A"/>
<letter_ref letter_id="A"/>
<letter_ref letter_id="A"/>
<letter_ref letter_id="A"/>
<letter_ref letter_id="A"/>
<letter_ref letter_id="A"/>
<letter_ref letter_id="A"/>
<letter_ref letter_id="A"/>
<letter_ref letter_id="A"/>
<letter_ref letter_id="A"/>
<letter_ref letter_id="A"/>
<letter_ref letter_id="A"/>
<letter_ref letter_id="C"/>
</site>
<right_flank>AATTAATGAA</right_flank>
</contributing_site>
<contributing_site sequence_id="sequence_1" position="229" strand="minus" pvalue="1.34e-07" >
<left_flank>AAATAAAAAA</left_flank>
<site>
<letter_ref letter_id="A"/>
<letter_ref letter_id="A"/>
<letter_ref letter_id="A"/>
<letter_ref letter_id="A"/>
<letter_ref letter_id="A"/>
<letter_ref letter_id="A"/>
<letter_ref letter_id="T"/>
<letter_ref letter_id="A"/>
<letter_ref letter_id="A"/>
<letter_ref letter_id="A"/>
<letter_ref letter_id="A"/>
<letter_ref letter_id="A"/>
<letter_ref letter_id="A"/>
<letter_ref letter_id="A"/>
<letter_ref letter_id="A"/>
<letter_ref letter_id="T"/>
<letter_ref letter_id="A"/>
<letter_ref letter_id="A"/>
<letter_ref letter_id="A"/>
<letter_ref letter_id="A"/>
<letter_ref letter_id="T"/>
<letter_ref letter_id="A"/>
<letter_ref letter_id="A"/>
<letter_ref letter_id="A"/>
<letter_ref letter_id="T"/>
<letter_ref letter_id="A"/>
<letter_ref letter_id="A"/>
<letter_ref letter_id="A"/>
<letter_ref letter_id="A"/>
</site>
<right_flank>TAAAATAAAT</right_flank>
</contributing_site>
<contributing_site sequence_id="sequence_101" position="732" strand="plus" pvalue="1.85e-07" >
<left_flank>TAAATTTATT</left_flank>
<site>
<letter_ref letter_id="A"/>
<letter_ref letter_id="C"/>
<letter_ref letter_id="A"/>
<letter_ref letter_id="A"/>
<letter_ref letter_id="A"/>
<letter_ref letter_id="A"/>
<letter_ref letter_id="A"/>
<letter_ref letter_id="A"/>
<letter_ref letter_id="A"/>
<letter_ref letter_id="A"/>
<letter_ref letter_id="G"/>
<letter_ref letter_id="A"/>
<letter_ref letter_id="A"/>
<letter_ref letter_id="A"/>
<letter_ref letter_id="A"/>
<letter_ref letter_id="A"/>
<letter_ref letter_id="A"/>
<letter_ref letter_id="A"/>
<letter_ref letter_id="T"/>
<letter_ref letter_id="A"/>
<letter_ref letter_id="A"/>
<letter_ref letter_id="A"/>
<letter_ref letter_id="A"/>
<letter_ref letter_id="T"/>
<letter_ref letter_id="A"/>
<letter_ref letter_id="A"/>
<letter_ref letter_id="A"/>
<letter_ref letter_id="A"/>
<letter_ref letter_id="A"/>
</site>
<right_flank>ATGGGAAATT</right_flank>
</contributing_site>
<contributing_site sequence_id="sequence_95" position="1705" strand="plus" pvalue="2.06e-07" >
<left_flank>AGACTTGAAA</left_flank>
<site>
<letter_ref letter_id="G"/>
<letter_ref letter_id="A"/>
<letter_ref letter_id="G"/>
<letter_ref letter_id="A"/>
<letter_ref letter_id="A"/>
<letter_ref letter_id="G"/>
<letter_ref letter_id="A"/>
<letter_ref letter_id="A"/>
<letter_ref letter_id="A"/>
<letter_ref letter_id="A"/>
<letter_ref letter_id="G"/>
<letter_ref letter_id="A"/>
<letter_ref letter_id="A"/>
<letter_ref letter_id="T"/>
<letter_ref letter_id="A"/>
<letter_ref letter_id="A"/>
<letter_ref letter_id="A"/>
<letter_ref letter_id="A"/>
<letter_ref letter_id="A"/>
<letter_ref letter_id="G"/>
<letter_ref letter_id="T"/>
<letter_ref letter_id="A"/>
<letter_ref letter_id="A"/>
<letter_ref letter_id="A"/>
<letter_ref letter_id="A"/>
<letter_ref letter_id="A"/>
<letter_ref letter_id="A"/>
<letter_ref letter_id="A"/>
<letter_ref letter_id="A"/>
</site>
<right_flank>CAAGATGGAG</right_flank>
</contributing_site>
<contributing_site sequence_id="sequence_108" position="4721" strand="minus" pvalue="2.29e-07" >
<left_flank>AACTTATGGA</left_flank>
<site>
<letter_ref letter_id="C"/>
<letter_ref letter_id="C"/>
<letter_ref letter_id="A"/>
<letter_ref letter_id="A"/>
<letter_ref letter_id="A"/>
<letter_ref letter_id="A"/>
<letter_ref letter_id="A"/>
<letter_ref letter_id="A"/>
<letter_ref letter_id="A"/>
<letter_ref letter_id="A"/>
<letter_ref letter_id="A"/>
<letter_ref letter_id="A"/>
<letter_ref letter_id="A"/>
<letter_ref letter_id="T"/>
<letter_ref letter_id="T"/>
<letter_ref letter_id="A"/>
<letter_ref letter_id="A"/>
<letter_ref letter_id="A"/>
<letter_ref letter_id="A"/>
<letter_ref letter_id="A"/>
<letter_ref letter_id="T"/>
<letter_ref letter_id="A"/>
<letter_ref letter_id="A"/>
<letter_ref letter_id="A"/>
<letter_ref letter_id="A"/>
<letter_ref letter_id="A"/>
<letter_ref letter_id="T"/>
<letter_ref letter_id="A"/>
<letter_ref letter_id="A"/>
</site>
<right_flank>AAAATAGCAT</right_flank>
</contributing_site>
<contributing_site sequence_id="sequence_10" position="1" strand="minus" pvalue="2.29e-07" >
<left_flank>ATATAACGTC</left_flank>
<site>
<letter_ref letter_id="A"/>
<letter_ref letter_id="A"/>
<letter_ref letter_id="A"/>
<letter_ref letter_id="T"/>
<letter_ref letter_id="A"/>
<letter_ref letter_id="T"/>
<letter_ref letter_id="T"/>
<letter_ref letter_id="A"/>
<letter_ref letter_id="A"/>
<letter_ref letter_id="A"/>
<letter_ref letter_id="A"/>
<letter_ref letter_id="A"/>
<letter_ref letter_id="A"/>
<letter_ref letter_id="A"/>
<letter_ref letter_id="A"/>
<letter_ref letter_id="A"/>
<letter_ref letter_id="A"/>
<letter_ref letter_id="A"/>
<letter_ref letter_id="A"/>
<letter_ref letter_id="A"/>
<letter_ref letter_id="A"/>
<letter_ref letter_id="A"/>
<letter_ref letter_id="A"/>
<letter_ref letter_id="A"/>
<letter_ref letter_id="A"/>
<letter_ref letter_id="A"/>
<letter_ref letter_id="A"/>
<letter_ref letter_id="A"/>
<letter_ref letter_id="A"/>
</site>
<right_flank>A</right_flank>
</contributing_site>
<contributing_site sequence_id="sequence_59" position="586" strand="plus" pvalue="2.81e-07" >
<left_flank>TCGCACACAT</left_flank>
<site>
<letter_ref letter_id="G"/>
<letter_ref letter_id="C"/>
<letter_ref letter_id="A"/>
<letter_ref letter_id="A"/>
<letter_ref letter_id="A"/>
<letter_ref letter_id="T"/>
<letter_ref letter_id="T"/>
<letter_ref letter_id="A"/>
<letter_ref letter_id="A"/>
<letter_ref letter_id="A"/>
<letter_ref letter_id="A"/>
<letter_ref letter_id="A"/>
<letter_ref letter_id="A"/>
<letter_ref letter_id="A"/>
<letter_ref letter_id="A"/>
<letter_ref letter_id="A"/>
<letter_ref letter_id="A"/>
<letter_ref letter_id="A"/>
<letter_ref letter_id="A"/>
<letter_ref letter_id="A"/>
<letter_ref letter_id="A"/>
<letter_ref letter_id="A"/>
<letter_ref letter_id="A"/>
<letter_ref letter_id="T"/>
<letter_ref letter_id="A"/>
<letter_ref letter_id="C"/>
<letter_ref letter_id="G"/>
<letter_ref letter_id="A"/>
<letter_ref letter_id="A"/>
</site>
<right_flank>ATAAGGAAAG</right_flank>
</contributing_site>
<contributing_site sequence_id="sequence_55" position="116" strand="plus" pvalue="2.81e-07" >
<left_flank>TATAATATTA</left_flank>
<site>
<letter_ref letter_id="A"/>
<letter_ref letter_id="A"/>
<letter_ref letter_id="C"/>
<letter_ref letter_id="G"/>
<letter_ref letter_id="A"/>
<letter_ref letter_id="A"/>
<letter_ref letter_id="T"/>
<letter_ref letter_id="A"/>
<letter_ref letter_id="A"/>
<letter_ref letter_id="A"/>
<letter_ref letter_id="T"/>
<letter_ref letter_id="A"/>
<letter_ref letter_id="A"/>
<letter_ref letter_id="A"/>
<letter_ref letter_id="A"/>
<letter_ref letter_id="T"/>
<letter_ref letter_id="A"/>
<letter_ref letter_id="A"/>
<letter_ref letter_id="A"/>
<letter_ref letter_id="A"/>
<letter_ref letter_id="T"/>
<letter_ref letter_id="A"/>
<letter_ref letter_id="A"/>
<letter_ref letter_id="A"/>
<letter_ref letter_id="A"/>
<letter_ref letter_id="A"/>
<letter_ref letter_id="A"/>
<letter_ref letter_id="A"/>
<letter_ref letter_id="A"/>
</site>
<right_flank>AGATAGTATA</right_flank>
</contributing_site>
<contributing_site sequence_id="sequence_96" position="566" strand="minus" pvalue="3.43e-07" >
<left_flank>ATATATAAGA</left_flank>
<site>
<letter_ref letter_id="A"/>
<letter_ref letter_id="C"/>
<letter_ref letter_id="A"/>
<letter_ref letter_id="A"/>
<letter_ref letter_id="A"/>
<letter_ref letter_id="A"/>
<letter_ref letter_id="T"/>
<letter_ref letter_id="A"/>
<letter_ref letter_id="A"/>
<letter_ref letter_id="A"/>
<letter_ref letter_id="A"/>
<letter_ref letter_id="A"/>
<letter_ref letter_id="A"/>
<letter_ref letter_id="A"/>
<letter_ref letter_id="G"/>
<letter_ref letter_id="A"/>
<letter_ref letter_id="A"/>
<letter_ref letter_id="T"/>
<letter_ref letter_id="A"/>
<letter_ref letter_id="A"/>
<letter_ref letter_id="A"/>
<letter_ref letter_id="A"/>
<letter_ref letter_id="A"/>
<letter_ref letter_id="T"/>
<letter_ref letter_id="G"/>
<letter_ref letter_id="A"/>
<letter_ref letter_id="A"/>
<letter_ref letter_id="A"/>
<letter_ref letter_id="G"/>
</site>
<right_flank>TTAAAATATA</right_flank>
</contributing_site>
<contributing_site sequence_id="sequence_51" position="120" strand="plus" pvalue="3.79e-07" >
<left_flank>TTTTTAAATG</left_flank>
<site>
<letter_ref letter_id="C"/>
<letter_ref letter_id="A"/>
<letter_ref letter_id="C"/>
<letter_ref letter_id="A"/>
<letter_ref letter_id="A"/>
<letter_ref letter_id="A"/>
<letter_ref letter_id="A"/>
<letter_ref letter_id="A"/>
<letter_ref letter_id="A"/>
<letter_ref letter_id="A"/>
<letter_ref letter_id="A"/>
<letter_ref letter_id="A"/>
<letter_ref letter_id="A"/>
<letter_ref letter_id="A"/>
<letter_ref letter_id="A"/>
<letter_ref letter_id="T"/>
<letter_ref letter_id="A"/>
<letter_ref letter_id="A"/>
<letter_ref letter_id="A"/>
<letter_ref letter_id="A"/>
<letter_ref letter_id="T"/>
<letter_ref letter_id="A"/>
<letter_ref letter_id="T"/>
<letter_ref letter_id="A"/>
<letter_ref letter_id="A"/>
<letter_ref letter_id="A"/>
<letter_ref letter_id="C"/>
<letter_ref letter_id="C"/>
<letter_ref letter_id="C"/>
</site>
<right_flank>ATAATTATTG</right_flank>
</contributing_site>
<contributing_site sequence_id="sequence_54" position="161" strand="plus" pvalue="4.17e-07" >
<left_flank>AAAAATAAAA</left_flank>
<site>
<letter_ref letter_id="C"/>
<letter_ref letter_id="A"/>
<letter_ref letter_id="A"/>
<letter_ref letter_id="A"/>
<letter_ref letter_id="A"/>
<letter_ref letter_id="T"/>
<letter_ref letter_id="A"/>
<letter_ref letter_id="A"/>
<letter_ref letter_id="A"/>
<letter_ref letter_id="A"/>
<letter_ref letter_id="T"/>
<letter_ref letter_id="A"/>
<letter_ref letter_id="A"/>
<letter_ref letter_id="A"/>
<letter_ref letter_id="A"/>
<letter_ref letter_id="T"/>
<letter_ref letter_id="A"/>
<letter_ref letter_id="A"/>
<letter_ref letter_id="A"/>
<letter_ref letter_id="A"/>
<letter_ref letter_id="T"/>
<letter_ref letter_id="A"/>
<letter_ref letter_id="A"/>
<letter_ref letter_id="A"/>
<letter_ref letter_id="A"/>
<letter_ref letter_id="T"/>
<letter_ref letter_id="A"/>
<letter_ref letter_id="A"/>
<letter_ref letter_id="A"/>
</site>
<right_flank>ATAAAATAAT</right_flank>
</contributing_site>
<contributing_site sequence_id="sequence_22" position="94" strand="plus" pvalue="5.06e-07" >
<left_flank>CAAAATGTTC</left_flank>
<site>
<letter_ref letter_id="T"/>
<letter_ref letter_id="A"/>
<letter_ref letter_id="C"/>
<letter_ref letter_id="A"/>
<letter_ref letter_id="A"/>
<letter_ref letter_id="A"/>
<letter_ref letter_id="T"/>
<letter_ref letter_id="A"/>
<letter_ref letter_id="A"/>
<letter_ref letter_id="A"/>
<letter_ref letter_id="A"/>
<letter_ref letter_id="G"/>
<letter_ref letter_id="A"/>
<letter_ref letter_id="G"/>
<letter_ref letter_id="A"/>
<letter_ref letter_id="A"/>
<letter_ref letter_id="A"/>
<letter_ref letter_id="C"/>
<letter_ref letter_id="A"/>
<letter_ref letter_id="A"/>
<letter_ref letter_id="G"/>
<letter_ref letter_id="G"/>
<letter_ref letter_id="A"/>
<letter_ref letter_id="A"/>
<letter_ref letter_id="A"/>
<letter_ref letter_id="T"/>
<letter_ref letter_id="A"/>
<letter_ref letter_id="A"/>
<letter_ref letter_id="C"/>
</site>
<right_flank>AATTTTTAAT</right_flank>
</contributing_site>
<contributing_site sequence_id="sequence_17" position="177" strand="minus" pvalue="6.69e-07" >
<left_flank>GACTTTTAAA</left_flank>
<site>
<letter_ref letter_id="A"/>
<letter_ref letter_id="T"/>
<letter_ref letter_id="A"/>
<letter_ref letter_id="T"/>
<letter_ref letter_id="A"/>
<letter_ref letter_id="A"/>
<letter_ref letter_id="T"/>
<letter_ref letter_id="A"/>
<letter_ref letter_id="A"/>
<letter_ref letter_id="A"/>
<letter_ref letter_id="A"/>
<letter_ref letter_id="A"/>
<letter_ref letter_id="A"/>
<letter_ref letter_id="G"/>
<letter_ref letter_id="A"/>
<letter_ref letter_id="A"/>
<letter_ref letter_id="A"/>
<letter_ref letter_id="A"/>
<letter_ref letter_id="A"/>
<letter_ref letter_id="A"/>
<letter_ref letter_id="G"/>
<letter_ref letter_id="A"/>
<letter_ref letter_id="G"/>
<letter_ref letter_id="A"/>
<letter_ref letter_id="A"/>
<letter_ref letter_id="A"/>
<letter_ref letter_id="A"/>
<letter_ref letter_id="A"/>
<letter_ref letter_id="C"/>
</site>
<right_flank>CGTTGTATAC</right_flank>
</contributing_site>
<contributing_site sequence_id="sequence_70" position="130" strand="minus" pvalue="8.02e-07" >
<left_flank>TAATTCATTC</left_flank>
<site>
<letter_ref letter_id="A"/>
<letter_ref letter_id="A"/>
<letter_ref letter_id="A"/>
<letter_ref letter_id="A"/>
<letter_ref letter_id="A"/>
<letter_ref letter_id="A"/>
<letter_ref letter_id="T"/>
<letter_ref letter_id="A"/>
<letter_ref letter_id="A"/>
<letter_ref letter_id="A"/>
<letter_ref letter_id="A"/>
<letter_ref letter_id="A"/>
<letter_ref letter_id="A"/>
<letter_ref letter_id="A"/>
<letter_ref letter_id="A"/>
<letter_ref letter_id="T"/>
<letter_ref letter_id="A"/>
<letter_ref letter_id="A"/>
<letter_ref letter_id="A"/>
<letter_ref letter_id="A"/>
<letter_ref letter_id="T"/>
<letter_ref letter_id="A"/>
<letter_ref letter_id="T"/>
<letter_ref letter_id="A"/>
<letter_ref letter_id="A"/>
<letter_ref letter_id="C"/>
<letter_ref letter_id="A"/>
<letter_ref letter_id="T"/>
<letter_ref letter_id="A"/>
</site>
<right_flank>AAAGGTTAAA</right_flank>
</contributing_site>
<contributing_site sequence_id="sequence_3" position="947" strand="plus" pvalue="8.02e-07" >
<left_flank>AAAAAGTAAT</left_flank>
<site>
<letter_ref letter_id="A"/>
<letter_ref letter_id="A"/>
<letter_ref letter_id="A"/>
<letter_ref letter_id="A"/>
<letter_ref letter_id="A"/>
<letter_ref letter_id="A"/>
<letter_ref letter_id="T"/>
<letter_ref letter_id="A"/>
<letter_ref letter_id="C"/>
<letter_ref letter_id="A"/>
<letter_ref letter_id="A"/>
<letter_ref letter_id="A"/>
<letter_ref letter_id="T"/>
<letter_ref letter_id="T"/>
<letter_ref letter_id="A"/>
<letter_ref letter_id="A"/>
<letter_ref letter_id="A"/>
<letter_ref letter_id="A"/>
<letter_ref letter_id="A"/>
<letter_ref letter_id="A"/>
<letter_ref letter_id="T"/>
<letter_ref letter_id="G"/>
<letter_ref letter_id="A"/>
<letter_ref letter_id="A"/>
<letter_ref letter_id="A"/>
<letter_ref letter_id="C"/>
<letter_ref letter_id="A"/>
<letter_ref letter_id="A"/>
<letter_ref letter_id="A"/>
</site>
<right_flank>ATTATATC</right_flank>
</contributing_site>
<contributing_site sequence_id="sequence_57" position="522" strand="minus" pvalue="9.57e-07" >
<left_flank>TCCCTTGAAA</left_flank>
<site>
<letter_ref letter_id="A"/>
<letter_ref letter_id="A"/>
<letter_ref letter_id="A"/>
<letter_ref letter_id="A"/>
<letter_ref letter_id="A"/>
<letter_ref letter_id="A"/>
<letter_ref letter_id="A"/>
<letter_ref letter_id="A"/>
<letter_ref letter_id="A"/>
<letter_ref letter_id="A"/>
<letter_ref letter_id="A"/>
<letter_ref letter_id="A"/>
<letter_ref letter_id="T"/>
<letter_ref letter_id="T"/>
<letter_ref letter_id="A"/>
<letter_ref letter_id="A"/>
<letter_ref letter_id="A"/>
<letter_ref letter_id="A"/>
<letter_ref letter_id="A"/>
<letter_ref letter_id="A"/>
<letter_ref letter_id="A"/>
<letter_ref letter_id="A"/>
<letter_ref letter_id="T"/>
<letter_ref letter_id="A"/>
<letter_ref letter_id="A"/>
<letter_ref letter_id="T"/>
<letter_ref letter_id="A"/>
<letter_ref letter_id="A"/>
<letter_ref letter_id="A"/>
</site>
<right_flank>AAATAAAGAA</right_flank>
</contributing_site>
<contributing_site sequence_id="sequence_4" position="2" strand="plus" pvalue="1.04e-06" >
<left_flank>TA</left_flank>
<site>
<letter_ref letter_id="T"/>
<letter_ref letter_id="A"/>
<letter_ref letter_id="A"/>
<letter_ref letter_id="A"/>
<letter_ref letter_id="A"/>
<letter_ref letter_id="A"/>
<letter_ref letter_id="A"/>
<letter_ref letter_id="A"/>
<letter_ref letter_id="A"/>
<letter_ref letter_id="A"/>
<letter_ref letter_id="A"/>
<letter_ref letter_id="A"/>
<letter_ref letter_id="A"/>
<letter_ref letter_id="G"/>
<letter_ref letter_id="G"/>
<letter_ref letter_id="A"/>
<letter_ref letter_id="A"/>
<letter_ref letter_id="A"/>
<letter_ref letter_id="T"/>
<letter_ref letter_id="A"/>
<letter_ref letter_id="T"/>
<letter_ref letter_id="A"/>
<letter_ref letter_id="T"/>
<letter_ref letter_id="A"/>
<letter_ref letter_id="A"/>
<letter_ref letter_id="A"/>
<letter_ref letter_id="G"/>
<letter_ref letter_id="A"/>
<letter_ref letter_id="A"/>
</site>
<right_flank>TAATAGGTAA</right_flank>
</contributing_site>
<contributing_site sequence_id="sequence_100" position="508" strand="plus" pvalue="1.59e-06" >
<left_flank>CAATTTATGT</left_flank>
<site>
<letter_ref letter_id="A"/>
<letter_ref letter_id="C"/>
<letter_ref letter_id="A"/>
<letter_ref letter_id="A"/>
<letter_ref letter_id="A"/>
<letter_ref letter_id="A"/>
<letter_ref letter_id="C"/>
<letter_ref letter_id="A"/>
<letter_ref letter_id="A"/>
<letter_ref letter_id="A"/>
<letter_ref letter_id="A"/>
<letter_ref letter_id="A"/>
<letter_ref letter_id="A"/>
<letter_ref letter_id="A"/>
<letter_ref letter_id="A"/>
<letter_ref letter_id="A"/>
<letter_ref letter_id="A"/>
<letter_ref letter_id="A"/>
<letter_ref letter_id="A"/>
<letter_ref letter_id="A"/>
<letter_ref letter_id="A"/>
<letter_ref letter_id="A"/>
<letter_ref letter_id="T"/>
<letter_ref letter_id="T"/>
<letter_ref letter_id="A"/>
<letter_ref letter_id="A"/>
<letter_ref letter_id="A"/>
<letter_ref letter_id="C"/>
<letter_ref letter_id="A"/>
</site>
<right_flank>ATTTTACTTT</right_flank>
</contributing_site>
<contributing_site sequence_id="sequence_60" position="102" strand="plus" pvalue="1.59e-06" >
<left_flank>AAAAAAATTA</left_flank>
<site>
<letter_ref letter_id="A"/>
<letter_ref letter_id="A"/>
<letter_ref letter_id="A"/>
<letter_ref letter_id="A"/>
<letter_ref letter_id="A"/>
<letter_ref letter_id="A"/>
<letter_ref letter_id="T"/>
<letter_ref letter_id="A"/>
<letter_ref letter_id="A"/>
<letter_ref letter_id="A"/>
<letter_ref letter_id="A"/>
<letter_ref letter_id="A"/>
<letter_ref letter_id="A"/>
<letter_ref letter_id="A"/>
<letter_ref letter_id="A"/>
<letter_ref letter_id="T"/>
<letter_ref letter_id="A"/>
<letter_ref letter_id="A"/>
<letter_ref letter_id="A"/>
<letter_ref letter_id="A"/>
<letter_ref letter_id="A"/>
<letter_ref letter_id="A"/>
<letter_ref letter_id="T"/>
<letter_ref letter_id="T"/>
<letter_ref letter_id="A"/>
<letter_ref letter_id="A"/>
<letter_ref letter_id="T"/>
<letter_ref letter_id="A"/>
<letter_ref letter_id="A"/>
</site>
<right_flank>TATATATATT</right_flank>
</contributing_site>
<contributing_site sequence_id="sequence_106" position="3111" strand="minus" pvalue="1.73e-06" >
<left_flank>ATTTTTAAAA</left_flank>
<site>
<letter_ref letter_id="A"/>
<letter_ref letter_id="A"/>
<letter_ref letter_id="G"/>
<letter_ref letter_id="A"/>
<letter_ref letter_id="A"/>
<letter_ref letter_id="A"/>
<letter_ref letter_id="A"/>
<letter_ref letter_id="A"/>
<letter_ref letter_id="C"/>
<letter_ref letter_id="A"/>
<letter_ref letter_id="A"/>
<letter_ref letter_id="A"/>
<letter_ref letter_id="A"/>
<letter_ref letter_id="G"/>
<letter_ref letter_id="T"/>
<letter_ref letter_id="A"/>
<letter_ref letter_id="A"/>
<letter_ref letter_id="A"/>
<letter_ref letter_id="A"/>
<letter_ref letter_id="A"/>
<letter_ref letter_id="C"/>
<letter_ref letter_id="G"/>
<letter_ref letter_id="A"/>
<letter_ref letter_id="T"/>
<letter_ref letter_id="C"/>
<letter_ref letter_id="A"/>
<letter_ref letter_id="A"/>
<letter_ref letter_id="A"/>
<letter_ref letter_id="A"/>
</site>
<right_flank>TCTAAAAAAA</right_flank>
</contributing_site>
<contributing_site sequence_id="sequence_67" position="229" strand="plus" pvalue="1.73e-06" >
<left_flank>ATTTAATATG</left_flank>
<site>
<letter_ref letter_id="G"/>
<letter_ref letter_id="A"/>
<letter_ref letter_id="G"/>
<letter_ref letter_id="A"/>
<letter_ref letter_id="A"/>
<letter_ref letter_id="A"/>
<letter_ref letter_id="A"/>
<letter_ref letter_id="A"/>
<letter_ref letter_id="A"/>
<letter_ref letter_id="A"/>
<letter_ref letter_id="A"/>
<letter_ref letter_id="A"/>
<letter_ref letter_id="A"/>
<letter_ref letter_id="T"/>
<letter_ref letter_id="A"/>
<letter_ref letter_id="T"/>
<letter_ref letter_id="A"/>
<letter_ref letter_id="T"/>
<letter_ref letter_id="A"/>
<letter_ref letter_id="A"/>
<letter_ref letter_id="A"/>
<letter_ref letter_id="A"/>
<letter_ref letter_id="T"/>
<letter_ref letter_id="A"/>
<letter_ref letter_id="A"/>
<letter_ref letter_id="A"/>
<letter_ref letter_id="G"/>
<letter_ref letter_id="A"/>
<letter_ref letter_id="A"/>
</site>
<right_flank>ATATATT</right_flank>
</contributing_site>
<contributing_site sequence_id="sequence_45" position="345" strand="minus" pvalue="1.87e-06" >
<left_flank>GATTTAATTT</left_flank>
<site>
<letter_ref letter_id="A"/>
<letter_ref letter_id="A"/>
<letter_ref letter_id="A"/>
<letter_ref letter_id="A"/>
<letter_ref letter_id="A"/>
<letter_ref letter_id="A"/>
<letter_ref letter_id="A"/>
<letter_ref letter_id="A"/>
<letter_ref letter_id="A"/>
<letter_ref letter_id="A"/>
<letter_ref letter_id="A"/>
<letter_ref letter_id="A"/>
<letter_ref letter_id="A"/>
<letter_ref letter_id="A"/>
<letter_ref letter_id="A"/>
<letter_ref letter_id="T"/>
<letter_ref letter_id="A"/>
<letter_ref letter_id="A"/>
<letter_ref letter_id="T"/>
<letter_ref letter_id="A"/>
<letter_ref letter_id="A"/>
<letter_ref letter_id="A"/>
<letter_ref letter_id="T"/>
<letter_ref letter_id="A"/>
<letter_ref letter_id="A"/>
<letter_ref letter_id="A"/>
<letter_ref letter_id="T"/>
<letter_ref letter_id="A"/>
<letter_ref letter_id="A"/>
</site>
<right_flank>ATAACAATAC</right_flank>
</contributing_site>
<contributing_site sequence_id="sequence_26" position="31" strand="plus" pvalue="1.87e-06" >
<left_flank>AATTTGTATA</left_flank>
<site>
<letter_ref letter_id="A"/>
<letter_ref letter_id="A"/>
<letter_ref letter_id="A"/>
<letter_ref letter_id="G"/>
<letter_ref letter_id="A"/>
<letter_ref letter_id="A"/>
<letter_ref letter_id="A"/>
<letter_ref letter_id="A"/>
<letter_ref letter_id="A"/>
<letter_ref letter_id="A"/>
<letter_ref letter_id="A"/>
<letter_ref letter_id="G"/>
<letter_ref letter_id="A"/>
<letter_ref letter_id="G"/>
<letter_ref letter_id="T"/>
<letter_ref letter_id="T"/>
<letter_ref letter_id="A"/>
<letter_ref letter_id="A"/>
<letter_ref letter_id="A"/>
<letter_ref letter_id="A"/>
<letter_ref letter_id="A"/>
<letter_ref letter_id="A"/>
<letter_ref letter_id="A"/>
<letter_ref letter_id="T"/>
<letter_ref letter_id="G"/>
<letter_ref letter_id="A"/>
<letter_ref letter_id="A"/>
<letter_ref letter_id="C"/>
<letter_ref letter_id="A"/>
</site>
<right_flank>TATATAATAA</right_flank>
</contributing_site>
<contributing_site sequence_id="sequence_53" position="253" strand="plus" pvalue="2.03e-06" >
<left_flank>ATTAAATATT</left_flank>
<site>
<letter_ref letter_id="A"/>
<letter_ref letter_id="A"/>
<letter_ref letter_id="A"/>
<letter_ref letter_id="T"/>
<letter_ref letter_id="A"/>
<letter_ref letter_id="T"/>
<letter_ref letter_id="T"/>
<letter_ref letter_id="A"/>
<letter_ref letter_id="A"/>
<letter_ref letter_id="A"/>
<letter_ref letter_id="A"/>
<letter_ref letter_id="A"/>
<letter_ref letter_id="A"/>
<letter_ref letter_id="T"/>
<letter_ref letter_id="A"/>
<letter_ref letter_id="A"/>
<letter_ref letter_id="A"/>
<letter_ref letter_id="A"/>
<letter_ref letter_id="A"/>
<letter_ref letter_id="A"/>
<letter_ref letter_id="T"/>
<letter_ref letter_id="A"/>
<letter_ref letter_id="A"/>
<letter_ref letter_id="A"/>
<letter_ref letter_id="A"/>
<letter_ref letter_id="A"/>
<letter_ref letter_id="A"/>
<letter_ref letter_id="T"/>
<letter_ref letter_id="A"/>
</site>
<right_flank>TTATTAT</right_flank>
</contributing_site>
<contributing_site sequence_id="sequence_16" position="77" strand="minus" pvalue="2.38e-06" >
<left_flank>AAAGCATGTT</left_flank>
<site>
<letter_ref letter_id="A"/>
<letter_ref letter_id="A"/>
<letter_ref letter_id="A"/>
<letter_ref letter_id="A"/>
<letter_ref letter_id="A"/>
<letter_ref letter_id="T"/>
<letter_ref letter_id="A"/>
<letter_ref letter_id="A"/>
<letter_ref letter_id="A"/>
<letter_ref letter_id="A"/>
<letter_ref letter_id="A"/>
<letter_ref letter_id="A"/>
<letter_ref letter_id="A"/>
<letter_ref letter_id="T"/>
<letter_ref letter_id="A"/>
<letter_ref letter_id="T"/>
<letter_ref letter_id="A"/>
<letter_ref letter_id="A"/>
<letter_ref letter_id="A"/>
<letter_ref letter_id="A"/>
<letter_ref letter_id="A"/>
<letter_ref letter_id="A"/>
<letter_ref letter_id="A"/>
<letter_ref letter_id="A"/>
<letter_ref letter_id="A"/>
<letter_ref letter_id="T"/>
<letter_ref letter_id="T"/>
<letter_ref letter_id="A"/>
<letter_ref letter_id="A"/>
</site>
<right_flank>ATTATATATA</right_flank>
</contributing_site>
<contributing_site sequence_id="sequence_87" position="249" strand="minus" pvalue="2.57e-06" >
<left_flank>TAAAATTGAA</left_flank>
<site>
<letter_ref letter_id="C"/>
<letter_ref letter_id="A"/>
<letter_ref letter_id="A"/>
<letter_ref letter_id="A"/>
<letter_ref letter_id="A"/>
<letter_ref letter_id="T"/>
<letter_ref letter_id="A"/>
<letter_ref letter_id="T"/>
<letter_ref letter_id="A"/>
<letter_ref letter_id="A"/>
<letter_ref letter_id="A"/>
<letter_ref letter_id="A"/>
<letter_ref letter_id="A"/>
<letter_ref letter_id="A"/>
<letter_ref letter_id="A"/>
<letter_ref letter_id="A"/>
<letter_ref letter_id="A"/>
<letter_ref letter_id="A"/>
<letter_ref letter_id="A"/>
<letter_ref letter_id="A"/>
<letter_ref letter_id="T"/>
<letter_ref letter_id="A"/>
<letter_ref letter_id="A"/>
<letter_ref letter_id="T"/>
<letter_ref letter_id="A"/>
<letter_ref letter_id="C"/>
<letter_ref letter_id="C"/>
<letter_ref letter_id="A"/>
<letter_ref letter_id="A"/>
</site>
<right_flank>CAATAGTAAT</right_flank>
</contributing_site>
<contributing_site sequence_id="sequence_28" position="467" strand="plus" pvalue="2.57e-06" >
<left_flank>AATAATATAA</left_flank>
<site>
<letter_ref letter_id="C"/>
<letter_ref letter_id="A"/>
<letter_ref letter_id="A"/>
<letter_ref letter_id="A"/>
<letter_ref letter_id="A"/>
<letter_ref letter_id="A"/>
<letter_ref letter_id="A"/>
<letter_ref letter_id="T"/>
<letter_ref letter_id="A"/>
<letter_ref letter_id="A"/>
<letter_ref letter_id="A"/>
<letter_ref letter_id="G"/>
<letter_ref letter_id="T"/>
<letter_ref letter_id="A"/>
<letter_ref letter_id="A"/>
<letter_ref letter_id="T"/>
<letter_ref letter_id="A"/>
<letter_ref letter_id="T"/>
<letter_ref letter_id="A"/>
<letter_ref letter_id="A"/>
<letter_ref letter_id="T"/>
<letter_ref letter_id="A"/>
<letter_ref letter_id="A"/>
<letter_ref letter_id="A"/>
<letter_ref letter_id="A"/>
<letter_ref letter_id="T"/>
<letter_ref letter_id="A"/>
<letter_ref letter_id="A"/>
<letter_ref letter_id="A"/>
</site>
<right_flank>ATAATATAAT</right_flank>
</contributing_site>
<contributing_site sequence_id="sequence_62" position="190" strand="minus" pvalue="2.99e-06" >
<left_flank>ATAACCCAAA</left_flank>
<site>
<letter_ref letter_id="A"/>
<letter_ref letter_id="A"/>
<letter_ref letter_id="A"/>
<letter_ref letter_id="T"/>
<letter_ref letter_id="A"/>
<letter_ref letter_id="A"/>
<letter_ref letter_id="A"/>
<letter_ref letter_id="A"/>
<letter_ref letter_id="A"/>
<letter_ref letter_id="A"/>
<letter_ref letter_id="T"/>
<letter_ref letter_id="A"/>
<letter_ref letter_id="A"/>
<letter_ref letter_id="A"/>
<letter_ref letter_id="A"/>
<letter_ref letter_id="T"/>
<letter_ref letter_id="A"/>
<letter_ref letter_id="A"/>
<letter_ref letter_id="A"/>
<letter_ref letter_id="A"/>
<letter_ref letter_id="T"/>
<letter_ref letter_id="A"/>
<letter_ref letter_id="A"/>
<letter_ref letter_id="T"/>
<letter_ref letter_id="A"/>
<letter_ref letter_id="T"/>
<letter_ref letter_id="A"/>
<letter_ref letter_id="A"/>
<letter_ref letter_id="C"/>
</site>
<right_flank>ATAAAATAAG</right_flank>
</contributing_site>
<contributing_site sequence_id="sequence_25" position="458" strand="minus" pvalue="3.23e-06" >
<left_flank>AGCTGCACTT</left_flank>
<site>
<letter_ref letter_id="A"/>
<letter_ref letter_id="C"/>
<letter_ref letter_id="A"/>
<letter_ref letter_id="A"/>
<letter_ref letter_id="A"/>
<letter_ref letter_id="A"/>
<letter_ref letter_id="T"/>
<letter_ref letter_id="A"/>
<letter_ref letter_id="A"/>
<letter_ref letter_id="A"/>
<letter_ref letter_id="A"/>
<letter_ref letter_id="A"/>
<letter_ref letter_id="A"/>
<letter_ref letter_id="A"/>
<letter_ref letter_id="A"/>
<letter_ref letter_id="T"/>
<letter_ref letter_id="A"/>
<letter_ref letter_id="A"/>
<letter_ref letter_id="A"/>
<letter_ref letter_id="G"/>
<letter_ref letter_id="A"/>
<letter_ref letter_id="A"/>
<letter_ref letter_id="T"/>
<letter_ref letter_id="A"/>
<letter_ref letter_id="A"/>
<letter_ref letter_id="A"/>
<letter_ref letter_id="T"/>
<letter_ref letter_id="T"/>
<letter_ref letter_id="A"/>
</site>
<right_flank>TACATATAAA</right_flank>
</contributing_site>
<contributing_site sequence_id="sequence_24" position="359" strand="minus" pvalue="4.02e-06" >
<left_flank>AAGAGGTCTC</left_flank>
<site>
<letter_ref letter_id="C"/>
<letter_ref letter_id="A"/>
<letter_ref letter_id="A"/>
<letter_ref letter_id="A"/>
<letter_ref letter_id="A"/>
<letter_ref letter_id="A"/>
<letter_ref letter_id="T"/>
<letter_ref letter_id="A"/>
<letter_ref letter_id="A"/>
<letter_ref letter_id="A"/>
<letter_ref letter_id="T"/>
<letter_ref letter_id="A"/>
<letter_ref letter_id="T"/>
<letter_ref letter_id="A"/>
<letter_ref letter_id="T"/>
<letter_ref letter_id="T"/>
<letter_ref letter_id="A"/>
<letter_ref letter_id="A"/>
<letter_ref letter_id="A"/>
<letter_ref letter_id="A"/>
<letter_ref letter_id="T"/>
<letter_ref letter_id="A"/>
<letter_ref letter_id="A"/>
<letter_ref letter_id="A"/>
<letter_ref letter_id="A"/>
<letter_ref letter_id="T"/>
<letter_ref letter_id="A"/>
<letter_ref letter_id="A"/>
<letter_ref letter_id="G"/>
</site>
<right_flank>GCAATTGAAA</right_flank>
</contributing_site>
<contributing_site sequence_id="sequence_2" position="76" strand="plus" pvalue="4.32e-06" >
<left_flank>AATATATATA</left_flank>
<site>
<letter_ref letter_id="G"/>
<letter_ref letter_id="G"/>
<letter_ref letter_id="C"/>
<letter_ref letter_id="A"/>
<letter_ref letter_id="A"/>
<letter_ref letter_id="G"/>
<letter_ref letter_id="A"/>
<letter_ref letter_id="A"/>
<letter_ref letter_id="A"/>
<letter_ref letter_id="A"/>
<letter_ref letter_id="T"/>
<letter_ref letter_id="G"/>
<letter_ref letter_id="T"/>
<letter_ref letter_id="A"/>
<letter_ref letter_id="A"/>
<letter_ref letter_id="A"/>
<letter_ref letter_id="A"/>
<letter_ref letter_id="T"/>
<letter_ref letter_id="A"/>
<letter_ref letter_id="A"/>
<letter_ref letter_id="A"/>
<letter_ref letter_id="A"/>
<letter_ref letter_id="A"/>
<letter_ref letter_id="A"/>
<letter_ref letter_id="A"/>
<letter_ref letter_id="A"/>
<letter_ref letter_id="A"/>
<letter_ref letter_id="A"/>
<letter_ref letter_id="G"/>
</site>
<right_flank>GTATTCTTAT</right_flank>
</contributing_site>
<contributing_site sequence_id="sequence_65" position="179" strand="plus" pvalue="5.34e-06" >
<left_flank>ACTTGTGTCT</left_flank>
<site>
<letter_ref letter_id="A"/>
<letter_ref letter_id="A"/>
<letter_ref letter_id="A"/>
<letter_ref letter_id="T"/>
<letter_ref letter_id="A"/>
<letter_ref letter_id="A"/>
<letter_ref letter_id="A"/>
<letter_ref letter_id="A"/>
<letter_ref letter_id="A"/>
<letter_ref letter_id="A"/>
<letter_ref letter_id="T"/>
<letter_ref letter_id="A"/>
<letter_ref letter_id="A"/>
<letter_ref letter_id="A"/>
<letter_ref letter_id="A"/>
<letter_ref letter_id="T"/>
<letter_ref letter_id="A"/>
<letter_ref letter_id="A"/>
<letter_ref letter_id="A"/>
<letter_ref letter_id="A"/>
<letter_ref letter_id="T"/>
<letter_ref letter_id="A"/>
<letter_ref letter_id="A"/>
<letter_ref letter_id="A"/>
<letter_ref letter_id="T"/>
<letter_ref letter_id="A"/>
<letter_ref letter_id="A"/>
<letter_ref letter_id="T"/>
<letter_ref letter_id="G"/>
</site>
<right_flank>TGTAAATAAA</right_flank>
</contributing_site>
<contributing_site sequence_id="sequence_31" position="414" strand="minus" pvalue="5.73e-06" >
<left_flank>TAATTGTGAA</left_flank>
<site>
<letter_ref letter_id="A"/>
<letter_ref letter_id="A"/>
<letter_ref letter_id="A"/>
<letter_ref letter_id="A"/>
<letter_ref letter_id="A"/>
<letter_ref letter_id="A"/>
<letter_ref letter_id="A"/>
<letter_ref letter_id="A"/>
<letter_ref letter_id="A"/>
<letter_ref letter_id="A"/>
<letter_ref letter_id="A"/>
<letter_ref letter_id="G"/>
<letter_ref letter_id="T"/>
<letter_ref letter_id="G"/>
<letter_ref letter_id="G"/>
<letter_ref letter_id="C"/>
<letter_ref letter_id="A"/>
<letter_ref letter_id="A"/>
<letter_ref letter_id="A"/>
<letter_ref letter_id="A"/>
<letter_ref letter_id="T"/>
<letter_ref letter_id="G"/>
<letter_ref letter_id="A"/>
<letter_ref letter_id="A"/>
<letter_ref letter_id="C"/>
<letter_ref letter_id="T"/>
<letter_ref letter_id="T"/>
<letter_ref letter_id="C"/>
<letter_ref letter_id="G"/>
</site>
<right_flank>AAATGGATAT</right_flank>
</contributing_site>
<contributing_site sequence_id="sequence_74" position="197" strand="minus" pvalue="7.01e-06" >
<left_flank>TTGTTCCCTG</left_flank>
<site>
<letter_ref letter_id="C"/>
<letter_ref letter_id="A"/>
<letter_ref letter_id="A"/>
<letter_ref letter_id="A"/>
<letter_ref letter_id="A"/>
<letter_ref letter_id="A"/>
<letter_ref letter_id="T"/>
<letter_ref letter_id="A"/>
<letter_ref letter_id="A"/>
<letter_ref letter_id="A"/>
<letter_ref letter_id="A"/>
<letter_ref letter_id="A"/>
<letter_ref letter_id="T"/>
<letter_ref letter_id="A"/>
<letter_ref letter_id="T"/>
<letter_ref letter_id="A"/>
<letter_ref letter_id="A"/>
<letter_ref letter_id="A"/>
<letter_ref letter_id="T"/>
<letter_ref letter_id="A"/>
<letter_ref letter_id="T"/>
<letter_ref letter_id="A"/>
<letter_ref letter_id="A"/>
<letter_ref letter_id="A"/>
<letter_ref letter_id="T"/>
<letter_ref letter_id="A"/>
<letter_ref letter_id="A"/>
<letter_ref letter_id="A"/>
<letter_ref letter_id="A"/>
</site>
<right_flank>ATAAAAAATT</right_flank>
</contributing_site>
<contributing_site sequence_id="sequence_102" position="105" strand="minus" pvalue="7.49e-06" >
<left_flank>TGAAATAATA</left_flank>
<site>
<letter_ref letter_id="G"/>
<letter_ref letter_id="T"/>
<letter_ref letter_id="A"/>
<letter_ref letter_id="A"/>
<letter_ref letter_id="A"/>
<letter_ref letter_id="A"/>
<letter_ref letter_id="T"/>
<letter_ref letter_id="A"/>
<letter_ref letter_id="A"/>
<letter_ref letter_id="A"/>
<letter_ref letter_id="A"/>
<letter_ref letter_id="A"/>
<letter_ref letter_id="T"/>
<letter_ref letter_id="A"/>
<letter_ref letter_id="C"/>
<letter_ref letter_id="A"/>
<letter_ref letter_id="A"/>
<letter_ref letter_id="A"/>
<letter_ref letter_id="A"/>
<letter_ref letter_id="A"/>
<letter_ref letter_id="T"/>
<letter_ref letter_id="A"/>
<letter_ref letter_id="G"/>
<letter_ref letter_id="A"/>
<letter_ref letter_id="G"/>
<letter_ref letter_id="A"/>
<letter_ref letter_id="T"/>
<letter_ref letter_id="A"/>
<letter_ref letter_id="A"/>
</site>
<right_flank>TATATAATAT</right_flank>
</contributing_site>
<contributing_site sequence_id="sequence_36" position="334" strand="plus" pvalue="8.00e-06" >
<left_flank>ATCACATTAA</left_flank>
<site>
<letter_ref letter_id="G"/>
<letter_ref letter_id="A"/>
<letter_ref letter_id="A"/>
<letter_ref letter_id="T"/>
<letter_ref letter_id="A"/>
<letter_ref letter_id="A"/>
<letter_ref letter_id="A"/>
<letter_ref letter_id="A"/>
<letter_ref letter_id="A"/>
<letter_ref letter_id="A"/>
<letter_ref letter_id="A"/>
<letter_ref letter_id="G"/>
<letter_ref letter_id="G"/>
<letter_ref letter_id="A"/>
<letter_ref letter_id="T"/>
<letter_ref letter_id="A"/>
<letter_ref letter_id="A"/>
<letter_ref letter_id="T"/>
<letter_ref letter_id="A"/>
<letter_ref letter_id="A"/>
<letter_ref letter_id="T"/>
<letter_ref letter_id="A"/>
<letter_ref letter_id="A"/>
<letter_ref letter_id="A"/>
<letter_ref letter_id="T"/>
<letter_ref letter_id="A"/>
<letter_ref letter_id="A"/>
<letter_ref letter_id="A"/>
<letter_ref letter_id="A"/>
</site>
<right_flank>TAATATATAA</right_flank>
</contributing_site>
<contributing_site sequence_id="sequence_52" position="56" strand="minus" pvalue="8.54e-06" >
<left_flank>AGAATACATT</left_flank>
<site>
<letter_ref letter_id="A"/>
<letter_ref letter_id="A"/>
<letter_ref letter_id="A"/>
<letter_ref letter_id="G"/>
<letter_ref letter_id="A"/>
<letter_ref letter_id="A"/>
<letter_ref letter_id="A"/>
<letter_ref letter_id="A"/>
<letter_ref letter_id="A"/>
<letter_ref letter_id="A"/>
<letter_ref letter_id="G"/>
<letter_ref letter_id="A"/>
<letter_ref letter_id="A"/>
<letter_ref letter_id="A"/>
<letter_ref letter_id="A"/>
<letter_ref letter_id="T"/>
<letter_ref letter_id="A"/>
<letter_ref letter_id="A"/>
<letter_ref letter_id="T"/>
<letter_ref letter_id="A"/>
<letter_ref letter_id="A"/>
<letter_ref letter_id="A"/>
<letter_ref letter_id="A"/>
<letter_ref letter_id="T"/>
<letter_ref letter_id="A"/>
<letter_ref letter_id="T"/>
<letter_ref letter_id="A"/>
<letter_ref letter_id="T"/>
<letter_ref letter_id="A"/>
</site>
<right_flank>ATATATTATA</right_flank>
</contributing_site>
<contributing_site sequence_id="sequence_50" position="210" strand="plus" pvalue="8.54e-06" >
<left_flank>AATTTCTTTT</left_flank>
<site>
<letter_ref letter_id="A"/>
<letter_ref letter_id="T"/>
<letter_ref letter_id="A"/>
<letter_ref letter_id="A"/>
<letter_ref letter_id="A"/>
<letter_ref letter_id="T"/>
<letter_ref letter_id="G"/>
<letter_ref letter_id="A"/>
<letter_ref letter_id="A"/>
<letter_ref letter_id="A"/>
<letter_ref letter_id="A"/>
<letter_ref letter_id="A"/>
<letter_ref letter_id="T"/>
<letter_ref letter_id="A"/>
<letter_ref letter_id="A"/>
<letter_ref letter_id="T"/>
<letter_ref letter_id="A"/>
<letter_ref letter_id="A"/>
<letter_ref letter_id="A"/>
<letter_ref letter_id="A"/>
<letter_ref letter_id="A"/>
<letter_ref letter_id="G"/>
<letter_ref letter_id="G"/>
<letter_ref letter_id="A"/>
<letter_ref letter_id="A"/>
<letter_ref letter_id="A"/>
<letter_ref letter_id="A"/>
<letter_ref letter_id="A"/>
<letter_ref letter_id="A"/>
</site>
<right_flank>TATATATTTC</right_flank>
</contributing_site>
<contributing_site sequence_id="sequence_72" position="113" strand="minus" pvalue="9.70e-06" >
<left_flank>ATGCTTTTTA</left_flank>
<site>
<letter_ref letter_id="G"/>
<letter_ref letter_id="A"/>
<letter_ref letter_id="A"/>
<letter_ref letter_id="A"/>
<letter_ref letter_id="A"/>
<letter_ref letter_id="A"/>
<letter_ref letter_id="T"/>
<letter_ref letter_id="A"/>
<letter_ref letter_id="A"/>
<letter_ref letter_id="A"/>
<letter_ref letter_id="A"/>
<letter_ref letter_id="A"/>
<letter_ref letter_id="T"/>
<letter_ref letter_id="T"/>
<letter_ref letter_id="A"/>
<letter_ref letter_id="A"/>
<letter_ref letter_id="A"/>
<letter_ref letter_id="T"/>
<letter_ref letter_id="A"/>
<letter_ref letter_id="A"/>
<letter_ref letter_id="A"/>
<letter_ref letter_id="G"/>
<letter_ref letter_id="A"/>
<letter_ref letter_id="C"/>
<letter_ref letter_id="A"/>
<letter_ref letter_id="T"/>
<letter_ref letter_id="A"/>
<letter_ref letter_id="T"/>
<letter_ref letter_id="G"/>
</site>
<right_flank>TATAATGAAG</right_flank>
</contributing_site>
<contributing_site sequence_id="sequence_35" position="130" strand="plus" pvalue="9.70e-06" >
<left_flank>CAACAACAAC</left_flank>
<site>
<letter_ref letter_id="A"/>
<letter_ref letter_id="A"/>
<letter_ref letter_id="C"/>
<letter_ref letter_id="A"/>
<letter_ref letter_id="A"/>
<letter_ref letter_id="C"/>
<letter_ref letter_id="A"/>
<letter_ref letter_id="A"/>
<letter_ref letter_id="C"/>
<letter_ref letter_id="A"/>
<letter_ref letter_id="A"/>
<letter_ref letter_id="A"/>
<letter_ref letter_id="A"/>
<letter_ref letter_id="A"/>
<letter_ref letter_id="C"/>
<letter_ref letter_id="A"/>
<letter_ref letter_id="A"/>
<letter_ref letter_id="C"/>
<letter_ref letter_id="A"/>
<letter_ref letter_id="A"/>
<letter_ref letter_id="C"/>
<letter_ref letter_id="A"/>
<letter_ref letter_id="A"/>
<letter_ref letter_id="C"/>
<letter_ref letter_id="A"/>
<letter_ref letter_id="A"/>
<letter_ref letter_id="C"/>
<letter_ref letter_id="A"/>
<letter_ref letter_id="A"/>
</site>
<right_flank>CAACAACAAA</right_flank>
</contributing_site>
<contributing_site sequence_id="sequence_12" position="6" strand="minus" pvalue="9.70e-06" >
<left_flank>GGTATATTTA</left_flank>
<site>
<letter_ref letter_id="G"/>
<letter_ref letter_id="A"/>
<letter_ref letter_id="A"/>
<letter_ref letter_id="T"/>
<letter_ref letter_id="A"/>
<letter_ref letter_id="A"/>
<letter_ref letter_id="T"/>
<letter_ref letter_id="T"/>
<letter_ref letter_id="A"/>
<letter_ref letter_id="A"/>
<letter_ref letter_id="A"/>
<letter_ref letter_id="A"/>
<letter_ref letter_id="T"/>
<letter_ref letter_id="A"/>
<letter_ref letter_id="A"/>
<letter_ref letter_id="A"/>
<letter_ref letter_id="A"/>
<letter_ref letter_id="A"/>
<letter_ref letter_id="A"/>
<letter_ref letter_id="A"/>
<letter_ref letter_id="C"/>
<letter_ref letter_id="A"/>
<letter_ref letter_id="A"/>
<letter_ref letter_id="T"/>
<letter_ref letter_id="G"/>
<letter_ref letter_id="T"/>
<letter_ref letter_id="A"/>
<letter_ref letter_id="A"/>
<letter_ref letter_id="A"/>
</site>
<right_flank>TAATAT</right_flank>
</contributing_site>
<contributing_site sequence_id="sequence_21" position="33" strand="minus" pvalue="1.03e-05" >
<left_flank>AATAATAAAT</left_flank>
<site>
<letter_ref letter_id="A"/>
<letter_ref letter_id="A"/>
<letter_ref letter_id="A"/>
<letter_ref letter_id="A"/>
<letter_ref letter_id="A"/>
<letter_ref letter_id="T"/>
<letter_ref letter_id="A"/>
<letter_ref letter_id="A"/>
<letter_ref letter_id="A"/>
<letter_ref letter_id="A"/>
<letter_ref letter_id="T"/>
<letter_ref letter_id="G"/>
<letter_ref letter_id="A"/>
<letter_ref letter_id="T"/>
<letter_ref letter_id="A"/>
<letter_ref letter_id="T"/>
<letter_ref letter_id="A"/>
<letter_ref letter_id="A"/>
<letter_ref letter_id="A"/>
<letter_ref letter_id="A"/>
<letter_ref letter_id="G"/>
<letter_ref letter_id="A"/>
<letter_ref letter_id="A"/>
<letter_ref letter_id="A"/>
<letter_ref letter_id="T"/>
<letter_ref letter_id="T"/>
<letter_ref letter_id="G"/>
<letter_ref letter_id="A"/>
<letter_ref letter_id="A"/>
</site>
<right_flank>ATGTATATGT</right_flank>
</contributing_site>
<contributing_site sequence_id="sequence_79" position="191" strand="plus" pvalue="1.24e-05" >
<left_flank>AGGATGAAAA</left_flank>
<site>
<letter_ref letter_id="A"/>
<letter_ref letter_id="A"/>
<letter_ref letter_id="G"/>
<letter_ref letter_id="T"/>
<letter_ref letter_id="A"/>
<letter_ref letter_id="C"/>
<letter_ref letter_id="A"/>
<letter_ref letter_id="A"/>
<letter_ref letter_id="A"/>
<letter_ref letter_id="A"/>
<letter_ref letter_id="G"/>
<letter_ref letter_id="G"/>
<letter_ref letter_id="A"/>
<letter_ref letter_id="G"/>
<letter_ref letter_id="G"/>
<letter_ref letter_id="A"/>
<letter_ref letter_id="A"/>
<letter_ref letter_id="A"/>
<letter_ref letter_id="T"/>
<letter_ref letter_id="G"/>
<letter_ref letter_id="T"/>
<letter_ref letter_id="A"/>
<letter_ref letter_id="A"/>
<letter_ref letter_id="A"/>
<letter_ref letter_id="A"/>
<letter_ref letter_id="T"/>
<letter_ref letter_id="G"/>
<letter_ref letter_id="A"/>
<letter_ref letter_id="A"/>
</site>
<right_flank>TAAATAAATA</right_flank>
</contributing_site>
<contributing_site sequence_id="sequence_78" position="6" strand="plus" pvalue="1.67e-05" >
<left_flank>AAAAAT</left_flank>
<site>
<letter_ref letter_id="A"/>
<letter_ref letter_id="A"/>
<letter_ref letter_id="A"/>
<letter_ref letter_id="A"/>
<letter_ref letter_id="A"/>
<letter_ref letter_id="A"/>
<letter_ref letter_id="A"/>
<letter_ref letter_id="A"/>
<letter_ref letter_id="A"/>
<letter_ref letter_id="A"/>
<letter_ref letter_id="T"/>
<letter_ref letter_id="A"/>
<letter_ref letter_id="A"/>
<letter_ref letter_id="T"/>
<letter_ref letter_id="A"/>
<letter_ref letter_id="C"/>
<letter_ref letter_id="A"/>
<letter_ref letter_id="T"/>
<letter_ref letter_id="A"/>
<letter_ref letter_id="G"/>
<letter_ref letter_id="T"/>
<letter_ref letter_id="G"/>
<letter_ref letter_id="A"/>
<letter_ref letter_id="T"/>
<letter_ref letter_id="A"/>
<letter_ref letter_id="A"/>
<letter_ref letter_id="T"/>
<letter_ref letter_id="A"/>
<letter_ref letter_id="A"/>
</site>
<right_flank>TAGTATATAA</right_flank>
</contributing_site>
<contributing_site sequence_id="sequence_61" position="163" strand="minus" pvalue="1.77e-05" >
<left_flank>AAAAATAGAA</left_flank>
<site>
<letter_ref letter_id="T"/>
<letter_ref letter_id="A"/>
<letter_ref letter_id="A"/>
<letter_ref letter_id="A"/>
<letter_ref letter_id="A"/>
<letter_ref letter_id="T"/>
<letter_ref letter_id="A"/>
<letter_ref letter_id="A"/>
<letter_ref letter_id="A"/>
<letter_ref letter_id="A"/>
<letter_ref letter_id="T"/>
<letter_ref letter_id="A"/>
<letter_ref letter_id="A"/>
<letter_ref letter_id="A"/>
<letter_ref letter_id="A"/>
<letter_ref letter_id="T"/>
<letter_ref letter_id="A"/>
<letter_ref letter_id="A"/>
<letter_ref letter_id="A"/>
<letter_ref letter_id="G"/>
<letter_ref letter_id="T"/>
<letter_ref letter_id="A"/>
<letter_ref letter_id="A"/>
<letter_ref letter_id="T"/>
<letter_ref letter_id="C"/>
<letter_ref letter_id="A"/>
<letter_ref letter_id="A"/>
<letter_ref letter_id="A"/>
<letter_ref letter_id="A"/>
</site>
<right_flank>AAATAAGAAT</right_flank>
</contributing_site>
<contributing_site sequence_id="sequence_5" position="314" strand="minus" pvalue="2.46e-05" >
<left_flank>CAAAATATTA</left_flank>
<site>
<letter_ref letter_id="C"/>
<letter_ref letter_id="A"/>
<letter_ref letter_id="A"/>
<letter_ref letter_id="T"/>
<letter_ref letter_id="A"/>
<letter_ref letter_id="A"/>
<letter_ref letter_id="A"/>
<letter_ref letter_id="T"/>
<letter_ref letter_id="C"/>
<letter_ref letter_id="A"/>
<letter_ref letter_id="A"/>
<letter_ref letter_id="A"/>
<letter_ref letter_id="T"/>
<letter_ref letter_id="G"/>
<letter_ref letter_id="A"/>
<letter_ref letter_id="A"/>
<letter_ref letter_id="T"/>
<letter_ref letter_id="A"/>
<letter_ref letter_id="A"/>
<letter_ref letter_id="A"/>
<letter_ref letter_id="T"/>
<letter_ref letter_id="A"/>
<letter_ref letter_id="A"/>
<letter_ref letter_id="A"/>
<letter_ref letter_id="G"/>
<letter_ref letter_id="A"/>
<letter_ref letter_id="A"/>
<letter_ref letter_id="A"/>
<letter_ref letter_id="A"/>
</site>
<right_flank>ATATAAAGTA</right_flank>
</contributing_site>
</contributing_sites>
</motif>
<motif id="motif_5" name="WTATAHWTATATATATATATATATATAT" alt="MEME-5" width="28" sites="75" ic="30.2" re="17.0" llr="883" p_value="5.0e-238" e_value="3.9e-031" bayes_threshold="11.6314" elapsed_time="2212.905405">
<scores>
<alphabet_matrix>
<alphabet_array>
<value letter_id="A">3</value>
<value letter_id="C">-28</value>
<value letter_id="G">-260</value>
<value letter_id="T">24</value>
</alphabet_array>
<alphabet_array>
<value letter_id="A">-80</value>
<value letter_id="C">-1287</value>
<value letter_id="G">98</value>
<value letter_id="T">52</value>
</alphabet_array>
<alphabet_array>
<value letter_id="A">67</value>
<value letter_id="C">-1287</value>
<value letter_id="G">-160</value>
<value letter_id="T">-45</value>
</alphabet_array>
<alphabet_array>
<value letter_id="A">-117</value>
<value letter_id="C">-2</value>
<value letter_id="G">-60</value>
<value letter_id="T">70</value>
</alphabet_array>
<alphabet_array>
<value letter_id="A">35</value>
<value letter_id="C">72</value>
<value letter_id="G">86</value>
<value letter_id="T">-117</value>
</alphabet_array>
<alphabet_array>
<value letter_id="A">-89</value>
<value letter_id="C">198</value>
<value letter_id="G">-1287</value>
<value letter_id="T">11</value>
</alphabet_array>
<alphabet_array>
<value letter_id="A">61</value>
<value letter_id="C">-102</value>
<value letter_id="G">-1287</value>
<value letter_id="T">-39</value>
</alphabet_array>
<alphabet_array>
<value letter_id="A">-127</value>
<value letter_id="C">40</value>
<value letter_id="G">-28</value>
<value letter_id="T">64</value>
</alphabet_array>
<alphabet_array>
<value letter_id="A">49</value>
<value letter_id="C">-160</value>
<value letter_id="G">98</value>
<value letter_id="T">-89</value>
</alphabet_array>
<alphabet_array>
<value letter_id="A">-1287</value>
<value letter_id="C">40</value>
<value letter_id="G">-260</value>
<value letter_id="T">107</value>
</alphabet_array>
<alphabet_array>
<value letter_id="A">96</value>
<value letter_id="C">-1287</value>
<value letter_id="G">-60</value>
<value letter_id="T">-165</value>
</alphabet_array>
<alphabet_array>
<value letter_id="A">-73</value>
<value letter_id="C">110</value>
<value letter_id="G">-1287</value>
<value letter_id="T">45</value>
</alphabet_array>
<alphabet_array>
<value letter_id="A">83</value>
<value letter_id="C">40</value>
<value letter_id="G">-2</value>
<value letter_id="T">-265</value>
</alphabet_array>
<alphabet_array>
<value letter_id="A">-127</value>
<value letter_id="C">57</value>
<value letter_id="G">-1287</value>
<value letter_id="T">75</value>
</alphabet_array>
<alphabet_array>
<value letter_id="A">88</value>
<value letter_id="C">-1287</value>
<value letter_id="G">-1287</value>
<value letter_id="T">-89</value>
</alphabet_array>
<alphabet_array>
<value letter_id="A">-165</value>
<value letter_id="C">98</value>
<value letter_id="G">-1287</value>
<value letter_id="T">75</value>
</alphabet_array>
<alphabet_array>
<value letter_id="A">125</value>
<value letter_id="C">-1287</value>
<value letter_id="G">-1287</value>
<value letter_id="T">-1287</value>
</alphabet_array>
<alphabet_array>
<value letter_id="A">-1287</value>
<value letter_id="C">21</value>
<value letter_id="G">-1287</value>
<value letter_id="T">111</value>
</alphabet_array>
<alphabet_array>
<value letter_id="A">125</value>
<value letter_id="C">-1287</value>
<value letter_id="G">-1287</value>
<value letter_id="T">-1287</value>
</alphabet_array>
<alphabet_array>
<value letter_id="A">-139</value>
<value letter_id="C">-102</value>
<value letter_id="G">-1287</value>
<value letter_id="T">93</value>
</alphabet_array>
<alphabet_array>
<value letter_id="A">105</value>
<value letter_id="C">-1287</value>
<value letter_id="G">72</value>
<value letter_id="T">-1287</value>
</alphabet_array>
<alphabet_array>
<value letter_id="A">-265</value>
<value letter_id="C">-1287</value>
<value letter_id="G">-60</value>
<value letter_id="T">107</value>
</alphabet_array>
<alphabet_array>
<value letter_id="A">100</value>
<value letter_id="C">-1287</value>
<value letter_id="G">98</value>
<value letter_id="T">-1287</value>
</alphabet_array>
<alphabet_array>
<value letter_id="A">-339</value>
<value letter_id="C">120</value>
<value letter_id="G">-1287</value>
<value letter_id="T">88</value>
</alphabet_array>
<alphabet_array>
<value letter_id="A">125</value>
<value letter_id="C">-1287</value>
<value letter_id="G">-1287</value>
<value letter_id="T">-1287</value>
</alphabet_array>
<alphabet_array>
<value letter_id="A">-1287</value>
<value letter_id="C">-2</value>
<value letter_id="G">-260</value>
<value letter_id="T">111</value>
</alphabet_array>
<alphabet_array>
<value letter_id="A">93</value>
<value letter_id="C">-260</value>
<value letter_id="G">120</value>
<value letter_id="T">-1287</value>
</alphabet_array>
<alphabet_array>
<value letter_id="A">-180</value>
<value letter_id="C">-60</value>
<value letter_id="G">-1287</value>
<value letter_id="T">98</value>
</alphabet_array>
</alphabet_matrix>
</scores>
<probabilities>
<alphabet_matrix>
<alphabet_array>
<value letter_id="A">0.426667</value>
<value letter_id="C">0.066667</value>
<value letter_id="G">0.013333</value>
<value letter_id="T">0.493333</value>
</alphabet_array>
<alphabet_array>
<value letter_id="A">0.240000</value>
<value letter_id="C">0.000000</value>
<value letter_id="G">0.160000</value>
<value letter_id="T">0.600000</value>
</alphabet_array>
<alphabet_array>
<value letter_id="A">0.666667</value>
<value letter_id="C">0.000000</value>
<value letter_id="G">0.026667</value>
<value letter_id="T">0.306667</value>
</alphabet_array>
<alphabet_array>
<value letter_id="A">0.186667</value>
<value letter_id="C">0.080000</value>
<value letter_id="G">0.053333</value>
<value letter_id="T">0.680000</value>
</alphabet_array>
<alphabet_array>
<value letter_id="A">0.533333</value>
<value letter_id="C">0.133333</value>
<value letter_id="G">0.146667</value>
<value letter_id="T">0.186667</value>
</alphabet_array>
<alphabet_array>
<value letter_id="A">0.226667</value>
<value letter_id="C">0.320000</value>
<value letter_id="G">0.000000</value>
<value letter_id="T">0.453333</value>
</alphabet_array>
<alphabet_array>
<value letter_id="A">0.640000</value>
<value letter_id="C">0.040000</value>
<value letter_id="G">0.000000</value>
<value letter_id="T">0.320000</value>
</alphabet_array>
<alphabet_array>
<value letter_id="A">0.173333</value>
<value letter_id="C">0.106667</value>
<value letter_id="G">0.066667</value>
<value letter_id="T">0.653333</value>
</alphabet_array>
<alphabet_array>
<value letter_id="A">0.586667</value>
<value letter_id="C">0.026667</value>
<value letter_id="G">0.160000</value>
<value letter_id="T">0.226667</value>
</alphabet_array>
<alphabet_array>
<value letter_id="A">0.000000</value>
<value letter_id="C">0.106667</value>
<value letter_id="G">0.013333</value>
<value letter_id="T">0.880000</value>
</alphabet_array>
<alphabet_array>
<value letter_id="A">0.813333</value>
<value letter_id="C">0.000000</value>
<value letter_id="G">0.053333</value>
<value letter_id="T">0.133333</value>
</alphabet_array>
<alphabet_array>
<value letter_id="A">0.253333</value>
<value letter_id="C">0.173333</value>
<value letter_id="G">0.000000</value>
<value letter_id="T">0.573333</value>
</alphabet_array>
<alphabet_array>
<value letter_id="A">0.746667</value>
<value letter_id="C">0.106667</value>
<value letter_id="G">0.080000</value>
<value letter_id="T">0.066667</value>
</alphabet_array>
<alphabet_array>
<value letter_id="A">0.173333</value>
<value letter_id="C">0.120000</value>
<value letter_id="G">0.000000</value>
<value letter_id="T">0.706667</value>
</alphabet_array>
<alphabet_array>
<value letter_id="A">0.773333</value>
<value letter_id="C">0.000000</value>
<value letter_id="G">0.000000</value>
<value letter_id="T">0.226667</value>
</alphabet_array>
<alphabet_array>
<value letter_id="A">0.133333</value>
<value letter_id="C">0.160000</value>
<value letter_id="G">0.000000</value>
<value letter_id="T">0.706667</value>
</alphabet_array>
<alphabet_array>
<value letter_id="A">1.000000</value>
<value letter_id="C">0.000000</value>
<value letter_id="G">0.000000</value>
<value letter_id="T">0.000000</value>
</alphabet_array>
<alphabet_array>
<value letter_id="A">0.000000</value>
<value letter_id="C">0.093333</value>
<value letter_id="G">0.000000</value>
<value letter_id="T">0.906667</value>
</alphabet_array>
<alphabet_array>
<value letter_id="A">1.000000</value>
<value letter_id="C">0.000000</value>
<value letter_id="G">0.000000</value>
<value letter_id="T">0.000000</value>
</alphabet_array>
<alphabet_array>
<value letter_id="A">0.160000</value>
<value letter_id="C">0.040000</value>
<value letter_id="G">0.000000</value>
<value letter_id="T">0.800000</value>
</alphabet_array>
<alphabet_array>
<value letter_id="A">0.866667</value>
<value letter_id="C">0.000000</value>
<value letter_id="G">0.133333</value>
<value letter_id="T">0.000000</value>
</alphabet_array>
<alphabet_array>
<value letter_id="A">0.066667</value>
<value letter_id="C">0.000000</value>
<value letter_id="G">0.053333</value>
<value letter_id="T">0.880000</value>
</alphabet_array>
<alphabet_array>
<value letter_id="A">0.840000</value>
<value letter_id="C">0.000000</value>
<value letter_id="G">0.160000</value>
<value letter_id="T">0.000000</value>
</alphabet_array>
<alphabet_array>
<value letter_id="A">0.040000</value>
<value letter_id="C">0.186667</value>
<value letter_id="G">0.000000</value>
<value letter_id="T">0.773333</value>
</alphabet_array>
<alphabet_array>
<value letter_id="A">1.000000</value>
<value letter_id="C">0.000000</value>
<value letter_id="G">0.000000</value>
<value letter_id="T">0.000000</value>
</alphabet_array>
<alphabet_array>
<value letter_id="A">0.000000</value>
<value letter_id="C">0.080000</value>
<value letter_id="G">0.013333</value>
<value letter_id="T">0.906667</value>
</alphabet_array>
<alphabet_array>
<value letter_id="A">0.800000</value>
<value letter_id="C">0.013333</value>
<value letter_id="G">0.186667</value>
<value letter_id="T">0.000000</value>
</alphabet_array>
<alphabet_array>
<value letter_id="A">0.120000</value>
<value letter_id="C">0.053333</value>
<value letter_id="G">0.000000</value>
<value letter_id="T">0.826667</value>
</alphabet_array>
</alphabet_matrix>
</probabilities>
<regular_expression>
[TA][TA][AT]TA[TCA][AT]T[AT]TA[TA]AT[AT]TATATATATATAT
</regular_expression>
<contributing_sites>
<contributing_site sequence_id="sequence_97" position="311" strand="minus" pvalue="6.20e-11" >
<left_flank>ATACATATAA</left_flank>
<site>
<letter_ref letter_id="A"/>
<letter_ref letter_id="G"/>
<letter_ref letter_id="A"/>
<letter_ref letter_id="T"/>
<letter_ref letter_id="A"/>
<letter_ref letter_id="C"/>
<letter_ref letter_id="A"/>
<letter_ref letter_id="T"/>
<letter_ref letter_id="A"/>
<letter_ref letter_id="T"/>
<letter_ref letter_id="A"/>
<letter_ref letter_id="T"/>
<letter_ref letter_id="A"/>
<letter_ref letter_id="T"/>
<letter_ref letter_id="A"/>
<letter_ref letter_id="T"/>
<letter_ref letter_id="A"/>
<letter_ref letter_id="T"/>
<letter_ref letter_id="A"/>
<letter_ref letter_id="T"/>
<letter_ref letter_id="A"/>
<letter_ref letter_id="T"/>
<letter_ref letter_id="A"/>
<letter_ref letter_id="T"/>
<letter_ref letter_id="A"/>
<letter_ref letter_id="T"/>
<letter_ref letter_id="A"/>
<letter_ref letter_id="T"/>
</site>
<right_flank>ATTTATTTAT</right_flank>
</contributing_site>
<contributing_site sequence_id="sequence_14" position="943" strand="minus" pvalue="6.20e-11" >
<left_flank>TAATAAAAAA</left_flank>
<site>
<letter_ref letter_id="A"/>
<letter_ref letter_id="T"/>
<letter_ref letter_id="A"/>
<letter_ref letter_id="T"/>
<letter_ref letter_id="G"/>
<letter_ref letter_id="C"/>
<letter_ref letter_id="A"/>
<letter_ref letter_id="T"/>
<letter_ref letter_id="A"/>
<letter_ref letter_id="T"/>
<letter_ref letter_id="A"/>
<letter_ref letter_id="T"/>
<letter_ref letter_id="A"/>
<letter_ref letter_id="T"/>
<letter_ref letter_id="A"/>
<letter_ref letter_id="T"/>
<letter_ref letter_id="A"/>
<letter_ref letter_id="T"/>
<letter_ref letter_id="A"/>
<letter_ref letter_id="T"/>
<letter_ref letter_id="A"/>
<letter_ref letter_id="T"/>
<letter_ref letter_id="A"/>
<letter_ref letter_id="T"/>
<letter_ref letter_id="A"/>
<letter_ref letter_id="T"/>
<letter_ref letter_id="A"/>
<letter_ref letter_id="T"/>
</site>
<right_flank>ATATATATAT</right_flank>
</contributing_site>
<contributing_site sequence_id="sequence_0" position="1770" strand="plus" pvalue="8.18e-11" >
<left_flank>CTCTAAAAGG</left_flank>
<site>
<letter_ref letter_id="T"/>
<letter_ref letter_id="T"/>
<letter_ref letter_id="A"/>
<letter_ref letter_id="T"/>
<letter_ref letter_id="G"/>
<letter_ref letter_id="C"/>
<letter_ref letter_id="A"/>
<letter_ref letter_id="C"/>
<letter_ref letter_id="A"/>
<letter_ref letter_id="T"/>
<letter_ref letter_id="A"/>
<letter_ref letter_id="T"/>
<letter_ref letter_id="A"/>
<letter_ref letter_id="T"/>
<letter_ref letter_id="A"/>
<letter_ref letter_id="T"/>
<letter_ref letter_id="A"/>
<letter_ref letter_id="T"/>
<letter_ref letter_id="A"/>
<letter_ref letter_id="T"/>
<letter_ref letter_id="A"/>
<letter_ref letter_id="T"/>
<letter_ref letter_id="A"/>
<letter_ref letter_id="T"/>
<letter_ref letter_id="A"/>
<letter_ref letter_id="T"/>
<letter_ref letter_id="A"/>
<letter_ref letter_id="T"/>
</site>
<right_flank>ATATATGGTG</right_flank>
</contributing_site>
<contributing_site sequence_id="sequence_98" position="3224" strand="minus" pvalue="1.50e-10" >
<left_flank>TTAGCATAAT</left_flank>
<site>
<letter_ref letter_id="A"/>
<letter_ref letter_id="T"/>
<letter_ref letter_id="A"/>
<letter_ref letter_id="T"/>
<letter_ref letter_id="A"/>
<letter_ref letter_id="C"/>
<letter_ref letter_id="A"/>
<letter_ref letter_id="T"/>
<letter_ref letter_id="A"/>
<letter_ref letter_id="T"/>
<letter_ref letter_id="A"/>
<letter_ref letter_id="T"/>
<letter_ref letter_id="A"/>
<letter_ref letter_id="T"/>
<letter_ref letter_id="A"/>
<letter_ref letter_id="T"/>
<letter_ref letter_id="A"/>
<letter_ref letter_id="T"/>
<letter_ref letter_id="A"/>
<letter_ref letter_id="T"/>
<letter_ref letter_id="A"/>
<letter_ref letter_id="T"/>
<letter_ref letter_id="A"/>
<letter_ref letter_id="T"/>
<letter_ref letter_id="A"/>
<letter_ref letter_id="T"/>
<letter_ref letter_id="A"/>
<letter_ref letter_id="T"/>
</site>
<right_flank>AATTAGTTTG</right_flank>
</contributing_site>
<contributing_site sequence_id="sequence_93" position="3636" strand="plus" pvalue="1.55e-09" >
<left_flank>GATGCAAATA</left_flank>
<site>
<letter_ref letter_id="T"/>
<letter_ref letter_id="T"/>
<letter_ref letter_id="A"/>
<letter_ref letter_id="T"/>
<letter_ref letter_id="G"/>
<letter_ref letter_id="T"/>
<letter_ref letter_id="A"/>
<letter_ref letter_id="T"/>
<letter_ref letter_id="A"/>
<letter_ref letter_id="T"/>
<letter_ref letter_id="A"/>
<letter_ref letter_id="T"/>
<letter_ref letter_id="A"/>
<letter_ref letter_id="T"/>
<letter_ref letter_id="A"/>
<letter_ref letter_id="T"/>
<letter_ref letter_id="A"/>
<letter_ref letter_id="T"/>
<letter_ref letter_id="A"/>
<letter_ref letter_id="T"/>
<letter_ref letter_id="A"/>
<letter_ref letter_id="T"/>
<letter_ref letter_id="A"/>
<letter_ref letter_id="T"/>
<letter_ref letter_id="A"/>
<letter_ref letter_id="T"/>
<letter_ref letter_id="A"/>
<letter_ref letter_id="T"/>
</site>
<right_flank>ACATATATTA</right_flank>
</contributing_site>
<contributing_site sequence_id="sequence_3" position="284" strand="minus" pvalue="1.95e-09" >
<left_flank>AATTAAATGT</left_flank>
<site>
<letter_ref letter_id="A"/>
<letter_ref letter_id="T"/>
<letter_ref letter_id="A"/>
<letter_ref letter_id="T"/>
<letter_ref letter_id="G"/>
<letter_ref letter_id="T"/>
<letter_ref letter_id="A"/>
<letter_ref letter_id="T"/>
<letter_ref letter_id="A"/>
<letter_ref letter_id="T"/>
<letter_ref letter_id="A"/>
<letter_ref letter_id="T"/>
<letter_ref letter_id="A"/>
<letter_ref letter_id="T"/>
<letter_ref letter_id="A"/>
<letter_ref letter_id="T"/>
<letter_ref letter_id="A"/>
<letter_ref letter_id="T"/>
<letter_ref letter_id="A"/>
<letter_ref letter_id="T"/>
<letter_ref letter_id="A"/>
<letter_ref letter_id="T"/>
<letter_ref letter_id="A"/>
<letter_ref letter_id="T"/>
<letter_ref letter_id="A"/>
<letter_ref letter_id="T"/>
<letter_ref letter_id="A"/>
<letter_ref letter_id="T"/>
</site>
<right_flank>TTTAATATTA</right_flank>
</contributing_site>
<contributing_site sequence_id="sequence_106" position="4570" strand="minus" pvalue="2.42e-09" >
<left_flank>TTTAATTTTT</left_flank>
<site>
<letter_ref letter_id="A"/>
<letter_ref letter_id="G"/>
<letter_ref letter_id="A"/>
<letter_ref letter_id="A"/>
<letter_ref letter_id="A"/>
<letter_ref letter_id="C"/>
<letter_ref letter_id="A"/>
<letter_ref letter_id="T"/>
<letter_ref letter_id="T"/>
<letter_ref letter_id="T"/>
<letter_ref letter_id="A"/>
<letter_ref letter_id="C"/>
<letter_ref letter_id="A"/>
<letter_ref letter_id="T"/>
<letter_ref letter_id="A"/>
<letter_ref letter_id="C"/>
<letter_ref letter_id="A"/>
<letter_ref letter_id="T"/>
<letter_ref letter_id="A"/>
<letter_ref letter_id="T"/>
<letter_ref letter_id="A"/>
<letter_ref letter_id="T"/>
<letter_ref letter_id="A"/>
<letter_ref letter_id="T"/>
<letter_ref letter_id="A"/>
<letter_ref letter_id="T"/>
<letter_ref letter_id="G"/>
<letter_ref letter_id="T"/>
</site>
<right_flank>ATTTAACAAT</right_flank>
</contributing_site>
<contributing_site sequence_id="sequence_108" position="5162" strand="plus" pvalue="3.03e-09" >
<left_flank>AATAAATATA</left_flank>
<site>
<letter_ref letter_id="T"/>
<letter_ref letter_id="T"/>
<letter_ref letter_id="A"/>
<letter_ref letter_id="T"/>
<letter_ref letter_id="A"/>
<letter_ref letter_id="T"/>
<letter_ref letter_id="A"/>
<letter_ref letter_id="T"/>
<letter_ref letter_id="A"/>
<letter_ref letter_id="T"/>
<letter_ref letter_id="A"/>
<letter_ref letter_id="T"/>
<letter_ref letter_id="A"/>
<letter_ref letter_id="T"/>
<letter_ref letter_id="A"/>
<letter_ref letter_id="T"/>
<letter_ref letter_id="A"/>
<letter_ref letter_id="T"/>
<letter_ref letter_id="A"/>
<letter_ref letter_id="T"/>
<letter_ref letter_id="A"/>
<letter_ref letter_id="T"/>
<letter_ref letter_id="A"/>
<letter_ref letter_id="T"/>
<letter_ref letter_id="A"/>
<letter_ref letter_id="T"/>
<letter_ref letter_id="A"/>
<letter_ref letter_id="T"/>
</site>
<right_flank>ATTTGATGTA</right_flank>
</contributing_site>
<contributing_site sequence_id="sequence_103" position="2814" strand="plus" pvalue="3.03e-09" >
<left_flank>TATTTACTTA</left_flank>
<site>
<letter_ref letter_id="T"/>
<letter_ref letter_id="T"/>
<letter_ref letter_id="A"/>
<letter_ref letter_id="T"/>
<letter_ref letter_id="A"/>
<letter_ref letter_id="T"/>
<letter_ref letter_id="A"/>
<letter_ref letter_id="T"/>
<letter_ref letter_id="A"/>
<letter_ref letter_id="T"/>
<letter_ref letter_id="A"/>
<letter_ref letter_id="T"/>
<letter_ref letter_id="A"/>
<letter_ref letter_id="T"/>
<letter_ref letter_id="A"/>
<letter_ref letter_id="T"/>
<letter_ref letter_id="A"/>
<letter_ref letter_id="T"/>
<letter_ref letter_id="A"/>
<letter_ref letter_id="T"/>
<letter_ref letter_id="A"/>
<letter_ref letter_id="T"/>
<letter_ref letter_id="A"/>
<letter_ref letter_id="T"/>
<letter_ref letter_id="A"/>
<letter_ref letter_id="T"/>
<letter_ref letter_id="A"/>
<letter_ref letter_id="T"/>
</site>
<right_flank>ATATATATAT</right_flank>
</contributing_site>
<contributing_site sequence_id="sequence_94" position="1354" strand="plus" pvalue="3.03e-09" >
<left_flank>CTTTATAAAT</left_flank>
<site>
<letter_ref letter_id="T"/>
<letter_ref letter_id="T"/>
<letter_ref letter_id="A"/>
<letter_ref letter_id="T"/>
<letter_ref letter_id="A"/>
<letter_ref letter_id="T"/>
<letter_ref letter_id="A"/>
<letter_ref letter_id="T"/>
<letter_ref letter_id="A"/>
<letter_ref letter_id="T"/>
<letter_ref letter_id="A"/>
<letter_ref letter_id="T"/>
<letter_ref letter_id="A"/>
<letter_ref letter_id="T"/>
<letter_ref letter_id="A"/>
<letter_ref letter_id="T"/>
<letter_ref letter_id="A"/>
<letter_ref letter_id="T"/>
<letter_ref letter_id="A"/>
<letter_ref letter_id="T"/>
<letter_ref letter_id="A"/>
<letter_ref letter_id="T"/>
<letter_ref letter_id="A"/>
<letter_ref letter_id="T"/>
<letter_ref letter_id="A"/>
<letter_ref letter_id="T"/>
<letter_ref letter_id="A"/>
<letter_ref letter_id="T"/>
</site>
<right_flank>ATATATTATT</right_flank>
</contributing_site>
<contributing_site sequence_id="sequence_73" position="1460" strand="minus" pvalue="3.03e-09" >
<left_flank>TCTATATTTG</left_flank>
<site>
<letter_ref letter_id="T"/>
<letter_ref letter_id="T"/>
<letter_ref letter_id="A"/>
<letter_ref letter_id="T"/>
<letter_ref letter_id="A"/>
<letter_ref letter_id="T"/>
<letter_ref letter_id="A"/>
<letter_ref letter_id="T"/>
<letter_ref letter_id="A"/>
<letter_ref letter_id="T"/>
<letter_ref letter_id="A"/>
<letter_ref letter_id="T"/>
<letter_ref letter_id="A"/>
<letter_ref letter_id="T"/>
<letter_ref letter_id="A"/>
<letter_ref letter_id="T"/>
<letter_ref letter_id="A"/>
<letter_ref letter_id="T"/>
<letter_ref letter_id="A"/>
<letter_ref letter_id="T"/>
<letter_ref letter_id="A"/>
<letter_ref letter_id="T"/>
<letter_ref letter_id="A"/>
<letter_ref letter_id="T"/>
<letter_ref letter_id="A"/>
<letter_ref letter_id="T"/>
<letter_ref letter_id="A"/>
<letter_ref letter_id="T"/>
</site>
<right_flank>ATATATATAT</right_flank>
</contributing_site>
<contributing_site sequence_id="sequence_8" position="827" strand="minus" pvalue="3.03e-09" >
<left_flank>TAGTACAAAT</left_flank>
<site>
<letter_ref letter_id="T"/>
<letter_ref letter_id="T"/>
<letter_ref letter_id="A"/>
<letter_ref letter_id="T"/>
<letter_ref letter_id="A"/>
<letter_ref letter_id="T"/>
<letter_ref letter_id="A"/>
<letter_ref letter_id="T"/>
<letter_ref letter_id="A"/>
<letter_ref letter_id="T"/>
<letter_ref letter_id="A"/>
<letter_ref letter_id="T"/>
<letter_ref letter_id="A"/>
<letter_ref letter_id="T"/>
<letter_ref letter_id="A"/>
<letter_ref letter_id="T"/>
<letter_ref letter_id="A"/>
<letter_ref letter_id="T"/>
<letter_ref letter_id="A"/>
<letter_ref letter_id="T"/>
<letter_ref letter_id="A"/>
<letter_ref letter_id="T"/>
<letter_ref letter_id="A"/>
<letter_ref letter_id="T"/>
<letter_ref letter_id="A"/>
<letter_ref letter_id="T"/>
<letter_ref letter_id="A"/>
<letter_ref letter_id="T"/>
</site>
<right_flank>ATATTTATAT</right_flank>
</contributing_site>
<contributing_site sequence_id="sequence_104" position="562" strand="plus" pvalue="3.76e-09" >
<left_flank>AATATTACGT</left_flank>
<site>
<letter_ref letter_id="A"/>
<letter_ref letter_id="G"/>
<letter_ref letter_id="A"/>
<letter_ref letter_id="C"/>
<letter_ref letter_id="A"/>
<letter_ref letter_id="T"/>
<letter_ref letter_id="A"/>
<letter_ref letter_id="T"/>
<letter_ref letter_id="A"/>
<letter_ref letter_id="T"/>
<letter_ref letter_id="A"/>
<letter_ref letter_id="T"/>
<letter_ref letter_id="A"/>
<letter_ref letter_id="T"/>
<letter_ref letter_id="A"/>
<letter_ref letter_id="C"/>
<letter_ref letter_id="A"/>
<letter_ref letter_id="T"/>
[truncated: 533,589 more chars]
