# Supplementary material for: Transcriptome analysis reveals a de novo DNA element that may interact with chromatin-associated proteins in Plasmodium berghei during erythrocytic development
Source: Sci Rep. 2025 May 28;15:18621. doi: 10.1038/s41598-025-03586-4 (PMC12120095; doi:10.1038/s41598-025-03586-4)
Supplement: Supplementary file 5 — Supplementary Information 5. [file 41598_2025_3586_MOESM5_ESM.zip › Supplementary File S6/meme_out_chip_seq/DynSpansBySourceId_trophozoite/meme.txt]

********************************************************************************
MEME - Motif discovery tool
********************************************************************************
MEME version 5.5.7 (Release date: Wed Jun 19 13:59:04 2024 -0700)

For further information on how to interpret these results please access https://meme-suite.org/meme.
To get a copy of the MEME Suite software please access https://meme-suite.org.

********************************************************************************


********************************************************************************
REFERENCE
********************************************************************************
If you use this program in your research, please cite:

Timothy L. Bailey and Charles Elkan,
"Fitting a mixture model by expectation maximization to
discover motifs in biopolymers",
Proceedings of the Second International Conference on Intelligent Systems
for Molecular Biology, pp. 28-36, AAAI Press, Menlo Park, California, 1994.
********************************************************************************


********************************************************************************
TRAINING SET
********************************************************************************
PRIMARY SEQUENCES= ./DynSpansBySourceId_trophozoite.fasta
CONTROL SEQUENCES= --none--
ALPHABET= ACGT
Sequence name            Weight Length  Sequence name            Weight Length  
-------------            ------ ------  -------------            ------ ------  
Pf3D7_14_v3:1186746-1187 1.0000    469  Pf3D7_14_v3:1221812-1222 1.0000    228  
Pf3D7_14_v3:1229491-1229 1.0000    311  Pf3D7_14_v3:1236693-1237 1.0000    389  
Pf3D7_14_v3:1237768-1238 1.0000    336  Pf3D7_14_v3:1238907-1239 1.0000    291  
Pf3D7_14_v3:1240431-1241 1.0000   1050  Pf3D7_14_v3:1257659-1257 1.0000    317  
Pf3D7_14_v3:1259833-1260 1.0000    339  Pf3D7_14_v3:1264283-1265 1.0000    793  
Pf3D7_14_v3:1267441-1267 1.0000    385  Pf3D7_14_v3:1304259-1304 1.0000    301  
Pf3D7_14_v3:1319108-1319 1.0000    635  Pf3D7_14_v3:1330570-1330 1.0000    390  
Pf3D7_14_v3:1338545-1339 1.0000    477  Pf3D7_14_v3:1375918-1376 1.0000    292  
Pf3D7_14_v3:1376791-1377 1.0000   1094  Pf3D7_14_v3:1407391-1407 1.0000    278  
Pf3D7_14_v3:1409044-1409 1.0000    467  Pf3D7_14_v3:1414870-1415 1.0000    500  
Pf3D7_14_v3:1417515-1417 1.0000    242  Pf3D7_14_v3:1418506-1418 1.0000    295  
Pf3D7_14_v3:1437748-1438 1.0000    286  Pf3D7_14_v3:1450918-1451 1.0000    373  
Pf3D7_14_v3:1458985-1459 1.0000    678  Pf3D7_14_v3:1474969-1477 1.0000   3031  
Pf3D7_14_v3:1480459-1480 1.0000    239  Pf3D7_14_v3:1501659-1502 1.0000    384  
Pf3D7_14_v3:1503833-1504 1.0000    560  Pf3D7_14_v3:1515853-1516 1.0000    280  
Pf3D7_14_v3:1527983-1528 1.0000    374  Pf3D7_14_v3:1532421-1532 1.0000    438  
Pf3D7_14_v3:1536669-1536 1.0000    290  Pf3D7_14_v3:1543351-1543 1.0000    356  
Pf3D7_14_v3:1544474-1545 1.0000    773  Pf3D7_14_v3:1546091-1546 1.0000    446  
Pf3D7_14_v3:1547571-1548 1.0000    566  Pf3D7_14_v3:1568594-1568 1.0000    320  
Pf3D7_14_v3:1605899-1606 1.0000    572  Pf3D7_14_v3:1617077-1617 1.0000    236  
Pf3D7_14_v3:1621907-1622 1.0000    362  Pf3D7_14_v3:1636721-1637 1.0000    335  
Pf3D7_14_v3:1667222-1667 1.0000    321  Pf3D7_14_v3:1668110-1668 1.0000    312  
Pf3D7_14_v3:1680399-1680 1.0000    563  Pf3D7_14_v3:1688993-1689 1.0000    723  
Pf3D7_14_v3:1702883-1703 1.0000    509  Pf3D7_14_v3:1715750-1716 1.0000    792  
Pf3D7_14_v3:1717841-1718 1.0000    341  Pf3D7_14_v3:1728983-1729 1.0000    796  
Pf3D7_14_v3:1769521-1770 1.0000    505  Pf3D7_14_v3:1789474-1789 1.0000    327  
Pf3D7_14_v3:1846596-1847 1.0000    422  Pf3D7_14_v3:1862995-1863 1.0000    289  
Pf3D7_14_v3:1866130-1866 1.0000    319  Pf3D7_14_v3:1868455-1868 1.0000    300  
Pf3D7_14_v3:1869173-1869 1.0000    381  Pf3D7_14_v3:1871582-1871 1.0000    374  
Pf3D7_14_v3:1889277-1889 1.0000    316  Pf3D7_14_v3:1890022-1890 1.0000    667  
Pf3D7_14_v3:1891733-1892 1.0000    473  Pf3D7_14_v3:1895338-1896 1.0000    944  
Pf3D7_14_v3:1898319-1898 1.0000    284  Pf3D7_14_v3:1901666-1901 1.0000    321  
Pf3D7_14_v3:1919088-1919 1.0000    349  Pf3D7_14_v3:1928094-1928 1.0000    855  
Pf3D7_14_v3:1930690-1930 1.0000    292  Pf3D7_14_v3:1938130-1938 1.0000    299  
Pf3D7_14_v3:1940374-1941 1.0000    656  Pf3D7_14_v3:1942814-1944 1.0000   2061  
Pf3D7_14_v3:1948442-1949 1.0000    712  Pf3D7_14_v3:1958832-1959 1.0000    301  
Pf3D7_14_v3:1963864-1964 1.0000    244  Pf3D7_14_v3:1971363-1971 1.0000    246  
Pf3D7_14_v3:1975562-1975 1.0000    276  Pf3D7_14_v3:1990409-1990 1.0000    515  
Pf3D7_14_v3:2005097-2005 1.0000    319  Pf3D7_14_v3:2013710-2014 1.0000    350  
Pf3D7_14_v3:2014594-2014 1.0000    371  Pf3D7_14_v3:2029443-2029 1.0000    430  
Pf3D7_14_v3:2036948-2037 1.0000    432  Pf3D7_14_v3:2046808-2047 1.0000    590  
Pf3D7_14_v3:2052207-2052 1.0000    651  Pf3D7_14_v3:2056620-2056 1.0000    314  
Pf3D7_14_v3:2075664-2075 1.0000    268  Pf3D7_14_v3:2089375-2089 1.0000    267  
Pf3D7_14_v3:2091959-2093 1.0000   1339  Pf3D7_14_v3:2102322-2104 1.0000   2142  
Pf3D7_14_v3:2117607-2118 1.0000    407  Pf3D7_14_v3:2127340-2127 1.0000    360  
Pf3D7_14_v3:2128094-2128 1.0000    315  Pf3D7_14_v3:2132789-2133 1.0000    328  
Pf3D7_14_v3:2140106-2140 1.0000    385  Pf3D7_14_v3:2154783-2155 1.0000    284  
Pf3D7_14_v3:2199299-2199 1.0000    319  Pf3D7_14_v3:2227897-2228 1.0000    334  
Pf3D7_14_v3:2237045-2237 1.0000    271  Pf3D7_14_v3:2243836-2244 1.0000    349  
Pf3D7_14_v3:2245042-2245 1.0000    539  Pf3D7_14_v3:2246039-2246 1.0000    435  
Pf3D7_14_v3:2250080-2250 1.0000    288  Pf3D7_14_v3:2257247-2257 1.0000    309  
Pf3D7_14_v3:2258902-2260 1.0000   1844  Pf3D7_14_v3:2277389-2278 1.0000    644  
Pf3D7_14_v3:2283195-2283 1.0000    277  Pf3D7_14_v3:2285192-2285 1.0000    361  
Pf3D7_14_v3:2293376-2293 1.0000    434  Pf3D7_14_v3:2294662-2295 1.0000    671  
Pf3D7_14_v3:2322178-2322 1.0000    334  Pf3D7_14_v3:2324071-2324 1.0000    261  
Pf3D7_14_v3:2333113-2333 1.0000    748  Pf3D7_14_v3:2344427-2344 1.0000    336  
Pf3D7_14_v3:2425909-2426 1.0000    348  Pf3D7_14_v3:2435626-2436 1.0000    493  
Pf3D7_14_v3:2447532-2448 1.0000    504  Pf3D7_14_v3:2451392-2451 1.0000    397  
Pf3D7_14_v3:2457525-2457 1.0000    264  Pf3D7_14_v3:2462480-2462 1.0000    434  
Pf3D7_14_v3:2471777-2472 1.0000   1024  Pf3D7_14_v3:2478222-2478 1.0000    282  
Pf3D7_14_v3:2484463-2485 1.0000    812  Pf3D7_14_v3:2494007-2495 1.0000   1105  
Pf3D7_14_v3:2514879-2515 1.0000    410  Pf3D7_14_v3:2550735-2551 1.0000    639  
Pf3D7_14_v3:2553935-2554 1.0000    877  Pf3D7_14_v3:2557266-2558 1.0000   1459  
Pf3D7_14_v3:2559671-2560 1.0000    439  Pf3D7_14_v3:2567781-2568 1.0000    735  
Pf3D7_14_v3:2569308-2569 1.0000    239  Pf3D7_14_v3:2576923-2577 1.0000    469  
Pf3D7_14_v3:2590786-2591 1.0000    441  Pf3D7_14_v3:2627856-2628 1.0000    311  
Pf3D7_14_v3:2639381-2640 1.0000    641  Pf3D7_14_v3:2654620-2654 1.0000    337  
Pf3D7_14_v3:2676885-2677 1.0000    419  Pf3D7_14_v3:2685119-2685 1.0000    381  
Pf3D7_14_v3:2685929-2686 1.0000    392  Pf3D7_14_v3:2690913-2691 1.0000    455  
Pf3D7_14_v3:2714900-2715 1.0000    310  Pf3D7_14_v3:2716842-2717 1.0000    260  
Pf3D7_14_v3:2718804-2719 1.0000    701  Pf3D7_14_v3:2720901-2721 1.0000    905  
Pf3D7_14_v3:2722766-2723 1.0000    418  Pf3D7_14_v3:2763706-2764 1.0000    433  
Pf3D7_14_v3:2765055-2765 1.0000    608  Pf3D7_14_v3:2777469-2777 1.0000    459  
Pf3D7_14_v3:2780724-2781 1.0000    702  Pf3D7_14_v3:2785932-2786 1.0000    723  
Pf3D7_14_v3:2796020-2796 1.0000    346  Pf3D7_14_v3:2797351-2797 1.0000    228  
Pf3D7_14_v3:2798269-2799 1.0000    928  Pf3D7_14_v3:2800128-2801 1.0000   1645  
Pf3D7_14_v3:2803573-2803 1.0000    294  Pf3D7_14_v3:2806677-2807 1.0000    347  
Pf3D7_14_v3:2811645-2812 1.0000    430  Pf3D7_14_v3:2826228-2826 1.0000    349  
Pf3D7_14_v3:2828662-2828 1.0000    272  Pf3D7_14_v3:2835751-2836 1.0000    428  
Pf3D7_14_v3:2865176-2865 1.0000    419  Pf3D7_14_v3:2893758-2894 1.0000    848  
Pf3D7_14_v3:2900741-2901 1.0000    268  Pf3D7_14_v3:2903749-2904 1.0000    320  
Pf3D7_14_v3:2905258-2905 1.0000    412  Pf3D7_14_v3:2907988-2908 1.0000    407  
Pf3D7_14_v3:2908942-2909 1.0000    413  Pf3D7_14_v3:2912718-2913 1.0000    295  
Pf3D7_14_v3:2926067-2926 1.0000    275  Pf3D7_14_v3:2926975-2927 1.0000    242  
Pf3D7_14_v3:2944800-2945 1.0000    288  Pf3D7_14_v3:2956678-2957 1.0000    336  
Pf3D7_14_v3:2962128-2962 1.0000    421  Pf3D7_14_v3:2968650-2969 1.0000    522  
Pf3D7_14_v3:2980048-2980 1.0000    233  Pf3D7_14_v3:2981642-2982 1.0000    611  
Pf3D7_14_v3:2987493-2987 1.0000    351  Pf3D7_14_v3:2988783-2989 1.0000    231  
Pf3D7_14_v3:2996267-2996 1.0000    484  Pf3D7_14_v3:3004936-3005 1.0000    858  
Pf3D7_14_v3:3010975-3011 1.0000    228  Pf3D7_14_v3:3015579-3016 1.0000    798  
Pf3D7_14_v3:3018707-3019 1.0000    819  Pf3D7_14_v3:3028395-3029 1.0000    872  
Pf3D7_14_v3:3059825-3060 1.0000    313  Pf3D7_14_v3:3062456-3062 1.0000    240  
Pf3D7_14_v3:3078593-3079 1.0000    448  Pf3D7_14_v3:3091552-3092 1.0000    561  
Pf3D7_14_v3:3100755-3100 1.0000    239  Pf3D7_14_v3:3105313-3105 1.0000    502  
Pf3D7_14_v3:3122771-3123 1.0000    358  Pf3D7_14_v3:3129280-3129 1.0000    300  
Pf3D7_14_v3:3137628-3138 1.0000    904  Pf3D7_14_v3:3144971-3145 1.0000    245  
Pf3D7_14_v3:3146049-3146 1.0000    284  Pf3D7_14_v3:3147264-3148 1.0000   1381  
Pf3D7_14_v3:3149076-3153 1.0000   4267  Pf3D7_14_v3:3153871-3154 1.0000    376  
Pf3D7_14_v3:3159154-3159 1.0000    556  Pf3D7_14_v3:3163521-3170 1.0000   6900  
Pf3D7_14_v3:3171652-3184 1.0000  12984  Pf3D7_14_v3:3192407-3192 1.0000    301  
Pf3D7_14_v3:3193679-3194 1.0000   1121  Pf3D7_14_v3:3199069-3204 1.0000   4940  
Pf3D7_14_v3:3205016-3205 1.0000    308  Pf3D7_14_v3:3206094-3211 1.0000   5603  
Pf3D7_14_v3:3212133-3217 1.0000   5512  Pf3D7_14_v3:3218194-3225 1.0000   7567  
Pf3D7_14_v3:3226151-3228 1.0000   1994  Pf3D7_14_v3:3229073-3229 1.0000    427  
Pf3D7_14_v3:3231242-3231 1.0000    281  Pf3D7_14_v3:3233161-3233 1.0000    722  
Pf3D7_14_v3:3237002-3243 1.0000   6356  Pf3D7_14_v3:3246269-3246 1.0000    695  
Pf3D7_14_v3:3247420-3247 1.0000    371  Pf3D7_14_v3:3248618-3255 1.0000   7333  
********************************************************************************

********************************************************************************
COMMAND LINE SUMMARY
********************************************************************************
This information can also be useful in the event you wish to report a
problem with the MEME software.

command: meme ./DynSpansBySourceId_trophozoite.fasta -dna -oc meme_out_15/DynSpansBySourceId_trophozoite -nostatus -time 14400 -mod zoops -nmotifs 15 -minw 6 -maxw 50 -objfun classic -revcomp -markov_order 0 

model:  mod=         zoops    nmotifs=        15    evt=           inf
objective function:           em=       E-value of product of p-values
                              starts=   E-value of product of p-values
strands: + -
width:  minw=            6    maxw=           50
nsites: minsites=        2    maxsites=      214    wnsites=       0.8
theta:  spmap=         uni    spfuzz=        0.5
em:     prior=   dirichlet    b=            0.01    maxiter=        50
        distance=    1e-05
trim:   wg=             11    ws=              1    endgaps=       yes
data:   n=          166602    N=             214
sample: seed=            0    hsfrac=          0
        searchsize= 100000    norand=         no    csites=       1000
Letter frequencies in dataset:
A 0.407 C 0.0932 G 0.0932 T 0.407 
Background letter frequencies (from file dataset with add-one prior applied):
A 0.407 C 0.0932 G 0.0932 T 0.407 
Background model order: 0
********************************************************************************


********************************************************************************
MOTIF YTTTTTTTTTTTTTTTTTTTTTTTTTTTT MEME-1	width =  29  sites = 145  llr = 1952  E-value = 1.4e-156
********************************************************************************
--------------------------------------------------------------------------------
	Motif YTTTTTTTTTTTTTTTTTTTTTTTTTTTT MEME-1 Description
--------------------------------------------------------------------------------
Simplified        A  :2121:111:2::21:::11:::11112:
pos.-specific     C  4111121::1111::11:21:22:1:121
probability       G  1111:1::1::::::::1::1::1:::::
matrix            T  56868779797897999988988898869

         bits    3.4                              
                 3.1                              
                 2.7                              
                 2.4                              
Relative         2.1                              
Entropy          1.7                              
(19.4 bits)      1.4                              
                 1.0        *   *   ***  *       *
                 0.7 *    * * * ** *********** * *
                 0.3 * * *************************
                 0.0 -----------------------------

Multilevel           TTTTTTTTTTTTTTTTTTTTTTTTTTTTT
consensus            CA A         A       C     C 
sequence                                          
                                                  
--------------------------------------------------------------------------------

--------------------------------------------------------------------------------
	Motif YTTTTTTTTTTTTTTTTTTTTTTTTTTTT MEME-1 sites sorted by position p-value
--------------------------------------------------------------------------------
Sequence name            Strand  Start   P-value                        Site           
-------------            ------  ----- ---------            -----------------------------
Pf3D7_14_v3:3004936-3005     +    618  6.56e-13 AGGGTTCCAC CTTTTTTTTTTTTTTTTTTTTTTTTTTCT TTTTCTTAAG
Pf3D7_14_v3:3163521-3170     +   4986  4.53e-12 TATTAATGCA CTTTTTTTTTTTTTTTTTTTTTTTTTTTT TAATTTACAA
Pf3D7_14_v3:2484463-2485     -    296  4.53e-12 TTCAAATTGT CTTTTTTTTTTTTTTTTTTTTTTTTTTTT TTCTCATATT
Pf3D7_14_v3:1942814-1944     -   1055  4.53e-12 AAATATTATC CTTTTTTTTTTTTTTTTTTTTTTTTTTTT TGGTAAAATT
Pf3D7_14_v3:2277389-2278     -    371  7.46e-12 TTCTAATTAA CTTTTTTTTTTTTTTTTTTTTTCTTTTTT TAAAGTATAT
Pf3D7_14_v3:1474969-1477     -   1402  9.33e-12 AAAAAAAATG CTTTTTTTTTTCTTTTTTTTTTTTTTTTT AAATAGAAGT
Pf3D7_14_v3:2494007-2495     -   1021  1.21e-11 TTGTTATTGT CTTTTTTTTTTTTTTCTTTTTTTTTTTTT TTTGTCGAAA
Pf3D7_14_v3:1940374-1941     +    128  2.25e-11 CATTTTAGTG TTTTTTTTTTTTTTTTTTTTTTTTTTTCT TCTAGCTATT
Pf3D7_14_v3:1546091-1546     +    357  2.25e-11 ATAAATTTTT CCTTTTTTTTTTTTTTTTTTTTTTTTTTT AAATTCATTC
Pf3D7_14_v3:2046808-2047     +    293  2.87e-11 TTTTATCTTT CGTTTCCTTTTTTTTTTTTTTTTTTTTTT GATGTTGTTT
Pf3D7_14_v3:1605899-1606     +    238  2.87e-11 TATTTTATTT CTTTTTCTTTTTCTTTTTCTTTTTTTTTT TCTTTTTTTT
Pf3D7_14_v3:3246269-3246     -    251  5.08e-11 ATTTTTTTAT TTTGTTTTTTTTTTTTTTTTTTTTTTTTT TTAGTTATTA
Pf3D7_14_v3:2590786-2591     -     64  5.08e-11 TATTATTGTC TTTGTTTTTTTTTTTTTTTTTTTTTTTTT TTGTTCCTAG
Pf3D7_14_v3:3159154-3159     +    261  7.11e-11 TGTTCTGAAT TTTTTTTTTTTTTTTTTTTTTTTTTTTTT GAAATATATG
Pf3D7_14_v3:2471777-2472     +    966  7.11e-11 TATTTTTTTT TTTTTTTTTTTTTTTTTTTTTTTTTTTTT TGGCTGTTTA
Pf3D7_14_v3:2258902-2260     +    512  7.11e-11 ATATATTTAA TTTTTTTTTTTTTTTTTTTTTTTTTTTTT TGTTTGTCTC
Pf3D7_14_v3:1229491-1229     +      8  7.11e-11    TGTTATG TTTGTTCTTTTCTTTTTTTTTTTTTTTCT ATAATTTTAT
Pf3D7_14_v3:3062456-3062     +    193  9.01e-11 GTGAACATGT CCTGTGTTTTTTTTTTTTTTTCCTTTTTT TTTTTTTTAA
Pf3D7_14_v3:2451392-2451     -    101  1.12e-10 GTTGTCTTGT CTTGTCTTGTTTTTTTTTTTTTTTTATCT TATTTTTTTA
Pf3D7_14_v3:1376791-1377     +    489  1.12e-10 TTTATTGCAT GTTTTTTTTTTTTTTTTTTTTCTTTTTTT TTAATTTGTG
Pf3D7_14_v3:3199069-3204     +   3710  1.39e-10 ATATGTATAT TTTTTTTTTTTTTTTTTTTTTTTGTTTCT CTTAGTTCTA
Pf3D7_14_v3:3171652-3184     -   3564  2.11e-10 ATTCTTTCAA TTTTTTCTTTTCTTTTTTTTTTTTTTTTT TTAATCCTAT
Pf3D7_14_v3:2102322-2104     +   1755  2.11e-10 CACCAATCTT CTTTTCTTTTCTCTTTTTTTTTTTTTTTT TTTAAATATT
Pf3D7_14_v3:3122771-3123     +     83  2.60e-10 CTTATGGTAT CTTTTTTTTTTTTTTTTTTTTTTTTATTT AATTTAAAAG
Pf3D7_14_v3:1919088-1919     +     45  2.60e-10 AAATATTGTT CATGTTTTTTTTTTTTTTTTTTTTTTTCC CCCCCTCAAA
Pf3D7_14_v3:2907988-2908     -    198  3.21e-10 TTCTCATAGT TTTTTCTTTTTTTTTTTTCCTTCTTTTTT TTTCTGCTTT
Pf3D7_14_v3:2294662-2295     -    239  3.93e-10 CTAAAAGTAA GGTTTTTTTTTTTTTTTTTTTTTTTTTTT AAATACCTAT
Pf3D7_14_v3:1668110-1668     -     21  4.79e-10 AATATTACGT GCTTTTTTTTTTTTTTTTTTTTTTTTTTT GTACAACTTG
Pf3D7_14_v3:2014594-2014     -    260  5.87e-10 AATATAATGT CATTTTTTTTGCTTTTTTTTTTTTTTTCT TAATTATATT
Pf3D7_14_v3:3248618-3255     +   2458  7.17e-10 TATATTTATA CTTTTTTTTTTTTTTTTTTTTTTTTTATT TATAACATCT
Pf3D7_14_v3:3193679-3194     -    915  7.17e-10 TTTTTTTCAA TTTTTTTTTCTTTTTTTTTTTTTTTTTTT TGGGGTTTAC
Pf3D7_14_v3:3212133-3217     +   3802  8.60e-10 TTTATTTTAT TTTATTCTTTTTTTTTTTTTTTTTTTTTT TTTGGTATGT
Pf3D7_14_v3:2796020-2796     +     56  1.24e-09 ATTTCATCTG CTTTTTTTGTTCTATTCTTTTTTTTTTCT TTTCTGTTTT
Pf3D7_14_v3:1715750-1716     +     57  1.48e-09 ATGTAAAAAA CTTGTTCTTTCTTTTTTTTTTTTTTTGTT CAAATATATA
Pf3D7_14_v3:2557266-2558     -    259  1.75e-09 ATGAATGAGT TTTTTTTTTTTTTTTTTTTTTCTTTCCCT TTTCAACAAT
Pf3D7_14_v3:2127340-2127     +    217  1.75e-09 GTTCTATCAA CTTGTGTATTTTTTTTTTTTTTTTTTTTT TTATATATAT
Pf3D7_14_v3:3192407-3192     -    125  2.07e-09 AAAAAATTCA TATGTCCTTTTTTTTTTTCTTTTTTTTCC CAATTTTTAT
Pf3D7_14_v3:2806677-2807     +     57  2.07e-09 TATGCACTTA GTTGTTTTGTTTTTTTTTTCTTTCTTTCT TTCTTTTTTA
Pf3D7_14_v3:1869173-1869     -    249  3.39e-09 ATAATAATTT TTTGTTTTTTTTTGTTTTTTTTTGTTTTT TTTTTTATAT
Pf3D7_14_v3:3105313-3105     +    160  4.69e-09 AGGATGTTTC CTTTTTATTTTTTTTTCTTTTCCTTTTTT TATTCGGTGT
Pf3D7_14_v3:3206094-3211     -   2251  5.49e-09 GTGAATTTCC CATTTTTTATTTTATTTTTTTCTTTTTTT TGTAATAAAT
Pf3D7_14_v3:2944800-2945     -     13  5.49e-09 TTTTTTTTAT TTTTTCTTTTTTTATTTTTTTTTCTTTTT TTATTATTCT
Pf3D7_14_v3:1990409-1990     +    188  5.49e-09 TATTTTTTTT TTTCTTCTTCTTCTTCTTTTTTTTTTTCT TTTCATTTTT
Pf3D7_14_v3:2293376-2293     -    356  6.40e-09 TTTCTTTTTA TTTTTTCTTTTTTATTTTTTCTTTTTTCT TTTTATTTTT
Pf3D7_14_v3:1728983-1729     -    374  6.40e-09 TCATATATTT TTTTTTTTTTTCCATTTTTCTTCTTTTCT TTTCCCTTGT
Pf3D7_14_v3:2720901-2721     -    838  7.44e-09 TTTTTTTTTT TTTTTTTTTTATTATTTTTTTTTTTTTTT GGTATCATTT
Pf3D7_14_v3:1617077-1617     -     96  7.44e-09 GATGTGCTTT TTGATTTTTTTTTTGTTTTTTCTTTTTCT AGTTCACGTT
Pf3D7_14_v3:3149076-3153     -    300  8.62e-09 GTATTCAAGT TTCTTTTTTTTTTTTTTTTTTTTTTTACT TTTTGCTTTC
Pf3D7_14_v3:2835751-2836     -    325  8.62e-09 TTTTGTTTTC CTTTTTTTTTGTTTTTTTTTTTTGTATTT CCCATCAGAA
Pf3D7_14_v3:2988783-2989     -    138  9.97e-09 CAATTTATTA CATATTTTTTTTTTTTTTTTTTCCCTTCT ACATTTATAA
Pf3D7_14_v3:2798269-2799     -    316  1.33e-08 TTATAATTTC CTTATTCTTTTTTCTCTTTTTTTTTTTTT TTGATTTAAT
Pf3D7_14_v3:1264283-1265     -    378  1.33e-08 TATATTTACA CTCCTCTTTATTTTTTTTTTTCTTTTTTT CTCCTTTATT
Pf3D7_14_v3:2763706-2764     +     81  1.53e-08 TTCATTATTC TTTTTTTTGTTTTTTTTGTTTCTCTTCTT TTTTTTGGGC
Pf3D7_14_v3:3237002-3243     -   5061  2.02e-08 AAATAAACGC CTTTCTTTTCTTTTTTTTCATCTTTTTTT ATGCAATCAT
Pf3D7_14_v3:2243836-2244     +      1  2.02e-08          . TTGTTTTTTTTTTGTTTTTTTTTTTTTAT ATATAAATAT
Pf3D7_14_v3:2567781-2568     -    604  2.64e-08 TTTATATATT TCTATTTTTTTTTTTTTTTTTTCTTATTT GTCATTATTA
Pf3D7_14_v3:3015579-3016     +    377  3.90e-08 ATATCACCCT TTTCCTCTTCTTTTTCTTCCTCCTTTTTT TGTTTTTTAT
Pf3D7_14_v3:2800128-2801     -    507  3.90e-08 GTCTTATATC AATGTTTTTTTTTTTTTTTTTTTTTTTTT CAAAAAAAAT
Pf3D7_14_v3:2132789-2133     +    283  5.02e-08 AACATTTTAA TTATACTTTTTTTTTTTTCTTTTTTTTTT TGGTCTGAGA
Pf3D7_14_v3:1417515-1417     -     26  5.69e-08 TATTTATACG TCTTTTTTTTTTTATTTTTATTTTTTTTT TTTTATTAAT
Pf3D7_14_v3:3147264-3148     -   1180  7.26e-08 GAAATATCTC CTTTGCTTACTTTATCTTCTTCTTTTTCT ATAGGACCCA
Pf3D7_14_v3:2765055-2765     +    189  7.26e-08 CACATGTGTA CTTTTTTTTAATTATTTTTTTTTTTTTTT GAGTAGAAAA
Pf3D7_14_v3:1186746-1187     -     39  8.19e-08 ATATATTTAT TTTTTTTTTTTTTATTTTTTTTTTTTAAT CATATACCAT
Pf3D7_14_v3:1891733-1892     +    410  9.22e-08 GTATGACAAA TATTTCTTTTGTTCTTTTTTTTTTTTTTT TACAACATTA
Pf3D7_14_v3:3137628-3138     -    643  1.31e-07 GCAGTCTAAA TTTAATTTCTTTTTTTTTTTTTTTTTTTT TATAATTGCA
Pf3D7_14_v3:2013710-2014     +     94  1.31e-07 ATTTATGACT TTTATGTTTTATTTTTTTTTTCCTTTACT TATTTGCATA
Pf3D7_14_v3:2785932-2786     +    499  1.46e-07 TCTTCATTAT CATCATTTTTTTCTTCTTCATTTTTTTCT TCATTATCAT
Pf3D7_14_v3:2676885-2677     -     67  1.46e-07 TTCTAATACT GTCTTCTTGTATTTTCTTTTTCTTTTCAT TAGATTCTTT
Pf3D7_14_v3:1319108-1319     +     14  1.46e-07 ACCTCGCTTT TTTCCTTTTTTCCTTCCTCTTTTTCTTTT TAAGTTTTCA
Pf3D7_14_v3:1963864-1964     +    210  1.64e-07 AAATAAGTAT GATGTTATTTTCTTTTTTCTTTTTATTCT TAAAAT    
Pf3D7_14_v3:1458985-1459     -    553  1.83e-07 TCTGGAGACA TTTTATTTTTTTCATTTTCTTCTTTTACT TGTTCGTATG
Pf3D7_14_v3:3226151-3228     +   1291  2.04e-07 ATACATATAT TATTATTTTTATTATTTTTTTTTTTTTTT AGTTATAACA
Pf3D7_14_v3:2893758-2894     +    170  2.04e-07 AGTTGATATA TATTTTTTTTTTTTTTTGTTGTTGTTGTT GTTGTTGTTT
Pf3D7_14_v3:2865176-2865     -    353  2.04e-07 TGTTAATTTA TTTATGTTTTTTTTTTTTTTCCCTTGTCT ATTCCTCTAT
Pf3D7_14_v3:2447532-2448     -    143  2.54e-07 TTTATTTTAT TTTATTTTGTTTTATTTTTTTATTTTTTT TTTTTTTTTA
Pf3D7_14_v3:2514879-2515     -    220  2.82e-07 CGACCATAAT CTTGTCTTATTTTATTCTCTTTTTTATAT AACATCTTTT
Pf3D7_14_v3:1871582-1871     -     73  2.82e-07 CAAATAAAAA CTTCTTGTCTATTTTTTTTTTTTTTTTAT ATAATAAGTA
Pf3D7_14_v3:1889277-1889     +     24  3.14e-07 CATTTTAATG CTTTATTATTTTTTTTTTTTTTTTCATTT AATAAATATA
Pf3D7_14_v3:3018707-3019     -    155  3.48e-07 TCCTTTTCAT TAAATTGTTTTTTTTTTTTTTTTTTTTTT GCGGATTCAG
Pf3D7_14_v3:2926067-2926     -    246  3.86e-07          C CTTATTTTTATTTTTCTTTTGTCGTTCTT TTTGTAAATA
Pf3D7_14_v3:3218194-3225     -   1559  4.73e-07 AAAAGTTTTC CTTTTCATATTTTTTCTTCTTCTTATTAT TTTTTTTTTT
Pf3D7_14_v3:1895338-1896     +    124  4.73e-07 AAAGGCTTTT TTTATTTTATTTTATTTTATTTTTTTTTT CCACTGTGTA
Pf3D7_14_v3:2908942-2909     -     62  5.77e-07 ATGGGGGTAA GGGTTTTTTTGTTTTTTTCTTTTTATTAT TCAAATAATA
Pf3D7_14_v3:1688993-1689     -    494  6.37e-07 TGGATTCTAT GTTTTTCTGAATTTTCTTTTTTTTTTTAT AAGTCTTAAA
Pf3D7_14_v3:2962128-2962     +    164  7.02e-07 GTGTTATTTT TTTATTTTTTATTTTTTTATTTTTTATTT TTATTTTGTC
Pf3D7_14_v3:1868455-1868     -    249  7.02e-07 CATTCATAAT TTTTTGTAATTTTTTTTTTTTTTTTTATT ATCTGCATTG
Pf3D7_14_v3:1515853-1516     -    170  7.73e-07 TCTCATTTAA CGCAACTTTTTTTATTTTTCTTCTTTTTC AAAGATATCA
Pf3D7_14_v3:1450918-1451     -    269  7.73e-07 TAATAATTAA CACATCGATTTTTTTTTTTTTTTTCTTTT AAAGATAATT
Pf3D7_14_v3:2154783-2155     +     64  8.51e-07 GTATTGTTAT TTATTTATTTATTATTTTTTTTTTTTTTT AAATTAAATC
Pf3D7_14_v3:2128094-2128     +     89  8.51e-07 AACATGAGGG CATGTCTTTTTTTTTTCTCTTTTAACTCT AATGGCTGGT
Pf3D7_14_v3:2333113-2333     -    274  9.35e-07 AATAATATGG CATCTTATTTTTTTTTTTTTTTTATACTT TCATTTATAT
Pf3D7_14_v3:1375918-1376     +    260  9.35e-07 ATTGGATGAA TTCTCTATGTCTTTTTTGTCTTCTTTTTT TGTA      
Pf3D7_14_v3:1702883-1703     +    263  1.03e-06 TGATTAATAG GATTTTTTTTTTTTTCTTCTTCAATTTTT TGTTTTATTA
Pf3D7_14_v3:2553935-2554     +    604  1.35e-06 TTTAAATATC TATATTTTTTTCTTTCTTCATTCTCATCT TCTGTATAGG
Pf3D7_14_v3:1958832-1959     -    248  1.35e-06 ATGCTGGATT TTTATTATTTTTTATTTTTTTATTTTTTT GGGGGTTTTG
Pf3D7_14_v3:1948442-1949     -    431  1.35e-06 ATTGTTGTTG TTGTTGTTTTTGTTGTTGTTGTTGTTTTT GTTGTTGTTG
Pf3D7_14_v3:2140106-2140     -    155  1.48e-06 CTTTAAGTCT GCTTTGTTGTCTTTTTTTTTGCCATTTTC CTATAAAATG
Pf3D7_14_v3:1680399-1680     -    469  1.48e-06 GTAATATTAT TGGGGTGTCTTTTTTTTTCTTTTTCTTTT AAATTAAAAT
Pf3D7_14_v3:1568594-1568     +    265  1.48e-06 ATGTACATGT CTTTTCATTTCCTGTCTTCTTTTTATTAT TAATTTATAA
Pf3D7_14_v3:3059825-3060     +    198  1.77e-06 TATTATATTA TTATTTATTTTTTTTTTTTTTCTTATTAT ATAATAAAAT
Pf3D7_14_v3:1621907-1622     +    256  1.93e-06 TATAATACAC TTCTTTTATTTTTTATTTTTTTTTTTCAT ATAATTTTAA
Pf3D7_14_v3:2425909-2426     -    211  2.10e-06 ATAATTTATC TAGTTGTTGTATTAACTTTTTTTTTTTTT TCAAAACTTT
Pf3D7_14_v3:1901666-1901     -    258  2.10e-06 TAATACATTA CATTTTTTATTTTTATTTCTTTTGTTCAC TTTGATATGG
Pf3D7_14_v3:2777469-2777     -     91  2.29e-06 AATCTTAAAA TCTATTTTGTTCCTTTTTTTTATTATTCT TCACAATATG
Pf3D7_14_v3:2797351-2797     -     15  2.50e-06 AAATATGCAA TGTGAGATTTCTTTTTTTTTTTTCTTTAT GAAAATAAAT
Pf3D7_14_v3:1547571-1548     -    316  2.50e-06 AATTGTATTT TATGTTTTATGTTATTTTCTTTTTTTAAT GTTATATATA
Pf3D7_14_v3:2996267-2996     +    356  2.96e-06 TGTTGTGCAT TAAATTTTTTTTTTTTTTTCCTTTTTCAT ATTATATGAA
Pf3D7_14_v3:1304259-1304     +      4  3.21e-06        TTG TACTTTTTTTTTTGTTTTTTTCTTAATAT ACGTTTCTGT
Pf3D7_14_v3:2718804-2719     -    202  3.49e-06 TTTATTTACA CATTATTTATTTTATTTTATTTTTTATTT AGACACAAGT
Pf3D7_14_v3:2569308-2569     +    205  3.49e-06 TTTTGATTAC TTTATTTTATTTTATTTTATTCTATTTTT TGAATA    
Pf3D7_14_v3:3129280-3129     -    161  3.78e-06 ATTTACCATG TATTATTATTTCATTTTTCTTTTTTTTTT TGGAATACAT
Pf3D7_14_v3:2900741-2901     +     65  3.78e-06 AATTTAATTT CCTTTTTTAATTATTTTTTTTCCTTTTAT AGATCCTATG
Pf3D7_14_v3:1667222-1667     +    246  3.78e-06 TCTTCAAGTA TGTCTCTTTTATCTATTTTTTTTGTTATT ATGTCTTTTA
Pf3D7_14_v3:2716842-2717     +    117  4.81e-06 ATAAATTCTA CTGCTGCTAGTCTTGCTTTTTCTTTATCC ATATTAAAGT
Pf3D7_14_v3:1928094-1928     +    373  4.81e-06 TTATTAAAAT ATTACCCTGGATTTTTTTTTTTTTTTTTT AGAGATATAA
Pf3D7_14_v3:3028395-3029     +    601  5.20e-06 ATTGTTGTTG TTGTTGTTGTTGTTGTTGTTGTTGTTGTT GTTGTTATTA
Pf3D7_14_v3:1975562-1975     +    157  5.20e-06 GTTGTTGTTG TTGTTGTTGTTGTTGTTGTTGTTGTTGTT GTTGTTGTTG
Pf3D7_14_v3:2956678-2957     +    156  5.62e-06 TATATATATA TATTTTTTTTCCCTTTTGTAGCTTTTCAT TTTATTTAGA
Pf3D7_14_v3:1240431-1241     +     46  5.62e-06 TAATATCGAT CCTTCTTTTCTTCTTTTTTACTTTCCCCT TGGTTCAATA
Pf3D7_14_v3:1717841-1718     -     84  6.56e-06 GTTTTTGTTT TGGTTTTTGTTTTGGTTTTTGTTTTGGTT TTGGTTTGGG
Pf3D7_14_v3:2780724-2781     -    115  7.07e-06 TCCATGCCTT CCTGTTCTATGTTTGTTGCTTCATTATCT CCATATTTAT
Pf3D7_14_v3:1480459-1480     -    116  8.22e-06 TTATTTACTC CTCCTTCTGCACCTTCTTTTCCTGTTTGT GGTACACCAA
Pf3D7_14_v3:1532421-1532     -     46  8.85e-06 TTTTAATTTT TGGGCTTTATTTTATTTTATTTTATTTTT TTAAGAGGTT
Pf3D7_14_v3:2803573-2803     -    105  1.18e-05 ACTTTTTATT TAAGTCTTTTATTTTTTGTCTTTTTAATT TACCAGTGAA
Pf3D7_14_v3:2344427-2344     +     42  1.36e-05 TATAATATAT TATATATTTTATTATTTTCTTTTTTCTTT AATGTATTCT
Pf3D7_14_v3:2722766-2723     +    190  1.46e-05 TTTATTTATT TTATTCATTGATTATCTTTTTTTTTTTTC CTAATATAAT
Pf3D7_14_v3:2576923-2577     +    154  1.56e-05 TAATACTTAT TTTATGTTATATTATTTTATTTTATTTTT TATTTTTTGG
Pf3D7_14_v3:2926975-2927     -    131  1.67e-05 ATAAATTCCA CATTGTTAATTTCTTCCTTTTTCTCATTT TTACAATCCC
Pf3D7_14_v3:2435626-2436     +    403  1.67e-05 TTATGTATTA TTAAATTTTTATTAATTTTCTTTTTTTCT CTGCCTAGTT
Pf3D7_14_v3:2199299-2199     -    238  1.67e-05 ATGTATAAAT GTATGTATGTTTTTATTTTTTTTTTATTT AGGACATATA
Pf3D7_14_v3:1257659-1257     +    260  1.79e-05 TTTAATTCGT TATATTTTTTTTTAATTTTTTCAATTTCT ATTTGTTCTA
Pf3D7_14_v3:1238907-1239     +     59  1.91e-05 AATAATCTGT CATATCTTGATTTTTTTTATTCTCATTAT CTATGAGATG
Pf3D7_14_v3:1769521-1770     +     95  2.04e-05 TATATATTAG GATTATCATTTTTATTTTTCGTTGTTCAT TTGTGGGTCT
Pf3D7_14_v3:3010975-3011     -    171  2.18e-05 TATGATCCAT TATTTTTATTCTCATTTTCCTCTTCAATT TAGGTATAAC
Pf3D7_14_v3:2237045-2237     +    192  2.18e-05 TGTATAATAA TTTTTTCATTTCATTTTTTCTTCATATTT TATTTTATTT
Pf3D7_14_v3:2029443-2029     +    402  2.18e-05 TTTATAATAA TGAACTTAACCTTTTTTTTTTTCTTTTTT           
Pf3D7_14_v3:1221812-1222     -    134  2.18e-05 TAATCATCAT GACCATTTGTTTCTTTCTTCTTCTCATAT TCACCTTTAA
Pf3D7_14_v3:2257247-2257     -     79  2.33e-05 TATACATACT TTGTTCATTTATCTTTTTAATTTTTATTT TTATGAAAAA
Pf3D7_14_v3:2250080-2250     +    142  3.01e-05 TATATAATTG TATCATTTAATTTTTTTTTTTTTGTTAAT TCTTTCTATT
Pf3D7_14_v3:2227897-2228     +     80  3.21e-05 TAATATGTTT CGATTGTTTGTGTTTTTTCTTATTTCTAT ATATAATAAA
Pf3D7_14_v3:3233161-3233     -    498  4.10e-05 TTTGTTGTTG TATCATTAGTACTTTCCTCATTTTTTCTT GTAGTATCAT
Pf3D7_14_v3:1543351-1543     +    328  4.35e-05 ATTTATTTTA CTTATTATATTCTTATTTTTCCATTTTAT           
Pf3D7_14_v3:1330570-1330     -     64  4.62e-05 TTGAATAATA TTTTATTTTTATAATTTTTAGCCTCTTTT TCCTTATATT
Pf3D7_14_v3:1267441-1267     -      2  4.62e-05 ATATGATCAC ATTTCTCTACATTTTTTTCTTTCCATTTT G         
Pf3D7_14_v3:2654620-2654     -     35  6.18e-05 ATATTATTTA TATAATATGTTCTTTTTTTCTTTTTCAAC AAATGAGTAA
--------------------------------------------------------------------------------

--------------------------------------------------------------------------------
	Motif YTTTTTTTTTTTTTTTTTTTTTTTTTTTT MEME-1 block diagrams
--------------------------------------------------------------------------------
SEQUENCE NAME            POSITION P-VALUE  MOTIF DIAGRAM
-------------            ----------------  -------------
Pf3D7_14_v3:3004936-3005          6.6e-13  617_[+1]_212
Pf3D7_14_v3:3163521-3170          4.5e-12  4985_[+1]_1886
Pf3D7_14_v3:2484463-2485          4.5e-12  295_[-1]_488
Pf3D7_14_v3:1942814-1944          4.5e-12  1054_[-1]_978
Pf3D7_14_v3:2277389-2278          7.5e-12  370_[-1]_245
Pf3D7_14_v3:1474969-1477          9.3e-12  1401_[-1]_1601
Pf3D7_14_v3:2494007-2495          1.2e-11  1020_[-1]_56
Pf3D7_14_v3:1940374-1941          2.2e-11  127_[+1]_500
Pf3D7_14_v3:1546091-1546          2.2e-11  356_[+1]_61
Pf3D7_14_v3:2046808-2047          2.9e-11  292_[+1]_269
Pf3D7_14_v3:1605899-1606          2.9e-11  237_[+1]_306
Pf3D7_14_v3:3246269-3246          5.1e-11  250_[-1]_416
Pf3D7_14_v3:2590786-2591          5.1e-11  63_[-1]_349
Pf3D7_14_v3:3159154-3159          7.1e-11  260_[+1]_267
Pf3D7_14_v3:2471777-2472          7.1e-11  965_[+1]_30
Pf3D7_14_v3:2258902-2260          7.1e-11  511_[+1]_1304
Pf3D7_14_v3:1229491-1229          7.1e-11  7_[+1]_275
Pf3D7_14_v3:3062456-3062            9e-11  192_[+1]_19
Pf3D7_14_v3:2451392-2451          1.1e-10  100_[-1]_268
Pf3D7_14_v3:1376791-1377          1.1e-10  488_[+1]_577
Pf3D7_14_v3:3199069-3204          1.4e-10  3709_[+1]_1202
Pf3D7_14_v3:3171652-3184          2.1e-10  3563_[-1]_9392
Pf3D7_14_v3:2102322-2104          2.1e-10  1754_[+1]_359
Pf3D7_14_v3:3122771-3123          2.6e-10  82_[+1]_247
Pf3D7_14_v3:1919088-1919          2.6e-10  44_[+1]_276
Pf3D7_14_v3:2907988-2908          3.2e-10  197_[-1]_181
Pf3D7_14_v3:2294662-2295          3.9e-10  238_[-1]_404
Pf3D7_14_v3:1668110-1668          4.8e-10  20_[-1]_263
Pf3D7_14_v3:2014594-2014          5.9e-10  259_[-1]_83
Pf3D7_14_v3:3248618-3255          7.2e-10  2457_[+1]_4847
Pf3D7_14_v3:3193679-3194          7.2e-10  914_[-1]_178
Pf3D7_14_v3:3212133-3217          8.6e-10  3801_[+1]_1682
Pf3D7_14_v3:2796020-2796          1.2e-09  55_[+1]_262
Pf3D7_14_v3:1715750-1716          1.5e-09  56_[+1]_707
Pf3D7_14_v3:2557266-2558          1.7e-09  258_[-1]_1172
Pf3D7_14_v3:2127340-2127          1.7e-09  216_[+1]_115
Pf3D7_14_v3:3192407-3192          2.1e-09  124_[-1]_148
Pf3D7_14_v3:2806677-2807          2.1e-09  56_[+1]_262
Pf3D7_14_v3:1869173-1869          3.4e-09  248_[-1]_104
Pf3D7_14_v3:3105313-3105          4.7e-09  159_[+1]_314
Pf3D7_14_v3:3206094-3211          5.5e-09  2250_[-1]_3324
Pf3D7_14_v3:2944800-2945          5.5e-09  12_[-1]_247
Pf3D7_14_v3:1990409-1990          5.5e-09  187_[+1]_299
Pf3D7_14_v3:2293376-2293          6.4e-09  355_[-1]_50
Pf3D7_14_v3:1728983-1729          6.4e-09  373_[-1]_394
Pf3D7_14_v3:2720901-2721          7.4e-09  837_[-1]_39
Pf3D7_14_v3:1617077-1617          7.4e-09  95_[-1]_112
Pf3D7_14_v3:3149076-3153          8.6e-09  299_[-1]_3939
Pf3D7_14_v3:2835751-2836          8.6e-09  324_[-1]_75
Pf3D7_14_v3:2988783-2989            1e-08  137_[-1]_65
Pf3D7_14_v3:2798269-2799          1.3e-08  315_[-1]_584
Pf3D7_14_v3:1264283-1265          1.3e-08  377_[-1]_387
Pf3D7_14_v3:2763706-2764          1.5e-08  80_[+1]_324
Pf3D7_14_v3:3237002-3243            2e-08  5060_[-1]_1267
Pf3D7_14_v3:2243836-2244            2e-08  [+1]_320
Pf3D7_14_v3:2567781-2568          2.6e-08  603_[-1]_103
Pf3D7_14_v3:3015579-3016          3.9e-08  376_[+1]_393
Pf3D7_14_v3:2800128-2801          3.9e-08  506_[-1]_1110
Pf3D7_14_v3:2132789-2133            5e-08  282_[+1]_17
Pf3D7_14_v3:1417515-1417          5.7e-08  25_[-1]_188
Pf3D7_14_v3:3147264-3148          7.3e-08  1179_[-1]_173
Pf3D7_14_v3:2765055-2765          7.3e-08  188_[+1]_391
Pf3D7_14_v3:1186746-1187          8.2e-08  38_[-1]_402
Pf3D7_14_v3:1891733-1892          9.2e-08  409_[+1]_35
Pf3D7_14_v3:3137628-3138          1.3e-07  642_[-1]_233
Pf3D7_14_v3:2013710-2014          1.3e-07  93_[+1]_228
Pf3D7_14_v3:2785932-2786          1.5e-07  498_[+1]_196
Pf3D7_14_v3:2676885-2677          1.5e-07  66_[-1]_324
Pf3D7_14_v3:1319108-1319          1.5e-07  13_[+1]_593
Pf3D7_14_v3:1963864-1964          1.6e-07  209_[+1]_6
Pf3D7_14_v3:1458985-1459          1.8e-07  552_[-1]_97
Pf3D7_14_v3:3226151-3228            2e-07  1290_[+1]_675
Pf3D7_14_v3:2893758-2894            2e-07  169_[+1]_650
Pf3D7_14_v3:2865176-2865            2e-07  352_[-1]_38
Pf3D7_14_v3:2447532-2448          2.5e-07  142_[-1]_333
Pf3D7_14_v3:2514879-2515          2.8e-07  219_[-1]_162
Pf3D7_14_v3:1871582-1871          2.8e-07  72_[-1]_273
Pf3D7_14_v3:1889277-1889          3.1e-07  23_[+1]_264
Pf3D7_14_v3:3018707-3019          3.5e-07  154_[-1]_636
Pf3D7_14_v3:2926067-2926          3.9e-07  245_[-1]_1
Pf3D7_14_v3:3218194-3225          4.7e-07  1558_[-1]_5980
Pf3D7_14_v3:1895338-1896          4.7e-07  123_[+1]_792
Pf3D7_14_v3:2908942-2909          5.8e-07  61_[-1]_323
Pf3D7_14_v3:1688993-1689          6.4e-07  493_[-1]_201
Pf3D7_14_v3:2962128-2962            7e-07  163_[+1]_229
Pf3D7_14_v3:1868455-1868            7e-07  248_[-1]_23
Pf3D7_14_v3:1515853-1516          7.7e-07  169_[-1]_82
Pf3D7_14_v3:1450918-1451          7.7e-07  268_[-1]_76
Pf3D7_14_v3:2154783-2155          8.5e-07  63_[+1]_192
Pf3D7_14_v3:2128094-2128          8.5e-07  88_[+1]_198
Pf3D7_14_v3:2333113-2333          9.3e-07  273_[-1]_446
Pf3D7_14_v3:1375918-1376          9.3e-07  259_[+1]_4
Pf3D7_14_v3:1702883-1703            1e-06  262_[+1]_218
Pf3D7_14_v3:2553935-2554          1.4e-06  603_[+1]_245
Pf3D7_14_v3:1958832-1959          1.4e-06  247_[-1]_25
Pf3D7_14_v3:1948442-1949          1.4e-06  430_[-1]_253
Pf3D7_14_v3:2140106-2140          1.5e-06  154_[-1]_202
Pf3D7_14_v3:1680399-1680          1.5e-06  468_[-1]_66
Pf3D7_14_v3:1568594-1568          1.5e-06  264_[+1]_27
Pf3D7_14_v3:3059825-3060          1.8e-06  197_[+1]_87
Pf3D7_14_v3:1621907-1622          1.9e-06  255_[+1]_78
Pf3D7_14_v3:2425909-2426          2.1e-06  210_[-1]_109
Pf3D7_14_v3:1901666-1901          2.1e-06  257_[-1]_35
Pf3D7_14_v3:2777469-2777          2.3e-06  90_[-1]_340
Pf3D7_14_v3:2797351-2797          2.5e-06  14_[-1]_185
Pf3D7_14_v3:1547571-1548          2.5e-06  315_[-1]_222
Pf3D7_14_v3:2996267-2996            3e-06  355_[+1]_100
Pf3D7_14_v3:1304259-1304          3.2e-06  3_[+1]_269
Pf3D7_14_v3:2718804-2719          3.5e-06  201_[-1]_471
Pf3D7_14_v3:2569308-2569          3.5e-06  204_[+1]_6
Pf3D7_14_v3:3129280-3129          3.8e-06  160_[-1]_111
Pf3D7_14_v3:2900741-2901          3.8e-06  64_[+1]_175
Pf3D7_14_v3:1667222-1667          3.8e-06  245_[+1]_47
Pf3D7_14_v3:2716842-2717          4.8e-06  116_[+1]_115
Pf3D7_14_v3:1928094-1928          4.8e-06  372_[+1]_454
Pf3D7_14_v3:3028395-3029          5.2e-06  600_[+1]_243
Pf3D7_14_v3:1975562-1975          5.2e-06  156_[+1]_91
Pf3D7_14_v3:2956678-2957          5.6e-06  155_[+1]_152
Pf3D7_14_v3:1240431-1241          5.6e-06  45_[+1]_976
Pf3D7_14_v3:1717841-1718          6.6e-06  83_[-1]_229
Pf3D7_14_v3:2780724-2781          7.1e-06  114_[-1]_559
Pf3D7_14_v3:1480459-1480          8.2e-06  115_[-1]_95
Pf3D7_14_v3:1532421-1532          8.8e-06  45_[-1]_364
Pf3D7_14_v3:2803573-2803          1.2e-05  104_[-1]_161
Pf3D7_14_v3:2344427-2344          1.4e-05  41_[+1]_266
Pf3D7_14_v3:2722766-2723          1.5e-05  189_[+1]_200
Pf3D7_14_v3:2576923-2577          1.6e-05  153_[+1]_287
Pf3D7_14_v3:2926975-2927          1.7e-05  130_[-1]_83
Pf3D7_14_v3:2435626-2436          1.7e-05  402_[+1]_62
Pf3D7_14_v3:2199299-2199          1.7e-05  237_[-1]_53
Pf3D7_14_v3:1257659-1257          1.8e-05  259_[+1]_29
Pf3D7_14_v3:1238907-1239          1.9e-05  58_[+1]_204
Pf3D7_14_v3:1769521-1770            2e-05  94_[+1]_382
Pf3D7_14_v3:3010975-3011          2.2e-05  170_[-1]_29
Pf3D7_14_v3:2237045-2237          2.2e-05  191_[+1]_51
Pf3D7_14_v3:2029443-2029          2.2e-05  401_[+1]
Pf3D7_14_v3:1221812-1222          2.2e-05  133_[-1]_66
Pf3D7_14_v3:2257247-2257          2.3e-05  78_[-1]_202
Pf3D7_14_v3:2250080-2250            3e-05  141_[+1]_118
Pf3D7_14_v3:2227897-2228          3.2e-05  79_[+1]_226
Pf3D7_14_v3:3233161-3233          4.1e-05  497_[-1]_196
Pf3D7_14_v3:1543351-1543          4.4e-05  327_[+1]
Pf3D7_14_v3:1330570-1330          4.6e-05  63_[-1]_298
Pf3D7_14_v3:1267441-1267          4.6e-05  1_[-1]_355
Pf3D7_14_v3:2654620-2654          6.2e-05  34_[-1]_274
--------------------------------------------------------------------------------

--------------------------------------------------------------------------------
	Motif YTTTTTTTTTTTTTTTTTTTTTTTTTTTT MEME-1 in BLOCKS format
--------------------------------------------------------------------------------
BL   MOTIF YTTTTTTTTTTTTTTTTTTTTTTTTTTTT width=29 seqs=145
Pf3D7_14_v3:3004936-3005 (  618) CTTTTTTTTTTTTTTTTTTTTTTTTTTCT  1 
Pf3D7_14_v3:3163521-3170 ( 4986) CTTTTTTTTTTTTTTTTTTTTTTTTTTTT  1 
Pf3D7_14_v3:2484463-2485 (  296) CTTTTTTTTTTTTTTTTTTTTTTTTTTTT  1 
Pf3D7_14_v3:1942814-1944 ( 1055) CTTTTTTTTTTTTTTTTTTTTTTTTTTTT  1 
Pf3D7_14_v3:2277389-2278 (  371) CTTTTTTTTTTTTTTTTTTTTTCTTTTTT  1 
Pf3D7_14_v3:1474969-1477 ( 1402) CTTTTTTTTTTCTTTTTTTTTTTTTTTTT  1 
Pf3D7_14_v3:2494007-2495 ( 1021) CTTTTTTTTTTTTTTCTTTTTTTTTTTTT  1 
Pf3D7_14_v3:1940374-1941 (  128) TTTTTTTTTTTTTTTTTTTTTTTTTTTCT  1 
Pf3D7_14_v3:1546091-1546 (  357) CCTTTTTTTTTTTTTTTTTTTTTTTTTTT  1 
Pf3D7_14_v3:2046808-2047 (  293) CGTTTCCTTTTTTTTTTTTTTTTTTTTTT  1 
Pf3D7_14_v3:1605899-1606 (  238) CTTTTTCTTTTTCTTTTTCTTTTTTTTTT  1 
Pf3D7_14_v3:3246269-3246 (  251) TTTGTTTTTTTTTTTTTTTTTTTTTTTTT  1 
Pf3D7_14_v3:2590786-2591 (   64) TTTGTTTTTTTTTTTTTTTTTTTTTTTTT  1 
Pf3D7_14_v3:3159154-3159 (  261) TTTTTTTTTTTTTTTTTTTTTTTTTTTTT  1 
Pf3D7_14_v3:2471777-2472 (  966) TTTTTTTTTTTTTTTTTTTTTTTTTTTTT  1 
Pf3D7_14_v3:2258902-2260 (  512) TTTTTTTTTTTTTTTTTTTTTTTTTTTTT  1 
Pf3D7_14_v3:1229491-1229 (    8) TTTGTTCTTTTCTTTTTTTTTTTTTTTCT  1 
Pf3D7_14_v3:3062456-3062 (  193) CCTGTGTTTTTTTTTTTTTTTCCTTTTTT  1 
Pf3D7_14_v3:2451392-2451 (  101) CTTGTCTTGTTTTTTTTTTTTTTTTATCT  1 
Pf3D7_14_v3:1376791-1377 (  489) GTTTTTTTTTTTTTTTTTTTTCTTTTTTT  1 
Pf3D7_14_v3:3199069-3204 ( 3710) TTTTTTTTTTTTTTTTTTTTTTTGTTTCT  1 
Pf3D7_14_v3:3171652-3184 ( 3564) TTTTTTCTTTTCTTTTTTTTTTTTTTTTT  1 
Pf3D7_14_v3:2102322-2104 ( 1755) CTTTTCTTTTCTCTTTTTTTTTTTTTTTT  1 
Pf3D7_14_v3:3122771-3123 (   83) CTTTTTTTTTTTTTTTTTTTTTTTTATTT  1 
Pf3D7_14_v3:1919088-1919 (   45) CATGTTTTTTTTTTTTTTTTTTTTTTTCC  1 
Pf3D7_14_v3:2907988-2908 (  198) TTTTTCTTTTTTTTTTTTCCTTCTTTTTT  1 
Pf3D7_14_v3:2294662-2295 (  239) GGTTTTTTTTTTTTTTTTTTTTTTTTTTT  1 
Pf3D7_14_v3:1668110-1668 (   21) GCTTTTTTTTTTTTTTTTTTTTTTTTTTT  1 
Pf3D7_14_v3:2014594-2014 (  260) CATTTTTTTTGCTTTTTTTTTTTTTTTCT  1 
Pf3D7_14_v3:3248618-3255 ( 2458) CTTTTTTTTTTTTTTTTTTTTTTTTTATT  1 
Pf3D7_14_v3:3193679-3194 (  915) TTTTTTTTTCTTTTTTTTTTTTTTTTTTT  1 
Pf3D7_14_v3:3212133-3217 ( 3802) TTTATTCTTTTTTTTTTTTTTTTTTTTTT  1 
Pf3D7_14_v3:2796020-2796 (   56) CTTTTTTTGTTCTATTCTTTTTTTTTTCT  1 
Pf3D7_14_v3:1715750-1716 (   57) CTTGTTCTTTCTTTTTTTTTTTTTTTGTT  1 
Pf3D7_14_v3:2557266-2558 (  259) TTTTTTTTTTTTTTTTTTTTTCTTTCCCT  1 
Pf3D7_14_v3:2127340-2127 (  217) CTTGTGTATTTTTTTTTTTTTTTTTTTTT  1 
Pf3D7_14_v3:3192407-3192 (  125) TATGTCCTTTTTTTTTTTCTTTTTTTTCC  1 
Pf3D7_14_v3:2806677-2807 (   57) GTTGTTTTGTTTTTTTTTTCTTTCTTTCT  1 
Pf3D7_14_v3:1869173-1869 (  249) TTTGTTTTTTTTTGTTTTTTTTTGTTTTT  1 
Pf3D7_14_v3:3105313-3105 (  160) CTTTTTATTTTTTTTTCTTTTCCTTTTTT  1 
Pf3D7_14_v3:3206094-3211 ( 2251) CATTTTTTATTTTATTTTTTTCTTTTTTT  1 
Pf3D7_14_v3:2944800-2945 (   13) TTTTTCTTTTTTTATTTTTTTTTCTTTTT  1 
Pf3D7_14_v3:1990409-1990 (  188) TTTCTTCTTCTTCTTCTTTTTTTTTTTCT  1 
Pf3D7_14_v3:2293376-2293 (  356) TTTTTTCTTTTTTATTTTTTCTTTTTTCT  1 
Pf3D7_14_v3:1728983-1729 (  374) TTTTTTTTTTTCCATTTTTCTTCTTTTCT  1 
Pf3D7_14_v3:2720901-2721 (  838) TTTTTTTTTTATTATTTTTTTTTTTTTTT  1 
Pf3D7_14_v3:1617077-1617 (   96) TTGATTTTTTTTTTGTTTTTTCTTTTTCT  1 
Pf3D7_14_v3:3149076-3153 (  300) TTCTTTTTTTTTTTTTTTTTTTTTTTACT  1 
Pf3D7_14_v3:2835751-2836 (  325) CTTTTTTTTTGTTTTTTTTTTTTGTATTT  1 
Pf3D7_14_v3:2988783-2989 (  138) CATATTTTTTTTTTTTTTTTTTCCCTTCT  1 
Pf3D7_14_v3:2798269-2799 (  316) CTTATTCTTTTTTCTCTTTTTTTTTTTTT  1 
Pf3D7_14_v3:1264283-1265 (  378) CTCCTCTTTATTTTTTTTTTTCTTTTTTT  1 
Pf3D7_14_v3:2763706-2764 (   81) TTTTTTTTGTTTTTTTTGTTTCTCTTCTT  1 
Pf3D7_14_v3:3237002-3243 ( 5061) CTTTCTTTTCTTTTTTTTCATCTTTTTTT  1 
Pf3D7_14_v3:2243836-2244 (    1) TTGTTTTTTTTTTGTTTTTTTTTTTTTAT  1 
Pf3D7_14_v3:2567781-2568 (  604) TCTATTTTTTTTTTTTTTTTTTCTTATTT  1 
Pf3D7_14_v3:3015579-3016 (  377) TTTCCTCTTCTTTTTCTTCCTCCTTTTTT  1 
Pf3D7_14_v3:2800128-2801 (  507) AATGTTTTTTTTTTTTTTTTTTTTTTTTT  1 
Pf3D7_14_v3:2132789-2133 (  283) TTATACTTTTTTTTTTTTCTTTTTTTTTT  1 
Pf3D7_14_v3:1417515-1417 (   26) TCTTTTTTTTTTTATTTTTATTTTTTTTT  1 
Pf3D7_14_v3:3147264-3148 ( 1180) CTTTGCTTACTTTATCTTCTTCTTTTTCT  1 
Pf3D7_14_v3:2765055-2765 (  189) CTTTTTTTTAATTATTTTTTTTTTTTTTT  1 
Pf3D7_14_v3:1186746-1187 (   39) TTTTTTTTTTTTTATTTTTTTTTTTTAAT  1 
Pf3D7_14_v3:1891733-1892 (  410) TATTTCTTTTGTTCTTTTTTTTTTTTTTT  1 
Pf3D7_14_v3:3137628-3138 (  643) TTTAATTTCTTTTTTTTTTTTTTTTTTTT  1 
Pf3D7_14_v3:2013710-2014 (   94) TTTATGTTTTATTTTTTTTTTCCTTTACT  1 
Pf3D7_14_v3:2785932-2786 (  499) CATCATTTTTTTCTTCTTCATTTTTTTCT  1 
Pf3D7_14_v3:2676885-2677 (   67) GTCTTCTTGTATTTTCTTTTTCTTTTCAT  1 
Pf3D7_14_v3:1319108-1319 (   14) TTTCCTTTTTTCCTTCCTCTTTTTCTTTT  1 
Pf3D7_14_v3:1963864-1964 (  210) GATGTTATTTTCTTTTTTCTTTTTATTCT  1 
Pf3D7_14_v3:1458985-1459 (  553) TTTTATTTTTTTCATTTTCTTCTTTTACT  1 
Pf3D7_14_v3:3226151-3228 ( 1291) TATTATTTTTATTATTTTTTTTTTTTTTT  1 
Pf3D7_14_v3:2893758-2894 (  170) TATTTTTTTTTTTTTTTGTTGTTGTTGTT  1 
Pf3D7_14_v3:2865176-2865 (  353) TTTATGTTTTTTTTTTTTTTCCCTTGTCT  1 
Pf3D7_14_v3:2447532-2448 (  143) TTTATTTTGTTTTATTTTTTTATTTTTTT  1 
Pf3D7_14_v3:2514879-2515 (  220) CTTGTCTTATTTTATTCTCTTTTTTATAT  1 
Pf3D7_14_v3:1871582-1871 (   73) CTTCTTGTCTATTTTTTTTTTTTTTTTAT  1 
Pf3D7_14_v3:1889277-1889 (   24) CTTTATTATTTTTTTTTTTTTTTTCATTT  1 
Pf3D7_14_v3:3018707-3019 (  155) TAAATTGTTTTTTTTTTTTTTTTTTTTTT  1 
Pf3D7_14_v3:2926067-2926 (  246) CTTATTTTTATTTTTCTTTTGTCGTTCTT  1 
Pf3D7_14_v3:3218194-3225 ( 1559) CTTTTCATATTTTTTCTTCTTCTTATTAT  1 
Pf3D7_14_v3:1895338-1896 (  124) TTTATTTTATTTTATTTTATTTTTTTTTT  1 
Pf3D7_14_v3:2908942-2909 (   62) GGGTTTTTTTGTTTTTTTCTTTTTATTAT  1 
Pf3D7_14_v3:1688993-1689 (  494) GTTTTTCTGAATTTTCTTTTTTTTTTTAT  1 
Pf3D7_14_v3:2962128-2962 (  164) TTTATTTTTTATTTTTTTATTTTTTATTT  1 
Pf3D7_14_v3:1868455-1868 (  249) TTTTTGTAATTTTTTTTTTTTTTTTTATT  1 
Pf3D7_14_v3:1515853-1516 (  170) CGCAACTTTTTTTATTTTTCTTCTTTTTC  1 
Pf3D7_14_v3:1450918-1451 (  269) CACATCGATTTTTTTTTTTTTTTTCTTTT  1 
Pf3D7_14_v3:2154783-2155 (   64) TTATTTATTTATTATTTTTTTTTTTTTTT  1 
Pf3D7_14_v3:2128094-2128 (   89) CATGTCTTTTTTTTTTCTCTTTTAACTCT  1 
Pf3D7_14_v3:2333113-2333 (  274) CATCTTATTTTTTTTTTTTTTTTATACTT  1 
Pf3D7_14_v3:1375918-1376 (  260) TTCTCTATGTCTTTTTTGTCTTCTTTTTT  1 
Pf3D7_14_v3:1702883-1703 (  263) GATTTTTTTTTTTTTCTTCTTCAATTTTT  1 
Pf3D7_14_v3:2553935-2554 (  604) TATATTTTTTTCTTTCTTCATTCTCATCT  1 
Pf3D7_14_v3:1958832-1959 (  248) TTTATTATTTTTTATTTTTTTATTTTTTT  1 
Pf3D7_14_v3:1948442-1949 (  431) TTGTTGTTTTTGTTGTTGTTGTTGTTTTT  1 
Pf3D7_14_v3:2140106-2140 (  155) GCTTTGTTGTCTTTTTTTTTGCCATTTTC  1 
Pf3D7_14_v3:1680399-1680 (  469) TGGGGTGTCTTTTTTTTTCTTTTTCTTTT  1 
Pf3D7_14_v3:1568594-1568 (  265) CTTTTCATTTCCTGTCTTCTTTTTATTAT  1 
Pf3D7_14_v3:3059825-3060 (  198) TTATTTATTTTTTTTTTTTTTCTTATTAT  1 
Pf3D7_14_v3:1621907-1622 (  256) TTCTTTTATTTTTTATTTTTTTTTTTCAT  1 
Pf3D7_14_v3:2425909-2426 (  211) TAGTTGTTGTATTAACTTTTTTTTTTTTT  1 
Pf3D7_14_v3:1901666-1901 (  258) CATTTTTTATTTTTATTTCTTTTGTTCAC  1 
Pf3D7_14_v3:2777469-2777 (   91) TCTATTTTGTTCCTTTTTTTTATTATTCT  1 
Pf3D7_14_v3:2797351-2797 (   15) TGTGAGATTTCTTTTTTTTTTTTCTTTAT  1 
Pf3D7_14_v3:1547571-1548 (  316) TATGTTTTATGTTATTTTCTTTTTTTAAT  1 
Pf3D7_14_v3:2996267-2996 (  356) TAAATTTTTTTTTTTTTTTCCTTTTTCAT  1 
Pf3D7_14_v3:1304259-1304 (    4) TACTTTTTTTTTTGTTTTTTTCTTAATAT  1 
Pf3D7_14_v3:2718804-2719 (  202) CATTATTTATTTTATTTTATTTTTTATTT  1 
Pf3D7_14_v3:2569308-2569 (  205) TTTATTTTATTTTATTTTATTCTATTTTT  1 
Pf3D7_14_v3:3129280-3129 (  161) TATTATTATTTCATTTTTCTTTTTTTTTT  1 
Pf3D7_14_v3:2900741-2901 (   65) CCTTTTTTAATTATTTTTTTTCCTTTTAT  1 
Pf3D7_14_v3:1667222-1667 (  246) TGTCTCTTTTATCTATTTTTTTTGTTATT  1 
Pf3D7_14_v3:2716842-2717 (  117) CTGCTGCTAGTCTTGCTTTTTCTTTATCC  1 
Pf3D7_14_v3:1928094-1928 (  373) ATTACCCTGGATTTTTTTTTTTTTTTTTT  1 
Pf3D7_14_v3:3028395-3029 (  601) TTGTTGTTGTTGTTGTTGTTGTTGTTGTT  1 
Pf3D7_14_v3:1975562-1975 (  157) TTGTTGTTGTTGTTGTTGTTGTTGTTGTT  1 
Pf3D7_14_v3:2956678-2957 (  156) TATTTTTTTTCCCTTTTGTAGCTTTTCAT  1 
Pf3D7_14_v3:1240431-1241 (   46) CCTTCTTTTCTTCTTTTTTACTTTCCCCT  1 
Pf3D7_14_v3:1717841-1718 (   84) TGGTTTTTGTTTTGGTTTTTGTTTTGGTT  1 
Pf3D7_14_v3:2780724-2781 (  115) CCTGTTCTATGTTTGTTGCTTCATTATCT  1 
Pf3D7_14_v3:1480459-1480 (  116) CTCCTTCTGCACCTTCTTTTCCTGTTTGT  1 
Pf3D7_14_v3:1532421-1532 (   46) TGGGCTTTATTTTATTTTATTTTATTTTT  1 
Pf3D7_14_v3:2803573-2803 (  105) TAAGTCTTTTATTTTTTGTCTTTTTAATT  1 
Pf3D7_14_v3:2344427-2344 (   42) TATATATTTTATTATTTTCTTTTTTCTTT  1 
Pf3D7_14_v3:2722766-2723 (  190) TTATTCATTGATTATCTTTTTTTTTTTTC  1 
Pf3D7_14_v3:2576923-2577 (  154) TTTATGTTATATTATTTTATTTTATTTTT  1 
Pf3D7_14_v3:2926975-2927 (  131) CATTGTTAATTTCTTCCTTTTTCTCATTT  1 
Pf3D7_14_v3:2435626-2436 (  403) TTAAATTTTTATTAATTTTCTTTTTTTCT  1 
Pf3D7_14_v3:2199299-2199 (  238) GTATGTATGTTTTTATTTTTTTTTTATTT  1 
Pf3D7_14_v3:1257659-1257 (  260) TATATTTTTTTTTAATTTTTTCAATTTCT  1 
Pf3D7_14_v3:1238907-1239 (   59) CATATCTTGATTTTTTTTATTCTCATTAT  1 
Pf3D7_14_v3:1769521-1770 (   95) GATTATCATTTTTATTTTTCGTTGTTCAT  1 
Pf3D7_14_v3:3010975-3011 (  171) TATTTTTATTCTCATTTTCCTCTTCAATT  1 
Pf3D7_14_v3:2237045-2237 (  192) TTTTTTCATTTCATTTTTTCTTCATATTT  1 
Pf3D7_14_v3:2029443-2029 (  402) TGAACTTAACCTTTTTTTTTTTCTTTTTT  1 
Pf3D7_14_v3:1221812-1222 (  134) GACCATTTGTTTCTTTCTTCTTCTCATAT  1 
Pf3D7_14_v3:2257247-2257 (   79) TTGTTCATTTATCTTTTTAATTTTTATTT  1 
Pf3D7_14_v3:2250080-2250 (  142) TATCATTTAATTTTTTTTTTTTTGTTAAT  1 
Pf3D7_14_v3:2227897-2228 (   80) CGATTGTTTGTGTTTTTTCTTATTTCTAT  1 
Pf3D7_14_v3:3233161-3233 (  498) TATCATTAGTACTTTCCTCATTTTTTCTT  1 
Pf3D7_14_v3:1543351-1543 (  328) CTTATTATATTCTTATTTTTCCATTTTAT  1 
Pf3D7_14_v3:1330570-1330 (   64) TTTTATTTTTATAATTTTTAGCCTCTTTT  1 
Pf3D7_14_v3:1267441-1267 (    2) ATTTCTCTACATTTTTTTCTTTCCATTTT  1 
Pf3D7_14_v3:2654620-2654 (   35) TATAATATGTTCTTTTTTTCTTTTTCAAC  1 
//

--------------------------------------------------------------------------------

--------------------------------------------------------------------------------
	Motif YTTTTTTTTTTTTTTTTTTTTTTTTTTTT MEME-1 position-specific scoring matrix
--------------------------------------------------------------------------------
log-odds matrix: alength= 4 w= 29 n= 160610 bayes= 12.2839 E= 1.4e-156 
  -430    192     -6     40 
   -71    -44    -30     58 
  -242    -44    -17     93 
  -102     -6     64     48 
  -179    -59   -176     96 
  -588     77      5     86 
  -197     49   -176     86 
  -230  -1382  -1382    117 
  -156   -217     64     78 
  -307    -59   -176    108 
  -142    -59   -117     87 
 -1382     49   -176    105 
  -388     24  -1382    108 
   -93   -276   -143     86 
  -288  -1382    -95    114 
 -1382     56  -1382    108 
 -1382    -76  -1382    122 
 -1382  -1382    -59    121 
  -288    105  -1382     89 
  -271      5  -1382    105 
 -1382   -117    -44    113 
  -388    120  -1382     90 
  -388     70  -1382    101 
  -271    -95     -6     98 
  -256    -30  -1382    107 
  -156   -117   -276     99 
  -230    -17   -143     98 
  -124    120   -376     58 
 -1382    -76  -1382    122 
--------------------------------------------------------------------------------

--------------------------------------------------------------------------------
	Motif YTTTTTTTTTTTTTTTTTTTTTTTTTTTT MEME-1 position-specific probability matrix
--------------------------------------------------------------------------------
letter-probability matrix: alength= 4 w= 29 nsites= 145 E= 1.4e-156 
 0.020690  0.351724  0.089655  0.537931 
 0.248276  0.068966  0.075862  0.606897 
 0.075862  0.068966  0.082759  0.772414 
 0.200000  0.089655  0.144828  0.565517 
 0.117241  0.062069  0.027586  0.793103 
 0.006897  0.158621  0.096552  0.737931 
 0.103448  0.131034  0.027586  0.737931 
 0.082759  0.000000  0.000000  0.917241 
 0.137931  0.020690  0.144828  0.696552 
 0.048276  0.062069  0.027586  0.862069 
 0.151724  0.062069  0.041379  0.744828 
 0.000000  0.131034  0.027586  0.841379 
 0.027586  0.110345  0.000000  0.862069 
 0.213793  0.013793  0.034483  0.737931 
 0.055172  0.000000  0.048276  0.896552 
 0.000000  0.137931  0.000000  0.862069 
 0.000000  0.055172  0.000000  0.944828 
 0.000000  0.000000  0.062069  0.937931 
 0.055172  0.193103  0.000000  0.751724 
 0.062069  0.096552  0.000000  0.841379 
 0.000000  0.041379  0.068966  0.889655 
 0.027586  0.213793  0.000000  0.758621 
 0.027586  0.151724  0.000000  0.820690 
 0.062069  0.048276  0.089655  0.800000 
 0.068966  0.075862  0.000000  0.855172 
 0.137931  0.041379  0.013793  0.806897 
 0.082759  0.082759  0.034483  0.800000 
 0.172414  0.213793  0.006897  0.606897 
 0.000000  0.055172  0.000000  0.944828 
--------------------------------------------------------------------------------

--------------------------------------------------------------------------------
	Motif YTTTTTTTTTTTTTTTTTTTTTTTTTTTT MEME-1 regular expression
--------------------------------------------------------------------------------
[TC][TA]T[TA]TTTTTTTTT[TA]TTTTTTT[TC]TTTTT[TC]T
--------------------------------------------------------------------------------


Time 481.69 secs.

********************************************************************************


********************************************************************************
MOTIF ATAAWTAWAWAWATATATATATATATATATATATATATATA MEME-2	width =  41  sites =  84  llr = 1827  E-value = 2.6e-220
********************************************************************************
--------------------------------------------------------------------------------
	Motif ATAAWTAWAWAWATATATATATATATATATATATATATATA MEME-2 Description
--------------------------------------------------------------------------------
Simplified        A  73757286938481839191a1a1a1a:a:a:a:a:9:a:8
pos.-specific     C  :1:2:::1:::::111:::::::::::::::::::::::::
probability       G  :::::1::::1:1:::::::::::::::::::::::::::1
matrix            T  262337131626181619:8:9:8:9:9:a:a:a:a1a:a1

         bits    3.4                                          
                 3.1                                          
                 2.7                                          
                 2.4                                          
Relative         2.1                                          
Entropy          1.7                                          
(31.4 bits)      1.4                         *   **  *    **  
                 1.0                 * * *** *** ******** *** 
                 0.7       * *    *  *** ******************** 
                 0.3 *** *** *********************************
                 0.0 -----------------------------------------

Multilevel           ATAAATAAATATATATATATATATATATATATATATATATA
consensus            TATTT  T A A   A                         
sequence                                                      
                                                              
--------------------------------------------------------------------------------

--------------------------------------------------------------------------------
	Motif ATAAWTAWAWAWATATATATATATATATATATATATATATA MEME-2 sites sorted by position p-value
--------------------------------------------------------------------------------
Sequence name            Strand  Start   P-value                              Site                 
-------------            ------  ----- ---------            -----------------------------------------
Pf3D7_14_v3:1938130-1938     -     79  2.26e-17 ATACACATTG ATACATAAATATATATATATATATATATATATATATATATA TGTGCTTAAA
Pf3D7_14_v3:3212133-3217     +   2730  1.21e-16 AAGTAAATAA ATAAATAAATATATATATATATATATATATATATATATATA TATATATTTA
Pf3D7_14_v3:1376791-1377     +    764  1.21e-16 AAATAAATAA ATAAATAAATATATATATATATATATATATATATATATATA TATATATATA
Pf3D7_14_v3:1895338-1896     -    454  2.04e-16 AAATGCATAC ATACATATATATATATATATATATATATATATATATATATA TATATATTAT
Pf3D7_14_v3:2471777-2472     -    288  3.75e-16 GATCTATTAA ATAAATAAATAAATATATATATATATATATATATATATATA TGTATAATGT
Pf3D7_14_v3:1942814-1944     -    504  3.75e-16 AAAAAAAAAT ATAAATAAATAAATATATATATATATATATATATATATATA TATTTTCAAA
Pf3D7_14_v3:1474969-1477     +   1500  3.75e-16 TATTTTTAAT ATAAATAAATAAATATATATATATATATATATATATATATA ACATTATCCA
Pf3D7_14_v3:3137628-3138     +     49  5.19e-16 AAATATAAAT ATAAATATATATATATATATATATATATATATATATATATA TACATATTTT
Pf3D7_14_v3:2785932-2786     +    309  5.19e-16 CATTATATAT ATAAATATATATATATATATATATATATATATATATATATA TTATATTATG
Pf3D7_14_v3:2036948-2037     +    185  9.97e-16 AAATTTGCAT ATATATAAATATATATATATATATATATATATATATATATA CATTTGTATA
Pf3D7_14_v3:2557266-2558     -    824  3.22e-15 GAAAATTAAC ATAATTATATATATATATATATATATATATATATATATATA AATATATATT
Pf3D7_14_v3:1237768-1238     +    216  3.22e-15 ATAAAAATAT ATACATACATATATACATATATATATATATATATATATATA TGCATTGTTT
Pf3D7_14_v3:3199069-3204     +    517  4.03e-15 ATATCAATAA ATAAATAAATAAATAAATATATATATATATATATATATATA TTTGTTTATA
Pf3D7_14_v3:2926067-2926     -      1  4.03e-15 CATAAAATAA ATAAATAAATAAATAAATATATATATATATATATATATATA           
Pf3D7_14_v3:2576923-2577     -    332  9.37e-15 AAAATAAATA TTAAATATATATATATATATATATATATATATATATATATA TATTAAATAA
Pf3D7_14_v3:1728983-1729     -    414  9.37e-15 ATATTACATT ATTAATATATATATATATATATATATATATATATATATATA TTCATATATT
Pf3D7_14_v3:2013710-2014     +    260  1.15e-14 TAGGTTATAT ATATATATATAAATATATATATATATATATATATATATATA TGTTATATAT
Pf3D7_14_v3:3149076-3153     +   1892  2.45e-14 AATATATAAT ATATATATATGTATATATATATATATATATATATATATATA TATATATTTT
Pf3D7_14_v3:3018707-3019     +    274  6.04e-14 TTATTGATAC ACATATATATATATCTATATATATATATATATATATATATA TCCTTTTAGT
Pf3D7_14_v3:2800128-2801     +   1290  6.04e-14 TGCATAGAAA ATAAATAAATGTATTTATATATATATATATATATATATATA TATGTATGTT
Pf3D7_14_v3:1668110-1668     -     60  6.04e-14 AATATACAAG AAAATTATAAATATATATATATATATATATATATATATATA AATATTACGT
Pf3D7_14_v3:1546091-1546     +     29  1.19e-13 ATTTTAAATA ATATATATTTATATATATATATATATATATATATATATATA ATTTAATTTT
Pf3D7_14_v3:2722766-2723     +     97  2.22e-13 TATATTATAA ATATATAAATATATTAATATATATATATATATATATATATA TGCGGCTCAG
Pf3D7_14_v3:3147264-3148     -    393  3.02e-13 AATGCTAAAA ATAAATAAAAAATTAAATATATATATATATATATATATATA TATGTTTGTA
Pf3D7_14_v3:2102322-2104     +   1587  3.51e-13 TGAATTGAAG AATGATAAATGTATATATATATATATATATATATATATATA ATATAATTAT
Pf3D7_14_v3:2462480-2462     +    116  4.06e-13 AATAAAATAT AAATATAAATAAATAAATATATATATATATATATATATATG AATTATTTTT
Pf3D7_14_v3:3248618-3255     -     98  5.41e-13 ATAATCAAAA AAAAAGAAAAAATTATATATATATATATATATATATATATA TGCAAATATT
Pf3D7_14_v3:1617077-1617     +    164  5.41e-13 TTATATTATA ACAAAAATATTAATATATATATATATATATATATATATATA TTATAATAAA
Pf3D7_14_v3:3206094-3211     -   1450  7.19e-13 CTAAAAATGT AATAATATATATATATATATATATATATATATATATATATT ATTAATACAA
Pf3D7_14_v3:2005097-2005     +    124  7.19e-13 ACTGAAAAAA AAATATAAATATATATATAAATATATATATATATATATATG TGTGTTCCAT
Pf3D7_14_v3:2132789-2133     -    168  8.27e-13 TTATCTTTCT AAATAAAAAAATATAAATATATATATATATATATATATATA ATATTCTAAT
Pf3D7_14_v3:1702883-1703     +    434  1.24e-12 ATTAAAATAA ATAAATAAATAAATAAATATATAAATATATATATATGTATA AATGCGTGCT
Pf3D7_14_v3:1680399-1680     -    345  1.61e-12 AACAGAAGAT AATATTAATTAAATATATATATATATATATATATATATATA TTTCTTTTAT
Pf3D7_14_v3:2277389-2278     +    144  1.84e-12 ACATAAGTAT ATAAATAAATAAATAAATAAATAAATATATATATATATATA ATATTTGTAT
Pf3D7_14_v3:2765055-2765     +    342  5.56e-12 ATAAACTATA ATAAACAAAATTATATATATATATATATATATATATTTATA CATGATGTCG
Pf3D7_14_v3:3237002-3243     +   2095  6.25e-12 GTAATAATAT ATAATGAATAATATATTTATATATATATATATATATATATA GTAATAATTT
Pf3D7_14_v3:2246039-2246     +     66  7.89e-12 TTTTTTTTTT TCACTTACTCATATATATATATATATATATATATATATATA TTTTACCTGA
Pf3D7_14_v3:2720901-2721     -    654  8.84e-12 AATATAATGT AAAAATACATAATAATATATATATATATATATATATATATA ATTATATAGA
Pf3D7_14_v3:2199299-2199     -    270  9.89e-12  TATATGATT ATATTGATATATATATTTATATATATATATATATATGTATA AATGTATGTA
Pf3D7_14_v3:1409044-1409     -     89  1.11e-11 TATTTTATAT ACACTTAAATATATATATATATATAAACATATACATATATA ATAAATTTAT
Pf3D7_14_v3:1940374-1941     +    301  1.38e-11 ATTATAATGG ATATATAATTATTTTCATATATATATATATATATATATATA TTTTCTTCTT
Pf3D7_14_v3:2046808-2047     -    446  1.71e-11 ATATCCTTAT ATTGTCACATTTATACATATATATATATATATATATATATA AAATATTATT
Pf3D7_14_v3:1715750-1716     +    549  1.71e-11 AAAAAAAAAA AAATTATTATATATCTATATATATATATATATATATATATA TATATTATAT
Pf3D7_14_v3:2258902-2260     +    468  2.12e-11 TAAATATATT ACTATATAATATATATATATATATATATATATATATATATT TAATTTTTTT
Pf3D7_14_v3:1928094-1928     -    287  2.36e-11 TACTAATATT ATAAATAAAAAATATTATATATATATATATATATATATATA TAATATTTAT
Pf3D7_14_v3:2128094-2128     -      1  6.44e-11 AAATGAAAGA TACATGTTAAATATATATATATATATATATATATATATATA           
Pf3D7_14_v3:2014594-2014     -    308  7.79e-11 TTCTGCATAA TTAAAAAAAAACATAAATATATATAAATATATATATATATA TGTAGACAAA
Pf3D7_14_v3:3193679-3194     +    480  9.40e-11 TCTTGGTATG AATAATAAATAAATAAATATAAATAAATATATATATATATA TAATTATTAT
Pf3D7_14_v3:2798269-2799     +    198  9.40e-11 TATTTACTTT TTATTTTAATATATATTTATATATATATATATATATATATT GCTTGATGGA
Pf3D7_14_v3:1688993-1689     -    237  1.24e-10 TTTCTTTGTG ATACTTATACTTGTCATTATATATATATATATATATATATA TTTTATATTT
Pf3D7_14_v3:2685929-2686     +    246  1.36e-10 TGTAGATATA TAAAATGAATGAATATATATATATATATATATATACATATG TACTATATTC
Pf3D7_14_v3:2484463-2485     -     26  1.49e-10 ATATTATAAG TTACAATAATAAATAAATAAATAAATATATATATATATATA TAATAAAATA
Pf3D7_14_v3:1769521-1770     -     49  1.49e-10 TAATCCTAAT ATATATACAAATGCACATATATATATATATATACATTTATA GGAACATATT
Pf3D7_14_v3:2944800-2945     -    199  1.62e-10 AAAATAATAT ATATTTTAAAATATATATGGATATATATATATATATATATT ATATATATAT
Pf3D7_14_v3:2987493-2987     -    250  1.94e-10 CATAAACCTT AAATATAAATGTGTAAAAATATATATATATATATATACATA TGTTTGTGTA
Pf3D7_14_v3:2796020-2796     +    274  1.94e-10 ACCTAAATTA AATATTAAATAAATAAATAAATATAAATATATATATATATG TTATAAATAT
Pf3D7_14_v3:1532421-1532     -    315  3.24e-10 TGAACGCATG TTACATAAAAGTATTTATAATTATATATATATATATATATA TAATTATATA
Pf3D7_14_v3:3159154-3159     -    292  4.51e-10 TTCTGTCATG GTAAATATATTAATATATATATATATATCTATACATATATT TCAAAAAAAA
Pf3D7_14_v3:1568594-1568     +    182  6.21e-10 ATTGAGTTAG ACACATATAATTTGTAATGTATATATATATATATATATATA ATATCATTAT
Pf3D7_14_v3:2797351-2797     -    108  7.26e-10 TTCCTTCATT TTTGTATTATATATATATATATATATATATATATATGTATT ATGTATATTA
Pf3D7_14_v3:1186746-1187     -     71  7.26e-10 TATATTAATG TATATGAACATTATATATATATATATATATATATATATATT TATTTTTTTT
Pf3D7_14_v3:2962128-2962     +     79  7.85e-10 GAAAAGATTC ATATTTAAAAAAGGGAAAATATATATATATATATATATATA ATAATACATG
Pf3D7_14_v3:1547571-1548     +    401  1.06e-09 TAAAATACTC ATACATATATTATTCTACAAATATATAAATATATATATATA TATTAAATAT
Pf3D7_14_v3:2283195-2283     -      1  1.23e-09 GTAATTTTAC TTAATCATATAAATAAATAAATAAATAAATATATATATATA           
Pf3D7_14_v3:3247420-3247     -    308  2.70e-09 TCTTAAAACA ACAATATAAAATATATATATATATATATATACATTCATATA AAAAAATTGT
Pf3D7_14_v3:2117607-2118     +    345  2.70e-09 CAGTTTCTAT ATACAAAAAAAAAAAAAAATATATATATATTTATATATATG TAGGTAGGTA
Pf3D7_14_v3:3246269-3246     +    534  2.89e-09 GATAAAAGAA TTTATAATTTATGCACATATATAAATATATATATATATATT AAATTTTTGT
Pf3D7_14_v3:2494007-2495     -    529  2.89e-09 ATATATGAAA AAAAATAAAAAATAAAATATATACATACATATATATTTATA TATATTGTAA
Pf3D7_14_v3:2435626-2436     +    135  4.31e-09 AAAAATGGTA TATATAAAATAATATTACATATATATATATATATATATATA ATATTTATAT
Pf3D7_14_v3:2718804-2719     +    352  4.91e-09 TATAATCATA ATTCATATAAATATATATATATATATGAATACATGTATAGA AAATATTTTT
Pf3D7_14_v3:2294662-2295     +    426  1.03e-08 GTATAAATGG TAAAAGAATATATTCCTAATATATATATATATATATATATA ATATATATAT
Pf3D7_14_v3:2250080-2250     -     83  1.38e-08 TATTAATCGT TCAATAATTTTTGTATAAGCATATATATATATATATGTATA TTTTAAACCT
Pf3D7_14_v3:3226151-3228     +    260  1.83e-08 GTATAAATAA AAGAAGAAATATATTTTTACATCAATATATATATATATATT ATATAAATTA
Pf3D7_14_v3:3122771-3123     +    251  1.94e-08 ATTATGCTAG ATTTAATTAAAAGCATTTCCATATATATATATATATATATG TTATAAATTA
Pf3D7_14_v3:2029443-2029     +    217  1.94e-08 ATATTCAATA TATGTTTAAATAATAAATAAATATATATATATATGTATATT TTACCACATA
Pf3D7_14_v3:3004936-3005     -    108  3.31e-08 TTTTTTTTTT TTTTTGAGATATATTTATAAATAAAAATATATATATTTATA TTAATAAAAT
Pf3D7_14_v3:1338545-1339     -    337  3.31e-08 TTTATATATA TTATTTATTATTATTAATATAAATAAATATATATATATATT ATATATTATA
Pf3D7_14_v3:3062456-3062     -     63  3.87e-08 ATCAACGTTC TACAAATAAATAAAATATAAATATATACATATATACATATA ATATATATAA
Pf3D7_14_v3:1330570-1330     +    178  4.07e-08 ATATAACACA ATTTATTATATAATATATAGAAGAATATATATATATATATA ATATATTTAA
Pf3D7_14_v3:1544474-1545     +    139  4.28e-08 TAAAAAAAAA ATTCTTAAAAATACATAACGTCACATATATATATATATATA AATCATATAT
Pf3D7_14_v3:2344427-2344     +    275  4.50e-08 TACACAATGA ATAAATAAACAAATAAATAAATAAATGCATACCTATTTATA TTATAGTTAT
Pf3D7_14_v3:1501659-1502     +      6  1.06e-07      CCATT GATAAAAGTTTTATAAAAATACATATATATATATATATAGT TTATATTTAT
Pf3D7_14_v3:2907988-2908     -     75  1.64e-07 TTCTTGCTAC ATATATAAAAACTGACACATAAAAATAAATTTATATATATA ATAAATCTAT
Pf3D7_14_v3:2293376-2293     -    109  4.01e-07 ATACGTTCAT GTAATCATATATTCCTATAAAACCATATACACACATATATA TAAAAAAAAG
--------------------------------------------------------------------------------

--------------------------------------------------------------------------------
	Motif ATAAWTAWAWAWATATATATATATATATATATATATATATA MEME-2 block diagrams
--------------------------------------------------------------------------------
SEQUENCE NAME            POSITION P-VALUE  MOTIF DIAGRAM
-------------            ----------------  -------------
Pf3D7_14_v3:1938130-1938          2.3e-17  78_[-2]_180
Pf3D7_14_v3:3212133-3217          1.2e-16  2729_[+2]_2742
Pf3D7_14_v3:1376791-1377          1.2e-16  763_[+2]_290
Pf3D7_14_v3:1895338-1896            2e-16  453_[-2]_450
Pf3D7_14_v3:2471777-2472          3.8e-16  287_[-2]_696
Pf3D7_14_v3:1942814-1944          3.8e-16  503_[-2]_1517
Pf3D7_14_v3:1474969-1477          3.8e-16  1499_[+2]_1491
Pf3D7_14_v3:3137628-3138          5.2e-16  48_[+2]_815
Pf3D7_14_v3:2785932-2786          5.2e-16  308_[+2]_374
Pf3D7_14_v3:2036948-2037            1e-15  184_[+2]_207
Pf3D7_14_v3:2557266-2558          3.2e-15  823_[-2]_595
Pf3D7_14_v3:1237768-1238          3.2e-15  215_[+2]_80
Pf3D7_14_v3:3199069-3204            4e-15  516_[+2]_4383
Pf3D7_14_v3:2926067-2926            4e-15  [-2]_234
Pf3D7_14_v3:2576923-2577          9.4e-15  331_[-2]_97
Pf3D7_14_v3:1728983-1729          9.4e-15  413_[-2]_342
Pf3D7_14_v3:2013710-2014          1.2e-14  259_[+2]_50
Pf3D7_14_v3:3149076-3153          2.5e-14  1891_[+2]_2335
Pf3D7_14_v3:3018707-3019            6e-14  273_[+2]_505
Pf3D7_14_v3:2800128-2801            6e-14  1289_[+2]_315
Pf3D7_14_v3:1668110-1668            6e-14  59_[-2]_212
Pf3D7_14_v3:1546091-1546          1.2e-13  28_[+2]_377
Pf3D7_14_v3:2722766-2723          2.2e-13  96_[+2]_281
Pf3D7_14_v3:3147264-3148            3e-13  392_[-2]_948
Pf3D7_14_v3:2102322-2104          3.5e-13  1586_[+2]_515
Pf3D7_14_v3:2462480-2462          4.1e-13  115_[+2]_278
Pf3D7_14_v3:3248618-3255          5.4e-13  97_[-2]_7195
Pf3D7_14_v3:1617077-1617          5.4e-13  163_[+2]_32
Pf3D7_14_v3:3206094-3211          7.2e-13  1449_[-2]_4113
Pf3D7_14_v3:2005097-2005          7.2e-13  123_[+2]_155
Pf3D7_14_v3:2132789-2133          8.3e-13  167_[-2]_120
Pf3D7_14_v3:1702883-1703          1.2e-12  433_[+2]_35
Pf3D7_14_v3:1680399-1680          1.6e-12  344_[-2]_178
Pf3D7_14_v3:2277389-2278          1.8e-12  143_[+2]_460
Pf3D7_14_v3:2765055-2765          5.6e-12  341_[+2]_226
Pf3D7_14_v3:3237002-3243          6.3e-12  2094_[+2]_4221
Pf3D7_14_v3:2246039-2246          7.9e-12  65_[+2]_329
Pf3D7_14_v3:2720901-2721          8.8e-12  653_[-2]_211
Pf3D7_14_v3:2199299-2199          9.9e-12  269_[-2]_9
Pf3D7_14_v3:1409044-1409          1.1e-11  88_[-2]_338
Pf3D7_14_v3:1940374-1941          1.4e-11  300_[+2]_315
Pf3D7_14_v3:2046808-2047          1.7e-11  445_[-2]_104
Pf3D7_14_v3:1715750-1716          1.7e-11  548_[+2]_203
Pf3D7_14_v3:2258902-2260          2.1e-11  467_[+2]_1336
Pf3D7_14_v3:1928094-1928          2.4e-11  286_[-2]_528
Pf3D7_14_v3:2128094-2128          6.4e-11  [-2]_274
Pf3D7_14_v3:2014594-2014          7.8e-11  307_[-2]_23
Pf3D7_14_v3:3193679-3194          9.4e-11  479_[+2]_601
Pf3D7_14_v3:2798269-2799          9.4e-11  197_[+2]_690
Pf3D7_14_v3:1688993-1689          1.2e-10  236_[-2]_446
Pf3D7_14_v3:2685929-2686          1.4e-10  245_[+2]_106
Pf3D7_14_v3:2484463-2485          1.5e-10  25_[-2]_746
Pf3D7_14_v3:1769521-1770          1.5e-10  48_[-2]_416
Pf3D7_14_v3:2944800-2945          1.6e-10  198_[-2]_49
Pf3D7_14_v3:2987493-2987          1.9e-10  249_[-2]_61
Pf3D7_14_v3:2796020-2796          1.9e-10  273_[+2]_32
Pf3D7_14_v3:1532421-1532          3.2e-10  314_[-2]_83
Pf3D7_14_v3:3159154-3159          4.5e-10  291_[-2]_224
Pf3D7_14_v3:1568594-1568          6.2e-10  181_[+2]_98
Pf3D7_14_v3:2797351-2797          7.3e-10  107_[-2]_80
Pf3D7_14_v3:1186746-1187          7.3e-10  70_[-2]_358
Pf3D7_14_v3:2962128-2962          7.8e-10  78_[+2]_302
Pf3D7_14_v3:1547571-1548          1.1e-09  400_[+2]_125
Pf3D7_14_v3:2283195-2283          1.2e-09  [-2]_236
Pf3D7_14_v3:3247420-3247          2.7e-09  307_[-2]_23
Pf3D7_14_v3:2117607-2118          2.7e-09  344_[+2]_22
Pf3D7_14_v3:3246269-3246          2.9e-09  533_[+2]_121
Pf3D7_14_v3:2494007-2495          2.9e-09  528_[-2]_536
Pf3D7_14_v3:2435626-2436          4.3e-09  134_[+2]_318
Pf3D7_14_v3:2718804-2719          4.9e-09  351_[+2]_309
Pf3D7_14_v3:2294662-2295            1e-08  425_[+2]_205
Pf3D7_14_v3:2250080-2250          1.4e-08  82_[-2]_165
Pf3D7_14_v3:3226151-3228          1.8e-08  259_[+2]_1694
Pf3D7_14_v3:3122771-3123          1.9e-08  250_[+2]_67
Pf3D7_14_v3:2029443-2029          1.9e-08  216_[+2]_173
Pf3D7_14_v3:3004936-3005          3.3e-08  107_[-2]_710
Pf3D7_14_v3:1338545-1339          3.3e-08  336_[-2]_100
Pf3D7_14_v3:3062456-3062          3.9e-08  62_[-2]_137
Pf3D7_14_v3:1330570-1330          4.1e-08  177_[+2]_172
Pf3D7_14_v3:1544474-1545          4.3e-08  138_[+2]_594
Pf3D7_14_v3:2344427-2344          4.5e-08  274_[+2]_21
Pf3D7_14_v3:1501659-1502          1.1e-07  5_[+2]_338
Pf3D7_14_v3:2907988-2908          1.6e-07  74_[-2]_292
Pf3D7_14_v3:2293376-2293            4e-07  108_[-2]_285
--------------------------------------------------------------------------------

--------------------------------------------------------------------------------
	Motif ATAAWTAWAWAWATATATATATATATATATATATATATATA MEME-2 in BLOCKS format
--------------------------------------------------------------------------------
BL   MOTIF ATAAWTAWAWAWATATATATATATATATATATATATATATA width=41 seqs=84
Pf3D7_14_v3:1938130-1938 (   79) ATACATAAATATATATATATATATATATATATATATATATA  1 
Pf3D7_14_v3:3212133-3217 ( 2730) ATAAATAAATATATATATATATATATATATATATATATATA  1 
Pf3D7_14_v3:1376791-1377 (  764) ATAAATAAATATATATATATATATATATATATATATATATA  1 
Pf3D7_14_v3:1895338-1896 (  454) ATACATATATATATATATATATATATATATATATATATATA  1 
Pf3D7_14_v3:2471777-2472 (  288) ATAAATAAATAAATATATATATATATATATATATATATATA  1 
Pf3D7_14_v3:1942814-1944 (  504) ATAAATAAATAAATATATATATATATATATATATATATATA  1 
Pf3D7_14_v3:1474969-1477 ( 1500) ATAAATAAATAAATATATATATATATATATATATATATATA  1 
Pf3D7_14_v3:3137628-3138 (   49) ATAAATATATATATATATATATATATATATATATATATATA  1 
Pf3D7_14_v3:2785932-2786 (  309) ATAAATATATATATATATATATATATATATATATATATATA  1 
Pf3D7_14_v3:2036948-2037 (  185) ATATATAAATATATATATATATATATATATATATATATATA  1 
Pf3D7_14_v3:2557266-2558 (  824) ATAATTATATATATATATATATATATATATATATATATATA  1 
Pf3D7_14_v3:1237768-1238 (  216) ATACATACATATATACATATATATATATATATATATATATA  1 
Pf3D7_14_v3:3199069-3204 (  517) ATAAATAAATAAATAAATATATATATATATATATATATATA  1 
Pf3D7_14_v3:2926067-2926 (    1) ATAAATAAATAAATAAATATATATATATATATATATATATA  1 
Pf3D7_14_v3:2576923-2577 (  332) TTAAATATATATATATATATATATATATATATATATATATA  1 
Pf3D7_14_v3:1728983-1729 (  414) ATTAATATATATATATATATATATATATATATATATATATA  1 
Pf3D7_14_v3:2013710-2014 (  260) ATATATATATAAATATATATATATATATATATATATATATA  1 
Pf3D7_14_v3:3149076-3153 ( 1892) ATATATATATGTATATATATATATATATATATATATATATA  1 
Pf3D7_14_v3:3018707-3019 (  274) ACATATATATATATCTATATATATATATATATATATATATA  1 
Pf3D7_14_v3:2800128-2801 ( 1290) ATAAATAAATGTATTTATATATATATATATATATATATATA  1 
Pf3D7_14_v3:1668110-1668 (   60) AAAATTATAAATATATATATATATATATATATATATATATA  1 
Pf3D7_14_v3:1546091-1546 (   29) ATATATATTTATATATATATATATATATATATATATATATA  1 
Pf3D7_14_v3:2722766-2723 (   97) ATATATAAATATATTAATATATATATATATATATATATATA  1 
Pf3D7_14_v3:3147264-3148 (  393) ATAAATAAAAAATTAAATATATATATATATATATATATATA  1 
Pf3D7_14_v3:2102322-2104 ( 1587) AATGATAAATGTATATATATATATATATATATATATATATA  1 
Pf3D7_14_v3:2462480-2462 (  116) AAATATAAATAAATAAATATATATATATATATATATATATG  1 
Pf3D7_14_v3:3248618-3255 (   98) AAAAAGAAAAAATTATATATATATATATATATATATATATA  1 
Pf3D7_14_v3:1617077-1617 (  164) ACAAAAATATTAATATATATATATATATATATATATATATA  1 
Pf3D7_14_v3:3206094-3211 ( 1450) AATAATATATATATATATATATATATATATATATATATATT  1 
Pf3D7_14_v3:2005097-2005 (  124) AAATATAAATATATATATAAATATATATATATATATATATG  1 
Pf3D7_14_v3:2132789-2133 (  168) AAATAAAAAAATATAAATATATATATATATATATATATATA  1 
Pf3D7_14_v3:1702883-1703 (  434) ATAAATAAATAAATAAATATATAAATATATATATATGTATA  1 
Pf3D7_14_v3:1680399-1680 (  345) AATATTAATTAAATATATATATATATATATATATATATATA  1 
Pf3D7_14_v3:2277389-2278 (  144) ATAAATAAATAAATAAATAAATAAATATATATATATATATA  1 
Pf3D7_14_v3:2765055-2765 (  342) ATAAACAAAATTATATATATATATATATATATATATTTATA  1 
Pf3D7_14_v3:3237002-3243 ( 2095) ATAATGAATAATATATTTATATATATATATATATATATATA  1 
Pf3D7_14_v3:2246039-2246 (   66) TCACTTACTCATATATATATATATATATATATATATATATA  1 
Pf3D7_14_v3:2720901-2721 (  654) AAAAATACATAATAATATATATATATATATATATATATATA  1 
Pf3D7_14_v3:2199299-2199 (  270) ATATTGATATATATATTTATATATATATATATATATGTATA  1 
Pf3D7_14_v3:1409044-1409 (   89) ACACTTAAATATATATATATATATAAACATATACATATATA  1 
Pf3D7_14_v3:1940374-1941 (  301) ATATATAATTATTTTCATATATATATATATATATATATATA  1 
Pf3D7_14_v3:2046808-2047 (  446) ATTGTCACATTTATACATATATATATATATATATATATATA  1 
Pf3D7_14_v3:1715750-1716 (  549) AAATTATTATATATCTATATATATATATATATATATATATA  1 
Pf3D7_14_v3:2258902-2260 (  468) ACTATATAATATATATATATATATATATATATATATATATT  1 
Pf3D7_14_v3:1928094-1928 (  287) ATAAATAAAAAATATTATATATATATATATATATATATATA  1 
Pf3D7_14_v3:2128094-2128 (    1) TACATGTTAAATATATATATATATATATATATATATATATA  1 
Pf3D7_14_v3:2014594-2014 (  308) TTAAAAAAAAACATAAATATATATAAATATATATATATATA  1 
Pf3D7_14_v3:3193679-3194 (  480) AATAATAAATAAATAAATATAAATAAATATATATATATATA  1 
Pf3D7_14_v3:2798269-2799 (  198) TTATTTTAATATATATTTATATATATATATATATATATATT  1 
Pf3D7_14_v3:1688993-1689 (  237) ATACTTATACTTGTCATTATATATATATATATATATATATA  1 
Pf3D7_14_v3:2685929-2686 (  246) TAAAATGAATGAATATATATATATATATATATATACATATG  1 
Pf3D7_14_v3:2484463-2485 (   26) TTACAATAATAAATAAATAAATAAATATATATATATATATA  1 
Pf3D7_14_v3:1769521-1770 (   49) ATATATACAAATGCACATATATATATATATATACATTTATA  1 
Pf3D7_14_v3:2944800-2945 (  199) ATATTTTAAAATATATATGGATATATATATATATATATATT  1 
Pf3D7_14_v3:2987493-2987 (  250) AAATATAAATGTGTAAAAATATATATATATATATATACATA  1 
Pf3D7_14_v3:2796020-2796 (  274) AATATTAAATAAATAAATAAATATAAATATATATATATATG  1 
Pf3D7_14_v3:1532421-1532 (  315) TTACATAAAAGTATTTATAATTATATATATATATATATATA  1 
Pf3D7_14_v3:3159154-3159 (  292) GTAAATATATTAATATATATATATATATCTATACATATATT  1 
Pf3D7_14_v3:1568594-1568 (  182) ACACATATAATTTGTAATGTATATATATATATATATATATA  1 
Pf3D7_14_v3:2797351-2797 (  108) TTTGTATTATATATATATATATATATATATATATATGTATT  1 
Pf3D7_14_v3:1186746-1187 (   71) TATATGAACATTATATATATATATATATATATATATATATT  1 
Pf3D7_14_v3:2962128-2962 (   79) ATATTTAAAAAAGGGAAAATATATATATATATATATATATA  1 
Pf3D7_14_v3:1547571-1548 (  401) ATACATATATTATTCTACAAATATATAAATATATATATATA  1 
Pf3D7_14_v3:2283195-2283 (    1) TTAATCATATAAATAAATAAATAAATAAATATATATATATA  1 
Pf3D7_14_v3:3247420-3247 (  308) ACAATATAAAATATATATATATATATATATACATTCATATA  1 
Pf3D7_14_v3:2117607-2118 (  345) ATACAAAAAAAAAAAAAAATATATATATATTTATATATATG  1 
Pf3D7_14_v3:3246269-3246 (  534) TTTATAATTTATGCACATATATAAATATATATATATATATT  1 
Pf3D7_14_v3:2494007-2495 (  529) AAAAATAAAAAATAAAATATATACATACATATATATTTATA  1 
Pf3D7_14_v3:2435626-2436 (  135) TATATAAAATAATATTACATATATATATATATATATATATA  1 
Pf3D7_14_v3:2718804-2719 (  352) ATTCATATAAATATATATATATATATGAATACATGTATAGA  1 
Pf3D7_14_v3:2294662-2295 (  426) TAAAAGAATATATTCCTAATATATATATATATATATATATA  1 
Pf3D7_14_v3:2250080-2250 (   83) TCAATAATTTTTGTATAAGCATATATATATATATATGTATA  1 
Pf3D7_14_v3:3226151-3228 (  260) AAGAAGAAATATATTTTTACATCAATATATATATATATATT  1 
Pf3D7_14_v3:3122771-3123 (  251) ATTTAATTAAAAGCATTTCCATATATATATATATATATATG  1 
Pf3D7_14_v3:2029443-2029 (  217) TATGTTTAAATAATAAATAAATATATATATATATGTATATT  1 
Pf3D7_14_v3:3004936-3005 (  108) TTTTTGAGATATATTTATAAATAAAAATATATATATTTATA  1 
Pf3D7_14_v3:1338545-1339 (  337) TTATTTATTATTATTAATATAAATAAATATATATATATATT  1 
Pf3D7_14_v3:3062456-3062 (   63) TACAAATAAATAAAATATAAATATATACATATATACATATA  1 
Pf3D7_14_v3:1330570-1330 (  178) ATTTATTATATAATATATAGAAGAATATATATATATATATA  1 
Pf3D7_14_v3:1544474-1545 (  139) ATTCTTAAAAATACATAACGTCACATATATATATATATATA  1 
Pf3D7_14_v3:2344427-2344 (  275) ATAAATAAACAAATAAATAAATAAATGCATACCTATTTATA  1 
Pf3D7_14_v3:1501659-1502 (    6) GATAAAAGTTTTATAAAAATACATATATATATATATATAGT  1 
Pf3D7_14_v3:2907988-2908 (   75) ATATATAAAAACTGACACATAAAAATAAATTTATATATATA  1 
Pf3D7_14_v3:2293376-2293 (  109) GTAATCATATATTCCTATAAAACCATATACACACATATATA  1 
//

--------------------------------------------------------------------------------

--------------------------------------------------------------------------------
	Motif ATAAWTAWAWAWATATATATATATATATATATATATATATA MEME-2 position-specific scoring matrix
--------------------------------------------------------------------------------
log-odds matrix: alength= 4 w= 41 n= 158042 bayes= 11.8636 E= 2.6e-220 
    86  -1304   -138    -85 
   -57      3  -1304     63 
    86   -197   -297    -85 
    40     73    -97    -64 
    71  -1304  -1304    -29 
  -119    -97      3     74 
   106  -1304   -297   -151 
    52    -65   -197    -29 
   108   -297  -1304   -163 
   -34   -138  -1304     66 
    88  -1304    -38   -119 
    -9   -197  -1304     55 
    93  -1304    -16   -151 
  -251    -65   -138    103 
    97    -38   -297   -177 
   -57    -16  -1304     66 
   117  -1304  -1304   -229 
  -229   -138  -1304    111 
   121   -197   -138  -1304 
  -151   -138   -138     95 
   126  -1304  -1304   -409 
  -277   -197  -1304    117 
   125   -197   -297  -1304 
  -177   -138  -1304    106 
   130  -1304  -1304  -1304 
  -251  -1304  -1304    119 
   126  -1304   -197  -1304 
  -309    -97  -1304    115 
   128   -297  -1304  -1304 
 -1304   -297  -1304    128 
   126  -1304  -1304   -409 
 -1304    -97  -1304    123 
   128   -297  -1304  -1304 
 -1304    -97  -1304    123 
   125  -1304   -197   -509 
 -1304   -138  -1304    125 
   113  -1304    -97   -277 
 -1304   -297  -1304    128 
   130  -1304  -1304  -1304 
 -1304  -1304   -197    126 
    95  -1304    -38   -151 
--------------------------------------------------------------------------------

--------------------------------------------------------------------------------
	Motif ATAAWTAWAWAWATATATATATATATATATATATATATATA MEME-2 position-specific probability matrix
--------------------------------------------------------------------------------
letter-probability matrix: alength= 4 w= 41 nsites= 84 E= 2.6e-220 
 0.738095  0.000000  0.035714  0.226190 
 0.273810  0.095238  0.000000  0.630952 
 0.738095  0.023810  0.011905  0.226190 
 0.535714  0.154762  0.047619  0.261905 
 0.666667  0.000000  0.000000  0.333333 
 0.178571  0.047619  0.095238  0.678571 
 0.845238  0.000000  0.011905  0.142857 
 0.583333  0.059524  0.023810  0.333333 
 0.857143  0.011905  0.000000  0.130952 
 0.321429  0.035714  0.000000  0.642857 
 0.750000  0.000000  0.071429  0.178571 
 0.380952  0.023810  0.000000  0.595238 
 0.773810  0.000000  0.083333  0.142857 
 0.071429  0.059524  0.035714  0.833333 
 0.797619  0.071429  0.011905  0.119048 
 0.273810  0.083333  0.000000  0.642857 
 0.916667  0.000000  0.000000  0.083333 
 0.083333  0.035714  0.000000  0.880952 
 0.940476  0.023810  0.035714  0.000000 
 0.142857  0.035714  0.035714  0.785714 
 0.976190  0.000000  0.000000  0.023810 
 0.059524  0.023810  0.000000  0.916667 
 0.964286  0.023810  0.011905  0.000000 
 0.119048  0.035714  0.000000  0.845238 
 1.000000  0.000000  0.000000  0.000000 
 0.071429  0.000000  0.000000  0.928571 
 0.976190  0.000000  0.023810  0.000000 
 0.047619  0.047619  0.000000  0.904762 
 0.988095  0.011905  0.000000  0.000000 
 0.000000  0.011905  0.000000  0.988095 
 0.976190  0.000000  0.000000  0.023810 
 0.000000  0.047619  0.000000  0.952381 
 0.988095  0.011905  0.000000  0.000000 
 0.000000  0.047619  0.000000  0.952381 
 0.964286  0.000000  0.023810  0.011905 
 0.000000  0.035714  0.000000  0.964286 
 0.892857  0.000000  0.047619  0.059524 
 0.000000  0.011905  0.000000  0.988095 
 1.000000  0.000000  0.000000  0.000000 
 0.000000  0.000000  0.023810  0.976190 
 0.785714  0.000000  0.071429  0.142857 
--------------------------------------------------------------------------------

--------------------------------------------------------------------------------
	Motif ATAAWTAWAWAWATATATATATATATATATATATATATATA MEME-2 regular expression
--------------------------------------------------------------------------------
[AT][TA][AT][AT][AT]TA[AT]A[TA]A[TA]ATA[TA]ATATATATATATATATATATATATA
--------------------------------------------------------------------------------


Time 949.20 secs.

********************************************************************************


********************************************************************************
MOTIF DBNTDTNKTTBYNYHTBYWBHTTTTKTTY MEME-3	width =  29  sites = 154  llr = 1502  E-value = 8.5e-035
********************************************************************************
--------------------------------------------------------------------------------
	Motif DBNTDTNKTTBYNYHTBYWBHTTTTKTTY MEME-3 Description
--------------------------------------------------------------------------------
Simplified        A  3132313111::3122::6123:::1221
pos.-specific     C  :22113212134234:24:331121:222
probability       G  232:3:232:3:31214::21:2234112
matrix            T  44373635574625283644467665565

         bits    3.4                              
                 3.1                              
                 2.7                              
                 2.4                              
Relative         2.1                              
Entropy          1.7                              
(14.1 bits)      1.4                              
                 1.0            *    **           
                 0.7  *        ** ** ** *  ****   
                 0.3 ** *** ************** *******
                 0.0 -----------------------------

Multilevel           TTATTTATTTTTATCTGTATTTTTTTTTT
consensus            AGT GCTG  GCGCA TCTCCA  GG  C
sequence             G C A C   C C T C  GA        
                                 T                
--------------------------------------------------------------------------------

--------------------------------------------------------------------------------
	Motif DBNTDTNKTTBYNYHTBYWBHTTTTKTTY MEME-3 sites sorted by position p-value
--------------------------------------------------------------------------------
Sequence name            Strand  Start   P-value                        Site           
-------------            ------  ----- ---------            -----------------------------
Pf3D7_14_v3:2720901-2721     +    388  4.95e-10 TGTTTTCCTT TCTCACCGTTTCCTCTGCATGCGTGGTTT TAATAAAATT
Pf3D7_14_v3:2322178-2322     +     14  6.02e-10 TAAAGCAAAT GGTTGTCTTTGTGGGTGTAGGTTTTTTTC ATTAGGTAAA
Pf3D7_14_v3:1319108-1319     +    271  1.29e-09 CTCCATCTTC TTCTTCCTCTTCCTCTTCAGCTTCTTCCT TTTGTTTCTT
Pf3D7_14_v3:2716842-2717     -    198  4.66e-09 GTTGGAATAA GCGTATGTGTGCGTGGCTAGCTTTTTTCT ATGATGGTGC
Pf3D7_14_v3:2258902-2260     -   1621  1.11e-08 TATTAATTGG TGGTATGGTTGCATATGCATTTGTTGTTT GATGTAAATG
Pf3D7_14_v3:2117607-2118     -    274  1.11e-08 GGAAAACCGT GGATGGGCGTCTATGTGCAGCAGCCTTTG TTCAAGACGA
Pf3D7_14_v3:3248618-3255     +   1068  1.32e-08 GTATTGTTAT GGGTCTAACAGCACCTGCACTGTTGGGGG ATCTTATTGT
Pf3D7_14_v3:2559671-2560     -    298  1.32e-08 GTAAAACTTT ACCTACAGCTTTAGCTGCACCAGTGGAAG CTGGAATAAT
Pf3D7_14_v3:3237002-3243     -   2374  2.18e-08 TTGCAAAAGC TGCTGCGTGCGCTTCTTCTACAGTTTCCG TTGAGGTTTC
Pf3D7_14_v3:3153871-3154     -    155  2.18e-08 TCGTGTACGA AGAATTCGTTCCGCTTGTATTAGTGGGTG ATTCCGTTAT
Pf3D7_14_v3:1544474-1545     -    674  4.18e-08 TAGTTTTTCT GCGCAGAGGTTCGATTCCTCCTTCGGTGC GACGAGCACC
Pf3D7_14_v3:3171652-3184     -   8057  4.90e-08 TTTTAAATAT TTTTTCCTCTGTGCCTGTTTATTCCTCGC ACGAATTATT
Pf3D7_14_v3:2553935-2554     +    185  5.74e-08 GATCAGGTGG AGATGCACCACCATTTGCATATCTTGCCG CTTCTTCATT
Pf3D7_14_v3:2981642-2982     +    144  7.84e-08 AAGAGCAGAA TGGTGTGGCTCTGTCATCTGAAGTTGTGA TAGGTAGTGG
Pf3D7_14_v3:3091552-3092     -    447  9.15e-08 ATGATAACAG TTGTTCAGGTGCTTGTCCTCCATTTTCCA CTACGTTTGT
Pf3D7_14_v3:1948442-1949     -    376  1.07e-07 TTGTTGTTTT TGTTGTTGTTGTTGTTGTTGTTGTTGCTG TTATATTTAT
Pf3D7_14_v3:1238907-1239     +    239  1.07e-07 AATGTAATTT TGCTGTATTCTTCCATGTTCTTTGGGAAC AGTTCTCTTC
Pf3D7_14_v3:2763706-2764     +    213  1.67e-07 TTCAACAGCT GAATTTTCCTCTGGTTGTTCCTTTTGTTC ATTACTTGTT
Pf3D7_14_v3:2926067-2926     -    115  1.94e-07 GTAACATTTC GCACAACGGTTCCTCTGTTCTTCGGTATT CTCCGAAGGG
Pf3D7_14_v3:2785932-2786     +    632  1.94e-07 CATCTTCATT ATCAGCTGGTGTTCCTTCATTTTCTTCCT CATTAGATGA
Pf3D7_14_v3:2128094-2128     -    152  1.94e-07 AGAGAATATA TCCTATATGGTTCCCTTTATCATGGGGTG GAGAACAAGA
Pf3D7_14_v3:2052207-2052     +    567  1.94e-07 ATTTTGTACA AGTTGTTGTCTTCCCACTTCCTTGTAGTC CTACAAATAA
Pf3D7_14_v3:1942814-1944     -    115  2.25e-07 AAAATGAAAG GTATAGCGTTTCGCCTTTTCGTTTTTGTT CTTTTCTTTT
Pf3D7_14_v3:2494007-2495     +    235  2.60e-07 GTGTAGTTAT GGTAGCTTTTCCGTGTCTTTTATTTTCTT TAAAAGAACC
Pf3D7_14_v3:1930690-1930     -     27  2.60e-07 CTTTAAATCT GGTTCTCTGACCAGCTCTTGTTTGTTTTT GTACTGGCAT
Pf3D7_14_v3:2912718-2913     +     79  3.00e-07 TGATACATGG TGTTACAGGAGCTTTTGCATCTGTTTGCT CCAAATATTT
Pf3D7_14_v3:1728983-1729     +    231  3.00e-07 TTGTCTTTTA TTTTCCCTTTGTGCATGCAGTTTTCTTTT TGTGATTATG
Pf3D7_14_v3:1769521-1770     +    364  3.46e-07 CATAGGAATT TTTTACAGGCCCATATGTAGTATCTGTTC CTATTAATAT
Pf3D7_14_v3:3199069-3204     -    148  3.99e-07 TTATTTTCAT TTTTTCCTCCTCATCTTCAGTATCCGCCT TTTCATATAT
Pf3D7_14_v3:1862995-1863     +     76  5.28e-07 TTCCATCATA GCCAGATGTTCCATATGTTCATGGGTTCT AAATAATAAA
Pf3D7_14_v3:3218194-3225     +   3173  6.06e-07 CAACATTTAC AGGTGTATTTGGAGGTGCTGCAGCTGTTA GCTTGTTTTC
Pf3D7_14_v3:2425909-2426     -    279  6.06e-07 TAAATTTGTT ATTTGTTCTTGCTCCTTTTGTAGTGTTTC ATTTTTGATA
Pf3D7_14_v3:2102322-2104     -   1329  6.06e-07 ATATATAAAA AGATGTACTTTTGCAAGTTCCTTTTTTTT CTTATTTTTA
Pf3D7_14_v3:3212133-3217     +   2782  6.95e-07 ATATATTTAA AGGTGCAGATGCCAGTGTATATTTGTATT ATACTAGAAA
Pf3D7_14_v3:2140106-2140     -    260  6.95e-07 TAGCTACTGG TCCTGCACCTATATCTTTAGCTTGTTGTG TTATATCCAT
Pf3D7_14_v3:3147264-3148     +    272  7.96e-07 ACGAGTCTTT TCTCGTCCTACCAACTGTTTGTTGTGTCT TATATTTTGT
Pf3D7_14_v3:2514879-2515     -    171  7.96e-07 CTACAACAGT TTGTGTTGCTATACCAGCATGATCTGTTC CTGGTATATA
Pf3D7_14_v3:1547571-1548     +    488  7.96e-07 ATATTTTTAA TGTTTTACTTTCATATGTTGTTGTTGTGC CTTTAAAATG
Pf3D7_14_v3:2324071-2324     +    233  9.11e-07 AAGCATTACA AGCTCTAGCTCTTGCACCTGGTTTGATTT           
Pf3D7_14_v3:1480459-1480     -     55  9.11e-07 TATCACTAAG TGGATTTTTTCCACTACCATCTTTGTTTC CTGTTAATGA
Pf3D7_14_v3:2968650-2969     -    329  1.04e-06 AATATTATGT ATAGGTGGTCCTCCTTCCATTTTTTGTCT AGTTTGTAAA
Pf3D7_14_v3:1407391-1407     +     15  1.04e-06 TAGCATTTCT TGAAGCTGATCTCCATCCTCCTCTCATTG CTAAAACACC
Pf3D7_14_v3:3193679-3194     -    304  1.19e-06 CATTAGGTTT TCCCGTATCACCATTATCACCCCCTTCTC TTTTATCTTC
Pf3D7_14_v3:2451392-2451     +     48  1.19e-06 AAAAATATAT ATATGTGCTTCTCAGTGCAGAATCGGTTA CAAAAAATGT
Pf3D7_14_v3:2091959-2093     +    368  1.19e-06 AATACAGTGT GTCACCTGTTGTGCGTGTTGCTGTCAAAC CAAAAGATAG
Pf3D7_14_v3:1236693-1237     +    231  1.54e-06 CGCAGTATTA TTCTGTTGTGCCGCCACCAAATTCGGAAT CAAATGGCTA
Pf3D7_14_v3:2257247-2257     -    220  2.00e-06 TTTTTTTCTT ATGTACCCTTTTGTGTGCATCCCTTCCTT ATATATATAA
Pf3D7_14_v3:3100755-3100     -     72  2.27e-06 ATTGAATATT GTCCCTGTCTTTGTTTTTTTACCTGGGCC CGTCGAATAT
Pf3D7_14_v3:3078593-3079     +    117  2.27e-06 TGTTAAATAT GCAAAACATTTCCCCTTCACTCTTTTGTC AAATATTTTT
Pf3D7_14_v3:2714900-2715     +    158  2.27e-06 TTCTAGTTGA ATCTTTGGATGTTCCTGTAGTACTTTTTT TTTTATTATT
Pf3D7_14_v3:3015579-3016     +    219  2.57e-06 CATCTTCTTC ATCATCATCTTCACCATCATCTTCTTCTT CATCATCTTC
Pf3D7_14_v3:2075664-2075     +     10  2.57e-06  TCTGCCTTC TCCTATTATTGTTCCTTCACATTTCGACC ATTTTAATGC
Pf3D7_14_v3:2457525-2457     -     75  3.30e-06 CAAGCGTTTT GGCCATGTGTTGACAAGTATCCTTGGCAC ACACATCAGA
Pf3D7_14_v3:2447532-2448     -     78  3.30e-06 CCATATTCCT TGGGGCTGTTTTATGTGCCGTCTGTTCTT ATATGGCCTT
Pf3D7_14_v3:1264283-1265     -    333  3.30e-06 TATTTTTTTC TCCTTTCTTTTTTTCTCCTTTCTTTTTTT TGTCTTTTTT
Pf3D7_14_v3:2690913-2691     +     89  3.73e-06 GGTATATGCA TGTTGAAATGCCACCTTTTGAATGGGTTC GTGTTATTAT
Pf3D7_14_v3:1546091-1546     -    249  3.73e-06 ATAAAATAAC AGATGTTGGTGTTGAGGCAACAGGTGTTT TTATGATTTT
Pf3D7_14_v3:2718804-2719     -    120  4.21e-06 AATTATATGC TCATTTACTTTTGTGTCTATTTTGTTCTT TTAATATATA
Pf3D7_14_v3:2344427-2344     -    121  4.21e-06 TGCACAAAAA AAGTACCCTTTTCTCTCCATATGTTATTC CAAAATAAAT
Pf3D7_14_v3:1990409-1990     +    483  4.21e-06 AGTACTTTCA TTTTATATTCCTCTGTGCACATTTTATCG TTTG      
Pf3D7_14_v3:1928094-1928     +    437  4.21e-06 GAAAAAAAAG GGGTTTGTATGTAGGTCTTCTTCGTTATT TATATTCTAA
Pf3D7_14_v3:1536669-1536     +     74  4.21e-06 CTAAATTGAT ATCAACAGGTTCCTCTGTTTGTTGGAATT TAATTTTATT
Pf3D7_14_v3:2926975-2927     -     61  4.75e-06 CGGAATAATC ATATGTACCTTCATCTGTACTTTCTTTAA AATTATCTAA
Pf3D7_14_v3:2905258-2905     +     11  4.75e-06 CAAAATTATC GTCATCATCATCGTCGTCATCTGGTTTAC CGTCGTCTTT
Pf3D7_14_v3:2865176-2865     +    202  4.75e-06 TCATTTTCTA ATATATTTTTGCCCGTGTCTTTTTTTCCT AAAAATATAA
Pf3D7_14_v3:2484463-2485     +     99  4.75e-06 TTTTTTATGA AGAAATAAGTTCCCATGTTCGTTTGGATT TTCAAGAAAA
Pf3D7_14_v3:3028395-3029     +    781  5.35e-06 TACATACGGT TCATCGCTTCTCACCTCTTCCATGTTTAT ATTCTGCATA
Pf3D7_14_v3:2277389-2278     -    518  6.02e-06 ATAATAATTT TGATGCATGGGTTGCACTAACTTTTGCAC AGATTAAATT
Pf3D7_14_v3:1605899-1606     +    499  6.02e-06 CATTTCAGAT ACGTTCTTCTCTATGTCTTTTTTTTTTTT TTTTAATTTA
Pf3D7_14_v3:3163521-3170     -   5849  6.77e-06 GTTTTACATC AGACTCCGTTCTATTTCTTTGACGTGCAT CATTTGTATT
Pf3D7_14_v3:3105313-3105     -    426  7.61e-06 TATAAAGTTC AGTTATTGAAGTGCATGCACATGGGTTAT TTCACAGAAT
Pf3D7_14_v3:1474969-1477     -    166  7.61e-06 ATTAATATTT GTATGCATATATGTCTGCACATTATGTGC ATTGAAAAAA
Pf3D7_14_v3:1901666-1901     -    107  8.54e-06 GTATATTAAA AGGTAAATGTTTGTCTTTTTTCTTGGTGT CTTTATCAGT
Pf3D7_14_v3:2243836-2244     -    194  9.57e-06 TATGATATTG GGATTAGATTGTCTCACTATAATTGGTTG TGGATCTTCA
Pf3D7_14_v3:1890022-1890     +    632  9.57e-06 TTCTATGTAT GGGTTTTGATTCATCATCCCATTTTTTTC TTATCAT   
Pf3D7_14_v3:1527983-1528     +     78  9.57e-06 GACGTAATCC TTCTGCCCCTGTTTCTTTAAATCCAGCTG TTATTATAAC
Pf3D7_14_v3:2828662-2828     +    109  1.07e-05 ATACAGTAGT AAATGCGGGATCTCCTTCAGGTGGAGGTA TATAATCATG
Pf3D7_14_v3:1458985-1459     +     23  1.07e-05 TTGGGTAGGA GGTCGATTTTCTGTAACTAGTTCTGTTGG TATATTACCC
Pf3D7_14_v3:1414870-1415     +    334  1.07e-05 TTGATAACAG GTATACATGTCTTGGTTCATCATGTACCT ATCCACGTAG
Pf3D7_14_v3:3233161-3233     -    557  1.20e-05 TAACATTTGG ATTTTTCATTGCTGGTTCATTTTTTGTTT CCATATTAGA
Pf3D7_14_v3:3149076-3153     -   3549  1.20e-05 AAATATCTGC ATTCACGTTATCATCGCTAGTATTGGGTG AAGCATTATA
Pf3D7_14_v3:2962128-2962     +     17  1.20e-05 AAAACCTTTC TTCATCAGATTTGGGTGTTTTTTTTGATG TTATACCTTT
Pf3D7_14_v3:2676885-2677     -    136  1.34e-05 GTATTGCATT TTGTAAATCTTTTCTTGCATCTTCTGCTA ATTTTTGTGT
Pf3D7_14_v3:1975562-1975     +      6  1.34e-05      CCATC GTCTGTCGAATCGTATCCAGAATATGATG AGGAACTTAT
Pf3D7_14_v3:1668110-1668     -    239  1.34e-05 TTGTGTATAC TCTTTCTTTTTTCTCTTTACTTTTGGTAA TGTCAATATT
Pf3D7_14_v3:1240431-1241     +    429  1.34e-05 CTTTTTATTC GGTTTTCCTATTACTTGTATTATTTTTTC TAATTGATTC
Pf3D7_14_v3:3229073-3229     -     55  1.50e-05 ATCTAATACA TTATGTAATTCTTCCAGTATTAGTTGTTT TGATAAATCA
Pf3D7_14_v3:2245042-2245     +    117  1.50e-05 TGTTACTATC GTCTCTTGACATGTGTCCACATTTTGTAT ATAATTTGGG
Pf3D7_14_v3:1938130-1938     +    191  1.50e-05 TCCTCTCTCT TGGCATATTTTCCTATTCTCCTTTTTTAA TTTCCTACAA
Pf3D7_14_v3:1680399-1680     +    209  1.50e-05 TTTATTTTTG GAGACCTCTTCCTTATTTTGCTTTTTTCC TTTTATTCTT
Pf3D7_14_v3:2014594-2014     -    146  1.67e-05 AACTTTTGCA GCCTTAACTTTTGCAGCCTTAATTTTGGC TAATTTTCCA
Pf3D7_14_v3:1898319-1898     +    119  1.67e-05 ATATAAAGAC ACGTAATGTTTTCCCATTTGATGTGGTAG AAAACAATTA
Pf3D7_14_v3:1871582-1871     -    296  1.67e-05 CAATTCATTT TCTTTTGTCTCTTTGGGTATGTTTTTTAC ACATAAATTT
Pf3D7_14_v3:3206094-3211     -   5311  1.86e-05 CTTATCATTT AGTCCTTTCTTCATTTCTACATTTTTGTT TCGATTTATT
Pf3D7_14_v3:2806677-2807     +    263  1.86e-05 AATTTTTATT GTTTGTTTTTTCATCTTTTTCTTTGTATA GACAAAATGA
Pf3D7_14_v3:2237045-2237     -     74  1.86e-05 TAAGGTATAA AAAAACATTTTCGAGTGCATGTTTTGCTT TATTTCTTTT
Pf3D7_14_v3:1259833-1260     -    302  1.86e-05  ATATATGTA TATTGTATGTGCCTCTGTTTTGCTTTATG ATTAGTTTAT
Pf3D7_14_v3:3205016-3205     -    109  2.07e-05 TTTACCTAAC GATTATCTTCCTCCGTGCTCGATTAAGCT ATATAACATT
Pf3D7_14_v3:2685119-2685     -     18  2.07e-05 TTGTGCCATT GCACACAATCCTCTATGTTCTACTCTTTC AGCAAATAAT
Pf3D7_14_v3:2550735-2551     +    401  2.07e-05 TTGACATAAA TGAATTATCCTCTGATGCTCCTTTAGCAG TAGTAAAATC
Pf3D7_14_v3:1501659-1502     -    173  2.07e-05 ATAATATTAT AATTTTGTGAGCCGCTTTATCCTTTTTTT TTAAGTATAT
Pf3D7_14_v3:3247420-3247     -     63  2.31e-05 TTTAGTGGCA TGGTCTATTCGTGCATTTAATTGTTTCGT TGTATTTTTA
Pf3D7_14_v3:3004936-3005     +    481  2.31e-05 TTTAAAATTT ACATGTAGAGGTACCTTTTTTTTTTTTTT TTTTTTTTAA
Pf3D7_14_v3:2557266-2558     +    128  2.31e-05 TAATATCACT GTGTTTATTTGTTTTTTTACATGTGTTTT ATATAACTAT
Pf3D7_14_v3:1717841-1718     -    119  2.31e-05 TGACTATTAT TAATATTGTTGTTGATGTTGTTTTGGTTT TTGTTTTGGT
Pf3D7_14_v3:1437748-1438     +    100  2.31e-05 TATTTATTTC TTTTGTATTTTTGTCACTACATTTCACTG CTGGGATATT
Pf3D7_14_v3:2811645-2812     +    383  2.56e-05 TATCCTCACA ACAACCATTTGTGTCTTTTTTCTCTTTCT TATCAGAATA
Pf3D7_14_v3:2654620-2654     +    161  2.56e-05 CATCTTATGA TGATTTTTTCCCATATGTAAATTCTTCTC AATTTTATTC
Pf3D7_14_v3:3226151-3228     +    703  2.84e-05 AACATTTTTG TGTCTTCGTAGTATATTCATAATCTGTCT GACCTGGAAA
Pf3D7_14_v3:3010975-3011     +     54  2.84e-05 TATTGTGATA ACTTATTCTTCCTTATTTTGATGTTGTTT TTATATGTTA
Pf3D7_14_v3:2908942-2909     -    218  2.84e-05 ATATAAAATA GCCTGCATGCATTTTTCCACCTTTTATTA AAAAAATAAA
Pf3D7_14_v3:2893758-2894     +    134  3.16e-05 TGTTAACAAT ATTTATGTCTTCATTTGTACTACTTGAGT TGATATATAT
Pf3D7_14_v3:2569308-2569     -    117  3.16e-05 GAACAAAAAT ACCTACATTTGTGTGTGCTATACCTATGT ACACATTTAA
Pf3D7_14_v3:1919088-1919     -    297  3.16e-05 AACGGAATGT TTATTTATTTTTACTTCTTTCTTTGTTTT TTTTACTTTA
Pf3D7_14_v3:1338545-1339     -    390  3.16e-05 AAAAGAATTT TTTTTTCTCTGTGGCTGTACTTTGAAGAT ATTTTATATA
Pf3D7_14_v3:3159154-3159     +    228  3.50e-05 TTCTGTTTTG TTCTGTTTTGGTCTATTTTTTTCTGTTCT GAATTTTTTT
Pf3D7_14_v3:1940374-1941     -    226  4.28e-05 AAAGGCTATT TCATGTTATTCTGCTATTTTCTTTTTTTT ATTTTGGAAA
Pf3D7_14_v3:2780724-2781     -     84  4.73e-05 CATTATCTCC ATATTTATTTCCATCGTCATTTTTGTTAT TAATTTTATT
Pf3D7_14_v3:2685929-2686     +    327  5.22e-05 TACGCTTGTA ATAAATCCGTCCATTGGTATAATCGTGGG GAATCTTTAG
Pf3D7_14_v3:1229491-1229     -    162  5.22e-05 AAATAATTTT TTTCTTTTTCCCGTAACCTCAATTTTTCT ACAGCATTAT
Pf3D7_14_v3:2835751-2836     +     72  5.76e-05 CTACTACTAC ACCATTCATTTCGAATGTATCATTTTCTT TTGTTTTTGG
Pf3D7_14_v3:2800128-2801     -    437  5.76e-05 TATGTATATT TTCTTTTTTTTTCCTTTTACGGTTTTTTG TCCACTTTCT
Pf3D7_14_v3:2294662-2295     +    135  5.76e-05 TACATATATA TATTGTATGTGCATGTGTATTTTTTAGTA TAATTATGTG
Pf3D7_14_v3:3059825-3060     -    104  6.35e-05 TAATAATTAT TTTATTATTTCTATGTTCATTTGGGGATT ATATTTTATA
Pf3D7_14_v3:2980048-2980     +     38  7.69e-05 CCAATATTTA TGATAATGCATTATGTGTACACCTTTTGG CGACTTATAT
Pf3D7_14_v3:2639381-2640     -    542  7.69e-05 TGTCTACAAA TGCTTTTAATTCTTCTGTATCTTGTTTAA GATTGTCTTG
Pf3D7_14_v3:2462480-2462     -     36  7.69e-05 AATTACGTCT AAAATATCGTCCCTATTCTCGACTTGTCC ACAAAACTCG
Pf3D7_14_v3:2285192-2285     -     76  7.69e-05 CGGAACCTCT GGTTAAGGCATTTTCAGCAGCATATTGTG GTAGACCATT
Pf3D7_14_v3:1702883-1703     +     58  7.69e-05 TACTTTTTTA ATATTTTTTTTCAGCACCTTGCTTGTATT TTTTAAGGCC
Pf3D7_14_v3:2798269-2799     +    800  8.45e-05 TTTTTATATA AGTTATGCTTCTTTTTTTTTTTTGCGTAC AGTGCAAATT
Pf3D7_14_v3:1515853-1516     -    205  8.45e-05 TTTATTATTC TTTTTTGTATTTCCTGTTAGGCTTTTCTC ATTTAACGCA
Pf3D7_14_v3:2590786-2591     +    180  9.28e-05 TTTTATTTTA TTTTATGGTATCATATTTTCTTTTTTCTT TTTTTTTTTT
Pf3D7_14_v3:2777469-2777     +    139  1.02e-04 TAATGTTTAG TAATGCCTTTGTTTTTCTATATTTTATGC TCGTATGTGA
Pf3D7_14_v3:1375918-1376     +     29  1.02e-04 TGATAATTGC ATATATGAGTTTGGATTTTCATTTGTTGG GATATGATTT
Pf3D7_14_v3:1304259-1304     +    155  1.02e-04 ATTACATGAT GAATTTCTACTTCTTTTTATTTTTTGGTC TTGTAGATAA
Pf3D7_14_v3:3062456-3062     -    141  1.12e-04 TTATTTTTTT ATTTTTCTTGGTGTCATTTCGTTCTTGGA TTTCAACAAA
Pf3D7_14_v3:3146049-3146     -    142  1.22e-04 AAATAAGGAA GGGAAAAAATCCATTTGTACTTTTTTTGT AATCCTTTTA
Pf3D7_14_v3:2765055-2765     -    109  1.22e-04 TATGAGTATG ATACTTTTCTGTACGTCTTTTAGTTTGCA TTTCCATAAC
Pf3D7_14_v3:1688993-1689     -     58  1.46e-04 TGGTTGAAAT ACATTTGATTGCTCATTTATTATTTTTTT ATGGAAATGA
Pf3D7_14_v3:2127340-2127     +    262  1.60e-04 ATATAAATAG AAATACTTTCTTCCCTTTTTTTTTGTATT ATATGTTATT
Pf3D7_14_v3:1221812-1222     -     86  1.60e-04 ACGCCTTTGC TCCCGTTCGTCTTATTCTTGTTCCCATTT CCGGTATTCC
Pf3D7_14_v3:1186746-1187     +    383  1.74e-04 TTATATGTGC TTATTATGTAGTGTCTTCATAATTTTTTT TACCCTTATA
Pf3D7_14_v3:2283195-2283     -     55  1.90e-04 AATATTAAAA TTATTTATTTTTCTTTGTTGCTTCCTATA TATGTAATTT
Pf3D7_14_v3:1418506-1418     -     66  1.90e-04 AATGCAAATT TTATGTGTGTGCGGTTTTATGAGATTAAG ATAAGATCCA
Pf3D7_14_v3:1257659-1257     +     85  1.90e-04 AATCATAGAG TTATATTTTTTTGCGTCCACAATATTATT AAGAGCATCT
Pf3D7_14_v3:2576923-2577     +    379  2.07e-04 TTAATATTTA TTTTGTGTCCTTCTTTGCATGCGCAATAT AATACTTGTT
Pf3D7_14_v3:2796020-2796     -    160  2.26e-04 TTAAATTTAT TGTCGTATTATTGTTTTTTGTTTTTTATT ACACTTTCAA
Pf3D7_14_v3:1503833-1504     +    319  2.45e-04 TACCGTTTAA AGGTGACAATACAATTGCACAACTTGTTC GTATGGTTGT
Pf3D7_14_v3:2900741-2901     +    198  2.67e-04 AACTAAATAG TTATTTCATTTTATTTTTACATGCTTTCT TGTTTTATTT
Pf3D7_14_v3:2250080-2250     -     11  2.67e-04 TTTTTTGGGG GGGTTTCATACTTACACTTCATTTGTGTA TTAAACATAA
Pf3D7_14_v3:1963864-1964     +     64  3.15e-04 TTCCTAAGCA GTCTTCATATTCATATCTATCATACGATT TCACCATTTT
Pf3D7_14_v3:1971363-1971     -    158  3.41e-04 AAGAAGGTAA TGTAATTCATTTAAATGTACAATTTGCTC ATCATTTAAG
Pf3D7_14_v3:2803573-2803     -    240  3.70e-04 TATTATCAGA ATTTTCGGATTCCTCATTACTTTCATAAC TCTTAACAAA
Pf3D7_14_v3:2987493-2987     +    302  8.48e-04 AGGTTTATGG GAAAAAGGTTGCACCTCGATTTTTGATAT CAAAGAAAGT
--------------------------------------------------------------------------------

--------------------------------------------------------------------------------
	Motif DBNTDTNKTTBYNYHTBYWBHTTTTKTTY MEME-3 block diagrams
--------------------------------------------------------------------------------
SEQUENCE NAME            POSITION P-VALUE  MOTIF DIAGRAM
-------------            ----------------  -------------
Pf3D7_14_v3:2720901-2721          4.9e-10  387_[+3]_489
Pf3D7_14_v3:2322178-2322            6e-10  13_[+3]_292
Pf3D7_14_v3:1319108-1319          1.3e-09  270_[+3]_336
Pf3D7_14_v3:2716842-2717          4.7e-09  197_[-3]_34
Pf3D7_14_v3:2258902-2260          1.1e-08  1620_[-3]_195
Pf3D7_14_v3:2117607-2118          1.1e-08  273_[-3]_105
Pf3D7_14_v3:3248618-3255          1.3e-08  1067_[+3]_6237
Pf3D7_14_v3:2559671-2560          1.3e-08  297_[-3]_113
Pf3D7_14_v3:3237002-3243          2.2e-08  2373_[-3]_3954
Pf3D7_14_v3:3153871-3154          2.2e-08  154_[-3]_193
Pf3D7_14_v3:1544474-1545          4.2e-08  673_[-3]_71
Pf3D7_14_v3:3171652-3184          4.9e-08  8056_[-3]_4899
Pf3D7_14_v3:2553935-2554          5.7e-08  184_[+3]_664
Pf3D7_14_v3:2981642-2982          7.8e-08  143_[+3]_439
Pf3D7_14_v3:3091552-3092          9.1e-08  446_[-3]_86
Pf3D7_14_v3:1948442-1949          1.1e-07  375_[-3]_308
Pf3D7_14_v3:1238907-1239          1.1e-07  238_[+3]_24
Pf3D7_14_v3:2763706-2764          1.7e-07  212_[+3]_192
Pf3D7_14_v3:2926067-2926          1.9e-07  114_[-3]_132
Pf3D7_14_v3:2785932-2786          1.9e-07  631_[+3]_63
Pf3D7_14_v3:2128094-2128          1.9e-07  151_[-3]_135
Pf3D7_14_v3:2052207-2052          1.9e-07  566_[+3]_56
Pf3D7_14_v3:1942814-1944          2.2e-07  114_[-3]_1918
Pf3D7_14_v3:2494007-2495          2.6e-07  234_[+3]_842
Pf3D7_14_v3:1930690-1930          2.6e-07  26_[-3]_237
Pf3D7_14_v3:2912718-2913            3e-07  78_[+3]_188
Pf3D7_14_v3:1728983-1729            3e-07  230_[+3]_537
Pf3D7_14_v3:1769521-1770          3.5e-07  363_[+3]_113
Pf3D7_14_v3:3199069-3204            4e-07  147_[-3]_4764
Pf3D7_14_v3:1862995-1863          5.3e-07  75_[+3]_185
Pf3D7_14_v3:3218194-3225          6.1e-07  3172_[+3]_4366
Pf3D7_14_v3:2425909-2426          6.1e-07  278_[-3]_41
Pf3D7_14_v3:2102322-2104          6.1e-07  1328_[-3]_785
Pf3D7_14_v3:3212133-3217          6.9e-07  2781_[+3]_2702
Pf3D7_14_v3:2140106-2140          6.9e-07  259_[-3]_97
Pf3D7_14_v3:3147264-3148            8e-07  271_[+3]_1081
Pf3D7_14_v3:2514879-2515            8e-07  170_[-3]_211
Pf3D7_14_v3:1547571-1548            8e-07  487_[+3]_50
Pf3D7_14_v3:2324071-2324          9.1e-07  232_[+3]
Pf3D7_14_v3:1480459-1480          9.1e-07  54_[-3]_156
Pf3D7_14_v3:2968650-2969            1e-06  328_[-3]_165
Pf3D7_14_v3:1407391-1407            1e-06  14_[+3]_235
Pf3D7_14_v3:3193679-3194          1.2e-06  303_[-3]_789
Pf3D7_14_v3:2451392-2451          1.2e-06  47_[+3]_321
Pf3D7_14_v3:2091959-2093          1.2e-06  367_[+3]_943
Pf3D7_14_v3:1236693-1237          1.5e-06  230_[+3]_130
Pf3D7_14_v3:2257247-2257            2e-06  219_[-3]_61
Pf3D7_14_v3:3100755-3100          2.3e-06  71_[-3]_139
Pf3D7_14_v3:3078593-3079          2.3e-06  116_[+3]_303
Pf3D7_14_v3:2714900-2715          2.3e-06  157_[+3]_124
Pf3D7_14_v3:3015579-3016          2.6e-06  218_[+3]_551
Pf3D7_14_v3:2075664-2075          2.6e-06  9_[+3]_230
Pf3D7_14_v3:2457525-2457          3.3e-06  74_[-3]_161
Pf3D7_14_v3:2447532-2448          3.3e-06  77_[-3]_398
Pf3D7_14_v3:1264283-1265          3.3e-06  332_[-3]_432
Pf3D7_14_v3:2690913-2691          3.7e-06  88_[+3]_338
Pf3D7_14_v3:1546091-1546          3.7e-06  248_[-3]_169
Pf3D7_14_v3:2718804-2719          4.2e-06  119_[-3]_553
Pf3D7_14_v3:2344427-2344          4.2e-06  120_[-3]_187
Pf3D7_14_v3:1990409-1990          4.2e-06  482_[+3]_4
Pf3D7_14_v3:1928094-1928          4.2e-06  436_[+3]_390
Pf3D7_14_v3:1536669-1536          4.2e-06  73_[+3]_188
Pf3D7_14_v3:2926975-2927          4.7e-06  60_[-3]_153
Pf3D7_14_v3:2905258-2905          4.7e-06  10_[+3]_373
Pf3D7_14_v3:2865176-2865          4.7e-06  201_[+3]_189
Pf3D7_14_v3:2484463-2485          4.7e-06  98_[+3]_685
Pf3D7_14_v3:3028395-3029          5.3e-06  780_[+3]_63
Pf3D7_14_v3:2277389-2278            6e-06  517_[-3]_98
Pf3D7_14_v3:1605899-1606            6e-06  498_[+3]_45
Pf3D7_14_v3:3163521-3170          6.8e-06  5848_[-3]_1023
Pf3D7_14_v3:3105313-3105          7.6e-06  425_[-3]_48
Pf3D7_14_v3:1474969-1477          7.6e-06  165_[-3]_2837
Pf3D7_14_v3:1901666-1901          8.5e-06  106_[-3]_186
Pf3D7_14_v3:2243836-2244          9.6e-06  193_[-3]_127
Pf3D7_14_v3:1890022-1890          9.6e-06  631_[+3]_7
Pf3D7_14_v3:1527983-1528          9.6e-06  77_[+3]_268
Pf3D7_14_v3:2828662-2828          1.1e-05  108_[+3]_135
Pf3D7_14_v3:1458985-1459          1.1e-05  22_[+3]_627
Pf3D7_14_v3:1414870-1415          1.1e-05  333_[+3]_138
Pf3D7_14_v3:3233161-3233          1.2e-05  556_[-3]_137
Pf3D7_14_v3:3149076-3153          1.2e-05  3548_[-3]_690
Pf3D7_14_v3:2962128-2962          1.2e-05  16_[+3]_376
Pf3D7_14_v3:2676885-2677          1.3e-05  135_[-3]_255
Pf3D7_14_v3:1975562-1975          1.3e-05  5_[+3]_242
Pf3D7_14_v3:1668110-1668          1.3e-05  238_[-3]_45
Pf3D7_14_v3:1240431-1241          1.3e-05  428_[+3]_593
Pf3D7_14_v3:3229073-3229          1.5e-05  54_[-3]_344
Pf3D7_14_v3:2245042-2245          1.5e-05  116_[+3]_394
Pf3D7_14_v3:1938130-1938          1.5e-05  190_[+3]_80
Pf3D7_14_v3:1680399-1680          1.5e-05  208_[+3]_326
Pf3D7_14_v3:2014594-2014          1.7e-05  145_[-3]_197
Pf3D7_14_v3:1898319-1898          1.7e-05  118_[+3]_137
Pf3D7_14_v3:1871582-1871          1.7e-05  295_[-3]_50
Pf3D7_14_v3:3206094-3211          1.9e-05  5310_[-3]_264
Pf3D7_14_v3:2806677-2807          1.9e-05  262_[+3]_56
Pf3D7_14_v3:2237045-2237          1.9e-05  73_[-3]_169
Pf3D7_14_v3:1259833-1260          1.9e-05  301_[-3]_9
Pf3D7_14_v3:3205016-3205          2.1e-05  108_[-3]_171
Pf3D7_14_v3:2685119-2685          2.1e-05  17_[-3]_335
Pf3D7_14_v3:2550735-2551          2.1e-05  400_[+3]_210
Pf3D7_14_v3:1501659-1502          2.1e-05  172_[-3]_183
Pf3D7_14_v3:3247420-3247          2.3e-05  62_[-3]_280
Pf3D7_14_v3:3004936-3005          2.3e-05  480_[+3]_349
Pf3D7_14_v3:2557266-2558          2.3e-05  127_[+3]_1303
Pf3D7_14_v3:1717841-1718          2.3e-05  118_[-3]_194
Pf3D7_14_v3:1437748-1438          2.3e-05  99_[+3]_158
Pf3D7_14_v3:2811645-2812          2.6e-05  382_[+3]_19
Pf3D7_14_v3:2654620-2654          2.6e-05  160_[+3]_148
Pf3D7_14_v3:3226151-3228          2.8e-05  702_[+3]_1263
Pf3D7_14_v3:3010975-3011          2.8e-05  53_[+3]_146
Pf3D7_14_v3:2908942-2909          2.8e-05  217_[-3]_167
Pf3D7_14_v3:2893758-2894          3.2e-05  133_[+3]_686
Pf3D7_14_v3:2569308-2569          3.2e-05  116_[-3]_94
Pf3D7_14_v3:1919088-1919          3.2e-05  296_[-3]_24
Pf3D7_14_v3:1338545-1339          3.2e-05  389_[-3]_59
Pf3D7_14_v3:3159154-3159          3.5e-05  227_[+3]_300
Pf3D7_14_v3:1940374-1941          4.3e-05  225_[-3]_402
Pf3D7_14_v3:2780724-2781          4.7e-05  83_[-3]_590
Pf3D7_14_v3:2685929-2686          5.2e-05  326_[+3]_37
Pf3D7_14_v3:1229491-1229          5.2e-05  161_[-3]_121
Pf3D7_14_v3:2835751-2836          5.8e-05  71_[+3]_328
Pf3D7_14_v3:2800128-2801          5.8e-05  436_[-3]_1180
Pf3D7_14_v3:2294662-2295          5.8e-05  134_[+3]_508
Pf3D7_14_v3:3059825-3060          6.3e-05  103_[-3]_181
Pf3D7_14_v3:2980048-2980          7.7e-05  37_[+3]_167
Pf3D7_14_v3:2639381-2640          7.7e-05  541_[-3]_71
Pf3D7_14_v3:2462480-2462          7.7e-05  35_[-3]_370
Pf3D7_14_v3:2285192-2285          7.7e-05  75_[-3]_257
Pf3D7_14_v3:1702883-1703          7.7e-05  57_[+3]_423
Pf3D7_14_v3:2798269-2799          8.5e-05  799_[+3]_100
Pf3D7_14_v3:1515853-1516          8.5e-05  204_[-3]_47
Pf3D7_14_v3:2590786-2591          9.3e-05  179_[+3]_233
Pf3D7_14_v3:2777469-2777           0.0001  138_[+3]_292
Pf3D7_14_v3:1375918-1376           0.0001  28_[+3]_235
Pf3D7_14_v3:1304259-1304           0.0001  154_[+3]_118
Pf3D7_14_v3:3062456-3062          0.00011  140_[-3]_71
Pf3D7_14_v3:3146049-3146          0.00012  141_[-3]_114
Pf3D7_14_v3:2765055-2765          0.00012  108_[-3]_471
Pf3D7_14_v3:1688993-1689          0.00015  57_[-3]_637
Pf3D7_14_v3:2127340-2127          0.00016  261_[+3]_70
Pf3D7_14_v3:1221812-1222          0.00016  85_[-3]_114
Pf3D7_14_v3:1186746-1187          0.00017  382_[+3]_58
Pf3D7_14_v3:2283195-2283          0.00019  54_[-3]_194
Pf3D7_14_v3:1418506-1418          0.00019  65_[-3]_201
Pf3D7_14_v3:1257659-1257          0.00019  84_[+3]_204
Pf3D7_14_v3:2576923-2577          0.00021  378_[+3]_62
Pf3D7_14_v3:2796020-2796          0.00023  159_[-3]_158
Pf3D7_14_v3:1503833-1504          0.00025  318_[+3]_213
Pf3D7_14_v3:2900741-2901          0.00027  197_[+3]_42
Pf3D7_14_v3:2250080-2250          0.00027  10_[-3]_249
Pf3D7_14_v3:1963864-1964          0.00031  63_[+3]_152
Pf3D7_14_v3:1971363-1971          0.00034  157_[-3]_60
Pf3D7_14_v3:2803573-2803          0.00037  239_[-3]_26
Pf3D7_14_v3:2987493-2987          0.00085  301_[+3]_21
--------------------------------------------------------------------------------

--------------------------------------------------------------------------------
	Motif DBNTDTNKTTBYNYHTBYWBHTTTTKTTY MEME-3 in BLOCKS format
--------------------------------------------------------------------------------
BL   MOTIF DBNTDTNKTTBYNYHTBYWBHTTTTKTTY width=29 seqs=154
Pf3D7_14_v3:2720901-2721 (  388) TCTCACCGTTTCCTCTGCATGCGTGGTTT  1 
Pf3D7_14_v3:2322178-2322 (   14) GGTTGTCTTTGTGGGTGTAGGTTTTTTTC  1 
Pf3D7_14_v3:1319108-1319 (  271) TTCTTCCTCTTCCTCTTCAGCTTCTTCCT  1 
Pf3D7_14_v3:2716842-2717 (  198) GCGTATGTGTGCGTGGCTAGCTTTTTTCT  1 
Pf3D7_14_v3:2258902-2260 ( 1621) TGGTATGGTTGCATATGCATTTGTTGTTT  1 
Pf3D7_14_v3:2117607-2118 (  274) GGATGGGCGTCTATGTGCAGCAGCCTTTG  1 
Pf3D7_14_v3:3248618-3255 ( 1068) GGGTCTAACAGCACCTGCACTGTTGGGGG  1 
Pf3D7_14_v3:2559671-2560 (  298) ACCTACAGCTTTAGCTGCACCAGTGGAAG  1 
Pf3D7_14_v3:3237002-3243 ( 2374) TGCTGCGTGCGCTTCTTCTACAGTTTCCG  1 
Pf3D7_14_v3:3153871-3154 (  155) AGAATTCGTTCCGCTTGTATTAGTGGGTG  1 
Pf3D7_14_v3:1544474-1545 (  674) GCGCAGAGGTTCGATTCCTCCTTCGGTGC  1 
Pf3D7_14_v3:3171652-3184 ( 8057) TTTTTCCTCTGTGCCTGTTTATTCCTCGC  1 
Pf3D7_14_v3:2553935-2554 (  185) AGATGCACCACCATTTGCATATCTTGCCG  1 
Pf3D7_14_v3:2981642-2982 (  144) TGGTGTGGCTCTGTCATCTGAAGTTGTGA  1 
Pf3D7_14_v3:3091552-3092 (  447) TTGTTCAGGTGCTTGTCCTCCATTTTCCA  1 
Pf3D7_14_v3:1948442-1949 (  376) TGTTGTTGTTGTTGTTGTTGTTGTTGCTG  1 
Pf3D7_14_v3:1238907-1239 (  239) TGCTGTATTCTTCCATGTTCTTTGGGAAC  1 
Pf3D7_14_v3:2763706-2764 (  213) GAATTTTCCTCTGGTTGTTCCTTTTGTTC  1 
Pf3D7_14_v3:2926067-2926 (  115) GCACAACGGTTCCTCTGTTCTTCGGTATT  1 
Pf3D7_14_v3:2785932-2786 (  632) ATCAGCTGGTGTTCCTTCATTTTCTTCCT  1 
Pf3D7_14_v3:2128094-2128 (  152) TCCTATATGGTTCCCTTTATCATGGGGTG  1 
Pf3D7_14_v3:2052207-2052 (  567) AGTTGTTGTCTTCCCACTTCCTTGTAGTC  1 
Pf3D7_14_v3:1942814-1944 (  115) GTATAGCGTTTCGCCTTTTCGTTTTTGTT  1 
Pf3D7_14_v3:2494007-2495 (  235) GGTAGCTTTTCCGTGTCTTTTATTTTCTT  1 
Pf3D7_14_v3:1930690-1930 (   27) GGTTCTCTGACCAGCTCTTGTTTGTTTTT  1 
Pf3D7_14_v3:2912718-2913 (   79) TGTTACAGGAGCTTTTGCATCTGTTTGCT  1 
Pf3D7_14_v3:1728983-1729 (  231) TTTTCCCTTTGTGCATGCAGTTTTCTTTT  1 
Pf3D7_14_v3:1769521-1770 (  364) TTTTACAGGCCCATATGTAGTATCTGTTC  1 
Pf3D7_14_v3:3199069-3204 (  148) TTTTTCCTCCTCATCTTCAGTATCCGCCT  1 
Pf3D7_14_v3:1862995-1863 (   76) GCCAGATGTTCCATATGTTCATGGGTTCT  1 
Pf3D7_14_v3:3218194-3225 ( 3173) AGGTGTATTTGGAGGTGCTGCAGCTGTTA  1 
Pf3D7_14_v3:2425909-2426 (  279) ATTTGTTCTTGCTCCTTTTGTAGTGTTTC  1 
Pf3D7_14_v3:2102322-2104 ( 1329) AGATGTACTTTTGCAAGTTCCTTTTTTTT  1 
Pf3D7_14_v3:3212133-3217 ( 2782) AGGTGCAGATGCCAGTGTATATTTGTATT  1 
Pf3D7_14_v3:2140106-2140 (  260) TCCTGCACCTATATCTTTAGCTTGTTGTG  1 
Pf3D7_14_v3:3147264-3148 (  272) TCTCGTCCTACCAACTGTTTGTTGTGTCT  1 
Pf3D7_14_v3:2514879-2515 (  171) TTGTGTTGCTATACCAGCATGATCTGTTC  1 
Pf3D7_14_v3:1547571-1548 (  488) TGTTTTACTTTCATATGTTGTTGTTGTGC  1 
Pf3D7_14_v3:2324071-2324 (  233) AGCTCTAGCTCTTGCACCTGGTTTGATTT  1 
Pf3D7_14_v3:1480459-1480 (   55) TGGATTTTTTCCACTACCATCTTTGTTTC  1 
Pf3D7_14_v3:2968650-2969 (  329) ATAGGTGGTCCTCCTTCCATTTTTTGTCT  1 
Pf3D7_14_v3:1407391-1407 (   15) TGAAGCTGATCTCCATCCTCCTCTCATTG  1 
Pf3D7_14_v3:3193679-3194 (  304) TCCCGTATCACCATTATCACCCCCTTCTC  1 
Pf3D7_14_v3:2451392-2451 (   48) ATATGTGCTTCTCAGTGCAGAATCGGTTA  1 
Pf3D7_14_v3:2091959-2093 (  368) GTCACCTGTTGTGCGTGTTGCTGTCAAAC  1 
Pf3D7_14_v3:1236693-1237 (  231) TTCTGTTGTGCCGCCACCAAATTCGGAAT  1 
Pf3D7_14_v3:2257247-2257 (  220) ATGTACCCTTTTGTGTGCATCCCTTCCTT  1 
Pf3D7_14_v3:3100755-3100 (   72) GTCCCTGTCTTTGTTTTTTTACCTGGGCC  1 
Pf3D7_14_v3:3078593-3079 (  117) GCAAAACATTTCCCCTTCACTCTTTTGTC  1 
Pf3D7_14_v3:2714900-2715 (  158) ATCTTTGGATGTTCCTGTAGTACTTTTTT  1 
Pf3D7_14_v3:3015579-3016 (  219) ATCATCATCTTCACCATCATCTTCTTCTT  1 
Pf3D7_14_v3:2075664-2075 (   10) TCCTATTATTGTTCCTTCACATTTCGACC  1 
Pf3D7_14_v3:2457525-2457 (   75) GGCCATGTGTTGACAAGTATCCTTGGCAC  1 
Pf3D7_14_v3:2447532-2448 (   78) TGGGGCTGTTTTATGTGCCGTCTGTTCTT  1 
Pf3D7_14_v3:1264283-1265 (  333) TCCTTTCTTTTTTTCTCCTTTCTTTTTTT  1 
Pf3D7_14_v3:2690913-2691 (   89) TGTTGAAATGCCACCTTTTGAATGGGTTC  1 
Pf3D7_14_v3:1546091-1546 (  249) AGATGTTGGTGTTGAGGCAACAGGTGTTT  1 
Pf3D7_14_v3:2718804-2719 (  120) TCATTTACTTTTGTGTCTATTTTGTTCTT  1 
Pf3D7_14_v3:2344427-2344 (  121) AAGTACCCTTTTCTCTCCATATGTTATTC  1 
Pf3D7_14_v3:1990409-1990 (  483) TTTTATATTCCTCTGTGCACATTTTATCG  1 
Pf3D7_14_v3:1928094-1928 (  437) GGGTTTGTATGTAGGTCTTCTTCGTTATT  1 
Pf3D7_14_v3:1536669-1536 (   74) ATCAACAGGTTCCTCTGTTTGTTGGAATT  1 
Pf3D7_14_v3:2926975-2927 (   61) ATATGTACCTTCATCTGTACTTTCTTTAA  1 
Pf3D7_14_v3:2905258-2905 (   11) GTCATCATCATCGTCGTCATCTGGTTTAC  1 
Pf3D7_14_v3:2865176-2865 (  202) ATATATTTTTGCCCGTGTCTTTTTTTCCT  1 
Pf3D7_14_v3:2484463-2485 (   99) AGAAATAAGTTCCCATGTTCGTTTGGATT  1 
Pf3D7_14_v3:3028395-3029 (  781) TCATCGCTTCTCACCTCTTCCATGTTTAT  1 
Pf3D7_14_v3:2277389-2278 (  518) TGATGCATGGGTTGCACTAACTTTTGCAC  1 
Pf3D7_14_v3:1605899-1606 (  499) ACGTTCTTCTCTATGTCTTTTTTTTTTTT  1 
Pf3D7_14_v3:3163521-3170 ( 5849) AGACTCCGTTCTATTTCTTTGACGTGCAT  1 
Pf3D7_14_v3:3105313-3105 (  426) AGTTATTGAAGTGCATGCACATGGGTTAT  1 
Pf3D7_14_v3:1474969-1477 (  166) GTATGCATATATGTCTGCACATTATGTGC  1 
Pf3D7_14_v3:1901666-1901 (  107) AGGTAAATGTTTGTCTTTTTTCTTGGTGT  1 
Pf3D7_14_v3:2243836-2244 (  194) GGATTAGATTGTCTCACTATAATTGGTTG  1 
Pf3D7_14_v3:1890022-1890 (  632) GGGTTTTGATTCATCATCCCATTTTTTTC  1 
Pf3D7_14_v3:1527983-1528 (   78) TTCTGCCCCTGTTTCTTTAAATCCAGCTG  1 
Pf3D7_14_v3:2828662-2828 (  109) AAATGCGGGATCTCCTTCAGGTGGAGGTA  1 
Pf3D7_14_v3:1458985-1459 (   23) GGTCGATTTTCTGTAACTAGTTCTGTTGG  1 
Pf3D7_14_v3:1414870-1415 (  334) GTATACATGTCTTGGTTCATCATGTACCT  1 
Pf3D7_14_v3:3233161-3233 (  557) ATTTTTCATTGCTGGTTCATTTTTTGTTT  1 
Pf3D7_14_v3:3149076-3153 ( 3549) ATTCACGTTATCATCGCTAGTATTGGGTG  1 
Pf3D7_14_v3:2962128-2962 (   17) TTCATCAGATTTGGGTGTTTTTTTTGATG  1 
Pf3D7_14_v3:2676885-2677 (  136) TTGTAAATCTTTTCTTGCATCTTCTGCTA  1 
Pf3D7_14_v3:1975562-1975 (    6) GTCTGTCGAATCGTATCCAGAATATGATG  1 
Pf3D7_14_v3:1668110-1668 (  239) TCTTTCTTTTTTCTCTTTACTTTTGGTAA  1 
Pf3D7_14_v3:1240431-1241 (  429) GGTTTTCCTATTACTTGTATTATTTTTTC  1 
Pf3D7_14_v3:3229073-3229 (   55) TTATGTAATTCTTCCAGTATTAGTTGTTT  1 
Pf3D7_14_v3:2245042-2245 (  117) GTCTCTTGACATGTGTCCACATTTTGTAT  1 
Pf3D7_14_v3:1938130-1938 (  191) TGGCATATTTTCCTATTCTCCTTTTTTAA  1 
Pf3D7_14_v3:1680399-1680 (  209) GAGACCTCTTCCTTATTTTGCTTTTTTCC  1 
Pf3D7_14_v3:2014594-2014 (  146) GCCTTAACTTTTGCAGCCTTAATTTTGGC  1 
Pf3D7_14_v3:1898319-1898 (  119) ACGTAATGTTTTCCCATTTGATGTGGTAG  1 
Pf3D7_14_v3:1871582-1871 (  296) TCTTTTGTCTCTTTGGGTATGTTTTTTAC  1 
Pf3D7_14_v3:3206094-3211 ( 5311) AGTCCTTTCTTCATTTCTACATTTTTGTT  1 
Pf3D7_14_v3:2806677-2807 (  263) GTTTGTTTTTTCATCTTTTTCTTTGTATA  1 
Pf3D7_14_v3:2237045-2237 (   74) AAAAACATTTTCGAGTGCATGTTTTGCTT  1 
Pf3D7_14_v3:1259833-1260 (  302) TATTGTATGTGCCTCTGTTTTGCTTTATG  1 
Pf3D7_14_v3:3205016-3205 (  109) GATTATCTTCCTCCGTGCTCGATTAAGCT  1 
Pf3D7_14_v3:2685119-2685 (   18) GCACACAATCCTCTATGTTCTACTCTTTC  1 
Pf3D7_14_v3:2550735-2551 (  401) TGAATTATCCTCTGATGCTCCTTTAGCAG  1 
Pf3D7_14_v3:1501659-1502 (  173) AATTTTGTGAGCCGCTTTATCCTTTTTTT  1 
Pf3D7_14_v3:3247420-3247 (   63) TGGTCTATTCGTGCATTTAATTGTTTCGT  1 
Pf3D7_14_v3:3004936-3005 (  481) ACATGTAGAGGTACCTTTTTTTTTTTTTT  1 
Pf3D7_14_v3:2557266-2558 (  128) GTGTTTATTTGTTTTTTTACATGTGTTTT  1 
Pf3D7_14_v3:1717841-1718 (  119) TAATATTGTTGTTGATGTTGTTTTGGTTT  1 
Pf3D7_14_v3:1437748-1438 (  100) TTTTGTATTTTTGTCACTACATTTCACTG  1 
Pf3D7_14_v3:2811645-2812 (  383) ACAACCATTTGTGTCTTTTTTCTCTTTCT  1 
Pf3D7_14_v3:2654620-2654 (  161) TGATTTTTTCCCATATGTAAATTCTTCTC  1 
Pf3D7_14_v3:3226151-3228 (  703) TGTCTTCGTAGTATATTCATAATCTGTCT  1 
Pf3D7_14_v3:3010975-3011 (   54) ACTTATTCTTCCTTATTTTGATGTTGTTT  1 
Pf3D7_14_v3:2908942-2909 (  218) GCCTGCATGCATTTTTCCACCTTTTATTA  1 
Pf3D7_14_v3:2893758-2894 (  134) ATTTATGTCTTCATTTGTACTACTTGAGT  1 
Pf3D7_14_v3:2569308-2569 (  117) ACCTACATTTGTGTGTGCTATACCTATGT  1 
Pf3D7_14_v3:1919088-1919 (  297) TTATTTATTTTTACTTCTTTCTTTGTTTT  1 
Pf3D7_14_v3:1338545-1339 (  390) TTTTTTCTCTGTGGCTGTACTTTGAAGAT  1 
Pf3D7_14_v3:3159154-3159 (  228) TTCTGTTTTGGTCTATTTTTTTCTGTTCT  1 
Pf3D7_14_v3:1940374-1941 (  226) TCATGTTATTCTGCTATTTTCTTTTTTTT  1 
Pf3D7_14_v3:2780724-2781 (   84) ATATTTATTTCCATCGTCATTTTTGTTAT  1 
Pf3D7_14_v3:2685929-2686 (  327) ATAAATCCGTCCATTGGTATAATCGTGGG  1 
Pf3D7_14_v3:1229491-1229 (  162) TTTCTTTTTCCCGTAACCTCAATTTTTCT  1 
Pf3D7_14_v3:2835751-2836 (   72) ACCATTCATTTCGAATGTATCATTTTCTT  1 
Pf3D7_14_v3:2800128-2801 (  437) TTCTTTTTTTTTCCTTTTACGGTTTTTTG  1 
Pf3D7_14_v3:2294662-2295 (  135) TATTGTATGTGCATGTGTATTTTTTAGTA  1 
Pf3D7_14_v3:3059825-3060 (  104) TTTATTATTTCTATGTTCATTTGGGGATT  1 
Pf3D7_14_v3:2980048-2980 (   38) TGATAATGCATTATGTGTACACCTTTTGG  1 
Pf3D7_14_v3:2639381-2640 (  542) TGCTTTTAATTCTTCTGTATCTTGTTTAA  1 
Pf3D7_14_v3:2462480-2462 (   36) AAAATATCGTCCCTATTCTCGACTTGTCC  1 
Pf3D7_14_v3:2285192-2285 (   76) GGTTAAGGCATTTTCAGCAGCATATTGTG  1 
Pf3D7_14_v3:1702883-1703 (   58) ATATTTTTTTTCAGCACCTTGCTTGTATT  1 
Pf3D7_14_v3:2798269-2799 (  800) AGTTATGCTTCTTTTTTTTTTTTGCGTAC  1 
Pf3D7_14_v3:1515853-1516 (  205) TTTTTTGTATTTCCTGTTAGGCTTTTCTC  1 
Pf3D7_14_v3:2590786-2591 (  180) TTTTATGGTATCATATTTTCTTTTTTCTT  1 
Pf3D7_14_v3:2777469-2777 (  139) TAATGCCTTTGTTTTTCTATATTTTATGC  1 
Pf3D7_14_v3:1375918-1376 (   29) ATATATGAGTTTGGATTTTCATTTGTTGG  1 
Pf3D7_14_v3:1304259-1304 (  155) GAATTTCTACTTCTTTTTATTTTTTGGTC  1 
Pf3D7_14_v3:3062456-3062 (  141) ATTTTTCTTGGTGTCATTTCGTTCTTGGA  1 
Pf3D7_14_v3:3146049-3146 (  142) GGGAAAAAATCCATTTGTACTTTTTTTGT  1 
Pf3D7_14_v3:2765055-2765 (  109) ATACTTTTCTGTACGTCTTTTAGTTTGCA  1 
Pf3D7_14_v3:1688993-1689 (   58) ACATTTGATTGCTCATTTATTATTTTTTT  1 
Pf3D7_14_v3:2127340-2127 (  262) AAATACTTTCTTCCCTTTTTTTTTGTATT  1 
Pf3D7_14_v3:1221812-1222 (   86) TCCCGTTCGTCTTATTCTTGTTCCCATTT  1 
Pf3D7_14_v3:1186746-1187 (  383) TTATTATGTAGTGTCTTCATAATTTTTTT  1 
Pf3D7_14_v3:2283195-2283 (   55) TTATTTATTTTTCTTTGTTGCTTCCTATA  1 
Pf3D7_14_v3:1418506-1418 (   66) TTATGTGTGTGCGGTTTTATGAGATTAAG  1 
Pf3D7_14_v3:1257659-1257 (   85) TTATATTTTTTTGCGTCCACAATATTATT  1 
Pf3D7_14_v3:2576923-2577 (  379) TTTTGTGTCCTTCTTTGCATGCGCAATAT  1 
Pf3D7_14_v3:2796020-2796 (  160) TGTCGTATTATTGTTTTTTGTTTTTTATT  1 
Pf3D7_14_v3:1503833-1504 (  319) AGGTGACAATACAATTGCACAACTTGTTC  1 
Pf3D7_14_v3:2900741-2901 (  198) TTATTTCATTTTATTTTTACATGCTTTCT  1 
Pf3D7_14_v3:2250080-2250 (   11) GGGTTTCATACTTACACTTCATTTGTGTA  1 
Pf3D7_14_v3:1963864-1964 (   64) GTCTTCATATTCATATCTATCATACGATT  1 
Pf3D7_14_v3:1971363-1971 (  158) TGTAATTCATTTAAATGTACAATTTGCTC  1 
Pf3D7_14_v3:2803573-2803 (  240) ATTTTCGGATTCCTCATTACTTTCATAAC  1 
Pf3D7_14_v3:2987493-2987 (  302) GAAAAAGGTTGCACCTCGATTTTTGATAT  1 
//

--------------------------------------------------------------------------------

--------------------------------------------------------------------------------
	Motif DBNTDTNKTTBYNYHTBYWBHTTTTKTTY MEME-3 position-specific scoring matrix
--------------------------------------------------------------------------------
log-odds matrix: alength= 4 w= 29 n= 160610 bayes= 10.9349 E= 8.5e-035 
   -33  -1391    140      8 
  -206    106    180     -9 
   -33    120     86    -48 
  -138     33   -284     81 
   -51    -26    174    -33 
  -188    158   -184     52 
   -27    116     91    -54 
  -180     68    158     16 
  -172     96     96     33 
  -165     40   -104     79 
  -338    148    162      3 
 -1391    220   -284     46 
   -35    120    148    -97 
  -265    165     48     33 
   -92    204    101    -92 
  -138  -1391    -67     95 
 -1391    140    213    -24 
 -1391    209   -384     55 
    49   -226  -1391      1 
  -297    177    120      3 
   -72    148     48    -16 
   -51      6   -226     55 
 -1391     48    101     75 
  -338     91     74     63 
  -316    -14    148     59 
  -180   -384    196     33 
  -138    106     62     32 
  -133     80     33     46 
  -188    137     91     22 
--------------------------------------------------------------------------------

--------------------------------------------------------------------------------
	Motif DBNTDTNKTTBYNYHTBYWBHTTTTKTTY MEME-3 position-specific probability matrix
--------------------------------------------------------------------------------
letter-probability matrix: alength= 4 w= 29 nsites= 154 E= 8.5e-035 
 0.324675  0.000000  0.246753  0.428571 
 0.097403  0.194805  0.324675  0.383117 
 0.324675  0.214286  0.168831  0.292208 
 0.155844  0.116883  0.012987  0.714286 
 0.285714  0.077922  0.311688  0.324675 
 0.110390  0.279221  0.025974  0.584416 
 0.337662  0.207792  0.175325  0.279221 
 0.116883  0.149351  0.279221  0.454545 
 0.123377  0.181818  0.181818  0.512987 
 0.129870  0.123377  0.045455  0.701299 
 0.038961  0.259740  0.285714  0.415584 
 0.000000  0.428571  0.012987  0.558442 
 0.318182  0.214286  0.259740  0.207792 
 0.064935  0.292208  0.129870  0.512987 
 0.214286  0.383117  0.188312  0.214286 
 0.155844  0.000000  0.058442  0.785714 
 0.000000  0.246753  0.409091  0.344156 
 0.000000  0.396104  0.006494  0.597403 
 0.571429  0.019481  0.000000  0.409091 
 0.051948  0.318182  0.214286  0.415584 
 0.246753  0.259740  0.129870  0.363636 
 0.285714  0.097403  0.019481  0.597403 
 0.000000  0.129870  0.188312  0.681818 
 0.038961  0.175325  0.155844  0.629870 
 0.045455  0.084416  0.259740  0.610390 
 0.116883  0.006494  0.363636  0.512987 
 0.155844  0.194805  0.142857  0.506494 
 0.162338  0.162338  0.116883  0.558442 
 0.110390  0.240260  0.175325  0.474026 
--------------------------------------------------------------------------------

--------------------------------------------------------------------------------
	Motif DBNTDTNKTTBYNYHTBYWBHTTTTKTTY MEME-3 regular expression
--------------------------------------------------------------------------------
[TAG][TG][ATC]T[TGA][TC][ATC][TG]TT[TGC][TC][AGCT][TC][CAT]T[GTC][TC][AT][TCG][TCA][TA]TT[TG][TG]TT[TC]
--------------------------------------------------------------------------------


Time 1409.00 secs.

********************************************************************************


********************************************************************************
MOTIF ATATATATATATATA MEME-4	width =  15  sites = 110  llr = 1176  E-value = 1.7e-016
********************************************************************************
--------------------------------------------------------------------------------
	Motif ATATATATATATATA MEME-4 Description
--------------------------------------------------------------------------------
Simplified        A  a1a1a:9191a:9:a
pos.-specific     C  :::1:::::1:::::
probability       G  ::::::1:1:::1::
matrix            T  :9:8:a:918:a:a:

         bits    3.4                
                 3.1                
                 2.7                
                 2.4                
Relative         2.1                
Entropy          1.7                
(15.4 bits)      1.4   * *     ** * 
                 1.0 *** ***   *****
                 0.7 ***************
                 0.3 ***************
                 0.0 ---------------

Multilevel           ATATATATATATATA
consensus                           
sequence                            
                                    
--------------------------------------------------------------------------------

--------------------------------------------------------------------------------
	Motif ATATATATATATATA MEME-4 sites sorted by position p-value
--------------------------------------------------------------------------------
Sequence name            Strand  Start   P-value                 Site    
-------------            ------  ----- ---------            ---------------
Pf3D7_14_v3:3248618-3255     +    895  1.39e-06 CAATAAATAC ATATATATATATATA AAATATATAT
Pf3D7_14_v3:3246269-3246     -    422  1.39e-06 TTAAAAGTAA ATATATATATATATA AACAACTTTT
Pf3D7_14_v3:3237002-3243     +   5839  1.39e-06 TAATACATAC ATATATATATATATA TATTTAAATT
Pf3D7_14_v3:3226151-3228     -   1215  1.39e-06 ACAAACAAAT ATATATATATATATA ATATATATAA
Pf3D7_14_v3:3218194-3225     +   3396  1.39e-06 TATATTATAT ATATATATATATATA TATATATATT
Pf3D7_14_v3:3212133-3217     +   1741  1.39e-06 TTATATATAT ATATATATATATATA TATTTTTTTT
Pf3D7_14_v3:3206094-3211     +    360  1.39e-06 ATATATATAT ATATATATATATATA CAGCTATTTT
Pf3D7_14_v3:3199069-3204     +    958  1.39e-06 ATATATATAT ATATATATATATATA TTTAATGATA
Pf3D7_14_v3:3163521-3170     +    504  1.39e-06 ATATATATAT ATATATATATATATA TAATTATTTT
Pf3D7_14_v3:3149076-3153     -   1395  1.39e-06 AATTCATTAT ATATATATATATATA TATGATATAT
Pf3D7_14_v3:3137628-3138     -    337  1.39e-06 AGCCTTATAA ATATATATATATATA CAGAATACAT
Pf3D7_14_v3:3018707-3019     +    237  1.39e-06 AACAGTATCA ATATATATATATATA GTTAAATGAA
Pf3D7_14_v3:2996267-2996     +    185  1.39e-06 TATATTATAT ATATATATATATATA TAATATATTT
Pf3D7_14_v3:2956678-2957     -    138  1.39e-06 AAAAATATAT ATATATATATATATA TGTTTTACGC
Pf3D7_14_v3:2944800-2945     +    181  1.39e-06 TTATATAAAT ATATATATATATATA TATAATATAT
Pf3D7_14_v3:2908942-2909     -    287  1.39e-06 TATTTATATT ATATATATATATATA TAATAAAATA
Pf3D7_14_v3:2907988-2908     -    345  1.39e-06 ATAATATATT ATATATATATATATA TTATTTATAT
Pf3D7_14_v3:2900741-2901     +      9  1.39e-06   GATTTATT ATATATATATATATA TATATATATT
Pf3D7_14_v3:2865176-2865     +    393  1.39e-06 AAATTAACAT ATATATATATATATA TATATTATAA
Pf3D7_14_v3:2798269-2799     +    894  1.39e-06 ATTCCCATAT ATATATATATATATA TAGATATATA
Pf3D7_14_v3:2777469-2777     -    330  1.39e-06 ATTATAATAT ATATATATATATATA TATTGCACCT
Pf3D7_14_v3:2720901-2721     -     36  1.39e-06 ATATATATAC ATATATATATATATA GATAATTATA
Pf3D7_14_v3:2718804-2719     -      4  1.39e-06 GAATATATAA ATATATATATATATA TAC       
Pf3D7_14_v3:2557266-2558     -   1201  1.39e-06 TAATTATATT ATATATATATATATA TATATTATAT
Pf3D7_14_v3:2471777-2472     +    711  1.39e-06 AATATATAAT ATATATATATATATA TTTTTATTAT
Pf3D7_14_v3:2462480-2462     -    302  1.39e-06 AAATAAATAC ATATATATATATATA TGTATGTATT
Pf3D7_14_v3:2294662-2295     -    472  1.39e-06 TATATATAAT ATATATATATATATA TATATTATAT
Pf3D7_14_v3:2154783-2155     -    260  1.39e-06 CATATTATAT ATATATATATATATA TATGCAGTTC
Pf3D7_14_v3:2102322-2104     +    420  1.39e-06 CATATTCCAA ATATATATATATATA ATATAACAAT
Pf3D7_14_v3:2089375-2089     +     46  1.39e-06 CGTAGATAGA ATATATATATATATA CTTTACATAT
Pf3D7_14_v3:2046808-2047     +    133  1.39e-06 TTATATATAT ATATATATATATATA CTCAATTTTT
Pf3D7_14_v3:2013710-2014     -     54  1.39e-06 TGTACATATA ATATATATATATATA TATATATATA
Pf3D7_14_v3:2005097-2005     -    208  1.39e-06 ATACATATTA ATATATATATATATA TATTTACAAT
Pf3D7_14_v3:1942814-1944     +    328  1.39e-06 AACATTTATA ATATATATATATATA TGTTTTTTTT
Pf3D7_14_v3:1940374-1941     +    636  1.39e-06 ATATATATAT ATATATATATATATA TATATT    
Pf3D7_14_v3:1928094-1928     +    602  1.39e-06 AAATAAATAA ATATATATATATATA TAATATATAT
Pf3D7_14_v3:1895338-1896     +    574  1.39e-06 AATATAATAT ATATATATATATATA TTCATATATA
Pf3D7_14_v3:1866130-1866     +     80  1.39e-06 TATATATATA ATATATATATATATA TATTATAATA
Pf3D7_14_v3:1688993-1689     -    376  1.39e-06 TAATATATAA ATATATATATATATA AACATATCAT
Pf3D7_14_v3:1636721-1637     -    228  1.39e-06 TCTAAGTAAT ATATATATATATATA TAATAAAATA
Pf3D7_14_v3:1621907-1622     +      1  1.39e-06          . ATATATATATATATA ATATATATAA
Pf3D7_14_v3:1605899-1606     +    176  1.39e-06 AATAATATAT ATATATATATATATA TACTTTATGT
Pf3D7_14_v3:1568594-1568     -      5  1.39e-06 TAATATATAT ATATATATATATATA AGAT      
Pf3D7_14_v3:1532421-1532     -    407  1.39e-06 TTATATATAA ATATATATATATATA AATAAATAAA
Pf3D7_14_v3:1515853-1516     +    254  1.39e-06 AGATTGTGTG ATATATATATATATA TATGATTTTT
Pf3D7_14_v3:1474969-1477     -    596  1.39e-06 CATAATGCAC ATATATATATATATA TATTTTTTTT
Pf3D7_14_v3:1409044-1409     +    451  1.39e-06 TATATGCAAT ATATATATATATATA TA        
Pf3D7_14_v3:1376791-1377     +    895  1.39e-06 AAATATATAT ATATATATATATATA TATATATAAA
Pf3D7_14_v3:1330570-1330     +    324  1.39e-06 TATAATATAT ATATATATATATATA ATATATAATA
Pf3D7_14_v3:1237768-1238     +     79  1.39e-06 ATTAAAATAT ATATATATATATATA TATACATATA
Pf3D7_14_v3:1229491-1229     -    280  1.39e-06 AACATAAAAA ATATATATATATATA TTGAAATAAT
Pf3D7_14_v3:2835751-2836     -    403  1.71e-06 ATATATATTT ATATATATACATATA TATGTGTAGT
Pf3D7_14_v3:1846596-1847     -    221  1.71e-06 GCTAATACCT ATATATATACATATA ATATATATAT
Pf3D7_14_v3:1680399-1680     +     46  1.71e-06 CCACAGTTTT ATATATATACATATA TAAATTTTAC
Pf3D7_14_v3:2250080-2250     +     56  2.35e-06 AAAAAAAAAT ATATATATATATGTA ATAGGTTTAA
Pf3D7_14_v3:3144971-3145     -    158  2.67e-06 CATACATATC ATACATATATATATA TTTGGATGAT
Pf3D7_14_v3:2484463-2485     +    461  2.67e-06 TCTCCTGCAC ATACATATATATATA TATTATTATA
Pf3D7_14_v3:1715750-1716     -    744  2.67e-06 TCATGAAAAT ATACATATATATATA TAATATGTTA
Pf3D7_14_v3:1418506-1418     -      3  2.67e-06 AATATAAAAA ATACATATATATATA TA        
Pf3D7_14_v3:1958832-1959     -    163  2.99e-06 GTATGAAATT ATATATATGTATATA AAAATTTCGG
Pf3D7_14_v3:1547571-1548     +    132  2.99e-06 AAAAATTATA ATATATATGTATATA TTTGTTTTTT
Pf3D7_14_v3:2132789-2133     +    249  3.45e-06 AATGGTTATA ATATATGTACATATA AATATACTGA
Pf3D7_14_v3:1501659-1502     -    296  3.45e-06 TATATTATAT ATATATATACATGTA ATTATATACA
Pf3D7_14_v3:3129280-3129     -    286  3.53e-06          . ATACATATACATATA TTTTTTTTTC
Pf3D7_14_v3:2576923-2577     -    293  5.31e-06 ATATATATGA ATAAATATATATATA CATAAATATA
Pf3D7_14_v3:2494007-2495     -    885  5.31e-06 ACATAAATAA ATAAATATATATATA TTATTTATAT
Pf3D7_14_v3:2014594-2014     -      2  5.31e-06 GTAAATATAA ATAAATATATATATA T         
Pf3D7_14_v3:3247420-3247     -    270  7.39e-06 CATTAATAAT ATATATAAATATATA GACTTTGTAT
Pf3D7_14_v3:3147264-3148     -     72  7.39e-06 ATGTACATGC ATATATAAATATATA CATACCAATA
Pf3D7_14_v3:3122771-3123     +    156  7.39e-06 GACATATCAT ATATATAAATATATA TTAAAAGAAT
Pf3D7_14_v3:2569308-2569     -     60  7.39e-06 TTAGAAAACT ATATATAAATATATA TTCACAATTC
Pf3D7_14_v3:2567781-2568     +    428  7.39e-06 ACAAAACGTT ATATATAAATATATA ATAACATATT
Pf3D7_14_v3:2447532-2448     -    256  7.39e-06 ATTGATTTTA ATATATGTGTATATA AAATATAAAA
Pf3D7_14_v3:2036948-2037     -     15  7.39e-06 CCATTTTAAC ATATATATGTATGTA TTTTATTATA
Pf3D7_14_v3:2451392-2451     -    300  7.46e-06 AAATAATATA ATACATATGTATATA CGTTTTTATG
Pf3D7_14_v3:2826228-2826     +    329  1.06e-05 TGGAAAATGA ATATATATAAATATA AATATA    
Pf3D7_14_v3:2800128-2801     +    236  1.06e-05 GTCACATAAA AAATATATATATATA TTACATATTA
Pf3D7_14_v3:2029443-2029     -    169  1.06e-05 TAATATCATA ATATATATAAATATA GTAATAATTA
Pf3D7_14_v3:1546091-1546     -    304  1.06e-05 ATAATAAATT AAATATATATATATA AAATATTTTA
Pf3D7_14_v3:1417515-1417     +    126  1.06e-05 TTGAATTCTA ATAAATATACATATA TATTATATAT
Pf3D7_14_v3:1259833-1260     +    217  1.06e-05 TAAAGAAAAA AAATATATATATATA TTATATATAT
Pf3D7_14_v3:2277389-2278     +    583  1.24e-05 CATATTAAAA ATACATGTACATATA TATTTAATAT
Pf3D7_14_v3:3015579-3016     +    533  1.44e-05 AAATGAACAC ATAAATATGTATATA TTTTGTCATA
Pf3D7_14_v3:3231242-3231     -    177  2.05e-05 TATCTTAATC ATATATTTATATATA AAATTAATAA
Pf3D7_14_v3:2988783-2989     -     14  2.05e-05 TGCATGGTCA AAATATGTATATATA GTATATAATA
Pf3D7_14_v3:2803573-2803     -    190  2.05e-05 TAAATAAAAA ATAAATATACATGTA TATTAAAAAA
Pf3D7_14_v3:2333113-2333     -    383  2.05e-05 TATAAATTAT ATATATATAAATGTA ATAATGATAT
Pf3D7_14_v3:3205016-3205     +    143  2.29e-05 TAATCGTTAG GTAAATATATATATA ATATGCTAAA
Pf3D7_14_v3:1450918-1451     +     84  2.42e-05 AAAGTAATAT ATATATATACATATG AGAAAAAAAA
Pf3D7_14_v3:2257247-2257     -    142  2.75e-05 TTTCAAAAAA ATAAATAAATATATA AATAATAAAG
Pf3D7_14_v3:2344427-2344     +    240  2.77e-05 TATATATTTT ATATATGCATATATA ATTTATTTTT
Pf3D7_14_v3:2227897-2228     +      1  3.22e-05          . AAAAATATATATATA TGAAAAAATT
Pf3D7_14_v3:2627856-2628     +    266  3.57e-05 AAGAAAAATT ATAAATGTAGATATA TTTTAATATA
Pf3D7_14_v3:1938130-1938     +    243  3.57e-05 ATTTACAAAT GTATATATTTATATA AAATTATAAT
Pf3D7_14_v3:1869173-1869     +     71  3.57e-05 TGAAAAGTAT ATAAATATTTATATA ATAAACATAT
Pf3D7_14_v3:3091552-3092     +    178  4.27e-05 ATAGTTTTAG ATATATATATATATT AAATCCTCTA
Pf3D7_14_v3:3059825-3060     +     34  5.34e-05 TATTATTATT ATATATATTAATATA TTATTATATA
Pf3D7_14_v3:2685929-2686     +    231  5.34e-05 ACAACAATAA AAATATGTAGATATA TAAAATGAAT
Pf3D7_14_v3:3193679-3194     -    621  5.88e-05 ATAAAGATAA ATAAATTTATATATA TTTTATAGTA
Pf3D7_14_v3:1437748-1438     -    255  5.95e-05 AATTCATCTA ATATAGATATAGATA TAGACAATAA
Pf3D7_14_v3:1338545-1339     -    240  6.23e-05 ATATTATAAT ATATATAATCATATA TATATGTAAG
Pf3D7_14_v3:3159154-3159     +     37  7.01e-05 ATAAGTTTGA ATATATTAATATATA AAATTAATAA
Pf3D7_14_v3:2283195-2283     +    239  7.92e-05 TATAAAAAAA AAATATATAAATGTA ATAAGAATTT
Pf3D7_14_v3:2980048-2980     -    168  8.54e-05 AATGATTGGA ATAAATATTGATATA TTTATTATTT
Pf3D7_14_v3:1543351-1543     +     73  8.54e-05 GAATAATAAT AAATATATTTATGTA TATATAATAT
Pf3D7_14_v3:1414870-1415     -    462  8.54e-05 GTGAACATAA ATATATATTAATGTA ATTATTCTCA
Pf3D7_14_v3:1728983-1729     +    282  8.71e-05 AAATAACTCT ATAAAGAAATATATA CAATTGGGGT
Pf3D7_14_v3:2127340-2127     -    326  9.93e-05 TTACATTAAC GTATATAAAAATATA TTATGTCATT
Pf3D7_14_v3:2903749-2904     -    212  1.08e-04 CTGCAAAAAT AAAAATATAAATATA AATAAAAATA
Pf3D7_14_v3:1407391-1407     -    260  1.63e-04       GGTT GTATAGGTGGATATA TTTGGCATTT
--------------------------------------------------------------------------------

--------------------------------------------------------------------------------
	Motif ATATATATATATATA MEME-4 block diagrams
--------------------------------------------------------------------------------
SEQUENCE NAME            POSITION P-VALUE  MOTIF DIAGRAM
-------------            ----------------  -------------
Pf3D7_14_v3:3248618-3255          1.4e-06  894_[+4]_6424
Pf3D7_14_v3:3246269-3246          1.4e-06  421_[-4]_259
Pf3D7_14_v3:3237002-3243          1.4e-06  5838_[+4]_503
Pf3D7_14_v3:3226151-3228          1.4e-06  1214_[-4]_765
Pf3D7_14_v3:3218194-3225          1.4e-06  3395_[+4]_4157
Pf3D7_14_v3:3212133-3217          1.4e-06  1740_[+4]_3757
Pf3D7_14_v3:3206094-3211          1.4e-06  359_[+4]_5229
Pf3D7_14_v3:3199069-3204          1.4e-06  957_[+4]_3968
Pf3D7_14_v3:3163521-3170          1.4e-06  503_[+4]_6382
Pf3D7_14_v3:3149076-3153          1.4e-06  1394_[-4]_2858
Pf3D7_14_v3:3137628-3138          1.4e-06  336_[-4]_553
Pf3D7_14_v3:3018707-3019          1.4e-06  236_[+4]_568
Pf3D7_14_v3:2996267-2996          1.4e-06  184_[+4]_285
Pf3D7_14_v3:2956678-2957          1.4e-06  137_[-4]_184
Pf3D7_14_v3:2944800-2945          1.4e-06  180_[+4]_93
Pf3D7_14_v3:2908942-2909          1.4e-06  286_[-4]_112
Pf3D7_14_v3:2907988-2908          1.4e-06  344_[-4]_48
Pf3D7_14_v3:2900741-2901          1.4e-06  8_[+4]_245
Pf3D7_14_v3:2865176-2865          1.4e-06  392_[+4]_12
Pf3D7_14_v3:2798269-2799          1.4e-06  893_[+4]_20
Pf3D7_14_v3:2777469-2777          1.4e-06  329_[-4]_115
Pf3D7_14_v3:2720901-2721          1.4e-06  35_[-4]_855
Pf3D7_14_v3:2718804-2719          1.4e-06  3_[-4]_683
Pf3D7_14_v3:2557266-2558          1.4e-06  1200_[-4]_244
Pf3D7_14_v3:2471777-2472          1.4e-06  710_[+4]_299
Pf3D7_14_v3:2462480-2462          1.4e-06  301_[-4]_118
Pf3D7_14_v3:2294662-2295          1.4e-06  471_[-4]_185
Pf3D7_14_v3:2154783-2155          1.4e-06  259_[-4]_10
Pf3D7_14_v3:2102322-2104          1.4e-06  419_[+4]_1708
Pf3D7_14_v3:2089375-2089          1.4e-06  45_[+4]_207
Pf3D7_14_v3:2046808-2047          1.4e-06  132_[+4]_443
Pf3D7_14_v3:2013710-2014          1.4e-06  53_[-4]_282
Pf3D7_14_v3:2005097-2005          1.4e-06  207_[-4]_97
Pf3D7_14_v3:1942814-1944          1.4e-06  327_[+4]_1719
Pf3D7_14_v3:1940374-1941          1.4e-06  635_[+4]_6
Pf3D7_14_v3:1928094-1928          1.4e-06  601_[+4]_239
Pf3D7_14_v3:1895338-1896          1.4e-06  573_[+4]_356
Pf3D7_14_v3:1866130-1866          1.4e-06  79_[+4]_225
Pf3D7_14_v3:1688993-1689          1.4e-06  375_[-4]_333
Pf3D7_14_v3:1636721-1637          1.4e-06  227_[-4]_93
Pf3D7_14_v3:1621907-1622          1.4e-06  [+4]_347
Pf3D7_14_v3:1605899-1606          1.4e-06  175_[+4]_382
Pf3D7_14_v3:1568594-1568          1.4e-06  4_[-4]_301
Pf3D7_14_v3:1532421-1532          1.4e-06  406_[-4]_17
Pf3D7_14_v3:1515853-1516          1.4e-06  253_[+4]_12
Pf3D7_14_v3:1474969-1477          1.4e-06  595_[-4]_2421
Pf3D7_14_v3:1409044-1409          1.4e-06  450_[+4]_2
Pf3D7_14_v3:1376791-1377          1.4e-06  894_[+4]_185
Pf3D7_14_v3:1330570-1330          1.4e-06  323_[+4]_52
Pf3D7_14_v3:1237768-1238          1.4e-06  78_[+4]_243
Pf3D7_14_v3:1229491-1229          1.4e-06  279_[-4]_17
Pf3D7_14_v3:2835751-2836          1.7e-06  402_[-4]_11
Pf3D7_14_v3:1846596-1847          1.7e-06  220_[-4]_187
Pf3D7_14_v3:1680399-1680          1.7e-06  45_[+4]_503
Pf3D7_14_v3:2250080-2250          2.3e-06  55_[+4]_218
Pf3D7_14_v3:3144971-3145          2.7e-06  157_[-4]_73
Pf3D7_14_v3:2484463-2485          2.7e-06  460_[+4]_337
Pf3D7_14_v3:1715750-1716          2.7e-06  743_[-4]_34
Pf3D7_14_v3:1418506-1418          2.7e-06  2_[-4]_278
Pf3D7_14_v3:1958832-1959            3e-06  162_[-4]_124
Pf3D7_14_v3:1547571-1548            3e-06  131_[+4]_420
Pf3D7_14_v3:2132789-2133          3.5e-06  248_[+4]_65
Pf3D7_14_v3:1501659-1502          3.5e-06  295_[-4]_74
Pf3D7_14_v3:3129280-3129          3.5e-06  285_[-4]
Pf3D7_14_v3:2576923-2577          5.3e-06  292_[-4]_162
Pf3D7_14_v3:2494007-2495          5.3e-06  884_[-4]_206
Pf3D7_14_v3:2014594-2014          5.3e-06  1_[-4]_355
Pf3D7_14_v3:3247420-3247          7.4e-06  269_[-4]_87
Pf3D7_14_v3:3147264-3148          7.4e-06  71_[-4]_1295
Pf3D7_14_v3:3122771-3123          7.4e-06  155_[+4]_188
Pf3D7_14_v3:2569308-2569          7.4e-06  59_[-4]_165
Pf3D7_14_v3:2567781-2568          7.4e-06  427_[+4]_293
Pf3D7_14_v3:2447532-2448          7.4e-06  255_[-4]_234
Pf3D7_14_v3:2036948-2037          7.4e-06  14_[-4]_403
Pf3D7_14_v3:2451392-2451          7.5e-06  299_[-4]_83
Pf3D7_14_v3:2826228-2826          1.1e-05  328_[+4]_6
Pf3D7_14_v3:2800128-2801          1.1e-05  235_[+4]_1395
Pf3D7_14_v3:2029443-2029          1.1e-05  168_[-4]_247
Pf3D7_14_v3:1546091-1546          1.1e-05  303_[-4]_128
Pf3D7_14_v3:1417515-1417          1.1e-05  125_[+4]_102
Pf3D7_14_v3:1259833-1260          1.1e-05  216_[+4]_108
Pf3D7_14_v3:2277389-2278          1.2e-05  582_[+4]_47
Pf3D7_14_v3:3015579-3016          1.4e-05  532_[+4]_251
Pf3D7_14_v3:3231242-3231          2.1e-05  176_[-4]_90
Pf3D7_14_v3:2988783-2989          2.1e-05  13_[-4]_203
Pf3D7_14_v3:2803573-2803          2.1e-05  189_[-4]_90
Pf3D7_14_v3:2333113-2333          2.1e-05  382_[-4]_351
Pf3D7_14_v3:3205016-3205          2.3e-05  142_[+4]_151
Pf3D7_14_v3:1450918-1451          2.4e-05  83_[+4]_275
Pf3D7_14_v3:2257247-2257          2.7e-05  141_[-4]_153
Pf3D7_14_v3:2344427-2344          2.8e-05  239_[+4]_82
Pf3D7_14_v3:2227897-2228          3.2e-05  [+4]_319
Pf3D7_14_v3:2627856-2628          3.6e-05  265_[+4]_31
Pf3D7_14_v3:1938130-1938          3.6e-05  242_[+4]_42
Pf3D7_14_v3:1869173-1869          3.6e-05  70_[+4]_296
Pf3D7_14_v3:3091552-3092          4.3e-05  177_[+4]_369
Pf3D7_14_v3:3059825-3060          5.3e-05  33_[+4]_265
Pf3D7_14_v3:2685929-2686          5.3e-05  230_[+4]_147
Pf3D7_14_v3:3193679-3194          5.9e-05  620_[-4]_486
Pf3D7_14_v3:1437748-1438            6e-05  254_[-4]_17
Pf3D7_14_v3:1338545-1339          6.2e-05  239_[-4]_223
Pf3D7_14_v3:3159154-3159            7e-05  36_[+4]_505
Pf3D7_14_v3:2283195-2283          7.9e-05  238_[+4]_24
Pf3D7_14_v3:2980048-2980          8.5e-05  167_[-4]_51
Pf3D7_14_v3:1543351-1543          8.5e-05  72_[+4]_269
Pf3D7_14_v3:1414870-1415          8.5e-05  461_[-4]_24
Pf3D7_14_v3:1728983-1729          8.7e-05  281_[+4]_500
Pf3D7_14_v3:2127340-2127          9.9e-05  325_[-4]_20
Pf3D7_14_v3:2903749-2904          0.00011  211_[-4]_94
Pf3D7_14_v3:1407391-1407          0.00016  259_[-4]_4
--------------------------------------------------------------------------------

--------------------------------------------------------------------------------
	Motif ATATATATATATATA MEME-4 in BLOCKS format
--------------------------------------------------------------------------------
BL   MOTIF ATATATATATATATA width=15 seqs=110
Pf3D7_14_v3:3248618-3255 (  895) ATATATATATATATA  1 
Pf3D7_14_v3:3246269-3246 (  422) ATATATATATATATA  1 
Pf3D7_14_v3:3237002-3243 ( 5839) ATATATATATATATA  1 
Pf3D7_14_v3:3226151-3228 ( 1215) ATATATATATATATA  1 
Pf3D7_14_v3:3218194-3225 ( 3396) ATATATATATATATA  1 
Pf3D7_14_v3:3212133-3217 ( 1741) ATATATATATATATA  1 
Pf3D7_14_v3:3206094-3211 (  360) ATATATATATATATA  1 
Pf3D7_14_v3:3199069-3204 (  958) ATATATATATATATA  1 
Pf3D7_14_v3:3163521-3170 (  504) ATATATATATATATA  1 
Pf3D7_14_v3:3149076-3153 ( 1395) ATATATATATATATA  1 
Pf3D7_14_v3:3137628-3138 (  337) ATATATATATATATA  1 
Pf3D7_14_v3:3018707-3019 (  237) ATATATATATATATA  1 
Pf3D7_14_v3:2996267-2996 (  185) ATATATATATATATA  1 
Pf3D7_14_v3:2956678-2957 (  138) ATATATATATATATA  1 
Pf3D7_14_v3:2944800-2945 (  181) ATATATATATATATA  1 
Pf3D7_14_v3:2908942-2909 (  287) ATATATATATATATA  1 
Pf3D7_14_v3:2907988-2908 (  345) ATATATATATATATA  1 
Pf3D7_14_v3:2900741-2901 (    9) ATATATATATATATA  1 
Pf3D7_14_v3:2865176-2865 (  393) ATATATATATATATA  1 
Pf3D7_14_v3:2798269-2799 (  894) ATATATATATATATA  1 
Pf3D7_14_v3:2777469-2777 (  330) ATATATATATATATA  1 
Pf3D7_14_v3:2720901-2721 (   36) ATATATATATATATA  1 
Pf3D7_14_v3:2718804-2719 (    4) ATATATATATATATA  1 
Pf3D7_14_v3:2557266-2558 ( 1201) ATATATATATATATA  1 
Pf3D7_14_v3:2471777-2472 (  711) ATATATATATATATA  1 
Pf3D7_14_v3:2462480-2462 (  302) ATATATATATATATA  1 
Pf3D7_14_v3:2294662-2295 (  472) ATATATATATATATA  1 
Pf3D7_14_v3:2154783-2155 (  260) ATATATATATATATA  1 
Pf3D7_14_v3:2102322-2104 (  420) ATATATATATATATA  1 
Pf3D7_14_v3:2089375-2089 (   46) ATATATATATATATA  1 
Pf3D7_14_v3:2046808-2047 (  133) ATATATATATATATA  1 
Pf3D7_14_v3:2013710-2014 (   54) ATATATATATATATA  1 
Pf3D7_14_v3:2005097-2005 (  208) ATATATATATATATA  1 
Pf3D7_14_v3:1942814-1944 (  328) ATATATATATATATA  1 
Pf3D7_14_v3:1940374-1941 (  636) ATATATATATATATA  1 
Pf3D7_14_v3:1928094-1928 (  602) ATATATATATATATA  1 
Pf3D7_14_v3:1895338-1896 (  574) ATATATATATATATA  1 
Pf3D7_14_v3:1866130-1866 (   80) ATATATATATATATA  1 
Pf3D7_14_v3:1688993-1689 (  376) ATATATATATATATA  1 
Pf3D7_14_v3:1636721-1637 (  228) ATATATATATATATA  1 
Pf3D7_14_v3:1621907-1622 (    1) ATATATATATATATA  1 
Pf3D7_14_v3:1605899-1606 (  176) ATATATATATATATA  1 
Pf3D7_14_v3:1568594-1568 (    5) ATATATATATATATA  1 
Pf3D7_14_v3:1532421-1532 (  407) ATATATATATATATA  1 
Pf3D7_14_v3:1515853-1516 (  254) ATATATATATATATA  1 
Pf3D7_14_v3:1474969-1477 (  596) ATATATATATATATA  1 
Pf3D7_14_v3:1409044-1409 (  451) ATATATATATATATA  1 
Pf3D7_14_v3:1376791-1377 (  895) ATATATATATATATA  1 
Pf3D7_14_v3:1330570-1330 (  324) ATATATATATATATA  1 
Pf3D7_14_v3:1237768-1238 (   79) ATATATATATATATA  1 
Pf3D7_14_v3:1229491-1229 (  280) ATATATATATATATA  1 
Pf3D7_14_v3:2835751-2836 (  403) ATATATATACATATA  1 
Pf3D7_14_v3:1846596-1847 (  221) ATATATATACATATA  1 
Pf3D7_14_v3:1680399-1680 (   46) ATATATATACATATA  1 
Pf3D7_14_v3:2250080-2250 (   56) ATATATATATATGTA  1 
Pf3D7_14_v3:3144971-3145 (  158) ATACATATATATATA  1 
Pf3D7_14_v3:2484463-2485 (  461) ATACATATATATATA  1 
Pf3D7_14_v3:1715750-1716 (  744) ATACATATATATATA  1 
Pf3D7_14_v3:1418506-1418 (    3) ATACATATATATATA  1 
Pf3D7_14_v3:1958832-1959 (  163) ATATATATGTATATA  1 
Pf3D7_14_v3:1547571-1548 (  132) ATATATATGTATATA  1 
Pf3D7_14_v3:2132789-2133 (  249) ATATATGTACATATA  1 
Pf3D7_14_v3:1501659-1502 (  296) ATATATATACATGTA  1 
Pf3D7_14_v3:3129280-3129 (  286) ATACATATACATATA  1 
Pf3D7_14_v3:2576923-2577 (  293) ATAAATATATATATA  1 
Pf3D7_14_v3:2494007-2495 (  885) ATAAATATATATATA  1 
Pf3D7_14_v3:2014594-2014 (    2) ATAAATATATATATA  1 
Pf3D7_14_v3:3247420-3247 (  270) ATATATAAATATATA  1 
Pf3D7_14_v3:3147264-3148 (   72) ATATATAAATATATA  1 
Pf3D7_14_v3:3122771-3123 (  156) ATATATAAATATATA  1 
Pf3D7_14_v3:2569308-2569 (   60) ATATATAAATATATA  1 
Pf3D7_14_v3:2567781-2568 (  428) ATATATAAATATATA  1 
Pf3D7_14_v3:2447532-2448 (  256) ATATATGTGTATATA  1 
Pf3D7_14_v3:2036948-2037 (   15) ATATATATGTATGTA  1 
Pf3D7_14_v3:2451392-2451 (  300) ATACATATGTATATA  1 
Pf3D7_14_v3:2826228-2826 (  329) ATATATATAAATATA  1 
Pf3D7_14_v3:2800128-2801 (  236) AAATATATATATATA  1 
Pf3D7_14_v3:2029443-2029 (  169) ATATATATAAATATA  1 
Pf3D7_14_v3:1546091-1546 (  304) AAATATATATATATA  1 
Pf3D7_14_v3:1417515-1417 (  126) ATAAATATACATATA  1 
Pf3D7_14_v3:1259833-1260 (  217) AAATATATATATATA  1 
Pf3D7_14_v3:2277389-2278 (  583) ATACATGTACATATA  1 
Pf3D7_14_v3:3015579-3016 (  533) ATAAATATGTATATA  1 
Pf3D7_14_v3:3231242-3231 (  177) ATATATTTATATATA  1 
Pf3D7_14_v3:2988783-2989 (   14) AAATATGTATATATA  1 
Pf3D7_14_v3:2803573-2803 (  190) ATAAATATACATGTA  1 
Pf3D7_14_v3:2333113-2333 (  383) ATATATATAAATGTA  1 
Pf3D7_14_v3:3205016-3205 (  143) GTAAATATATATATA  1 
Pf3D7_14_v3:1450918-1451 (   84) ATATATATACATATG  1 
Pf3D7_14_v3:2257247-2257 (  142) ATAAATAAATATATA  1 
Pf3D7_14_v3:2344427-2344 (  240) ATATATGCATATATA  1 
Pf3D7_14_v3:2227897-2228 (    1) AAAAATATATATATA  1 
Pf3D7_14_v3:2627856-2628 (  266) ATAAATGTAGATATA  1 
Pf3D7_14_v3:1938130-1938 (  243) GTATATATTTATATA  1 
Pf3D7_14_v3:1869173-1869 (   71) ATAAATATTTATATA  1 
Pf3D7_14_v3:3091552-3092 (  178) ATATATATATATATT  1 
Pf3D7_14_v3:3059825-3060 (   34) ATATATATTAATATA  1 
Pf3D7_14_v3:2685929-2686 (  231) AAATATGTAGATATA  1 
Pf3D7_14_v3:3193679-3194 (  621) ATAAATTTATATATA  1 
Pf3D7_14_v3:1437748-1438 (  255) ATATAGATATAGATA  1 
Pf3D7_14_v3:1338545-1339 (  240) ATATATAATCATATA  1 
Pf3D7_14_v3:3159154-3159 (   37) ATATATTAATATATA  1 
Pf3D7_14_v3:2283195-2283 (  239) AAATATATAAATGTA  1 
Pf3D7_14_v3:2980048-2980 (  168) ATAAATATTGATATA  1 
Pf3D7_14_v3:1543351-1543 (   73) AAATATATTTATGTA  1 
Pf3D7_14_v3:1414870-1415 (  462) ATATATATTAATGTA  1 
Pf3D7_14_v3:1728983-1729 (  282) ATAAAGAAATATATA  1 
Pf3D7_14_v3:2127340-2127 (  326) GTATATAAAAATATA  1 
Pf3D7_14_v3:2903749-2904 (  212) AAAAATATAAATATA  1 
Pf3D7_14_v3:1407391-1407 (  260) GTATAGGTGGATATA  1 
//

--------------------------------------------------------------------------------

--------------------------------------------------------------------------------
	Motif ATATATATATATATA MEME-4 position-specific scoring matrix
--------------------------------------------------------------------------------
log-odds matrix: alength= 4 w= 15 n= 163606 bayes= 11.7466 E= 1.7e-016 
   124  -1343   -136  -1343 
  -231  -1343  -1343    117 
   130  -1343  -1343  -1343 
  -158    -55  -1343     98 
   130  -1343  -1343  -1343 
 -1343  -1343   -177    126 
   115  -1343    -36   -390 
  -216   -336  -1343    115 
   110  -1343    -55   -268 
  -248     10   -136     96 
   130  -1343  -1343  -1343 
 -1343  -1343   -336    128 
   119  -1343    -36  -1343 
 -1343  -1343  -1343    130 
   127  -1343   -336   -548 
--------------------------------------------------------------------------------

--------------------------------------------------------------------------------
	Motif ATATATATATATATA MEME-4 position-specific probability matrix
--------------------------------------------------------------------------------
letter-probability matrix: alength= 4 w= 15 nsites= 110 E= 1.7e-016 
 0.963636  0.000000  0.036364  0.000000 
 0.081818  0.000000  0.000000  0.918182 
 1.000000  0.000000  0.000000  0.000000 
 0.136364  0.063636  0.000000  0.800000 
 1.000000  0.000000  0.000000  0.000000 
 0.000000  0.000000  0.027273  0.972727 
 0.900000  0.000000  0.072727  0.027273 
 0.090909  0.009091  0.000000  0.900000 
 0.872727  0.000000  0.063636  0.063636 
 0.072727  0.100000  0.036364  0.790909 
 1.000000  0.000000  0.000000  0.000000 
 0.000000  0.000000  0.009091  0.990909 
 0.927273  0.000000  0.072727  0.000000 
 0.000000  0.000000  0.000000  1.000000 
 0.981818  0.000000  0.009091  0.009091 
--------------------------------------------------------------------------------

--------------------------------------------------------------------------------
	Motif ATATATATATATATA MEME-4 regular expression
--------------------------------------------------------------------------------
ATATATATATATATA
--------------------------------------------------------------------------------


Time 1851.89 secs.

********************************************************************************


********************************************************************************
MOTIF NVWBHWNSTWYWVWWVHABHWMHACMACM MEME-5	width =  29  sites =  61  llr = 767  E-value = 4.7e-011
********************************************************************************
--------------------------------------------------------------------------------
	Motif NVWBHWNSTWYWVWWVHABHWMHACMACM MEME-5 Description
--------------------------------------------------------------------------------
Simplified        A  2352252124:3254446143336:3624
pos.-specific     C  24134:35:24:21133223144276266
probability       G  32:2::23:21241:2::41:1::2:12:
matrix            T  3:4434318355135122325231::1::

         bits    3.4                              
                 3.1                              
                 2.7                              
                 2.4                         *    
Relative         2.1                         *    
Entropy          1.7                         ** **
(18.1 bits)      1.4        *                ** **
                 1.0        *  * *           ** **
                 0.7  *     *  * *  *  *  ** ** **
                 0.3 ** ** *** ***  ***** ********
                 0.0 -----------------------------

Multilevel           TCATCATCTATTGATAAAGATCCACCACC
consensus            GATCTTCGATCAATACC TCAAT GACAA
sequence              G  A A    GC  GT CT  A      
                                                  
--------------------------------------------------------------------------------

--------------------------------------------------------------------------------
	Motif NVWBHWNSTWYWVWWVHABHWMHACMACM MEME-5 sites sorted by position p-value
--------------------------------------------------------------------------------
Sequence name            Strand  Start   P-value                        Site           
-------------            ------  ----- ---------            -----------------------------
Pf3D7_14_v3:2052207-2052     +    124  4.87e-13 ACATCCGGTA GCAGCTACGGCAGATAAAGCTCCACCACC TTTAGCATGC
Pf3D7_14_v3:2091959-2093     +   1269  2.54e-10 AGCTTTACGT GCTGCTACATCTGGTCAAGCTTTCCCACA ATGTGTCTTT
Pf3D7_14_v3:3248618-3255     -   6882  7.36e-10 TAATTCACTG GCAACATCTGGTGATAATTTTCCACCACC ATTTAATATA
Pf3D7_14_v3:2559671-2560     -    246  8.54e-10 GGATAATGCA CATCTACCTGCTCTCCAGTCCTTACCACC CTTTGATGGA
Pf3D7_14_v3:2968650-2969     +    470  1.33e-09 TTCAAATATA CAATTACCTATACAAGACACACCACCACC TTTTCTAGAT
Pf3D7_14_v3:2324071-2324     +    183  1.33e-09 TTTGATTAGT AGTTCTACTTCTGATGCCGTTTCACAACC TATATTTCCT
Pf3D7_14_v3:3206094-3211     -   4432  4.74e-09 TAATTCGCGT GCAATTTGAGCTGATAATTTCCCACCCCC ATTTATTATA
Pf3D7_14_v3:2258902-2260     +   1203  5.44e-09 TGAACCTAGA CCCCCATTAGTTATTAACCCCCCACCAGC AAATATTATA
Pf3D7_14_v3:2245042-2245     -    243  8.17e-09 AAATGAATCA CAACCAGCAATGGTCCTTAATCAACCACC CTCCAATATT
Pf3D7_14_v3:2553935-2554     -    495  1.07e-08 GAGACCAGTA GCATGGTGTATGGATTCTGAACCACCACA TACACCTCAT
Pf3D7_14_v3:3218194-3225     -   5330  2.05e-08 AGCATGTTCA GCAGCAACAACTTCTCCTGATCCTGCCAC AAAAATAGTA
Pf3D7_14_v3:1236693-1237     -    279  2.05e-08 TACAAATTTA GCATCTAGTTTGGCTACCCCTTTACCTAC AAATGTGGCT
Pf3D7_14_v3:2926067-2926     -     54  3.02e-08 TTATAATTTC GCTTTGCGTTCTCATTAAGAACAACCCAC AACATAAAAT
Pf3D7_14_v3:3144971-3145     -     49  3.88e-08 ATAAATAAAT CCCCCTCTTTGTAACACACCAATTCCGCC AATATATAAA
Pf3D7_14_v3:2690913-2691     -    384  8.11e-08 AGATAAAGGA ACAGCACATCCGTTATCATTTCTACCACC TAAAATAAAT
Pf3D7_14_v3:2128094-2128     -    121  9.14e-08 ATGGGGTGGA GAACAAGATCTTGGACCAGATAACCAGCC ATTAGAGTTA
Pf3D7_14_v3:1414870-1415     -     42  9.14e-08 ATATGCATAA CCTGCATCATTACCAGCAACAAATCCACC ATACATAATA
Pf3D7_14_v3:2905258-2905     -    174  1.47e-07 TACACATATA ACACCAGATGCTGTACCACAATTACCAAA AGAATGTACA
Pf3D7_14_v3:1458985-1459     -    350  1.47e-07 ATAAAAACTA TGCTGACCATTTGTACCAGGTTCACCAAA ATATACTTGA
Pf3D7_14_v3:1407391-1407     +    142  1.47e-07 ACTAAATGTT CCTCCCCATACAGCAAAATTCCCACCCAA TATAGGAGCT
Pf3D7_14_v3:1975562-1975     +    238  1.85e-07 GATATCATCA TCACAAGTTCCTCTTGAAGGTACTGCACA TTTGTCATTA
Pf3D7_14_v3:1930690-1930     +    257  2.08e-07 AAAATGTGGT AGTGTTCGTATTCGTTTAGTACCAGCTCC AAGAGGT   
Pf3D7_14_v3:2277389-2278     +    103  2.33e-07 TTTATTATTA TGAGTAGGTATATTACTATATCCCCCCCA ATACATAAGT
Pf3D7_14_v3:3015579-3016     -    472  2.61e-07 TGATCGTAAA GATCTATGTATTATTAGAGATCCAGCACA TGCGGAAGAC
Pf3D7_14_v3:2714900-2715     -    102  2.61e-07 ATCTTCTCAT TCTTTAAGTATGCCCCTAGAACAACAACA TCAGTCTTCC
Pf3D7_14_v3:2425909-2426     -     45  3.27e-07 GAAAATTTTT GTACCACTTCCTGTTATAGAAAACCAACC TAAATCAGAT
Pf3D7_14_v3:2981642-2982     -    433  4.09e-07 AGTTGGACAA TCTTCAGGAATTCTAGAACGTTCAGCAGA TTCTGAATTT
Pf3D7_14_v3:3153871-3154     +    346  4.57e-07 AAGTGATGTA TCTGCTACTACTAGTGAATCTGAAGAAGC TA        
Pf3D7_14_v3:3233161-3233     -    109  5.10e-07 TAATTTATTA CGAATATCTCCTAATGTTTCTGAAGCACC TTCACTTGTT
Pf3D7_14_v3:3193679-3194     +    728  5.68e-07 AGAAAGCGTT AGATATCCTATGGAAATACGCATTCCCCA TAATAACATT
Pf3D7_14_v3:1942814-1944     -   1373  6.33e-07 AAATCATTTC TATACTTCTCCACATACAGTTTTCCATCC ATTTATTCAT
Pf3D7_14_v3:1546091-1546     -    158  6.33e-07 AGGATCGAAC TCACGACCTCGGGATTATGAGACCCGCGC GCTAACCAAC
Pf3D7_14_v3:2333113-2333     -    413  8.72e-07 TATATACCTT GAACTTCTTATAGAACCATTACCACATCA AATAATATAA
Pf3D7_14_v3:1527983-1528     -    169  8.72e-07 GGATAGTATC GATTTAGCTGTTATAGCAGTACCCCGAAA TAATGTTGTA
Pf3D7_14_v3:3229073-3229     +    140  9.69e-07 TAACATATGG TCACCTGCTTTGGGTATAGCTAAAAACGC ATTTGATGAG
Pf3D7_14_v3:2676885-2677     +    246  9.69e-07 TAAAGCTTAT ACAAAACCTCCTGATGTCGTCATGCAAAC TTTGTCTATT
Pf3D7_14_v3:1862995-1863     +    154  9.69e-07 ACCAAAACTC CACATATCACTAGATACATCCCAACCCAA ATTTAATATA
Pf3D7_14_v3:2447532-2448     +    448  1.08e-06 GTCGCTAATT AAAACACCAATAGAAGATGATATACCAGC AAAATATACA
Pf3D7_14_v3:2514879-2515     -    338  1.19e-06 ATTCATGGTA AAATATTCTCTTGACCAATCAACAGAAGC ACCAATCCTT
Pf3D7_14_v3:1688993-1689     -    195  1.33e-06 TATATTTAAA TATGTACGTGTGCATGTATGAATACATCC ATATTATGTT
Pf3D7_14_v3:1667222-1667     +     53  1.47e-06 TTGCTTCATA CATTCTTGTTCTTATGCCTATATAGAACC AATAATTCCT
Pf3D7_14_v3:1240431-1241     +    474  1.47e-06 ATTCATTGTA GAATTTCCTGTAAATAACGGTTTTCCACA TAATAATTCT
Pf3D7_14_v3:3100755-3100     -     21  1.99e-06 GGAATATGTT TGCTTTGCTGGAATACCATGTAACGCAAC AATCAAAATA
Pf3D7_14_v3:2987493-2987     -     51  2.20e-06 AAAAGAACAA AATTCTTGTACTCAACAAACTCTACATCA ATTTTAAATA
Pf3D7_14_v3:2685119-2685     -    138  2.20e-06 TTTTCCTGAT ACAATAACTTCACATCCTTTAGCACCAGA TTCCATTATA
Pf3D7_14_v3:2494007-2495     -    705  2.20e-06 CAAGAAATAG CGTCAGAGTGGAAAACCCTAAGAAGCCCA TATATGAAAA
Pf3D7_14_v3:3147264-3148     -    144  3.27e-06 TTCGTATATA GAATAATCTATAAACACACAAACACAACA AAAGAAAAAA
Pf3D7_14_v3:2075664-2075     -    206  3.27e-06 CCAAAAAACA TATGATGTTATTTTAATAGATCCGCCACC CTTAGCTCGT
Pf3D7_14_v3:2243836-2244     +     83  4.36e-06 TGATAGAATA CAACCTATTATTGTAAGACAACCACAGAC AGTTATAATA
Pf3D7_14_v3:2285192-2285     -    111  4.79e-06 ATTAACATTA TGTTTCCCTTCTGAACACCAATATCCGGA ACCTCTGGTT
Pf3D7_14_v3:2140106-2140     +    301  5.27e-06 AGTAGCTAGC TGTTTTACAACTAGAATGTCTCCTCCACA ACAAATATGT
Pf3D7_14_v3:1264283-1265     -    651  5.27e-06 TGGTTTCTCT ACATTTTCTTCAGAACAACATGTCCAAAA TAAATTATGG
Pf3D7_14_v3:2293376-2293     -    224  5.79e-06 AATTATAACA GGCATTAGAATAAATCACCCACAACACAC TTGTAAATAT
Pf3D7_14_v3:1958832-1959     +    219  6.35e-06 TTTATTTTTA TGTTATGCTAGTAAAAATACAAAACCCCC AAAAAAATAA
Pf3D7_14_v3:2826228-2826     +    129  6.97e-06 TCTTTTCACT GTATCATGTATGCACGGAGATATGGACCA AAAAGACAGA
Pf3D7_14_v3:2199299-2199     +    194  7.64e-06 TTTTTGGAGT AGCCAATGTTTGAAAATGGTTGTACCACA TTTTATATAT
Pf3D7_14_v3:2803573-2803     +     60  8.37e-06 TTACAAAGAA TATGATGGTTCGCACACATTTTACGAAAC GAACGGTTCA
Pf3D7_14_v3:1680399-1680     -    392  8.37e-06 AATGTCAAAA TATGATACTCCTGAAAAAAAACTAGAACA GAAGATAATA
Pf3D7_14_v3:2117607-2118     +    176  1.10e-05 TATTTCCTTT TCCTATTAATTGAACCTCCACATAGCACC ATTCCTTTCC
Pf3D7_14_v3:1319108-1319     +    567  1.10e-05 TTTATGTCCA TATTTATGTTTGGTTCCATACTTCCATGC TCTTTGTTCT
Pf3D7_14_v3:2716842-2717     +     32  2.01e-05 ATGTTCATCA TTTAATTGTTTGCTTTTACTTCTACCACC TTTACCTTTT
--------------------------------------------------------------------------------

--------------------------------------------------------------------------------
	Motif NVWBHWNSTWYWVWWVHABHWMHACMACM MEME-5 block diagrams
--------------------------------------------------------------------------------
SEQUENCE NAME            POSITION P-VALUE  MOTIF DIAGRAM
-------------            ----------------  -------------
Pf3D7_14_v3:2052207-2052          4.9e-13  123_[+5]_499
Pf3D7_14_v3:2091959-2093          2.5e-10  1268_[+5]_42
Pf3D7_14_v3:3248618-3255          7.4e-10  6881_[-5]_423
Pf3D7_14_v3:2559671-2560          8.5e-10  245_[-5]_165
Pf3D7_14_v3:2968650-2969          1.3e-09  469_[+5]_24
Pf3D7_14_v3:2324071-2324          1.3e-09  182_[+5]_50
Pf3D7_14_v3:3206094-3211          4.7e-09  4431_[-5]_1143
Pf3D7_14_v3:2258902-2260          5.4e-09  1202_[+5]_613
Pf3D7_14_v3:2245042-2245          8.2e-09  242_[-5]_268
Pf3D7_14_v3:2553935-2554          1.1e-08  494_[-5]_354
Pf3D7_14_v3:3218194-3225          2.1e-08  5329_[-5]_2209
Pf3D7_14_v3:1236693-1237          2.1e-08  278_[-5]_82
Pf3D7_14_v3:2926067-2926            3e-08  53_[-5]_193
Pf3D7_14_v3:3144971-3145          3.9e-08  48_[-5]_168
Pf3D7_14_v3:2690913-2691          8.1e-08  383_[-5]_43
Pf3D7_14_v3:2128094-2128          9.1e-08  120_[-5]_166
Pf3D7_14_v3:1414870-1415          9.1e-08  41_[-5]_430
Pf3D7_14_v3:2905258-2905          1.5e-07  173_[-5]_210
Pf3D7_14_v3:1458985-1459          1.5e-07  349_[-5]_300
Pf3D7_14_v3:1407391-1407          1.5e-07  141_[+5]_108
Pf3D7_14_v3:1975562-1975          1.9e-07  237_[+5]_10
Pf3D7_14_v3:1930690-1930          2.1e-07  256_[+5]_7
Pf3D7_14_v3:2277389-2278          2.3e-07  102_[+5]_513
Pf3D7_14_v3:3015579-3016          2.6e-07  471_[-5]_298
Pf3D7_14_v3:2714900-2715          2.6e-07  101_[-5]_180
Pf3D7_14_v3:2425909-2426          3.3e-07  44_[-5]_275
Pf3D7_14_v3:2981642-2982          4.1e-07  432_[-5]_150
Pf3D7_14_v3:3153871-3154          4.6e-07  345_[+5]_2
Pf3D7_14_v3:3233161-3233          5.1e-07  108_[-5]_585
Pf3D7_14_v3:3193679-3194          5.7e-07  727_[+5]_365
Pf3D7_14_v3:1942814-1944          6.3e-07  1372_[-5]_660
Pf3D7_14_v3:1546091-1546          6.3e-07  157_[-5]_260
Pf3D7_14_v3:2333113-2333          8.7e-07  412_[-5]_307
Pf3D7_14_v3:1527983-1528          8.7e-07  168_[-5]_177
Pf3D7_14_v3:3229073-3229          9.7e-07  139_[+5]_259
Pf3D7_14_v3:2676885-2677          9.7e-07  245_[+5]_145
Pf3D7_14_v3:1862995-1863          9.7e-07  153_[+5]_107
Pf3D7_14_v3:2447532-2448          1.1e-06  447_[+5]_28
Pf3D7_14_v3:2514879-2515          1.2e-06  337_[-5]_44
Pf3D7_14_v3:1688993-1689          1.3e-06  194_[-5]_500
Pf3D7_14_v3:1667222-1667          1.5e-06  52_[+5]_240
Pf3D7_14_v3:1240431-1241          1.5e-06  473_[+5]_548
Pf3D7_14_v3:3100755-3100            2e-06  20_[-5]_190
Pf3D7_14_v3:2987493-2987          2.2e-06  50_[-5]_272
Pf3D7_14_v3:2685119-2685          2.2e-06  137_[-5]_215
Pf3D7_14_v3:2494007-2495          2.2e-06  704_[-5]_372
Pf3D7_14_v3:3147264-3148          3.3e-06  143_[-5]_1209
Pf3D7_14_v3:2075664-2075          3.3e-06  205_[-5]_34
Pf3D7_14_v3:2243836-2244          4.4e-06  82_[+5]_238
Pf3D7_14_v3:2285192-2285          4.8e-06  110_[-5]_222
Pf3D7_14_v3:2140106-2140          5.3e-06  300_[+5]_56
Pf3D7_14_v3:1264283-1265          5.3e-06  650_[-5]_114
Pf3D7_14_v3:2293376-2293          5.8e-06  223_[-5]_182
Pf3D7_14_v3:1958832-1959          6.4e-06  218_[+5]_54
Pf3D7_14_v3:2826228-2826            7e-06  128_[+5]_192
Pf3D7_14_v3:2199299-2199          7.6e-06  193_[+5]_97
Pf3D7_14_v3:2803573-2803          8.4e-06  59_[+5]_206
Pf3D7_14_v3:1680399-1680          8.4e-06  391_[-5]_143
Pf3D7_14_v3:2117607-2118          1.1e-05  175_[+5]_203
Pf3D7_14_v3:1319108-1319          1.1e-05  566_[+5]_40
Pf3D7_14_v3:2716842-2717            2e-05  31_[+5]_200
--------------------------------------------------------------------------------

--------------------------------------------------------------------------------
	Motif NVWBHWNSTWYWVWWVHABHWMHACMACM MEME-5 in BLOCKS format
--------------------------------------------------------------------------------
BL   MOTIF NVWBHWNSTWYWVWWVHABHWMHACMACM width=29 seqs=61
Pf3D7_14_v3:2052207-2052 (  124) GCAGCTACGGCAGATAAAGCTCCACCACC  1 
Pf3D7_14_v3:2091959-2093 ( 1269) GCTGCTACATCTGGTCAAGCTTTCCCACA  1 
Pf3D7_14_v3:3248618-3255 ( 6882) GCAACATCTGGTGATAATTTTCCACCACC  1 
Pf3D7_14_v3:2559671-2560 (  246) CATCTACCTGCTCTCCAGTCCTTACCACC  1 
Pf3D7_14_v3:2968650-2969 (  470) CAATTACCTATACAAGACACACCACCACC  1 
Pf3D7_14_v3:2324071-2324 (  183) AGTTCTACTTCTGATGCCGTTTCACAACC  1 
Pf3D7_14_v3:3206094-3211 ( 4432) GCAATTTGAGCTGATAATTTCCCACCCCC  1 
Pf3D7_14_v3:2258902-2260 ( 1203) CCCCCATTAGTTATTAACCCCCCACCAGC  1 
Pf3D7_14_v3:2245042-2245 (  243) CAACCAGCAATGGTCCTTAATCAACCACC  1 
Pf3D7_14_v3:2553935-2554 (  495) GCATGGTGTATGGATTCTGAACCACCACA  1 
Pf3D7_14_v3:3218194-3225 ( 5330) GCAGCAACAACTTCTCCTGATCCTGCCAC  1 
Pf3D7_14_v3:1236693-1237 (  279) GCATCTAGTTTGGCTACCCCTTTACCTAC  1 
Pf3D7_14_v3:2926067-2926 (   54) GCTTTGCGTTCTCATTAAGAACAACCCAC  1 
Pf3D7_14_v3:3144971-3145 (   49) CCCCCTCTTTGTAACACACCAATTCCGCC  1 
Pf3D7_14_v3:2690913-2691 (  384) ACAGCACATCCGTTATCATTTCTACCACC  1 
Pf3D7_14_v3:2128094-2128 (  121) GAACAAGATCTTGGACCAGATAACCAGCC  1 
Pf3D7_14_v3:1414870-1415 (   42) CCTGCATCATTACCAGCAACAAATCCACC  1 
Pf3D7_14_v3:2905258-2905 (  174) ACACCAGATGCTGTACCACAATTACCAAA  1 
Pf3D7_14_v3:1458985-1459 (  350) TGCTGACCATTTGTACCAGGTTCACCAAA  1 
Pf3D7_14_v3:1407391-1407 (  142) CCTCCCCATACAGCAAAATTCCCACCCAA  1 
Pf3D7_14_v3:1975562-1975 (  238) TCACAAGTTCCTCTTGAAGGTACTGCACA  1 
Pf3D7_14_v3:1930690-1930 (  257) AGTGTTCGTATTCGTTTAGTACCAGCTCC  1 
Pf3D7_14_v3:2277389-2278 (  103) TGAGTAGGTATATTACTATATCCCCCCCA  1 
Pf3D7_14_v3:3015579-3016 (  472) GATCTATGTATTATTAGAGATCCAGCACA  1 
Pf3D7_14_v3:2714900-2715 (  102) TCTTTAAGTATGCCCCTAGAACAACAACA  1 
Pf3D7_14_v3:2425909-2426 (   45) GTACCACTTCCTGTTATAGAAAACCAACC  1 
Pf3D7_14_v3:2981642-2982 (  433) TCTTCAGGAATTCTAGAACGTTCAGCAGA  1 
Pf3D7_14_v3:3153871-3154 (  346) TCTGCTACTACTAGTGAATCTGAAGAAGC  1 
Pf3D7_14_v3:3233161-3233 (  109) CGAATATCTCCTAATGTTTCTGAAGCACC  1 
Pf3D7_14_v3:3193679-3194 (  728) AGATATCCTATGGAAATACGCATTCCCCA  1 
Pf3D7_14_v3:1942814-1944 ( 1373) TATACTTCTCCACATACAGTTTTCCATCC  1 
Pf3D7_14_v3:1546091-1546 (  158) TCACGACCTCGGGATTATGAGACCCGCGC  1 
Pf3D7_14_v3:2333113-2333 (  413) GAACTTCTTATAGAACCATTACCACATCA  1 
Pf3D7_14_v3:1527983-1528 (  169) GATTTAGCTGTTATAGCAGTACCCCGAAA  1 
Pf3D7_14_v3:3229073-3229 (  140) TCACCTGCTTTGGGTATAGCTAAAAACGC  1 
Pf3D7_14_v3:2676885-2677 (  246) ACAAAACCTCCTGATGTCGTCATGCAAAC  1 
Pf3D7_14_v3:1862995-1863 (  154) CACATATCACTAGATACATCCCAACCCAA  1 
Pf3D7_14_v3:2447532-2448 (  448) AAAACACCAATAGAAGATGATATACCAGC  1 
Pf3D7_14_v3:2514879-2515 (  338) AAATATTCTCTTGACCAATCAACAGAAGC  1 
Pf3D7_14_v3:1688993-1689 (  195) TATGTACGTGTGCATGTATGAATACATCC  1 
Pf3D7_14_v3:1667222-1667 (   53) CATTCTTGTTCTTATGCCTATATAGAACC  1 
Pf3D7_14_v3:1240431-1241 (  474) GAATTTCCTGTAAATAACGGTTTTCCACA  1 
Pf3D7_14_v3:3100755-3100 (   21) TGCTTTGCTGGAATACCATGTAACGCAAC  1 
Pf3D7_14_v3:2987493-2987 (   51) AATTCTTGTACTCAACAAACTCTACATCA  1 
Pf3D7_14_v3:2685119-2685 (  138) ACAATAACTTCACATCCTTTAGCACCAGA  1 
Pf3D7_14_v3:2494007-2495 (  705) CGTCAGAGTGGAAAACCCTAAGAAGCCCA  1 
Pf3D7_14_v3:3147264-3148 (  144) GAATAATCTATAAACACACAAACACAACA  1 
Pf3D7_14_v3:2075664-2075 (  206) TATGATGTTATTTTAATAGATCCGCCACC  1 
Pf3D7_14_v3:2243836-2244 (   83) CAACCTATTATTGTAAGACAACCACAGAC  1 
Pf3D7_14_v3:2285192-2285 (  111) TGTTTCCCTTCTGAACACCAATATCCGGA  1 
Pf3D7_14_v3:2140106-2140 (  301) TGTTTTACAACTAGAATGTCTCCTCCACA  1 
Pf3D7_14_v3:1264283-1265 (  651) ACATTTTCTTCAGAACAACATGTCCAAAA  1 
Pf3D7_14_v3:2293376-2293 (  224) GGCATTAGAATAAATCACCCACAACACAC  1 
Pf3D7_14_v3:1958832-1959 (  219) TGTTATGCTAGTAAAAATACAAAACCCCC  1 
Pf3D7_14_v3:2826228-2826 (  129) GTATCATGTATGCACGGAGATATGGACCA  1 
Pf3D7_14_v3:2199299-2199 (  194) AGCCAATGTTTGAAAATGGTTGTACCACA  1 
Pf3D7_14_v3:2803573-2803 (   60) TATGATGGTTCGCACACATTTTACGAAAC  1 
Pf3D7_14_v3:1680399-1680 (  392) TATGATACTCCTGAAAAAAAACTAGAACA  1 
Pf3D7_14_v3:2117607-2118 (  176) TCCTATTAATTGAACCTCCACATAGCACC  1 
Pf3D7_14_v3:1319108-1319 (  567) TATTTATGTTTGGTTCCATACTTCCATGC  1 
Pf3D7_14_v3:2716842-2717 (   32) TTTAATTGTTTGCTTTTACTTCTACCACC  1 
//

--------------------------------------------------------------------------------

--------------------------------------------------------------------------------
	Motif NVWBHWNSTWYWVWWVHABHWMHACMACM MEME-5 position-specific scoring matrix
--------------------------------------------------------------------------------
log-odds matrix: alength= 4 w= 29 n= 160610 bayes= 12.6491 E= 4.7e-011 
  -105    108    158    -31 
   -24    208    119   -305 
    17     49  -1257      1 
  -131    149    108    -11 
   -83    202    -92    -24 
    22   -151    -92     12 
   -93    158    108    -38 
  -231    240    174   -183 
   -93  -1257   -251     92 
   -17     95     95    -55 
 -1257    208      8     32 
   -63  -1257    140     27 
   -73    140    219   -231 
    41    -19      8    -55 
    -5     66  -1257     17 
   -17    181    119   -205 
   -17    188    -92    -73 
    58     95    -92   -131 
  -205    119    202    -38 
   -11    158     30    -83 
   -24     66   -251     27 
   -46    214      8   -105 
   -63    208  -1257    -24 
    65     95    -92   -163 
  -463    298    140  -1257 
   -24    274   -151  -1257 
    58    119    -51   -183 
   -83    270     81  -1257 
     1    266  -1257  -1257 
--------------------------------------------------------------------------------

--------------------------------------------------------------------------------
	Motif NVWBHWNSTWYWVWWVHABHWMHACMACM MEME-5 position-specific probability matrix
--------------------------------------------------------------------------------
letter-probability matrix: alength= 4 w= 29 nsites= 61 E= 4.7e-011 
 0.196721  0.196721  0.278689  0.327869 
 0.344262  0.393443  0.213115  0.049180 
 0.459016  0.131148  0.000000  0.409836 
 0.163934  0.262295  0.196721  0.377049 
 0.229508  0.377049  0.049180  0.344262 
 0.475410  0.032787  0.049180  0.442623 
 0.213115  0.278689  0.196721  0.311475 
 0.081967  0.491803  0.311475  0.114754 
 0.213115  0.000000  0.016393  0.770492 
 0.360656  0.180328  0.180328  0.278689 
 0.000000  0.393443  0.098361  0.508197 
 0.262295  0.000000  0.245902  0.491803 
 0.245902  0.245902  0.426230  0.081967 
 0.540984  0.081967  0.098361  0.278689 
 0.393443  0.147541  0.000000  0.459016 
 0.360656  0.327869  0.213115  0.098361 
 0.360656  0.344262  0.049180  0.245902 
 0.606557  0.180328  0.049180  0.163934 
 0.098361  0.213115  0.377049  0.311475 
 0.377049  0.278689  0.114754  0.229508 
 0.344262  0.147541  0.016393  0.491803 
 0.295082  0.409836  0.098361  0.196721 
 0.262295  0.393443  0.000000  0.344262 
 0.639344  0.180328  0.049180  0.131148 
 0.016393  0.737705  0.245902  0.000000 
 0.344262  0.622951  0.032787  0.000000 
 0.606557  0.213115  0.065574  0.114754 
 0.229508  0.606557  0.163934  0.000000 
 0.409836  0.590164  0.000000  0.000000 
--------------------------------------------------------------------------------

--------------------------------------------------------------------------------
	Motif NVWBHWNSTWYWVWWVHABHWMHACMACM MEME-5 regular expression
--------------------------------------------------------------------------------
[TG][CAG][AT][TC][CTA][AT][TCA][CG][TA][AT][TC][TAG][GAC][AT][TA][ACG][ACT]A[GTC][ACT][TA][CA][CTA]A[CG][CA][AC][CA][CA]
--------------------------------------------------------------------------------


Time 2287.38 secs.

********************************************************************************


********************************************************************************
MOTIF AAAAAAAAAAAAAWAAAWWAWAAWAAWAA MEME-6	width =  29  sites = 106  llr = 1214  E-value = 1.9e-031
********************************************************************************
--------------------------------------------------------------------------------
	Motif AAAAAAAAAAAAAWAAAWWAWAAWAAWAA MEME-6 Description
--------------------------------------------------------------------------------
Simplified        A  7867878a78878678a649696598577
pos.-specific     C  ::11:1:::1::1::::::::::::::12
probability       G  3121212::::11111::21:1111112:
matrix            T  :1:1:1::3122:321:44:4:34:14:1

         bits    3.4                              
                 3.1                              
                 2.7                              
                 2.4                              
Relative         2.1                              
Entropy          1.7                              
(16.5 bits)      1.4        *        *            
                 1.0 *   * **        *  *    *    
                 0.7 * * * **  * *  **  * *  ** **
                 0.3 ****************** **** ** **
                 0.0 -----------------------------

Multilevel           AAAAAAAAAAAAAAAAAAAAAAAAAAAAA
consensus            G G     T  T TT  TT T TT  T  
sequence                                          
                                                  
--------------------------------------------------------------------------------

--------------------------------------------------------------------------------
	Motif AAAAAAAAAAAAAWAAAWWAWAAWAAWAA MEME-6 sites sorted by position p-value
--------------------------------------------------------------------------------
Sequence name            Strand  Start   P-value                        Site           
-------------            ------  ----- ---------            -----------------------------
Pf3D7_14_v3:3163521-3170     -   3554  1.42e-10 AATAGATTAA AAAAAAAAAAAAAAAAAAAAAAAAAAAGA AAAATGATAA
Pf3D7_14_v3:1942814-1944     +    952  3.08e-10 AGGACATTTA AAAAAAAAAAAAAAAGAAGAAAAAAAAAA CATTAAAAAA
Pf3D7_14_v3:3149076-3153     -   2314  1.18e-09 TATATTAAGA AAAAGAAAAAAAAAAAAATAAAATAAAAA TAACTTTTTC
Pf3D7_14_v3:1474969-1477     -     56  1.18e-09 AATCACAAAA AAAAAAAAAAAAAAAAATTAAAAAAAAAA AAAAATGTAT
Pf3D7_14_v3:2102322-2104     -    466  1.59e-09 GCATTATTTA GAGAAAAAAAAAAAAAAAAAAGGAAAAAA ATATATTAAA
Pf3D7_14_v3:1376791-1377     -    331  1.59e-09 TTTCATTCAA AAAAAAAAAAAAAAAAAATATAAAAATAC AATAAAATAG
Pf3D7_14_v3:2258902-2260     -    269  2.78e-09 ACACACACAC AAAAAAAAAAAAAAAAAAAATAATAATAA AACAAAATAA
Pf3D7_14_v3:3199069-3204     -   4127  4.63e-09 ACCATAACCT AAAAAAAAAAAAATAAATAAAAAAAAAAA AAAAATAGAG
Pf3D7_14_v3:2447532-2448     -    216  4.63e-09 AATATAAAAT GAAAAAAAAAAAAAAAATTATATAAATGA TATTTCATAT
Pf3D7_14_v3:3015579-3016     -     19  5.92e-09 TAAGTATAAC AAGAGAAAAAATAAAAAATATAAAAAAAA TAATATCTCC
Pf3D7_14_v3:2293376-2293     -     50  5.92e-09 ATTATAATAC AAAAAAAAAAAAAAAAATAATAATAATAA TAATAATTAA
Pf3D7_14_v3:2277389-2278     +    446  5.92e-09 GCTCCCTTTA GAAAAAAAAATAAAAAAATAAAAAAATAC AAAAGTTTGA
Pf3D7_14_v3:3212133-3217     +    645  1.17e-08 CGTAAATGAA AAAAAAAAAAAAAAAAATGAAATAAGAAA AATATATTTA
Pf3D7_14_v3:3171652-3184     +   3378  1.17e-08 GAATTATGAA AGAAAGAAAAAAGAAAAATAAAAAAAAAA TAAATCTAAT
Pf3D7_14_v3:2557266-2558     +    631  1.78e-08 AAAAAAAGGA AAGAAAAAAAAGGAAAATGGAAGAAATAA TTAAAAAAAT
Pf3D7_14_v3:2800128-2801     -   1019  2.18e-08 CTTTATTATT AAGGAAAAAAATAAAAATAAAGAAAAAGA AAAAGAAATA
Pf3D7_14_v3:1958832-1959     -     21  2.18e-08 AAATTTTCTC AAAAGAGAAAAAAAAAATTAAATAAATAA CGAACAAATT
Pf3D7_14_v3:3159154-3159     -    190  3.85e-08 ACAAAACAGA AAAAAAAATAAAATAAAAAAAAATAATAA TAAATAAATA
Pf3D7_14_v3:3105313-3105     -    468  5.50e-08     TTTATG GAAAAAAAAAAAAAAAATAATAATAAAAG GATTATAAAG
Pf3D7_14_v3:2484463-2485     -    526  5.50e-08 TTCCCTTGAA AAAAAAAAAAAAATTAAAAAAAATAATAA AAAATAAAGA
Pf3D7_14_v3:1871582-1871     +    150  5.50e-08 TTTTAAATTA AAAAAAAAAAAACTAAATTAAAAAAAAAA AAAAAACATT
Pf3D7_14_v3:3147264-3148     +    881  6.53e-08 GGAATATAAT GAGAAAGAACAAATGAAAGATAATGAAAA AGAACAAATG
Pf3D7_14_v3:3004936-3005     +    551  7.72e-08 CATGTGAATT GAAAAAAAAAAAAAAAAATAAATAAACCC AAAAATACGA
Pf3D7_14_v3:2590786-2591     +    298  7.72e-08 TAAATAAATA AAAAAAAATAATAAAAATAAAAAAAATAA TAAATAATAA
Pf3D7_14_v3:3248618-3255     -   3056  9.09e-08 TACAGAAAAA AAACGAAAAAAAAAAAATTATAAAAGAAA TAAATATTTT
Pf3D7_14_v3:2798269-2799     -    742  9.09e-08 TAAAAACAAC GCCAAAAAAAAAAAAAATAATAATAATAA TTATAAATAA
Pf3D7_14_v3:3218194-3225     -     25  1.07e-07 TTACATGTAA AAAAAAAAAAATATAAAATAAATAAAAAA ATATAAAAAA
Pf3D7_14_v3:1568594-1568     +     52  1.45e-07 AAATATTCCT AGGAAAAAAAAAGGAAATTATAAAAGACA AAAGATAATG
Pf3D7_14_v3:3028395-3029     -    691  2.61e-07 GGATAAAATT GAACAAAATATAAAAAAAAAAAATAATAC CAACAATAGT
Pf3D7_14_v3:2567781-2568     +    160  2.61e-07 TATATATGTC AAGGAAAATTAAAAAAATTAAAAAAATAA AAAAAATAAA
Pf3D7_14_v3:3018707-3019     +    478  2.99e-07 TGCCTTAAAG AGATAAAAAAAAAAAAATCAAAAAAATAA TATAGATATG
Pf3D7_14_v3:2765055-2765     +    294  2.99e-07 ATTTAATATG GAGAAAAAAAAAATATATAAAATAAAGAA ATATATTTTA
Pf3D7_14_v3:1229491-1229     +     63  2.99e-07 TAATATATAT AGGCAAGAAAATGTAAAATAAAAAAAAAA GGTATTCTTA
Pf3D7_14_v3:3237002-3243     -   5448  3.43e-07 AATTTATTAC AAAAACAAACAAAAATAAAAAAAAAATAA TTAAAGTTAT
Pf3D7_14_v3:1319108-1319     -    329  3.43e-07 AGACGAACAA AAGAAAGAAAAGGGGGATGAAGGAAAAGC TAACGAACTT
Pf3D7_14_v3:2803573-2803     -    156  6.54e-07 ATGTATATTA AAAAAAAATTAAATAAAATAAAATAATGA AACATGTTTT
Pf3D7_14_v3:1728983-1729     -    571  6.54e-07 TTTATGTTTA AAATAAAATAAAAATAAAAATAAAAAAGC ATGTAAATAG
Pf3D7_14_v3:1963864-1964     +    150  7.39e-07 TTGAAAAAAT AAAAAAAATAAAATAAAATAAAAGAGCAA TCTCGAAAAC
Pf3D7_14_v3:3246269-3246     +    295  8.33e-07 AAAATAAAAA AATAAAAAAATAAAAAAATAAAAAAATAA AAAAATAAAA
Pf3D7_14_v3:1264283-1265     +    168  9.38e-07 CCACATTGTA AAAAAAAAAAAACATGATTATAATAAGGA ACACAAAAGT
Pf3D7_14_v3:3206094-3211     +   5362  1.18e-06 TGAAACATCA GAGAAAAAAGTAGAAGAAAATATTAAAAA TAGAAAATGT
Pf3D7_14_v3:2785932-2786     -    459  1.18e-06 TAATGAAGAA GAGGAAGAATATGAAAATAATGATAATGA AAAATATAAT
Pf3D7_14_v3:1895338-1896     -    495  1.32e-06 TATTTAAAGG GGGAAAAATAAAATAAATAAAATGCATAC ATACATATAT
Pf3D7_14_v3:1304259-1304     -    272  1.48e-06          T GACGAAAATAAAATAAAAAATAATATAAA CGAAAATTCT
Pf3D7_14_v3:1259833-1260     -     62  1.48e-06 AATTGAATTG AAATAAGAAAAAAATAAAAATATTAAAAA GTAATAAAAT
Pf3D7_14_v3:3193679-3194     +    947  1.65e-06 AAAAAAATTG AAAAAAAAAAATGTAAATTGTATAAGTGA ACGAACATTT
Pf3D7_14_v3:2471777-2472     -    728  1.65e-06 TATATTCATA AAAAGAAAAAAAAAGAAAAGAATAATAAA AATATATATA
Pf3D7_14_v3:2720901-2721     +    869  1.83e-06 AAAAAAAAAA AAAAAAAAAATGAATGATTAAATAAATAA ATAAATGA  
Pf3D7_14_v3:2494007-2495     -    386  2.04e-06 TAGTTCTTAT GAAGGAGAATTTAAAAATGGTAAAAAAGA AGGGAAAGGG
Pf3D7_14_v3:3153871-3154     +    211  2.26e-06 ATATTACTAT AGAAGAGAACAAATAAATGATACGAAAGA AAGTCCTGTT
Pf3D7_14_v3:2718804-2719     -    439  2.26e-06 AAATTGCATC GAGGAAAAAATGAATAAATAAAATAATAT AATGTGAATA
Pf3D7_14_v3:2865176-2865     -    117  2.50e-06 AAAAAGTTAT GAGGATGATAATATAAATGATAATGAAAA AGATAGTTCA
Pf3D7_14_v3:2246039-2246     -    243  2.50e-06 ATATTTCCAA AAGAAAAAAAAAAAAAATTGTGTAATAAC ATTTTGTATG
Pf3D7_14_v3:2029443-2029     -     38  2.77e-06 AATTTCTATT AACAAGAACATTAAAAATAAAAAAAATAA ATAATAATAT
Pf3D7_14_v3:1975562-1975     -    118  2.77e-06 CAACAACAAC AACAACAATAATAATAATAATAATAATAA TAAAAATAAT
Pf3D7_14_v3:3137628-3138     -    531  3.06e-06 TTTTACACAT AACAAAAAAAAAATAAATGAATAAAATCA TATTATATAT
Pf3D7_14_v3:1480459-1480     +    153  3.06e-06 AGGAGTAAAT AAAGAAAACCAAATGAAACAAATTAATGA ATTAAAAGAC
Pf3D7_14_v3:2046808-2047     -    262  3.37e-06 AGGAAACGAA AGATAAAAAATTGGAAAATAAAAAAATAA ATATTTTAAA
Pf3D7_14_v3:3205016-3205     -    236  3.71e-06 TTTTATAAAA GAACACAAAAATCTTAAATAAAAGAAAAA ATTATAATAT
Pf3D7_14_v3:2199299-2199     -    122  3.71e-06 AACATCATTT GAATGGAATAAAATAAATAAAGATGAAAA AAAGAAACAT
Pf3D7_14_v3:1990409-1990     -    140  3.71e-06 AATCATAAGT AGAAGAAGAAAAATAAATGAACAAAATGA TATTTGTTCT
Pf3D7_14_v3:1715750-1716     +    161  4.48e-06 AATTTGTATA AAAGAAAAAAAGAGTTAAAAAAATGAACA TATATAATAA
Pf3D7_14_v3:1238907-1239     -    138  4.48e-06 TTATTATAAT AAAGACGAAGAAAATAAATATATGAATAA TAGTATGTTA
Pf3D7_14_v3:2981642-2982     +    568  5.37e-06 GAATGATCAA GAAAGGAATCAGGAAGAAGGTAGTACAAA CTGTAGTAAT
Pf3D7_14_v3:2780724-2781     +    395  5.37e-06 TAATAAAACG ATCAAAAATAAAAGATATGAAAATAATGA TGAATTACCA
Pf3D7_14_v3:1769521-1770     -    458  5.37e-06 TGTAGAATTA GAAAAAAATTACAAAAATAATATAAAAAA AGGAGTGACA
Pf3D7_14_v3:1605899-1606     -    209  5.37e-06 AAAGAAAAAG AAATAAAATAAAATAAAATAAAAACAACA TAAATTTTAC
Pf3D7_14_v3:1437748-1438     -    224  5.37e-06 TATAGATATA GACAATAATAATAATAATAATAATAATAA TAGTAGTAGT
Pf3D7_14_v3:1869173-1869     -    106  5.87e-06 TATTCATTTA AAAAGAAACAATAAATAAAATATAAAACA TATAATAAAT
Pf3D7_14_v3:2462480-2462     -    317  6.41e-06 TAAAAAAATT AAAAAGAATATACATAAATAAATAAATAC ATATATATAT
Pf3D7_14_v3:3231242-3231     -    209  6.99e-06 TATAATTATT AACTGAAGAAAAAAAAAATATATTAATAA TAATATATAT
Pf3D7_14_v3:1890022-1890     -    380  6.99e-06 CAAGAAATAA AGAAGGAATGTGATGAAAGAAAAAAAAGA ATAAATTCTT
Pf3D7_14_v3:2962128-2962     -    308  7.62e-06 TCAGATTAAA AAAAAAAAATAAAAAAAATGAATTAAAAT TTAAAAAAAT
Pf3D7_14_v3:1702883-1703     -    310  7.62e-06 TAAAGGTATT GATGAGAATATAGAAAAATATAATAAGGA ACTAAATGTA
Pf3D7_14_v3:2550735-2551     -    162  8.28e-06 ATGACCCAAT AAAGAAAAAAATATTAAACAAAAAGCACC AATTAAATTA
Pf3D7_14_v3:2333113-2333     +    172  8.28e-06 TTCTTTTTAA ATGCACAAAAAAAAAAAATAAAATATAAA CCCATAATTA
Pf3D7_14_v3:1919088-1919     +    264  8.28e-06 AAATAATGTT ATACACAAAAAAAAAAAAAAAAATAAAGT AAAAAAAACA
Pf3D7_14_v3:1503833-1504     +     11  8.28e-06 CAATAATAAT AACAATAATAATAATAATAATAATAATAA TAATCAATTA
Pf3D7_14_v3:1940374-1941     -     45  9.77e-06 TAAAAAAAAA AAAAGTGAAATAATAAAAAATGAAACAGA TTGATATAAA
Pf3D7_14_v3:2154783-2155     -    128  1.15e-05 ATAAATATTC AATGAGAAAAAAAATAAATAAATAACAAC AATTATAAAA
Pf3D7_14_v3:1621907-1622     -     51  1.15e-05 AATAAAATAA AATAATAAAAAAAATAAATATATAAAAAA AAATTAAATA
Pf3D7_14_v3:1450918-1451     -    223  1.15e-05 ATTGCAACTA AGGAATAAAATAAAATAAAAAAGTAGTAC ACACTTCACG
Pf3D7_14_v3:2996267-2996     -    112  1.24e-05 ATATAATTTA AAAAAGAAAAAAATGTATAATAATAATGT AATAAAACGA
Pf3D7_14_v3:2806677-2807     -     23  1.24e-05 ACAACTAAGT GCATAAAAATAAAATAAATAAATAAATAA ATTTTAAGTA
Pf3D7_14_v3:2676885-2677     +     35  1.24e-05 CTCGACTATT AAAAGAAATAGAAGAAAAGAAAAAAGAAT CTAATGAAAA
Pf3D7_14_v3:1546091-1546     -     72  1.24e-05 AAAGCATGTT AAAAATAAAAAAATATAAAAAAAAATTAA ATTATATATA
Pf3D7_14_v3:2514879-2515     +      8  1.34e-05    ATTAATA GAAGAAAATAAGAATAATGAACATATAAA GAAATTTGTG
Pf3D7_14_v3:1891733-1892     -     89  1.34e-05 ATATTATTTG AAAAAAGAATTAATATAAGAAATAAAACA CATAAAAATA
Pf3D7_14_v3:1544474-1545     +     18  1.34e-05 CAAATGAACC ATGAAAAAACATATTAAATGAAAGAAGAA ATGTGAAGAA
Pf3D7_14_v3:3078593-3079     +     78  1.56e-05 ATAAAATAAT AAAAAAAATATTAATGAAAAAATTGGAGC TGTTAAATAT
Pf3D7_14_v3:2988783-2989     +    202  1.68e-05 TTATTTCACA AAGGAAGAACATCATGATAATAGGGAGAA A         
Pf3D7_14_v3:2956678-2957     +     36  1.68e-05 ATATGTATTG GTAAGTAAAAAAATATATAAAAGGAAAAA TGATTATTGA
Pf3D7_14_v3:2283195-2283     -    134  1.68e-05 AGATCAACCT AGATGAGATATAAGAAATAAAAAAAATAG GCAATTACCA
Pf3D7_14_v3:3226151-3228     -    946  1.94e-05 TCAATTAAAT GAATATAAAAATAAGAATAAAAAAAAAAT ACATCAAAAG
Pf3D7_14_v3:1257659-1257     -    154  1.94e-05 AATCAAAAAA AGAAAAAATCTAATTAATAATATTGAAAA TAATGTCTTT
Pf3D7_14_v3:1375918-1376     -    137  2.08e-05 TAACAAATAT GGGAACAATATACAAGAATCTAAAAATAA AATAAATATA
Pf3D7_14_v3:3091552-3092     -    269  2.56e-05 CAATAATAAC AACAACAACAACAATAATAATAATAACAA TTTTAATAAT
Pf3D7_14_v3:2893758-2894     -     87  2.56e-05 CAATATTGAC ACAAAAAATCAAGAGGATGGAAATCAGAA ATCTACTACA
Pf3D7_14_v3:1617077-1617     -     38  2.74e-05 TATTCAAACA ATGTGAAATAATATAAAATATATAAGAAC CAAATTTTTT
Pf3D7_14_v3:2835751-2836     -    109  3.33e-05 ATTATATGAA AAAAATGAAAATGTAAAAAATGAAATTCC AAAAACAAAA
Pf3D7_14_v3:2777469-2777     -      5  3.55e-05 TATGTCTTAA ATTAAAAAAAAAATAAAATAAATTAATAG CTTC      
Pf3D7_14_v3:1407391-1407     -     79  3.55e-05 TTTTCAATAT ATGAGAAAAAAAGAAGATCATTGGAATGC TATAGGAAGT
Pf3D7_14_v3:2257247-2257     -     46  4.27e-05 TTATTTTTAT GAAAAAGAAAAAAATTAACATGTTGAAAT ATAGAAATAA
Pf3D7_14_v3:3192407-3192     +     40  4.81e-05 ATGATGCATA ACATAAAAATTGGGAAAAAAAAATGATAC CAAAAAAAAA
Pf3D7_14_v3:2036948-2037     -    338  5.40e-05 AAATAAATAT GTGAATAAATAAAAATAATGTATAAATAA TAGTTGCAGT
Pf3D7_14_v3:2980048-2980     -     97  6.73e-05 TAATTATTAT AAATAAAAATTTATATATAATAATAATAA TACTAATAAT
--------------------------------------------------------------------------------

--------------------------------------------------------------------------------
	Motif AAAAAAAAAAAAAWAAAWWAWAAWAAWAA MEME-6 block diagrams
--------------------------------------------------------------------------------
SEQUENCE NAME            POSITION P-VALUE  MOTIF DIAGRAM
-------------            ----------------  -------------
Pf3D7_14_v3:3163521-3170          1.4e-10  3553_[-6]_3318
Pf3D7_14_v3:1942814-1944          3.1e-10  951_[+6]_1081
Pf3D7_14_v3:3149076-3153          1.2e-09  2313_[-6]_1925
Pf3D7_14_v3:1474969-1477          1.2e-09  55_[-6]_2947
Pf3D7_14_v3:2102322-2104          1.6e-09  465_[-6]_1648
Pf3D7_14_v3:1376791-1377          1.6e-09  330_[-6]_735
Pf3D7_14_v3:2258902-2260          2.8e-09  268_[-6]_1547
Pf3D7_14_v3:3199069-3204          4.6e-09  4126_[-6]_785
Pf3D7_14_v3:2447532-2448          4.6e-09  215_[-6]_260
Pf3D7_14_v3:3015579-3016          5.9e-09  18_[-6]_751
Pf3D7_14_v3:2293376-2293          5.9e-09  49_[-6]_356
Pf3D7_14_v3:2277389-2278          5.9e-09  445_[+6]_170
Pf3D7_14_v3:3212133-3217          1.2e-08  644_[+6]_4839
Pf3D7_14_v3:3171652-3184          1.2e-08  3377_[+6]_9578
Pf3D7_14_v3:2557266-2558          1.8e-08  630_[+6]_800
Pf3D7_14_v3:2800128-2801          2.2e-08  1018_[-6]_598
Pf3D7_14_v3:1958832-1959          2.2e-08  20_[-6]_252
Pf3D7_14_v3:3159154-3159          3.9e-08  189_[-6]_338
Pf3D7_14_v3:3105313-3105          5.5e-08  467_[-6]_6
Pf3D7_14_v3:2484463-2485          5.5e-08  525_[-6]_258
Pf3D7_14_v3:1871582-1871          5.5e-08  149_[+6]_196
Pf3D7_14_v3:3147264-3148          6.5e-08  880_[+6]_472
Pf3D7_14_v3:3004936-3005          7.7e-08  550_[+6]_279
Pf3D7_14_v3:2590786-2591          7.7e-08  297_[+6]_115
Pf3D7_14_v3:3248618-3255          9.1e-08  3055_[-6]_4249
Pf3D7_14_v3:2798269-2799          9.1e-08  741_[-6]_158
Pf3D7_14_v3:3218194-3225          1.1e-07  24_[-6]_7514
Pf3D7_14_v3:1568594-1568          1.5e-07  51_[+6]_240
Pf3D7_14_v3:3028395-3029          2.6e-07  690_[-6]_153
Pf3D7_14_v3:2567781-2568          2.6e-07  159_[+6]_547
Pf3D7_14_v3:3018707-3019            3e-07  477_[+6]_313
Pf3D7_14_v3:2765055-2765            3e-07  293_[+6]_286
Pf3D7_14_v3:1229491-1229            3e-07  62_[+6]_220
Pf3D7_14_v3:3237002-3243          3.4e-07  5447_[-6]_880
Pf3D7_14_v3:1319108-1319          3.4e-07  328_[-6]_278
Pf3D7_14_v3:2803573-2803          6.5e-07  155_[-6]_110
Pf3D7_14_v3:1728983-1729          6.5e-07  570_[-6]_197
Pf3D7_14_v3:1963864-1964          7.4e-07  149_[+6]_66
Pf3D7_14_v3:3246269-3246          8.3e-07  294_[+6]_372
Pf3D7_14_v3:1264283-1265          9.4e-07  167_[+6]_597
Pf3D7_14_v3:3206094-3211          1.2e-06  5361_[+6]_213
Pf3D7_14_v3:2785932-2786          1.2e-06  458_[-6]_236
Pf3D7_14_v3:1895338-1896          1.3e-06  494_[-6]_421
Pf3D7_14_v3:1304259-1304          1.5e-06  271_[-6]_1
Pf3D7_14_v3:1259833-1260          1.5e-06  61_[-6]_249
Pf3D7_14_v3:3193679-3194          1.6e-06  946_[+6]_146
Pf3D7_14_v3:2471777-2472          1.6e-06  727_[-6]_268
Pf3D7_14_v3:2720901-2721          1.8e-06  868_[+6]_8
Pf3D7_14_v3:2494007-2495            2e-06  385_[-6]_691
Pf3D7_14_v3:3153871-3154          2.3e-06  210_[+6]_137
Pf3D7_14_v3:2718804-2719          2.3e-06  438_[-6]_234
Pf3D7_14_v3:2865176-2865          2.5e-06  116_[-6]_274
Pf3D7_14_v3:2246039-2246          2.5e-06  242_[-6]_164
Pf3D7_14_v3:2029443-2029          2.8e-06  37_[-6]_364
Pf3D7_14_v3:1975562-1975          2.8e-06  117_[-6]_130
Pf3D7_14_v3:3137628-3138          3.1e-06  530_[-6]_345
Pf3D7_14_v3:1480459-1480          3.1e-06  152_[+6]_58
Pf3D7_14_v3:2046808-2047          3.4e-06  261_[-6]_300
Pf3D7_14_v3:3205016-3205          3.7e-06  235_[-6]_44
Pf3D7_14_v3:2199299-2199          3.7e-06  121_[-6]_169
Pf3D7_14_v3:1990409-1990          3.7e-06  139_[-6]_347
Pf3D7_14_v3:1715750-1716          4.5e-06  160_[+6]_603
Pf3D7_14_v3:1238907-1239          4.5e-06  137_[-6]_125
Pf3D7_14_v3:2981642-2982          5.4e-06  567_[+6]_15
Pf3D7_14_v3:2780724-2781          5.4e-06  394_[+6]_279
Pf3D7_14_v3:1769521-1770          5.4e-06  457_[-6]_19
Pf3D7_14_v3:1605899-1606          5.4e-06  208_[-6]_335
Pf3D7_14_v3:1437748-1438          5.4e-06  223_[-6]_34
Pf3D7_14_v3:1869173-1869          5.9e-06  105_[-6]_247
Pf3D7_14_v3:2462480-2462          6.4e-06  316_[-6]_89
Pf3D7_14_v3:3231242-3231            7e-06  208_[-6]_44
Pf3D7_14_v3:1890022-1890            7e-06  379_[-6]_259
Pf3D7_14_v3:2962128-2962          7.6e-06  307_[-6]_85
Pf3D7_14_v3:1702883-1703          7.6e-06  309_[-6]_171
Pf3D7_14_v3:2550735-2551          8.3e-06  161_[-6]_449
Pf3D7_14_v3:2333113-2333          8.3e-06  171_[+6]_548
Pf3D7_14_v3:1919088-1919          8.3e-06  263_[+6]_57
Pf3D7_14_v3:1503833-1504          8.3e-06  10_[+6]_521
Pf3D7_14_v3:1940374-1941          9.8e-06  44_[-6]_583
Pf3D7_14_v3:2154783-2155          1.1e-05  127_[-6]_128
Pf3D7_14_v3:1621907-1622          1.1e-05  50_[-6]_283
Pf3D7_14_v3:1450918-1451          1.1e-05  222_[-6]_122
Pf3D7_14_v3:2996267-2996          1.2e-05  111_[-6]_344
Pf3D7_14_v3:2806677-2807          1.2e-05  22_[-6]_296
Pf3D7_14_v3:2676885-2677          1.2e-05  34_[+6]_356
Pf3D7_14_v3:1546091-1546          1.2e-05  71_[-6]_346
Pf3D7_14_v3:2514879-2515          1.3e-05  7_[+6]_374
Pf3D7_14_v3:1891733-1892          1.3e-05  88_[-6]_356
Pf3D7_14_v3:1544474-1545          1.3e-05  17_[+6]_727
Pf3D7_14_v3:3078593-3079          1.6e-05  77_[+6]_342
Pf3D7_14_v3:2988783-2989          1.7e-05  201_[+6]_1
Pf3D7_14_v3:2956678-2957          1.7e-05  35_[+6]_272
Pf3D7_14_v3:2283195-2283          1.7e-05  133_[-6]_115
Pf3D7_14_v3:3226151-3228          1.9e-05  945_[-6]_1020
Pf3D7_14_v3:1257659-1257          1.9e-05  153_[-6]_135
Pf3D7_14_v3:1375918-1376          2.1e-05  136_[-6]_127
Pf3D7_14_v3:3091552-3092          2.6e-05  268_[-6]_264
Pf3D7_14_v3:2893758-2894          2.6e-05  86_[-6]_733
Pf3D7_14_v3:1617077-1617          2.7e-05  37_[-6]_170
Pf3D7_14_v3:2835751-2836          3.3e-05  108_[-6]_291
Pf3D7_14_v3:2777469-2777          3.5e-05  4_[-6]_426
Pf3D7_14_v3:1407391-1407          3.5e-05  78_[-6]_171
Pf3D7_14_v3:2257247-2257          4.3e-05  45_[-6]_235
Pf3D7_14_v3:3192407-3192          4.8e-05  39_[+6]_233
Pf3D7_14_v3:2036948-2037          5.4e-05  337_[-6]_66
Pf3D7_14_v3:2980048-2980          6.7e-05  96_[-6]_108
--------------------------------------------------------------------------------

--------------------------------------------------------------------------------
	Motif AAAAAAAAAAAAAWAAAWWAWAAWAAWAA MEME-6 in BLOCKS format
--------------------------------------------------------------------------------
BL   MOTIF AAAAAAAAAAAAAWAAAWWAWAAWAAWAA width=29 seqs=106
Pf3D7_14_v3:3163521-3170 ( 3554) AAAAAAAAAAAAAAAAAAAAAAAAAAAGA  1 
Pf3D7_14_v3:1942814-1944 (  952) AAAAAAAAAAAAAAAGAAGAAAAAAAAAA  1 
Pf3D7_14_v3:3149076-3153 ( 2314) AAAAGAAAAAAAAAAAAATAAAATAAAAA  1 
Pf3D7_14_v3:1474969-1477 (   56) AAAAAAAAAAAAAAAAATTAAAAAAAAAA  1 
Pf3D7_14_v3:2102322-2104 (  466) GAGAAAAAAAAAAAAAAAAAAGGAAAAAA  1 
Pf3D7_14_v3:1376791-1377 (  331) AAAAAAAAAAAAAAAAAATATAAAAATAC  1 
Pf3D7_14_v3:2258902-2260 (  269) AAAAAAAAAAAAAAAAAAAATAATAATAA  1 
Pf3D7_14_v3:3199069-3204 ( 4127) AAAAAAAAAAAAATAAATAAAAAAAAAAA  1 
Pf3D7_14_v3:2447532-2448 (  216) GAAAAAAAAAAAAAAAATTATATAAATGA  1 
Pf3D7_14_v3:3015579-3016 (   19) AAGAGAAAAAATAAAAAATATAAAAAAAA  1 
Pf3D7_14_v3:2293376-2293 (   50) AAAAAAAAAAAAAAAAATAATAATAATAA  1 
Pf3D7_14_v3:2277389-2278 (  446) GAAAAAAAAATAAAAAAATAAAAAAATAC  1 
Pf3D7_14_v3:3212133-3217 (  645) AAAAAAAAAAAAAAAAATGAAATAAGAAA  1 
Pf3D7_14_v3:3171652-3184 ( 3378) AGAAAGAAAAAAGAAAAATAAAAAAAAAA  1 
Pf3D7_14_v3:2557266-2558 (  631) AAGAAAAAAAAGGAAAATGGAAGAAATAA  1 
Pf3D7_14_v3:2800128-2801 ( 1019) AAGGAAAAAAATAAAAATAAAGAAAAAGA  1 
Pf3D7_14_v3:1958832-1959 (   21) AAAAGAGAAAAAAAAAATTAAATAAATAA  1 
Pf3D7_14_v3:3159154-3159 (  190) AAAAAAAATAAAATAAAAAAAAATAATAA  1 
Pf3D7_14_v3:3105313-3105 (  468) GAAAAAAAAAAAAAAAATAATAATAAAAG  1 
Pf3D7_14_v3:2484463-2485 (  526) AAAAAAAAAAAAATTAAAAAAAATAATAA  1 
Pf3D7_14_v3:1871582-1871 (  150) AAAAAAAAAAAACTAAATTAAAAAAAAAA  1 
Pf3D7_14_v3:3147264-3148 (  881) GAGAAAGAACAAATGAAAGATAATGAAAA  1 
Pf3D7_14_v3:3004936-3005 (  551) GAAAAAAAAAAAAAAAAATAAATAAACCC  1 
Pf3D7_14_v3:2590786-2591 (  298) AAAAAAAATAATAAAAATAAAAAAAATAA  1 
Pf3D7_14_v3:3248618-3255 ( 3056) AAACGAAAAAAAAAAAATTATAAAAGAAA  1 
Pf3D7_14_v3:2798269-2799 (  742) GCCAAAAAAAAAAAAAATAATAATAATAA  1 
Pf3D7_14_v3:3218194-3225 (   25) AAAAAAAAAAATATAAAATAAATAAAAAA  1 
Pf3D7_14_v3:1568594-1568 (   52) AGGAAAAAAAAAGGAAATTATAAAAGACA  1 
Pf3D7_14_v3:3028395-3029 (  691) GAACAAAATATAAAAAAAAAAAATAATAC  1 
Pf3D7_14_v3:2567781-2568 (  160) AAGGAAAATTAAAAAAATTAAAAAAATAA  1 
Pf3D7_14_v3:3018707-3019 (  478) AGATAAAAAAAAAAAAATCAAAAAAATAA  1 
Pf3D7_14_v3:2765055-2765 (  294) GAGAAAAAAAAAATATATAAAATAAAGAA  1 
Pf3D7_14_v3:1229491-1229 (   63) AGGCAAGAAAATGTAAAATAAAAAAAAAA  1 
Pf3D7_14_v3:3237002-3243 ( 5448) AAAAACAAACAAAAATAAAAAAAAAATAA  1 
Pf3D7_14_v3:1319108-1319 (  329) AAGAAAGAAAAGGGGGATGAAGGAAAAGC  1 
Pf3D7_14_v3:2803573-2803 (  156) AAAAAAAATTAAATAAAATAAAATAATGA  1 
Pf3D7_14_v3:1728983-1729 (  571) AAATAAAATAAAAATAAAAATAAAAAAGC  1 
Pf3D7_14_v3:1963864-1964 (  150) AAAAAAAATAAAATAAAATAAAAGAGCAA  1 
Pf3D7_14_v3:3246269-3246 (  295) AATAAAAAAATAAAAAAATAAAAAAATAA  1 
Pf3D7_14_v3:1264283-1265 (  168) AAAAAAAAAAAACATGATTATAATAAGGA  1 
Pf3D7_14_v3:3206094-3211 ( 5362) GAGAAAAAAGTAGAAGAAAATATTAAAAA  1 
Pf3D7_14_v3:2785932-2786 (  459) GAGGAAGAATATGAAAATAATGATAATGA  1 
Pf3D7_14_v3:1895338-1896 (  495) GGGAAAAATAAAATAAATAAAATGCATAC  1 
Pf3D7_14_v3:1304259-1304 (  272) GACGAAAATAAAATAAAAAATAATATAAA  1 
Pf3D7_14_v3:1259833-1260 (   62) AAATAAGAAAAAAATAAAAATATTAAAAA  1 
Pf3D7_14_v3:3193679-3194 (  947) AAAAAAAAAAATGTAAATTGTATAAGTGA  1 
Pf3D7_14_v3:2471777-2472 (  728) AAAAGAAAAAAAAAGAAAAGAATAATAAA  1 
Pf3D7_14_v3:2720901-2721 (  869) AAAAAAAAAATGAATGATTAAATAAATAA  1 
Pf3D7_14_v3:2494007-2495 (  386) GAAGGAGAATTTAAAAATGGTAAAAAAGA  1 
Pf3D7_14_v3:3153871-3154 (  211) AGAAGAGAACAAATAAATGATACGAAAGA  1 
Pf3D7_14_v3:2718804-2719 (  439) GAGGAAAAAATGAATAAATAAAATAATAT  1 
Pf3D7_14_v3:2865176-2865 (  117) GAGGATGATAATATAAATGATAATGAAAA  1 
Pf3D7_14_v3:2246039-2246 (  243) AAGAAAAAAAAAAAAAATTGTGTAATAAC  1 
Pf3D7_14_v3:2029443-2029 (   38) AACAAGAACATTAAAAATAAAAAAAATAA  1 
Pf3D7_14_v3:1975562-1975 (  118) AACAACAATAATAATAATAATAATAATAA  1 
Pf3D7_14_v3:3137628-3138 (  531) AACAAAAAAAAAATAAATGAATAAAATCA  1 
Pf3D7_14_v3:1480459-1480 (  153) AAAGAAAACCAAATGAAACAAATTAATGA  1 
Pf3D7_14_v3:2046808-2047 (  262) AGATAAAAAATTGGAAAATAAAAAAATAA  1 
Pf3D7_14_v3:3205016-3205 (  236) GAACACAAAAATCTTAAATAAAAGAAAAA  1 
Pf3D7_14_v3:2199299-2199 (  122) GAATGGAATAAAATAAATAAAGATGAAAA  1 
Pf3D7_14_v3:1990409-1990 (  140) AGAAGAAGAAAAATAAATGAACAAAATGA  1 
Pf3D7_14_v3:1715750-1716 (  161) AAAGAAAAAAAGAGTTAAAAAAATGAACA  1 
Pf3D7_14_v3:1238907-1239 (  138) AAAGACGAAGAAAATAAATATATGAATAA  1 
Pf3D7_14_v3:2981642-2982 (  568) GAAAGGAATCAGGAAGAAGGTAGTACAAA  1 
Pf3D7_14_v3:2780724-2781 (  395) ATCAAAAATAAAAGATATGAAAATAATGA  1 
Pf3D7_14_v3:1769521-1770 (  458) GAAAAAAATTACAAAAATAATATAAAAAA  1 
Pf3D7_14_v3:1605899-1606 (  209) AAATAAAATAAAATAAAATAAAAACAACA  1 
Pf3D7_14_v3:1437748-1438 (  224) GACAATAATAATAATAATAATAATAATAA  1 
Pf3D7_14_v3:1869173-1869 (  106) AAAAGAAACAATAAATAAAATATAAAACA  1 
Pf3D7_14_v3:2462480-2462 (  317) AAAAAGAATATACATAAATAAATAAATAC  1 
Pf3D7_14_v3:3231242-3231 (  209) AACTGAAGAAAAAAAAAATATATTAATAA  1 
Pf3D7_14_v3:1890022-1890 (  380) AGAAGGAATGTGATGAAAGAAAAAAAAGA  1 
Pf3D7_14_v3:2962128-2962 (  308) AAAAAAAAATAAAAAAAATGAATTAAAAT  1 
Pf3D7_14_v3:1702883-1703 (  310) GATGAGAATATAGAAAAATATAATAAGGA  1 
Pf3D7_14_v3:2550735-2551 (  162) AAAGAAAAAAATATTAAACAAAAAGCACC  1 
Pf3D7_14_v3:2333113-2333 (  172) ATGCACAAAAAAAAAAAATAAAATATAAA  1 
Pf3D7_14_v3:1919088-1919 (  264) ATACACAAAAAAAAAAAAAAAAATAAAGT  1 
Pf3D7_14_v3:1503833-1504 (   11) AACAATAATAATAATAATAATAATAATAA  1 
Pf3D7_14_v3:1940374-1941 (   45) AAAAGTGAAATAATAAAAAATGAAACAGA  1 
Pf3D7_14_v3:2154783-2155 (  128) AATGAGAAAAAAAATAAATAAATAACAAC  1 
Pf3D7_14_v3:1621907-1622 (   51) AATAATAAAAAAAATAAATATATAAAAAA  1 
Pf3D7_14_v3:1450918-1451 (  223) AGGAATAAAATAAAATAAAAAAGTAGTAC  1 
Pf3D7_14_v3:2996267-2996 (  112) AAAAAGAAAAAAATGTATAATAATAATGT  1 
Pf3D7_14_v3:2806677-2807 (   23) GCATAAAAATAAAATAAATAAATAAATAA  1 
Pf3D7_14_v3:2676885-2677 (   35) AAAAGAAATAGAAGAAAAGAAAAAAGAAT  1 
Pf3D7_14_v3:1546091-1546 (   72) AAAAATAAAAAAATATAAAAAAAAATTAA  1 
Pf3D7_14_v3:2514879-2515 (    8) GAAGAAAATAAGAATAATGAACATATAAA  1 
Pf3D7_14_v3:1891733-1892 (   89) AAAAAAGAATTAATATAAGAAATAAAACA  1 
Pf3D7_14_v3:1544474-1545 (   18) ATGAAAAAACATATTAAATGAAAGAAGAA  1 
Pf3D7_14_v3:3078593-3079 (   78) AAAAAAAATATTAATGAAAAAATTGGAGC  1 
Pf3D7_14_v3:2988783-2989 (  202) AAGGAAGAACATCATGATAATAGGGAGAA  1 
Pf3D7_14_v3:2956678-2957 (   36) GTAAGTAAAAAAATATATAAAAGGAAAAA  1 
Pf3D7_14_v3:2283195-2283 (  134) AGATGAGATATAAGAAATAAAAAAAATAG  1 
Pf3D7_14_v3:3226151-3228 (  946) GAATATAAAAATAAGAATAAAAAAAAAAT  1 
Pf3D7_14_v3:1257659-1257 (  154) AGAAAAAATCTAATTAATAATATTGAAAA  1 
Pf3D7_14_v3:1375918-1376 (  137) GGGAACAATATACAAGAATCTAAAAATAA  1 
Pf3D7_14_v3:3091552-3092 (  269) AACAACAACAACAATAATAATAATAACAA  1 
Pf3D7_14_v3:2893758-2894 (   87) ACAAAAAATCAAGAGGATGGAAATCAGAA  1 
Pf3D7_14_v3:1617077-1617 (   38) ATGTGAAATAATATAAAATATATAAGAAC  1 
Pf3D7_14_v3:2835751-2836 (  109) AAAAATGAAAATGTAAAAAATGAAATTCC  1 
Pf3D7_14_v3:2777469-2777 (    5) ATTAAAAAAAAAATAAAATAAATTAATAG  1 
Pf3D7_14_v3:1407391-1407 (   79) ATGAGAAAAAAAGAAGATCATTGGAATGC  1 
Pf3D7_14_v3:2257247-2257 (   46) GAAAAAGAAAAAAATTAACATGTTGAAAT  1 
Pf3D7_14_v3:3192407-3192 (   40) ACATAAAAATTGGGAAAAAAAAATGATAC  1 
Pf3D7_14_v3:2036948-2037 (  338) GTGAATAAATAAAAATAATGTATAAATAA  1 
Pf3D7_14_v3:2980048-2980 (   97) AAATAAAAATTTATATATAATAATAATAA  1 
//

--------------------------------------------------------------------------------

--------------------------------------------------------------------------------
	Motif AAAAAAAAAAAAAWAAAWWAWAAWAAWAA MEME-6 position-specific scoring matrix
--------------------------------------------------------------------------------
log-odds matrix: alength= 4 w= 29 n= 160610 bayes= 11.7443 E= 1.9e-031 
    84  -1337    155  -1337 
    89   -130     40   -226 
    64      2    128   -311 
    74    -72     60   -173 
   101  -1337     94  -1337 
    86    -30    -14   -197 
   106  -1337     69  -1337 
   127  -1337   -230  -1337 
    76   -130  -1337    -57 
    94    -14   -172   -197 
    96  -1337   -330   -104 
    72   -230    -14    -85 
    98    -72     60  -1337 
    57  -1337    -30    -34 
    78  -1337    -30    -85 
    93  -1337     15   -173 
   130  -1337  -1337  -1337 
    45  -1337  -1337     12 
     3    -98     78    -11 
   114   -330      2  -1337 
    55  -1337  -1337      0 
   111   -230    -14   -443 
    64   -330    -30    -52 
    38  -1337    -14     -7 
   111   -172      2  -1337 
   100   -130    -14   -262 
    24   -172    -72      9 
    82    -14    109  -1337 
    87     78   -172   -262 
--------------------------------------------------------------------------------

--------------------------------------------------------------------------------
	Motif AAAAAAAAAAAAAWAAAWWAWAAWAAWAA MEME-6 position-specific probability matrix
--------------------------------------------------------------------------------
letter-probability matrix: alength= 4 w= 29 nsites= 106 E= 1.9e-031 
 0.726415  0.000000  0.273585  0.000000 
 0.754717  0.037736  0.122642  0.084906 
 0.632075  0.094340  0.226415  0.047170 
 0.679245  0.056604  0.141509  0.122642 
 0.820755  0.000000  0.179245  0.000000 
 0.735849  0.075472  0.084906  0.103774 
 0.849057  0.000000  0.150943  0.000000 
 0.981132  0.000000  0.018868  0.000000 
 0.688679  0.037736  0.000000  0.273585 
 0.783019  0.084906  0.028302  0.103774 
 0.792453  0.000000  0.009434  0.198113 
 0.669811  0.018868  0.084906  0.226415 
 0.801887  0.056604  0.141509  0.000000 
 0.603774  0.000000  0.075472  0.320755 
 0.698113  0.000000  0.075472  0.226415 
 0.773585  0.000000  0.103774  0.122642 
 1.000000  0.000000  0.000000  0.000000 
 0.556604  0.000000  0.000000  0.443396 
 0.415094  0.047170  0.160377  0.377358 
 0.896226  0.009434  0.094340  0.000000 
 0.594340  0.000000  0.000000  0.405660 
 0.877358  0.018868  0.084906  0.018868 
 0.632075  0.009434  0.075472  0.283019 
 0.528302  0.000000  0.084906  0.386792 
 0.877358  0.028302  0.094340  0.000000 
 0.811321  0.037736  0.084906  0.066038 
 0.481132  0.028302  0.056604  0.433962 
 0.716981  0.084906  0.198113  0.000000 
 0.745283  0.160377  0.028302  0.066038 
--------------------------------------------------------------------------------

--------------------------------------------------------------------------------
	Motif AAAAAAAAAAAAAWAAAWWAWAAWAAWAA MEME-6 regular expression
--------------------------------------------------------------------------------
[AG]A[AG]AAAAA[AT]AA[AT]A[AT][AT]AA[AT][AT]A[AT]A[AT][AT]AA[AT]AA
--------------------------------------------------------------------------------


Time 2713.63 secs.

********************************************************************************


********************************************************************************
MOTIF RTGAWWMKKAWRAAGMTVMWG MEME-7	width =  21  sites =  32  llr = 432  E-value = 5.6e+000
********************************************************************************
--------------------------------------------------------------------------------
	Motif RTGAWWMKKAWRAAGMTVMWG MEME-7 Description
--------------------------------------------------------------------------------
Simplified        A  41254342:733693313351
pos.-specific     C  11131241::::1::5:34::
probability       G  5253:21373:61:81:52:9
matrix            T  :72:53153:7:21::9:15:

         bits    3.4                      
                 3.1                      
                 2.7                     *
                 2.4                     *
Relative         2.1               *     *
Entropy          1.7         *  *  *     *
(19.5 bits)      1.4 *       *  *  ** *  *
                 1.0 * **    *  *  ** *  *
                 0.7 ****  * ** * ****** *
                 0.3 ****  ****** ****** *
                 0.0 ---------------------

Multilevel           GTGATACTGATGAAGCTGCAG
consensus            AG CATAGTGAAT AA AAT 
sequence                G             C   
                                          
--------------------------------------------------------------------------------

--------------------------------------------------------------------------------
	Motif RTGAWWMKKAWRAAGMTVMWG MEME-7 sites sorted by position p-value
--------------------------------------------------------------------------------
Sequence name            Strand  Start   P-value                    Site       
-------------            ------  ----- ---------            ---------------------
Pf3D7_14_v3:1930690-1930     +    117  6.06e-10 GGTGTAAAAT GTGCAAAGGAAGTAGCTACAG CTATTAGAGG
Pf3D7_14_v3:1236693-1237     -    166  1.25e-09 TCAACAAATA AGCATACTTGTGAAGCTGCTG GATGTTCATC
Pf3D7_14_v3:3193679-3194     +    253  1.89e-09 GATGACAATG GTTCTACTGAAGAAGATCCAG ATGTTGTTGA
Pf3D7_14_v3:3199069-3204     +   4336  8.14e-09 ACTAACAATG GGAATTCTGATAAAGCTGAAG ATATATGGAA
Pf3D7_14_v3:3206094-3211     +   4616  1.19e-08 GTGAAAACAT GGGAAACTTATAAAGCTACTG ATACATTACC
Pf3D7_14_v3:2322178-2322     -    300  1.19e-08 AGTGCATTAC ATGCAATGGATGATGCTGGTG GATTTGATAA
Pf3D7_14_v3:2553935-2554     -    277  1.52e-08 GATATTTTGG ATGGTCCAGATGAAACAGGAG AAATGTTTAC
Pf3D7_14_v3:3248618-3255     +   7066  1.72e-08 GTAAGATCAT GGGAAACGTATAAAGCTACGG ATACATTACC
Pf3D7_14_v3:2091959-2093     +    472  1.72e-08 TTAGTCTTAT GTACTACCGATGAAAGTGGAG AACACATTAT
Pf3D7_14_v3:3015579-3016     -    290  2.46e-08 GGTGAAAAAG ATGATGATGAAGAAGATGATG AAGAAGAAGA
Pf3D7_14_v3:2785932-2786     -    538  3.50e-08 ATTTTAGAGA ACGATGAAGAAGAAGCTACTG ATGATAATGA
Pf3D7_14_v3:3153871-3154     +    314  5.53e-08 AATATATCAT CTTCTTCGGATGAAAGTGAAG AAAGTGATGT
Pf3D7_14_v3:3149076-3153     +   2880  5.53e-08 GGATTATTGC CTGAAAACGAAGAAGATGAAG GTTTCAAAAA
Pf3D7_14_v3:2258902-2260     +   1093  8.63e-08 AATATATTAA GTCCTAACTATGTAGATCCTG CACCTCCTAT
Pf3D7_14_v3:1319108-1319     -    474  1.33e-07 AGAAAATTAT GTCATGCTGATGAAAATGTAG AAAATGCAGA
Pf3D7_14_v3:1240431-1241     -    580  1.33e-07 TATGTAGCAA CTCGATGGTATAGAGCTCCTG AAATTTTGTT
Pf3D7_14_v3:2052207-2052     -    413  1.83e-07 TTTTATGGTA GTTATTCAGAAGTAGATCCCG TAAAAATAGC
Pf3D7_14_v3:2690913-2691     +    289  3.05e-07 GATGGAAGAT GGGATTGGGTAGAAGCTCCTA TAAAAAAAGG
Pf3D7_14_v3:2447532-2448     +    346  3.05e-07 TGAAAAGATG GCGGCCAAGGAAAAGCAACAG AATATAGATA
Pf3D7_14_v3:2237045-2237     -    143  4.99e-07 AAAAATATAT GTTATAATTATGAAGATGATG TTGTCTAAAA
Pf3D7_14_v3:1264283-1265     +    205  4.99e-07 GAACACAAAA GTGCTTATTGTAAAAATGGTG ATGATGTTAA
Pf3D7_14_v3:3147264-3148     +    744  6.06e-07 TATGAAAACA ATGAACCTGATGAGAATCAAG AAAAAGAGAT
Pf3D7_14_v3:2257247-2257     +      8  6.66e-07    AATAAAT ATGCCTTTTATGGAACTGGAG AGAATTATTA
Pf3D7_14_v3:2494007-2495     -    171  8.05e-07 AATTTTGAAA ATGATCAAGAAATAGGTGATG TAGAATTTTT
Pf3D7_14_v3:2981642-2982     +     92  8.83e-07 ACAAACTTCA AGAAATCTGGTGATGCTAAAG ATTCGAAGGA
Pf3D7_14_v3:1480459-1480     +    211  1.40e-06 ACAATGTTAA AAGGTGCTGGTGTAAATGTAG ACAAAATT  
Pf3D7_14_v3:1407391-1407     -     50  1.67e-06 GCTATAGGAA GTGGATTTTGTACAGGAGGTG TTTTAGCAAT
Pf3D7_14_v3:1862995-1863     -    197  1.99e-06 ATTATTAACA CTAGACAATATCGAGCTCCAG AAGTTATATT
Pf3D7_14_v3:1667222-1667     -    212  3.05e-06 TTGAAGATAT GGAGAAAGGATACAGCTGATT TTCTATATAG
Pf3D7_14_v3:2514879-2515     -    102  3.61e-06 TATCGAACTA AAGAATCTTGAATAGCTACTG TTAATGTATG
Pf3D7_14_v3:1338545-1339     -    428  3.61e-06 AGTTGAATAA GTTATTATGGTAAAGCTCAAA AAAGAATTTT
Pf3D7_14_v3:2140106-2140     -    362  3.92e-06        CCG ATTGAGTGGAAGTAGATAATG CCGTATTAAC
--------------------------------------------------------------------------------

--------------------------------------------------------------------------------
	Motif RTGAWWMKKAWRAAGMTVMWG MEME-7 block diagrams
--------------------------------------------------------------------------------
SEQUENCE NAME            POSITION P-VALUE  MOTIF DIAGRAM
-------------            ----------------  -------------
Pf3D7_14_v3:1930690-1930          6.1e-10  116_[+7]_155
Pf3D7_14_v3:1236693-1237          1.2e-09  165_[-7]_203
Pf3D7_14_v3:3193679-3194          1.9e-09  252_[+7]_848
Pf3D7_14_v3:3199069-3204          8.1e-09  4335_[+7]_584
Pf3D7_14_v3:3206094-3211          1.2e-08  4615_[+7]_967
Pf3D7_14_v3:2322178-2322          1.2e-08  299_[-7]_14
Pf3D7_14_v3:2553935-2554          1.5e-08  276_[-7]_580
Pf3D7_14_v3:3248618-3255          1.7e-08  7065_[+7]_247
Pf3D7_14_v3:2091959-2093          1.7e-08  471_[+7]_847
Pf3D7_14_v3:3015579-3016          2.5e-08  289_[-7]_488
Pf3D7_14_v3:2785932-2786          3.5e-08  537_[-7]_165
Pf3D7_14_v3:3153871-3154          5.5e-08  313_[+7]_42
Pf3D7_14_v3:3149076-3153          5.5e-08  2879_[+7]_1367
Pf3D7_14_v3:2258902-2260          8.6e-08  1092_[+7]_731
Pf3D7_14_v3:1319108-1319          1.3e-07  473_[-7]_141
Pf3D7_14_v3:1240431-1241          1.3e-07  579_[-7]_450
Pf3D7_14_v3:2052207-2052          1.8e-07  412_[-7]_218
Pf3D7_14_v3:2690913-2691            3e-07  288_[+7]_146
Pf3D7_14_v3:2447532-2448            3e-07  345_[+7]_138
Pf3D7_14_v3:2237045-2237            5e-07  142_[-7]_108
Pf3D7_14_v3:1264283-1265            5e-07  204_[+7]_568
Pf3D7_14_v3:3147264-3148          6.1e-07  743_[+7]_617
Pf3D7_14_v3:2257247-2257          6.7e-07  7_[+7]_281
Pf3D7_14_v3:2494007-2495            8e-07  170_[-7]_914
Pf3D7_14_v3:2981642-2982          8.8e-07  91_[+7]_499
Pf3D7_14_v3:1480459-1480          1.4e-06  210_[+7]_8
Pf3D7_14_v3:1407391-1407          1.7e-06  49_[-7]_208
Pf3D7_14_v3:1862995-1863            2e-06  196_[-7]_72
Pf3D7_14_v3:1667222-1667          3.1e-06  211_[-7]_89
Pf3D7_14_v3:2514879-2515          3.6e-06  101_[-7]_288
Pf3D7_14_v3:1338545-1339          3.6e-06  427_[-7]_29
Pf3D7_14_v3:2140106-2140          3.9e-06  361_[-7]_3
--------------------------------------------------------------------------------

--------------------------------------------------------------------------------
	Motif RTGAWWMKKAWRAAGMTVMWG MEME-7 in BLOCKS format
--------------------------------------------------------------------------------
BL   MOTIF RTGAWWMKKAWRAAGMTVMWG width=21 seqs=32
Pf3D7_14_v3:1930690-1930 (  117) GTGCAAAGGAAGTAGCTACAG  1 
Pf3D7_14_v3:1236693-1237 (  166) AGCATACTTGTGAAGCTGCTG  1 
Pf3D7_14_v3:3193679-3194 (  253) GTTCTACTGAAGAAGATCCAG  1 
Pf3D7_14_v3:3199069-3204 ( 4336) GGAATTCTGATAAAGCTGAAG  1 
Pf3D7_14_v3:3206094-3211 ( 4616) GGGAAACTTATAAAGCTACTG  1 
Pf3D7_14_v3:2322178-2322 (  300) ATGCAATGGATGATGCTGGTG  1 
Pf3D7_14_v3:2553935-2554 (  277) ATGGTCCAGATGAAACAGGAG  1 
Pf3D7_14_v3:3248618-3255 ( 7066) GGGAAACGTATAAAGCTACGG  1 
Pf3D7_14_v3:2091959-2093 (  472) GTACTACCGATGAAAGTGGAG  1 
Pf3D7_14_v3:3015579-3016 (  290) ATGATGATGAAGAAGATGATG  1 
Pf3D7_14_v3:2785932-2786 (  538) ACGATGAAGAAGAAGCTACTG  1 
Pf3D7_14_v3:3153871-3154 (  314) CTTCTTCGGATGAAAGTGAAG  1 
Pf3D7_14_v3:3149076-3153 ( 2880) CTGAAAACGAAGAAGATGAAG  1 
Pf3D7_14_v3:2258902-2260 ( 1093) GTCCTAACTATGTAGATCCTG  1 
Pf3D7_14_v3:1319108-1319 (  474) GTCATGCTGATGAAAATGTAG  1 
Pf3D7_14_v3:1240431-1241 (  580) CTCGATGGTATAGAGCTCCTG  1 
Pf3D7_14_v3:2052207-2052 (  413) GTTATTCAGAAGTAGATCCCG  1 
Pf3D7_14_v3:2690913-2691 (  289) GGGATTGGGTAGAAGCTCCTA  1 
Pf3D7_14_v3:2447532-2448 (  346) GCGGCCAAGGAAAAGCAACAG  1 
Pf3D7_14_v3:2237045-2237 (  143) GTTATAATTATGAAGATGATG  1 
Pf3D7_14_v3:1264283-1265 (  205) GTGCTTATTGTAAAAATGGTG  1 
Pf3D7_14_v3:3147264-3148 (  744) ATGAACCTGATGAGAATCAAG  1 
Pf3D7_14_v3:2257247-2257 (    8) ATGCCTTTTATGGAACTGGAG  1 
Pf3D7_14_v3:2494007-2495 (  171) ATGATCAAGAAATAGGTGATG  1 
Pf3D7_14_v3:2981642-2982 (   92) AGAAATCTGGTGATGCTAAAG  1 
Pf3D7_14_v3:1480459-1480 (  211) AAGGTGCTGGTGTAAATGTAG  1 
Pf3D7_14_v3:1407391-1407 (   50) GTGGATTTTGTACAGGAGGTG  1 
Pf3D7_14_v3:1862995-1863 (  197) CTAGACAATATCGAGCTCCAG  1 
Pf3D7_14_v3:1667222-1667 (  212) GGAGAAAGGATACAGCTGATT  1 
Pf3D7_14_v3:2514879-2515 (  102) AAGAATCTTGAATAGCTACTG  1 
Pf3D7_14_v3:1338545-1339 (  428) GTTATTATGGTAAAGCTCAAA  1 
Pf3D7_14_v3:2140106-2140 (  362) ATTGAGTGGAAGTAGATAATG  1 
//

--------------------------------------------------------------------------------

--------------------------------------------------------------------------------
	Motif RTGAWWMKKAWRAAGMTVMWG MEME-7 position-specific scoring matrix
--------------------------------------------------------------------------------
log-odds matrix: alength= 4 w= 21 n= 162322 bayes= 14.0454 E= 5.6e+000 
   -12     42    242  -1164 
  -270    -58    123     69 
  -138     42    251   -112 
    30    142    142  -1164 
     0    -58  -1164     39 
   -24     74     74    -24 
   -12    223    -58   -170 
  -112      1    142     20 
 -1164  -1164    281    -24 
    82  -1164    142   -370 
   -24  -1164  -1164     69 
   -24   -158    274  -1164 
    62    -58      1    -89 
   116  -1164   -158   -270 
   -70  -1164    301  -1164 
   -24    251     42  -1164 
  -212  -1164  -1164    116 
   -70    142    242  -1164 
   -24    212    101   -270 
    20   -158   -158     20 
  -270  -1164    328   -370 
--------------------------------------------------------------------------------

--------------------------------------------------------------------------------
	Motif RTGAWWMKKAWRAAGMTVMWG MEME-7 position-specific probability matrix
--------------------------------------------------------------------------------
letter-probability matrix: alength= 4 w= 21 nsites= 32 E= 5.6e+000 
 0.375000  0.125000  0.500000  0.000000 
 0.062500  0.062500  0.218750  0.656250 
 0.156250  0.125000  0.531250  0.187500 
 0.500000  0.250000  0.250000  0.000000 
 0.406250  0.062500  0.000000  0.531250 
 0.343750  0.156250  0.156250  0.343750 
 0.375000  0.437500  0.062500  0.125000 
 0.187500  0.093750  0.250000  0.468750 
 0.000000  0.000000  0.656250  0.343750 
 0.718750  0.000000  0.250000  0.031250 
 0.343750  0.000000  0.000000  0.656250 
 0.343750  0.031250  0.625000  0.000000 
 0.625000  0.062500  0.093750  0.218750 
 0.906250  0.000000  0.031250  0.062500 
 0.250000  0.000000  0.750000  0.000000 
 0.343750  0.531250  0.125000  0.000000 
 0.093750  0.000000  0.000000  0.906250 
 0.250000  0.250000  0.500000  0.000000 
 0.343750  0.406250  0.187500  0.062500 
 0.468750  0.031250  0.031250  0.468750 
 0.062500  0.000000  0.906250  0.031250 
--------------------------------------------------------------------------------

--------------------------------------------------------------------------------
	Motif RTGAWWMKKAWRAAGMTVMWG MEME-7 regular expression
--------------------------------------------------------------------------------
[GA][TG]G[ACG][TA][AT][CA][TG][GT][AG][TA][GA][AT]A[GA][CA]T[GAC][CA][AT]G
--------------------------------------------------------------------------------


Time 3128.73 secs.

********************************************************************************


********************************************************************************
MOTIF KYTSKAWCSTCTGRMHWRCCAAARGRGG MEME-8	width =  28  sites =   6  llr = 154  E-value = 1.1e+003
********************************************************************************
--------------------------------------------------------------------------------
	Motif KYTSKAWCSTCTGRMHWRCCAAARGRGG MEME-8 Description
--------------------------------------------------------------------------------
Simplified        A  :::227722::2:35355::8885232:
pos.-specific     C  27:3:::73:822233228a::22::22
probability       G  5::552::52::85:::3:::2:38558
matrix            T  33a:3232:827::233:2:2::::22:

         bits    3.4                    *        
                 3.1                    *        
                 2.7             *      *       *
                 2.4           * *     **    *  *
Relative         2.1           * *     **    *  *
Entropy          1.7  * *    * * *     **    *  *
(37.0 bits)      1.4 ****   ** * **    **    *  *
                 1.0 *****  **** **   *** *******
                 0.7 *****  **** ***  ***********
                 0.3 ****************************
                 0.0 ----------------------------

Multilevel           GCTGGAACGTCTGGAAAACCAAAAGGGG
consensus            TT CT T C    ACCTG     G A  
sequence                            T            
                                                 
--------------------------------------------------------------------------------

--------------------------------------------------------------------------------
	Motif KYTSKAWCSTCTGRMHWRCCAAARGRGG MEME-8 sites sorted by position p-value
--------------------------------------------------------------------------------
Sequence name            Strand  Start   P-value                        Site          
-------------            ------  ----- ---------            ----------------------------
Pf3D7_14_v3:3206094-3211     +   3961  9.12e-17 TGTTTATACA TCTGGAACGTCTGGAAAACCAAAAGGGG TTATGTTAAG
Pf3D7_14_v3:3248618-3255     +   6414  1.95e-14 TGTGTATACA TCTGGATCATCTGGAATGCCAAAGGGAG CTATGTTGAG
Pf3D7_14_v3:2258902-2260     -    616  1.40e-12 CGTTACGGAA CCTCTAACCGTTGGCTTACCAAAAGTCG AATCTCCAGC
Pf3D7_14_v3:1546091-1546     +    187  2.56e-12 GAGGTCGTGA GTTCGATCCTCACATTACCCAACCGGGC CTAAGATGTA
Pf3D7_14_v3:2559671-2560     +     18  1.19e-11 AGCCAAGAAG GTTATTATGTCCGCCCCACCAAAGGATG ACACCCCAAT
Pf3D7_14_v3:2981642-2982     +    247  7.91e-11 TTCTGAAAAT GCTGAGAAGTCTGAACAGTCTGAAAAGG TTGAAAAGGT
--------------------------------------------------------------------------------

--------------------------------------------------------------------------------
	Motif KYTSKAWCSTCTGRMHWRCCAAARGRGG MEME-8 block diagrams
--------------------------------------------------------------------------------
SEQUENCE NAME            POSITION P-VALUE  MOTIF DIAGRAM
-------------            ----------------  -------------
Pf3D7_14_v3:3206094-3211          9.1e-17  3960_[+8]_1615
Pf3D7_14_v3:3248618-3255          1.9e-14  6413_[+8]_892
Pf3D7_14_v3:2258902-2260          1.4e-12  615_[-8]_1201
Pf3D7_14_v3:1546091-1546          2.6e-12  186_[+8]_232
Pf3D7_14_v3:2559671-2560          1.2e-11  17_[+8]_394
Pf3D7_14_v3:2981642-2982          7.9e-11  246_[+8]_337
--------------------------------------------------------------------------------

--------------------------------------------------------------------------------
	Motif KYTSKAWCSTCTGRMHWRCCAAARGRGG MEME-8 in BLOCKS format
--------------------------------------------------------------------------------
BL   MOTIF KYTSKAWCSTCTGRMHWRCCAAARGRGG width=28 seqs=6
Pf3D7_14_v3:3206094-3211 ( 3961) TCTGGAACGTCTGGAAAACCAAAAGGGG  1 
Pf3D7_14_v3:3248618-3255 ( 6414) TCTGGATCATCTGGAATGCCAAAGGGAG  1 
Pf3D7_14_v3:2258902-2260 (  616) CCTCTAACCGTTGGCTTACCAAAAGTCG  1 
Pf3D7_14_v3:1546091-1546 (  187) GTTCGATCCTCACATTACCCAACCGGGC  1 
Pf3D7_14_v3:2559671-2560 (   18) GTTATTATGTCCGCCCCACCAAAGGATG  1 
Pf3D7_14_v3:2981642-2982 (  247) GCTGAGAAGTCTGAACAGTCTGAAAAGG  1 
//

--------------------------------------------------------------------------------

--------------------------------------------------------------------------------
	Motif KYTSKAWCSTCTGRMHWRCCAAARGRGG MEME-8 position-specific scoring matrix
--------------------------------------------------------------------------------
log-odds matrix: alength= 4 w= 28 n= 160824 bayes= 15.8097 E= 1.1e+003 
  -923     84    242    -29 
  -923    284   -923    -29 
  -923   -923   -923    130 
  -128    184    242   -923 
  -128   -923    242    -29 
    71   -923     84   -128 
    71   -923   -923    -29 
  -128    284   -923   -128 
  -128    184    242   -923 
  -923   -923     84    103 
  -923    316   -923   -128 
  -128     84   -923     71 
  -923     84    316   -923 
   -29     84    242   -923 
    30    184   -923   -128 
   -29    184   -923    -29 
    30     84   -923    -29 
    30     84    184   -923 
  -923    316   -923   -128 
  -923    342   -923   -923 
   103   -923   -923   -128 
   103   -923     84   -923 
   103     84   -923   -923 
    30     84    184   -923 
  -128   -923    316   -923 
   -29   -923    242   -128 
  -128     84    242   -128 
  -923     84    316   -923 
--------------------------------------------------------------------------------

--------------------------------------------------------------------------------
	Motif KYTSKAWCSTCTGRMHWRCCAAARGRGG MEME-8 position-specific probability matrix
--------------------------------------------------------------------------------
letter-probability matrix: alength= 4 w= 28 nsites= 6 E= 1.1e+003 
 0.000000  0.166667  0.500000  0.333333 
 0.000000  0.666667  0.000000  0.333333 
 0.000000  0.000000  0.000000  1.000000 
 0.166667  0.333333  0.500000  0.000000 
 0.166667  0.000000  0.500000  0.333333 
 0.666667  0.000000  0.166667  0.166667 
 0.666667  0.000000  0.000000  0.333333 
 0.166667  0.666667  0.000000  0.166667 
 0.166667  0.333333  0.500000  0.000000 
 0.000000  0.000000  0.166667  0.833333 
 0.000000  0.833333  0.000000  0.166667 
 0.166667  0.166667  0.000000  0.666667 
 0.000000  0.166667  0.833333  0.000000 
 0.333333  0.166667  0.500000  0.000000 
 0.500000  0.333333  0.000000  0.166667 
 0.333333  0.333333  0.000000  0.333333 
 0.500000  0.166667  0.000000  0.333333 
 0.500000  0.166667  0.333333  0.000000 
 0.000000  0.833333  0.000000  0.166667 
 0.000000  1.000000  0.000000  0.000000 
 0.833333  0.000000  0.000000  0.166667 
 0.833333  0.000000  0.166667  0.000000 
 0.833333  0.166667  0.000000  0.000000 
 0.500000  0.166667  0.333333  0.000000 
 0.166667  0.000000  0.833333  0.000000 
 0.333333  0.000000  0.500000  0.166667 
 0.166667  0.166667  0.500000  0.166667 
 0.000000  0.166667  0.833333  0.000000 
--------------------------------------------------------------------------------

--------------------------------------------------------------------------------
	Motif KYTSKAWCSTCTGRMHWRCCAAARGRGG MEME-8 regular expression
--------------------------------------------------------------------------------
[GT][CT]T[GC][GT]A[AT]C[GC]TCTG[GA][AC][ACT][AT][AG]CCAAA[AG]G[GA]GG
--------------------------------------------------------------------------------


Time 3540.35 secs.

********************************************************************************


********************************************************************************
MOTIF TTGGYTAGYTDYKGATWTGNGWGCTATGWTTRGTGRHGYWACTACAWTW MEME-9	width =  49  sites =   5  llr = 202  E-value = 5.7e-001
********************************************************************************
--------------------------------------------------------------------------------
	Motif TTGGYTAGYTDYKGATWTGNGWGCTATGWTTRGTGRHGYWACTACAWTW MEME-9 Description
--------------------------------------------------------------------------------
Simplified        A  2::2::a::22:::8:4222262:26224:26:22422:46:26:a426
pos.-specific     C  ::::42::6::4:::::2:2:::8:2::222:2:::424::82:a::::
probability       G  :2a8:::a::424a2:2:846:6:22:82::46:66:62:22:2::2::
matrix            T  88::68::48446::a46:224226:8:286:282:4:462:62::484

         bits    3.4   *    *     *                              *    
                 3.1   *    *     *                              *    
                 2.7   *    *     *                           *  *    
                 2.4   **   *     *    *    *   *             *  *    
Relative         2.1   **   *     *    *    *   *             *  *    
Entropy          1.7   **   **    *    *    *   *    *  * *   *  *    
(58.4 bits)      1.4   **  ***    * *  * * **   *    * ** *   *  **   
                 1.0  ********  *****  * * **   * * ** ** **  *  **   
                 0.7 ****************  *** ** *** * ********  *  ** * 
                 0.3 *************************************************
                 0.0 -------------------------------------------------

Multilevel           TTGGTTAGCTGCTGATATGGGAGCTATGATTAGTGGCGCTACTACAATA
consensus            AG ACC  TATTG G TAAAATATACAACCAGCAAATATAGGAG  TAT
sequence                       AG    GC CT T GG  G C T T ACG T CT  G  
                                        T        T                    
--------------------------------------------------------------------------------

--------------------------------------------------------------------------------
	Motif TTGGYTAGYTDYKGATWTGNGWGCTATGWTTRGTGRHGYWACTACAWTW MEME-9 sites sorted by position p-value
--------------------------------------------------------------------------------
Sequence name            Strand  Start   P-value                                  Site                     
-------------            ------  ----- ---------            -------------------------------------------------
Pf3D7_14_v3:3248618-3255     +   5906  1.21e-25 ATTCTATAAA TTGGTTAGTTGCTGATTTGGGTGCTATGCTTAGTGGCGTTACTACATTA GTGATGCATT
Pf3D7_14_v3:3206094-3211     +   3464  1.34e-23 ATTCCATTAA TTGGCTAGTTTCTGATTTGGGATCTATGATTAGTGGCGTTACCACATTA GTATTGCATT
Pf3D7_14_v3:2324071-2324     +     65  1.60e-17 CTACTTGTTT TTGGTTAGCTTTGGATAAGCAAGCACAGACAGCATATGCAGCTTCAATT TTTGTGTTGA
Pf3D7_14_v3:2559671-2560     -    173  3.54e-17 CAACAACTAA TTGGTTAGCAGTGGATGCATGAACGGTGGTCATTAAACCTTCAACAATT CCAAAACGAT
Pf3D7_14_v3:2690913-2691     +    188  5.63e-16 TGTGTAAAGA AGGACCAGCTAGTGGTATGATTGTTATATTTGGTGGTAGAAGTGCAGAA AATAAATCTT
--------------------------------------------------------------------------------

--------------------------------------------------------------------------------
	Motif TTGGYTAGYTDYKGATWTGNGWGCTATGWTTRGTGRHGYWACTACAWTW MEME-9 block diagrams
--------------------------------------------------------------------------------
SEQUENCE NAME            POSITION P-VALUE  MOTIF DIAGRAM
-------------            ----------------  -------------
Pf3D7_14_v3:3248618-3255          1.2e-25  5905_[+9]_1379
Pf3D7_14_v3:3206094-3211          1.3e-23  3463_[+9]_2091
Pf3D7_14_v3:2324071-2324          1.6e-17  64_[+9]_148
Pf3D7_14_v3:2559671-2560          3.5e-17  172_[-9]_218
Pf3D7_14_v3:2690913-2691          5.6e-16  187_[+9]_219
--------------------------------------------------------------------------------

--------------------------------------------------------------------------------
	Motif TTGGYTAGYTDYKGATWTGNGWGCTATGWTTRGTGRHGYWACTACAWTW MEME-9 in BLOCKS format
--------------------------------------------------------------------------------
BL   MOTIF TTGGYTAGYTDYKGATWTGNGWGCTATGWTTRGTGRHGYWACTACAWTW width=49 seqs=5
Pf3D7_14_v3:3248618-3255 ( 5906) TTGGTTAGTTGCTGATTTGGGTGCTATGCTTAGTGGCGTTACTACATTA  1 
Pf3D7_14_v3:3206094-3211 ( 3464) TTGGCTAGTTTCTGATTTGGGATCTATGATTAGTGGCGTTACCACATTA  1 
Pf3D7_14_v3:2324071-2324 (   65) TTGGTTAGCTTTGGATAAGCAAGCACAGACAGCATATGCAGCTTCAATT  1 
Pf3D7_14_v3:2559671-2560 (  173) TTGGTTAGCAGTGGATGCATGAACGGTGGTCATTAAACCTTCAACAATT  1 
Pf3D7_14_v3:2690913-2691 (  188) AGGACCAGCTAGTGGTATGATTGTTATATTTGGTGGTAGAAGTGCAGAA  1 
//

--------------------------------------------------------------------------------

--------------------------------------------------------------------------------
	Motif TTGGYTAGYTDYKGATWTGNGWGCTATGWTTRGTGRHGYWACTACAWTW MEME-9 position-specific scoring matrix
--------------------------------------------------------------------------------
log-odds matrix: alength= 4 w= 49 n= 156330 bayes= 15.1838 E= 5.7e-001 
  -102   -897   -897     97 
  -897   -897    110     97 
  -897   -897    342   -897 
  -102   -897    310   -897 
  -897    210   -897     56 
  -897    110   -897     97 
   130   -897   -897   -897 
  -897   -897    342   -897 
  -897    268   -897     -2 
  -102   -897   -897     97 
  -102   -897    210     -2 
  -897    210    110     -2 
  -897   -897    210     56 
  -897   -897    342   -897 
    97   -897    110   -897 
  -897   -897   -897    130 
    -2   -897    110     -2 
  -102    110   -897     56 
  -102   -897    310   -897 
  -102    110    210   -102 
  -102   -897    268   -102 
    56   -897   -897     -2 
  -102   -897    268   -102 
  -897    310   -897   -102 
  -102   -897    110     56 
    56    110    110   -897 
  -102   -897   -897     97 
  -102   -897    310   -897 
    -2    110    110   -102 
  -897    110   -897     97 
  -102    110   -897     56 
    56   -897    210   -897 
  -897    110    268   -102 
  -102   -897   -897     97 
  -102   -897    268   -102 
    -2   -897    268   -897 
  -102    210   -897     -2 
  -102    110    268   -897 
  -897    210    110     -2 
    -2   -897   -897     56 
    56   -897    110   -102 
  -897    310    110   -897 
  -102    110   -897     56 
    56   -897    110   -102 
  -897    342   -897   -897 
   130   -897   -897   -897 
    -2   -897    110     -2 
  -102   -897   -897     97 
    56   -897   -897     -2 
--------------------------------------------------------------------------------

--------------------------------------------------------------------------------
	Motif TTGGYTAGYTDYKGATWTGNGWGCTATGWTTRGTGRHGYWACTACAWTW MEME-9 position-specific probability matrix
--------------------------------------------------------------------------------
letter-probability matrix: alength= 4 w= 49 nsites= 5 E= 5.7e-001 
 0.200000  0.000000  0.000000  0.800000 
 0.000000  0.000000  0.200000  0.800000 
 0.000000  0.000000  1.000000  0.000000 
 0.200000  0.000000  0.800000  0.000000 
 0.000000  0.400000  0.000000  0.600000 
 0.000000  0.200000  0.000000  0.800000 
 1.000000  0.000000  0.000000  0.000000 
 0.000000  0.000000  1.000000  0.000000 
 0.000000  0.600000  0.000000  0.400000 
 0.200000  0.000000  0.000000  0.800000 
 0.200000  0.000000  0.400000  0.400000 
 0.000000  0.400000  0.200000  0.400000 
 0.000000  0.000000  0.400000  0.600000 
 0.000000  0.000000  1.000000  0.000000 
 0.800000  0.000000  0.200000  0.000000 
 0.000000  0.000000  0.000000  1.000000 
 0.400000  0.000000  0.200000  0.400000 
 0.200000  0.200000  0.000000  0.600000 
 0.200000  0.000000  0.800000  0.000000 
 0.200000  0.200000  0.400000  0.200000 
 0.200000  0.000000  0.600000  0.200000 
 0.600000  0.000000  0.000000  0.400000 
 0.200000  0.000000  0.600000  0.200000 
 0.000000  0.800000  0.000000  0.200000 
 0.200000  0.000000  0.200000  0.600000 
 0.600000  0.200000  0.200000  0.000000 
 0.200000  0.000000  0.000000  0.800000 
 0.200000  0.000000  0.800000  0.000000 
 0.400000  0.200000  0.200000  0.200000 
 0.000000  0.200000  0.000000  0.800000 
 0.200000  0.200000  0.000000  0.600000 
 0.600000  0.000000  0.400000  0.000000 
 0.000000  0.200000  0.600000  0.200000 
 0.200000  0.000000  0.000000  0.800000 
 0.200000  0.000000  0.600000  0.200000 
 0.400000  0.000000  0.600000  0.000000 
 0.200000  0.400000  0.000000  0.400000 
 0.200000  0.200000  0.600000  0.000000 
 0.000000  0.400000  0.200000  0.400000 
 0.400000  0.000000  0.000000  0.600000 
 0.600000  0.000000  0.200000  0.200000 
 0.000000  0.800000  0.200000  0.000000 
 0.200000  0.200000  0.000000  0.600000 
 0.600000  0.000000  0.200000  0.200000 
 0.000000  1.000000  0.000000  0.000000 
 1.000000  0.000000  0.000000  0.000000 
 0.400000  0.000000  0.200000  0.400000 
 0.200000  0.000000  0.000000  0.800000 
 0.600000  0.000000  0.000000  0.400000 
--------------------------------------------------------------------------------

--------------------------------------------------------------------------------
	Motif TTGGYTAGYTDYKGATWTGNGWGCTATGWTTRGTGRHGYWACTACAWTW MEME-9 regular expression
--------------------------------------------------------------------------------
[TA][TG]G[GA][TC][TC]AG[CT][TA][GTA][CTG][TG]G[AG]T[ATG][TAC][GA][GACT][GAT][AT][GAT][CT][TAG][ACG][TA][GA][ACGT][TC][TAC][AG][GCT][TA][GAT][GA][CTA][GAC][CTG][TA][AGT][CG][TAC][AGT]CA[ATG][TA][AT]
--------------------------------------------------------------------------------


Time 3950.73 secs.

********************************************************************************


********************************************************************************
MOTIF ATATATATATATWTATATATAYATATA MEME-10	width =  27  sites =  49  llr = 649  E-value = 1.6e+002
********************************************************************************
--------------------------------------------------------------------------------
	Motif ATATATATATATWTATATATAYATATA MEME-10 Description
--------------------------------------------------------------------------------
Simplified        A  6:9:8282828263819:9:a:a2819
pos.-specific     C  11:212:1:::::1:1:1:1:4:1:1:
probability       G  31111:1:1:::::1:::1:::::2::
matrix            T  19:7:7172718471819:9:6:7:81

         bits    3.4                            
                 3.1                            
                 2.7                            
                 2.4                            
Relative         2.1                            
Entropy          1.7                            
(19.1 bits)      1.4                     * *    
                 1.0  **              ******    
                 0.7 ***** *   **   ******** ***
                 0.3 ***************************
                 0.0 ---------------------------

Multilevel           ATATATATATATATATATATATATATA
consensus            G        A  TA       C     
sequence                                        
                                                
--------------------------------------------------------------------------------

--------------------------------------------------------------------------------
	Motif ATATATATATATWTATATATAYATATA MEME-10 sites sorted by position p-value
--------------------------------------------------------------------------------
Sequence name            Strand  Start   P-value                       Site          
-------------            ------  ----- ---------            ---------------------------
Pf3D7_14_v3:3199069-3204     -   2773  2.28e-11 ATATATATAT ATATATATATATATATATATACATATA GTTATATATA
Pf3D7_14_v3:3149076-3153     +   2444  2.28e-11 TATTATGTAT ATATATATATATATATATATACATATA TTATATAGCT
Pf3D7_14_v3:3212133-3217     -   3590  5.23e-11 TATTTTTTAA GTACATATATATATATATATATATATA TATATATATA
Pf3D7_14_v3:1474969-1477     +   3002  7.14e-11 ATTATAATTA GTATATATATATATATATATATATATA TAT       
Pf3D7_14_v3:3248618-3255     -   5161  2.85e-10 TACATCAAAT ATATATATATATATATATATATATATA ATATATTTAT
Pf3D7_14_v3:3018707-3019     -    398  2.85e-10 GATATATATT ATATATATATATATATATATATATATA TTTCTCTACA
Pf3D7_14_v3:2557266-2558     +    305  2.85e-10 CATTTAATAT ATATATATATATATATATATATATATA TATGTGTTTT
Pf3D7_14_v3:1895338-1896     +    647  2.85e-10 TGATTTTCAC ATATATATATATATATATATATATATA TATAAGAATT
Pf3D7_14_v3:1376791-1377     +    582  2.85e-10 AAATGGTAAA ATATATATATATATATATATATATATA ATATATACAT
Pf3D7_14_v3:3206094-3211     +   1989  1.39e-09 AAAAATATAT GTATAAATATATATATATATATATATA TAACACAAAA
Pf3D7_14_v3:2102322-2104     +    930  2.34e-09 AAAATGTATT ATATATATATATTTGTATATATATATA TATATTTTTT
Pf3D7_14_v3:2798269-2799     -    525  4.67e-09 ACTATTAGTA ATATATAAATATATATATATATATATA TTAAGATAAT
Pf3D7_14_v3:1928094-1928     -    730  4.67e-09 ATATTTTATA ATATATATATATATATGTATACACATA AATAAAGTTT
Pf3D7_14_v3:3237002-3243     +   3746  5.46e-09 TACACAATAA ATATATATATATATATATATATATATC AGATATTTTA
Pf3D7_14_v3:1942814-1944     +    727  5.46e-09 GACAAAAAAA ATATACACATAAATATATATATATATA ATAAAAATAA
Pf3D7_14_v3:2471777-2472     +    883  8.74e-09 ACATTTAACA ATGTATACATATTTATACATATATATA AATATACAAT
Pf3D7_14_v3:2046808-2047     -    508  1.17e-08 ATATATAAAA GTAGGCATAAATATATATATATATATA TAGAACAATA
Pf3D7_14_v3:2294662-2295     +    106  1.55e-08 AAAGGAAAAA ATATATATTTCTTTATATATACATATA TATATTGTAT
Pf3D7_14_v3:2907988-2908     -    375  3.08e-08     ATTACA ATATATTTATATATATATATACATAAA AATTAATAAT
Pf3D7_14_v3:2800128-2801     -    470  6.57e-08 CAAAAAAAAT ATACATTTATATAAATACATATATGTA TATTTTCTTT
Pf3D7_14_v3:2494007-2495     -    493  2.04e-07 ATATATTGTA ATATATATACATTTACATATACATGTG CATACTTTGC
Pf3D7_14_v3:1715750-1716     -      9  3.75e-07 TAAATTAAAC ATAGGCACATTTATATATATATATGTG AACGATTT  
Pf3D7_14_v3:2569308-2569     +    159  5.01e-07 TTTGTTCAAA ACATCTATTTATTTTTATATACAAATA TTCTTATTTT
Pf3D7_14_v3:2484463-2485     -    699  5.01e-07 AATAACACAG GGAGAAATTTATACATACACACATATA TATATTATAT
Pf3D7_14_v3:3129280-3129     -    108  5.51e-07 ATAAATAACG CTGCCTACAACTAAATATATACATATA TTAATTATAT
Pf3D7_14_v3:2718804-2719     +    250  7.93e-07 ATATATTATA ATATAAACGTTTAAATATATACAAATA AAATAATATA
Pf3D7_14_v3:2457525-2457     -    145  8.66e-07 AAAATATCAT GTACCCATATTTTCGTATGTACAAATC TCCGTATAGA
Pf3D7_14_v3:1636721-1637     +    250  9.45e-07 TATATTACTT AGACATACTAATATACACGTATATGTA AATTACCATT
Pf3D7_14_v3:2344427-2344     -    197  1.03e-06 TATATATAAC ATATATATAATATAATATATATATATA TGATATATAT
Pf3D7_14_v3:2036948-2037     -    242  1.12e-06 ATTTGTAAAA ATATGTAAATATATAAATATATAAATA TTTAAATATA
Pf3D7_14_v3:2956678-2957     -    103  1.44e-06 TATGTTTTAC GCATACATATTTTTATTTATACATATT CGTATCACGT
Pf3D7_14_v3:1866130-1866     +    201  1.69e-06 ATAGAAAAGT ATATAATAGTATTAATACATACATATA TATTATATAT
Pf3D7_14_v3:2089375-2089     +    239  1.83e-06 ATACATTATT GTATACTAAGAATTTTATATACATATA TG        
Pf3D7_14_v3:3147264-3148     +    364  2.89e-06 ACATACATTT TTACATGTTTATAAATATATACAAACA TATATATATA
Pf3D7_14_v3:1543351-1543     -    250  3.11e-06 GTATTATTAT ATATATATTATATAATATATATATATA ATATATATAA
Pf3D7_14_v3:3226151-3228     +   1442  3.34e-06 TATATAATAC GTGTAAATTATTTAATATATATATATA TATAGTTTTT
Pf3D7_14_v3:3004936-3005     -    767  3.59e-06 AAAATATTAT ATATAAGAATATTTTTATGTACACCTA TATGAAAATA
Pf3D7_14_v3:2720901-2721     +    307  3.59e-06 TATATTTTTC ATATACATAAAATATTATATATATAAA TGATATATAA
Pf3D7_14_v3:1409044-1409     +     47  3.59e-06 TATAATAATT TTACCTATATATAAATATATACACCTT ATATAATAAA
Pf3D7_14_v3:1237768-1238     -     96  3.59e-06 TTAGTGTATA GGATACAAAAAATTAAATGTATATGTA TATATATATA
Pf3D7_14_v3:1702883-1703     -    481  5.41e-06         TG ATATATACAAATATGAATGCATAAGCA CGCATTTATA
Pf3D7_14_v3:1501659-1502     -    219  5.77e-06 ATTATATATA ATATATTTTAATATAATTATACATATA ATATAACATA
Pf3D7_14_v3:1532421-1532     +    125  6.56e-06 ATTACCTATA TTATATATATATTATTATATATAAAAA TATTTGTATC
Pf3D7_14_v3:3137628-3138     -    442  7.91e-06 ATTAAACGGA ATACAAATGTAAAATAATATATATATA TATTCATAGC
Pf3D7_14_v3:2277389-2278     -    188  9.47e-06 ATTATTATCG CTAGATATATATTCACTTATATACAAA TATTATATAT
Pf3D7_14_v3:2714900-2715     -    252  1.06e-05 GTTATCAAAA CCAGCCAAATATTAATATGGATATGCA TAGCCAATTG
Pf3D7_14_v3:2567781-2568     +      5  1.41e-05       ATAT GTATAAGTATATTTTTATGCATATGAT AATATATATT
Pf3D7_14_v3:1869173-1869     +    221  1.57e-05 ATTTATACCA GTGCATTTTGAAATATATATATAAAAA AAAAAACAAA
Pf3D7_14_v3:1330570-1330     +    263  1.57e-05 TATATCTCAA GCATATAAATATTTGTGCACACAATTA TTAATAATTA
--------------------------------------------------------------------------------

--------------------------------------------------------------------------------
	Motif ATATATATATATWTATATATAYATATA MEME-10 block diagrams
--------------------------------------------------------------------------------
SEQUENCE NAME            POSITION P-VALUE  MOTIF DIAGRAM
-------------            ----------------  -------------
Pf3D7_14_v3:3199069-3204          2.3e-11  2772_[-10]_2141
Pf3D7_14_v3:3149076-3153          2.3e-11  2443_[+10]_1797
Pf3D7_14_v3:3212133-3217          5.2e-11  3589_[-10]_1896
Pf3D7_14_v3:1474969-1477          7.1e-11  3001_[+10]_3
Pf3D7_14_v3:3248618-3255          2.8e-10  5160_[-10]_2146
Pf3D7_14_v3:3018707-3019          2.8e-10  397_[-10]_395
Pf3D7_14_v3:2557266-2558          2.8e-10  304_[+10]_1128
Pf3D7_14_v3:1895338-1896          2.8e-10  646_[+10]_271
Pf3D7_14_v3:1376791-1377          2.8e-10  581_[+10]_486
Pf3D7_14_v3:3206094-3211          1.4e-09  1988_[+10]_3588
Pf3D7_14_v3:2102322-2104          2.3e-09  929_[+10]_1186
Pf3D7_14_v3:2798269-2799          4.7e-09  524_[-10]_377
Pf3D7_14_v3:1928094-1928          4.7e-09  729_[-10]_99
Pf3D7_14_v3:3237002-3243          5.5e-09  3745_[+10]_2584
Pf3D7_14_v3:1942814-1944          5.5e-09  726_[+10]_1308
Pf3D7_14_v3:2471777-2472          8.7e-09  882_[+10]_115
Pf3D7_14_v3:2046808-2047          1.2e-08  507_[-10]_56
Pf3D7_14_v3:2294662-2295          1.5e-08  105_[+10]_539
Pf3D7_14_v3:2907988-2908          3.1e-08  374_[-10]_6
Pf3D7_14_v3:2800128-2801          6.6e-08  469_[-10]_1149
Pf3D7_14_v3:2494007-2495            2e-07  492_[-10]_586
Pf3D7_14_v3:1715750-1716          3.8e-07  8_[-10]_757
Pf3D7_14_v3:2569308-2569            5e-07  158_[+10]_54
Pf3D7_14_v3:2484463-2485            5e-07  698_[-10]_87
Pf3D7_14_v3:3129280-3129          5.5e-07  107_[-10]_166
Pf3D7_14_v3:2718804-2719          7.9e-07  249_[+10]_425
Pf3D7_14_v3:2457525-2457          8.7e-07  144_[-10]_93
Pf3D7_14_v3:1636721-1637          9.5e-07  249_[+10]_59
Pf3D7_14_v3:2344427-2344            1e-06  196_[-10]_113
Pf3D7_14_v3:2036948-2037          1.1e-06  241_[-10]_164
Pf3D7_14_v3:2956678-2957          1.4e-06  102_[-10]_207
Pf3D7_14_v3:1866130-1866          1.7e-06  200_[+10]_92
Pf3D7_14_v3:2089375-2089          1.8e-06  238_[+10]_2
Pf3D7_14_v3:3147264-3148          2.9e-06  363_[+10]_991
Pf3D7_14_v3:1543351-1543          3.1e-06  249_[-10]_80
Pf3D7_14_v3:3226151-3228          3.3e-06  1441_[+10]_526
Pf3D7_14_v3:3004936-3005          3.6e-06  766_[-10]_65
Pf3D7_14_v3:2720901-2721          3.6e-06  306_[+10]_572
Pf3D7_14_v3:1409044-1409          3.6e-06  46_[+10]_394
Pf3D7_14_v3:1237768-1238          3.6e-06  95_[-10]_214
Pf3D7_14_v3:1702883-1703          5.4e-06  480_[-10]_2
Pf3D7_14_v3:1501659-1502          5.8e-06  218_[-10]_139
Pf3D7_14_v3:1532421-1532          6.6e-06  124_[+10]_287
Pf3D7_14_v3:3137628-3138          7.9e-06  441_[-10]_436
Pf3D7_14_v3:2277389-2278          9.5e-06  187_[-10]_430
Pf3D7_14_v3:2714900-2715          1.1e-05  251_[-10]_32
Pf3D7_14_v3:2567781-2568          1.4e-05  4_[+10]_704
Pf3D7_14_v3:1869173-1869          1.6e-05  220_[+10]_134
Pf3D7_14_v3:1330570-1330          1.6e-05  262_[+10]_101
--------------------------------------------------------------------------------

--------------------------------------------------------------------------------
	Motif ATATATATATATWTATATATAYATATA MEME-10 in BLOCKS format
--------------------------------------------------------------------------------
BL   MOTIF ATATATATATATWTATATATAYATATA width=27 seqs=49
Pf3D7_14_v3:3199069-3204 ( 2773) ATATATATATATATATATATACATATA  1 
Pf3D7_14_v3:3149076-3153 ( 2444) ATATATATATATATATATATACATATA  1 
Pf3D7_14_v3:3212133-3217 ( 3590) GTACATATATATATATATATATATATA  1 
Pf3D7_14_v3:1474969-1477 ( 3002) GTATATATATATATATATATATATATA  1 
Pf3D7_14_v3:3248618-3255 ( 5161) ATATATATATATATATATATATATATA  1 
Pf3D7_14_v3:3018707-3019 (  398) ATATATATATATATATATATATATATA  1 
Pf3D7_14_v3:2557266-2558 (  305) ATATATATATATATATATATATATATA  1 
Pf3D7_14_v3:1895338-1896 (  647) ATATATATATATATATATATATATATA  1 
Pf3D7_14_v3:1376791-1377 (  582) ATATATATATATATATATATATATATA  1 
Pf3D7_14_v3:3206094-3211 ( 1989) GTATAAATATATATATATATATATATA  1 
Pf3D7_14_v3:2102322-2104 (  930) ATATATATATATTTGTATATATATATA  1 
Pf3D7_14_v3:2798269-2799 (  525) ATATATAAATATATATATATATATATA  1 
Pf3D7_14_v3:1928094-1928 (  730) ATATATATATATATATGTATACACATA  1 
Pf3D7_14_v3:3237002-3243 ( 3746) ATATATATATATATATATATATATATC  1 
Pf3D7_14_v3:1942814-1944 (  727) ATATACACATAAATATATATATATATA  1 
Pf3D7_14_v3:2471777-2472 (  883) ATGTATACATATTTATACATATATATA  1 
Pf3D7_14_v3:2046808-2047 (  508) GTAGGCATAAATATATATATATATATA  1 
Pf3D7_14_v3:2294662-2295 (  106) ATATATATTTCTTTATATATACATATA  1 
Pf3D7_14_v3:2907988-2908 (  375) ATATATTTATATATATATATACATAAA  1 
Pf3D7_14_v3:2800128-2801 (  470) ATACATTTATATAAATACATATATGTA  1 
Pf3D7_14_v3:2494007-2495 (  493) ATATATATACATTTACATATACATGTG  1 
Pf3D7_14_v3:1715750-1716 (    9) ATAGGCACATTTATATATATATATGTG  1 
Pf3D7_14_v3:2569308-2569 (  159) ACATCTATTTATTTTTATATACAAATA  1 
Pf3D7_14_v3:2484463-2485 (  699) GGAGAAATTTATACATACACACATATA  1 
Pf3D7_14_v3:3129280-3129 (  108) CTGCCTACAACTAAATATATACATATA  1 
Pf3D7_14_v3:2718804-2719 (  250) ATATAAACGTTTAAATATATACAAATA  1 
Pf3D7_14_v3:2457525-2457 (  145) GTACCCATATTTTCGTATGTACAAATC  1 
Pf3D7_14_v3:1636721-1637 (  250) AGACATACTAATATACACGTATATGTA  1 
Pf3D7_14_v3:2344427-2344 (  197) ATATATATAATATAATATATATATATA  1 
Pf3D7_14_v3:2036948-2037 (  242) ATATGTAAATATATAAATATATAAATA  1 
Pf3D7_14_v3:2956678-2957 (  103) GCATACATATTTTTATTTATACATATT  1 
Pf3D7_14_v3:1866130-1866 (  201) ATATAATAGTATTAATACATACATATA  1 
Pf3D7_14_v3:2089375-2089 (  239) GTATACTAAGAATTTTATATACATATA  1 
Pf3D7_14_v3:3147264-3148 (  364) TTACATGTTTATAAATATATACAAACA  1 
Pf3D7_14_v3:1543351-1543 (  250) ATATATATTATATAATATATATATATA  1 
Pf3D7_14_v3:3226151-3228 ( 1442) GTGTAAATTATTTAATATATATATATA  1 
Pf3D7_14_v3:3004936-3005 (  767) ATATAAGAATATTTTTATGTACACCTA  1 
Pf3D7_14_v3:2720901-2721 (  307) ATATACATAAAATATTATATATATAAA  1 
Pf3D7_14_v3:1409044-1409 (   47) TTACCTATATATAAATATATACACCTT  1 
Pf3D7_14_v3:1237768-1238 (   96) GGATACAAAAAATTAAATGTATATGTA  1 
Pf3D7_14_v3:1702883-1703 (  481) ATATATACAAATATGAATGCATAAGCA  1 
Pf3D7_14_v3:1501659-1502 (  219) ATATATTTTAATATAATTATACATATA  1 
Pf3D7_14_v3:1532421-1532 (  125) TTATATATATATTATTATATATAAAAA  1 
Pf3D7_14_v3:3137628-3138 (  442) ATACAAATGTAAAATAATATATATATA  1 
Pf3D7_14_v3:2277389-2278 (  188) CTAGATATATATTCACTTATATACAAA  1 
Pf3D7_14_v3:2714900-2715 (  252) CCAGCCAAATATTAATATGGATATGCA  1 
Pf3D7_14_v3:2567781-2568 (    5) GTATAAGTATATTTTTATGCATATGAT  1 
Pf3D7_14_v3:1869173-1869 (  221) GTGCATTTTGAAATATATATATAAAAA  1 
Pf3D7_14_v3:1330570-1330 (  263) GCATATAAATATTTGTGCACACAATTA  1 
//

--------------------------------------------------------------------------------

--------------------------------------------------------------------------------
	Motif ATATATATATATWTATATATAYATATA MEME-10 position-specific scoring matrix
--------------------------------------------------------------------------------
log-odds matrix: alength= 4 w= 27 n= 161038 bayes= 12.151 E= 1.6e+002 
    59    -61    151   -273 
 -1226    -19    -61    108 
   117  -1226    -19  -1226 
 -1226     98     13     81 
   104     13    -61  -1226 
  -132     98  -1226     68 
   100  -1226    -61   -173 
  -132     62  -1226     77 
    89  -1226    -61   -115 
   -99   -219   -119     85 
   100   -119  -1226   -151 
  -132  -1226  -1226    104 
    54  -1226  -1226      0 
   -62    -61  -1226     73 
    93  -1226    -19   -151 
  -199    -61  -1226    104 
   114  -1226   -119   -273 
 -1226     39  -1226    111 
   108  -1226     62  -1226 
 -1226    -19   -219    114 
   130  -1226  -1226  -1226 
 -1226    206  -1226     59 
   130  -1226  -1226  -1226 
  -115    -19  -1226     85 
    93   -119     81   -431 
  -173    -61  -1226    100 
   108   -119   -119   -273 
--------------------------------------------------------------------------------

--------------------------------------------------------------------------------
	Motif ATATATATATATWTATATATAYATATA MEME-10 position-specific probability matrix
--------------------------------------------------------------------------------
letter-probability matrix: alength= 4 w= 27 nsites= 49 E= 1.6e+002 
 0.612245  0.061224  0.265306  0.061224 
 0.000000  0.081633  0.061224  0.857143 
 0.918367  0.000000  0.081633  0.000000 
 0.000000  0.183673  0.102041  0.714286 
 0.836735  0.102041  0.061224  0.000000 
 0.163265  0.183673  0.000000  0.653061 
 0.816327  0.000000  0.061224  0.122449 
 0.163265  0.142857  0.000000  0.693878 
 0.755102  0.000000  0.061224  0.183673 
 0.204082  0.020408  0.040816  0.734694 
 0.816327  0.040816  0.000000  0.142857 
 0.163265  0.000000  0.000000  0.836735 
 0.591837  0.000000  0.000000  0.408163 
 0.265306  0.061224  0.000000  0.673469 
 0.775510  0.000000  0.081633  0.142857 
 0.102041  0.061224  0.000000  0.836735 
 0.897959  0.000000  0.040816  0.061224 
 0.000000  0.122449  0.000000  0.877551 
 0.857143  0.000000  0.142857  0.000000 
 0.000000  0.081633  0.020408  0.897959 
 1.000000  0.000000  0.000000  0.000000 
 0.000000  0.387755  0.000000  0.612245 
 1.000000  0.000000  0.000000  0.000000 
 0.183673  0.081633  0.000000  0.734694 
 0.775510  0.040816  0.163265  0.020408 
 0.122449  0.061224  0.000000  0.816327 
 0.857143  0.040816  0.040816  0.061224 
--------------------------------------------------------------------------------

--------------------------------------------------------------------------------
	Motif ATATATATATATWTATATATAYATATA MEME-10 regular expression
--------------------------------------------------------------------------------
[AG]TATATATA[TA]AT[AT][TA]ATATATA[TC]ATATA
--------------------------------------------------------------------------------


Time 4360.60 secs.

********************************************************************************


********************************************************************************
MOTIF WWGCAMARKRKGA MEME-11	width =  13  sites =  23  llr = 257  E-value = 7.8e+004
********************************************************************************
--------------------------------------------------------------------------------
	Motif WWGCAMARKRKGA MEME-11 Description
--------------------------------------------------------------------------------
Simplified        A  53:29383:3::8
pos.-specific     C  1115:6:::::::
probability       G  1292:1:5757a:
matrix            T  34:2::11313:2

         bits    3.4              
                 3.1   *        * 
                 2.7   *        * 
                 2.4   *        * 
Relative         2.1   *        * 
Entropy          1.7   *     * ** 
(16.1 bits)      1.4   *  *  * ** 
                 1.0   **** ***** 
                 0.7   ***********
                 0.3   ***********
                 0.0 -------------

Multilevel           ATGCACAGGGGGA
consensus            TA   A ATAT T
sequence                          
                                  
--------------------------------------------------------------------------------

--------------------------------------------------------------------------------
	Motif WWGCAMARKRKGA MEME-11 sites sorted by position p-value
--------------------------------------------------------------------------------
Sequence name            Strand  Start   P-value                Site   
-------------            ------  ----- ---------            -------------
Pf3D7_14_v3:2865176-2865     -    281  7.79e-08 TAAATTGTTT TGGCACTGTGGGA TGTATTCTTC
Pf3D7_14_v3:2785932-2786     -    390  2.66e-07 TCATTAGAAG ATGCCGAGGAGGA AGATACCATA
Pf3D7_14_v3:1942814-1944     -   1204  3.00e-07 GACAAATGAA ACCTACAGGGGGA ACCTTAGTAA
Pf3D7_14_v3:3149076-3153     +   3696  3.80e-07 AATATAGTTA ATGAACATGGGGA GCCTTGTGAT
Pf3D7_14_v3:2550735-2551     +    109  4.21e-07 AACAAAAAAA TAGCAGATGGGGA ATATAAAATG
Pf3D7_14_v3:1240431-1241     +    388  4.64e-07 ATTATTTTTT CGGCAAAAGGTGA TCTAATATCT
Pf3D7_14_v3:1702883-1703     -    165  5.22e-07 ATAATAAAGA AAGCACAATGGGT ATACAATTTA
Pf3D7_14_v3:1418506-1418     +    108  9.27e-07 TTGCATTAAC ATGCACAGTATGA TCATATAATA
Pf3D7_14_v3:2557266-2558     +    542  1.03e-06 AACATGCAAT AAGTAAAGGGGGT TGATTTATAT
Pf3D7_14_v3:2117607-2118     -    236  1.83e-06 CATATACAGA CTGCACTAGGGCA ACAGATCCTA
Pf3D7_14_v3:1536669-1536     +    271  1.83e-06 TCACATATGA CTGCACATGATGA TTTGGTT   
Pf3D7_14_v3:2462480-2462     -    376  2.06e-06 TGGTAAAACA GTGAACAGTAGGA TGATCCTTTC
Pf3D7_14_v3:1769521-1770     -    415  2.30e-06 TAAATTATCA AAGCAAAGGTGGT GCAATGGCTA
Pf3D7_14_v3:1503833-1504     +    240  2.30e-06 TTTAATTGTA AAGTACAGGATGA AGAAGATTTT
Pf3D7_14_v3:2765055-2765     +    257  2.52e-06 ACACTTTTTA TTGTACAAGAGGA GGTTACCTTT
Pf3D7_14_v3:1458985-1459     +    510  3.13e-06 ACTAACTTTT TTGCACAAGCTGA TGCATTAGCT
Pf3D7_14_v3:2052207-2052     -     88  4.49e-06 ATAACATTTA TAGGAACAGGGGA ACATGTTAAT
Pf3D7_14_v3:3229073-3229     +      9  5.42e-06   AATGACGT AGGAACTATGGGA AAATGAAATA
Pf3D7_14_v3:2980048-2980     +    213  5.42e-06 AGAATGTATT TTGGAAAGTAGGA AAATACAA  
Pf3D7_14_v3:1930690-1930     -    220  5.42e-06 AAACTTTCAT AGGGACAGTATGT GGGTCTCCAA
Pf3D7_14_v3:2987493-2987     +     94  9.48e-06 TCTTTTAATA ACGAAGAGTGTGA GGAAATTACA
Pf3D7_14_v3:1407391-1407     -    217  1.03e-05 GCTCGAAATA GTCCGAAGGGTGA TGTATTAAGT
Pf3D7_14_v3:1868455-1868     -    142  3.03e-05 AAGATTCGAA AAGGAAAAGTGGT CTAAAATATA
--------------------------------------------------------------------------------

--------------------------------------------------------------------------------
	Motif WWGCAMARKRKGA MEME-11 block diagrams
--------------------------------------------------------------------------------
SEQUENCE NAME            POSITION P-VALUE  MOTIF DIAGRAM
-------------            ----------------  -------------
Pf3D7_14_v3:2865176-2865          7.8e-08  280_[-11]_126
Pf3D7_14_v3:2785932-2786          2.7e-07  389_[-11]_321
Pf3D7_14_v3:1942814-1944            3e-07  1203_[-11]_845
Pf3D7_14_v3:3149076-3153          3.8e-07  3695_[+11]_559
Pf3D7_14_v3:2550735-2551          4.2e-07  108_[+11]_518
Pf3D7_14_v3:1240431-1241          4.6e-07  387_[+11]_650
Pf3D7_14_v3:1702883-1703          5.2e-07  164_[-11]_332
Pf3D7_14_v3:1418506-1418          9.3e-07  107_[+11]_175
Pf3D7_14_v3:2557266-2558            1e-06  541_[+11]_905
Pf3D7_14_v3:2117607-2118          1.8e-06  235_[-11]_159
Pf3D7_14_v3:1536669-1536          1.8e-06  270_[+11]_7
Pf3D7_14_v3:2462480-2462          2.1e-06  375_[-11]_46
Pf3D7_14_v3:1769521-1770          2.3e-06  414_[-11]_78
Pf3D7_14_v3:1503833-1504          2.3e-06  239_[+11]_308
Pf3D7_14_v3:2765055-2765          2.5e-06  256_[+11]_339
Pf3D7_14_v3:1458985-1459          3.1e-06  509_[+11]_156
Pf3D7_14_v3:2052207-2052          4.5e-06  87_[-11]_551
Pf3D7_14_v3:3229073-3229          5.4e-06  8_[+11]_406
Pf3D7_14_v3:2980048-2980          5.4e-06  212_[+11]_8
Pf3D7_14_v3:1930690-1930          5.4e-06  219_[-11]_60
Pf3D7_14_v3:2987493-2987          9.5e-06  93_[+11]_245
Pf3D7_14_v3:1407391-1407            1e-05  216_[-11]_49
Pf3D7_14_v3:1868455-1868            3e-05  141_[-11]_146
--------------------------------------------------------------------------------

--------------------------------------------------------------------------------
	Motif WWGCAMARKRKGA MEME-11 in BLOCKS format
--------------------------------------------------------------------------------
BL   MOTIF WWGCAMARKRKGA width=13 seqs=23
Pf3D7_14_v3:2865176-2865 (  281) TGGCACTGTGGGA  1 
Pf3D7_14_v3:2785932-2786 (  390) ATGCCGAGGAGGA  1 
Pf3D7_14_v3:1942814-1944 ( 1204) ACCTACAGGGGGA  1 
Pf3D7_14_v3:3149076-3153 ( 3696) ATGAACATGGGGA  1 
Pf3D7_14_v3:2550735-2551 (  109) TAGCAGATGGGGA  1 
Pf3D7_14_v3:1240431-1241 (  388) CGGCAAAAGGTGA  1 
Pf3D7_14_v3:1702883-1703 (  165) AAGCACAATGGGT  1 
Pf3D7_14_v3:1418506-1418 (  108) ATGCACAGTATGA  1 
Pf3D7_14_v3:2557266-2558 (  542) AAGTAAAGGGGGT  1 
Pf3D7_14_v3:2117607-2118 (  236) CTGCACTAGGGCA  1 
Pf3D7_14_v3:1536669-1536 (  271) CTGCACATGATGA  1 
Pf3D7_14_v3:2462480-2462 (  376) GTGAACAGTAGGA  1 
Pf3D7_14_v3:1769521-1770 (  415) AAGCAAAGGTGGT  1 
Pf3D7_14_v3:1503833-1504 (  240) AAGTACAGGATGA  1 
Pf3D7_14_v3:2765055-2765 (  257) TTGTACAAGAGGA  1 
Pf3D7_14_v3:1458985-1459 (  510) TTGCACAAGCTGA  1 
Pf3D7_14_v3:2052207-2052 (   88) TAGGAACAGGGGA  1 
Pf3D7_14_v3:3229073-3229 (    9) AGGAACTATGGGA  1 
Pf3D7_14_v3:2980048-2980 (  213) TTGGAAAGTAGGA  1 
Pf3D7_14_v3:1930690-1930 (  220) AGGGACAGTATGT  1 
Pf3D7_14_v3:2987493-2987 (   94) ACGAAGAGTGTGA  1 
Pf3D7_14_v3:1407391-1407 (  217) GTCCGAAGGGTGA  1 
Pf3D7_14_v3:1868455-1868 (  142) AAGGAAAAGTGGT  1 
//

--------------------------------------------------------------------------------

--------------------------------------------------------------------------------
	Motif WWGCAMARKRKGA MEME-11 position-specific scoring matrix
--------------------------------------------------------------------------------
log-odds matrix: alength= 4 w= 13 n= 164034 bayes= 13.2025 E= 7.8e+004 
    36     48    -10    -64 
   -42    -10     90     10 
 -1117    -10    329  -1117 
  -122    236     90   -122 
   117   -110   -110  -1117 
   -42    260     48  -1117 
   102   -110  -1117   -164 
   -23  -1117    248   -164 
 -1117  -1117    281    -23 
   -23   -110    248   -222 
 -1117  -1117    281    -23 
 -1117   -110    336  -1117 
    94  -1117  -1117    -90 
--------------------------------------------------------------------------------

--------------------------------------------------------------------------------
	Motif WWGCAMARKRKGA MEME-11 position-specific probability matrix
--------------------------------------------------------------------------------
letter-probability matrix: alength= 4 w= 13 nsites= 23 E= 7.8e+004 
 0.521739  0.130435  0.086957  0.260870 
 0.304348  0.086957  0.173913  0.434783 
 0.000000  0.086957  0.913043  0.000000 
 0.173913  0.478261  0.173913  0.173913 
 0.913043  0.043478  0.043478  0.000000 
 0.304348  0.565217  0.130435  0.000000 
 0.826087  0.043478  0.000000  0.130435 
 0.347826  0.000000  0.521739  0.130435 
 0.000000  0.000000  0.652174  0.347826 
 0.347826  0.043478  0.521739  0.086957 
 0.000000  0.000000  0.652174  0.347826 
 0.000000  0.043478  0.956522  0.000000 
 0.782609  0.000000  0.000000  0.217391 
--------------------------------------------------------------------------------

--------------------------------------------------------------------------------
	Motif WWGCAMARKRKGA MEME-11 regular expression
--------------------------------------------------------------------------------
[AT][TA]GCA[CA]A[GA][GT][GA][GT]G[AT]
--------------------------------------------------------------------------------


Time 4765.06 secs.

********************************************************************************


********************************************************************************
MOTIF KGTBCATCAATWTBADYAHCWCCATWAGB MEME-12	width =  29  sites =  12  llr = 236  E-value = 1.2e+006
********************************************************************************
--------------------------------------------------------------------------------
	Motif KGTBCATCAATWTBADYAHCWCCATWAGB MEME-12 Description
--------------------------------------------------------------------------------
Simplified        A  ::11:7317735:153:732532a14811
pos.-specific     C  :3:381283212:43:4:38388:22:34
probability       G  68242::::1::2323221:::::11:63
matrix            T  4:83:362:1738314423:3:1:73313

         bits    3.4                              
                 3.1                              
                 2.7  *  *                        
                 2.4  *  *              *         
Relative         2.1  *  *              * *       
Entropy          1.7 **  *  *           * **      
(28.4 bits)      1.4 **  *  *           * ***   * 
                 1.0 ** **  **   **  *  * ***   **
                 0.7 *****  **   **  *  * ***   **
                 0.3 ****************** ****** ***
                 0.0 -----------------------------

Multilevel           GGTGCATCAATATCATCAACACCATAAGC
consensus            TC C TA C AT GCAT T CA   TTCG
sequence                T         T G  C T       T
                                                  
--------------------------------------------------------------------------------

--------------------------------------------------------------------------------
	Motif KGTBCATCAATWTBADYAHCWCCATWAGB MEME-12 sites sorted by position p-value
--------------------------------------------------------------------------------
Sequence name            Strand  Start   P-value                        Site           
-------------            ------  ----- ---------            -----------------------------
Pf3D7_14_v3:3206094-3211     -   4897  2.87e-13 AATGGCCAGT GGTCCATCCATAGAATCATCTCCATAAGC AACACAATAA
Pf3D7_14_v3:2553935-2554     -     21  2.60e-11 TTATTTTGAA GGGGGATCAATTTCTATGCCTCCACCACT CCAAGATGAT
Pf3D7_14_v3:3153871-3154     -     97  7.29e-11 TGGCATATAT GGTGGAACAATCTCCATATCCACACTTGT ATTACTTGAT
Pf3D7_14_v3:3015579-3016     +    184  1.77e-10 TTTTTCATTA TCTCCATTCACATCATCGTCACCATCATC TTCTTCATCA
Pf3D7_14_v3:1319108-1319     -     83  1.94e-10 AAAAAGATAT TGTTCATCACAAGGCACTACACCAAGAGG AGAGATGAAT
Pf3D7_14_v3:2559671-2560     +    120  2.14e-10 CAATGCATCA TGTACCACAAACTGCTTAGCTCCATTAGC TAAAGTTATT
Pf3D7_14_v3:2245042-2245     +    156  2.35e-10 ATAATTTGGG GGTGCTTCATTTTTAACAACAACATTAGG ATTTGATTGT
Pf3D7_14_v3:1930690-1930     -    191  3.42e-10 GACAGTATGT GGGTCTCCAATTTTATTACCCCAATATCC TCTTCTTACA
Pf3D7_14_v3:3248618-3255     -   6951  5.40e-10 ACCAAAAATA GCACCACCAGTTTCGGTTAAACCATAACC TTGACAATAT
Pf3D7_14_v3:2091959-2093     +    906  7.73e-10 ACATTGTGTT GCTGCTTTCCAATGGGCATCCAAAGAAGG TGTTTTATGT
Pf3D7_14_v3:1458985-1459     -    101  1.34e-08 ATGTAAAAAA TGTTCATCCATATCATGACAACCATTTAA AAAATTTCTC
Pf3D7_14_v3:2283195-2283     -    195  1.67e-08 TTATATTGAA TGTGCAAAAATATTAGGAACACTATAAGT TGTTATACCA
--------------------------------------------------------------------------------

--------------------------------------------------------------------------------
	Motif KGTBCATCAATWTBADYAHCWCCATWAGB MEME-12 block diagrams
--------------------------------------------------------------------------------
SEQUENCE NAME            POSITION P-VALUE  MOTIF DIAGRAM
-------------            ----------------  -------------
Pf3D7_14_v3:3206094-3211          2.9e-13  4896_[-12]_678
Pf3D7_14_v3:2553935-2554          2.6e-11  20_[-12]_828
Pf3D7_14_v3:3153871-3154          7.3e-11  96_[-12]_251
Pf3D7_14_v3:3015579-3016          1.8e-10  183_[+12]_586
Pf3D7_14_v3:1319108-1319          1.9e-10  82_[-12]_524
Pf3D7_14_v3:2559671-2560          2.1e-10  119_[+12]_291
Pf3D7_14_v3:2245042-2245          2.4e-10  155_[+12]_355
Pf3D7_14_v3:1930690-1930          3.4e-10  190_[-12]_73
Pf3D7_14_v3:3248618-3255          5.4e-10  6950_[-12]_354
Pf3D7_14_v3:2091959-2093          7.7e-10  905_[+12]_405
Pf3D7_14_v3:1458985-1459          1.3e-08  100_[-12]_549
Pf3D7_14_v3:2283195-2283          1.7e-08  194_[-12]_54
--------------------------------------------------------------------------------

--------------------------------------------------------------------------------
	Motif KGTBCATCAATWTBADYAHCWCCATWAGB MEME-12 in BLOCKS format
--------------------------------------------------------------------------------
BL   MOTIF KGTBCATCAATWTBADYAHCWCCATWAGB width=29 seqs=12
Pf3D7_14_v3:3206094-3211 ( 4897) GGTCCATCCATAGAATCATCTCCATAAGC  1 
Pf3D7_14_v3:2553935-2554 (   21) GGGGGATCAATTTCTATGCCTCCACCACT  1 
Pf3D7_14_v3:3153871-3154 (   97) GGTGGAACAATCTCCATATCCACACTTGT  1 
Pf3D7_14_v3:3015579-3016 (  184) TCTCCATTCACATCATCGTCACCATCATC  1 
Pf3D7_14_v3:1319108-1319 (   83) TGTTCATCACAAGGCACTACACCAAGAGG  1 
Pf3D7_14_v3:2559671-2560 (  120) TGTACCACAAACTGCTTAGCTCCATTAGC  1 
Pf3D7_14_v3:2245042-2245 (  156) GGTGCTTCATTTTTAACAACAACATTAGG  1 
Pf3D7_14_v3:1930690-1930 (  191) GGGTCTCCAATTTTATTACCCCAATATCC  1 
Pf3D7_14_v3:3248618-3255 ( 6951) GCACCACCAGTTTCGGTTAAACCATAACC  1 
Pf3D7_14_v3:2091959-2093 (  906) GCTGCTTTCCAATGGGCATCCAAAGAAGG  1 
Pf3D7_14_v3:1458985-1459 (  101) TGTTCATCCATATCATGACAACCATTTAA  1 
Pf3D7_14_v3:2283195-2283 (  195) TGTGCAAAAATATTAGGAACACTATAAGT  1 
//

--------------------------------------------------------------------------------

--------------------------------------------------------------------------------
	Motif KGTBCATCAATWTBADYAHCWCCATWAGB MEME-12 position-specific scoring matrix
--------------------------------------------------------------------------------
log-odds matrix: alength= 4 w= 29 n= 160610 bayes= 14.1556 E= 1.2e+006 
 -1023  -1023    264      3 
 -1023    142    301  -1023 
  -228  -1023     84     88 
  -228    142    216    -70 
 -1023    316     84  -1023 
    71    -16  -1023    -70 
   -70     84  -1023     52 
  -228    301  -1023   -129 
    71    184  -1023  -1023 
    71     84    -16   -228 
   -70    -16  -1023     71 
    30     84  -1023    -29 
 -1023  -1023     84    103 
  -228    216    142    -70 
    30    142     84   -228 
   -29  -1023    142      3 
 -1023    216     84      3 
    71  -1023     84   -129 
   -29    142    -16    -29 
  -129    316  -1023  -1023 
    30    142  -1023    -70 
   -70    301  -1023  -1023 
  -129    301  -1023   -228 
   130  -1023  -1023  -1023 
  -228     84    -16     71 
     3     84    -16    -29 
    88  -1023  -1023    -70 
  -228    142    264   -228 
  -228    216    142    -70 
--------------------------------------------------------------------------------

--------------------------------------------------------------------------------
	Motif KGTBCATCAATWTBADYAHCWCCATWAGB MEME-12 position-specific probability matrix
--------------------------------------------------------------------------------
letter-probability matrix: alength= 4 w= 29 nsites= 12 E= 1.2e+006 
 0.000000  0.000000  0.583333  0.416667 
 0.000000  0.250000  0.750000  0.000000 
 0.083333  0.000000  0.166667  0.750000 
 0.083333  0.250000  0.416667  0.250000 
 0.000000  0.833333  0.166667  0.000000 
 0.666667  0.083333  0.000000  0.250000 
 0.250000  0.166667  0.000000  0.583333 
 0.083333  0.750000  0.000000  0.166667 
 0.666667  0.333333  0.000000  0.000000 
 0.666667  0.166667  0.083333  0.083333 
 0.250000  0.083333  0.000000  0.666667 
 0.500000  0.166667  0.000000  0.333333 
 0.000000  0.000000  0.166667  0.833333 
 0.083333  0.416667  0.250000  0.250000 
 0.500000  0.250000  0.166667  0.083333 
 0.333333  0.000000  0.250000  0.416667 
 0.000000  0.416667  0.166667  0.416667 
 0.666667  0.000000  0.166667  0.166667 
 0.333333  0.250000  0.083333  0.333333 
 0.166667  0.833333  0.000000  0.000000 
 0.500000  0.250000  0.000000  0.250000 
 0.250000  0.750000  0.000000  0.000000 
 0.166667  0.750000  0.000000  0.083333 
 1.000000  0.000000  0.000000  0.000000 
 0.083333  0.166667  0.083333  0.666667 
 0.416667  0.166667  0.083333  0.333333 
 0.750000  0.000000  0.000000  0.250000 
 0.083333  0.250000  0.583333  0.083333 
 0.083333  0.416667  0.250000  0.250000 
--------------------------------------------------------------------------------

--------------------------------------------------------------------------------
	Motif KGTBCATCAATWTBADYAHCWCCATWAGB MEME-12 regular expression
--------------------------------------------------------------------------------
[GT][GC]T[GCT]C[AT][TA]C[AC]A[TA][AT]T[CGT][AC][TAG][CT]A[ATC]C[ACT][CA]CAT[AT][AT][GC][CGT]
--------------------------------------------------------------------------------


Time 5166.63 secs.

********************************************************************************


********************************************************************************
MOTIF DSGWDDTSCACMASAAGSDS MEME-13	width =  20  sites =   3  llr = 75  E-value = 2.4e+006
********************************************************************************
--------------------------------------------------------------------------------
	Motif DSGWDDTSCACMASAAGSDS MEME-13 Description
--------------------------------------------------------------------------------
Simplified        A  3::333:::a:3a:77::3:
pos.-specific     C  :3:::::7a:a7:33::3:3
probability       G  37a:33:3:::::7:3a737
matrix            T  3::733a:::::::::::3:

         bits    3.4   *     * *     *   
                 3.1   *     * *     *   
                 2.7   *     * *     *   
                 2.4  **    ** *  *  ** *
Relative         2.1  **    ** *  *  ** *
Entropy          1.7  **    ** ** *  ** *
(36.1 bits)      1.4  **   ********  ** *
                 1.0  **   ************ *
                 0.7  **   ************ *
                 0.3 ********************
                 0.0 --------------------

Multilevel           AGGTAATCCACCAGAAGGAG
consensus            GC AGG G   A CCG CGC
sequence             T   TT            T 
                                         
--------------------------------------------------------------------------------

--------------------------------------------------------------------------------
	Motif DSGWDDTSCACMASAAGSDS MEME-13 sites sorted by position p-value
--------------------------------------------------------------------------------
Sequence name            Strand  Start   P-value                    Site      
-------------            ------  ----- ---------            --------------------
Pf3D7_14_v3:2553935-2554     -     91  1.88e-12 TAACATGTTA TCGTGATCCACCAGAAGGAG TAGAATTAAG
Pf3D7_14_v3:2258902-2260     -   1311  1.88e-12 CATATTAATA GGGTTTTGCACAACCGGGGG GTCATTTTTA
Pf3D7_14_v3:2690913-2691     +    317  8.75e-12 CTATAAAAAA AGGAAGTCCACCAGAAGCTC GTTATCAACA
--------------------------------------------------------------------------------

--------------------------------------------------------------------------------
	Motif DSGWDDTSCACMASAAGSDS MEME-13 block diagrams
--------------------------------------------------------------------------------
SEQUENCE NAME            POSITION P-VALUE  MOTIF DIAGRAM
-------------            ----------------  -------------
Pf3D7_14_v3:2553935-2554          1.9e-12  90_[-13]_767
Pf3D7_14_v3:2258902-2260          1.9e-12  1310_[-13]_514
Pf3D7_14_v3:2690913-2691          8.7e-12  316_[+13]_119
--------------------------------------------------------------------------------

--------------------------------------------------------------------------------
	Motif DSGWDDTSCACMASAAGSDS MEME-13 in BLOCKS format
--------------------------------------------------------------------------------
BL   MOTIF DSGWDDTSCACMASAAGSDS width=20 seqs=3
Pf3D7_14_v3:2553935-2554 (   91) TCGTGATCCACCAGAAGGAG  1 
Pf3D7_14_v3:2258902-2260 ( 1311) GGGTTTTGCACAACCGGGGG  1 
Pf3D7_14_v3:2690913-2691 (  317) AGGAAGTCCACCAGAAGCTC  1 
//

--------------------------------------------------------------------------------

--------------------------------------------------------------------------------
	Motif DSGWDDTSCACMASAAGSDS MEME-13 position-specific scoring matrix
--------------------------------------------------------------------------------
log-odds matrix: alength= 4 w= 20 n= 162536 bayes= 16.1729 E= 2.4e+006 
   -29   -823    183    -29 
  -823    183    283   -823 
  -823   -823    342   -823 
   -29   -823   -823     71 
   -29   -823    183    -29 
   -29   -823    183    -29 
  -823   -823   -823    129 
  -823    283    183   -823 
  -823    342   -823   -823 
   129   -823   -823   -823 
  -823    342   -823   -823 
   -29    283   -823   -823 
   129   -823   -823   -823 
  -823    183    283   -823 
    71    183   -823   -823 
    71   -823    183   -823 
  -823   -823    342   -823 
  -823    183    283   -823 
   -29   -823    183    -29 
  -823    183    283   -823 
--------------------------------------------------------------------------------

--------------------------------------------------------------------------------
	Motif DSGWDDTSCACMASAAGSDS MEME-13 position-specific probability matrix
--------------------------------------------------------------------------------
letter-probability matrix: alength= 4 w= 20 nsites= 3 E= 2.4e+006 
 0.333333  0.000000  0.333333  0.333333 
 0.000000  0.333333  0.666667  0.000000 
 0.000000  0.000000  1.000000  0.000000 
 0.333333  0.000000  0.000000  0.666667 
 0.333333  0.000000  0.333333  0.333333 
 0.333333  0.000000  0.333333  0.333333 
 0.000000  0.000000  0.000000  1.000000 
 0.000000  0.666667  0.333333  0.000000 
 0.000000  1.000000  0.000000  0.000000 
 1.000000  0.000000  0.000000  0.000000 
 0.000000  1.000000  0.000000  0.000000 
 0.333333  0.666667  0.000000  0.000000 
 1.000000  0.000000  0.000000  0.000000 
 0.000000  0.333333  0.666667  0.000000 
 0.666667  0.333333  0.000000  0.000000 
 0.666667  0.000000  0.333333  0.000000 
 0.000000  0.000000  1.000000  0.000000 
 0.000000  0.333333  0.666667  0.000000 
 0.333333  0.000000  0.333333  0.333333 
 0.000000  0.333333  0.666667  0.000000 
--------------------------------------------------------------------------------

--------------------------------------------------------------------------------
	Motif DSGWDDTSCACMASAAGSDS MEME-13 regular expression
--------------------------------------------------------------------------------
[AGT][GC]G[TA][AGT][AGT]T[CG]CAC[CA]A[GC][AC][AG]G[GC][AGT][GC]
--------------------------------------------------------------------------------


Time 5563.47 secs.

********************************************************************************


********************************************************************************
MOTIF TTAGAATGGWTATGTKTAGATTTAGATTTGGTKGAAGGYWTAWTGGA MEME-14	width =  47  sites =   2  llr = 119  E-value = 9.7e+005
********************************************************************************
--------------------------------------------------------------------------------
	Motif TTAGAATGGWTATGTKTAGATTTAGATTTGGTKGAAGGYWTAWTGGA MEME-14 Description
--------------------------------------------------------------------------------
Simplified        A  ::a:aa:::5:a:::::a:a:::a:a::::::::aa:::5:a5:::a
pos.-specific     C  ::::::::::::::::::::::::::::::::::::::5::::::::
probability       G  :::a:::aa::::a:5::a:::::a::::aa:5a::aa::::::aa:
matrix            T  aa::::a::5a:a:a5a:::aaa:::aaa::a5:::::55a:5a:::

         bits    3.4    *   **    *    *     *    **  *  **      ** 
                 3.1    *   **    *    *     *    **  *  **      ** 
                 2.7    *   **    *    *     *    **  *  **      ** 
                 2.4    *   **    *    *     *    **  *  **      ** 
Relative         2.1    *   **    *    *     *    **  *  **      ** 
Entropy          1.7    *   **    *    *     *    **  *  **      ** 
(85.8 bits)      1.4 ********* ***************************** ** ****
                 1.0 ********* ***************************** ** ****
                 0.7 ********* ***************************** ** ****
                 0.3 ***********************************************
                 0.0 -----------------------------------------------

Multilevel           TTAGAATGGATATGTGTAGATTTAGATTTGGTGGAAGGCATAATGGA
consensus                     T     T                T     TT  T    
sequence                                                            
                                                                    
--------------------------------------------------------------------------------

--------------------------------------------------------------------------------
	Motif TTAGAATGGWTATGTKTAGATTTAGATTTGGTKGAAGGYWTAWTGGA MEME-14 sites sorted by position p-value
--------------------------------------------------------------------------------
Sequence name            Strand  Start   P-value                                 Site                    
-------------            ------  ----- ---------            -----------------------------------------------
Pf3D7_14_v3:3206094-3211     +   3570  2.89e-27 TGAAACCAAG TTAGAATGGATATGTGTAGATTTAGATTTGGTTGAAGGCATATTGGA ACGTAAGAAA
Pf3D7_14_v3:3248618-3255     +   6012  1.46e-26 TGAAACAAAA TTAGAATGGTTATGTTTAGATTTAGATTTGGTGGAAGGTTTAATGGA ACGTATAAAT
--------------------------------------------------------------------------------

--------------------------------------------------------------------------------
	Motif TTAGAATGGWTATGTKTAGATTTAGATTTGGTKGAAGGYWTAWTGGA MEME-14 block diagrams
--------------------------------------------------------------------------------
SEQUENCE NAME            POSITION P-VALUE  MOTIF DIAGRAM
-------------            ----------------  -------------
Pf3D7_14_v3:3206094-3211          2.9e-27  3569_[+14]_1987
Pf3D7_14_v3:3248618-3255          1.5e-26  6011_[+14]_1275
--------------------------------------------------------------------------------

--------------------------------------------------------------------------------
	Motif TTAGAATGGWTATGTKTAGATTTAGATTTGGTKGAAGGYWTAWTGGA MEME-14 in BLOCKS format
--------------------------------------------------------------------------------
BL   MOTIF TTAGAATGGWTATGTKTAGATTTAGATTTGGTKGAAGGYWTAWTGGA width=47 seqs=2
Pf3D7_14_v3:3206094-3211 ( 3570) TTAGAATGGATATGTGTAGATTTAGATTTGGTTGAAGGCATATTGGA  1 
Pf3D7_14_v3:3248618-3255 ( 6012) TTAGAATGGTTATGTTTAGATTTAGATTTGGTGGAAGGTTTAATGGA  1 
//

--------------------------------------------------------------------------------

--------------------------------------------------------------------------------
	Motif TTAGAATGGWTATGTKTAGATTTAGATTTGGTKGAAGGYWTAWTGGA MEME-14 position-specific scoring matrix
--------------------------------------------------------------------------------
log-odds matrix: alength= 4 w= 47 n= 156758 bayes= 16.2582 E= 9.7e+005 
  -765   -765   -765    129 
  -765   -765   -765    129 
   129   -765   -765   -765 
  -765   -765    342   -765 
   129   -765   -765   -765 
   129   -765   -765   -765 
  -765   -765   -765    129 
  -765   -765    342   -765 
  -765   -765    342   -765 
    30   -765   -765     30 
  -765   -765   -765    129 
   129   -765   -765   -765 
  -765   -765   -765    129 
  -765   -765    342   -765 
  -765   -765   -765    129 
  -765   -765    242     30 
  -765   -765   -765    129 
   129   -765   -765   -765 
  -765   -765    342   -765 
   129   -765   -765   -765 
  -765   -765   -765    129 
  -765   -765   -765    129 
  -765   -765   -765    129 
   129   -765   -765   -765 
  -765   -765    342   -765 
   129   -765   -765   -765 
  -765   -765   -765    129 
  -765   -765   -765    129 
  -765   -765   -765    129 
  -765   -765    342   -765 
  -765   -765    342   -765 
  -765   -765   -765    129 
  -765   -765    242     30 
  -765   -765    342   -765 
   129   -765   -765   -765 
   129   -765   -765   -765 
  -765   -765    342   -765 
  -765   -765    342   -765 
  -765    242   -765     30 
    30   -765   -765     30 
  -765   -765   -765    129 
   129   -765   -765   -765 
    30   -765   -765     30 
  -765   -765   -765    129 
  -765   -765    342   -765 
  -765   -765    342   -765 
   129   -765   -765   -765 
--------------------------------------------------------------------------------

--------------------------------------------------------------------------------
	Motif TTAGAATGGWTATGTKTAGATTTAGATTTGGTKGAAGGYWTAWTGGA MEME-14 position-specific probability matrix
--------------------------------------------------------------------------------
letter-probability matrix: alength= 4 w= 47 nsites= 2 E= 9.7e+005 
 0.000000  0.000000  0.000000  1.000000 
 0.000000  0.000000  0.000000  1.000000 
 1.000000  0.000000  0.000000  0.000000 
 0.000000  0.000000  1.000000  0.000000 
 1.000000  0.000000  0.000000  0.000000 
 1.000000  0.000000  0.000000  0.000000 
 0.000000  0.000000  0.000000  1.000000 
 0.000000  0.000000  1.000000  0.000000 
 0.000000  0.000000  1.000000  0.000000 
 0.500000  0.000000  0.000000  0.500000 
 0.000000  0.000000  0.000000  1.000000 
 1.000000  0.000000  0.000000  0.000000 
 0.000000  0.000000  0.000000  1.000000 
 0.000000  0.000000  1.000000  0.000000 
 0.000000  0.000000  0.000000  1.000000 
 0.000000  0.000000  0.500000  0.500000 
 0.000000  0.000000  0.000000  1.000000 
 1.000000  0.000000  0.000000  0.000000 
 0.000000  0.000000  1.000000  0.000000 
 1.000000  0.000000  0.000000  0.000000 
 0.000000  0.000000  0.000000  1.000000 
 0.000000  0.000000  0.000000  1.000000 
 0.000000  0.000000  0.000000  1.000000 
 1.000000  0.000000  0.000000  0.000000 
 0.000000  0.000000  1.000000  0.000000 
 1.000000  0.000000  0.000000  0.000000 
 0.000000  0.000000  0.000000  1.000000 
 0.000000  0.000000  0.000000  1.000000 
 0.000000  0.000000  0.000000  1.000000 
 0.000000  0.000000  1.000000  0.000000 
 0.000000  0.000000  1.000000  0.000000 
 0.000000  0.000000  0.000000  1.000000 
 0.000000  0.000000  0.500000  0.500000 
 0.000000  0.000000  1.000000  0.000000 
 1.000000  0.000000  0.000000  0.000000 
 1.000000  0.000000  0.000000  0.000000 
 0.000000  0.000000  1.000000  0.000000 
 0.000000  0.000000  1.000000  0.000000 
 0.000000  0.500000  0.000000  0.500000 
 0.500000  0.000000  0.000000  0.500000 
 0.000000  0.000000  0.000000  1.000000 
 1.000000  0.000000  0.000000  0.000000 
 0.500000  0.000000  0.000000  0.500000 
 0.000000  0.000000  0.000000  1.000000 
 0.000000  0.000000  1.000000  0.000000 
 0.000000  0.000000  1.000000  0.000000 
 1.000000  0.000000  0.000000  0.000000 
--------------------------------------------------------------------------------

--------------------------------------------------------------------------------
	Motif TTAGAATGGWTATGTKTAGATTTAGATTTGGTKGAAGGYWTAWTGGA MEME-14 regular expression
--------------------------------------------------------------------------------
TTAGAATGG[AT]TATGT[GT]TAGATTTAGATTTGGT[GT]GAAGG[CT][AT]TA[AT]TGGA
--------------------------------------------------------------------------------


Time 5961.52 secs.

********************************************************************************


********************************************************************************
MOTIF GGGGGG MEME-15	width =   6  sites =   2  llr = 28  E-value = 3.7e+006
********************************************************************************
--------------------------------------------------------------------------------
	Motif GGGGGG MEME-15 Description
--------------------------------------------------------------------------------
Simplified        A  ::::::
pos.-specific     C  ::::::
probability       G  aaaaaa
matrix            T  ::::::

         bits    3.4 ******
                 3.1 ******
                 2.7 ******
                 2.4 ******
Relative         2.1 ******
Entropy          1.7 ******
(20.5 bits)      1.4 ******
                 1.0 ******
                 0.7 ******
                 0.3 ******
                 0.0 ------

Multilevel           GGGGGG
consensus                  
sequence                   
                           
--------------------------------------------------------------------------------

--------------------------------------------------------------------------------
	Motif GGGGGG MEME-15 sites sorted by position p-value
--------------------------------------------------------------------------------
Sequence name            Strand  Start   P-value             Site 
-------------            ------  ----- ---------            ------
Pf3D7_14_v3:2777469-2777     -    392  6.55e-07 AAGAAATATA GGGGGG AAATTTACAC
Pf3D7_14_v3:2627856-2628     +    186  6.55e-07 TTATATTAAA GGGGGG AAATTATATA
--------------------------------------------------------------------------------

--------------------------------------------------------------------------------
	Motif GGGGGG MEME-15 block diagrams
--------------------------------------------------------------------------------
SEQUENCE NAME            POSITION P-VALUE  MOTIF DIAGRAM
-------------            ----------------  -------------
Pf3D7_14_v3:2777469-2777          6.6e-07  391_[-15]_62
Pf3D7_14_v3:2627856-2628          6.6e-07  185_[+15]_120
--------------------------------------------------------------------------------

--------------------------------------------------------------------------------
	Motif GGGGGG MEME-15 in BLOCKS format
--------------------------------------------------------------------------------
BL   MOTIF GGGGGG width=6 seqs=2
Pf3D7_14_v3:2777469-2777 (  392) GGGGGG  1 
Pf3D7_14_v3:2627856-2628 (  186) GGGGGG  1 
//

--------------------------------------------------------------------------------

--------------------------------------------------------------------------------
	Motif GGGGGG MEME-15 position-specific scoring matrix
--------------------------------------------------------------------------------
log-odds matrix: alength= 4 w= 6 n= 165532 bayes= 16.3367 E= 3.7e+006 
  -765   -765    342   -765 
  -765   -765    342   -765 
  -765   -765    342   -765 
  -765   -765    342   -765 
  -765   -765    342   -765 
  -765   -765    342   -765 
--------------------------------------------------------------------------------

--------------------------------------------------------------------------------
	Motif GGGGGG MEME-15 position-specific probability matrix
--------------------------------------------------------------------------------
letter-probability matrix: alength= 4 w= 6 nsites= 2 E= 3.7e+006 
 0.000000  0.000000  1.000000  0.000000 
 0.000000  0.000000  1.000000  0.000000 
 0.000000  0.000000  1.000000  0.000000 
 0.000000  0.000000  1.000000  0.000000 
 0.000000  0.000000  1.000000  0.000000 
 0.000000  0.000000  1.000000  0.000000 
--------------------------------------------------------------------------------

--------------------------------------------------------------------------------
	Motif GGGGGG MEME-15 regular expression
--------------------------------------------------------------------------------
GGGGGG
--------------------------------------------------------------------------------


Time 6357.59 secs.

********************************************************************************


********************************************************************************
SUMMARY OF MOTIFS
********************************************************************************

--------------------------------------------------------------------------------
	Combined block diagrams: non-overlapping sites with p-value < 0.0001
--------------------------------------------------------------------------------
SEQUENCE NAME            COMBINED P-VALUE  MOTIF DIAGRAM
-------------            ----------------  -------------
Pf3D7_14_v3:1186746-1187         1.59e-20  59_[+2(4.34e-14)]_104_\
    [-12(1.50e-06)]_194_[+10(4.33e-05)]_15
Pf3D7_14_v3:1221812-1222         3.01e-04  80_[+11(8.78e-05)]_44_\
    [-3(4.75e-06)]_62
Pf3D7_14_v3:1229491-1229         4.84e-08  7_[+1(7.11e-11)]_26_[+6(2.99e-07)]_\
    70_[-3(5.22e-05)]_88_[+4(1.39e-06)]_18
Pf3D7_14_v3:1236693-1237         8.24e-10  37_[+3(1.34e-05)]_99_[-7(1.25e-09)]_\
    44_[+3(1.54e-06)]_19_[-5(2.05e-08)]_82
Pf3D7_14_v3:1237768-1238         2.32e-13  44_[-4(7.39e-06)]_17_\
    [+10(2.28e-11)]_112_[+2(3.22e-15)]_80
Pf3D7_14_v3:1238907-1239         2.12e-05  3_[+1(3.01e-05)]_26_[+1(1.91e-05)]_\
    9_[-6(2.92e-05)]_12_[-6(4.48e-06)]_48_[+11(1.75e-05)]_11_[+3(1.07e-07)]_24
Pf3D7_14_v3:1240431-1241         4.93e-08  44_[-6(5.09e-07)]_159_\
    [+3(8.45e-05)]_35_[-12(9.55e-05)]_11_[+1(7.31e-05)]_22_[+11(4.64e-07)]_28_\
    [+3(1.34e-05)]_16_[+5(1.47e-06)]_40_[+5(1.43e-05)]_8_[-7(1.33e-07)]_44_\
    [+5(8.44e-05)]_298_[+5(1.31e-05)]_50
Pf3D7_14_v3:1257659-1257         4.61e-04  7_[-1(3.63e-05)]_79_[-13(2.05e-06)]_\
    18_[-6(1.94e-05)]_77_[+1(1.79e-05)]_29
Pf3D7_14_v3:1259833-1260         5.75e-05  61_[-6(1.48e-06)]_126_\
    [+4(1.06e-05)]_27_[+4(3.22e-05)]_28_[-3(1.86e-05)]_9
Pf3D7_14_v3:1264283-1265         2.05e-10  14_[-11(2.22e-05)]_11_\
    [-1(6.56e-06)]_100_[+6(9.38e-07)]_8_[+7(4.99e-07)]_40_[-12(9.55e-05)]_46_\
    [+6(5.50e-08)]_4_[+6(2.10e-09)]_98_[+6(9.18e-05)]_131_[+7(6.66e-07)]_112
Pf3D7_14_v3:1267441-1267         2.34e-02  1_[-1(4.62e-05)]_15_[+7(5.41e-05)]_\
    154_[+2(3.87e-05)]_124
Pf3D7_14_v3:1304259-1304         8.51e-03  3_[+1(3.21e-06)]_116_[+1(6.92e-05)]_\
    4_[-6(8.74e-05)]_61_[-6(1.48e-06)]_1
Pf3D7_14_v3:1319108-1319         2.40e-19  13_[+1(1.46e-07)]_40_\
    [-12(1.94e-10)]_37_[-6(9.77e-06)]_55_[-13(1.73e-05)]_18_[+3(1.29e-09)]_24_\
    [-7(1.83e-07)]_2_[+12(6.37e-05)]_[+3(2.00e-06)]_19_[+3(1.07e-05)]_21_\
    [-7(1.33e-07)]_33_[-12(3.90e-05)]_21_[+3(4.59e-07)]_29
Pf3D7_14_v3:1330570-1330         2.52e-04  63_[-1(4.62e-05)]_85_[+2(4.07e-08)]_\
    44_[+10(1.57e-05)]_28_[+4(1.39e-06)]_58
Pf3D7_14_v3:1338545-1339         1.51e-05  233_[-2(1.72e-05)]_62_\
    [-2(3.31e-08)]_12_[-3(3.16e-05)]_9_[-7(3.61e-06)]_29
Pf3D7_14_v3:1375918-1376         6.00e-04  23_[+14(4.20e-05)]_66_\
    [-6(2.08e-05)]_94_[+1(9.35e-07)]_4
Pf3D7_14_v3:1376791-1377         2.33e-21  100_[-10(4.13e-06)]_55_\
    [+6(7.49e-05)]_1_[+4(2.35e-06)]_5_[+4(5.38e-06)]_5_[+2(8.84e-12)]_37_\
    [-6(1.59e-09)]_129_[+1(1.12e-10)]_46_[+2(7.26e-10)]_3_[-2(6.96e-06)]_115_\
    [+2(1.21e-16)]_[-4(5.95e-05)]_55_[+2(1.77e-15)]_43_[+10(9.47e-06)]_109
Pf3D7_14_v3:1407391-1407         4.15e-11  14_[+3(1.04e-06)]_7_[-11(1.16e-06)]_\
    15_[-6(3.55e-05)]_34_[+5(1.47e-07)]_7_[+5(1.70e-05)]_10_[-11(1.03e-05)]_49
Pf3D7_14_v3:1409044-1409         1.54e-08  46_[+10(3.59e-06)]_15_\
    [-2(1.11e-11)]_319_[+4(1.39e-06)]_4
Pf3D7_14_v3:1414870-1415         9.27e-09  41_[-5(9.14e-08)]_88_[+8(2.72e-05)]_\
    147_[+3(1.07e-05)]_8_[-11(1.75e-05)]_28_[-15(3.89e-05)]_23_[+2(6.18e-05)]_\
    19
Pf3D7_14_v3:1417515-1417         2.39e-07  23_[+6(1.17e-08)]_73_[+4(1.06e-05)]_\
    102
Pf3D7_14_v3:1418506-1418         1.04e-05  1_[+4(2.35e-06)]_40_[+5(3.06e-05)]_\
    22_[+11(9.27e-07)]_61_[+11(1.03e-05)]_101
Pf3D7_14_v3:1437748-1438         1.32e-04  99_[+3(2.31e-05)]_95_[-6(5.37e-06)]_\
    2_[-4(5.95e-05)]_17
Pf3D7_14_v3:1450918-1451         3.20e-05  2_[+6(9.18e-05)]_26_[+2(2.34e-06)]_\
    44_[+5(7.83e-05)]_51_[-6(1.15e-05)]_17_[-1(7.73e-07)]_76
Pf3D7_14_v3:1458985-1459         1.20e-13  30_[-9(6.09e-07)]_21_\
    [-12(1.34e-08)]_163_[+5(7.83e-05)]_28_[-5(1.47e-07)]_131_[+11(3.13e-06)]_\
    30_[-1(1.83e-07)]_7_[+9(4.98e-05)]_41
Pf3D7_14_v3:1474969-1477         1.39e-22  [-2(1.15e-09)]_14_[-6(1.18e-09)]_21_\
    [-1(9.35e-07)]_31_[-3(7.61e-06)]_25_[+1(4.35e-05)]_28_[-1(1.10e-05)]_1_\
    [+1(3.21e-06)]_26_[+2(3.97e-05)]_168_[+2(8.11e-09)]_129_[+1(4.00e-09)]_30_\
    [+6(2.99e-07)]_6_[-12(3.60e-06)]_150_[-6(3.33e-05)]_15_[-1(2.82e-07)]_98_\
    [+2(1.44e-07)]_113_[-13(4.95e-05)]_43_[-1(9.33e-12)]_69_[+2(3.75e-16)]_3_\
    [-6(2.77e-06)]_155_[+13(7.67e-05)]_131_[-1(2.50e-06)]_21_[+2(7.85e-10)]_48_\
    [+2(1.16e-07)]_69_[-4(1.06e-05)]_28_[+10(1.39e-09)]_41_[-15(3.89e-05)]_108_\
    [-1(1.04e-09)]_17_[+4(3.22e-05)]_97_[-6(7.39e-07)]_47_[-4(1.06e-05)]_16_\
    [+4(1.39e-06)]_81_[-4(1.39e-06)]_7_[+4(1.24e-05)]_28_[+2(9.06e-06)]_14_\
    [-4(1.06e-05)]_41_[-4(5.31e-06)]_23_[-1(3.01e-08)]_33_[+2(2.12e-11)]_1
Pf3D7_14_v3:1480459-1480         1.54e-12  54_[-3(9.11e-07)]_20_\
    [+13(8.84e-06)]_[-3(6.63e-09)]_[+6(3.06e-06)]_29_[+7(1.40e-06)]_8
Pf3D7_14_v3:1501659-1502         3.21e-04  5_[+2(1.06e-07)]_126_[-3(2.07e-05)]_\
    17_[-10(5.77e-06)]_39_[+10(1.83e-06)]_73
Pf3D7_14_v3:1503833-1504         8.45e-03  10_[+6(8.28e-06)]_44_[+7(4.17e-05)]_\
    135_[+11(2.30e-06)]_84_[-11(7.74e-05)]_211
Pf3D7_14_v3:1515853-1516         2.13e-06  61_[+14(1.53e-05)]_27_\
    [+4(4.79e-05)]_19_[-1(7.73e-07)]_17_[-1(4.90e-05)]_9_[+4(1.39e-06)]_12
Pf3D7_14_v3:1527983-1528         6.40e-06  57_[+5(8.72e-07)]_13_[+5(9.69e-07)]_\
    40_[-5(8.72e-07)]_112_[+5(2.01e-05)]_36
Pf3D7_14_v3:1532421-1532         7.16e-08  1_[+1(5.84e-05)]_15_[-1(8.85e-06)]_\
    50_[+10(6.56e-06)]_163_[-2(3.24e-10)]_30_[+2(3.31e-09)]_12
Pf3D7_14_v3:1536669-1536         2.43e-02  73_[+3(4.21e-06)]_168_\
    [+11(1.83e-06)]_7
Pf3D7_14_v3:1543351-1543         5.85e-02  77_[-10(5.77e-06)]_10_\
    [+10(4.68e-05)]_11_[-10(4.68e-05)]_70_[-10(3.11e-06)]_51_[+1(4.35e-05)]
Pf3D7_14_v3:1544474-1545         2.11e-10  17_[+6(1.34e-05)]_27_\
    [+10(4.68e-05)]_38_[+2(4.28e-08)]_115_[-12(5.75e-05)]_76_[-12(3.63e-05)]_\
    245_[-3(4.18e-08)]_71
Pf3D7_14_v3:1546091-1546         4.73e-37  28_[+2(1.19e-13)]_2_[-6(1.24e-05)]_\
    40_[+11(8.51e-06)]_4_[-5(6.33e-07)]_[+8(2.56e-12)]_30_[+5(3.27e-06)]_30_\
    [-4(1.06e-05)]_38_[+1(2.25e-11)]_39_[-4(1.49e-05)]_7
Pf3D7_14_v3:1547571-1548         8.03e-13  2_[+4(3.22e-05)]_114_[+4(2.99e-06)]_\
    64_[-12(5.18e-05)]_76_[-1(2.50e-06)]_16_[+13(7.42e-06)]_20_[+2(1.06e-09)]_\
    46_[+3(7.96e-07)]_50
Pf3D7_14_v3:1568594-1568         9.57e-12  4_[-2(6.78e-07)]_6_[+6(1.45e-07)]_\
    101_[+2(6.21e-10)]_42_[+1(1.48e-06)]_27
Pf3D7_14_v3:1605899-1606         9.60e-15  15_[+10(8.91e-05)]_105_\
    [+2(1.01e-06)]_20_[-6(5.37e-06)]_[+1(2.87e-11)]_161_[+2(2.31e-05)]_34_\
    [+1(2.28e-07)]_41
Pf3D7_14_v3:1617077-1617         4.79e-21  37_[-6(2.74e-05)]_29_[-1(7.44e-09)]_\
    39_[+2(5.41e-13)]_32
Pf3D7_14_v3:1621907-1622         3.43e-04  [+4(1.39e-06)]_48_[+1(2.96e-06)]_\
    163_[+1(1.93e-06)]_78
Pf3D7_14_v3:1636721-1637         7.75e-03  225_[-4(1.39e-06)]_9_\
    [+10(9.45e-07)]_59
Pf3D7_14_v3:1667222-1667         4.30e-06  52_[+5(1.47e-06)]_130_\
    [-7(3.05e-06)]_13_[+1(3.78e-06)]_47
Pf3D7_14_v3:1668110-1668         2.39e-23  20_[+6(1.42e-10)]_10_[-2(6.04e-14)]_\
    138_[-3(1.34e-05)]_45
Pf3D7_14_v3:1680399-1680         4.32e-17  45_[+4(1.71e-06)]_13_[-4(5.34e-05)]_\
    26_[+13(7.67e-05)]_83_[+1(1.27e-05)]_98_[-2(1.61e-12)]_6_[-5(8.37e-06)]_48_\
    [-1(1.48e-06)]_66
Pf3D7_14_v3:1688993-1689         4.59e-12  194_[-5(1.33e-06)]_13_\
    [-2(1.24e-10)]_77_[+2(1.38e-07)]_11_[-12(6.10e-07)]_30_[+4(1.44e-05)]_13_\
    [-1(6.37e-07)]_116_[+12(7.30e-05)]_56
Pf3D7_14_v3:1702883-1703         9.11e-16  57_[+3(7.69e-05)]_8_[-12(5.95e-05)]_\
    41_[-11(5.22e-07)]_90_[-6(4.47e-07)]_13_[-6(7.62e-06)]_95_[+2(1.24e-12)]_6_\
    [-10(5.41e-06)]_2
Pf3D7_14_v3:1715750-1716         4.35e-20  8_[-10(3.75e-07)]_21_[+1(1.48e-09)]_\
    75_[+6(4.48e-06)]_50_[-15(6.55e-07)]_53_[+12(7.81e-05)]_24_[+11(4.72e-05)]_\
    80_[+1(2.18e-05)]_31_[-4(7.39e-06)]_29_[+2(1.71e-11)]_99_[-13(2.69e-05)]_\
    33_[-2(6.30e-07)]_10
Pf3D7_14_v3:1717841-1718         2.37e-04  106_[-3(6.06e-07)]_206
Pf3D7_14_v3:1728983-1729         3.33e-21  114_[-1(1.77e-06)]_13_\
    [+1(9.35e-07)]_14_[-6(3.55e-05)]_2_[+3(3.00e-07)]_22_[+4(8.71e-05)]_5_\
    [+15(3.89e-05)]_61_[+6(2.61e-07)]_16_[-2(9.37e-15)]_67_[+1(4.35e-05)]_20_\
    [-6(6.54e-07)]_197
Pf3D7_14_v3:1769521-1770         6.33e-18  48_[-2(1.49e-10)]_5_[+1(2.04e-05)]_\
    1_[-5(7.83e-05)]_4_[+12(8.67e-06)]_9_[+3(6.35e-05)]_139_[+3(3.46e-07)]_22_\
    [-11(2.30e-06)]_30_[-6(5.37e-06)]_19
Pf3D7_14_v3:1789474-1789         4.50e-01  327
Pf3D7_14_v3:1846596-1847         1.14e-01  220_[-4(1.71e-06)]_3_[-7(8.38e-05)]_\
    91_[+6(9.64e-05)]_25_[+11(8.28e-05)]_5
Pf3D7_14_v3:1862995-1863         1.13e-05  75_[+3(5.28e-07)]_11_[-8(7.07e-05)]_\
    10_[+5(9.69e-07)]_14_[-7(1.99e-06)]_23_[+12(4.83e-05)]_20
Pf3D7_14_v3:1866130-1866         2.81e-05  3_[-1(8.16e-05)]_47_[+4(1.39e-06)]_\
    62_[-11(8.28e-05)]_31_[+10(1.69e-06)]_92
Pf3D7_14_v3:1868455-1868         3.63e-03  153_[+8(2.11e-05)]_67_\
    [-1(7.02e-07)]_23
Pf3D7_14_v3:1869173-1869         5.15e-08  67_[-4(3.57e-05)]_23_[-6(5.87e-06)]_\
    26_[+5(4.94e-05)]_31_[+10(1.57e-05)]_1_[-1(3.39e-09)]_104
Pf3D7_14_v3:1871582-1871         6.05e-04  72_[-1(2.82e-07)]_48_[+6(5.50e-08)]_\
    18_[-3(8.45e-05)]_70_[-3(1.67e-05)]_50
Pf3D7_14_v3:1889277-1889         4.55e-05  22_[-6(2.26e-07)]_212_\
    [-15(3.89e-05)]_47
Pf3D7_14_v3:1890022-1890         2.48e-03  49_[-5(4.94e-05)]_113_\
    [-6(4.02e-05)]_159_[-6(6.99e-06)]_44_[+3(3.16e-05)]_62_[+15(3.89e-05)]_82_\
    [+3(9.57e-06)]_7
Pf3D7_14_v3:1891733-1892         2.42e-03  88_[-6(1.34e-05)]_179_\
    [+8(9.42e-05)]_40_[+1(2.83e-05)]_16_[+1(9.22e-08)]_35
Pf3D7_14_v3:1895338-1896         5.83e-19  121_[-6(3.85e-08)]_103_\
    [+6(4.48e-06)]_38_[+2(1.71e-11)]_92_[-2(2.04e-16)]_[-6(1.32e-06)]_49_\
    [-2(1.03e-10)]_13_[+11(1.03e-05)]_6_[-2(1.24e-11)]_154_[+6(8.30e-05)]_75
Pf3D7_14_v3:1898319-1898         1.12e-02  118_[+3(1.67e-05)]_10_\
    [-11(2.08e-05)]_69_[-3(3.73e-06)]_16
Pf3D7_14_v3:1901666-1901         2.71e-04  106_[-3(8.54e-06)]_122_\
    [-1(2.10e-06)]_35
Pf3D7_14_v3:1919088-1919         2.60e-11  47_[-6(6.14e-11)]_193_\
    [+6(3.85e-08)]_5_[-1(8.62e-05)]_17
Pf3D7_14_v3:1928094-1928         1.34e-09  284_[-2(2.12e-11)]_47_\
    [+1(4.81e-06)]_35_[+3(4.21e-06)]_108_[+2(4.85e-07)]_64_[+10(7.25e-07)]_24_\
    [-10(4.67e-09)]_69_[-10(9.82e-05)]_3
Pf3D7_14_v3:1930690-1930         7.09e-14  26_[-3(2.60e-07)]_15_[-5(9.16e-06)]_\
    17_[+7(6.06e-10)]_53_[-12(3.42e-10)]_[-11(5.42e-06)]_24_[+5(2.08e-07)]_7
Pf3D7_14_v3:1938130-1938         9.34e-17  78_[-2(2.26e-17)]_81_\
    [-11(1.36e-05)]_20_[-2(7.61e-06)]_25
Pf3D7_14_v3:1940374-1941         1.81e-20  44_[-6(9.77e-06)]_54_[+1(2.25e-11)]_\
    69_[-3(4.28e-05)]_46_[+2(1.38e-11)]_51_[+6(2.23e-05)]_22_[-4(3.22e-05)]_9_\
    [-11(6.31e-05)]_145_[+10(2.85e-10)]_4
Pf3D7_14_v3:1942814-1944         1.18e-28  114_[-3(2.25e-07)]_68_\
    [+6(1.24e-05)]_87_[+4(1.39e-06)]_17_[-6(6.53e-08)]_13_[+4(2.05e-05)]_87_\
    [-2(3.75e-16)]_154_[-1(5.87e-10)]_1_[+10(6.04e-07)]_14_[+1(2.72e-06)]_153_\
    [+6(3.08e-10)]_34_[-1(3.86e-05)]_11_[-1(4.53e-12)]_120_[-11(3.00e-07)]_156_\
    [-5(6.33e-07)]_256_[+8(2.05e-05)]_64_[-1(6.18e-05)]_283
Pf3D7_14_v3:1948442-1949         4.17e-07  209_[-13(1.58e-05)]_146_\
    [-3(1.07e-07)]_13_[-3(2.60e-07)]_8_[+6(9.00e-06)]_43_[-3(4.75e-06)]_85_\
    [-3(1.86e-05)]_43
Pf3D7_14_v3:1958832-1959         2.79e-10  20_[-6(2.18e-08)]_111_\
    [-10(2.31e-06)]_31_[+5(6.35e-06)]_2_[+6(2.61e-07)]_23
Pf3D7_14_v3:1963864-1964         1.40e-03  149_[+6(7.39e-07)]_[+12(7.30e-05)]_\
    2_[+1(1.64e-07)]_6
Pf3D7_14_v3:1971363-1971         5.65e-01  246
Pf3D7_14_v3:1975562-1975         1.30e-09  5_[+3(1.34e-05)]_74_[-6(3.12e-05)]_\
    2_[+3(2.25e-07)]_13_[+3(1.67e-07)]_27_[+5(1.85e-07)]_10
Pf3D7_14_v3:1990409-1990         1.03e-05  139_[-6(3.71e-06)]_13_\
    [+1(2.89e-09)]_1_[+1(7.07e-06)]_242_[+3(4.21e-06)]_4
Pf3D7_14_v3:2005097-2005         1.11e-12  11_[+12(1.79e-05)]_55_\
    [+11(1.88e-05)]_15_[+2(7.19e-13)]_41_[-10(2.35e-08)]_87
Pf3D7_14_v3:2013710-2014         8.85e-17  39_[-10(2.85e-10)]_27_\
    [+1(1.31e-07)]_7_[-1(3.21e-05)]_101_[+2(1.15e-14)]_50
Pf3D7_14_v3:2014594-2014         1.07e-19  1_[-10(1.12e-06)]_42_[+8(3.41e-05)]_\
    47_[-3(1.67e-05)]_12_[+15(3.89e-05)]_67_[-1(5.87e-10)]_19_[-2(7.79e-11)]_\
    23
Pf3D7_14_v3:2029443-2029         7.23e-06  37_[-6(2.77e-06)]_102_\
    [-4(1.06e-05)]_33_[+2(1.94e-08)]_144_[+1(2.18e-05)]
Pf3D7_14_v3:2036948-2037         2.64e-12  1_[+10(4.73e-06)]_156_\
    [+2(9.97e-16)]_[-10(8.66e-07)]_85_[-6(5.40e-05)]_42_[-4(3.22e-05)]_9
Pf3D7_14_v3:2046808-2047         6.57e-17  1_[-10(2.69e-05)]_93_\
    [-10(1.18e-07)]_113_[-6(3.37e-06)]_2_[+1(2.87e-11)]_9_[-4(1.39e-06)]_100_\
    [-2(1.71e-11)]_17_[-2(1.06e-09)]_46
Pf3D7_14_v3:2052207-2052         2.22e-16  12_[+8(4.63e-06)]_47_\
    [-11(4.49e-06)]_23_[+5(4.87e-13)]_62_[-7(3.92e-06)]_101_[-15(3.89e-05)]_41_\
    [+13(8.15e-06)]_9_[-7(1.83e-07)]_53_[+5(2.34e-08)]_51_[+3(1.94e-07)]_31_\
    [-13(4.58e-05)]_5
Pf3D7_14_v3:2056620-2056         2.28e-01  40_[-12(1.65e-05)]_245
Pf3D7_14_v3:2075664-2075         9.33e-04  9_[+3(2.57e-06)]_167_[-5(3.27e-06)]_\
    34
Pf3D7_14_v3:2089375-2089         1.93e-04  24_[-11(7.74e-05)]_8_[+4(1.39e-06)]_\
    40_[-15(3.89e-05)]_13_[+8(6.88e-05)]_91_[+10(1.83e-06)]_2
Pf3D7_14_v3:2091959-2093         2.67e-13  5_[-5(3.60e-05)]_25_[+8(1.88e-05)]_\
    29_[-5(2.61e-07)]_98_[+11(3.55e-05)]_16_[+12(2.42e-05)]_66_[+3(1.19e-06)]_\
    75_[+7(1.72e-08)]_12_[-13(1.12e-06)]_73_[-3(1.07e-05)]_54_[+5(3.66e-07)]_\
    30_[+13(1.25e-05)]_53_[-5(3.06e-05)]_64_[+12(7.73e-10)]_41_[+3(5.76e-05)]_\
    3_[+5(5.27e-06)]_75_[+13(2.98e-06)]_6_[-5(1.31e-05)]_102_[+5(2.54e-10)]_42
Pf3D7_14_v3:2102322-2104         5.68e-19  11_[-1(7.31e-05)]_154_\
    [-10(8.63e-05)]_74_[-4(1.37e-05)]_15_[-2(2.98e-10)]_53_[+4(1.39e-06)]_32_\
    [+1(8.60e-10)]_17_[+2(8.04e-08)]_154_[-4(9.93e-05)]_14_[-6(1.80e-05)]_22_\
    [-1(8.62e-05)]_113_[+10(2.34e-09)]_106_[-4(1.39e-06)]_15_[-4(1.06e-05)]_\
    109_[+6(1.06e-05)]_42_[-1(4.69e-09)]_12_[-3(6.06e-07)]_165_[-6(1.07e-07)]_\
    35_[+2(3.51e-13)]_42_[+4(5.34e-05)]_70_[+1(2.11e-10)]_62_[-6(3.71e-06)]_\
    151_[-2(3.04e-06)]_16_[-11(5.42e-06)]_47
Pf3D7_14_v3:2117607-2118         5.73e-19  6_[-8(7.89e-06)]_141_[+5(1.10e-05)]_\
    31_[-11(1.83e-06)]_25_[-3(1.11e-08)]_42_[+2(2.70e-09)]_22
Pf3D7_14_v3:2127340-2127         9.64e-06  216_[+1(1.75e-09)]_79_\
    [+4(8.54e-05)]_21
Pf3D7_14_v3:2128094-2128         4.84e-25  [-2(6.44e-11)]_47_[+1(8.51e-07)]_3_\
    [-5(9.14e-08)]_2_[-3(1.94e-07)]_135
Pf3D7_14_v3:2132789-2133         1.35e-17  65_[-5(8.44e-05)]_12_\
    [+10(4.68e-05)]_34_[-2(8.27e-13)]_40_[+4(3.45e-06)]_19_[+1(5.02e-08)]_17
Pf3D7_14_v3:2140106-2140         2.83e-07  154_[-1(1.48e-06)]_76_\
    [-3(6.95e-07)]_12_[+5(5.27e-06)]_32_[-7(3.92e-06)]_3
Pf3D7_14_v3:2154783-2155         3.11e-08  63_[-6(1.69e-07)]_35_[-6(1.15e-05)]_\
    96_[+10(7.55e-09)]_5
Pf3D7_14_v3:2199299-2199         7.35e-16  47_[+1(4.62e-05)]_45_[-6(3.71e-06)]_\
    43_[+5(7.64e-06)]_47_[-2(9.89e-12)]_9
Pf3D7_14_v3:2227897-2228         1.23e-01  [+4(3.22e-05)]_59_[+3(3.16e-05)]_\
    231
Pf3D7_14_v3:2237045-2237         6.82e-07  73_[-3(1.86e-05)]_40_[-7(4.99e-07)]_\
    43_[-6(2.77e-06)]_36
Pf3D7_14_v3:2243836-2244         5.45e-08  [+1(2.02e-08)]_53_[+5(4.36e-06)]_22_\
    [+5(6.35e-06)]_31_[-3(9.57e-06)]_42_[-11(8.28e-05)]_42_[-3(4.73e-05)]_1
Pf3D7_14_v3:2245042-2245         3.91e-11  3_[-11(2.83e-05)]_100_\
    [+3(1.50e-05)]_10_[+12(2.35e-10)]_28_[+12(4.50e-05)]_1_[-5(8.17e-09)]_38_\
    [+7(2.60e-05)]_72_[-3(3.16e-05)]_108
Pf3D7_14_v3:2246039-2246         3.06e-11  65_[+2(7.89e-12)]_136_\
    [-6(2.50e-06)]_133_[+13(6.58e-05)]_11
Pf3D7_14_v3:2250080-2250         1.79e-10  36_[-15(6.55e-07)]_13_\
    [+4(2.35e-06)]_14_[-10(1.35e-08)]_30_[+1(3.01e-05)]_118
Pf3D7_14_v3:2257247-2257         4.23e-07  7_[+7(6.66e-07)]_17_[-6(4.27e-05)]_\
    4_[-1(2.33e-05)]_34_[-4(2.75e-05)]_63_[-3(2.00e-06)]_61
Pf3D7_14_v3:2258902-2260         1.62e-48  59_[-2(3.50e-05)]_168_\
    [-6(2.78e-09)]_2_[-5(7.26e-05)]_139_[+2(2.12e-11)]_3_[+1(7.11e-11)]_75_\
    [-8(1.40e-12)]_25_[-12(3.76e-05)]_50_[-3(6.99e-05)]_25_[+11(1.24e-05)]_16_\
    [-1(2.49e-05)]_133_[+6(9.00e-06)]_3_[-9(4.72e-07)]_19_[+7(8.63e-08)]_4_\
    [-11(2.40e-05)]_5_[-11(8.78e-05)]_21_[+5(1.85e-05)]_4_[+5(5.44e-09)]_79_\
    [-13(1.88e-12)]_13_[+5(4.36e-06)]_107_[+5(7.05e-07)]_15_[+6(3.55e-05)]_54_\
    [-11(5.50e-05)]_1_[-3(1.11e-08)]_30_[+5(8.37e-06)]_76_[+11(3.80e-05)]_\
    [+11(5.90e-06)]_34
Pf3D7_14_v3:2277389-2278         1.14e-24  102_[+5(2.33e-07)]_12_\
    [+2(1.84e-12)]_3_[-10(9.47e-06)]_98_[-15(3.89e-05)]_11_[+4(2.77e-05)]_26_\
    [-1(7.46e-12)]_46_[+6(5.92e-09)]_7_[-8(8.71e-05)]_8_[-3(6.02e-06)]_5_\
    [+7(6.97e-05)]_11_[-4(1.22e-05)]_46
Pf3D7_14_v3:2283195-2283         5.99e-11  [-2(1.23e-09)]_92_[-6(1.68e-05)]_32_\
    [-12(1.67e-08)]_15_[+4(7.92e-05)]_24
Pf3D7_14_v3:2285192-2285         7.25e-05  50_[+5(3.60e-06)]_31_[-5(4.79e-06)]_\
    4_[-12(6.16e-06)]_89_[+7(2.43e-05)]_79
Pf3D7_14_v3:2293376-2293         1.63e-09  49_[-6(5.92e-09)]_30_[-2(4.01e-07)]_\
    74_[-5(5.79e-06)]_103_[-1(6.40e-09)]_14_[+6(2.78e-09)]_7
Pf3D7_14_v3:2294662-2295         8.61e-15  105_[+10(1.55e-08)]_2_\
    [+3(5.76e-05)]_11_[+10(1.13e-05)]_10_[-4(2.99e-06)]_12_[-1(3.93e-10)]_158_\
    [+2(1.03e-08)]_[+4(1.39e-06)]_20_[+5(9.78e-05)]_50_[+2(6.96e-06)]_50
Pf3D7_14_v3:2322178-2322         5.13e-12  13_[+3(6.02e-10)]_218_\
    [-13(2.89e-06)]_19_[-7(1.19e-08)]_14
Pf3D7_14_v3:2324071-2324         1.32e-17  10_[+3(2.31e-05)]_25_[+9(1.60e-17)]_\
    69_[+5(1.33e-09)]_21_[+3(9.11e-07)]
Pf3D7_14_v3:2333113-2333         1.33e-04  7_[-1(1.67e-05)]_9_[+2(1.27e-05)]_\
    85_[+6(8.28e-06)]_73_[-1(9.35e-07)]_80_[-4(2.05e-05)]_15_[-5(8.72e-07)]_\
    307
Pf3D7_14_v3:2344427-2344         6.31e-07  21_[-10(1.06e-05)]_72_\
    [-3(4.21e-06)]_47_[-10(1.03e-06)]_15_[-4(2.77e-05)]_21_[+2(4.50e-08)]_21
Pf3D7_14_v3:2425909-2426         2.61e-08  44_[-5(3.27e-07)]_137_\
    [-1(2.10e-06)]_39_[-3(6.06e-07)]_41
Pf3D7_14_v3:2435626-2436         6.10e-07  134_[+2(4.31e-09)]_227_\
    [+1(1.67e-05)]_17_[-6(8.74e-05)]_16
Pf3D7_14_v3:2447532-2448         3.06e-12  18_[-5(7.26e-05)]_30_[-3(3.30e-06)]_\
    28_[+6(5.50e-08)]_1_[+6(5.87e-06)]_22_[-6(4.63e-09)]_11_[-4(7.39e-06)]_75_\
    [+7(3.05e-07)]_81_[+5(1.08e-06)]_28
Pf3D7_14_v3:2451392-2451         4.79e-10  47_[+3(1.19e-06)]_24_[-1(1.12e-10)]_\
    170_[-4(7.46e-06)]_83
Pf3D7_14_v3:2457525-2457         1.09e-05  74_[-3(3.30e-06)]_41_\
    [-10(8.66e-07)]_21_[+12(2.01e-05)]_43
Pf3D7_14_v3:2462480-2462         1.08e-17  11_[-12(3.03e-05)]_75_\
    [+2(4.06e-13)]_34_[-12(3.50e-05)]_76_[-2(2.68e-12)]_39_[-11(2.06e-06)]_46
Pf3D7_14_v3:2471777-2472         2.42e-23  106_[-6(3.33e-05)]_118_\
    [+4(2.75e-05)]_19_[-2(3.75e-16)]_106_[+1(3.63e-05)]_29_[-9(1.56e-05)]_8_\
    [-1(9.52e-06)]_44_[+6(1.24e-05)]_57_[+4(1.39e-06)]_7_[+1(3.14e-07)]_1_\
    [-10(1.33e-05)]_6_[-14(9.10e-05)]_42_[+10(8.74e-09)]_48_[+1(7.11e-11)]_38
Pf3D7_14_v3:2478222-2478         2.75e-01  110_[+13(6.58e-05)]_152
Pf3D7_14_v3:2484463-2485         2.07e-19  5_[-4(4.27e-05)]_5_[-2(1.49e-10)]_\
    32_[+3(4.75e-06)]_39_[-1(3.86e-05)]_11_[+1(2.96e-06)]_60_[-1(4.53e-12)]_\
    135_[-2(2.93e-07)]_25_[-6(5.50e-08)]_144_[-10(5.01e-07)]_87
Pf3D7_14_v3:2494007-2495         5.44e-23  9_[-6(5.40e-05)]_132_[-7(8.05e-07)]_\
    43_[+3(2.60e-07)]_75_[-13(7.42e-06)]_27_[-6(2.04e-06)]_41_[-12(1.59e-05)]_\
    8_[-10(2.04e-07)]_3_[-10(5.01e-07)]_1_[+1(6.56e-06)]_58_[+3(2.31e-05)]_38_\
    [-5(2.20e-06)]_[-13(7.42e-06)]_20_[-1(1.48e-06)]_35_[-1(3.41e-05)]_16_\
    [-2(6.98e-08)]_97_[-1(1.21e-11)]_56
Pf3D7_14_v3:2514879-2515         2.74e-14  7_[+6(1.34e-05)]_18_[-15(3.89e-05)]_\
    41_[-7(3.61e-06)]_50_[+5(3.66e-07)]_18_[-1(2.82e-07)]_89_[-5(1.19e-06)]_44
Pf3D7_14_v3:2550735-2551         4.72e-04  14_[+13(4.95e-05)]_74_\
    [+11(4.21e-07)]_40_[-6(8.28e-06)]_74_[-13(6.99e-05)]_116_[+3(2.07e-05)]_\
    210
Pf3D7_14_v3:2553935-2554         1.46e-25  20_[-12(2.60e-11)]_41_\
    [-13(1.88e-12)]_31_[+7(1.96e-05)]_19_[+13(2.17e-08)]_12_[-13(1.73e-05)]_43_\
    [-7(1.52e-08)]_17_[-5(1.85e-05)]_151_[-5(1.07e-08)]_80_[+1(1.35e-06)]_67_\
    [-7(4.17e-05)]_92_[-7(6.54e-05)]_44
Pf3D7_14_v3:2557266-2558         6.78e-23  127_[+3(2.31e-05)]_103_\
    [+6(1.42e-10)]_13_[-2(7.12e-14)]_30_[+1(1.62e-06)]_140_[+11(1.03e-06)]_76_\
    [+6(1.78e-08)]_147_[+4(2.75e-05)]_2_[-2(3.22e-15)]_75_[+4(1.39e-06)]_117_\
    [-10(5.06e-05)]_30_[-1(1.13e-06)]_38_[+4(1.39e-06)]_129_[-6(2.99e-07)]_91
Pf3D7_14_v3:2559671-2560         5.11e-35  1_[+15(3.89e-05)]_10_[+8(1.19e-11)]_\
    1_[-15(3.89e-05)]_15_[+5(7.26e-05)]_23_[+12(2.14e-10)]_24_[-9(3.54e-17)]_\
    24_[-5(8.54e-10)]_23_[-3(1.32e-08)]_62_[+9(2.88e-05)]_2
Pf3D7_14_v3:2567781-2568         1.53e-05  1_[-2(6.18e-06)]_97_[-4(7.39e-06)]_\
    5_[+6(2.61e-07)]_22_[-4(2.75e-05)]_166_[-1(7.26e-08)]_7_[+4(7.39e-06)]_161_\
    [-1(2.64e-08)]_103
Pf3D7_14_v3:2569308-2569         2.40e-08  59_[-4(7.39e-06)]_42_[-3(3.16e-05)]_\
    13_[+10(5.01e-07)]_12_[-6(1.32e-06)]_13
Pf3D7_14_v3:2576923-2577         9.84e-15  153_[+1(1.56e-05)]_109_\
    [+10(3.51e-08)]_13_[-2(9.37e-15)]_97
Pf3D7_14_v3:2590786-2591         1.14e-07  63_[-1(5.08e-11)]_98_[+1(1.76e-08)]_\
    37_[+6(5.09e-07)]_12_[+6(7.72e-08)]_9_[+6(3.06e-06)]_77
Pf3D7_14_v3:2627856-2628         7.52e-03  103_[+1(9.10e-05)]_53_\
    [+15(6.55e-07)]_73_[-2(9.33e-06)]_6
Pf3D7_14_v3:2639381-2640         2.10e-01  408_[+12(4.66e-05)]_104_\
    [-3(7.69e-05)]_71
Pf3D7_14_v3:2654620-2654         3.39e-01  34_[-1(6.18e-05)]_97_[+3(2.56e-05)]_\
    148
Pf3D7_14_v3:2676885-2677         8.69e-10  37_[-1(1.03e-06)]_[-1(1.46e-07)]_9_\
    [+5(8.37e-06)]_2_[-3(1.34e-05)]_21_[+12(9.82e-06)]_31_[+5(9.69e-07)]_32_\
    [-13(4.29e-06)]_93
Pf3D7_14_v3:2685119-2685         3.10e-03  17_[-3(2.07e-05)]_91_[-5(2.20e-06)]_\
    77_[+5(7.26e-05)]_73_[-7(5.77e-05)]_15
Pf3D7_14_v3:2685929-2686         2.78e-10  230_[+4(5.34e-05)]_[+2(1.36e-10)]_\
    64_[+15(3.89e-05)]_36
Pf3D7_14_v3:2690913-2691         3.18e-20  88_[+3(3.73e-06)]_22_\
    [+13(5.42e-05)]_28_[+9(5.63e-16)]_52_[+7(3.05e-07)]_7_[+13(8.75e-12)]_47_\
    [-5(8.11e-08)]_43
Pf3D7_14_v3:2714900-2715         6.89e-06  101_[-5(2.61e-07)]_27_\
    [+3(2.27e-06)]_65_[-10(1.06e-05)]_32
Pf3D7_14_v3:2716842-2717         4.91e-11  53_[-7(1.67e-06)]_37_[+3(6.06e-07)]_\
    23_[+5(8.44e-05)]_5_[-3(4.66e-09)]_6_[+8(2.88e-05)]
Pf3D7_14_v3:2718804-2719         2.15e-09  5_[-2(1.24e-06)]_73_[-3(4.21e-06)]_\
    53_[-1(3.49e-06)]_19_[+10(7.93e-07)]_75_[+2(4.91e-09)]_46_[-6(2.26e-06)]_\
    21_[-3(1.86e-05)]_49_[-2(3.41e-05)]_39_[-2(2.94e-06)]_14
Pf3D7_14_v3:2720901-2721         1.01e-20  34_[+10(2.35e-08)]_29_\
    [+10(8.35e-05)]_2_[+10(4.50e-05)]_160_[+10(3.59e-06)]_54_[+3(4.95e-10)]_48_\
    [+11(2.83e-05)]_35_[-1(2.18e-05)]_112_[-2(8.84e-12)]_65_[-1(9.52e-06)]_68_\
    [+6(5.92e-09)]_20
Pf3D7_14_v3:2722766-2723         4.54e-13  96_[+2(2.22e-13)]_52_[-6(6.99e-06)]_\
    126_[-1(2.83e-05)]_45
Pf3D7_14_v3:2763706-2764         1.62e-11  16_[-13(4.95e-05)]_12_\
    [-7(3.65e-05)]_9_[-6(1.45e-08)]_52_[-7(4.76e-05)]_32_[+3(1.67e-07)]_13_\
    [-5(2.59e-05)]_12_[+3(2.91e-06)]_65_[-8(1.58e-05)]_16
Pf3D7_14_v3:2765055-2765         1.50e-17  92_[-13(4.03e-05)]_76_\
    [+1(7.26e-08)]_39_[+11(2.52e-06)]_24_[+6(2.99e-07)]_19_[+2(5.56e-12)]_16_\
    [+1(1.02e-05)]_1_[+1(1.83e-07)]_16_[+6(1.83e-06)]_71_[-6(9.77e-06)]_6
Pf3D7_14_v3:2777469-2777         3.09e-07  4_[-6(3.55e-05)]_57_[-1(2.29e-06)]_\
    186_[+4(1.44e-05)]_6_[+4(1.39e-06)]_50_[-15(6.55e-07)]_62
Pf3D7_14_v3:2780724-2781         1.89e-04  104_[+7(4.17e-05)]_2_[-3(1.04e-06)]_\
    16_[-12(7.81e-05)]_193_[+6(5.37e-06)]_207_[+13(7.67e-05)]_52
Pf3D7_14_v3:2785932-2786         2.58e-33  174_[-2(7.30e-05)]_93_\
    [+2(5.19e-16)]_40_[-11(2.66e-07)]_18_[-7(2.58e-06)]_41_[-11(5.42e-06)]_5_\
    [-6(2.78e-09)]_8_[-7(3.50e-08)]_13_[+3(7.69e-05)]_12_[-7(4.26e-06)]_12_\
    [-7(1.27e-06)]_39_[-15(3.89e-05)]_12
Pf3D7_14_v3:2796020-2796         1.11e-12  55_[+1(1.24e-09)]_18_[+1(3.78e-06)]_\
    29_[-1(8.85e-06)]_84_[+2(1.94e-10)]_32
Pf3D7_14_v3:2797351-2797         2.15e-10  14_[-1(2.50e-06)]_65_\
    [+10(2.09e-10)]_10_[-1(1.18e-05)]_54
Pf3D7_14_v3:2798269-2799         2.41e-13  197_[+2(9.40e-11)]_77_\
    [-1(1.33e-08)]_82_[+6(1.24e-05)]_45_[-15(3.89e-05)]_18_[-10(4.67e-09)]_138_\
    [-6(9.64e-05)]_23_[-6(9.09e-08)]_27_[+1(6.18e-05)]_43_[+2(5.24e-09)]_1_\
    [+4(3.45e-06)]_2
Pf3D7_14_v3:2800128-2801         2.33e-16  135_[-1(2.49e-05)]_38_\
    [-12(6.59e-05)]_4_[+4(1.06e-05)]_9_[-6(5.09e-05)]_47_[+10(6.16e-06)]_10_\
    [-2(1.77e-05)]_23_[-3(5.76e-05)]_4_[-10(6.57e-08)]_10_[-1(3.90e-08)]_39_\
    [-2(1.74e-06)]_70_[-1(7.07e-06)]_1_[-14(1.22e-05)]_26_[-2(3.00e-05)]_39_\
    [+1(6.92e-05)]_121_[-6(2.18e-08)]_242_[+2(6.04e-14)]_94_[+4(3.57e-05)]_31_\
    [+1(1.91e-05)]_20_[+4(3.22e-05)]_111
Pf3D7_14_v3:2803573-2803         1.18e-05  59_[+5(8.37e-06)]_16_[-1(1.18e-05)]_\
    22_[-6(6.54e-07)]_5_[-4(2.05e-05)]_90
Pf3D7_14_v3:2806677-2807         2.49e-07  22_[-6(1.24e-05)]_5_[+1(2.07e-09)]_\
    176_[+1(8.51e-07)]_57
Pf3D7_14_v3:2811645-2812         9.88e-02  214_[-9(5.95e-05)]_119_\
    [+3(2.56e-05)]_19
Pf3D7_14_v3:2826228-2826         8.63e-04  102_[+13(2.69e-05)]_6_\
    [+5(6.97e-06)]_20_[+5(3.90e-05)]_3_[+8(7.07e-05)]_42_[-7(2.43e-05)]_28_\
    [+4(1.06e-05)]_6
Pf3D7_14_v3:2828662-2828         9.89e-08  12_[+3(9.28e-05)]_72_[-7(1.34e-08)]_\
    138
Pf3D7_14_v3:2835751-2836         1.84e-11  15_[-11(5.13e-05)]_51_\
    [+1(5.20e-05)]_[-6(3.33e-05)]_187_[-1(8.62e-09)]_47_[-10(1.78e-08)]_1
Pf3D7_14_v3:2865176-2865         2.42e-17  87_[+7(7.41e-05)]_8_[-6(2.50e-06)]_\
    56_[+3(4.75e-06)]_50_[-11(7.79e-08)]_40_[-3(4.28e-05)]_10_[+2(2.90e-11)]_6
Pf3D7_14_v3:2893758-2894         4.91e-04  86_[-6(2.56e-05)]_18_[+3(3.16e-05)]_\
    7_[+1(2.04e-07)]_126_[+11(2.83e-05)]_115_[-11(5.13e-05)]_332_\
    [+5(2.59e-05)]_22
Pf3D7_14_v3:2900741-2901         1.25e-09  9_[-2(1.01e-07)]_12_[-6(3.92e-07)]_\
    131_[+1(8.16e-05)]_17
Pf3D7_14_v3:2903749-2904         1.73e-01  119_[+8(4.36e-05)]_173
Pf3D7_14_v3:2905258-2905         1.74e-07  9_[-7(1.40e-06)]_53_[-11(9.41e-05)]_\
    77_[-5(1.47e-07)]_129_[-5(8.44e-05)]_52
Pf3D7_14_v3:2907988-2908         2.77e-12  74_[-2(1.64e-07)]_82_[-1(3.21e-10)]_\
    1_[+10(1.26e-05)]_70_[+4(1.39e-06)]_4_[+4(1.39e-06)]_16_[-10(3.08e-08)]_6
Pf3D7_14_v3:2908942-2909         2.96e-08  4_[+1(1.27e-05)]_28_[-1(5.77e-07)]_\
    2_[-11(7.18e-06)]_42_[-4(2.05e-05)]_29_[-11(5.88e-05)]_13_[-3(2.84e-05)]_\
    38_[-4(1.39e-06)]_37_[-14(3.62e-05)]_30
Pf3D7_14_v3:2912718-2913         1.11e-08  3_[+13(8.59e-05)]_21_\
    [-13(4.29e-06)]_14_[+3(3.00e-07)]_2_[-12(8.64e-05)]_28_[-2(8.82e-05)]_58_\
    [+3(4.28e-05)]_1
Pf3D7_14_v3:2926067-2926         2.55e-21  [-2(4.03e-15)]_12_[-5(3.02e-08)]_32_\
    [-3(1.94e-07)]_102_[-1(3.86e-07)]_1
Pf3D7_14_v3:2926975-2927         1.60e-05  5_[-3(3.16e-05)]_26_[-3(4.75e-06)]_\
    5_[-5(8.44e-05)]_7_[-1(1.67e-05)]_34_[-11(5.13e-05)]_36
Pf3D7_14_v3:2944800-2945         3.59e-16  12_[-1(5.49e-09)]_129_\
    [+10(1.05e-07)]_1_[-2(1.62e-10)]_49
Pf3D7_14_v3:2956678-2957         8.36e-07  35_[+6(1.68e-05)]_38_\
    [-10(1.44e-06)]_7_[+4(1.39e-06)]_4_[+1(5.62e-06)]_152
Pf3D7_14_v3:2962128-2962         2.69e-14  40_[-5(6.35e-06)]_9_[+2(7.85e-10)]_\
    8_[+3(2.31e-05)]_[-6(1.96e-07)]_122_[-6(7.62e-06)]_85
Pf3D7_14_v3:2968650-2969         4.25e-07  40_[-5(7.83e-05)]_22_[-5(9.16e-06)]_\
    208_[-3(1.04e-06)]_43_[+5(9.09e-05)]_40_[+5(1.33e-09)]_24
Pf3D7_14_v3:2980048-2980         1.89e-04  55_[-11(1.75e-05)]_36_\
    [-2(3.78e-05)]_22_[-4(8.54e-05)]_30_[+11(5.42e-06)]_8
Pf3D7_14_v3:2981642-2982         4.70e-14  50_[-5(1.10e-05)]_12_[+7(8.83e-07)]_\
    31_[+3(7.84e-08)]_39_[+11(8.28e-05)]_22_[+8(7.91e-11)]_8_[+8(1.81e-07)]_8_\
    [+8(4.61e-05)]_8_[+8(1.93e-05)]_17_[+8(1.10e-05)]_5_[-5(4.09e-07)]_2_\
    [-3(6.02e-06)]_6_[+8(4.25e-05)]_11_[-12(9.42e-07)]_5_[+7(2.17e-06)]_19
Pf3D7_14_v3:2987493-2987         1.93e-11  50_[-5(2.20e-06)]_14_\
    [+11(9.48e-06)]_143_[-2(1.94e-10)]_61
Pf3D7_14_v3:2988783-2989         2.62e-05  13_[-4(2.05e-05)]_109_\
    [-1(9.97e-09)]_35_[+6(1.68e-05)]_1
Pf3D7_14_v3:2996267-2996         8.84e-06  111_[-6(1.24e-05)]_22_\
    [+2(1.12e-06)]_49_[-4(1.39e-06)]_61_[-4(4.27e-05)]_12_[+1(2.96e-06)]_100
Pf3D7_14_v3:3004936-3005         2.86e-14  92_[+2(4.85e-06)]_10_[+6(2.10e-09)]_\
    111_[+6(5.37e-06)]_30_[-1(1.93e-06)]_[+1(2.04e-05)]_88_[+1(6.37e-07)]_33_\
    [+6(7.72e-08)]_38_[+1(6.56e-13)]_120_[-10(3.59e-06)]_58_[+15(3.89e-05)]_1
Pf3D7_14_v3:3010975-3011         2.61e-05  53_[+3(2.84e-05)]_92_[+6(1.65e-06)]_\
    25
Pf3D7_14_v3:3015579-3016         5.51e-23  18_[-6(5.92e-09)]_40_[-6(9.38e-07)]_\
    1_[-6(1.15e-05)]_4_[+1(1.13e-06)]_4_[+12(1.77e-10)]_1_[+12(2.13e-06)]_5_\
    [-7(2.46e-08)]_3_[-7(1.16e-06)]_6_[-7(2.25e-07)]_21_[-7(3.19e-05)]_15_\
    [+1(3.90e-08)]_61_[-13(2.09e-07)]_17_[+7(8.90e-05)]_8_[+4(1.44e-05)]_36_\
    [-13(2.58e-05)]_23_[-6(7.49e-05)]_5_[-6(8.30e-05)]_109
Pf3D7_14_v3:3018707-3019         3.22e-14  154_[-1(3.48e-07)]_53_\
    [+4(1.39e-06)]_22_[+2(6.04e-14)]_82_[+10(2.85e-10)]_54_[+6(2.99e-07)]_108_\
    [-2(3.78e-09)]_164
Pf3D7_14_v3:3028395-3029         1.10e-04  138_[-6(2.26e-06)]_1_[-1(4.35e-05)]_\
    332_[-10(5.88e-05)]_36_[+3(2.25e-07)]_33_[-6(8.30e-05)]_7_[-6(2.61e-07)]_\
    25_[+12(7.81e-05)]_7_[+3(5.35e-06)]_63
Pf3D7_14_v3:3059825-3060         3.32e-04  32_[-2(2.78e-05)]_30_[-3(6.35e-05)]_\
    65_[+1(1.77e-06)]_87
Pf3D7_14_v3:3062456-3062         6.42e-20  62_[-10(3.96e-09)]_74_\
    [+6(4.02e-05)]_[+1(9.01e-11)]_19
Pf3D7_14_v3:3078593-3079         5.80e-02  77_[+6(1.56e-05)]_10_[+3(2.27e-06)]_\
    303
Pf3D7_14_v3:3091552-3092         5.88e-10  46_[-12(5.36e-05)]_35_\
    [+11(7.22e-05)]_51_[-10(1.74e-05)]_9_[+11(2.08e-05)]_45_[-6(2.56e-05)]_23_\
    [-9(1.78e-05)]_77_[-3(9.15e-08)]_15_[-5(2.19e-05)]_42
Pf3D7_14_v3:3100755-3100         7.17e-04  20_[-5(1.99e-06)]_22_[-3(2.27e-06)]_\
    139
Pf3D7_14_v3:3105313-3105         2.50e-05  159_[+1(4.69e-09)]_237_\
    [-3(7.61e-06)]_13_[-6(5.50e-08)]_6
Pf3D7_14_v3:3122771-3123         6.85e-15  82_[+1(2.60e-10)]_13_[-4(2.05e-05)]_\
    16_[+4(7.39e-06)]_80_[+2(1.94e-08)]_9_[+11(3.03e-05)]_25_[+13(2.58e-05)]
Pf3D7_14_v3:3129280-3129         4.47e-08  107_[-10(5.51e-07)]_26_\
    [-1(3.78e-06)]_96_[-4(3.53e-06)]
Pf3D7_14_v3:3137628-3138         4.13e-16  30_[+4(3.22e-05)]_3_[+2(5.19e-16)]_\
    143_[-1(1.10e-05)]_71_[-2(2.30e-07)]_68_[-10(7.91e-06)]_33_[-10(2.57e-05)]_\
    2_[-6(3.06e-06)]_83_[-1(1.31e-07)]_38_[-2(6.33e-05)]_154
Pf3D7_14_v3:3144971-3145         7.36e-08  48_[-5(3.88e-08)]_79_[+4(2.35e-06)]_\
    74
Pf3D7_14_v3:3146049-3146         2.87e-01  284
Pf3D7_14_v3:3147264-3148         3.07e-22  42_[+3(1.19e-06)]_[-4(7.39e-06)]_57_\
    [-5(3.27e-06)]_99_[+3(7.96e-07)]_22_[-1(1.10e-05)]_12_[+10(2.89e-06)]_2_\
    [-2(3.02e-13)]_99_[+5(2.38e-05)]_10_[-5(2.01e-05)]_34_[-13(8.15e-06)]_89_\
    [+7(6.06e-07)]_23_[+6(1.83e-06)]_7_[+6(4.81e-05)]_7_[+6(1.06e-05)]_16_\
    [+6(1.18e-06)]_19_[+6(1.69e-07)]_53_[-3(5.22e-05)]_84_[+5(9.09e-05)]_3_\
    [-1(7.26e-08)]_8_[+12(8.64e-05)]_84_[-6(3.71e-06)]_23
Pf3D7_14_v3:3149076-3153         3.67e-23  24_[+10(2.35e-08)]_17_\
    [-6(9.40e-09)]_79_[-4(9.93e-05)]_[+13(9.18e-05)]_87_[+6(7.49e-09)]_29_\
    [+1(5.84e-05)]_7_[-6(2.65e-08)]_140_[-3(1.20e-05)]_5_[+8(7.65e-05)]_44_\
    [+1(1.23e-06)]_70_[-10(2.69e-05)]_32_[+1(6.07e-06)]_50_[-1(4.35e-05)]_67_\
    [+2(1.86e-06)]_17_[-8(4.13e-05)]_8_[-2(9.72e-09)]_51_[+2(1.02e-05)]_51_\
    [-1(2.29e-06)]_85_[-2(5.85e-07)]_35_[-2(4.84e-05)]_101_[+14(6.59e-05)]_74_\
    [-10(2.02e-05)]_60_[-6(7.62e-06)]_42_[+2(1.69e-14)]_41_[-1(1.31e-07)]_29_\
    [+6(4.53e-05)]_45_[-1(2.31e-08)]_15_[-1(3.86e-05)]_137_[-6(1.18e-09)]_43_\
    [-4(4.27e-05)]_43_[+10(2.28e-11)]_45_[-4(2.05e-05)]_22_[-1(1.91e-05)]_19_\
    [+2(3.50e-05)]_106_[+4(1.39e-06)]_5_[+1(2.50e-06)]_83_[+7(5.53e-08)]_39_\
    [+3(3.16e-05)]_35_[+2(4.29e-06)]_168_[+7(1.58e-05)]_95_[-12(2.08e-05)]_20_\
    [+11(9.41e-05)]_100_[-11(6.31e-05)]_45_[-3(1.20e-05)]_118_[+11(3.80e-07)]_\
    146_[+7(8.38e-05)]_198_[+13(1.89e-06)]_61_[+7(5.77e-05)]_92
Pf3D7_14_v3:3153871-3154         1.15e-17  5_[-13(1.89e-06)]_71_\
    [-12(7.29e-11)]_29_[-3(2.18e-08)]_27_[+6(2.26e-06)]_74_[+7(5.53e-08)]_11_\
    [+5(4.57e-07)]_2
Pf3D7_14_v3:3159154-3159         6.40e-18  36_[+4(7.01e-05)]_54_[+1(7.31e-05)]_\
    31_[-6(9.18e-05)]_2_[-6(5.77e-07)]_2_[+3(3.50e-05)]_3_[+1(7.11e-11)]_3_\
    [-2(4.51e-10)]_7_[+6(2.23e-05)]_105_[+9(6.07e-06)]_34
Pf3D7_14_v3:3163521-3170         1.46e-20  3_[-1(7.07e-06)]_106_[-3(1.67e-05)]_\
    93_[+1(5.20e-06)]_105_[+10(7.54e-05)]_46_[+2(1.21e-16)]_[-10(1.33e-05)]_51_\
    [-1(1.04e-09)]_37_[-6(7.72e-08)]_45_[+7(2.11e-05)]_94_[-10(4.13e-06)]_146_\
    [+10(8.07e-05)]_7_[+2(5.41e-13)]_30_[-1(2.02e-08)]_348_[+1(4.73e-07)]_91_\
    [-4(5.31e-06)]_180_[+6(2.56e-05)]_2_[-2(4.50e-05)]_8_[-6(1.05e-06)]_17_\
    [+12(5.55e-05)]_151_[+2(3.31e-09)]_73_[+1(1.27e-05)]_50_[+2(9.89e-12)]_89_\
    [+2(5.75e-05)]_204_[+4(2.35e-06)]_151_[-2(7.08e-11)]_[-12(9.55e-05)]_25_\
    [-10(9.45e-07)]_77_[-4(7.92e-05)]_118_[-1(8.62e-05)]_9_[+2(5.34e-05)]_70_\
    [+1(4.62e-05)]_15_[-2(2.14e-05)]_25_[+13(8.59e-05)]_7_[+2(1.31e-05)]_15_\
    [-6(7.62e-06)]_[+1(4.53e-12)]_43_[+2(1.63e-05)]_42_[-2(4.61e-05)]_130_\
    [+2(3.56e-06)]_247_[-6(3.55e-05)]_3_[+1(3.43e-08)]_130_[-1(3.21e-06)]_31_\
    [+4(1.39e-06)]_190_[-2(1.30e-08)]_[-6(5.40e-05)]_122_[-2(4.03e-15)]_128_\
    [+1(4.53e-12)]_174_[+1(1.48e-06)]_66_[-2(9.23e-08)]_44_[+5(8.44e-05)]_224_\
    [+13(1.47e-05)]_34_[-1(1.62e-06)]_3_[-4(9.16e-05)]_126_[-3(6.77e-06)]_48_\
    [-12(3.90e-05)]_127_[+5(2.01e-05)]_26_[+13(2.58e-05)]_2_[+13(1.58e-05)]_\
    200_[+6(8.30e-05)]_25_[-5(4.22e-05)]_38_[+7(6.15e-05)]_34_[-1(8.51e-07)]_\
    49_[-1(1.36e-05)]_17_[+6(6.73e-05)]_58_[+6(4.02e-05)]_43_[-3(4.28e-05)]_1_\
    [+8(5.14e-05)]_5
Pf3D7_14_v3:3171652-3184         3.21e-22  340_[-4(4.27e-05)]_128_\
    [+14(7.59e-05)]_10_[-2(1.77e-10)]_48_[+1(9.35e-07)]_88_[+10(4.87e-05)]_36_\
    [+1(1.10e-05)]_183_[-10(2.28e-11)]_102_[+2(5.48e-08)]_226_[-5(7.64e-06)]_\
    92_[+1(3.86e-07)]_90_[-6(1.65e-06)]_88_[+14(9.15e-05)]_29_[-10(2.85e-10)]_\
    137_[+1(9.10e-05)]_4_[+11(8.28e-05)]_187_[-1(2.46e-09)]_24_[+10(2.57e-05)]_\
    30_[-2(1.59e-05)]_155_[+2(9.87e-10)]_137_[+2(4.03e-15)]_3_[-10(9.82e-05)]_\
    20_[+10(8.07e-05)]_238_[-6(3.71e-06)]_11_[-2(1.77e-10)]_209_[+6(1.17e-08)]_\
    66_[+4(1.39e-06)]_75_[+6(1.42e-10)]_11_[-2(3.17e-07)]_45_[-6(1.80e-05)]_36_\
    [-2(3.02e-13)]_63_[+6(5.37e-06)]_190_[+6(1.34e-05)]_4_[+2(2.98e-14)]_107_\
    [-1(6.18e-05)]_3_[+11(3.28e-05)]_80_[-1(1.04e-07)]_66_[+8(2.80e-05)]_103_\
    [+3(2.00e-06)]_18_[-13(4.39e-07)]_[-5(4.36e-06)]_56_[+13(3.77e-05)]_32_\
    [-4(1.06e-05)]_10_[-2(5.61e-05)]_52_[+1(3.01e-05)]_73_[-2(8.55e-06)]_84_\
    [+6(5.77e-07)]_139_[-2(9.02e-05)]_209_[-2(2.09e-12)]_60_[+10(1.17e-08)]_24_\
    [-4(5.85e-06)]_64_[+1(3.01e-05)]_86_[-4(9.93e-05)]_52_[-2(3.56e-11)]_19_\
    [+11(7.74e-05)]_249_[+4(1.39e-06)]_46_[+2(7.19e-13)]_193_[-2(1.41e-12)]_\
    154_[+1(3.21e-05)]_38_[-10(2.57e-05)]_42_[+6(3.33e-05)]_4_[+2(1.11e-11)]_\
    16_[+13(2.58e-05)]_29_[+2(6.64e-05)]_63_[-7(5.07e-05)]_25_[-3(2.84e-05)]_\
    23_[-2(3.94e-11)]_41_[-2(2.49e-07)]_177_[-1(1.64e-07)]_[+4(1.39e-06)]_178_\
    [-4(6.41e-05)]_113_[+3(1.50e-05)]_17_[-5(6.97e-06)]_54_[-3(4.90e-08)]_16_\
    [+3(2.27e-06)]_48_[+2(1.64e-08)]_21_[+10(5.82e-08)]_38_[-5(6.24e-05)]_16_\
    [+13(1.73e-05)]_43_[-14(2.66e-05)]_50_[+7(9.39e-06)]_8_[-12(3.43e-06)]_26_\
    [+13(8.59e-05)]_313_[+8(1.67e-05)]_4_[+2(1.64e-08)]_103_[+10(9.47e-06)]_17_\
    [+10(6.47e-09)]_4_[-10(4.13e-06)]_3_[-2(7.08e-11)]_257_[-10(2.70e-08)]_7_\
    [+1(1.62e-06)]_83_[-11(5.13e-05)]_82_[+7(7.41e-05)]_27_[+10(2.45e-05)]_40_\
    [+1(6.54e-05)]_55_[-2(5.64e-07)]_194_[+4(1.39e-06)]_106_[+2(9.40e-11)]_255_\
    [+10(6.16e-06)]_59_[-4(2.05e-05)]_27_[-1(2.50e-06)]_10_[+4(1.39e-06)]_101_\
    [+4(1.22e-05)]_[+2(5.74e-10)]_10_[+1(8.22e-06)]_58_[+12(1.16e-06)]_128_\
    [-2(6.07e-07)]_35_[-10(2.78e-07)]_17_[+2(2.12e-06)]_2_[+1(2.82e-07)]_107_\
    [+1(1.91e-05)]_37_[+10(3.67e-05)]_96_[-5(4.57e-05)]_9_[-9(2.70e-05)]_178_\
    [+1(2.18e-05)]_61_[-9(1.85e-05)]_153_[-8(3.81e-05)]_18_[-13(5.58e-05)]_5_\
    [+9(5.50e-05)]_416_[+2(5.41e-13)]_26_[-12(8.36e-05)]_19_[-6(1.94e-05)]_68
Pf3D7_14_v3:3192407-3192         1.78e-05  39_[+6(4.81e-05)]_56_[-1(2.07e-09)]_\
    148
Pf3D7_14_v3:3193679-3194         1.28e-29  16_[+3(9.28e-05)]_147_\
    [+7(8.05e-06)]_39_[+7(1.89e-09)]_9_[+7(5.41e-05)]_[+7(8.83e-07)]_155_\
    [+2(9.40e-11)]_98_[-2(6.96e-06)]_32_[+5(4.22e-05)]_7_[+5(5.68e-07)]_9_\
    [+13(4.95e-05)]_28_[-11(6.50e-06)]_88_[-1(7.17e-10)]_3_[+6(1.65e-06)]_85_\
    [-3(4.75e-06)]_32
Pf3D7_14_v3:3199069-3204         1.37e-25  120_[+11(1.24e-05)]_14_\
    [-3(3.99e-07)]_121_[+7(3.65e-05)]_14_[-3(6.35e-05)]_155_[+2(4.03e-15)]_18_\
    [-10(1.92e-05)]_5_[-6(1.48e-06)]_206_[-14(2.64e-05)]_42_[+2(4.99e-15)]_86_\
    [+10(3.34e-06)]_1_[-1(1.13e-06)]_21_[-12(4.32e-06)]_29_[-6(7.10e-05)]_28_\
    [-10(7.93e-07)]_51_[+1(3.21e-05)]_51_[-15(3.89e-05)]_67_[+2(7.19e-13)]_2_\
    [+1(1.36e-05)]_59_[+14(8.52e-05)]_8_[+1(6.54e-05)]_56_[+6(3.55e-05)]_66_\
    [+6(3.92e-07)]_46_[+2(3.21e-11)]_277_[-4(1.39e-06)]_61_[-4(2.35e-06)]_\
    [-2(4.01e-07)]_24_[+2(6.54e-07)]_22_[-10(4.87e-05)]_92_[+1(1.31e-07)]_44_\
    [-10(7.91e-06)]_83_[-4(6.41e-05)]_7_[-2(9.37e-15)]_89_[+6(6.04e-05)]_13_\
    [+2(1.77e-05)]_102_[-2(1.24e-12)]_14_[-10(5.88e-05)]_27_[+2(2.89e-09)]_109_\
    [-2(6.18e-05)]_8_[-1(9.59e-05)]_51_[+6(2.08e-05)]_71_[-10(1.68e-10)]_53_\
    [+2(9.87e-10)]_1_[+1(1.39e-10)]_77_[-1(1.15e-08)]_6_[+6(2.50e-06)]_39_\
    [+3(5.76e-05)]_13_[+6(1.80e-05)]_9_[-10(1.68e-10)]_53_[-6(2.23e-05)]_19_\
    [-6(4.63e-09)]_44_[-8(7.26e-05)]_23_[+13(1.73e-05)]_65_[+7(8.14e-09)]_7_\
    [-8(6.36e-05)]_104_[-5(4.94e-05)]_[-15(3.89e-05)]_252_[-1(7.31e-05)]_92_\
    [-1(7.73e-05)]_8
Pf3D7_14_v3:3205016-3205         1.82e-05  108_[-3(2.07e-05)]_5_[+4(2.29e-05)]_\
    37_[-12(3.03e-05)]_12_[-6(3.71e-06)]_44
Pf3D7_14_v3:3206094-3211         2.95e-74  32_[-2(2.42e-06)]_162_\
    [+4(3.22e-05)]_83_[+2(7.03e-12)]_167_[-1(5.20e-06)]_250_[+2(4.16e-06)]_71_\
    [-1(4.27e-07)]_114_[+1(2.10e-06)]_115_[+1(2.82e-07)]_78_[+1(3.86e-07)]_89_\
    [+2(3.02e-13)]_152_[+11(2.08e-05)]_86_[+13(2.58e-05)]_33_[+11(1.62e-05)]_\
    23_[+1(3.43e-08)]_116_[+2(1.41e-12)]_239_[-1(5.49e-09)]_71_[-10(5.15e-08)]_\
    33_[+12(1.66e-06)]_71_[-6(3.71e-06)]_8_[-1(3.01e-05)]_158_[+10(7.04e-05)]_\
    223_[-4(7.39e-06)]_130_[+7(1.27e-05)]_132_[-13(7.67e-05)]_161_\
    [+9(1.34e-23)]_57_[+14(2.89e-27)]_88_[+6(5.87e-06)]_67_[+6(8.28e-06)]_52_\
    [-1(7.73e-05)]_50_[+8(9.12e-17)]_73_[-11(4.72e-05)]_128_[+13(5.45e-06)]_\
    149_[-5(2.01e-05)]_31_[-5(4.74e-09)]_40_[-12(1.57e-07)]_40_[-5(1.10e-05)]_\
    17_[+7(1.19e-08)]_96_[+7(4.17e-05)]_73_[-5(4.94e-05)]_41_[-12(2.87e-13)]_\
    65_[+7(6.54e-05)]_299_[-3(1.86e-05)]_22_[+6(1.18e-06)]_134_[-1(3.14e-07)]_\
    50
Pf3D7_14_v3:3212133-3217         5.63e-22  214_[+2(1.06e-07)]_41_\
    [+10(1.12e-06)]_37_[-1(8.19e-08)]_75_[-10(4.55e-07)]_28_[+8(8.94e-05)]_97_\
    [+6(1.17e-08)]_47_[-1(1.04e-07)]_66_[-2(3.33e-05)]_211_[-2(1.02e-05)]_1_\
    [-10(2.82e-05)]_95_[+1(4.35e-05)]_21_[-2(1.46e-05)]_97_[-1(1.83e-07)]_48_\
    [+13(3.50e-05)]_133_[-2(5.43e-07)]_41_[-2(1.61e-12)]_134_[+6(2.92e-05)]_2_\
    [-3(5.35e-06)]_[-5(1.00e-05)]_2_[+7(5.88e-06)]_74_[-3(3.50e-05)]_167_\
    [+7(4.26e-06)]_29_[+12(1.93e-05)]_44_[+6(3.12e-05)]_289_[+2(1.21e-16)]_11_\
    [+3(6.95e-07)]_88_[+14(5.56e-05)]_158_[+10(1.44e-06)]_26_[-1(3.49e-06)]_25_\
    [-2(4.50e-08)]_19_[-2(7.30e-05)]_48_[-10(4.15e-05)]_6_[-4(5.34e-05)]_2_\
    [-10(5.67e-05)]_71_[+2(1.12e-06)]_23_[-2(4.03e-15)]_7_[+2(6.18e-05)]_62_\
    [+6(1.06e-05)]_[+1(6.92e-05)]_21_[+1(8.60e-10)]_316_[+2(2.98e-10)]_52_\
    [+1(3.90e-08)]_129_[+7(6.89e-06)]_245_[+10(5.06e-05)]_165_[-11(5.50e-05)]_\
    45_[-10(4.33e-05)]_7_[+6(2.65e-08)]_20_[-1(3.49e-06)]_3_[+10(3.34e-06)]_\
    128_[-2(3.83e-10)]_48_[-2(5.74e-10)]_164_[-6(2.77e-06)]_6
Pf3D7_14_v3:3218194-3225         1.39e-19  24_[-6(1.07e-07)]_1_[+2(5.34e-05)]_\
    140_[+6(4.53e-05)]_141_[+1(1.23e-06)]_44_[+10(8.91e-05)]_16_\
    [+10(3.56e-10)]_256_[-4(7.01e-05)]_47_[+15(3.89e-05)]_10_[-10(2.23e-05)]_\
    13_[+1(2.82e-07)]_126_[-1(3.21e-06)]_436_[+6(1.78e-08)]_119_[+2(3.00e-05)]_\
    75_[+13(6.34e-06)]_158_[+3(7.69e-05)]_26_[-7(7.45e-06)]_53_[-6(8.33e-07)]_\
    73_[+1(2.18e-05)]_93_[+10(1.33e-05)]_161_[+4(1.39e-06)]_213_[+2(5.19e-16)]_\
    98_[+7(8.90e-05)]_59_[-3(4.21e-06)]_116_[-4(8.54e-05)]_40_[+3(6.06e-07)]_\
    18_[+7(2.60e-05)]_16_[+3(4.21e-06)]_40_[+12(4.04e-05)]_36_[-2(9.89e-12)]_\
    160_[+1(1.67e-05)]_64_[-4(2.99e-06)]_271_[+7(8.38e-05)]_48_[+2(3.08e-05)]_\
    144_[+10(3.08e-05)]_3_[-1(2.10e-06)]_328_[+4(1.39e-06)]_111_[+2(4.73e-08)]_\
    431_[-5(7.26e-05)]_91_[-5(2.05e-08)]_40_[+5(1.08e-06)]_112_[+5(1.00e-05)]_\
    81_[-6(7.72e-08)]_228_[-6(1.80e-05)]_116_[-6(5.87e-06)]_19_[+1(6.18e-05)]_\
    70_[+5(2.43e-06)]_31_[-1(7.73e-05)]_32_[+2(1.59e-05)]_104_[-2(6.54e-07)]_\
    30_[-6(2.26e-07)]_132_[+6(5.09e-05)]_71_[+10(5.67e-05)]_33_[+2(2.38e-05)]_\
    177_[+10(7.14e-11)]_466
Pf3D7_14_v3:3226151-3228         4.17e-10  259_[+2(1.83e-08)]_108_\
    [-10(6.16e-06)]_109_[-10(2.69e-05)]_131_[+3(2.84e-05)]_76_[+13(7.67e-05)]_\
    108_[+1(2.96e-06)]_17_[-6(7.89e-05)]_5_[-8(3.60e-05)]_171_[-2(8.04e-08)]_\
    19_[+4(1.06e-05)]_[-6(3.20e-08)]_66_[+9(8.29e-05)]_22_[+4(1.39e-06)]_233_\
    [+11(1.24e-05)]_127_[-4(4.27e-05)]_47_[+3(5.76e-05)]_60
Pf3D7_14_v3:3229073-3229         5.33e-05  8_[+11(5.42e-06)]_33_[-3(1.50e-05)]_\
    56_[+5(9.69e-07)]_147_[+13(5.94e-06)]_27_[+7(5.07e-05)]_44
Pf3D7_14_v3:3231242-3231         5.39e-02  45_[-2(8.61e-05)]_90_[-4(2.05e-05)]_\
    17_[-6(6.99e-06)]_44
Pf3D7_14_v3:3233161-3233         2.41e-05  68_[+13(4.58e-05)]_20_\
    [-5(5.10e-07)]_17_[-3(3.87e-05)]_189_[-5(6.35e-06)]_23_[-3(9.28e-05)]_25_\
    [+11(6.31e-05)]_4_[+6(2.56e-05)]_22_[-12(1.75e-06)]_29_[-3(1.50e-05)]_89
Pf3D7_14_v3:3237002-3243         1.47e-15  159_[-1(9.10e-05)]_246_\
    [-6(2.74e-05)]_217_[-10(1.06e-05)]_828_[+1(1.36e-05)]_193_[-6(2.92e-05)]_\
    308_[+2(6.25e-12)]_238_[-3(2.18e-08)]_[-5(6.24e-05)]_17_[+7(2.58e-06)]_58_\
    [+13(4.29e-06)]_68_[-6(7.49e-05)]_[+13(8.15e-06)]_19_[+1(7.73e-07)]_12_\
    [+6(5.71e-05)]_31_[-6(3.78e-05)]_62_[-12(8.31e-06)]_109_[-7(2.60e-05)]_35_\
    [-6(2.08e-05)]_122_[-5(2.59e-05)]_52_[-1(2.50e-06)]_51_[-10(2.95e-05)]_208_\
    [+3(4.28e-05)]_18_[-2(1.55e-05)]_3_[+4(8.03e-05)]_23_[+10(5.46e-09)]_187_\
    [+10(8.35e-05)]_12_[+4(1.44e-05)]_301_[+9(4.41e-05)]_149_[+6(7.89e-05)]_11_\
    [-10(3.11e-06)]_68_[-4(5.31e-06)]_111_[+3(3.16e-05)]_85_[+2(7.17e-06)]_55_\
    [-2(6.33e-05)]_36_[-1(2.02e-08)]_358_[-6(3.43e-07)]_191_[+2(3.24e-05)]_122_\
    [+10(2.35e-08)]_73_[+5(4.79e-06)]_44_[+15(3.89e-05)]_56_[+12(5.18e-05)]_\
    147_[-6(9.18e-05)]_22_[-6(1.34e-05)]_35
Pf3D7_14_v3:3246269-3246         1.02e-16  165_[+4(6.41e-05)]_70_\
    [-1(5.08e-11)]_27_[-1(7.73e-07)]_47_[+8(7.85e-05)]_11_[-4(1.39e-06)]_97_\
    [+2(2.89e-09)]_38_[-12(2.16e-05)]_54
Pf3D7_14_v3:3247420-3247         2.16e-09  68_[+5(2.01e-05)]_172_\
    [-4(7.39e-06)]_23_[-2(2.70e-09)]_23
Pf3D7_14_v3:3248618-3255         7.41e-74  97_[-2(5.41e-13)]_73_[-5(7.26e-05)]_\
    196_[+1(2.33e-05)]_181_[-13(4.59e-06)]_42_[+4(2.05e-05)]_60_\
    [-15(3.89e-05)]_77_[+2(3.31e-09)]_2_[+4(2.05e-05)]_143_[+3(1.32e-08)]_340_\
    [-1(3.21e-06)]_9_[-2(5.47e-05)]_152_[+3(1.19e-06)]_237_[-10(1.41e-05)]_32_\
    [-10(1.41e-05)]_30_[-10(1.33e-05)]_113_[+7(3.19e-05)]_205_[-2(1.32e-07)]_1_\
    [+1(7.17e-10)]_158_[-6(9.18e-05)]_37_[-10(1.13e-05)]_35_[-10(1.26e-05)]_37_\
    [+2(1.73e-08)]_178_[-6(9.09e-08)]_91_[-10(1.83e-05)]_57_[-2(4.94e-12)]_99_\
    [-12(1.86e-05)]_80_[-12(4.34e-05)]_27_[-6(6.99e-06)]_143_[-2(2.05e-08)]_72_\
    [-4(1.06e-05)]_244_[-1(2.96e-06)]_194_[+6(7.89e-05)]_103_[-1(8.85e-06)]_49_\
    [-10(1.92e-05)]_147_[-6(1.96e-07)]_175_[+4(4.27e-05)]_132_[+2(9.87e-10)]_\
    40_[+2(2.31e-10)]_62_[-6(2.23e-05)]_133_[-4(9.93e-05)]_121_[+13(7.67e-05)]_\
    18_[-3(1.50e-05)]_99_[-12(8.67e-06)]_162_[+9(1.21e-25)]_57_[+14(1.46e-26)]_\
    355_[+8(1.95e-14)]_218_[+8(1.28e-05)]_194_[-5(7.36e-10)]_40_\
    [-12(5.40e-10)]_43_[+15(3.89e-05)]_37_[+7(1.72e-08)]_6_[+11(2.60e-05)]_77_\
    [+7(4.17e-05)]_33_[-8(6.36e-05)]_69
--------------------------------------------------------------------------------

********************************************************************************


********************************************************************************
Stopped because requested number of motifs (15) found.
********************************************************************************

CPU: Nitro-AN515-51

********************************************************************************
