# Supplementary material for: Transcriptome analysis reveals a de novo DNA element that may interact with chromatin-associated proteins in Plasmodium berghei during erythrocytic development
Source: Sci Rep. 2025 May 28;15:18621. doi: 10.1038/s41598-025-03586-4 (PMC12120095; doi:10.1038/s41598-025-03586-4)
Supplement: Supplementary file 5 — Supplementary Information 5. [file 41598_2025_3586_MOESM5_ESM.zip › Supplementary File S6/DynSpansBySourceId_ring.fasta]

>Pf3D7_14_v3:1211407-1211868:f  | Plasmodium falciparum 3D7 | segment of genomic sequence | Pf3D7_14_v3, forward strand, 1211407 to 1211868 | whole sequence | segment_length=462
TACACAACTACGGCTATACTTCTACCAAATCTGTAGATAACCAAATTGAAGAATTACGAGAAAAGGTTGTATCTAAAAATAAAAACGAACCAGAATTTCTTCAAGCGTTTGAAGAAGTATTATCATGTTTAAAGCCAGTGTTTAAAAAAGACAATGTATATATAGGAGTACTAGAAAATATCGCCGAACCAGAAAGGGTAATTCAATTTCGTGTACCTTGGATAAATGATAAAGGAGAGCATAAAATGAATAGAGGTTTTAGAGTACAATACAATTCTGTATTAGGTCCATATAAAGGTGGTTTAAGATTTCATCCAACAGTTAATTTAAGTGTTATTAAATTTTTAGGATTCGAACAAATTTTTAAAAATAGTTTAACTACACTTCCAATGGGTGGAGGAAAAGGAGGATCTGATTTTGATCCCAAGGGAAAATCAGAAAATGAAATTTTAAAATTTTGTC
>Pf3D7_14_v3:1236797-1237020:f  | Plasmodium falciparum 3D7 | segment of genomic sequence | Pf3D7_14_v3, forward strand, 1236797 to 1237020 | whole sequence | segment_length=224
TGACCATTACTTGTGTGAAATGAAGAATTATTTTTAATAATGTCTTTATAAGATGAACATCCAGCAGCTTCACAAGTATGCTTATTTGTTGATATCGTTTTATGGGAATCTACATGCGCAGTATTATTCTGTTGTGCCGCCACCAAATTCGGAATCAAATGGCTAGCCACATTTGTAGGTAAAGGGGTAGCCAAACTAGATGCTAAATTTGTAGCAATATTACT
>Pf3D7_14_v3:1369846-1370225:f  | Plasmodium falciparum 3D7 | segment of genomic sequence | Pf3D7_14_v3, forward strand, 1369846 to 1370225 | whole sequence | segment_length=380
GATAATAAATAAAATATTAGTTATTCCTTTTCTAGTTTAAAATATACATATTATAAATATATATATATATATATATTTTTATTGTGACAAGAATATATAATTATAAATTATATTATTTATTTTTGTATTTTTTTTTTTTTTTTTTTTTTTTTCTTTTTTTGTTTTATTTTTCTTTTTTTTTATAAATATTATTTTTTTCTTTTATCATGCACATTGGAATAATACATTAATATATATATATATATTATATTATACATATATTGAATAATGTTTATAAAAAATGCATAACTTATATGAATATAATTTTTTTTAAATATGACAAAAAGAAAAAAAAAAAAACAAAAAAAATTAAAATTGAAATGAAATATATAAATATATTA
>Pf3D7_14_v3:1372537-1372912:f  | Plasmodium falciparum 3D7 | segment of genomic sequence | Pf3D7_14_v3, forward strand, 1372537 to 1372912 | whole sequence | segment_length=376
ATATAAACTAATATAATTTATAAAATAAGGAAAATAAAATATTACCATAAAATAAAAATAAAAATAAAAAAAAAAAAAAAAAAAAAAACACCTTTTTTTATATATATTAATATATAATTATCTCTTAGAAAAAATATTGTATAATTATATATGTAATGATTTATATAAAAAAATAAAATTATACAAGTATATATTTTGTTTCTATAAATTGATATCTTAATTATTTATTATTAGAAATAGATATTTTTATAATAAACCAATAGATAAATTTTGTAGAGAAAAAAAAAAAAAATAAAAATAAAAATAATATAATATATAATAAAATAAAATAATATTATATAAATATATTTTAATTTTTTTTACAAAATGGTTAACA
>Pf3D7_14_v3:1476629-1476986:f  | Plasmodium falciparum 3D7 | segment of genomic sequence | Pf3D7_14_v3, forward strand, 1476629 to 1476986 | whole sequence | segment_length=358
AAATTTAAGATAAAATCAGAGTTATAAATATATAAGATTTTAAACATAGAAAAAATATTTTTTTTATAAGTGGAGAAAAAGAAGGTAAATATTTGCATGTTTATTTTTAAGAGTTATTAAAATATATATTATATAAAAATTATTAAAAGGAAATTATTCTTCATAGAAAGGAGAAATAAAGGAATGGATAATAAAACACGGAACCTAGTTTAATAATAATAAATAAATAAAAATAAAACAAAACGAAACAAAAAACATATATTTTTATATATAAGTATATATATATATATCTATATATATACATATATTTTATTATATTACATTTTTATATTATAATAAATATAAATTTTTTGTAATT
>Pf3D7_14_v3:1477486-1478008:f  | Plasmodium falciparum 3D7 | segment of genomic sequence | Pf3D7_14_v3, forward strand, 1477486 to 1478008 | whole sequence | segment_length=523
CTCTTTTTTTTTTTTTTTCCTTTTGGATTTTAAATATTATATTATATATGTTTAAATATATATTATTAATATATTTATATATATATAATATATACATATAATATATATATATATATATAATATATTTATGTTGTTTTTTTTTTCTTTATAATATCGAGCCATTTTTACATGCAATTATACATAATTTATTTCAATGTATATATATATATATATATTATATATAGATACATATAAAAATTATATTAAAGATTATTTTATTGTGAGGTTTAATATATCTATGTATAAATATATTAATGTTTATATAATATATATAAATTATATTTATATATATAATAACAACATTGTATACCTATAAATAATACATAATTATAATATATATATATTTATAGTATATATAACAGAACGTGATAAAAAAAAAAAAAAGAAAAAAAAAGTTAACCCTTTTATATAAATATGTAGTGATTTAAAATATATATTATAATTAGTATATATATATATATATATATATATATATAATAATATT
>Pf3D7_14_v3:1568583-1568869:f  | Plasmodium falciparum 3D7 | segment of genomic sequence | Pf3D7_14_v3, forward strand, 1568583 to 1568869 | whole sequence | segment_length=287
ATTAGCTGTGTATCTTATATATATATATATATATATATTAAAGATTCAATATAAATATTCCTAGGAAAAAAAAAGGAAATTATAAAAGACAAAAGATAATGTATGTAAAATGAATTCATGAACACGTGAATGATGTATATCCTTCTATAGACATGAACAAAATATATTAATATAACGAAATTATTGAGTTAGACACATATAATTTGTAATGTATATATATATATATATATATAATATCATTATTTACATATTATAGATTCTTTTAATGTACATGTCTTTTCATTTCC
>Pf3D7_14_v3:1623275-1623539:f  | Plasmodium falciparum 3D7 | segment of genomic sequence | Pf3D7_14_v3, forward strand, 1623275 to 1623539 | whole sequence | segment_length=265
ATAAAACTATCGAAGTTATTACAAAACAAGTTAAAGCATTTGTTGATTTAATTGATAATTTTGATAATGTTATTTTGGCTTATGAACCTTTATGGGCTATTGGTACTGGTAAAACAGCTACACCTGAACAAGCTCAATTAGTACACAAAGAAATCAGAAAAATTGTAAAAGATACATGCGGAGAAAAACAAGCTAACCAAATAAGAATATTATATGGAGGTAGTGTTAATACTGAAAACTGCTCTTCATTAATTCAACAAGAAGA
>Pf3D7_14_v3:1680647-1680876:f  | Plasmodium falciparum 3D7 | segment of genomic sequence | Pf3D7_14_v3, forward strand, 1680647 to 1680876 | whole sequence | segment_length=230
TAAATAAATAAGGGTATATTCATTAAAGGAAAATAAAAATAATTACACATTTGCAACATGTAACATTAAGTTATTTTTTATATTAAATAAAAGAAATATATATATATATATATATATATATATATTTAATTAATATTATCTTCTGTTCTAGTTTTTTTTCAGGAGTATCATATTTTGACATTAATTATATGTCACATGTGTAACTAAAAAATTTTAATTTAAAAGAAAAA
>Pf3D7_14_v3:1846716-1846940:f  | Plasmodium falciparum 3D7 | segment of genomic sequence | Pf3D7_14_v3, forward strand, 1846716 to 1846940 | whole sequence | segment_length=225
GAGATATAGTTCATATATATCATGAGTATATTTTGTATATATTATATATAAATACATAAATAATATTTTTATTTTCTATAAATCACATGAATATATATATTATATGTATATATATAGGTATTAGCTCTATATTTTTCAGAATGGTAAATAGTGATGAAAATGTAACTTCATTATGAACATTATGTTATCATGTAAAATATAAATTAATTATTATATTAAATAATA
>Pf3D7_14_v3:1889233-1889593:f  | Plasmodium falciparum 3D7 | segment of genomic sequence | Pf3D7_14_v3, forward strand, 1889233 to 1889593 | whole sequence | segment_length=361
AATTAATTTGTATATATATTAAATTGAAATATATATATATATATATATATATAATATCATTTTAATGCTTTATTATTTTTTTTTTTTTTTTCATTTAATAAATATATTGGAGAGGTACACTTTTGGCATTGAAAAATATACATAGTAGAATAAACAATTAATTTTAAAGCTGTGAATGGTGTGTGTACTTACTACATAACGAATCAATCTTTCGCCTTTTACTAAAGATTGCCGTGTAGTAAGTATGTTAAATACAATATACCACGAATTTTTGTCGCGCCTATTAAGTTAGGTGCTCATCACAAAAACCCCCATTAACAATTATAAATTATCAATTTTTTTTACATGAACAATTTTAAAT
>Pf3D7_14_v3:1895084-1895453:f  | Plasmodium falciparum 3D7 | segment of genomic sequence | Pf3D7_14_v3, forward strand, 1895084 to 1895453 | whole sequence | segment_length=370
TATTTATTATACTATATATTTTAAGTATATATATATATATATATATATAAATAAAATATATATGTATGTATATTATTTATATGACGTAAATTATGTATATATAAGATGTATTATATATATAGTATATATATATATATATATATATATAATATTATATTTTATTTTTTTTATGATACATGTATATTTCATATATATATATTATATATATATATATATAGATGTGACTTTTTATTTTTTTTTTTATAATAAATAAATATATTTTTTTTAATACGTAGCAAATATATAAGGAATATTTAAAAAGCAGATAATAAAAATTATTCCTTTATTTATATTACTTTTGTATTTTACATTATTATTAACCATGCACAAA
>Pf3D7_14_v3:1903377-1903836:f  | Plasmodium falciparum 3D7 | segment of genomic sequence | Pf3D7_14_v3, forward strand, 1903377 to 1903836 | whole sequence | segment_length=460
AAACATGTTCTATAAATAATATAGGGTTATTATCTCTAATTGCTGATTTTAATAATCCTCTAGCATTAAAAGGTGTTGAGCATGAAACGATTTTAATACCTGGTATACTCATTAAATACGATTCAATTCTTTGAGAATGTTCAGGACCTAATTGTTTCCCTATACCTCCTGGACCTCTAATAACAATAGGAATATTAAATTGACCATCACACATATATCTCATCATACAAGCATTATTTGATATTTGATTAAATGCTAAAATTAAAAAAGACAAATTCATACCTTCAATAATAGGTCTTAAGTCGTTAATTGCAGAACCTATACCTAATCCCATGAAGGCATTTTCACATATGGGTGTATCTAAAACTCTAGAAAAACCAAAAAAGTGAGCTAAATTTTTAGTAACTTTATACGAACCTCCATACAATCCTACATCTTCTCCAAGTACATATACACCTTT
>Pf3D7_14_v3:1938072-1938476:f  | Plasmodium falciparum 3D7 | segment of genomic sequence | Pf3D7_14_v3, forward strand, 1938072 to 1938476 | whole sequence | segment_length=405
TAACTGACGTTGTCACTTTTTATATCTGAATTATTACTATTCATCACAGCTTTATCTAATATATGTAAAATGGTTTTCAATCTAGATATATTCTATAAAAAAGAAATATATGAAACATTGAAATGTTTTAAGCACATATATATATATATATATATATATATATATATATTTATGTATCAATGTGTATAAAATATAACAAATAAATTATTTTAATACTAACAAATTTATGATTGTCTAATCCTCTCTCTTGGCATATTTTCCTATTCTCCTTTTTTAATTTCCTACAAGATATTTACAAATGTATATATTTATATAAAATTATAATAATATTTAATTATTTATATAGTTGTAAATATAAATACGTCTATTATTTTGATGAAACAATACTAAAAATAAAAATAAAAC
>Pf3D7_14_v3:2089375-2089586:f  | Plasmodium falciparum 3D7 | segment of genomic sequence | Pf3D7_14_v3, forward strand, 2089375 to 2089586 | whole sequence | segment_length=212
AATCCATATATTATACATATATATACCCCTTTGAGCGTAGATAGAATATATATATATATACTTTACATATAAATCGTGAATAATATATATTATTTTATATCCCCTCCTTTTATTATAGTGCTCTTATATTCAAATTCTCTACAATAATGTTTATGAGAAACAAAATTTATAATTTAAATATTTTTTATTTGCACTGAAAAATTAATTAAGCA
>Pf3D7_14_v3:2091795-2092986:f  | Plasmodium falciparum 3D7 | segment of genomic sequence | Pf3D7_14_v3, forward strand, 2091795 to 2092986 | whole sequence | segment_length=1192
AGGAGATGACAAATTATTGACAGGAAAACAACTTTTAAAAAAAGCTATGCAATTGTGGTTACCAGCAGGTGATACATTATTAGAAATGATTGTTACACACTTACCTTCTCCAGCTGATGCACAAAAATACCGTGTTGAAAACTTATATGAAGGTCCAATGGATGATGAAGCAGCTAATGCCATTCGTAATTGTGATCCTAATGGTCCATTAATGATGTATATATCAAAAATGGTTCCTACATCTGATAAGGGTAGATTTTATGCTTTTGGTCGTGTCTTTTCTGGTACTGTTGCTACAGGACAAAAAGTTAGAATTCAAGGACCACACTATGTTCCAGGTGAAAAAACAGATTTGTATGAAAAGAATATTCAAAGAACTGTTTTAATGATGGGTAGATATACTGAACAAGTACAAGATGTTCCATGTGGTAACACATGTTGTTTAGTTGGTGTAGATCAATATATAGTAAAATCAGGTACTATTACTACATTTAAAGAAGCTCACAATATTGCTGATATGAAATACAGTGTGTCACCTGTTGTGCGTGTTGCTGTCAAACCAAAAGATAGCAAACAATTACCAAAATTAGTTGACGGTCTTAAGAAATTAGCAAAATCAGATCCTTTAGTCTTATGTACTACCGATGAAAGTGGAGAACACATTATATCTGGTTGTGGTGAATTACATATTGAAATATGTTTGAAAGATTTAAAAGACGAATATGCACAAATTGATTTCATTGTATCTGATCCAGTCGTCTCATACAGAGAAACAGTAACAGAAGAATCTACCATAACTTGTTTAGGAAAATCACCAAACAAACACAACCGTTTATTCATGAAAGCTTATCCATTAGCTGAAGGTTTACCAGAAGCTATAGATAAAAATAAAGTATCAGATAAAGATGATCCAAAAACAAGAGCAAACTACTTACACAGCAACTTTCAATGGGATAAGAACTTAGCTCTTAAAATTTGGGCTTTCGGTCCAGAAACTATTGGTCCTAACTTGTTAACAGATAACACAAGTGGTATTCAATACATGAACGAAATTAAAGTACATTGTGTTGCTGCTTTCCAATGGGCATCCAAAGAAGGTGTTTTATGTGAAGAAAACATGAGAGGTATAGAATTCAGAATGTTAGATGTTCATATGCACGCTGATGCTATCCACAGAGGTGCTGGACAAATT
>Pf3D7_14_v3:2099517-2099759:f  | Plasmodium falciparum 3D7 | segment of genomic sequence | Pf3D7_14_v3, forward strand, 2099517 to 2099759 | whole sequence | segment_length=243
TATATATATATATATATATATATATATATATATAATATATATATATGTATATAATATATTATATATTTATTATATATTTTTTTATAATATTACCTTCTGTAAGACTCAAATTCAAATCATCTGTTCTCTCTGTAATATGCTTTTTGTTCTTTTCATGATCATTATATTTGCATGTTGAATTTTTTCCTTTTCTAATTTGCGACCTTTTTTTGGACTTCATATTTTATTAATATATAAATTATA
>Pf3D7_14_v3:2102351-2102692:f  | Plasmodium falciparum 3D7 | segment of genomic sequence | Pf3D7_14_v3, forward strand, 2102351 to 2102692 | whole sequence | segment_length=342
TATATATTATATATTAAGGGTGTTAATTCCCTTTTTTTCACAATATTACTTTATGAATATATATTATTTTCTTGTATATGTAAATAATATCCTTGTATAATATATTTAATAATAGCATGCATGTCCTTATATAAATTTATATTATATATATATATGATATTTTTATATATATGTAAAAATTAAAAAGTACCTAAAACTTATATATTATATATAATGTTTATTTATTTTTAAAATTCAATCATCTTATATAGTACACATAAAAGTATTATATATATATGTACATAATATACATATATAATATATATAAATATATATATCTATATATATTTTTATAAATTTATA
>Pf3D7_14_v3:2140281-2140718:f  | Plasmodium falciparum 3D7 | segment of genomic sequence | Pf3D7_14_v3, forward strand, 2140281 to 2140718 | whole sequence | segment_length=438
AACAAAGCAGACTTAAAGAAATCATGTCTTTTATGACTCTTGGAAGTTTATCTGCTTATACACTTTTTAGTGCTATGGATATAACACAACAAGCTAAAGATATAGGTGCAGGACCAGTAGCTAGCTGTTTTACAACTAGAATGTCTCCTCCACAACAAATATGTTTAAATTCAGTTGTTAATACGGCATTATCTACTTCCACTCAATCGGCTATGAAATGTGTTTTCTCTGTTGGTCTCTTTGCATCTATAGGGCCATACTTATTTGCTCCTATGGCAGGTTTAGCTGTATGGAATATATTAAAATCTGAATTCAAGGTTTTACAAAGAATAGATATGGCATTAAAAAATGTTTTCAAAAATATGTGGAATAAATTCTTATCCCTAAAAGGAATTAGTAAATTAAGAGGTATTTTTAAGAGAAAGAAAGCTATGAAAA
>Pf3D7_14_v3:2244011-2244219:f  | Plasmodium falciparum 3D7 | segment of genomic sequence | Pf3D7_14_v3, forward strand, 2244011 to 2244219 | whole sequence | segment_length=209
TTAAAAAATGAAGATCCACAACCAATTATAGTGAGACAATCTAATCCCAATATCATAATTGAAAAATCACAAAATGATTTTTATAACCATCCAAATTTCCATATAGGATTACATGATAAGGTAAATTCAATGTCAGATATAAATAATACCAATATAAAGGAACAACCAATTAAGGATAATATGATTGAAGATATGCAAAATATAAACAA
>Pf3D7_14_v3:2245068-2245400:f  | Plasmodium falciparum 3D7 | segment of genomic sequence | Pf3D7_14_v3, forward strand, 2245068 to 2245400 | whole sequence | segment_length=333
ATTGAATTGTCTAGTCATTTATTTCCCACTTATTACATAATATTTTTATTTATATTGGTCATTACTGGGCAGTTCATATCTGTTACTATCGTCTCTTGACATGTGTCCACATTTTGTATATAATTTGGGGGTGCTTCATTTTTAACAACAACATTAGGATTTGATTGTTTAACAAAAACTGAAGTTGGAGGATTATTTTTCACAACAATATTGGAGGGTGGTTGATTAAGGACCATTGCTGGTTGTGATTCATTTTGAACAACTACCGTTGTAGGCATCTGTACTAAAATGGGAGAAGGTAGTAATTGGTTTTTCACATATATAGGAGGTAAT
>Pf3D7_14_v3:2260049-2260322:f  | Plasmodium falciparum 3D7 | segment of genomic sequence | Pf3D7_14_v3, forward strand, 2260049 to 2260322 | whole sequence | segment_length=274
TCCTCAATTATATATAAGACAACCACCAACGGTTATTGTAACTAATGAACCTAGACCCCCATTAGTTATTAACCCCCCACCAGCAAATATTATATTTAAAAACAAATCACCACAACCAATATATGTTAATAGTACTAGACCAAATATAATAATTAAAAATGACCCCCCGGTTGTGCAAAACCCTATTAATATGGATACTACACCAGTACAATTAGACATGCCAACAGAAAATATTACAATAAATAAAGAAACAATAAACTATCCTTATGTAATG
>Pf3D7_14_v3:2263117-2263328:f  | Plasmodium falciparum 3D7 | segment of genomic sequence | Pf3D7_14_v3, forward strand, 2263117 to 2263328 | whole sequence | segment_length=212
TTAAAAGAATAAATTCCTTTCCATATAATAATGATACATAATCTCTAATAAAAATAATATGTAGTAATCCAGCAATAGTAAAAATCATGGACCTTATAAATCTATTTCCCGATGAAAAACAACTAAAGAAAACGATAAGGCATCCAAATAATATTGCAAAAAACTGAAGAGAAATAAAAAATAATAACTTAATTTTATTAAACAATAAAGCT
>Pf3D7_14_v3:2331252-2331791:f  | Plasmodium falciparum 3D7 | segment of genomic sequence | Pf3D7_14_v3, forward strand, 2331252 to 2331791 | whole sequence | segment_length=540
GAAAGGCATTACCAGGGGATCCCTCACCAATTGAAATAACTGATGAACCAATAACTAATGCTGCACATAAACTTTCAGCTAAAGAGCCAAATAAATCAGCACCCATACCAGCCATATCTCCAACATTATCACCTACATTATCTGCAATACATGCTGGATTTCTAATATCATCTTCTGGGATACCATATTCATTTTTACCTGATAAGTCAGCACCTACATCAGCAGCTTTGGTATAAATACCCCCACCTACTCTTGAAAATAAAGCAATAGATGAACCACCTAAACCAAAACCAGCTATAATTTTATATATTTGATTATCTGGTATTGTGTTTTTAAATACATACGTTTTATAAACAAAAATTAATAAACCTAAGGCAATAATACCAAAAGAAACTAATGAAAAACCCATAACGGTTCCTGCATTGAGGGTTACTTGGAAACCTTTATCTAAGCTTTTCCATGTTTCGTTTGTTGTTCTTACATTAGCATAAACAGCAATCTTCATACCAATATATCCACATAATATGGAAGTTAAACAAC
>Pf3D7_14_v3:2333151-2333380:f  | Plasmodium falciparum 3D7 | segment of genomic sequence | Pf3D7_14_v3, forward strand, 2333151 to 2333380 | whole sequence | segment_length=230
ATTATATATATATTTTATATTTATAATTCATAAAACTATATATATATTAATATATAAATAATATAATAATATTTTGTACATATCCTATGTATGAGAAACATATGGTAGTGTACTGTAAATTTATTCTTTTTAAATGCACAAAAAAAAAAAATAAAATATAAACCCATAATTATTGTATATGCGTACAAATTAAAAAATACCGGGATATTTTTAAAAAAATAATGCATATA
>Pf3D7_14_v3:2381868-2382542:f  | Plasmodium falciparum 3D7 | segment of genomic sequence | Pf3D7_14_v3, forward strand, 2381868 to 2382542 | whole sequence | segment_length=675
AATTAAAGGTAAATTTTAATCATTTCTTTAATAGTCATATATGTGTACAAAACGGACTCAAATATTTATTTTTTTATATGAAAAACAGTCATAAATTTAATTTAATTATTGATTGTAAGCAAAAGATGAGAAGAATAGCGTATATGAAATTATTTTCTGACAATATAACTAACAAGGAAAAAGAAGAAAATTATGACAACAAAATGTGTGACAACAAAATGTGTGACAACAAAATGTGTGATAACAAAATGTGTGATAAAAGTTCTTATTATTATAATATTTATAAACCAAGAAATAATTTTGAACACACGAACAATAAATATAAAAGCATTCAATATAGTCTACACACTGATGAGCGCATTTTTATAAGAACGAAATCGGGTATTATACTTTCGAAAAAAAATTTCATACATTTGAAAAAAAGTGGTGAGTATATTTTAGATATTAAAGACATATTAAGAGAAGGTAATACACATTATATGCATAAAGAACCTATAAATCATAGAAAAAAAAATGCAAGCAATTCTATGAATGATTTTTCTTTAAATACACATTTGTCTAAAGATTCATTGAAGTATTCAAATGTGCAAAATGATAAATACAATAATATAGGTAATAATAATTATAGTCACAAATTATCAGAACATATAAATGAAAAAGATAGACATAATAAAT
>Pf3D7_14_v3:2421833-2422320:f  | Plasmodium falciparum 3D7 | segment of genomic sequence | Pf3D7_14_v3, forward strand, 2421833 to 2422320 | whole sequence | segment_length=488
CTATAATTTTAAGTAGTAATAAGAATTTAATAGCACAATCACAAAATGGATCTGGAAAAACCTTAACTTTTGTGATTGCTATGTTATGTAAAATTAATAGAACGCTTTCATCTTTACAAGCTGTTTGTATATGTCCCACAAGAGAATTATCACAACAGAATTATGATGTAGTATGTAACTTTACGAAATATTTAAATGTTAAAGTATTTTTAGCTGTACCATTATGTGAAAGATATAATAAATCAGGTGGATATCAAATATATGTAGGTACTCCGGGAAAAACGTTAGATTTTTTAAAACGAAAATTTATTGACACAAAAAATATAAAATTATTTGTTTTAGATGAAGCAGATGATTTAATTGATATAAAAAATAATATGTCTTCACAAGTAGAAACTATTAAAAGATTTTTACCGCGATCTTGTCAAATATTATTATTTTCAGCAACATATAATGATAGTGTACGAAAATTTGCAGATCAATTTGCT
>Pf3D7_14_v3:2462520-2462805:f  | Plasmodium falciparum 3D7 | segment of genomic sequence | Pf3D7_14_v3, forward strand, 2462520 to 2462805 | whole sequence | segment_length=286
AGTCGAGAATAGGGACGATATTTTAGACGTAATTATTTAAAGATAGCAAATGAATATGGAAAAAAAATAAAATATAAATATAAATAAATAAATATATATATATATATATATATATGAATTATTTTTTTATATTTTTAGGTTGATACACATTTTATTGTTTTTGTGCAAATTGAAGGAAAGATCATTGAATTGGTATGTTTAAATTTTATTTAAAAAAAAATGTATGTGTATCTTTATTATTATTCCCAATAAATACATACATATATATATATATATGTATTTATTT
>Pf3D7_14_v3:2494076-2494349:f  | Plasmodium falciparum 3D7 | segment of genomic sequence | Pf3D7_14_v3, forward strand, 2494076 to 2494349 | whole sequence | segment_length=274
ATAAATATCTCCGTTACTAAATTCATACCTACCATAATTATCTAATGTACCATCTTTTATTGAACCATATGCATGATCACCGTTAGCAAAGAAAAATTCTACATCACCTATTTCTTGATCATTTTCAAAATTACAAATATATTTTGTTTCATCTGGTGTAGTTATGGTAGCTTTTCCGTGTCTTTTATTTTCTTTAAAAGAACCATCAAAAATAAATCCATCTTTTGTTTTATATATTCCATTACCGTGTCTTTTATCATCTAACCATTCTCCT
>Pf3D7_14_v3:2557729-2558668:f  | Plasmodium falciparum 3D7 | segment of genomic sequence | Pf3D7_14_v3, forward strand, 2557729 to 2558668 | whole sequence | segment_length=940
TAAAAAATATTTATATAATTATATTTTAATTTTTTTTTGTATTTTATAATAAATATATAAAATATATTAACATGCAATAAGTAAAGGGGGTTGATTTATATATCTATTATATCCAAAGGCAGTATTTCATTTTTGAACTAATATAACTTTTATAAGTAAAAAAAGGAAAGAAAAAAAAGGAAAATGGAAGAAATAATTAAAAAAATATATATCACAATATATTATAATAAATATTTATTTTTTCAAAATATTATTATATATATAATAACTAAATAAATCATTTGTATAAATCAGCAATAATTGGATTATGATTTTGACTTCATATTATTTTTTTTTATATTAAATAAATAAATATATATTTATATATATATATATATATATATATATATATATATAATTATGTTAATTTTCACTCTATTTAATTTTAAAAACTGATAATGTGGTCACAATAAAAATTTCAACCATAATTTATTTTAATATATATATATATAAAATAAGATATAATATAAAAAACATAATGAGAATACAAACATTTCTAGTAAATATTATGATAAATAACAATTGAAAAAAATTAAAATATATTATAAATTATACATAACATTATATATTATTTATACATATTATATCTTTTATGTGAATACTTATGTTCGCACACATGCAAATTAAAAAAAAAAAAAAAATACGAAATAAGGAAAGGGCTTATAAATAAAAACTAGTAATAAAAATAATATAATATATATATATATATATATAATATAATTATATATAATTTTATATATTATTATATTATAAATTAAAGTGTATATTTTTAAATATTATTATTTATTAAAAATACATATGTACTCATAGCATAAAACATATTTATAGGTTACTAAAGTTTTATTTTATTATTTTTTTTTTTTTGCTATATTTTAGTAGATTCTACTTCCTTTTTTGCGCT
>Pf3D7_14_v3:2559519-2560212:f  | Plasmodium falciparum 3D7 | segment of genomic sequence | Pf3D7_14_v3, forward strand, 2559519 to 2560212 | whole sequence | segment_length=694
CGCTGATGGATTTTTATTAATCGGAGAAAAGAAAGTCAGTGTTTTTGCTGAAAAGGATCCATCTCAAATTCCTTGGGGAAAATGCCAAGTAGATGTTGTATGTGAATCAACTGGTGTATTTTTAACCAAAGAATTAGCTAGCAGTCACCTTAAGGGAGGAGCCAAGAAGGTTATTATGTCCGCCCCACCAAAGGATGACACCCCAATTTATGTTATGGGTATTAACCACCACCAATATGATACCAAACAACTTATTGTTTCCAATGCATCATGTACCACAAACTGCTTAGCTCCATTAGCTAAAGTTATTAATGATCGTTTTGGAATTGTTGAAGGTTTAATGACCACCGTTCATGCATCCACTGCTAACCAATTAGTTGTTGATGGTCCATCAAAGGGTGGTAAGGACTGGAGAGCAGGTAGATGTGCATTATCCAACATTATTCCAGCTTCCACTGGTGCAGCTAAAGCTGTAGGTAAAGTTTTACCTGAACTTAATGGAAAATTAACAGGTGTAGCTTTCAGAGTACCAATTGGAACTGTATCAGTTGTTGATTTAGTTTGCAGATTACAAAAACCAGCAAAATATGAAGAAGTTGCTTTAGAAATTAAAAAAGCTGCTGAAGGTCCACTTAAAGGAATCTTAGGATACACTGAAGATGAAGTTGTTTCTCAAGATTTCGTTCATGATAAC
>Pf3D7_14_v3:2649287-2649512:f  | Plasmodium falciparum 3D7 | segment of genomic sequence | Pf3D7_14_v3, forward strand, 2649287 to 2649512 | whole sequence | segment_length=226
TATTCTTGTTTTTTTTTTTTTTATCTTGTTTCAATATTGTTCTTTTCGAACTATTTTTGCATAATAAAAGAAAAAATAATAACATAAAAATTTTGGAAGTGTTATGAAATTAAAAAAAGAAAAAATATTCCTACGTCTTAATACCTTTCTTTAAAATGCATATAGGAATACAATAATATTATAATATAATTCAAAAAGAATTTATTCATTTCCTTTTTTCTTTTTT
>Pf3D7_14_v3:2651905-2652196:f  | Plasmodium falciparum 3D7 | segment of genomic sequence | Pf3D7_14_v3, forward strand, 2651905 to 2652196 | whole sequence | segment_length=292
ATAATCAAAAATTTATTCTTCTCATAGGAGATGTAGAACCACAACAATTAAATGTTTTCTTATTCGAATCAGTAGCACAAGGAAATAAATTAAAATTTCATTTGTTAACTACTTATCCGATTAACATTTATGATGAACAAATCAAAATTGCAGATCATTTTTGTATTTCTTTATATATAAAAAATTTCGATTTAAATGAAAAGGAAAATATTAATTTATTGTACAGTATTAATGCACAAAATGCTTATTATTTATTTCTATTTTCTAATAAGTTCCATAACGGACATTATAA
>Pf3D7_14_v3:2685108-2685386:f  | Plasmodium falciparum 3D7 | segment of genomic sequence | Pf3D7_14_v3, forward strand, 2685108 to 2685386 | whole sequence | segment_length=279
ATCAACAAATAGTGTTGAATTATTTGCTGAAAGAGTAGAACATAGAGGATTGTGTGCAATGGCACAAGCCGAATCTTTAAGATATAAATTATTAAAAGGATTAGCAGTAAGAAGAGCATGTTATGGAGTTTTAAGACATATAATGGAATCTGGTGCTAAAGGATGTGAAGTTATTGTATCAGGAAAATTAAGAGCTCAAAGAGCTAAAAGTATGAAATTTAGAGATGGTTATTTAATATCTACAGGAGAACCATCCAAAAGATTTGTTAACACTGCTAC
>Pf3D7_14_v3:2721010-2721586:f  | Plasmodium falciparum 3D7 | segment of genomic sequence | Pf3D7_14_v3, forward strand, 2721010 to 2721586 | whole sequence | segment_length=577
TATATAAATTTCATATATGATAATATATATATAAAAATATTATATGCTTATATAAATTATAATAATATATATAATAATTGTACAATACGTATGTTATATATAAATATAATGTATATATTATTATATGTAAATTATTAAAACAATATAAAGATATATTGATAAATATTATATACTATAAAATACAATATATATTTTTCATATACATAAAATATTATATATATAAATGATATATAATATTATTTTTATTTCTCACAGAATCTTCGTTTTATGTTTTCCTTTCTCACCGTTTCCTCTGCATGCGTGGTTTTAATAAAATTATATTTTGCATGCAGGCCTTTTTCTTAAAATAGAGAAAATGAAAAAGTGGATCAATAATATATACAAAATAAGGTATATTTTACAAATATAATAAAAAAGAAAGAAAATGTAACAAAATTATAAAAAATATATTTTACGTAATAAATATGTTTAAGTAAAAATAATTAAGACAATATTTCAAATTCTATCATCATTTTTAATAAATTCATAAATACATCTATATAATTATATATATATATATATATATATATATTATTAT
>Pf3D7_14_v3:2785858-2786773:f  | Plasmodium falciparum 3D7 | segment of genomic sequence | Pf3D7_14_v3, forward strand, 2785858 to 2786773 | whole sequence | segment_length=916
AGTATATATAAAATAAATATAAGAGGAATAAGTCAATGGAAATAAAATTATAAATATCCATTAAAGGATAAATAATATATCAAATATGTTTATATCTACTTGATAGTTTTTAAAAAGCAAAAATATATTATAGATAATATACATTTTTATACAAAATGTATAAAAATATATTATTTCTTAAATATATTTTATAATATTTGTAATTAAAATGTTCATTTTACTAAGGATATATATTTCTCACTGTATGGTACAGATATAAATTTTTATTTTTATATTTTATTTTATTAATATTAGATGATATATAATTGAATTATAAAACTACGACATTAAAACATTAAATAATGTTTATATAATAATGTTTTATAATACACACATTATATATATAAATATATATATATATATATATATATATATATATATATATTATATTATGTGTTAATTTTTAATTTTTTATATGGTATCTTCCTCCTCGGCATCTTCTAATGATTTATTATCTTCATTTACATCATCACTATTATTTTTATTATATTTTTCATTATCATTATTTTCATATTCTTCCTCTTCTTCATTATCATCATTTTTTTCTTCTTCATTTTTTTCTTCATTATCATCAGTAGCTTCTTCTTCATCGTTCTCTAAAATTTTTTCTTTTTGTTCTTGATTAGAATTGTTTGAGTTATTGCTATCATCATTTTCATCTTCATTATCAGCTGGTGTTCCTTCATTTTCTTCCTCATTAGATGATTTTCCATTATTATAATTTCTATTTGTTGAATCATCCTCCCTTTCATTTGCTCCAACAACTTCATTTTGATCGTTGTCATTATTAGGCGACTGTGCATTCTTTCCTTTTCCTTCTTTTTCACTTTGTGCATTTTCTTTCTCTTGATTGGTTATTTTGTAGTCATTTTCATCA
>Pf3D7_14_v3:2802622-2802892:f  | Plasmodium falciparum 3D7 | segment of genomic sequence | Pf3D7_14_v3, forward strand, 2802622 to 2802892 | whole sequence | segment_length=271
ATAGAAGAAAGACACCATAGTGATGAAAATAATTTTATAAATTTAGAAACTTCAAAAAAATTAAAAGTACTTCAACATATGAGGATGAAAAAAAAAGGAATTAGTACGGCTAATTTAAATTATGAAACAAAAGTAATAGAGAAACACGACAATGAAAAGAAATTATTAGATAAACATTTTACAAAAAATATAACTGAAAAAGAAATTGAAGAAGCTCATATAGAATCATTTATTAAAGAAAATATGAAAGAATTTTATGACGAATTAAATA
>Pf3D7_14_v3:2981642-2982230:f  | Plasmodium falciparum 3D7 | segment of genomic sequence | Pf3D7_14_v3, forward strand, 2981642 to 2982230 | whole sequence | segment_length=589
GTTAACAGAAGAGCTGGTATCAAGGAGATCACCAAAGCTTATCGAATTTTGGCGCTGAAGTACCATCCAGATAAGTTTTTAACAAACTTCAAGAAATCTGGTGATGCTAAAGATTCGAAGGATGCTACGAATCAAGAGCAGAATGGTGTGGCTCTGTCATCTGAAGTTGTGATAGGTAGTGGAAACACAGCTAAAATGGAGAATCAGAATACCGGAAATGATGTAAATTCCGGAAATTCTGAAAATGCTGAGAAGTCTGAACAGTCTGAAAAGGTTGAAAAGGTTGAAAAGGCTGAACAGTCTGAAAATTCTGGAAAATCAGAAAATTCTGGAAAATCAGAAATTTCTGGAAAATCAGAAATTTCTGGAAATTCAGAAAATGCTAGAAACTCAGAAAATTTTGGAAACTCAGAAATTTCTGAAAATTCAGAATCTGCTGAACGTTCTAGAATTCCTGAAGATTGTCCAACTCCTGAAAACACACCTAACTCAGAAAATTCTGTAAATGTTGCAAATTCAGAATTTGCTGAGAATCACGTAGTTGTTGTTGAACAGTTGAATGATCAAGAAAGGAATCAGGAAGAAGGTA
>Pf3D7_14_v3:2988793-2989064:f  | Plasmodium falciparum 3D7 | segment of genomic sequence | Pf3D7_14_v3, forward strand, 2988793 to 2989064 | whole sequence | segment_length=272
TACTATATATACATATTTTGACCATGCAAGAAAATAATTGAAGGTGTGTTTCTAAAAATTTACACACAAAATATTTCTACATGATTTTCTCTTATGCCTTAATTTATTTTCCTATATTTATAAATGTAGAAGGGAAAAAAAAAAAAAAAAAATATGTAATAAATTGAAATAAATACACTTTTTATTTCACAAAGGAAGAACATCATGATAATAGGGAGAAATGTTCATTGAATCCCAATTCTTTATTTTATATATTTCATATATTTTTTTTT
>Pf3D7_14_v3:3005018-3005343:f  | Plasmodium falciparum 3D7 | segment of genomic sequence | Pf3D7_14_v3, forward strand, 3005018 to 3005343 | whole sequence | segment_length=326
TTAACTGGAATTATAATTTTATTAATATAAATATATATATTTTTATTTATAAATATATCTCAAAAAAAAAAAAAAAAAAAAAAAAAGTGCGGTATTTTTTGCATTTACACGGGGAATTCTATGAAAATTGTATGCCAATGTCTTTTTGTCCTAATATTGCTGACCACATTTTGTATTCACATGTAAGATCATATAAATATGAAAGGAAAAAAAAAAAAAAATATTCATATTTAATGTTTTTATTTTTTTGGAAATTAAATAAAAGAAAGGGAAAAAAAAATAAAAAAATTTCATTTTTCATTTTTCTTTTTTTTTAGTGAAAGATT
>Pf3D7_14_v3:3175935-3176368:f  | Plasmodium falciparum 3D7 | segment of genomic sequence | Pf3D7_14_v3, forward strand, 3175935 to 3176368 | whole sequence | segment_length=434
CAAAAATTGCCGAATGTGATTTAATATATGACATATTAGAGAAATTTAAGTCACTAAAATATAGAAATTTAATAAATAATAGGGAAATTGATTCTTACCATAAAAGAAAAAAACAAAAAGAAAAAAAATTACAGGATAAAATTATAAGACAGAAAATGAAGGAATATTATAAATTGAAAGATAAATTAATTATTGATAAATCATTTGGTACACCAGAGTATAATGAAGTAATAGCACGTATTACAAAAACAAAAATAAAAGATAAATTATATAAAATGATTTTTAAAGGAAAAGGTTTTTGGAGAAACCTATCATATACTATACGTACCCTAGGTGTTGCTTCTGCTGTGACTTTGTATTTAGGTATTATTGGTGCATCCTGTGGATTATCCGGTTGGGTTGCTGTTCTTGGTATTTGGAGTGTTTTTGTATTT
>Pf3D7_14_v3:3179613-3180183:f  | Plasmodium falciparum 3D7 | segment of genomic sequence | Pf3D7_14_v3, forward strand, 3179613 to 3180183 | whole sequence | segment_length=571
ATCATAACAAGATGTCGAGGATAGACACGCGCAACAATTCTTACAGGCGCCAGAACTCAAAAGCTGTTAATGAGTATTTATATGAAATAATTCGTGCGAGGAATAAACAGGCACAGAGGAAAAAATATTTAAAAATATTTTTATGCATTTCCTTATGCATTCTTTTTTTTTTAATAGGTTATGCATTCATTATGGTAATGAATATATAATATATATGTAAAAATTAAGTAAATAAGAATATATATATATATATATATAACTCAATAAATAAATGAATATGCATGTAAATATTTATATATATATATATTTACTTATTATATATGTATTCATTTTTATAGTATAATGGCTCTGTTGACGGAAGAAAATCCTTGTATCCAAAGAAATGTTCGAGGAAGTCGAGAAGCCTCTCTGAATTAGTACTTGCTAATTATCCTTCTTCAAATTATGCTTTTTCAAATTATGCTTCTGCAAATTATTCTTCTTCAAATTATCCTTCTTCAAAAATGGATGATTTAAAAAGGCATGAGAATAATTGCAGTAGTTCAAATAAAGCTGTGGATGAAGAAGGTAT
>Pf3D7_14_v3:3210655-3211005:f  | Plasmodium falciparum 3D7 | segment of genomic sequence | Pf3D7_14_v3, forward strand, 3210655 to 3211005 | whole sequence | segment_length=351
CTGATAGTGTGGGAGGACCTATATCTCCTACAACAAAATATAAAGTGAAAACATGGGAAACTTATAAAGCTACTGATACATTACCTAAAGGAGAATTGCTGGTTAAAAGTGATTCAGTATTTTGTGGATACTTTTTAGAAAAGGAACTAACAAAGAATGCTTTTACTCATGATGGTTATTTTAAAACAGGAGATATTGTATAAATTAATAAAAATGGCTCGTTAAAATTTTTGGATAGATCCAAGGGATTAATAAAATTATCACATGGGGAATACATAGAAACAGATAAGTTGAATAATTTATATTCACAAATTTCATTTATAAATTATTGTGTTGCTTATGGAGATGATT
>Pf3D7_14_v3:3249579-3250040:f  | Plasmodium falciparum 3D7 | segment of genomic sequence | Pf3D7_14_v3, forward strand, 3249579 to 3250040 | whole sequence | segment_length=462
CATTAAGTTATATGCAAAATCATAAGTATCATTTGATATATGCAACATGTAATAGTCAGCAGATGACGGATAAAAAAAAAATTATGAAAACTGTAAGTATTGTTATGGGTCTAACAGCACCTGCACTGTTGGGGGATCTTATTGTTATTGCTACGATCTGAAAAATGTTCCCATTTTAAGGACAAAATCTCCTTACTATGAAGAGAATTGCCCTCAGCAACAAGGATCAACTACTATATTTGTCTTTGCGAAGGTATCGTTTCATCGTAAGTATCAAACATTGATTAGGATGGAAACTCTTAAAGTAAAAAAATTGTTATTACTATTTTGAGTTATTCTTATCTTTTAGGAATACTTATTGAATGCAAATTGATTTTCTGCGTAGCACTGCACAAATATTATTAGAAATTCGCGAAGCTCGGTAGTAAAATAGTATGAACAAGGTAGAAAATGCATTCAAAG
