# Supplementary material for: Transcriptome analysis reveals a de novo DNA element that may interact with chromatin-associated proteins in Plasmodium berghei during erythrocytic development
Source: Sci Rep. 2025 May 28;15:18621. doi: 10.1038/s41598-025-03586-4 (PMC12120095; doi:10.1038/s41598-025-03586-4)
Supplement: Supplementary file 5 — Supplementary Information 5. [file 41598_2025_3586_MOESM5_ESM.zip › Supplementary File S6/DynSpansBySourceId_schizont.fasta]

>Pf3D7_14_v3:1185920-1188103:f  | Plasmodium falciparum 3D7 | segment of genomic sequence | Pf3D7_14_v3, forward strand, 1185920 to 1188103 | whole sequence | segment_length=2184
TGTACACTTAAGCTTTAATGTACATACACTAATGCCTTAATGTACATGCACTTAAGCTTTAATGTACATACACTAATGCCTTAATGTATATGCATTTATGCTTTAATGTACATACACTTATATTTTAATGTATGTGTGCTTGTGTTTTAATGTACATACACTTATGTTTTAATGTAAGTATATCTTGGCTACATATATATATATATATATATATTTTTTTTTTTTTTTCTTGTTTTTCAAAAATTTGCATGAACTGTTCAGGTATTTAGAAGGAGTAAGAAGAGTGCAGATAATTTACACTGTGGAACCTGCAGGTAGTAGAGGGGCATGGGGATTGGATGATTTTCAATTTCTTGTTTTCCTTTTTGGCGCAGCTCAACTTTCTTACAACAGGAAAATAAAAACGGACGATGTAAAAAAAAAATAATAATAAATAAATAAATAAATAAATATAAATATATATATATATATATATATATATATATATAATATATGTTTATATTATCACATGTAACTTTATATCTTTCTCAGTATTACATATTATAATATTTTCCTTTTTTTCATAGATTGAAAAAAAAGAATTGTTGGAATTGTGGGCACCGAAATATTTATATTTTGATGCTCTTAAGTATATATCAATGGTAATTTTAAGTAGCCAAAATTGACAAAAAAATAAAACATTATTTATATACTTTTTATTTATTAAACAACAATGATATATTTTATTTGAAATAAAAATATATTAACACATATATAAATGTAAATATATATATATATATATTTTTATTCTAGATAAAACATGCACCTTTTCATGAATCATCCCAAATGTTGTATGATATATCTGGAGTTGAAACATGGTATATGATTAAAAAAAAAAAATAAAAAAAAAAAAAATAAATATATATATATATATATATATATATATAATGTTCATATACATTAATATATAAAAACAAGTATGAAGTAATTTAAAATTCTGTTGCATTATTATTATACATTTATTATTTTATTTTTTTTAAGGGAAAAAATATGTAATGGATTACTTAAAATGTATCAAGCTGAAATAATACAAAAGCGACAAATATTACAACACATATTATTTGGAAATTTGATAGACTTTTAAATAGTATACTAAAAATGGATATATAATATAATATAATACAATATTATATATATATTTTATGTTTGATTATTTTTTTTATATGTGCTTATTATGTAGTGTCTTCATAATTTTTTTTACCCTTATAAAGATCATATAAGAATATAATTATATATATTAAAAAGGTTCATCTTAATATTAAATTTAATAATTTTTATATTTATACATAAAAAAAATATGGATGCTTAACAACATTCTTTCCCTTTATTGATTCTAACTTATGGTGCAACATTATGCACACCGTTAAATAACTAATGAAAAAAAAAAAAAAAAAAAAAAAAGAAAAAAAAAAAGAAAAAAAAAAGAAGAAAAAAAAAAAAAAAAAAAAAAAAGAAAAGATAAATCATATGAACGTATAATTATATAGGTGTATAATGCTATGAACATATAAGCGTCTAATATTATAACCGTATAATATAATTACGGCATAATTATATAACGAAATTAATTAAAATAGGAAGAAATAAAAATGCAATAACATATATATAACATGTATAAACCTTTCCTAACTTTAAGTGAAATTATATTAATTTTTACTTTTATAAAAATGATAGTAGAGAATAAAATAAAGAATAAAAATCTATTTTTTTTTTTTTTTTCCCTCTAAAAGGTTATGCACATATATATATATATATATATATATATGGTGGTGTATATTTATCGCGCAATTTTATTTAAAGGTGATAATATGTACAACCACATTTAAGAATTAAAACTAGTATTATAAAAAAACAAAAAAAGTGTATATTATCTTTGCATATATTTTATATATATTAAAGCACTACTTATAATTCAATAGTTTTATATAAATTCACATAAGATAAATTTAAATTTATTTATAAATATTTATTTTATATATAATAGAAGTTATAATGTAATTATTTCATATTATATTTTATTATTATTTAAGGACATGAATAAATATAAACATATATATGAAAGTACATCTATAATATATATAATGTGTATGTCACTTTATATGTACACGTGATCCCTATTTTAAAATATCCTTAAAAGATACACAC
>Pf3D7_14_v3:1189588-1189997:f  | Plasmodium falciparum 3D7 | segment of genomic sequence | Pf3D7_14_v3, forward strand, 1189588 to 1189997 | whole sequence | segment_length=410
GTACATAGGTACAACCATAAACTGTCTAGCAGTTTTAAATATTACGAACCTCATACAAACCTAGATATTATGGTAACCACACATAGATACATACATGCATACATATATATATATATATATATATATATATATATGTGTACATGAAAAAATTCCTAGTTCATCATTTAATTAATATTTTGTTCTCCCTTTTTTATTTTTTTATTTTTTTTATTTTATGTTATTTATTTTATTTTATTTATTTTATTTTTTTTATTTTTTTTTTTTATTTTTTTTTTTTTATTTTTTATTTTTTTCCCAGTTTGGCACAGGAATAATACAAGGGGTAATAGGAGTGGAGACATTTAAGATTGGACCGTTTGAAATAAAAAATCAATCTTTTGGTTTGGTAAAAAGAGAAAAAGCTAGCGATA
>Pf3D7_14_v3:1229478-1229798:f  | Plasmodium falciparum 3D7 | segment of genomic sequence | Pf3D7_14_v3, forward strand, 1229478 to 1229798 | whole sequence | segment_length=321
TCCATATATCTTTTGTTATGTTTGTTCTTTTCTTTTTTTTTTTTTTTCTATAATTTTATAATGTATAATATATATAGGCAAGAAAATGTAAAATAAAAAAAAAAGGTATTCTTATATACAAAAATAAAATTCAAGACGGTTGTTTTCTTTTTTATATATATTAAATAATGCTGTAGAAAAATTGAGGTTACGGGAAAAAGAAAAAAATTATTTAATTCATTTAAAATATAAAAGTTATATTTATTATATAACCCTTTTAAGTAATCTTTTATATATATGTTTATTATTTCAATATATATATATATATTTTTTATGTTCCTT
>Pf3D7_14_v3:1237558-1238541:f  | Plasmodium falciparum 3D7 | segment of genomic sequence | Pf3D7_14_v3, forward strand, 1237558 to 1238541 | whole sequence | segment_length=984
AACCCACATAATATTATTTACCATTATTAGAAAGATATATATAAGAAAATACCCCCATCATTTTTTTTTTCTTTTTTAAATTTTTTATTTATTATTTTTTATAATTTATTAGAGAACAATATATATACAAGTCAAAAAAAAAAAAAAAAAAAAAAAAAAGTGTTAGTATTTTTTTTAATTCCTGCACCGTTCATGCACTTGCAGAACGTCCATATTTTTTTTTTTATAGTATATGAAAAATACACTTAAGAAATTATATATTTATATATATACATAATATTAAAATATATATATATATATATATATACATATACATTTAATTTTTTGTATCCTATACACTAAAGTTATTGTAAGAAAAAAATATAATTTTTTTTTTTTTAGGTGAAAGAAAATATTTGTCTAATTAATCCTTTAAATAAAAATATATACATACATATATACATATATATATATATATATATATATATGCATTGTTTATAAATGTAGCGGAATAGTGATAAGTAGATTATATATATTATTAAACAAGGTTACAAGCGGACACAAAAAAAAAAAAATATATATTTGTTATATATGTCCTCTTTAATTTATATTCCTTTATATTTACCATTTAATATTCAAATAAAATGAAAAAAATAAAAAATAGTTAGTTATTTATATATTTCCAACATAAATAATATATAAATCAACAAGGGGAAAATATTATATAATATTATATATGAATTATCTTTATATATATATATATATATATATATATATATATATGTGTGTTTCTATTTAGATTTCATTTTATTGTTAAGCAATAAAAAAAAAAAATAATTACCTGCAACACACCGGAATATTTCAAAAATCAAAAATAACATATTTTTATTATTTATTTAAAATTGATTTGTACAAATTAACAAGGGATATTTTCAAACAATATAACAGGATTCACAAAAAAAAGTAATAAAAAATACAAATTAAAAAATGAAACAAAATTATATC
>Pf3D7_14_v3:1252422-1252744:f  | Plasmodium falciparum 3D7 | segment of genomic sequence | Pf3D7_14_v3, forward strand, 1252422 to 1252744 | whole sequence | segment_length=323
TATAAAAAAAAAAAAGGAAATATATAAAGAATAATAGGTAACATATGTTTAAGGAATGTCTATATAAAGAATATCAACATGTCCCAATCATTTTTAATGAAAATACATTTTAATGTTAGAATATATTAGATATATATAAGCACAAAACATAAAATGTAAAAGAATAAAAATATAAAAATTTTTTTATAAGCTTATACTGTATAGTCGCACACAAAAATATAAAATATTTTTAAAAACGATTTTTTGCACACACATAATAAGCAGAACATAAAATATATAAATATATATAAATATATATATATATATATATATATATATTAATG
>Pf3D7_14_v3:1263240-1263882:f  | Plasmodium falciparum 3D7 | segment of genomic sequence | Pf3D7_14_v3, forward strand, 1263240 to 1263882 | whole sequence | segment_length=643
ATATATATATATATATATATATATATATATTTATTATTTATTTTATTTTTTTTGTTTTATATATGTGTTATTTATAATTAAGACTAAATTAGGGAGAAGGTATTTTTGAATGGTTTTTCAATTTATAAATAATATTATATTATATTATATTATATTATATTATATTATATATATATATATATATATATGTATATATAAGGTGCAGAAAGGTGTGCAAAAGGAATACTTGTCTTTATAAAATTAAAATAATTGTATATATATAATTTTTTTAATGTAATTTATTTTTATATTTTTTTTATTTTTGTACTTTATATTTTTCTTTATTTATTCATTTGATTTATTGTAATATTTTGATATATATTTTTTTTTATAATAATTATTATTGTGTTTATTTGATTATTTTTTTGTTTGGTATATTTATTATATTATGCTTAAACGGAGTAGGACAATTCTAATTAAAATAAAAAAAAAAAAAATTTATATATATATTTATTTATTTATTTATACATTTATATATTTATGTTTATATATTTTTATACATTTCTTATAAACCAGACTAGGAACCAATTTATTCGTATAGAAAAATATGAAAGAGAAATATGTGCTGATAAAAAAAATCCTGAATAAAAATAATGATATTATT
>Pf3D7_14_v3:1330541-1330940:f  | Plasmodium falciparum 3D7 | segment of genomic sequence | Pf3D7_14_v3, forward strand, 1330541 to 1330940 | whole sequence | segment_length=400
TTTTATTAGTATTTTTAATTGTAAAAAAAAATATATAATAATTTTTTTATATGCACGATACTGATTATATACATACTATATTAATATAAGGAAAAAGAGGCTAAAAATTATAAAAATAAAATATTATTCAAAAAATAAAAGAAAGTATATATTCAATTCATACACACACAATTTAAGAATGATATATATATTATATATATAACACAATTTATTATATAATATATAGAAGAATATATATATATATATAATATATTTAAGGTTTTTTACATATATATATAATATATATCTCAAGCATATAAATATTTGTGCACACAATTATTAATAATTAAATAAAAATATGTGTATAATATATATATATATATATATAATATATAATATATATTATATATTTTGTTAGTAC
>Pf3D7_14_v3:1338595-1339128:f  | Plasmodium falciparum 3D7 | segment of genomic sequence | Pf3D7_14_v3, forward strand, 1338595 to 1339128 | whole sequence | segment_length=534
AACAAATCAATTACAGGATGATTTTTTTTAATACATTTTTTTTAATCTAAAAGGCACGCAGAAAAAAGAAATAAATTTTAAATCTTAATATATAATATATATAAATAACTTAGAATTTATTATATTTTTTTATATATTTACAAATTTATTATATATATGAAAATGATAAAAAAAAAATTCTTACATATATATATGATTATATATATTATAATATAATATACATATTATATATATAAAACCAAATCAATCTATTATTATACAACTTGAAAGAAAAACTATAATATATAATATATATATATATTTATTTATATTAATAATAATAAATAATATATATAAAATATCTTCAAAGTACAGCCACAGAGAAAAAAAAATTCTTTTTTGAGCTTTACCATAATAACTTATTCAACTCTTTTTTAATATTCATGAATATATTATAATATATATATATATATATATATATACTATATTAAGATTATTCTATTTATATATAATATATTTTTTTATATACATAATAAAATATAAATAAATATAAAA
>Pf3D7_14_v3:1376854-1377968:f  | Plasmodium falciparum 3D7 | segment of genomic sequence | Pf3D7_14_v3, forward strand, 1376854 to 1377968 | whole sequence | segment_length=1115
CTTTTCACTGGTGGTTATATATTAAGAAATTTTTTCTGACATGTATACATAAATTTTTTTCTCCACATTTTAAAAAAATTTGTATACAATATTGTAGACACAACGAATATCTTTGAACCGTCCATAAAAAAAGAGAATATATAATAAATATATATGTATATATAAATAAATATATGTATATGTAAATGTATATAAGTATATATAAATATATATATATATATATATATATACCTACATATACATAATATATATGTACACTATTTTATTGTATTTTTATATTTTTTTTTTTTTTTTTTTTGAATGAAAACAGAACAAATGTATATTAAAAAAAATTGAAAGAGAATTTTATAAATATATTATTTATACATTTGAGCTAGAATACAATTTAAAGAAAAAGAAACTTATTTACGCACACTTTATTGCATGTTTTTTTTTTTTTTTTTTTTCTTTTTTTTTAATTTGTGTTAACATATTTATTATATATACAAAATGAATTTATAAATTATAAAAATGGTAAAATATATATATATATATATATATATATAATATATACATACATATATATATTTTTCTTTTATTATGTGATGAAAATGTATGGTGTTTGAAATTAAAATTTATTACAAATTTTACAACGGATTAAAAAATGTGTACGCACAAAAAAAAAAATTTTGAACTTTTAAATATTTAAAAAAATAAATAAATAAATAAATATATATATATATATATATATATATATATATATATATATATATGTTCATATTTTAAAATAACTTACATTGAAAAAATAAAGTATAATAAAATAAATAAATATATAAATATATAAATATATATATATATATATATATATATATATAAATTTGTACTATAAACAACTGTCTATATATACATATAATGTATATATTTTTTTTCATTTGTACACATAAAATTATATAGGTAGAAATATTTCAATTTTTATAAAATGTTCATAAATTTAATCAGGTGGTAATTTTTGTTTGTTTAAACTATATAAACCTATTTATAATTATTTAAATAATGAATATAAAGTTTTAATTATTTTGTGATTTTATTTTTTTTTGTTCTGATAATATTATATATATATAACATAATATATATAT
>Pf3D7_14_v3:1418168-1418961:f  | Plasmodium falciparum 3D7 | segment of genomic sequence | Pf3D7_14_v3, forward strand, 1418168 to 1418961 | whole sequence | segment_length=794
TTTTTTTTTTATTATTCATACCTTAAATAAAATAAGCATATACAATAATCATCTATTAATATAAGACACAATATTATTATTGTTCAAATTTTTTTTGTTTTATATAAGAATAAAAAAATTATGAACGGTGCAGGAAAAATTGTAACATTTAAAAAAAAAAAAAAAAAAAAAAAGGTTGAATATTACATGTATTGTACAGGTAATGTTAAAAATGTCTTCTTTTTAATACTTATGTAACTGTATAAATTTTTTTTATTATATATGGTGTTTTTAGTAGATATTATTAAATATAAAAAAGAAATCAGTACAATGTATATAAAAATACATACATATATATGTATATATATATATGTATTTTTTATATTGAATGATTATATATAAATCTATACACTTTGGATCTTATCTTAATCTCATAAAACCGCACACACATAAAATTTGCATTAACATGCACAGTATGATCATATAATAATAACGTTAAAAAGGTTTTTATTTATTAATCTTTATATGAAAAATAACAATTTGGAAATGAGGATAATATGATGTATTATACATATATTTGAAATGGTAAAATTATATAAATATGTTCTGCACACAAATAAGTGTTTGAAGTAAGTTCACAAAATGATAAATTACTTCAAGGCATAAAAACACTATCAACATTATATAAGAAGGTTGTATAGCTCTTTTTATGTATATAAGTAGATGATCATTTAACATATAGACAAAATAAAATACATTTAATATATAAGAGAACTTATACATATATATATATATATATATATATTTATTTATTT
>Pf3D7_14_v3:1443955-1444623:f  | Plasmodium falciparum 3D7 | segment of genomic sequence | Pf3D7_14_v3, forward strand, 1443955 to 1444623 | whole sequence | segment_length=669
TTTTTTTTTTTTTTTTTTTTTTTAATATTTGACGTTATATATCATATAGAATAAAAATAATAATGCTTACAACAACAAAAAAGAAAAAAAAAAAGAAAAAAAAAGAATAGAATAGAATAAAAAACACACATTTACAACATTATTTAATACAACAACAATGCTATAATTATGCATAATAGTGTCTTCATTTATATGATGGAATGTTATCATAAAAATATATAAATATAATATATATTATATTAATGTACACCTCTTTTTATGAATTATACTTTAAAAAAAAAAAAAAAATTCAACAAATAATTTAAAATATATATATTTATATATATTTTCAATATTGATCATATTTTTGGTATTGTATTTATTTGGGGGTATTTTATATGTGTGCAATAATATATGTATGTATAATTATAAAAACAATTTATCAATATAAAATATATAAATATATATATATATATATATACATATATATATGTATGTATAATATTAATATATAATTATTTTATTGATATTTCACAATTCAGGCGTGTTCTATATTTTTATATGTTGTTTAATGGTATATTATACATATTTTTGTATATGTGAAAAAAAAAAAAAAAAAACTTTTACTTTTCTGCACATGAAAAGTACAATAATGTATTAATTTGTAACATTTTTAAAAGGATAACAATA
>Pf3D7_14_v3:1474711-1478007:f  | Plasmodium falciparum 3D7 | segment of genomic sequence | Pf3D7_14_v3, forward strand, 1474711 to 1478007 | whole sequence | segment_length=3297
TTATAGAATAATTCTTCATTAGCTGCTTGTGCTTTTCATAACCAGTATTTATATTATAATAAATTCGTATTATTAAAAGTGTTTCAATATATATAAAAATAAATAAGTATGGAAATGTAAAGCTTAGATTTCTCTTTTAATTTTTGAAAGATTTTTATATAACATAATTATATATTATTTACTTTTTAAATTATACATATGTGTATGTATATAACTGTACAACGGTGGAATAACAAAAAAAAAAAAAAAATAAAAATATATATATATATATATATATATATATTAGTGATATTATTATTTTTTATACATTTTTTTTTTTTTTTAATTTTTTTTTTTTTTTTTTTTTGTGATTCATACATTTCAATGAATAAAGAAAAAAAAAAAAAACACCGTGAATTATTTTTATTTTTATTTTTTTTCAATGCACATAATGTGCAGACATATATGCATACAAATATTAATTGGACATATAAAAGATGTCCATTTTTTTTTTTTTTTTTGTAAATATTTAACAACAATTTGCATATTTTACAAAAATTAAAAAAAAGAAAAAACTTCACATACCTTTTTTATTTTTATTTTTATTTTATTATTATTTTTTTAATTAATATTTCGATAAATATATTTTAATGAACATAAAAAAAAGAATATATGTGTTTATAGGATATAATTGGTTCAACAGAAAGAAAAGACATATAAAAATATGAATAAAAATAATATATTTTCTTTTAAAAAATATAATGTAATATTTATAATTATTTTTTTTATTTTTTTAATGAACATCATTTCTACATAACAAGAAAAAGAATTCTTCTACACCATCTCACAAAAAAAAAAAAAAAAAAAAAAAATATATATATATATATATGTGCATTATGATAAACATATATATAAATAATATATTTAATTTGTTACTTATATTATTTTTAAGAATGATACACAAATATGTTATATATAATATTTCATATATTTAAATTATTCTAATTTTTATTTACTGTTGTTTTTTTTTTTTTTTTTTTTTGTTTCCTTTGGATTAATATATTGAATATAACCATGAAAGAAAAAAGAAAATAATTAAAATAAAAATAACATCCAAATTGTTTAATTAAAAAGTATGAACAAATTAAATTTTCATACATAATATAATAGTATATTGTTTATTGATAAATATGTACAAAATAAATATTGCACCTTTAAATATGAATACTTCTTGAAAGATTACAATAAAATAAATTATAAAAAATAAAATTTATAACATACTTAAAAATAGAATATGTATTTCTTTTATGATTTTCTTCTCATATTTTCTTCATAAAAAAAAAAGAAAGAAAGGAAAAAAACCTCTTAATTTAAGAATATCTTAGAGTACATTTTATCATCTTAAACATAAATGAAGCGTAAGAACTTTTTTTTTTTTTTTGTATATATATTTATAAAAAAATTAAAATTTATAAGGCAATATATATATTTATATATATATATGCCCAATGTTTTTAAAACACCGTTTAATTACATATTACCATATGAAAGAATGATAATGTAATTATTTTATTTTTTTTTATGAAAAAAAATATAATTTAAGAATAATTAATTGTACTCCTTTTTTTATTCCACGCAAATTTGTATAACATTACAGGGTTCTACATATGACTTCTATTTAAAAAAAAAAAAAAAAAGAAAAAAAAAAGCATTTTTTTTTTTTTTGACTGGATATTATTTGTTTTTAATTTTAAAAATGTACTTTTATTATTTTTAATATAAATAAATAAATATATATATATATATATATATATATATAACATTATCCATATATTATTTATTTTTTTTTTTTATCATATGATATTATTTTATTCTTATTCTTTTTCCCAAATAAAAATTAAATTTTCATTTAATAATACGTTAAAAAATATATAAAATAAAATTTAAGATAAAATCAGAGTTATAAATATATAAGATTTTAAACATAGAAAAAATATTTTTTTTATAAGTGGAGAAAAAGAAGGTAAATATTTGCATGTTTATTTTTAAGAGTTATTAAAATATATATTATATAAAAATTATTAAAAGGAAATTATTCTTCATAGAAAGGAGAAATAAAGGAATGGATAATAAAACACGGAACCTAGTTTAATAATAATAAATAAATAAAAATAAAACAAAACGAAACAAAAAACATATATTTTTATATATAAGTATATATATATATATCTATATATATACATATATTTTATTATATTACATTTTTATATTATAATAAATATAAATTTTTTGTAATTCTTATTAAAAAAAAAATAATTATATGTATATATATATATTTCGATACAATAAATAGACTTAAAAGAAAAAACTATTCTCCATATATATTATATTATTACCATTATATATTATATATATATATTTTATTTCTTTTATATTATTAATATAGAGTGTATAAATATATATATATATATATATATATATTATATCTTTATTTACAACAATAAACCATATTATGTACCCCTCATAATATATTATAGCTTTTTTTTGGCCTTTCATTAATTTTATACAAAAAAAATAATAAAATATAATACATGGATATAAAATTCTATTTAACATATATAAATTTATAATAAAAAAAAAAAAAACAAAAAAAAAAAAAAATAAATGAAATGAAATGAAAAATATATATATATTTTTTTTTATGATATACTTATTTATAAATATATTAAATAAAAAAATAAATTTTTCATTTTTCATTGGTAGTGTTGTTGTTCAGGTTTTTTATATATATATTATCTCTTTTTTTTTTTTTTTCCTTTTGGATTTTAAATATTATATTATATATGTTTAAATATATATTATTAATATATTTATATATATATAATATATACATATAATATATATATATATATATAATATATTTATGTTGTTTTTTTTTTCTTTATAATATCGAGCCATTTTTACATGCAATTATACATAATTTATTTCAATGTATATATATATATATATATTATATATAGATACATATAAAAATTATATTAAAGATTATTTTATTGTGAGGTTTAATATATCTATGTATAAATATATTAATGTTTATATAATATATATAAATTATATTTATATATATAATAACAACATTGTATACCTATAAATAATACATAATTATAATATATATATATTTATAGTATATATAACAGAACGTGATAAAAAAAAAAAAAAGAAAAAAAAAGTTAACCCTTTTATATAAATATGTAGTGATTTAAAATATATATTATAATTAGTATATATATATATATATATATATATATATAATAATAT
>Pf3D7_14_v3:1501615-1502042:f  | Plasmodium falciparum 3D7 | segment of genomic sequence | Pf3D7_14_v3, forward strand, 1501615 to 1502042 | whole sequence | segment_length=428
ATATTATTTACATTGTTTTTTTATTTTAATTATTCTAAATATACCCATTGATAAAAGTTTTATAAAAATACATATATATATATATATAGTTTATATTTATATTATTATTTTTTGGGAATATATTTTTCTTTCTTTTAAATATATAAAAATTGTTATGTTATAATTATTAGCATGCATATATAAATAAATAATATTCACAATATATAATATACTTAAAAAAAAAGGATAAAGCGGCTCACAAAATTATAATATTATGTTATATTATATGTATAATTATATTAAAATATATTATATATAATAATATTGTTATATATACAACATATACATAATGTATATAATTACATGTATATATATATATAATATATATTTAACAAATGTATTATATACAGTATCATAATATTATTATAAATATATAATATATTATTGAA
>Pf3D7_14_v3:1511329-1512410:f  | Plasmodium falciparum 3D7 | segment of genomic sequence | Pf3D7_14_v3, forward strand, 1511329 to 1512410 | whole sequence | segment_length=1082
ATATTCTATTTATTTTAATATCTCATTTTTTTCATATATTTTTGTATTTTGATAAAAATTTAAAAATGAAAGGAATTTAAAAAATTATTTTAAACTTAAAAATACAATATATATTTTTTTCTTCATGGACAATTTCATGAACAATATATCTTAAGTATACTTATCTTAGAAGGGTTTTATTTTTTTTTTTTATCATTTTTTATATAATATATTAATGTATATAAATTTTTATGAATAATTATGTACATAACAAATGATATATAAAAATTCACATTATTTATATTCTGAAAATATAAAATATATATTATATATATATATATATATTTAAAATGAAAAAGAAAGATTATATAATTATGTGTTAAAACAAAAAAAATATATTTAAAAAAAAAAAAAAAAATATTAATGTGTACATAATAATAACATATATATATATATATATATATATATACATGTGTTAAATGAATAGGATAAAAATAAAATAAAATCATATATTTATATGAAAATATGCAAGTGTGTTCAAATAGTAACAATATATGAATATTTACATATCTAATAAAAGATACTATAAGGTAATATACATTACATAACTTGTATTATTATTATTATTATATATATATATATATAATATACATAATACATATATAATTTTTTTTTTTTTTTTTTTATAATAATGCATACATAATAACAATTTTGCAAATATATCAAAGTGGTATATTATTATATAAGCAATATATTATAAATATATAAAATGTTATTTATATAATTTTATAAGGTGTAAATTTTATATTTAATAAAATCATATTATTAATAAAAATTTAGCACAAAAGGAACAATTGTGTATTTTAAAAAAAATATATATTTTTCCATTTTTTTTTTTTTTTCTTTTGGACAAGTATTATTTGTTTAACAAAAAAAAAGGAAAAAATGAAATATATATATAAATATATATGATTTGACAAATTATTGTGTACACAATATTATTATATATACATATATATGTTTATATGTATATATATATGAATGCAAAATATTATTAATTACAAAGGTGTATACTACATTAATAAATAAATAAACATAATATA
>Pf3D7_14_v3:1514467-1516182:f  | Plasmodium falciparum 3D7 | segment of genomic sequence | Pf3D7_14_v3, forward strand, 1514467 to 1516182 | whole sequence | segment_length=1716
TATATATATATATGTATAATCTCCTATATACGTATATACAAACGCATATATATATCCATTACATTATGTTATTTATAAATCCGTCCGTGTATTTTACAACATTTTTAAATATGCTTTCTTGCTCTTCAATATTTTTATTATAAGAATGTAATTTTCTTTTAAGATTTTCAATTCTTTCTCTTTGCTGCATTAATTCCATATTATAGAGATGACACATGTCATCCATTTCGCTACATTTTTTTAATGTTGCATTAATCTGCACAAAAAAATAGAAATACAAAACTATGAAATTTATGATATTAAATGAGTGTATGCTTTATTTAACCCTTCCAAATATTAAAGAGTAAAAACGCATTTAATTATGTACATCAAAAAGGTAAGCATATATATATATATATATATATATATATATATATATATATATATTTATTTATTTATTTATATATTTAATAGTATTTTCTTTTCATATACTTGTCTACTGTGTTCATACATCATACTTCCATTAAATATGAACGAAATGATCAAGAATATAAAACAAGAGGAAAATAAGAACTTTTAACAATAACAAAATAAAATTAAAATAATAAAATAAAACTTTTATATGTCTAATGTACGGGCAATATAAATTTGCTAATATTTGTATATAATATTTAAAAAGTAATTTTTCTTTTTCAATATGGATATTGACAACATTAGAAAAAAAAAACAAAAATAATTATTTGATTGTATATATATATATATATATATTATATGTATGTATAAATTAATATGTTTCTAATTTTTGTTCCTAAAAAAATTTTTACAATTTGTTAGCATATTAAGTTGTACACAATTATTCTTCAATTTTATAAGATTAACTATGATATTTTAAAATGTATGTTAATAAAAAAAATATATGCAAAAATATAAATGCATATGACAACCATACTAAATATATATATATATATATATATATATATATATATGCATATTTTTTTATTATTCGTAACCTACAAAAGCTACATCACAGATATAAATTTACAGCAAAACAATGTATTTATATTATATATATATATATATGTATATTTTATAATATAGTAATGTATTTTTTTTTTTTTTTTTAATTAATATATGCATACAATATTTATAGATAAATGCACATTTTTTTTTTAATGGTTGTAACAACAAAAAGTTTTTAAAAATAACTTAATATTAATGCACACAATTTATATATATATATATATATATGTCAACGTTTTATTAGTTTTGTTTATTTATTAAATTATTTATTAATTTTTATTTATTTCATTTCATTTATTTTATTTTATTATATTATATTTTTTTTTTTTTTTTTTACTTTGTTCTATTTTCCATAGAAAAATAAATGGGAAAAAAAGAAGAAAATATCTTCATTTTATATTTATATATGTATACCAATACTATTTATAGTATTCATAAAAAAAAATTATTACATCTTTTTTTTTAAGTTTTTTATCATGGTGAATGTGCATTGGATAAACTGAAAAGACGATATAGTATTAAATAAATACATATATAAAAAAAATATGATATCTTTGAAAAAGAAGAAAAATAAAAAAAGTTGCGTTAAATGAGAAAAGCCTAACAGGAAATACAAAAAAGAATAATAAAAGATTGTGTGATATATATATATATATATGATTTTTATATATATCATATAAAAACATGATTACTCTTAATCTTTGTAATAAAAGTACA
>Pf3D7_14_v3:1540266-1540684:f  | Plasmodium falciparum 3D7 | segment of genomic sequence | Pf3D7_14_v3, forward strand, 1540266 to 1540684 | whole sequence | segment_length=419
ATTACAATATGCAGATGCTTTTTATATTTATTTTAAACCTCTTGAACAAATTTAGAATTAATTTTATATTGCTTTACAATTTTTTTTCCATATGAAATAAAATGTTATGATAGAGCTAGTTAACCATTTTTTATGAATATTATTTTGACTTATAATTTAATATAGTGAAATTTTTTCTTTTTTGTAAAATTATTAAAATGTACCTTTTAAAATAAAAACTTTTTGTCCATTCAAATAATTTGTTCTTTTATTTTATATATAGAAAAATATATGTTAATAGATAATTTATAAATATTAGTGTGTAAACTGTTACAAGCTTAACATATACTATTTTACCTTACTTTTCTCATATGTTATTTTTAAATAAACAAATATGTATTACTTTTAATAAGGGCACTTAACTTTCCATCCCCAAAAAA
>Pf3D7_14_v3:1546085-1546463:f  | Plasmodium falciparum 3D7 | segment of genomic sequence | Pf3D7_14_v3, forward strand, 1546085 to 1546463 | whole sequence | segment_length=379
AAAATAAAAATTCTTTTTATTTTAATTTTAAATAATATATATTTATATATATATATATATATATATATATATATAATTTAATTTTTTTTTATATTTTTTTATTTTTAACATGCTTTAAATTTATTGTAAAATAAGTTATGGGTAATTGGCGCAGTTGGTTAGCGCGCGGGTCTCATAATCCCGAGGTCGTGAGTTCGATCCTCACATTACCCAACCGGGCCTAAGATGTAATGCCTTAGCCTATAAAATCATAAAAACACCTGTTGCCTCAACACCAACATCTGTTATTTTATTTATTTTAAAATATTTTATATATATATATTTAATTTATTATTATAATTTTAAAAAAATAATAAATTTTTCCTTTTTTTTTTTTTTT
>Pf3D7_14_v3:1546919-1548676:f  | Plasmodium falciparum 3D7 | segment of genomic sequence | Pf3D7_14_v3, forward strand, 1546919 to 1548676 | whole sequence | segment_length=1758
AATAAAAGAGAAAACAAAGAATAATGAGAATGTATTATTTTAGTCCATTTCTTTTATCATTTTATATATAATTATCATAATAATATCATTATTATATATGTTTTTATAATTAATACATTTTTTCGAACTATATCATAATTAAAATTTTAAAAAACGAATTATAAAATGTATACAACGGTTTTTCTCTTTTTTCTTTTTTATTATATTTTAAAAGTCTAACGTGATCAGAATTAATAATTTATATTTTATTTATATTTATAATATCATGATAATGCAGGATAATTTTAACAATGGTATAAAATTATTTAAATAATTATAAATTCAACAATAATAATGTATATTTTGTAAACCAAATAACCATAATTATGTATATATATGTATGTGGATATATATATATATATATGTGTTCTTTTTTCATTTTAAATATAAAACATATTATTAAATGTTATAAATTCAATATAAAACGATGAGAAAATATAACATTTTATAATATATACGATATTTAACAAAAATTACACTTAAATAAAAATGTATATTTAAATGTTATATATATTATATATATATATATATATATATATTTATACACATCTAATAATATTATATGACACGAGTAAAAAATTCGTTGATACCATTTTTTCATTTATATTATTATATGTATATATAAATATACATTTTTTTTTTTAAAGTATAAAAAATTACTCTTGTGTGCAAATAGGGATAATATATTTATGTAATTATGCAAAATATAATTTTGTAAAATAAAAAAAATATATAAAAATTATAATATATATGTATATATTTGTTTTTTTCATACATAATAAAAATGACGTACAATTTTTTTTTTTCATTTATTATACAGTGTTTTTATTTTTCCAAATATTTTGTGCACGCACTTTACATTTTTATTTTTTACAGTATATTTATTATTATGAATAATATAATAAATATTTCTTATGATATATATAACATTAAAAAAAGAAAATAACATAAAACATAAAATACAATTTCAAATTGTATGTGCACATGTAGAAGTACTTTTTCTTAAAATACTCATACATATATTATTCTACAAATATATAAATATATATATATATATTAAATATATAAGTTAACATATTTATTTGTAAATATATTTTTAATGTTTTACTTTCATATGTTGTTGTTGTGCCTTTAAAATGTACAGTTTTATATATTTTAAACACATATATTATATATATATATAATATATTTTATTTTTTATTTTTAAAATAAAAAATTTTTATAAATTAATTTCCATTATATATATATATATATATATATATATATATATATATTATATATATTATATTTTTTTAAATAGTAATATATTTAACATAAAATTCATTCCTGTTAATATTGATTCCTTGTTTTTTTTCCATAGGAAAATATAAATTTATATATATGTTAATTTATAAAATACTATATATGCACTCCAATATATATAATATATATATATGTATATATATATTATATATATTATATATGTATATATAAATATATATATATATTATATTTATATATTTATATATTTAATTTTATAATTTCTTTTAATAAACATAAAAAAAAATTTTTTTTTTTTTAATTTCCACGTTTTTCCAGGATTATTTTTTAAATTTTATTTCTTAAAGTAGAAACCAGAAAAAAAAAAAAGAAAAAAGGATAAAAAAGAACGCTCATTTTATTATCAATTTTGAGGAAAATGTTATTTATATAAATAATTTCCTTTAAAAAGAAAAAATT
>Pf3D7_14_v3:1603692-1606564:f  | Plasmodium falciparum 3D7 | segment of genomic sequence | Pf3D7_14_v3, forward strand, 1603692 to 1606564 | whole sequence | segment_length=2873
TTAAAATGGTTTAGGAATATATATATTTATATGAAAACATAAAGAGATAAAGAGATAATTAATCAGTTCATTTATTTTTTTAACAAAAAATTTTCCTTTTTCCTTTTTAATATTATACTTATCCTAATAATGTAAAAAAGAATTAATAATATTTTTTTCTAAATCATTATTTCTATTTCTATTTCTATTCCTATTGTTATTCCCATTTTATTTTATTTAATTTTATTTTATATTGGTTGAGAATATATATTTTTTTTTTTTTTTTTTTTTTGCTTTCCGTAATTTATTTAATTTTATGTTAATATCCCATAAAATGAAATAAAAAAATAAAAAAAAAAAGAAATATTTTATATCCATATAAAAAAGCATATTGAAAATATTTATTTACAAAAATGTTCTTTTATTATTATTATTTTTTTTTTTTTTTGAATGGGTTCTTATACATACTAAAAAAATGTACTTGTATTGTTTTTTTAAAAGCTAATAAAATTAATATATATATAATATATATATAGAATAGAAAATGGTTATTTTTATTTTATCCTATATTTATCAACCACCACAACCCTAAAATGATATAATATATAATACTCTTTTATTTATGTATTATAATATTATGTTGTTCTATATATTTCTTATAAACAAATTAAAAAAAAAAAAAAAAAAAAAAATATTATTATATATATATATATAGAATTATAATTGAATTTATTATTATTATTTCTAAATTTTTTTTAAGTTTTTTCCATTTTTTTTTTTTTTTTTTTATTATTATTATTCTATAAATTTTAACCAAATCTCAAAAAAAAAAAAAAAAAAAAAAAAAAAAAAAAAGTCGCACGCTAATTTGGAGTTGAACCATAAAATCATGCTTAACAACCTTTATATGCACTAAAAAATAAAAAAAAAATAAAAAACAAAAAAAATAAAGCGAACCAAAAATTAAAAAAAATTAATCAAAAAAAAAAAAATATAATTAAAAAATTATCAAAAAAATATCAAAAAATATTCAAAAAAAATTATCCAAAAATATTCAAAAAAAATTATCAAAAAATATTTAAAAAAAATTATCAAAAAATATTCAAAAAATTAATAAAATATAAACAAAAAAAATAATAAAGAGCTAAAAAAATGGGAAATAATATTAATAAAACCAAAAGAATCATAATATTTTTTTAGATTTTTTCAAATATATAATTAATTAATATATAAATTTTCCTCATTTTTTAATAACAAATTTTTTGTTATATATGCTTTTTTATTAAATCATTTCAAGTCTTGCACAGAACATTTTTTTTTTTTTTTTTTTTATTAAATATATATATATTTATATATATATATATATATATATAATATTATACTATAATATATAAATATTATTATATATATAACTTTTTAATGTATAATAATTTTTGTAACTTATATATATATATATAAATGTGTAAAATAGAAAAAAAAAAATTCAATTTTTCATGTAATTTTTATTTTTTGCTGTTTTTTTTGTCTTTGTATTTTTAATTAGTTCATATATTCTTATAAACAATATAAATTTTGTGAACTTAGTAAAAAATTCTTTTTTTTTTTTTTTTTTTTTTTTTTCATTTAAACTTTATAAATTAATAATTATACAAAAGTTTTAATTTTACATGCACTTTAAATAAAATTGTTTTTTTTTTTTTTTTTTTTTTCTTTAAAATATTATTATAAATTATATATAATATACATATATATGGGTACATATATTAATATATATTTTTTCCCTTCTTTTTAATATGTAATATTACATAAATATATTTATATATACATTTAAAATAATTTTTATAAATTTATAAAGTGATTTTTTTAAGAGAAAATGAGATTATCAATAACAGGATAACGGGTGAGATGTAATAATGCATAAAATATATTTATATATATAATATTATATATACATAATATATTTATATATATTCACATGTAAAATATAAAATTTTCATTTTATATATTTATATATATATATATATATATATATATATATATACATTTGTCTATATAAGAAAGAAGAATAATGAATAAATTGTTATATAAAAAAAAAAAAATTATAGATGGATTCAAAGAAAAGAAAAAAATAATAAATGAATAAAAAGTCTACAATTGATTCATAAAATATATATGATTTTTATATATACCGAAAAAAAATTTTTAAAGAATATATAATTACATAATATATACTTATTTTATATGCATAATATATATATTATATATATATATTATTCTGTAATTAAGTGCATGATTTTGTAAATTCAGAGGGAAAAGATTACTGACGATTAGTATATGAATGATACGTATTTATTTCACACACGTTAAAAAAATAAAAATAAAACAGATGAATAAATAATATATATATATATATATATATACTTTATGTAAAATTTATGTTGTTTTTATTTTATTTTATTTTATTTCTTTTTCTTTTTCTTTTTCTTTTTTTTTTTCTTTTTTTTTATGTCATTTTAATATATATCGTTATATTTCATTTTATGTATTTGCTATATGAAGCGCCATCTTTAAATGATTATACATATTATACATCATATATTTCCTATTCATACCTTTAAGAAATATATTATTGTAGACATATGAGATATATTATATTCATATATTTTTTTTTTCACTTTAATATATATATGTATATTATATGCATTTTATTTTATAACATTTCAGATACGTTCTTCTCTATGTCTTTTTTTTTTTTTTTTAATTTAGATATAAATATATACATTTTTTTCCGTCAAATATAATTATATTTTAAGTTAAACCTTTTGTTACTTTTTTTTTTATTCTTTTTTTTATTCTTTTTTTTTATTCTTTTTGTTATTCTTTTTTTTATTCTT
>Pf3D7_14_v3:1612794-1613043:f  | Plasmodium falciparum 3D7 | segment of genomic sequence | Pf3D7_14_v3, forward strand, 1612794 to 1613043 | whole sequence | segment_length=250
ATGGTGTTGATATCTGTCAATTATATTTCTTCTTTTATCTTGTCTTCTAAAATGTACATCAGGATTAAATAATAAGTTACGTAATATAATACACATAGAAAGAGCTACAGCATAGTAGGATATAAAATAATAATTATATTGACTTGGATCATTAAACCAATTGTTATAACTCTTTTTGAAAAAAAATTTCAGTAATTTATTATCCGTATAGCAACCGTTAAAGTTGCGAAAAAAATTAAAATAATGTTGT
>Pf3D7_14_v3:1616851-1617253:f  | Plasmodium falciparum 3D7 | segment of genomic sequence | Pf3D7_14_v3, forward strand, 1616851 to 1617253 | whole sequence | segment_length=403
GAAGCTAAATATTATTCATTATATACATGGAAAGAATAAATAATCAAATTTATGTTTAATTTTTATATTTTTATTTATTCTTATATATATAAGGAAAAAAGAAAGGTATTGCAAATTTTTCTATTTTTAATGACCCAACAAATAATATAAGGAAATTTATTTTTTCTTTATTCTTAAAAAAAATTTTGAAATAATATAAAACAATATTTTTTAAGAAATTATATTTGTATCTTATATATTTCTGGAAAATAATAAAAAATTTGGTTCTTATATATTTTATATTATTTCACATTGTTTGAATACACGTTTAAAACGTGAACTAGAAAAAGAAAAAACAAAAAAAAAATCAAAAAGCACATCATAGAAAAAGAATACATTTTTATATTATAACAAAAATATTAAT
>Pf3D7_14_v3:1636677-1637556:f  | Plasmodium falciparum 3D7 | segment of genomic sequence | Pf3D7_14_v3, forward strand, 1636677 to 1637556 | whole sequence | segment_length=880
GATATTTTTTTAGAACAATTAAAACATATACATTTCAATTTCTTTTATATCATTTTATTTTTATTTATTATTATATCACCTTAATTTGACAAAGCATATTATTTTAGGTGCACTTGAAATGTGTTAACTATTAATTTAATATTAATATGTAAAAGTGATTAACTTGAGAATAAATACATCATAATTATGCAAAAATAATAATACGATTATATATAGTGCCAAAATAAAAAGGTGTTTAATTAATATATCGTAAATATAATGTATTTTATTATATATATATATATATATTACTTAGACATACTAATATACACGTATATGTAAATTACCATTTGTATTTTAGTGCCATGAGTTAATAACAAAACAAATAATCTTTTAACAATATTTATACATTAAAAAATAAATTAATAAATATATTTCATAATCTTTTTTTTTCCTTTTTTATAATAATATATTCCTTCATTATTTTATAAAAATATATATATATATATATATATATATTATATTATATTGTTTATTGTGATATAATTTTATAACTCTTTGGTATTTTAATTATATAAATATTATAAAGTATCTCCAAAAAAAAAAAAAAAAAAAAAAATGTGTGCAATTATTAATAACATACAAAAAAAAAAATATTATATAATATATATATATTTATTTAAAGAGAAAATTTTTGAAAATATGATCATATAATAAATTGCAAAATTACTGGGAAGAAAAAATATATGTATTCGAAATTGGTCAATTGATTATATATATAATACATTATAGATAAAAAGAAATGCTTACTTCAAAATACTTATTTTATTATATATACATAATATATATATATATATATAATATAACCTTTATAGTTTTAATATTACAAGTACAGTGTTAA
>Pf3D7_14_v3:1637973-1638251:f  | Plasmodium falciparum 3D7 | segment of genomic sequence | Pf3D7_14_v3, forward strand, 1637973 to 1638251 | whole sequence | segment_length=279
CTATATTTTACATTTAAAAAAGAATATTAACATAAATGAAAAATGACTACATATATATGTATTGTTAAAAATTTAGGTGTTCTTCAAAATGTTCTACAAATAAAAGAGAAACAAGGAAATAACAATTTTTAATATTTTTATAAATAAGTTAATGTTTTTTTATGGTTCATAATTTCGTTTTTTTTCCTTTTCTTAAATTGAATACACAAACATAAATACGTGCTATTAAGGATAATATAAAATATATTCCAAAGGATATTACGAAATCTTGTAATATAT
>Pf3D7_14_v3:1668102-1668795:f  | Plasmodium falciparum 3D7 | segment of genomic sequence | Pf3D7_14_v3, forward strand, 1668102 to 1668795 | whole sequence | segment_length=694
ACCAACATTTTGGCTAGTCAAGTTGTACAAAAAAAAAAAAAAAAAAAAAAAAAAAGCACGTAATATTTATATATATATATATATATATATATATATATTTATAATTTTCTTGTATATTAATTATTTTTTGTATGCACATATAGGCATAAACATTTATACCGAAAAAAAAGACATTATCTTTTTTATGAATTGTTCTGATTCAAAAATATATTTCTTTTCTTTTTAACATTTTTCAAAATATTGACATTACCAAAAGTAAAGAGAAAAAAGAAAGAGTATACACAAAAGTATTTTTTTTTAAATATAAAAAGGACGTGATGTAAAATTTTATAAATTATTTGAAAGACCAACATAAAAATGACATAACAGTATTGTCTATAAATAATATATATATATATATATATATATATATATATTTATATTTATATTTATCTATTTATGTTTGTTCATTTTATTTTTATTACATATAAATAAAAAAATAAGTATATAATGAATATTGGTATTAAAAATATAAATAAGAGTGATGAAAAGAACTATTCTAACATGACCAATGAAGAAAAAATTAATTTTAAAAGGAGAATAATACTAGATGGAATAAATTTCTCACAAAATTTTTCATACTCAAACTTTGCATATTATGAAAATTTATCATCTGTCTATGCAGGATGTTTGGTAAAACACTGAAAAAATGAAC
>Pf3D7_14_v3:1680219-1680838:f  | Plasmodium falciparum 3D7 | segment of genomic sequence | Pf3D7_14_v3, forward strand, 1680219 to 1680838 | whole sequence | segment_length=620
CTCTAAAATGAAGAAAAAAAAAAAAGTTACTTTTCCAAAAAATATTTCTCCTGGTACTGAGGATAAGGAATCACAAAGAAATATATATATATATATATATATATATATAAATACATATTTTCCTTATTTTAAAAATTAATATTTATTTATTTATTTATTTAAAAGCTCTATTTTTTTATGGATAAATAGTTTTTAAAAAAAAAATTAATGTAGTTCCACAGTTTTATATATATACATATATAAATTTTACCTTCATATATATATTTATTTTTTAAAAGCATTTATTGTTTTATTTTGAGGTCTGCAAAAAAGTGCTATATGAATGTATAGTTATATCATATTAAGAAAATTTCAATTGCCTTATTTTATTTTAATATATTTATTTTTGGAGACCTCTTCCTTATTTTGCTTTTTTCCTTTTATTCTTTTAAATAAATAAGGGTATATTCATTAAAGGAAAATAAAAATAATTACACATTTGCAACATGTAACATTAAGTTATTTTTTATATTAAATAAAAGAAATATATATATATATATATATATATATATATTTAATTAATATTATCTTCTGTTCTAGTTTTTTTTCAGGAGTATCATATTTTGACATTAATTATATGT
>Pf3D7_14_v3:1699010-1699980:f  | Plasmodium falciparum 3D7 | segment of genomic sequence | Pf3D7_14_v3, forward strand, 1699010 to 1699980 | whole sequence | segment_length=971
ACATTTAACTATTTAAATAAATATATTTTTTTCATACATATTTTTTAATACACATGAAATTTTTATGAAAAACTGAAAATACGGTTGTTTATTTTGTACGTAAAAAATATATTATATATATGTATATAATATATATATGCATTATTTATATAAAAAAAATGATACCTTTAAAGATATATATATATATATATATGTATATTTTTTAATTGTAAATATTAAAATGTGAATTTATCATAATTTCATGTGTCCTTTAATATTATTTATTTGTTTCATTTTTTTTATTATATTTATTTAAATGAAGGTATCATATGAAGAGTTGAAGAAAGAACATGCATAAATTTATGATATTTCAAATGTGATCTTCATTAAAGTTAATATAATATATATATATAATACAAATATAGGGGATTTAATTATAATTATATTACATACACATTATGTGAATACATTTATATGTATAATTTATTCTTTATTTTTTTTATTTTGTAAGTGCAGCTTGTCCTTTAAATGTTTATTTTTAAATAAAATTTTGTTGTTTTTAAATATGATTTAAATTTTTTTTAGAAAATATAAGGAATATTATAAATTTATATGCATGGGAAAGAAAAAAAAAAAAAAAATTGAAACAACCTATATATAAGTATATATATATATATATATATATATATATATATATATATATGTAAGGTTAATCTCCTTTTATGAGATATATTAAATTCTGGAAATATGAGAATAATTAAAATTATCTACACACCTTTATAAATATATATATTATATATAATAATACTTACAAGAAGTATTAATATGGGCAGTTCTTTAAATACAGAATAATTTTTTCTACATATATCAATATTTTTTAAAGTATTATACTTTTGGATATATAAATATATATAATACTTATGGTTATTTATTTAACTTAGGAACTTCCAAAAGAATAAATCCAAACATATAATTTATATTATATATATATA
>Pf3D7_14_v3:1715879-1716573:f  | Plasmodium falciparum 3D7 | segment of genomic sequence | Pf3D7_14_v3, forward strand, 1715879 to 1716573 | whole sequence | segment_length=695
TTAAGGCAATAAGGATTAATAAATTTGTATAAAAGAAAAAAAGAGTTAAAAAAATGAACATATATAATAAAAAGATTCATATATTTATTGTATATGTCAATTAATTATTTCCCCCCTTTTTTTTTTTTTATTTCCAAAGTTGTTAATTTCTTATATGTTCATAAATGCTTCTTTATCCCATTTAAGAAAAACAACTACAAAATTATATTATATAGAACTTTATTGAAAAAGTGGAATTTTATTTTAGTTTTTTTTATTAACGTTATTTTTAATTTATATATAATATATAATTCTTTTATGAGGACCTTAAATATATATATCCATTTTTTTTTTTTTTCAAATTTAAGAAAATTATGATATATAAAATATAGTAGCTATATATTTATATATATTATTATATAATTTAAAAAAAAAAAAAAAAATTATTATATATCTATATATATATATATATATATATATATATATTATATCTATTTATGAATACAAATATATAATATACAATATGTTCTAATATATATAAATGAACGGAAAATAATTTTCCAATACGGCACAAAGATATGAATATTTTGTGCATTTCCAGATTGATTATATTTTTACATATATGTAACATATTATATATATATATGTATATTTTCATGAATTTATTGCTAGATTAATTTTTTCTTTTTTTTATGATAAACATTTGATTAAGTGGA
>Pf3D7_14_v3:1729018-1729417:f  | Plasmodium falciparum 3D7 | segment of genomic sequence | Pf3D7_14_v3, forward strand, 1729018 to 1729417 | whole sequence | segment_length=400
TTTTTTTTTATAAAATAAAGCTCAAAAATAAAAGGTATAACAAAATAAAAAATTATTATTATAATAAGTGAAAAGCTCAAATAAAAAATGAAAAAAATAAAACAAATCTGTTCATTCTGTTTATTTGTTTGTTTTTTTGTTTTTTTGTTTGTTTGTTTGTTTGTTTCATTCTTTCTTTTAGTATGTTGTCTTTTATTTTCCCTTTGTGCATGCAGTTTTCTTTTTGTGATTATGGTAAATAACTCTATAAAGAAATATATACAATTGGGGTGTTCATGAAAAATAACATTTTATTTTACATCAAATCACATGCTATGGATATAAAGGAACAAGGGAAAAGAAAAGAAGAAAAATGGAAAAAAAAAAAAAATATATGAATATATATATATATATATATATA
>Pf3D7_14_v3:1846477-1847007:f  | Plasmodium falciparum 3D7 | segment of genomic sequence | Pf3D7_14_v3, forward strand, 1846477 to 1847007 | whole sequence | segment_length=531
ATTATAAATGCAGCAAATAATATTTTATTATATATATAATAATATAATACATCCACTAAAATATATAAAAAAATATAAGGATTATTTTTTTTATATATTATGTTTTATACAATATGATATTTTATTATATTTAATTGTATTTATTAGTAAAACAATTGTAATAATCATATATATTATTATTAAATATATTAATATATTATATGATATATAATAATAATATTACATTGCATATATAAAAAGAGATATAGTTCATATATATCATGAGTATATTTTGTATATATTATATATAAATACATAAATAATATTTTTATTTTCTATAAATCACATGAATATATATATTATATGTATATATATAGGTATTAGCTCTATATTTTTCAGAATGGTAAATAGTGATGAAAATGTAACTTCATTATGAACATTATGTTATCATGTAAAATATAAATTAATTATTATATTAAATAATATAACAAAAAATAAAGTAATATAATAAAATAAAATAATATAATAAAAAATAAAATAATATATGAAGAA
>Pf3D7_14_v3:1868647-1869732:f  | Plasmodium falciparum 3D7 | segment of genomic sequence | Pf3D7_14_v3, forward strand, 1868647 to 1869732 | whole sequence | segment_length=1086
TACCATTATATGGTGAATCATATTTTAAAATAACAAACTGTTAAATCAATGCAGATAATAAAAAAAAAAAAAAAAATTACAAAAAATTATGAATGTACAGGAAATAATGTTTTAACTAATCAGCCAAAATGAAATATATATATATAAATTATTATGAACAGGTCATAATAAAAAATATATATTTATATATGTGTGTGCAAAAAAAAAAAAAAGAAAAAAAAAAAAAAATACAAGGATTAATAAATACATCAATATATTTGTTTATATATATATATATATATATATATAAGTTATTAACATTTACTTTTTATATTTTTTTAAGGTTTCTATATTATTTAAAATGTGAATAAGTCGCTTATGAGAATTGCATATAAAATAAAACTTAAACATATGATTTATTATGAAATATATAAATAAAATTATATAACATAGTTTCTCTTATATACAAAAAATATATACAAGTATATAAATAATTAAACATATATATATATATATATATATTTCGTTATTTCTTAAGGGAACATAAAATGTTTTATAACGTCATAATAAAAAAATAGAAAAAAATCATTATTACTATCCTTAAAATTGAAAAGTATATAAATATTTATATAATAAACATATATTTATTATATGTTTTATATTTTATTTATTGTTTCTTTTTAAATGAATATAAAATAGTGCGTTTCCATGCATGTATTAATAAAAAACCCCATAACCTATTTTTAGGGGATTATAAATTTATACCAGTGCATTTTGAAATATATATATAAAAAAAAAAACAAAAAAAAACAAAAAAAAACAAAAAATTATTATAATAAAACATATATTTATTATTTATTATATATACCATTTGAAGGACATTATATTATATATATTGCTATTCATAATTATATATATTAATTTATATAATATATATATAATAAAAAATAACAAATTCATATATAAAAAATATACATATAATATTTATTATAATATTTTTACTATATATATTATATATTACCTATATAAATGTTATAATGTTCTTTATTGCCATATATAAATATATATATATAAAACATATATATTATTATTATTTTATTATATTAA
>Pf3D7_14_v3:1889236-1889610:f  | Plasmodium falciparum 3D7 | segment of genomic sequence | Pf3D7_14_v3, forward strand, 1889236 to 1889610 | whole sequence | segment_length=375
TAATTTGTATATATATTAAATTGAAATATATATATATATATATATATATAATATCATTTTAATGCTTTATTATTTTTTTTTTTTTTTTCATTTAATAAATATATTGGAGAGGTACACTTTTGGCATTGAAAAATATACATAGTAGAATAAACAATTAATTTTAAAGCTGTGAATGGTGTGTGTACTTACTACATAACGAATCAATCTTTCGCCTTTTACTAAAGATTGCCGTGTAGTAAGTATGTTAAATACAATATACCACGAATTTTTGTCGCGCCTATTAAGTTAGGTGCTCATCACAAAAACCCCCATTAACAATTATAAATTATCAATTTTTTTTACATGAACAATTTTAAATAAATAATAAAAAAAAAA
>Pf3D7_14_v3:1890072-1890600:f  | Plasmodium falciparum 3D7 | segment of genomic sequence | Pf3D7_14_v3, forward strand, 1890072 to 1890600 | whole sequence | segment_length=529
GGCGTAGGTATGCTCCTATTATATGATATTATAAGAGGGCACATATTTATCTTATCAAAATTATTATTTTTTTTTTTTTGTAATGTATTATTTGATGCCTTATAATTATTCTCATATTGATGAATATTTGTTGTCATATAATTATTTGTATTATTCATATTTTTTTGCATATAATTATATGTATTATTCATATTTTTTGGCATATAATTATTTGTATTATTCATATTTGTTGATATAATATTATTATATAATTCATAATTTTGTGTGACTTTCGTTTTTAAACCTCTTTCATATAACCTTATTTGTTTATTCCAGTCATAAGAATTTATTCTTTTTTTTCTTTCATCACATTCCTTCTTTATTTCTTGTTCATCATGTAGAGAGAAATTAAAATTGTTTCTATGATATCCATTTCGAAGTTCATTTTGCCACTTTTTTTTTTTTTCACAATTACTAAGAAGTGAGTTAACAAATTTTTCTTTTGGGATTCCCAGTGGGGAATTATATAAAACATTATTCTTTACAACGT
>Pf3D7_14_v3:1898337-1898576:f  | Plasmodium falciparum 3D7 | segment of genomic sequence | Pf3D7_14_v3, forward strand, 1898337 to 1898576 | whole sequence | segment_length=240
GAAATAAATATAAAATGAAAGTTTTAATATTATTTTTTATATTTAGTTTCTTTCATATAATATATGTCCTATTTGTTTATGCTTCTTTAAATATAAAGACACGTAATGTTTTCCCATTTGATGTGGTAGAAAACAATTATCCACATTTCCCACAAAATATTTCATTTGTTGAAGAAAATGTAGATTATAAAAATTATTGTTTCACCATTTATTATAATAATAAGACAAATGAACAAAAGG
>Pf3D7_14_v3:1919040-1919663:f  | Plasmodium falciparum 3D7 | segment of genomic sequence | Pf3D7_14_v3, forward strand, 1919040 to 1919663 | whole sequence | segment_length=624
CATAATATTTGTGTATATAACAAATTTAAAATGCTTATGTCCATATGTAAATTTACACATCTTCTATAATTTATATAAAACTAAATATTGTTCATGTTTTTTTTTTTTTTTTTTTTTTTCCCCCCCTCAAATGTATTCTTATGAAATGAAGATCATGCTATAGGATGCTTGTAACAACACATGTGTAGATATATAACTTGTTATTTTTCCACTTTAATATATATTTATCAATATATTAATAGATGATATATTAAAACATAGATATAGTAGTATAGCCTTCTTAATATATAAGACAATTTTTAAATAATGTTATACACAAAAAAAAAAAAAAAAATAAAGTAAAAAAAACAAAGAAAGAAGTAAAAATAAATAAACATTCCGTTATACAAACAATTATAACGCACTTGAATGCATTCACCAAAAAAAATAAAAGCAATTGTGATAATAACATTATAACTTTTATTTAATGAGTTTATGTATATCTATACAAATGTCTTGACAAAAAAAAAAAGAAAAAGAAAATGGAAAATAACATTTTTATTCTTAAAGATCTAGAAAATTGAGGTATATAGCCTAAAAGGGAGAATAAAATAAAAGTTCAGTAATGTAATATAATATAATATC
>Pf3D7_14_v3:1939847-1940999:f  | Plasmodium falciparum 3D7 | segment of genomic sequence | Pf3D7_14_v3, forward strand, 1939847 to 1940999 | whole sequence | segment_length=1153
CTGTATTACATAAATATATATGAAAGGAAGAAAGAAAAATATAATGATAATAAATATATGTTTATGTTAACGAACATATAATATAGTTTGTTTTATCATAAAATATTTTAAAAAGTTACATCATTTATGAAAGAAAATATTATCTTACAATATATCTATTTTTTAAGAGATTGGAAATATTTTTATTATTTTAATTATACTATTATTTTAGGATATTTTTGTTTTGTTGTAATTTTTTTTCGATATATTTATTGTAAAAAATTATCTCCGTATATTTATTTTAACACATGGTATAAGAATCAAAATTATACATTATAGGAAAATAATAGGTACATTTATAACATTTTGGTTATGTGCTTATTTTTTTTTTTTTAGTTCATGGTGTTTCTTTCATATAATTTATAATTATATATGATTTAATATAATTTTGTAATATAACCTTAAATATATACATATATTATATATATATATATATATGTGTAATACTTTCTATTTCATAGTTGCCTTTATTAATTATCTAATCACTACACAAATATTTATCATGAAAATAGAATAAATAAATTTATATCAATCTGTTTCATTTTTTATTATTTCACTTTTTTTTTTTTTATGAACAAATAAGGTAATAACATGATTTAGGTAACCATTTTAGTGTTTTTTTTTTTTTTTTTTTTTTTTTTTCTTCTAGCTATTTTTAATATTCTATGCATGCATCGCATATTTGGTTATGTCTGTATGTAATTTTCCAAAATAAAAAAAAGAAAATAGCAGAATAACATGAAATAGCCTTTTTCTTATTATATTAATAATTTAAATAATTATAATGGATATATAATTATTTTCATATATATATATATATATATATATATTTTCTTCTTTTATATTTACTATACAACTTATTTTCTTTATATTTGTTCAAATGGAAAAACAAAATAAATATTAAAAAGACGGTTATAAAATAAAAAGAAATTATATATATATATTCTTTTAATGGTCACATTCTACAAAAATATTTTAGCATTATCTAATTTTTATTATAAAATTACACATTTTTTACTTTTTTTTTTTACAAAAAATTGTAATTTTTTCAATTTTAAAATGATAAGATAAAAATAGTGGCATACACATAAATACAATATTTATTCTTTTCCAA
>Pf3D7_14_v3:1948706-1949104:f  | Plasmodium falciparum 3D7 | segment of genomic sequence | Pf3D7_14_v3, forward strand, 1948706 to 1949104 | whole sequence | segment_length=399
CAATAAAACGAAAAATAATGTAGATATGATAAATAGTAAGGAGGATCTATTAAAAAATGATTTGGGTTTATATAAGAAAGAAAAATATAATATGTGCACATATAAATATAACAGCAACAACAACAACAACAACAACAACAAAAACAACAACAACAACAACAACAACAAAAACAACAACAACAACAAAAACAACAACAACAACAATAATAATAATAATGATTGTTTTGGAAGAAGGCCTATCCATTTCTTTAAACACCTCAATAAACATAAGGTAGATGTGCCATCACAAACAGATAATAATCTAGAGGATATATTTTTAAACAATATAATTCATCATGAGAATATAAAAAATCTAGAAATTATATGGAATAATAATGAACAAAAGTTGAAGGGGGAATC
>Pf3D7_14_v3:2007303-2007835:f  | Plasmodium falciparum 3D7 | segment of genomic sequence | Pf3D7_14_v3, forward strand, 2007303 to 2007835 | whole sequence | segment_length=533
TATAAATATGACATAATATATTAATATATATAACAAAGATAATGTCTATTATGTATAACTTGAATTCGAAAATTTTTATTTTAATTCTTGAAACATAACATCTTTTTTATTATCCCACTTAGAAAATTGTTTCATAATAATTATTTAATTAAACTTTATTTATTACACATGAATTATAAGTAAATGTATGTTTTTATTATTTTTAATATACATTTACTTTAGAATACAAAATATATAGCATATTCCAAAACATTCCCCTTGTAAAAATATTCATAAATAAGTAAATAAAAATAAATTTGTATATTTAATTTTTCACACGTAAATATCACATTAAGAATAAAAAAAGGATAATAATAAATAAAATAATATATAAAAATATTTTTGTTATTCTTTTATTTTATTTTTTTTTTTTTTATTATTTTTAATATTTCTCATTTTGTGCACTGAAAAATGTAATATATATAATATATATATATATATAAAATAATATATACAGGTTTGAATTAAAAAATATATCTTAAAATTTTTTGAAA
>Pf3D7_14_v3:2012976-2014161:f  | Plasmodium falciparum 3D7 | segment of genomic sequence | Pf3D7_14_v3, forward strand, 2012976 to 2014161 | whole sequence | segment_length=1186
TTTACATATCTATATAACTATTGCCCGTAATACAATAATTGATATATGTGTTTATTAAAAAAAAAAAAAAAAAAAAAAAAAATATATATATAAAATTAAATTGTATATTTTTAAGAATGAGAAAATGTGTATTCCATATGTTTTATATTTTTATTTGGACCTTTAAAATTAATTAAAATTTTATGTCTGATTTATATATATAAAACAATATTGTGGATAATAATTGAGGAAAAGGATATCAATATATGATAAATACTGCAATATTATATTATATATATATATATATATGTATATATTTTTTTGTGTCCGTTGTGATAAAGTATAAATTCAAAAAATGTACCATAATTTATTTTTTCTATTTTTTAAAAGTGCATATTATAAATATATATATATATTATATTAATTTTATTTTAATATTCATGGAAATAACAGAACAGAATGGAAAATTGCATATCCATTTATTAAAAAATAATATATATATATATATATATATATAATATATGTTATGTGCAAAAAGAAGAAAAAAAAAAAAAAAAAGGAAAATTATATAAAATACGAGAAATATATATATATATATATATATATAGTACATATTTATATATGAAAAATATCTTGTGCATATATAAAAATTTTACGTTAAAAAAAAAAAAAGAAAAAGGATAATAGGAATAAATCAAAGAGCACCATAAATGCATAACATAAATTGACTACAAAAAAAAAAAAAAAATAAAAAATAAAATTATTTGATACTTCTAAAAATATAATACAAATATTATATATATATATATATATATATATATATTATATGTACAAATAAATTTATGACTTTTATGTTTTATTTTTTTTTTCCTTTACTTATTTGCATAAAAAAAATAAGAAGAAATATATATCGTGTAAATGTAAGAATAAATCTGCATTACAACCTTTTTTGTGCATATAAGGAAGTGTACGAAAAAAAATATTCCAAACGTATATAAAATATATAGGTTATATATATATATATAAATATATATATATATATATATATATATATATGTTATATATTTTTTTTCGTAATGTACATAAAAAATGCAAAAATATAATAATGAGAAAAATATCAAATTAATAAATTTAAAATATATATATTAATTGTAAGAAATATTATATATATTATTATATGGGTGTATACATATATATATATATATAT
>Pf3D7_14_v3:2014612-2015358:f  | Plasmodium falciparum 3D7 | segment of genomic sequence | Pf3D7_14_v3, forward strand, 2014612 to 2015358 | whole sequence | segment_length=747
ATATTTACATATTATTTTAATTTCTTTAAACTTTTAAAATAAATAGAAATTTTCGAAAATGGTTGCAAAAAAAAAAGACGTTAAAGTTGCTCTTAAAAAGAAACCAATGAAGAGCACTGGAAAATTAGCCAAAATTAAGGCTGCAAAAGTTAAGGCTGCAAAAGTTAAGGGAGGTGTATCCAATAAACAAAAGTTGAAGTCAAAAAAATTGTAAGCATAATAATATAATATAATATAATTAAGAAAAAAAAAAAAAAAGCAAAAAAAATGACATTATATTTTGTCTACATATATATATATATATTTATATATATTTATGTTTTTTTTTAATTATGCAGAATTAACAAGAAAGCTAAAGTAGTTAAAAGCAAAAAAGAATTACCAAGAAAAAAGAAAATGATGAAAAAAGTCCTCACAAAAAAAACCATTAAAAAGAAAAAATAAATTATTATAATAATAAAATGTGATTTCTAGATGTAACTTTTTTTTTTTTTTTTTTTTTTTTTTTTTTTTTTTGTTAAATTATCTTACAACATTTTCATTTATATATATATATATATATATATATATGTACATGTAATATTTATTTTGAAAAGGTGATATTTACATGAATGTCATATAACTTAAAGAAATCACGTCTATATATAATGCATATTATGTATAAATCACATTAAAGCTTTTAAAAAAAGAATATATAAATAAATAAATATATATATATTATAAAATAAATAATCCTAAAATTAATAT
>Pf3D7_14_v3:2036952-2037465:f  | Plasmodium falciparum 3D7 | segment of genomic sequence | Pf3D7_14_v3, forward strand, 2036952 to 2037465 | whole sequence | segment_length=514
TATAATAAAATACATACATATATATGTTAAAATGGCTAACTAAATAAAATAAAATTGAAAATTCCATAAATTAGCATCATTAAAGATATTAATCGATTTGCATACATAAAAAGAGTATAATAATAAGTAAAAAATTTTAGAACTGTTATAAAATTGTGATATATAAATATAAATTTGCATATATATAAATATATATATATATATATATATATATATATATACATTTGTATATTTAAATATTTATATATTTATATATTTACATATTTTTACAAATTTCATTCAAGTGTTATATATATATTTCTGTCTAATTTATTAAATTTACAACTGCAACTATTATTTATACATTATTTTTATTTATTCACATATTTATTTTTGTTATACATGTTATGAATTACATATTGGTATATATTTATATTTATTATATATTTTGAGAAAAAAAATATATGCAAAAACAAAAAAATATACATGTATAAACGAATTTTACTTTTTCTTATTATTTTATAATTTAATTTTT
>Pf3D7_14_v3:2046592-2047297:f  | Plasmodium falciparum 3D7 | segment of genomic sequence | Pf3D7_14_v3, forward strand, 2046592 to 2047297 | whole sequence | segment_length=706
TTGAATACTTTACTTTCTTCATTTTTTTTTCTTTTTTCATTCATTAATTGTTTTTTTTTTTTTTTTCCTTTATTTTTATATATGAATAATATAATTTGTACATTCATATATATATATTATTTTTTTATTTAAAGATTTTATAAATTTTTTTTGCATGCTTAGATTTATATTTTATATATGAGAATAAGTATTATATGTTCCTTGTATTTCATATAGTTATATATATATTATTAATTAAGCACACATTATTTTTATAATAAAGTTCAATAATGTGGAAATATATAATAATTATTTATTTTTAAAAAAATTATTATTTAAAGCTTGCTTGTATTTACATATTATATATATATATATATATATATACTCAATTTTTATGATCACAAAGAATTTATAATTAATCAATATTCTTTGGCTTGTTATTTAAAAGTCTTATTAATGTTATATATTCTTTTATATATTAGACATTCTTTAAAATATTTATTTTTTTATTTTCCAATTTTTTATCTTTCGTTTCCTTTTTTTTTTTTTTTTTTTTTTGATGTTGTTTATATATATATATATTGTATATTTATATGACATTCTATATTTTGTTTTTTTGTATTTCATGTATTTATATATTTTTACACAATGTTATAGATTTATATTTTAACGAATAATATTTTATATATATATATATATATATATATGTATAAATGTGACAATATAA
>Pf3D7_14_v3:2054770-2055077:f  | Plasmodium falciparum 3D7 | segment of genomic sequence | Pf3D7_14_v3, forward strand, 2054770 to 2055077 | whole sequence | segment_length=308
TATATGTCATCCATAATATTTTAACATTTAAAAAAATGATGTATTATATATATTATATATATATAATAAATATATATGTTATATATTATATACATGCACAAAAGCAACACAAAAAAAAAAAAAAAATATATATATATATATATATATTTATTTATTAATAATCATCTTTATATTTTTTAATTATTTATATTAATATTTAATTTAATTACTATATCTATGTAATATATATGTATTTTTTTTTTTTTTAACTTATAAAATTTAGAAAAATAAATTATACTTCACAACATATATTAATATATATATTCCTA
>Pf3D7_14_v3:2102259-2104435:f  | Plasmodium falciparum 3D7 | segment of genomic sequence | Pf3D7_14_v3, forward strand, 2102259 to 2104435 | whole sequence | segment_length=2177
AATAATAATAATAATAATAATATATAAAAATACGTTTCCATATATTATTTATATATATAATTACATAATTCAAAAAAAAAAAAAAAAAATTATATATATTATATATTAAGGGTGTTAATTCCCTTTTTTTCACAATATTACTTTATGAATATATATTATTTTCTTGTATATGTAAATAATATCCTTGTATAATATATTTAATAATAGCATGCATGTCCTTATATAAATTTATATTATATATATATATGATATTTTTATATATATGTAAAAATTAAAAAGTACCTAAAACTTATATATTATATATAATGTTTATTTATTTTTAAAATTCAATCATCTTATATAGTACACATAAAAGTATTATATATATATGTACATAATATACATATATAATATATATAAATATATATATCTATATATATTTTTATAAATTTATATAAAGGAAAATATTTCAAATTTATATAAATCAAATGTACATATTCCAAATATATATATATATAATATAACAATTTAAATATGTTTTTAATATATTTTTTTCCTTTTTTTTTTTTTTTTTTCTCTAAATAATGCTTATTCTTTAACACAAAAAAAAAAAAAAATATAAATATATATATTTATTATAATTAAGGAATTTTTATTCCTTACTGTTATAAATTTAAATATAAAATAATATATTTTCCTATTAATAATAAAATGTAAAATAACATAATAAATATATTATTTTCATATAAATATATTTCCAAAATGTTTTTTGTATATTATCATAATATGCTTATATGTAAATATTTCCTTAATATTTCTTTTTATAATTTTATAAATTTTTTTTTTTTTTAAAGTATAATTATTTTTTTTTATAAAAAAAAAAAAATAAATAAATTTGAATTATTTTGATATGTTTAAAAAACAAGTAGTAACATACTATTTTTAATTATACTTATTTTGTACGCAATATTTAAAATAAGTACACTATTAAAAGACAATTAGAAAAATGTATTATATATATATATTTGTATATATATATATATATTTTTTTTTTTTATTTAAAATCTATGTTACTTGTATAAAATATATATTAGTTTCTAAAAAACTATTATATTATTACTGCACCATTGAAATTAAAAAAAATATTATATATATATATATAATACATATAATATGTATATATATATATTTAATATGTGTTATTGTCATTTAAAAGAGTTTATAACAAGTTTTTTTGTACTTTCCATTATTGCTATTTCGTATATTATGATTTATGGAAAGATATTTTATTAAAATATTTAGAAAAAAAAAAAAATATTAAACAGAACATGAAAACATATTCAGAAGATACAATAAACAAAATATGTAATTATTAAAAAAAAAAAAAAAAAAAAAAAAAGGTTAAAAATAAGAAAAAAAAGGAACTTGCAAAAGTACATCTTTTTATATATTATATTCTTATATACATGTGTATTATATATATTTAAATGTATGATAAAATATGCGTAAATTATTTTGAAATATTGAATGTATTAAGTAATAATAAGATGAAATAAAAATTTTGATTTCTAAAAATCTTAAAAAAAAAATGTAATTGATTAAGGTATTTTTTATTTATTTTTTTTTTTTTTATCCTTTTCTACCTTATAATTGTATACATTGAATTGAAGAATGATAAATGTATATATATATATATATATATATATATATAATATAATTATTTATATGCATTTTTATTCTTCATTAAAATAATAAATATATTTATATATGTTTAATAATACTTTAACACATTGTTATAAACTATATGATAAAATATTATTTATTTACACACCAATCTTCTTTTCTTTTCTCTTTTTTTTTTTTTTTTTTTAAATATTAATATATTGAATTATTGATTAATTAAGTCGTATACTTATTTATGAAGTTTTATTCTTATTTTATTATTCTTATTCCTTTTCTTATGTTATTATTGTAATATATAATTTGTAATTTCAAAAATTTAATTAAATTGTGAAACATTATAATATGATATCCTTTTAATATATTAAAACGTTAATTTTACACTTCTTTATGAAGTTATTATATTTCCACTTGAAATACGTTGAAATATATATTTGTATATATATTTATATTTTGCATTTATCAAATATATGTGTATACATAAGCACCTACTTTCCCTTATATATTAATTTACTATA
>Pf3D7_14_v3:2120649-2121852:f  | Plasmodium falciparum 3D7 | segment of genomic sequence | Pf3D7_14_v3, forward strand, 2120649 to 2121852 | whole sequence | segment_length=1204
ACATTATTTGTACATATAAAATATGGATGCTTAGGATGTATATGCAACATATATAATATTATTAATCATACACATACATACGTATATATAGATAAATATCTATTTCTTGTTATCATATTTTTCCTTTTCAATTATAACAGATCTTATTTTTTTTTCAAATGAGGGATCATACTACACAAAAATAAGTTCAATATTTCCCATCGAAAGAAAAATTGAATGCTGTTATAAAAATAAGTACTATTAAATTAAAAACGGAAAAAGAGATAAGAGGTAATACGAAATAAAAAAAAATAATAAAATAAATAATATTATATTAAAAATATATACATATATTATATTATATATATATATTTATTTACATGAATTATTAATGAAAATGTCCTATTCACTGAAAATTTTTTTATTGCGCATTCATGCACATTGGATCAAAAAAGAGAGAAAAAAAAAAGAAGAAAAAAGAAAAAATATATGCGCATATTACATTTATGTATATTTTATATACAAAAAAAAAAAAAAAAAAAAAAAAAAAGGTATAGTATTTTATTAATTTTATATAAATGAGAATAAATAAAAGAAAATACATGTATTATATATATTATATATATACTGTTTTATAATCCCTTTTATATGCTATAAGAAATTAATATTTTCTATTTTACAATAAAGGAAACAAATTTTTATTATATTGAAAAGGTGTATATAATTTAAATATGAAACTAATCCAAATATATATATATATATATATTTTACACATTTCTTTTTTCTTTTTTTTTATTCAAGTGATAATTTTATTTTGAGGTTTTACTTTTATTGAGAGAGAAAGAAAAAAAAATATATATATTATATATATATTATACACATATACATATTTTTTTATTAATATGTGTGTGTGCGTGCGGATTTAATTTTTTTCTTTTTTTTTTTAAATAAAAATTTGATAATATATATATATATATATATATATATATATATATATATATATTTATATCAATATATAATTAAGCAAATAATATTTAATTTATCTTTTATGGATACAACATATTCTTGTAAGTGTAGCATTGGATATATATAAAGAAAAGATAATAAATACTAGAGCTTTATATAATAGAGTAATCGTATTTTTTCTCCATTGTATTATTCATATATTAACAAATTATAAAGAAATGAAATTAATTATTTCGGAAAAGAAAAAATATATTATATA
>Pf3D7_14_v3:2132325-2133318:f  | Plasmodium falciparum 3D7 | segment of genomic sequence | Pf3D7_14_v3, forward strand, 2132325 to 2133318 | whole sequence | segment_length=994
AAATTTAAATATTATAAAATGCATAATATAATACCGCATTTTTGTTATTATTAATAAATTATTACTATTACGTTTGTAATATAAGAATTGATGGTTCTATAAAAATATATTATTATATTACGATATCTTTATAAAATAAAAAAATATAAATAATAATAAAACATTTTAAATTATAATTGTATATTATGATAAAATACACATTTTTAAAAGTTTAAGTACTTTTCTTTCTTTCTTTCTTTCCTTTTTTTTTTTTTTTTTTTTTTGTTCCTACTATAAAAATATTTCAGATGCACATATTTCTTAGGAGGAAATATATTTTATTAAAAATAATTATTGTGGAATAAATATAAAAAGAATGAAAAAAATTATTTTTTTTTTTTATATAAAGTATGAATAAAAGAATAAAAATAATTTTTATAAGAGTATAATAAAATGTTCATTATTATAGCATATATATATTCGCATACTATTGTTATAAATTCTTAAAATATTTCTGATCTTTCATTTTATTTTTATAAAAAAATAGTACTCGTCTAATCTTATGTGTGATGGTGTGGTGGTTATATATAAATATAAAAAATTATTATTATATATATAATAATATATTTTTTTTCAGAATAAATTAGAATATTATATATATATATATATATATATATTTATATTTTTTTATTTAGAAAGATAATGATATCATTTATAGTATTAAATGGTTATAATATATGTACATATAAATATACTGAACATTTTAATTATACTTTTTTTTTTTTCTTTTTTTTTTTGGTCTGAGATAACATTGTGCGCTATTGTGCAATGTTGATTTTTTTATAAAACTACAAAATGTAATATACTGTAATGAAAATAAATAAAACACATATATGTAAATATAAATATATATATATATATATATATATATAATGTGTCTAGAATATAATTCATATATTATAGGAATATAAAAAATAATAAAAAATAAATAAATGAATAAAATAATATATTAGGA
>Pf3D7_14_v3:2154501-2155072:f  | Plasmodium falciparum 3D7 | segment of genomic sequence | Pf3D7_14_v3, forward strand, 2154501 to 2155072 | whole sequence | segment_length=572
AAAAATGAAATAAACATTTTTTAAATAATATCAAAAGTGTTGATCATTCTAATAACATTCTATGTTGCACACAAAGAGAAAAATTTATTTCAAAAAAAAAAAAATATATATTATATATATATTAATTTATTTTATATTATAATTTATCTTTTAATACTTTTATGAATTAAAAACCGAATGATTTAAAATTGTATACATATATATATATAATATATATAAATATATTTTTTTTTGTACTCAAAAAGAAAAAAAAAAAAAAATTTATTAAATATAATTATATATTTATAAATGTACGTATAAGAATTTAATTAGGGAATCATTTCTATTTTTTATTTGTATTGTTATTTATTTATTTATTATTTTTTTTTTTTTTTAAATTAAATCTATTTCATATTTTTCTTTTATAATTGTTGTTATTTATTTATTTTTTTTCTCATTGAATATTTATTTTAAAAATAAAATTAAGAGCACAGACACATAGAATACATTTATATTTGACAGAAAAAAATTAAAGCATATTTTATGTTTTGTGAACTGCATATATATATATATATATATATAATATGTATGTA
>Pf3D7_14_v3:2237041-2237297:f  | Plasmodium falciparum 3D7 | segment of genomic sequence | Pf3D7_14_v3, forward strand, 2237041 to 2237297 | whole sequence | segment_length=257
TACATTATATTTTAATATATATATGTTGAGGAGAATTAAAAATATTATACATGTAATTATTTTTATAAAAAGAAATAAAGCAAAACATGCACTCGAAAATGTTTTTTTATACCTTATAATAATTATGTATACTACATTTTAGACAACATCATCTTCATAATTATAACATATATTTTTATAATATATGTATAATAATTTTTTCATTTCATTTTTTCTTCATATTTTATTTTATTTTATTTATTTATTGAAGAAATTTC
>Pf3D7_14_v3:2256285-2259646:f  | Plasmodium falciparum 3D7 | segment of genomic sequence | Pf3D7_14_v3, forward strand, 2256285 to 2259646 | whole sequence | segment_length=3362
TAATGGAATTTTTGTTATTATATCACATGCACAACCAGCATATCGTCTTGTATATTTACAAGTGAGAATTTATAAAAAATGGAAAAATAAAAAAAAGCTACACACTGTGTTTGACATTTAATATATACATATATATAAATATATTGAATGTATAATGTTGAAGAAAACATTTTTTCAATATTCATATGTATACATTATAATATTTTTTTATATTTAGAAAGAGGATTATAATTGGGATATAACAGTCAAGACTGTTCAACGCCCCATGCTAGGGATAGTAGGTAATTATGAAAAAAAAAGAAAAGAAAAATTATGTATAAATATCATTAATATAATAAAATATTTTAGAACCTTGTATTATTTTTATATATATATTTTTTTTATTATTTTAGCTCCCCCTGTGGATGATAATTTACACTACATATATATTTGTAAAAAGAAACATACAAGCAAATAATAATACAAAAAAAAAAAAAAAATAAAATAATAAAAAAAAAAAATAATAATAAAAAAAATAATAATAAAAAAAATAATAATAAAAAAAATAATGATAAAGAAAATAATAATAATTCGATATAATTTTATAATTTATTAAATTGTATATACATATAGGTATACATTTTGAGATAGTTAAAATATTTATTCTGTATACAAGATTTTTAATATTTAATTATAAAAATTTATATAATTTAAGGGTTTAAGTATATAATATTGTATTATATATATATATATATATTTATATATATATATATATATATCTATTTTTTTTTTATTTTTTTATTTTTTTTTTTTTTTTCTTTGTGGTAAGGGTTATTCATTCATATATTTTTAACTACTAATGGTCCATGTACATACAAAATTATTTTACACCTATATGCATAATTAATGATAAAATATAAAAAAAAAAAAACAATTATAAGGATTTTAAAAATGAAATAATAAGAAATAAAAATAATAAGTCTAATAAATATGCCTTTTATGGAACTGGAGAGAATTATTATTTCTATATTTCAACATGTTAATTTTTTTCTTTTTCATAAAAATAAAAATTAAAAAGATAAATGAACAAAGTATGTATAATATCCAAATCTAACTTTATTATTTATATATTTATTTATTTTTTTGAAAAATATATATTTCTACATTTAGTTATTTCATACAAGTAAATATATTATATATATAAGGAAGGGATGCACACAAAAGGGTACATAAGAAAAAAACAGGATTAAAATATTGTAAGATTTATACATTTAAATGATTGTCATGTATAGGAATTATTACATATACTCTCTGTATTTACACTTGTTTACATTTAATTCTTATATATGTATAATTTAATTTTTTTTTTTTTTTTTTTTTCTTGACATTTTATTTGTAACCTAATATATAAAATATATGCTTTTTTTTTTTTAAATTGTAAAAGTTAAATTAAAAAAAATATATAAAATAAAAAATAATAATATATTCACAATTATATATCATATCTTATAATTTAAAATAAATAAATATTATATATAATCTTTATATTCACAACATGATGGAGGCAACATTATTTTTATGAATGATTCTTGGGTTTTTTTTTTTTTTTTTTTTTTTTTTTTATATAATTTAATAGTGCAATTATATTAATTTTTCTAAAATTATATAGTGCAATTATATTAATTTTTCTAAAATTATATAGTGCAATTATTTTATTTTTCTTATTTGTTACATGAATTATTAGTTCGAACATTATATGATCTTAAGCTTTTTTTTTTTTTTTTTTTTTTTTTTTTTTCAGAATTAATATATGTGTATAAAATAGAAAAATATATATAAATATATATATATATATATATATATATATATATATATGTATATATAATATATATATCTTCATTTCATATATATTTTATCTATAAAAAAATATATAATTTTAAAATTGTGTACCACATTAAAATAACTGTTGTTGTTTTTTTTTTTTTTTTTTTCTTTTCTTTTTCTATTCACTTTCAATAACAATATATATAACGTTGGTACACAAAAATTATTAAATATATTTTTTTTGTTTCATTCTGTATATTTTCTTAAAAGTTTCTATAAAATTAAATAAAAAATATATGAGTACTAAATTGTTTTCTTAATAATATTTATTGTAATTATCATTATTGTTATTTATATTTTTTTATTACAAAAAAAAAAAAAAAAAAAAATGAAAAAAAAAAACAACTTCATTATCTTTTTACTTTTTTACGCATGATTTGTTTTGTTTTATTTTTTTTTTTAAATTCCACTATATTTTTCTATGTTCTAAAAAAAAAAAAAAATTAAATTAAGAAATTGAACAAATTAATAAATAAAAATATATTAAAAATTGAAGAAATTATAAATATTGTCATCTTTTTTTTTTTTTTTTTTTTTTTTTTATTGTTCACATATATATATATATATAATATATACTTTTATTTATGTCATTGATTTTAATAGAAATAATATAAAAAATCAAATTAACACGTTCCTATGGAATTTATTTTTTAAAAAATATATTAATATATATATCACAATAACATATTTTTTTTATATTTATTGTTTTATTTTATTATATTTATATATATATATATATTTTTTTTTTGTCCCGAGCAAAATATATTGTTTATTATATATATTTCAAAATAAAGAAAAATCCAAAATAATATATATTTAAGTGTGTATTTATATTCTTTATTTTTTTTTTTTATGTTAGATCAAGAATAGGAAACTTAAGAAAAATAAGAATTTTTATAAATTTAATGTGTAAATAAAATAAAAATGATGTTGTATTTATAAAAATTATTAGTTATAAAATATTTGCATGTAAATATATTATCTATACAAATATACATTTTGTTAAATATTTTTATTTTGTTTTATTATTATTTTTTTTTTTTTTTTTTTTGTGTGTGTGTATATATGATCATTAGAAAGGATCTAAATATAAAATATATGTATTATATTTCTATTATTTTATTATATTAATATTTTGTTCATTTTATATATGTAAAGTTTTAAAAAAGAATAAGCTCATTTTAACGTAGCTCCAAAAAAATTTTATAATATAAATATATTACTATATAATATATATATATATATATATATATATATATATTTAATTTTTTTTTTTTTTTTTTTTTTTTTTTTTTGTTTGTCTCAACAAATATGTATATGGACAAATGCAGAAATTCTAGCAGAAAGTACAAACTCTCTGCTGGAGATTCGACTTTTGGTAAGCCAACGGTTAGAGGTTCCGTAACGAACGATAATTTGAGTGATGATGGAGAAATTGAATTTGAAGGATGGGTTGAATTTGTAACTAAAAATGGTAATGATGATACTAACCTTTCTCA
>Pf3D7_14_v3:2277656-2278121:f  | Plasmodium falciparum 3D7 | segment of genomic sequence | Pf3D7_14_v3, forward strand, 2277656 to 2278121 | whole sequence | segment_length=466
ACCATTTGTAAAGGGTTGTTAATATTTTTTCAAAAAAAACCCCGTCACCCCCAAAAAAAATAAAACATATACATATATAATATATATGTATTAATATACTTTAAAAAAAGAAAAAAAAAAAAAAAAAAAAAGTTAATTAGAATAAATGATATATTCATTTTTTTGTATGCTCCCTTTAGAAAAAAAAATAAAAAAATAAAAAAATACAAAAGTTTGACTGAAAATATTTCAGAGAACACAAATTTAATCTGTGCAAAAGTTAGTGCAACCCATGCATCAAAATTATTATCAAGGTGAAAATACAACATATTAAAAATACATGTACATATATATTTAATATATAAAAAAGTAGCTATATATACAAATAAAACCTTTTCTTTTTTTTTTTTTTTTTTTTTTTTTTTTTGTGTATTCTTTCTTTAGAATAAAAATATTAGACAGGAATGAATATTTATAATTTTTTTTT
>Pf3D7_14_v3:2293527-2293866:f  | Plasmodium falciparum 3D7 | segment of genomic sequence | Pf3D7_14_v3, forward strand, 2293527 to 2293866 | whole sequence | segment_length=340
GAACGTATATTTTTATAAGTGTGTGCAATTTTTCTTTTTTTATATATTTAAAAACTATTTATATATTTACAAGTGTGTTGTGGGTGATTTATTCTAATGCCTGTTATAATTATGGCTCAATAAAATATTATAAATAAAATACGTAAACCATTAAATAATTCGTCTTTTATATTTATGAATTTATTCACTTAATAAAAAATAAAAAGAAAAAAGAAAAAATAAAAAAGAAAAAATAAAAAGAAAAAATAAAAAAAAAAAAATAAAAAATAAAAAAGAATTGAGATCGTTATAAGTGAAATAAGGCTGTGGTTGTATAGTATGAATTATATATATATATATA
>Pf3D7_14_v3:2294529-2295302:f  | Plasmodium falciparum 3D7 | segment of genomic sequence | Pf3D7_14_v3, forward strand, 2294529 to 2295302 | whole sequence | segment_length=774
CTTATGTTTGAAGAATTTATTATATTTTTATCGTTATGATATATTATATACTTAAAATATGTTTGTATATTTATAAAATTAAAAAAAAAAAAAATATATATGTATATATGAATAATTATAATGAATATGGGGACATATATTATTGGCTTATATTATTAATTATATTGTAAATGATAATATTTTGTTTGTTATTTTGTTAAAATTTCTTTTATAAATGAAAAATAATAAAAAGGAAAAAATATATATTTCTTTATATATACATATATATATTGTATGTGCATGTGTATTTTTTAGTATAATTATGTGCACGTACATATTTTATTATATATAAATGTTATACATATTATATACATATATATGTATAGGTATTTAAAAAAAAAAAAAAAAAAAAAAAAAAACCTTACTTTTAGTAAATGGATTATTTTTTTATTTTTATTATATATATTATACCATTATTAAATTATTATAACATAAAAATACACATTCATCAAATATTTTGAATTATGGTTTAACCAGACAAATTAAGTATTCAAAATAATAAGATATATGTATAAATGGTAAAAGAATATATTCCTAATATATATATATATATATATATAATATATATATATATATATATATTATATATATATATGAAGTAGATATAATTCAGTTTAAGGCACCACTTGTTATTAGAAGTAAGAAATAATACTATATAAATAAAAATGGATACCATGTATAAAATAATTAACATATAAATAAATTTATATATAATAATTATTATACATATGTTAT
>Pf3D7_14_v3:2333167-2333856:f  | Plasmodium falciparum 3D7 | segment of genomic sequence | Pf3D7_14_v3, forward strand, 2333167 to 2333856 | whole sequence | segment_length=690
ATATTTATAATTCATAAAACTATATATATATTAATATATAAATAATATAATAATATTTTGTACATATCCTATGTATGAGAAACATATGGTAGTGTACTGTAAATTTATTCTTTTTAAATGCACAAAAAAAAAAAATAAAATATAAACCCATAATTATTGTATATGCGTACAAATTAAAAAATACCGGGATATTTTTAAAAAAATAATGCATATAAATGAAAGTATAAAAAAAAAAAAAAAATAAGATGCCATATTATTTATAAAATAATGTATATTCCTTTAAATAAATATTATATATATAATACCACAATATTAATAATATCATTATTACATTTATATATATATAATTTATATTATTTGATGTGGTAATGGTTCTATAAGAAGTTCAAGGTATATATAAAATAAATTAATAAAAAGTGTACATAATATACATATATAATATATATATATAATATATTAAAGCCGAATAAAAAAAAATAATAATAAATAAAATTAAGGGGATTTCTTATATATGTAAAATATACAAATAAAATTATAATTATTCCTATTTTCTATTAATATGCCAAGAAATGTATAAAATAAAATATCACGCATGTTCAACAAATTTACATTTTTTTCATTATCATTTTATCTTTAGAATATATTCTATACATATGTAAAATAATATTATCTGTATTTATAGATATTTTG
>Pf3D7_14_v3:2344412-2344754:f  | Plasmodium falciparum 3D7 | segment of genomic sequence | Pf3D7_14_v3, forward strand, 2344412 to 2344754 | whole sequence | segment_length=343
AAAAAAAAAAATAGTAATTTTGTATATTTATAATATTATTTATATATATAATATATTATATATTTTATTATTTTCTTTTTTCTTTAATGTATTCTTATATGCATGATGTATTTATTTTACGGAACATTTATTTTGGAATAACATATGGAGAGAAAAGGGTACTTTTTTTGTGCATACATATTTAAATATTATATATACATTATATATATCATATATATATATATTATATTATATATATGTTATATATATATTTTATATATGCATATATAATTTATTTTTTACACAATGAATAAATAAACAAATAAATAAATAAATGCATACCTATTTATATTATAGTTATACC
>Pf3D7_14_v3:2413907-2414195:f  | Plasmodium falciparum 3D7 | segment of genomic sequence | Pf3D7_14_v3, forward strand, 2413907 to 2414195 | whole sequence | segment_length=289
ATTAGGAGTAAGAATTATTTTTATTAATATATAAAAATATATTATATACATAAAAATAATATTAAAAAAAATATTTATTTTACATATATAATTTTTAAAAAGATAAAAAATATAAAAAATCTCTCACTCTTATATTAAAGATTATTTAGAATGTGTACATATTACACATACATGTGTATATAATAATAATAAATAAAATAAAATAAAATAAAATAAACCAAAGACACGGAAGAAAATTAAAAAATTAAATATTAAATATTAAAAAATAAAAAATAAAAAATATTATTAT
>Pf3D7_14_v3:2447533-2448076:f  | Plasmodium falciparum 3D7 | segment of genomic sequence | Pf3D7_14_v3, forward strand, 2447533 to 2448076 | whole sequence | segment_length=544
AATCCAGTATATAACAATGTGGTGTCTATAAATTTGGATCTTATGAAAAAGTTCATAAATGAAATTAAGGCCATATAAGAACAGACGGCACATAAAACAGCCCCAAGGAATATGGAAATCCTAAGAAGATTTAAAAAAAAAAAAAAAATAAAAAAATAAAACAAAATAAAATAAAATAAAATAAAATAAAATAAAATAATTTATATATGAAATATCATTTATATAATTTTTTTTTTTTTTTTCATTTTATATTTTATATACACATATATTAAAATCAATATAATGTATAAATTTTTGAATTTCCATATTTGTTTCATTCTACTTACCTATTTTTTGAAAAGATGGCGGCCAAGGAAAAGCAACAGAATATAGATAAGCTTCCAAAAAAGGCTAGGGGAAGTATTGATGGGTTTAAATAATTAACATAATTTATGTAGTCGCTAATTAAAACACCAATAGAAGATGATATACCAGCAAAATATACAAGTCTTTTTTTTGATGTATCAACTAATTGATAATGAGAATTACATGAGGATGCTAAAAG
>Pf3D7_14_v3:2451225-2451851:f  | Plasmodium falciparum 3D7 | segment of genomic sequence | Pf3D7_14_v3, forward strand, 2451225 to 2451851 | whole sequence | segment_length=627
TTTTTTATTTGTTTATTTATTTATTTATTTTTCATCTTTTTTTAATTTTTATAATATATATATAAAAAAATTAATATGTGAACCAAAGATTTACATCATAAACAAATATAATATTAAACGAATAAATAAAATAAAATAAAAAAAAAGATAGTATAAAAAAATTGATTTTGTTTTATCATATCAGTCATTTTATGTGAAAAAAAAAAAAATATATATATGTGCTTCTCAGTGCAGAATCGGTTACAAAAAATGTACCATAAAAAAATAAGATAAAAAAAAAAAAAAAACAAGACAAGACAAGACAACAAAAATACAAACAATAAACTAATAATATAAAATATAATTAATTTAAATGTAATAAATATAATATTTATTTAAATATAAATCGAATGTGAAATCTATAATACATAGACAAAATTTGTGAAACATCCTAAGCCTAATGGAAAACCATTTAAACATAAAAACGTATATACATATGTATTATATTATTTTAAAATGGTTCTACATGCTTACAATTGAGAATGAATAAATATGTATCCCAAAATTTTCAATCCATTGGTATATATATATATATATATTGAAAAAAAAAAAAAGAAAGAAATATGTAGTCTATTAGTGGATAATAAA
>Pf3D7_14_v3:2471660-2473166:f  | Plasmodium falciparum 3D7 | segment of genomic sequence | Pf3D7_14_v3, forward strand, 2471660 to 2473166 | whole sequence | segment_length=1507
CAATCTTTATATATATATATATATATATATCATACTTATAAGCATAAATTATTATGCGTAAAAAAAAAGTTAATTATTATTATACACCTTATTATATTACTTAATATTAAATTGTTTCTAAAATTTTATAATATGATATATTATATCTAATCGTGCACAACTGTACATTTGTCAAGGGCAATTGAAAATTTTTATATAAACTTATTCTATAAAAATGTAAAAAGTTTTATATTTTTTTATTTGTTTATGTTTAGAAATATTTTATTCTATTATTGTATATTTAGGTTAATATAAAAAAGACACGTTTGAAACATAAAAAAATGTAATTATGTAGAGCTTTCATGTATATACGAGTATTTTATTTTAATAAATAAATAAATATATAAATATATTGACATTATACATATATATATATATATATATATATATATATTTATTTATTTATTTAATAGATCCTTATTTTCAATAAGATATGCAATATGAATAAATTGGTACTATTATATAATAATTTATTTATTTTTATATTATATTACGTCTTCCTATAATATGTGTTGCACATACTTTTTCTTCTTATTTTCTTTTACTACATATATAATATGTTATTTGTAAATTTTATCTGAGGTAAACTAGCTTAAATAACATATAAGATAATATTTATAATTCTATATATTTAACAAAAGAAAAGAAAAAAAATGTTATATGTTTCATAAAATATATTTTTATATTATATACAAAAATGAAACACAAAAATATATATAAAATAAAACAAAATAAATATTATTTTATAGTTTATTTTGTTTATGGTGCATTTTATGTAAATATATAATATATATATATATATATTTTTATTATTCTTTTCTTTTTTTTTCTTTTTATGAATATATACAAATTTATAAAAATGTATGTATTATAAAAAACAACATATACATATTATTAATCTACATATATATAATTAAAAATAATATTATATAATATTTACATAAAAATATACATTTAACAATGTATACATATTTATACATATATATAAATATACAATATAATATATAATAAATATGTTCATATATTATATATATATTTTTTTTTTTTTTTTTTTTTTTTTTTTTTTTTTTTTTGGCTGTTTATAATTACAACACAAATACTGAACAGTACAGGTTTTTCAGATAAGTGTATTTTGTGATTTTTTTCTTTTTATATATTGGTGTAATAAATAAACAAAATTCGTGCAAATATTATTTATATATATGTATAATATAAAATAGAATTTTTTCATTTTACACCCAAATTTCCATTTTATTATATATATATATATATATATATATTTATTTATTTTTTTTTTTTTTGTTTTTTTTCTTTTTATTATATATAATATATATATATATATTTATTTTTCATTTTTTTTTTTTTTTATCTTTGTGCTTACATCTGTTTAAGTAAAAAAATTTCATGCACATTATTACAAACTCATAGTTTTCTCTAAAACATATTTTGAATTTCCATAACCGAAAAG
>Pf3D7_14_v3:2484465-2485035:f  | Plasmodium falciparum 3D7 | segment of genomic sequence | Pf3D7_14_v3, forward strand, 2484465 to 2485035 | whole sequence | segment_length=571
TAATACATACATATATTTTATTATATATATATATATATATTTATTTATTTATTTATTATTGTAACTTATAATATTTACATTTTTATTTTTTTATGAAGAAATAAGTTCCCATGTTCGTTTGGATTTTCAAGAAAATGGATTACTAAGATTTCAATTTACTCTAAAGTAAAAGAAAAAAATAAAATTATATATGTATCATTTGCATGTGTTGTTTTTTTATTTTTTTTATTTATATATTGTAATTTTTTTTTAATTTACTACACATATATGCATAATAAATAATAATATGAGAAAAAAAAAAAAAAAAAAAAAAAAAAAAAAGACAATTTGAATAGTGTCTTTTATTATGTTTTACTTAATTTTAATCATTTTGTTTTTATTATCGTACTTTTTTTATTAATATGATATTTCAGAATTTTTCTTTTCATACTTATTAATGAAATATTTTTCTCCTGCACATACATATATATATATATTATTATAATTTAAATAATATGTATTTACACATATATTTCTTTATTTTTTATTATTTTTTTTAATTTTTTTTTTTTTTTCAAGGGAATATAATATG
>Pf3D7_14_v3:2503959-2504210:f  | Plasmodium falciparum 3D7 | segment of genomic sequence | Pf3D7_14_v3, forward strand, 2503959 to 2504210 | whole sequence | segment_length=252
ATATAGAATATATGTGTGTTATATTATATATTTTAGAAGTATTATATGTATGACATATTATATATTTACTTACATGTTATATTTTTGTTATGACGTATATATTTTATTGATGTCATATGTATTTTTTTTATTATACCGTATTTTGCATGTAGTATTTTCATTTTAATTGACACAAGTCAATAAATGAAAAATGTATTCCTCTCCAAAAAAATCAGATGTGTCTGAATCCGAGACTCATCAAGGGGAATACAA
>Pf3D7_14_v3:2557800-2558753:f  | Plasmodium falciparum 3D7 | segment of genomic sequence | Pf3D7_14_v3, forward strand, 2557800 to 2558753 | whole sequence | segment_length=954
ATGCAATAAGTAAAGGGGGTTGATTTATATATCTATTATATCCAAAGGCAGTATTTCATTTTTGAACTAATATAACTTTTATAAGTAAAAAAAGGAAAGAAAAAAAAGGAAAATGGAAGAAATAATTAAAAAAATATATATCACAATATATTATAATAAATATTTATTTTTTCAAAATATTATTATATATATAATAACTAAATAAATCATTTGTATAAATCAGCAATAATTGGATTATGATTTTGACTTCATATTATTTTTTTTTATATTAAATAAATAAATATATATTTATATATATATATATATATATATATATATATATATAATTATGTTAATTTTCACTCTATTTAATTTTAAAAACTGATAATGTGGTCACAATAAAAATTTCAACCATAATTTATTTTAATATATATATATATAAAATAAGATATAATATAAAAAACATAATGAGAATACAAACATTTCTAGTAAATATTATGATAAATAACAATTGAAAAAAATTAAAATATATTATAAATTATACATAACATTATATATTATTTATACATATTATATCTTTTATGTGAATACTTATGTTCGCACACATGCAAATTAAAAAAAAAAAAAAAATACGAAATAAGGAAAGGGCTTATAAATAAAAACTAGTAATAAAAATAATATAATATATATATATATATATATAATATAATTATATATAATTTTATATATTATTATATTATAAATTAAAGTGTATATTTTTAAATATTATTATTTATTAAAAATACATATGTACTCATAGCATAAAACATATTTATAGGTTACTAAAGTTTTATTTTATTATTTTTTTTTTTTTGCTATATTTTAGTAGATTCTACTTCCTTTTTTGCGCTTATTTAAAATTGGCCCCATCTTGAAATTTAAAAAAAAAATACTTATAATATAATTAAATAATATGTATAATAAATAATAATTCCT
>Pf3D7_14_v3:2567858-2568319:f  | Plasmodium falciparum 3D7 | segment of genomic sequence | Pf3D7_14_v3, forward strand, 2567858 to 2568319 | whole sequence | segment_length=462
TAGCAATAAATTTGCTAAAAATGGAAATATATATTACCCTAAGAGGAACAAAATTTTTAATATATATATTTATATATATGTCAAGGAAAATTAAAAAAATTAAAAAAATAAAAAAAATAAAAAATTAATAATATATATATTTATTTATTTAATAATAAAATTTATTTATATACATATTATATATTGAATTTATAATATAATAATGGAAAAAAGGGATTTGTTTATTTCATCATCAAATTTAACATATTCCTACATTCATTATACAAGTTGTTAAAATTAGGACCTAGTTTATTGCAAACCTAAAGTTGAAGATAAGATAAAAAAAAAAAAAAAAAAACGTACAAAACGTTATATATAAATATATAATAACATATTTTTATTACATTAATATAGATCTAGATTTATTTTAAAATCCCATATTATTTATTTGACGTAGAACATATTTCAATGATTTTATCTGTT
>Pf3D7_14_v3:2569339-2569599:f  | Plasmodium falciparum 3D7 | segment of genomic sequence | Pf3D7_14_v3, forward strand, 2569339 to 2569599 | whole sequence | segment_length=261
ATAAATTCATTTTTAATTGAATTGTGAATATATATTTATATATAGTTTTCTAAAAAAAAGTAGCACAAATATTTTTTAAATGTGTACATAGGTATAGCACACACAAATGTAGGTATTTTTGTTCAAAACATCTATTTATTTTTATATACAAATATTCTTATTTTTTTGATTACTTTATTTTATTTTATTTTATTCTATTTTTTGAATAACAGAACAAGGTATTGCATATATCTTTGTAAGAATAAATAATTATAAGAACTA
>Pf3D7_14_v3:2576891-2577396:f  | Plasmodium falciparum 3D7 | segment of genomic sequence | Pf3D7_14_v3, forward strand, 2576891 to 2577396 | whole sequence | segment_length=506
TTATCAATAATACATTATTTAAAAAAAAAAATAAATAAATGTTTATAAATAAATATATGCAAATTTAATGTGCCTTAAAATCATATAGGTAACGTCTACTTTTTAAGAATATATTTTATTTTGAATAAGAATTATTATTAATTTATATTTAAAAAATTTTCTTCTTATTTTTTATTAATACTTATTTTATGTTATATTATTTTATTTTATTTTTTATTTTTTGGGTTATATTTAGAACGTTTACTTAACAAATTTTAGATTTTATTATAATAGAAATGTCTTAACTTTTCCTTATGCAAAATAAGTGTTATAAATATATTTATGTATATATATATTTATTCATATATATATTTTTATTTAATATATATATATATATATATATATATATATATATATATATTTAATATTTATTTTGTGTCCTTCTTTGCATGCGCAATATAATACTTGTTATTTTTTTATATTTTAATAAAATCCTTTACATGAATATTTTTCATATTTTAAAACAA
>Pf3D7_14_v3:2590344-2591798:f  | Plasmodium falciparum 3D7 | segment of genomic sequence | Pf3D7_14_v3, forward strand, 2590344 to 2591798 | whole sequence | segment_length=1455
TCTAATAAACCATACGAATATTATCTACCATAAATATTATCACATAAAATAACTTTGTATCATTTTTTATAATATCTGTCTGTTTTGGTTTTTCTATTTGTTTCTTTTTTTGTTTCTTTCTTTTTGTTTCTTTTTTTGTTTCTTTTTTTGTTTCTTTCTTTTTGTTTCTTTCTTTTTGTTTTTTAATTTTTTATATATATTTAAATGAATAAAGCTTTAATTATTAATTATTGTAATACTTTTCATGTCATTTATAAAGTATTAAAAAAAAATAATAATTTTTTCGCATTTATTCTTGATATAAAAATAACATAAAATTATAGTAACGGGAAAAATGAGAAAATAATAATTTAATACTTTAATGTTATCTGTACTCTTAATGAGTTTAATAATATGTGGTTATATTTTATATATAAATATAAAAAGGTAATTATAAAATTTTTGTACCGTTACAAATTGTAACATAAATATTGAACCATTATTATATCGTATTAACTAGGAACAAAAAAAAAAAAAAAAAAAAAAAAAAACAAAGACAATAATATAATAAAATTAAAGTGATATTAAAAAAAAATAATAATAATACAATATGCCTTTCTGATTTAAATGAATTTTATTTTATTTTATGGTATCATATTTTCTTTTTTCTTTTTTTTTTTTTTACACACCCAAATCACATACATATAGAAGGCAACTTGGTGCACAAAAAAAAAAATAATAAAAAAAAAATAAATAAATAAAAAAAAATAATAAAAATAAAAAAAATAATAAATAATAATAAAAAATAATAAAAAATAAAATAATCAGATGATTATAAAAAATTATAATAGTATATTATAGATATGACAATTTAAAGAATTAATACATGATTTACGAAAAATCTTATAAATTTAATTTTTTGAATTTTTTTTTTATTTGGTGTTATTTATAATACTTTCCTTTTGAGGTATATGTTCTTTTCTATAATTTAAACAAATTAGTAAGAATATAAAGAAAAATAATACAGTATATAAAGCAAGTTAATTGTGTATTCTAAAATCCAAAACTTTTAATAAAATATTTATTTATTTTATTTTGTGTATTTGATTTTATAATTCTTTGGTTTATTTTATAATACAATTTAAAGGGAAATGTTTATACAAAAAAAAGGAAAAAGAAAAAGAAAAATTAATTAAAATATAAATATAATTTAATAAATCATAATAAAATAAATACCTTCAAAATATTATTAAAAAGTATAATCGGAATATATATATATATATATATAAATGTTAAAAATAAAACAAGGAATACAAGAAATGTAGAAAACATTACTGTTTTTTGTATAAGTTATAGAAATAAATATAATTAAATATTTATTAATATATAAAAAACAAATATGTAAAATTAAGCCAGAAACAAATACAAGATCGCCAAATTTTGTACGATTATACATACATATATATATATATATAT
>Pf3D7_14_v3:2707497-2708427:f  | Plasmodium falciparum 3D7 | segment of genomic sequence | Pf3D7_14_v3, forward strand, 2707497 to 2708427 | whole sequence | segment_length=931
AAAGAATATAAAAAATAATATAATAAATCAAAGAAATAAAAATTAAGTATTCTTATATTTTTCCTATTAAAGGACATTTTTATTTGTTTTGGATTTTATTGAAATAAATATGTACTTCTACCTTCAATTTTAATATATGAAAACTTTTTTTCCGTATTTTTCAACATATGCTTATGAAAATATTGTAAATTAAGAATGCACAAAAATTAAAAAAAAAAGTAAAATTTATATTCCCTTAATCACACATAAATAAAAAAAAATATATAAATAAATATATATATATATATATATATATATATTAAACTAAATTGTATAAGCATTTATAACTAAAAAAGGTTTTGTTTCTTTTTTGTTTTAATTTACATTCCTTAAAAATAAATATATTAATTTCATTAAAATGAAAAAGAAGAAGAAAAAAAAAAAAAAAATAGTTATAATGATATTCTTTTTTATTTTTTATTTTTTATTTTTTATTTTTTGTATTTTGTTTATCTGTAATGTGTGAAAAATAGTAAATAAGCTATTTATATTCATACACGTATAATAAAATATTATTCCTTAAAGAACATAAACCTAAATAAATGATGATATACTTAACTTTTAGAACAAAACAGTATATAATAAATTATAGATAAAAGTTCAAATATTATTTTATTTTAATTTATTTTATTTTTTTTTTCTTTAAATTCATCTTTCAATTTTATAAAAAAAGAATGATTATAATTATATACATGATAAACATCCTTACATATTAACAAATCAACACAATATCCATATGAAAGAAAATTAAGTTAATTAATTTAGGCAGATTAAAGCATAGTAACCAAAAAATCAAAAGGAATGTGATTTAAATAAACATACCCAAATAAATATTATTCAAAAACTAAAAAAAAAGAAATAAATCAAAAATAAACAAATAAAATATATATAT
>Pf3D7_14_v3:2718826-2719679:f  | Plasmodium falciparum 3D7 | segment of genomic sequence | Pf3D7_14_v3, forward strand, 2718826 to 2719679 | whole sequence | segment_length=854
ATATTCATTTACTAACAAAAAGATGAAGAATAAAAGTGTGTTAATAATATATAATATTTTATAATATATGTATTCATAATTATATTATATATATTAAAAGAACAAAATAGACACAAAAGTAAATGAGCATATAATTTTTTTATTTAAAAAATACAACTCAGTTTGACAAACTTGTGTCTAAATAAAAAATAAAATAAAATAAATAATGTGTAAATAAATATATTATAATATAAACGTTTAAATATATACAAATAAAATAATATAATTACAAATATATTACGTAATCAAAAATAAATATATTTTAACACATTTTATTATATATAATCATAATTCATATAAATATATATATATATATGAATACATGTATAGAAAATATTTTTAAATATATGTAAAAAATTATTTTAAATATTCACATTATATTATTTTATTTATTCATTTTTTCCTCGATGCAATTTAGAAAAAATATACACACAGCCTAAACATGCATATAAAAAAAAGAATACGCCATTGTGAAATTAATAAGTTCTTTCTTTCATATTTATATTATACATATGAATATATATTTAATAAAAAATAGCAAATGATAAAATAATTTAAAATAAAATAATATTAAAATAACAAAATTATATATGAATATATATATAATTTATTCAATATATAAATATATAATATGAATATTAATAATTTACAACCATACACGTACAATTAAAATATACATATATAAATATGTACAAATCTAAGATAGTGTACATTTATATATATATATATATATATTAATAAAATAAAAATATTTCTTATCATACATTTTTGTTGTGTACTATTTTTTCCCACCTTTATGAGAAAAAAAAAAAAAT
>Pf3D7_14_v3:2720935-2721646:f  | Plasmodium falciparum 3D7 | segment of genomic sequence | Pf3D7_14_v3, forward strand, 2720935 to 2721646 | whole sequence | segment_length=712
CTATATATATATATATGTATATATATAAAGTACGCAAATTTATAATAAGTATTTTTTTATATATGAATACTATTATATATAAATTTCATATATGATAATATATATATAAAAATATTATATGCTTATATAAATTATAATAATATATATAATAATTGTACAATACGTATGTTATATATAAATATAATGTATATATTATTATATGTAAATTATTAAAACAATATAAAGATATATTGATAAATATTATATACTATAAAATACAATATATATTTTTCATATACATAAAATATTATATATATAAATGATATATAATATTATTTTTATTTCTCACAGAATCTTCGTTTTATGTTTTCCTTTCTCACCGTTTCCTCTGCATGCGTGGTTTTAATAAAATTATATTTTGCATGCAGGCCTTTTTCTTAAAATAGAGAAAATGAAAAAGTGGATCAATAATATATACAAAATAAGGTATATTTTACAAATATAATAAAAAAGAAAGAAAATGTAACAAAATTATAAAAAATATATTTTACGTAATAAATATGTTTAAGTAAAAATAATTAAGACAATATTTCAAATTCTATCATCATTTTTAATAAATTCATAAATACATCTATATAATTATATATATATATATATATATATATATTATTATGTATTTTTACATTATATTATATATTTGAGGTTTTGGAAATTTAAATAAATTTAATCATAG
>Pf3D7_14_v3:2765119-2765383:f  | Plasmodium falciparum 3D7 | segment of genomic sequence | Pf3D7_14_v3, forward strand, 2765119 to 2765383 | whole sequence | segment_length=265
TTTAATACCAATTATACACAAAATGATACTTTTTGTTATGGAAATGCAAACTAAAAGACGTACAGAAAAGTATCATACTCATATAAAAATAAGTAAATTTATTATATATGTAGTCACATGTGTACTTTTTTTTAATTATTTTTTTTTTTTTTTGAGTAGAAAAAATATATTTTAATGAAGAGACACTTTTTATTGTACAAGAGGAGGTTACCTTTTCATATTTAATATGGAGAAAAAAAAAATATATAAAATAAAGAAATATATT
>Pf3D7_14_v3:2768230-2768708:f  | Plasmodium falciparum 3D7 | segment of genomic sequence | Pf3D7_14_v3, forward strand, 2768230 to 2768708 | whole sequence | segment_length=479
ACACCTTGCTAATAGGTGAAATTACATGGAAATGTATATTTTTTAAAACACTAATAAAATAAAAAAAAATTGTTTCTCATATGATTATTGGAAATATGTTAATATATATATATATATATATATATATATATATTATAGGAAATGTTCATTTTTAATATTGCTCTTTTAATCCTATATGTATATAATATAAACTTATCACTAAATAGGTGTTTATATGTATTCATATATCTATATTATCTTATATATAGAAAAGTGTGCATATAAATATTATATGAACATATTTTGTGTGCATATATAAAATTAATATACATATTCGTAGAAATCTAAAAATAAGAAATATTTGGACCATTTACACTGTAAAGCGAAAGTAAAAATAAACAAACAAAAAAAAAAAAAAAAAAAAATAAGCAAATAAACAGGAATTTAAAAAAATATAATAAGTAAAAGAAAGTATTCAAATAATTATTTTATTTTATTTT
>Pf3D7_14_v3:2769316-2769904:f  | Plasmodium falciparum 3D7 | segment of genomic sequence | Pf3D7_14_v3, forward strand, 2769316 to 2769904 | whole sequence | segment_length=589
AAAAATTTAATTATATATATATAATACAATACAATACAATATAAAATTTACTTGAAAAATATTTTATATTACATTTTTATTTTAAATATATTTCATGTTTAATTTTTTTTTTTCTTTTTTTGCCTCTTTTTTCTTAAGTAATAAGGTTTTTGAATGTCAACGGAACAAAAATTAAAGTTTTATAAGATATTTCAAATTTCCGTATTATTAGTAGTATAAATTTTTTATAATATATATATATATATATATATATATATATATATATAATATAATATAATATAATATAATATAATAAAATATAATATAATATAATAAAATATAATATAATATAATATAATATAATAAAATAAAATATATTATAATATAATATATATAATATAATATATATTTATATAAATATTTTTTTTCCATTTTATATTTATATTAATATTTATATATATAAACTATTTATACATATGCATATAAATAAATATATTATATATATAATATTTATATATATATGTATAAACTTTTTTATGGTGTAAAACCAAAGATTCTTTGAATTGTACAAATATATTTACTCACACTATTTTCATTTCTGTTATTTTAT
>Pf3D7_14_v3:2795992-2796279:f  | Plasmodium falciparum 3D7 | segment of genomic sequence | Pf3D7_14_v3, forward strand, 2795992 to 2796279 | whole sequence | segment_length=288
TATATATATATATATACATGTATACACAAAATTAGAATATTACACGATGATTAATATTTTTTAAATTGTATTTATTTCATCTGCTTTTTTTGTTCTATTCTTTTTTTTTTCTTTTCTGTTTTTAACCTTTTATGTTATATTTTATTTTTTTTATTTTTTGAATGAATTAACAATTCATTGAAAGTGTAATAAAAAACAAAAAACAATAATACGACAATAAATTTAAAAATTAATACAAATAATAAAAATATGTGTATAACGTATATTTAAAAATATATATTAATACTT
>Pf3D7_14_v3:2798304-2799280:f  | Plasmodium falciparum 3D7 | segment of genomic sequence | Pf3D7_14_v3, forward strand, 2798304 to 2799280 | whole sequence | segment_length=977
TTTATGCTTATATATTATAATTATTTTTAATTATTTTATTTCTCATTTTGGTACTTCTTTTATGGATATTCAAAGATAATTTTTTTTATTAATTTTTAATAATTCATAATGTTACAAATCTTTCCTTTGGAATATATAAGTATATTTTTCATTATTTACTTTTTATTTTAATATATATTTATATATATATATATATATATATTGCTTGATGGAATCTAATTTACATGCAGTGATATAATAAATAAATTACCAGACGATGAGAAAGATATTATTAAATCAAAAAAAAAAAAAAAGAGAAAAAAGAATAAGGAAATTATAATATTAATGAAAAATATGTTATATTAGGACAACTAATAAATATATATTAGTTCATTGATTTTTTATTACTTAAAAAAAAAATAATAATAATAAAATTAATATTATACTTAATTTTATATTAAAAGTACATAATAAAAACTATAAAAGCACCCCCTAAAGAAATTATCTTAATATATATATATATATATATTTATATATTACTAATAGTACTATAATATGGAATATCTTATTATGTAAAATAAATCCATTAGGTCTTATAAGCATTTAAAAACTACAATTTAAAATAAAACAAATAAATATAGTAAAAAAATATATATGTTTTATTATTTTTTTAATATCATTTTATCATATATTATTTTATTCTCATTATTGTTTTATTTATTTATAATTATTATTATTATTTTTTTTTTTTTTGGCGTTGTTTTTAAAAAGTACATTTTTATATAAGTTATGCTTCTTTTTTTTTTTTGCGTACAGTGCAAATTTATTTACTATTCTGATAAATAATTTCCATATGTATAAAAAATTATATTCCCATATATATATATATATATATAGATATATATAGATATAGATATATTATGAGAATACACTTTGCTATATGTACAAATAAAGTATTTCAAAATATTTTAGTAAAAATATATTAAGATTTAGTATAA
>Pf3D7_14_v3:2800103-2800887:f  | Plasmodium falciparum 3D7 | segment of genomic sequence | Pf3D7_14_v3, forward strand, 2800103 to 2800887 | whole sequence | segment_length=785
TTTATTTATTTATTATAAAAATATTTCGCCTTATATTTTTTATTTTTTTTATAAAGCATAATATTATTTATATATTAATATTATTTATTAACATTTTTTTATTCTTCATTATACATATGTCTTTATTTAATTTTTATTTTTCTAAAAAGCATGCAAATAAAGATATGAATAAAACAAAAATAGAATATAATAAAAAAAGTAATGGTTTTTAATAAAAATAATTATGTGCAACTTTTTTTCCTACATTTTGGTCACATAAAAAATATATATATATATTACATATTATTCCTATTTTTTAATTTTTTTTTCTTGTACACACTATTTTATAATTTTATGTGTCTTCAAATAATAGCACATAATTTATATATTTATTTGTATACATATGTTACATAAATACCATGTGCATATATATATACTAATTAAAAAATAAATTATGTATTTTTTTTGTTTGAGAAAGTGGACAAAAAACCGTAAAAGGAAAAAAAAAGAAAATATACATATATGTATTTATATAAATGTATATTTTTTTTGAAAAAAAAAAAAAAAAAAAAAAAAACATTGATATAAGACATGCTCCTATTATATAGTGCATTTATTTTAATAAACGTTTATTTATTTATTTATTTATATATTTATTTTTATTTATTTATTTTTTTATGTCAATATAAATAATTATAATTATTAACATTTTTTTTTTTTATGGTGCTTAAAAAAAAAAAAAAAGTAAAAGCAAAATGATATATATAATAAAGATCATTATATATAAATATGAACATATTCATAAT
>Pf3D7_14_v3:2805655-2808082:f  | Plasmodium falciparum 3D7 | segment of genomic sequence | Pf3D7_14_v3, forward strand, 2805655 to 2808082 | whole sequence | segment_length=2428
TACATAAAAATGATGTGTTCATATTTGATCCTTTTTTTTTTCTATTTATACTAATAAATGTCACAAAAATATATATATATATATATATATATATTTTACACTTAATATATAATATGAAGACAAAATAATTATATAAATAAAAAAAAAAGAAAATTCAAATATATGCAAGAATTAAAACTAATAAAAATTTATAACATTTTTAAAAACAATAATTTGTCAAAAATTTTCCAATACTCTGCTTTTTTTTTTTTTTTTTTTTAATATTTGTATAATTTTATAACTGTCCTATTTTTTTAAAATAGGTACACAATCAAACATTTATAATTTTAAAAATGTAAAAAAAGTGAAATGTTACTTTATTTAATTAATTCTTATATTTCTCATCCTTCAAATCATATTAATGCTTTATAGAAGAAAAAGAAATAACATATATATATATATTATATATTTATATCATATATATTTTTTTTTTTTTTTTTTTTGTAATAACTTTTTGTGTGTATATTTTAAATTTTAAAAAGTTAACATATTTTTTTGTCATATAATACCTATAATTTTTATAACAAAATAGAAGTAAATATTATTTTTAGTTATGTTATCCTTTAAGCAATATAATATATGTTAAAGTTAAATTTCCACATTTTATTAAAAAAACAAACAAACAAAAACTGGAAATATTAGGAAAAGAACATATACTTATATATATATATATATATATATATATATATATATATATATATAATGTGTACACAAATATATATTATATATATTGATAATAAATGGGATATTAATTCTATATATATTTTTAAGGATTGTTATTTTATTTTATTTTATTTTATTTGAATTTTTTTTTTTTTTTTTTTTATCTTGATTTTAAAGAATTTCCATTCTAAAATTTTTTAAGTACAGAGTTCCGTTAATAAATAAATTGCACCTTTTGTTAATTTTTTTTTTTTTTTTTGATTTTTTAATATTAATTTATGTTTATGATCATTTTTTTTATTTCTGTATTATATGTGTTAAATATATAATTTTACTTAAAATTTATTTATTTATTTATTTTATTTTTATGCACTTAGTTGTTTTGTTTTTTTTTTCTTTCTTTCTTTCTTTTTTATTTTTCTTAAATAATTTGCACTAGTATAATAATCTATATAATACATCCCAATTATTATGGGTTCAATTTACACATATTGGAAAATTATATAATATATATTAAATATCCAAATTATATATGTAGAATTACTTATTTTTTTTTTAACTTTATTAATTCTAATTTTTATTGTTTGTTTTTTCATCTTTTTCTTTGTATAGACAAAATGAATAAGTTATAAAATATAGTGTAAACTTTTTTTTTAACAGAATTTTAGATTTAGCACACATTTTTTTTTTTTTTTTATGATATATACATATATAATTTTTATATATAAGATATATATAATATATAACTATATATATATATATATATATATATATATATATATATAACAAATATAGATTTTATCTTATTTTTTTTAATATGATAAAAATTCGCATGACACATATATATATAATAAATATATATATATTTATTTATTTATATATTGTTTTGTGTTCATTTTATTTGATGTCTTCTTTTTTTTTTTTTTTTTTCTTTTTTTTTTTCTTGATTTTATTTGATTTCCTTGGTTTGTTTGTTTCTTTTTTTTTTTTTTTTTTTTTTTCTTAATACAAAAAAATTTATACAACATGTGTATAAAGCATAGTATTATTTAAAATATTGTTCAATTAAAATTTTAACTCATTATTGTTTTTTCATAAAATTCGTATTTTACTTTATATTTTATTTTACACATTTACGTACATAAATATATATATATATATATATATATATATATATTTATTTATTTATTTATATTTATTTTTTTTTTTATAAATTTTTGATAAGATAATTTATGAGCTTTATTATTTTTATTTTTTTCACATATATATATATATTTATTTATTCATTTTTATGATGTCTATACCTTTAATTGTTTATATTATTTTATATTAAAATTTTATACGTTATATTAATTTTATTCTTTTTACTTTAAATTGTAACATGTACATTTAAATGTTAAAAAGGAAGATCAGAACAAATTATATTTTTAATGAAACCATAGGGTTTCCACCTTATATTTAAACAAATAAATAAATAAATAAATATGTTTATTTATTTATATATATTCTTTTTTTCTTTTTTCTTTTTTCTTTTTTTTTTAATTTTAGTTTATTTTATATTATTTAAAATTTTTTAATCAAATAAATTCATCTATTTTGTAGTACTAAATATATATGTACTTTGTTATATATTTTTGTGTGTATTTGTGTCTTATGTTTTAAATTAATGAAATATATTTATATTTTAAAAAAAAAAAACAGAATTTTTTTTTTTTTTTATCAAATA
>Pf3D7_14_v3:2903756-2904035:f  | Plasmodium falciparum 3D7 | segment of genomic sequence | Pf3D7_14_v3, forward strand, 2903756 to 2904035 | whole sequence | segment_length=280
AAAAATTTTTAATTTTCCTTTTGAGGAATTACAAAAATATAACTATATGTAATTATTTGGAAAGTAAAAATATAGAGGATTTAAAAGTAGAATCATCACGTGATACTTTCACATTTGAAAATATGAAAACTCAAAAATGGTAGATAACCGTTTAAATATTAATGATATAATATAGTACATTTAATATAATTTTTTATTTTTATTTATATTTATATTTTTATTTTTGCAGGGAACAAATATTATTTTGCTAAAAATTAATATTTGTATGATATTAAAAAAA
>Pf3D7_14_v3:2907956-2908342:f  | Plasmodium falciparum 3D7 | segment of genomic sequence | Pf3D7_14_v3, forward strand, 2907956 to 2908342 | whole sequence | segment_length=387
ATAAATAAAAAATATATATATATATATATATATATAAAATAATTAATATTTTTTTCATTGCTATAATAGATGTATATATTGTATAATATATATAATATAGATTTATTATATATATAAATTTATTTTTATGTGTCAGTTTTTATATATGTAGCAAGAAACCACTAAATTAGGTGCTTTTAAAAATTAATAATTTATTATATATATATACTGTGGATTTAAAAAGCAGAAAAAAAAAGAAGGAAAAAAAAAAAAGAAAAAACTATGAGAATATTTATTTATACATCTATAAAAATATTATGCATATAAAATTGATATTTTATTATATATTATATATATAATGGCTATATAAATATATAATATATATATATATAAATAATATATATATAT
>Pf3D7_14_v3:2908927-2909339:f  | Plasmodium falciparum 3D7 | segment of genomic sequence | Pf3D7_14_v3, forward strand, 2908927 to 2909339 | whole sequence | segment_length=413
GTCATTTTTATTAAAATATCCCTTTTTTTTTCTTTTTTTTTTTAAAGTATATAAATATAATATAATTATTATTTGAATAATAAAAAGAAAAAAACAAAAAAACCCTTACCCCCATCCCTTTTGTTTTTAAAATTTTTGTTGATATATAAAAATTATATAATATATATACTTATATATTATAATATTATATAATCTATATTATATATTGAACTTGTGCTTTTTTTTATTTTTTTAATAAAAGGTGGAAAAATGCATGCAGGCTATTTTATATAATATATAATAAATTCTTTTTATTTTATTATATATATATATATATAATATAAATATATTCATAATATTATTCACCCTTTTTCCATAAGAATATGTATAAAATTTAATTATACAAATATAGATTTAATTATAAAATATAATTA
>Pf3D7_14_v3:2932266-2932747:f  | Plasmodium falciparum 3D7 | segment of genomic sequence | Pf3D7_14_v3, forward strand, 2932266 to 2932747 | whole sequence | segment_length=482
TGTGAAGAGAATGATTCTGTATATAATATTTTAGAAGAGGATCATAAAGAGGAGTCATTTAAAAAAATAGAATGTATGAATAAAGAAGATGATAGGAAGAAGATATATAATAAAGTTGAAAAAAATGACGATGAGAATATAGATAATAAGAAACATAATTATTGTGAAAAATATGAAGAGGTATATCCAAAGGATAGGTCAAGTATAAAAATTATATATAATGATGTTGATCAACAAATAGATCATAATTTATATGATGATGAAAATGAAATTGTATGTGATAATGAGATAAAGAAAAGGAAAAAAAGGGATAGGAAAGTGTTTATGGGAAAGTATTTTTTTTCTGATATTATAAATACTATTATATATCCTTGTACAAATAAATCATTACAAAAGTATCAATATGGTTCTGTTGAGAATATGGATTATTCGCTATATAATGATATTCAAAAGGGTCAGAAAATACAGAAGGTAGACAAAAT
>Pf3D7_14_v3:2944837-2945101:f  | Plasmodium falciparum 3D7 | segment of genomic sequence | Pf3D7_14_v3, forward strand, 2944837 to 2945101 | whole sequence | segment_length=265
AAAAATAAAAAAAAAATAATACATAGTGATAATAATAGTATATAAATTATTAAGATCTGTTATATATATAATATTTAGGGGAATATATTTTTTGATAGTACATGCTTATTATATATGAATACGGATCTTATGTTTATATAAATATATATATATATATATATAATATATATATATATATATATCCATATATATTTTAAAATATATATTATTTTCTTTTCCTTTTTGACATGTTTGTAATTTGTATTATATAGAAATATTGTTCTTT
>Pf3D7_14_v3:2965350-2965663:f  | Plasmodium falciparum 3D7 | segment of genomic sequence | Pf3D7_14_v3, forward strand, 2965350 to 2965663 | whole sequence | segment_length=314
ATATATATAGGTGCTATAATTTATATACACACAAATATATACACATATAAATATATATATATGTATATTCTTTCAGTACACATAATGTTGTCATAAAAAATCTATATTTTATTTTTTAATATGAGTAATTCTTTAACATAAGAAATTTATTATTTTTTAATCTTTCATGAAATTTTTCTGGAGGATGAAAAAAGTACAAAAGGAGGAAATGTAAAATGAATAAATAAATAAATAAAAATATATATATATATATATATATATAATATGTGCATGTATAAAATTATATATATATATATATATATATATATATATAT
>Pf3D7_14_v3:2979977-2980257:f  | Plasmodium falciparum 3D7 | segment of genomic sequence | Pf3D7_14_v3, forward strand, 2979977 to 2980257 | whole sequence | segment_length=281
AAAAATACGTTTGCATGAAGAAAAAAAAAAAAAAATACATTTGCATGAAGAAAAAAAAAATATATATATATATATTTAAAATATTTTACATGCTTCTACCAATATTTATGATAATGCATTATGTGTACACCTTTTGGCGACTTATATATATATTATAATTATTAGTATTATTATTATTATATATAAATTTTTATTTATAATAATTATATATTTTTTCGTATCATTATTAAATAATAAATATATCAATATTTATTCCAATCATTATATATGATAAGAATGTA
>Pf3D7_14_v3:2981624-2982129:f  | Plasmodium falciparum 3D7 | segment of genomic sequence | Pf3D7_14_v3, forward strand, 2981624 to 2982129 | whole sequence | segment_length=506
CTTTATGAAATCCTAGGAGTTAACAGAAGAGCTGGTATCAAGGAGATCACCAAAGCTTATCGAATTTTGGCGCTGAAGTACCATCCAGATAAGTTTTTAACAAACTTCAAGAAATCTGGTGATGCTAAAGATTCGAAGGATGCTACGAATCAAGAGCAGAATGGTGTGGCTCTGTCATCTGAAGTTGTGATAGGTAGTGGAAACACAGCTAAAATGGAGAATCAGAATACCGGAAATGATGTAAATTCCGGAAATTCTGAAAATGCTGAGAAGTCTGAACAGTCTGAAAAGGTTGAAAAGGTTGAAAAGGCTGAACAGTCTGAAAATTCTGGAAAATCAGAAAATTCTGGAAAATCAGAAATTTCTGGAAAATCAGAAATTTCTGGAAATTCAGAAAATGCTAGAAACTCAGAAAATTTTGGAAACTCAGAAATTTCTGAAAATTCAGAATCTGCTGAACGTTCTAGAATTCCTGAAGATTGTCCAACTCCTGAAAACACACCTAA
>Pf3D7_14_v3:2988654-2989072:f  | Plasmodium falciparum 3D7 | segment of genomic sequence | Pf3D7_14_v3, forward strand, 2988654 to 2989072 | whole sequence | segment_length=419
AAAAGAAACAAAAAAAAAATGTACCAAATTTTTTTTTTTTTTCTTTTTGGTTTTATGGAAATATATTAAAGGAAAATATATTTTATGTTGAATGAAAAAAATTCCTAACCTTATTTTATTTTTGTATATATGTATTATATACTATATATACATATTTTGACCATGCAAGAAAATAATTGAAGGTGTGTTTCTAAAAATTTACACACAAAATATTTCTACATGATTTTCTCTTATGCCTTAATTTATTTTCCTATATTTATAAATGTAGAAGGGAAAAAAAAAAAAAAAAAATATGTAATAAATTGAAATAAATACACTTTTTATTTCACAAAGGAAGAACATCATGATAATAGGGAGAAATGTTCATTGAATCCCAATTCTTTATTTTATATATTTCATATATTTTTTTTTTATTCATT
>Pf3D7_14_v3:2996271-2996670:f  | Plasmodium falciparum 3D7 | segment of genomic sequence | Pf3D7_14_v3, forward strand, 2996271 to 2996670 | whole sequence | segment_length=400
TATTAATCTGATGCTTAATAATTTTTATGGGGAAATATATATTTTCTATTTTTATAAGTTGTTTGTATTTTTATTACATTCTTATATTAATATATGTTCGTTTTATTACATTATTATTATACATTTTTTTCTTTTTTAAATTATATATCTGTATATTTATTATTTTATATTATATTATATATATATATATATATATAATATATTTATATATATACGCAAAAGGATCAATAAGTTATTAATTAAAATATTATATATATATATATATATATTATATATATATATAACATTGAGTAATAATATGAAGCAACGTAGTCCTTTTTTTGTTATATACAAATATATTATGTTGTGCATTAAATTTTTTTTTTTTTTTCCTTTTTCATATTATATGAATACATTTAAT
>Pf3D7_14_v3:3004811-3005713:f  | Plasmodium falciparum 3D7 | segment of genomic sequence | Pf3D7_14_v3, forward strand, 3004811 to 3005713 | whole sequence | segment_length=903
TTTCATTTAATGAAAAATAAAGTTTTCATATTTTAATATTATAATTTTTTTATAAAATTATTTGGAAAATAACATTTTTATAGGCTTAAGAAAAATTTTTAATAATAAAATTTTTATGTTTGATATAATTTTAATTAAATAATTATAAAAAAATAATTATATATTAATTATATTTTTTAATTAATTTTATTAAATAAAAATATAATTTTAACTGGAATTATAATTTTATTAATATAAATATATATATTTTTATTTATAAATATATCTCAAAAAAAAAAAAAAAAAAAAAAAAAGTGCGGTATTTTTTGCATTTACACGGGGAATTCTATGAAAATTGTATGCCAATGTCTTTTTGTCCTAATATTGCTGACCACATTTTGTATTCACATGTAAGATCATATAAATATGAAAGGAAAAAAAAAAAAAAATATTCATATTTAATGTTTTTATTTTTTTGGAAATTAAATAAAAGAAAGGGAAAAAAAAATAAAAAAATTTCATTTTTCATTTTTCTTTTTTTTTAGTGAAAGATTTTGTTTTAATTTTATATTTATTTTTAAAAATATTAAAACGAATACATAAAATAATATAATATTTTAAAATTTACATGTAGAGGTACCTTTTTTTTTTTTTTTTTTTTTTAAGGTGTACAATAAAAATTTATGCATGTGAATTGAAAAAAAAAAAAAAAAATAAATAAACCCAAAAATACGAATAAAAAATTAAAAATATAGGGTTCCACCTTTTTTTTTTTTTTTTTTTTTTTTTTCTTTTTCTTAAGAATTTACATTTTGTATATATAATAGGAAGGAAAATAAAATTTATATATGTAAATAAATTCCTTTTGTGATTTAAAAACATGAGGCTACGAAAAATATTTTTATTTTCATATAGGTGTACATA
>Pf3D7_14_v3:3019174-3019512:f  | Plasmodium falciparum 3D7 | segment of genomic sequence | Pf3D7_14_v3, forward strand, 3019174 to 3019512 | whole sequence | segment_length=339
TGCCTTAAAGAGATAAAAAAAAAAAAATCAAAAAAATAATATAGATATGGTATCTTAATATAATAATAAAAAATACTTTAAATTTTATGTATAAACAATTAAATATTATATGTATTTTTATTTGTTCTAATATTTTACTTTATTTCATATATATATATATATATTTATATATTTCTATTAAAGTATTAAATAACTGCATGTATAAAATAGTTCTAATGTATTATATATTATGTAAGTATATTTTTACACATTCATTTAAATATAATGCATATAGATCTATTTATTTATTATCATACACCCATATATTCTTTATCTATATAATAAATCATCTTATGATGT
>Pf3D7_14_v3:3022239-3022519:f  | Plasmodium falciparum 3D7 | segment of genomic sequence | Pf3D7_14_v3, forward strand, 3022239 to 3022519 | whole sequence | segment_length=281
TTTTTCTTTTCTTTTTCTTTACACATTGGAATAATATTGTTAATATATTTATTAACACATAATAGAAAGAAAGGTGTATATTATTTATATATAAATATGTCTTAAAATATTTTAAGGATATTTTAGAATAACCATAAATTATTTCGTATAAAGGTTTCTATATATTATAATATGAAATATTTGTACAAAATGTACTACCTATTTATAATAATATTTGAATGAATTGAATGACTAAAAAATAAGAAAAAAATAAAAGAAAAAGGAAAAAAAGAGAGAAAAAA
>Pf3D7_14_v3:3028833-3029123:f  | Plasmodium falciparum 3D7 | segment of genomic sequence | Pf3D7_14_v3, forward strand, 3028833 to 3029123 | whole sequence | segment_length=291
TTTTGTGTAAATGAAGTTTGTATTTTTCTATACTTATTTATAGTATATTCATAAAATAATTTACAATAATTTTTGTATACATCTTGGTCTTTTAATATATAATTATATTTGTTTATATCATAACTACAACTATTACAATTATTATTATTATTATTGTTGTTGTTGTTGTTGTTGTTGTTGTTGTTGTTGTTGTTGTTATTATTGTTGTTGTTATTATTGTTTTTATTATTATTGTTTTTATTACTATTGTTGGTATTATTTTTTTTTTTTATATTTTGTTCAATTTTATCC
>Pf3D7_14_v3:3073617-3074243:f  | Plasmodium falciparum 3D7 | segment of genomic sequence | Pf3D7_14_v3, forward strand, 3073617 to 3074243 | whole sequence | segment_length=627
GAGTAAATATATATATATATATATATATATATATATATTAAATTTCCTTGAGTGCACATTTTTTTAAAATATATAGTTGAGCATAACATACGCATACATATATGTATACAATATAATATAATAAATATATATTATATTATATTATATATATGTGCACATTTTTAAACTTGGAATAATTATAAGATATATAACTTACAAATTGTTTAATTAGTTTCTTTTTTTTCTTTTTCTTTTTTTTTTTTTTTACTTTCTTTTTTACTTTCTTTTTTACTTTCTTTTTTTTTTTCTTTTCTTTTTTTTGTTTTTTTTTTTTTTTTTCATTCCTTTTAAGAAATTATGGATATATCTTATAATTTTATTACAATAAATGAGTGTTATTCTATATTCAACTTTTAATGTAATATATTCAATATATAATAATAATTTTAACTAATCAAAAAATAAATAAGGCACTGTGATCACATATATATATATATATATTATAGAAGGTGGGAATAGATGTGCATAAAATTATACATCTGGTATATTAAACAAATTTTTTTTTTTTTTTTTCTTATTATTGTGTTAATATGATATATATATATATATAAAATAATAAAAATAAAATAAAATAAAATAAATAATTAA
>Pf3D7_14_v3:3078658-3078978:f  | Plasmodium falciparum 3D7 | segment of genomic sequence | Pf3D7_14_v3, forward strand, 3078658 to 3078978 | whole sequence | segment_length=321
CAATAAAATAATAAAAAAAATATTAATGAAAAAATTGGAGCTGTTAAATATGCAAAACATTTCCCCTTCACTCTTTTGTCAAATATTTTTTTTATTAAAAAAATTAAAATGTGACGCACGGAATCAATTAGGAAGTCAGTTGTTTTTAAAACATTATAAGAAATTTATACCTTCTTTAACATATAGCGAAATATTATATTTAATAGAAAATGTAGAATATTTAATAAGTAGAAAAAAGCGAAAAATTTTTCTTCTTCTGATTTTATATTGTTTTAGGAAAATGAAAGAAAATAATACTCATTTGTTATATCAAGATTCTAT
>Pf3D7_14_v3:3105409-3105863:f  | Plasmodium falciparum 3D7 | segment of genomic sequence | Pf3D7_14_v3, forward strand, 3105409 to 3105863 | whole sequence | segment_length=455
TATAAGTTTTCATATATATTTCTGTAACGTTTAAGAAGAAATTAAAAAATTAAAGGATGTTTCCTTTTTATTTTTTTTTCTTTTCCTTTTTTTATTCGGTGTAAGATATTATTTATTATGCAAAAGTTCCCTACTTTTTTTATGTTACTTATGAAATAAAAAAATTTTAACTATTAAAAATATAGACCATTCTCATAATTTTAATAAGAGTTATTTTATATATTATATAAACATTATAAAATGATTTAATATTTACAATTTTATATACTTTTTGATTTATTGCATTTTTTAAGGCTTATATTTTATATATAATAAGTACATTCTGTGAAATAACCCATGTGCATGCACTTCAATAACTGAACTTTATAATCCTTTTATTATTATTTTTTTTTTTTTTTTCCATAAATGAAGAAAAAAAAAATATATATTATATATATATATATATATATATATAT
>Pf3D7_14_v3:3110506-3110842:f  | Plasmodium falciparum 3D7 | segment of genomic sequence | Pf3D7_14_v3, forward strand, 3110506 to 3110842 | whole sequence | segment_length=337
GATTAAAATATTAAGTTCTTTAGATGAAAGATTTTTATCTGGTACTGTTGGTTTATATTCACAAATATATGGTTTAGGAACATTTTTTGATGATTTAGAGGTGATTGCTCTTCCTTGCACACAATTATCTGAATTGAATACTTTGAATAAAAATGTAAAATCAAATTGTCCTTATTATAAAGAAAACTATTTAAATAATTTAATGTCGTATGATATTATATATAATCCTAATAATTATTTTAACTGGAATGTTGAAAAGGAAAATGAGCAGAATTATTTATTATGCTCTAAAAATGAAGAAGAGGTTAAAAATGCGAAGGATGAAAAAGATATATAT
>Pf3D7_14_v3:3137760-3138657:f  | Plasmodium falciparum 3D7 | segment of genomic sequence | Pf3D7_14_v3, forward strand, 3137760 to 3138657 | whole sequence | segment_length=898
ATAACATATGATCTGACATCACTTCTATAATAATATACACATATTTATTTGAGACAAAAAGAGGAAATATATATATTGAATGACTTGTATAATATATTTAAAATTAAAAAAAAATAAAAAATAGATAAATTTTTAAATATTGTTAATGCGATTTATTTAAACTAAATTAAAATTTTTAAGAAAATCAATTTTTTATGTATTCTGTATATATATATATATTTATAAGGCTTAAAAAAAATATATAACAATTATATAAATTTATAATTACAATTATAAACGTGTAATATTTATTTTTTTAAGCTATGAATATATATATATATTATTTTACATTTGTATTCCGTTTAATAATTAGTATGTTTTTGTAGTAATTTCATATATATTATATTATATATATAATATGATTTTATTCATTTATTTTTTTTTTGTTATGTGTAAAATTTTTATAATATTCTTCACATGCATAAATATTTTATAAATGTGTTATGAAATATGTAATAATATGCAATTATAAAAAAAAAAAAAAAAAAAAAGAAATTAAATTTAGACTGCTCCTTTATAATAATAGATTTATCCTATGAATAAATATGAATTTTTTTGTTTAATTAATATTTTATTTTGTTTTATTTAGAAGGTGCACATTAATATTAAATAAACCATAAAATATATGGGAATAATTAAATATTTATAGGTATTTTTATGAAATAAAAAATTAATTGAATAGTATAAATTAAAATTAATATTATTTTTATATGTAATAAAATTATATTTTATATATGTTGTTTGTATTATACTATTTTATTTGTTTATTATTATTATTATTATTATTATTATTATTATTATTTTATTTAATTTTTCTGCACAAATTTTTTTTTTGTGAAAGAATATTTTTTAAGAAGCA
>Pf3D7_14_v3:3147875-3153882:f  | Plasmodium falciparum 3D7 | segment of genomic sequence | Pf3D7_14_v3, forward strand, 3147875 to 3153882 | whole sequence | segment_length=6008
TACAAAATAATTATGAATATATAGAACAAGGTGTGGAATACGATGCTATAGGTAAATATGAGATAGAATATATTGAGCAATATTCTGATGAAAGGAACATACAAGTATATGTAGAAAATTATTATGAAAACAATGAACCTGATGAGAATCAAGAAAAAGAGATGGAAGATAACAAGGAACAAAAAATAGAAGATAATGAGGAAGAACAAATGGGAGATAATGAGGAAGAACAAATGGGAGATACTGTGAAAGAAGATATGGAATATAATGAGAAAGAACAAATGAAAGATAATGAAAAAGAACAAATGGAATATAATGAGAAAGAACAAATGGAATATAATGAGAAAGAACAAGTGAAAGATAGTGAAGAAAATAATAATATCAATTCGAGCAACAATACTATGCATAATAATCTAAGAATACATAAAAAAGCAAACGAAACAAATATATCAGAAGGTAAAATTAATAAAATTTCATCAGAATATATTATTTATAATATTTTTGAAAATGTTATAAAAACGTCAAAAGAAATTATATCTCTAATTGCTAAAGCATTTATGGGTCCTATAGAAAAAGAAGAAGATAAAGTAAGCAAAGGAGATATTTCTACATACAATTATTCAGATATAGAAAGTACATTAAGAATCATACAATTGATGTGGTTGTTTGATATGGACAATGCTGGTACACTATATCCAAACTCTAGATAAAAGTAGTTTCTTTTTTTTATTTAATTTATTTTTTCATTAAAAATGTTAAAAAATAAAATAAATAAATAAATAAAATAATATATTACATTAAAATATAATGTGATAATATATTAAATATAAAACATTATTTTATTTATTATTATTTTATATGGATTTATATTATTCTTTCATACATTATATATATATATATATATATATATATATATATATATTGTGTGTGTGTAACGTGAGTATAATTTTCTTTGTTTGTTCGTTTAACATTTTAATTATATCTATTTAATATATATATTTATATTAGTACGTCCTGATATAATTAAATAATATATATAAATCCATATATTAATGTATATATATATATATATATATATATATATATATGTAATTGGAAAATTATTTTATTTTATTTTATTATTATATCATTTTTTATATTAATCAATTAATATAGAAATAACAAAATAAGAAGTTTCAATGTGAAGGTATATATATATCAATATACCATGATATAACTATAAATAATGCACATATATTAATATATACATATGTATATAATTGTGAATTTTTTTTTTTTTTATTTTTTTTATTTTTTTTATTTTTATTTACCATTTAAATATACATATTTTAATATTAAAAAAAATTTGGTAGTATAAGCTGAATTTTTTATTTTCATTACATACATATATTCGAAATATGCACCAAAAGATATATATAGAATGTGTCATATTTCTTTATGTTAATATGGAGTTTATATTTTAAGCATGCATATGTTATTATTATTTTATAGAAAGCAAAAAGTAAAAAAAAAAAAAAAAAAAAAAAGAAACTTGAATACAAATATCCGTTTTATTAATAATCTAATTTTTTTTTTTTCTTTTATATTATAGTATTATTTTCATTTTCTTTCTTTTTTTTTTCAATATAATATAAAAATTTAAATATATAAGCATGTGTTATATTTCTATAATTATTTTGTAAATAGGCCTGTTCGAATCGATATTAATTATAATATGAACATTTATATATATTAGTGATATTTCTTTGTATTTGTATAATTAAAAAAAAAAATAGAGGGAAAATAACATTCACATTTTTGAAACGACTGAATAATAAGAAATTTTATTATTTCGAAGAAGTTTGTGATTATAAAAATATGTGTTGATATATTTTTTTTTTTTTCTTATTTTTATTATGTATCATATGTGTAAATATTAAGGGTATATACATTGAATAAATTTTAAGAAATAATACCTGAGTTATCTTTTTATATCTATTTTAAATTATATCTATTACTGTATATACAAAACCTTGAAAACCTGTAATTCAGTTTTTTTTTTCTTTATTCCTTTATTTCTTTTAAATAAAATATTTGATTATTTTAAAAGAAATAATATATGTTAAAAAAAAAAAAAAAATTAATAATGCCCTAAATCTTTTAAACTTAATAAGTATTAAATAACAACATTTATTACGTATAGAAGACATTGTTTTAAATAATTTTTTATAAGTATTTATAAATAAAAATATATATATTTAAATGTTATAAATGAATGTACAACGGTAAATTTACCAAATTAAAGAATGTGAATATTATATATATATATATATATATATATCAATATATTAATATTTATGAATGTATTCCTTTGATATATGTCATAATTTTTATAATTTGTAATATATTATTATATATAAAATGAAATATGTATATATACCTACGTATACATTTTTGGAGAATAGTCGATTATATTACTTAAAGAAAGAAATGAGTGTAAGGAAAAAAAGGAAAAAAAAGTATGGAATATCACATTAAATTTTTAATTTATATAGAGTATTTCTTTTGGATTTTTCATTTTAATAAGATCATATATATTATATTGGATATATCATATATATATATATATATATAATGAATTGAGATGTTATGAGCACAAATATAAAATGAATTATAATAAATAAATAAATAATATATATTTATAAATGTATCCATTTAATAAAAAGAATATGTGGGATAATGGGAAATTTAATGAGGATAAATTATAATTTATGTATTCTGTATAAAATGAAGAAAAATGAAAATTATTATTTATATGTAATAAATAATTAATTCGAGTTAATATGTTTTATATAAATTATCATAATAGTAATATTGGAATAAAATAATAAATAATAAATATTTTAATTATATTTATATTAATTTCTTAAGCAAAATTAAAAAAATAAAATTTTATGTGTACGCAAAAAGTTGTACGCCTAAAATCTATATATAAATATAATCGAATATATTTGCTATGGGACCATTTTAAATATATAAATTTTTTTTTTTATTAATTTTTTTTTAATTAAATTTATTAATTTCGATTAAAGATAATTTAAATAATATATAATATATATATATGTATATATATATATATATATATATATATATATATATATTTTAACTGATTAGTTAAAACTTATATTTTTTCAAAAAAAAAAAAAAAAAGAATACAAACGAAAAACAATCATATATAAATAAATTTCTTTATAAATAATAAAAATAATGAAAATATTAATATATATAATATGGGATATCTAAATAACATAATATAATATTAAAAAAAAAAGAAAAAAAAAGGAAAATGAGAAAAGAGAATACCAATATAGAAAAAAATAAAATTGACATATAAAATAAATTAAGCTTGTATGAAAATATAAAACGGATATAAGATATATTAAGCTATTATATATTTGTGAAATATTATTTTATTTATGTTCTTTTATGTTTTTCTATATTATTCAAGATTTAGAAATATATGCTGAAAAAGTTATTTTTATTTTATTTTTTTTTTTTTCTTTTTCTTAATATATTGAGCAAATAATACATATCTATATAATTTTATTATATTTTTATATATATATCAGTTTGATATAATATTTTGAGATGCAAATATTATGTATATATATATATATATATATATACATATATTATATAGCTATCTATAAGCAAATAAGTATACATGTGTGTAATGATACATATATATATTTGTTATTTTATTGTTCACTATGAATTAAAAAATAAAAAAAAATAAAAATTAGATTAAAATTAAAAATGAAAAAATTATATTTTGAAAATATTTGTAAGTATATATAATTATATTTTAAAAATATTTATAATTTTTTAATTCGTTTTATTTATCTTAATTTAACAAATATATATAATATATTTTTATAATCATTCTTATAGGAATAATATATGTATTAAATATATATATATATATTATATATTTGTAAATTTTTTTTTTTTTTTTTTTATATATTTAAAAAAATTATTTTTTTTTCGAACTATTTATTAAAAATTTTAAGGGGAATTATTTTTTATTTTTTGGATTATTGCCTGAAAACGAAGAAGATGAAGGTTTCAAAAACTCGCCTTTTCTTATATATGTCTTTTATATGTTTACTGATCCGCTGTTTAATCCTTTTTGTAAGTTAAAATGAAATATTTTTATGCGCATATATATGTTTTCCTTGTCTTCACATATATATATATATTTTTATTTTTATTTTCAGTATATATGTCGAATTATAAGAAAGAAATATTCCGTTTTGAGAACATGTAATGTGAGAAATTCTCGAATTTTATCTGGGCCTCGCAAAAATTTTTTTTTTGGATCATGTAATACTAATAATATAATAAATGATCTGGAAGAAATTTTGAGGGATGAATGGGATATCGAAGTAGATAATATTTTAAGAGACGATGATACTAGTACATTCCATGGGAATACTAGTAGTTCAGAGAATAGTAATTATTTATCGATAAATGCTATTCATCGTATACATAGAGGTGATGATACAAATATTTTTGAAGAAAATGATGTAGTTTCTGTATCTGAAATAGTGGAGAGTTTACATGATTCTGATGAAATTGATCATACAGATAATATTGATAATATTAATAGTATGAATAATGGCCAAAATGAGGATGTTGATTATAGTGATGTCTCAACATGCGCTACAGAAAGTTCATTATCAAATCATGATACTGAAAATTATAATGCTTCACCCAATACTAGCGATGATAACGTGAATGCAGATATTTCAAATGATCATTCTAGGAATGTAGAAAGGATTCAAAATACGTATAATTTATTTATTGTACGTCCTAATACATGTCAGAATTCATATCCATTAATGATAAATATAGTTAATGAACATGGGGAGCCTTGTGATCGTCATCCTAATATTAGGAATACTGTAGGCCATTATGAAATGGAATATATAAGGCATCAATCTAGAGAAGATATGAATACGCTTTATGAATATGCCTTAATTCGTTTTCCTATTTATAATGAAAATAAAGATATGTGTTCTCTAGATGAAGATATATTATACGAAAGAAACTTTCTGAAAGATTTTGAATTATTAAAAAGCAAATCTTATGATATGTTTATAGATATTCATTTTAGGTTACGTAAAGGCATACAATGTACAGATATGTTATCTATTTTTTCTTTTGATAATAATTATGGTTATGGTTATTATTACAATAATAATTTCAGTACAGATGGTGAGCAAAACAATAGTAGGGATATGCATAACGAACAGTCTAGTTTAAATCAAGATGTACAGGATTCTTTTTCAAATGGAAATGGAACCCATACATCTGAAAATAATGGAAGAGATAGAGAAAGTACTAATATTTGTATGAATGATCGTTGCCCTTATGATAATTATAATATATTTGATAGAGATCATACTGGAAACATAGAAAAGGTATTAGATCATAGTGAAAAGGAGATAGACCCCTCTAAAAGTGATATAAATAAAGATAAGGATAAAAAGGAAAACAAGCAAAATGATAGTACTGAAGGTAAAGAGGAAAATAAAGAGGAAAGTAAGGAGGAAAGTAAAGAGGAAAGTAAAGAGGAAAGTAAAGAGGAAAATAAAAAGGAAAGTAAAGAGCAAAGTAAAGAGGAAAATAAAGAAGAAAATAAAGAAGAAAATAATGAAAAAAATAATGAAAAAAATAAAGAGGAAAATAAAGAGGAAAGTAAAGAGGACAATAAAGAGGAAAATAAAGAGGAAAATAAAGATAACAATAAGGAGGTTTGTGAGAATAGTACTGGAGATAAAAAGGAAGGTAATGAACATGAATTAAATAATAGGAGTGGTAATGTAATCGAAGTATATAATAGAACGGATACTATATTTGATAATAATGAACAAAATGTAAATGAAATAATAGGGACAAGACCAGATATGATTCCAAGAGAATTAAATGTACCTTTTGATAGGTATGAAGTAGATAGTTTGTGCTTA
>Pf3D7_14_v3:3163221-3167846:f  | Plasmodium falciparum 3D7 | segment of genomic sequence | Pf3D7_14_v3, forward strand, 3163221 to 3167846 | whole sequence | segment_length=4626
TAGAGAAATAAAAAATGAACAATATTTCTTCTATTTTTATTTATTTATTTATTTATTTTTTTTTTATTTATTTTTTTTTTTATTTGCTTATTAATTAATATGACATATTTTATATTTTATATTTTATATGTTTTATTTTATTTTTTTATTTGTTTTAATTTTTTCTCAATTTTGGTGTACTTTTTTCTTAACACATACAAGGGTGAGTATAAAATTAAATGTTATGTTCCAAAAAATGACCATTTTTTTTTTTTTTTTTTTATTTATAATATAATAATAAGTGTGTTTGAAAAAAAGGAAAAAACAAAAAAAATAAAATGAAAAAACATATATATTTATTAAATAAATTTATTAATTTATTAATGATTAATATTTTGGTTTTTATTTCAAGATTATTCTATATTTTTTTGTAGAATACATATGTAATATTTGATACCCAAAAAAAAAGGAGATGGAAAATGACGGAATAAGGGACTATCAAGAATAATTTATTTTAATAATTTCATTATACGCATTTTTTTATATTTGATACTAAAAAATAGTAAAAGTACATAAATAATTTTGCTTTTTTTTTTTTTATTATTATTTTTTAAGGCTAAATTATTTATATTTGTGATGAAAAATGTACGACCTCATTTTTTCCCAATATAAAAATATATGATACGTATGAAATATTATATATGTATTAAATAGAAGAGGAAATAATTAAAATATATATGAAACGATTAAGAAAATGTATTCACATAAATAAATAAATAAATAAATAAATAAATAAATATATATATATATATATATATATATATATATATATATATATATAATTATTTTTGTACCATCGATTTTATACCATTTTATTGTTCGAAAATGAGAAAGATAAATTTATTTAAAAAAAAAAAAAAGAAAAAAGAAAAAAAGGAAATATGAATAATGTATCGATAAGAATAATTTTTTTTTTTTATTTTATTTTTTTTTTTTATTTTTTGTGTGTTTGCTATTATTTGATAGAAACCAATTCAATAAATCATTGCTAATATTAAAAAGATCATGTCATATCAGCGTTGTAATATTATAATATATAAAAAAGAATATAATTAACTTATGATAAAGATAAAAAGTGAATGTTTAAAATACACATGGAATATATTTATATACATTTTTATGTGCACATTTTATTTTTAAATATATTTCTTTTGTTTATTTTTTCAATGGAATATAATTCTTATAATTTTTTTAAGATATAAATTAAGAATAAATTAAAAAGATTAAATTGGGATGTTTATTATAAAATAATAACAAATTATTATGTATATATGATTATAAACAAAAAAATATATATATTTTTGCCTTTATAAATTTATATATATATATATATATATATATATATATATTATTTGAATTATTATAAATTTTAGTCGTTACAGACGAAAAAGAAGAAAAAAAAAAAAAAATGTTAAGAAGTTTGCCTTTGAGATAATTGCAAAAATATAGTCTAAAACCAAAATAATAACAGGAAATCAATAAAAGTAGTAAGAATACAAGCAGTTGTAATTACAGGAACAATTTAGAGTGTGTCAATGTTAAAAGGAATGTAAGATGTAACAACCTTAAATATAAATACACGAAATTCATAATGTTTTGATGTATTATTGTAAAAAAAAAAAAAGAATTTTATTTATATTTTTCTTAATTCTTCTAATATTGTAAAAAAAAAAATATTTTGCATATATAATATATATGAGAAAAAAGAAAATAAAATTATTATATTTAAACATTTATTTTTTCTTTATATGCTATAATTTTTTTTTTTTTTTTCTTTTTCGTAATTATATAAATTAAAATATAAAATTGTTTTTTTATAATTAATATTACTATGCATTATTTCTAGTTCTTCTTAATTTAAGAAAATACTTGTCTAATATATATATATTTATTTTCTTACTATATGATTATTATATAATTCATTACAATATTGATATATTATATGATTTTTTTTCGATATAATTTTCCATATTACATTTATATTAGAAATTGAATTTTTTGTTTTACTTGAATAAATAGAGCATGTCTTTTTTATTATATAATGAAAGTATATAAAAATTAATAAAAATGGAAAAGATAAAATTAAATAATGAGATAAAGAGTTTTATTTATTTATTTATTTATTTATTTATTTATTTATTTATTTATTTATTTATTTATTTATTTTATTATATTTTTTCTTCTGATTGTTCTATAGGAGTTCTAACTTTTTCTTAGAACCATTTTCTTAAGATATAATATTATCTGTTTTATTTATATATATAGTTACCTTCAAATTATATATTTAAATAAAATTATGATTTAGTTTAAAGAAGTATATAATTTTTTTATTCTTTCTTTTAAATAAGTATAATGTAACATTGATGAAAAAAAATAAAATAAAAAAAATAATCTAAAAACAAATATATATATATATATATATTGTATAATATAACAATACATAAATTAATGTATTTATTTTATATTTTTTTTATATATTGATAATTTACTATTTGCTTTTGTTTTTGTTTATTTATATTCTTTTAAAATTTATAATATATTTCATATTTTTAATGTGTATTTTATGCTCCTACAAATATTTTAATATATATATATATATATATATATATATTATATTTTTTTAATTAGAAGTATTTAATTAAAGGATTTAGGATTGTCTAATAAAAATATTATAAATGTAATAAGGAATTATAATATTTGTAATATTAATAATAGTAAATAATCTATTTATATATATACATATTATTCTTAATATTTGTTGTCCATTTTATTTATATTATTAATTTGAAAATATTGGTATATGCGTTTATTTTTAATAATTGGAAGAAATACCATTAGATTTCTATTATTACTACTATAAAAAATGTTAATAACATGATTAACATATAAATGTTTTTTTGATTTATTAAAATGTATTATATTTTATTAATAATTTTTTAATGAAATATATATATATATGTAATAGGTATAAACTATCTAAATGTTTTATTGATTTATATAATACATGGAAGCAATAGGTACTTTTATATAATTACACATTTGACAAAATAATTAAATATATATTAATACATTTTATATATAAAAATTAAAGAAAAACTTAAATGTTATATTTTATATATATATATATATATATATATAACAAAATATAATTGTAAAAATTTTGTAATACCAGTTTTGGATCATATAATTATGTGATATATTTTTTGTTATATATATAAATATATCTACAGATATTAAAAAAAAAAAAAAAAAAATTTATTTTATAAGAATTAATATAATATAATATATATATGTTGATTAGGTTTTATTATTATATGCTTATTTATTAAAAAAAAATTTAAATGTATTTTATTTACATTTCTTTTTATTTTAAAAAAAAAATTGTTATGACACAACATTTTATAAAATCCAATAGATCTTCGATTGATAAATATAATAATAATAATATATAGAATAAAACTAAGAAAGAAAAAATTTATATAAATATATTATATTAAATTATAAATAAATCAATACGTTTATATCATTAGATAATATTATAAAGATAAAATATTATATTACATGTTACTTCTACATTATGTAATTTATTAATATATTATTATTTTTTTTTTCCTATGTATATGTATTAGTTGGGATTAATAAATATAAATTTTTTTTTTTAATAATTCTATTTAGGTAATGTATGTTAATATAATATGATATAGGATAATGCACGAGAAATATATATTTAATTATATCATTTATAATTAAATAAATAAAGACATTTATATATTATATTTATTATTATTATTATTATTATTATTATTATCATTTTTCTTTTTTTTTTTTTTTTTTTTTTTTTTTTTAATCTATTTTTATATAGCGAATGAATCTATAAATTCATGCATAAAAAAGAATAAAATAAAAATTATATATTCATATATGTATGTATAATATATTTATACCAAAAAAATGTTATTATTATATGATCCCTATATATATTTATTATTATATAATGCATTATAAATGTATTTTCATTTTACATATTTTAGAATAAGAAAATAATATATATTTCTATTTTTATTATATTTATAAATATATTTGAATTTCCATAAATAATTATTATTTTCTTCTACTCTCTCTATGAAAATGTTTATGGATTGTTTTATTTTAAAGAAGTAAATATAAATATATATATATATTATAAAAAAATGATGTCATATTTACATATTATTTTAAATTCACCTAAATGTATTCGATGTATCCATTTTCTTTATTAAATTTACATTTTTTGTAAAATATAATTTTATAATTAAATTTGTATCTATATTATAAATATTTTAGATAAATATATATTTTTTTTATTATTGATTATATTTTTACAGTATTTTATTTATAAAAGAAAAATGAATAATATTATTTTATTATAGTGTACTTTTTTAATCAAAGGATTCTATTTTCTTTCTTCTATTTATTTCTTTATCTTTTTTGTTCTTTTTTTTTTTTATCCTTATCCATTTATATCTATAGATAGTTTGATATATATATTTAAAATTTTAACTATTATTGTTTCTTTTTTAATATAATGGCTAAATAGTACAATATAAT
>Pf3D7_14_v3:3168366-3170291:f  | Plasmodium falciparum 3D7 | segment of genomic sequence | Pf3D7_14_v3, forward strand, 3168366 to 3170291 | whole sequence | segment_length=1926
ATATATATATATATTAATATACAATTAACGTGTTTTAAATTATATTTATTTTGTTCTTTGTTTATGTATTTATTTTCATGTATTCCTATTTTTACAACACAGTATCACATATTACTTATTTATTAAAATTTATTAATGCACTTTTTTTTTTTTTTTTTTTTTTTTTTTTTAATTTACAAAGATGAATATATTTTAAAATGAAATGTGCTTATAAATGTAACGTAGAAAATAATCAAAATATGAATAATACATTTAAATCATCTCTTAATAAATGTTTTAAAATGATAAGAACTGAGTGCATTATAGGGAAGAGAAAAATATTATATTATATGTCTGTTAATGTTTTATTTTTTCTTTGTTTTATTTTTATTTTTTCAAGATTTAACAGTGTAAGTTTAATTTTAAGATATACATATTTAATATTACATTAACTTGGTTTATATATATATTTATATATATTTGTGTGTTTATTTTTTTTAGGGCCAGTTTTATGAGAAATGGAAAAATAAGCCTAACATAAAAAGCATATGTGGTAGAAGACTTCATAGATCCTTGTATGAATACCAAATATGTAATAATTCAAAATATTTTAATGTTTATGGAAATAATCAAAATATACAAATTGATAATTATAATAATGCCATAATTTATTTGGATGATTATTCCCAAAATGATGTTTTAAATAACTCAAAATCGATTATTTTAAATAATGAAATAATAAATACAAAATGCAATGTCCTATTAAGAAAACAAAGAGTACTATATGAAGAAAAAAAAGATGTTTCAAAAGAAGGTAATTCAGAAACGTTAGGAGATCTTCGTAGTAAATTAAAAACAAAAACAGAAAAAACTAATAGAAATATATATGCAAATGTATATGAAAGTGGGATATATGTACCAATAGGATGAAATATAGATAATTTAAATACCAAAGAAAATGAATTAAATCTACCAAATAACGCAGAGAATGAAAACCAATCAAACATTCCTACAAATACAAATGATGCACGTCAAAGAAATAGAACGGAGTCTGATGTAAAACCTAAAGTTATTAATTTCGCACATGGTGGATTCAATAATAAACGTATAGTTGAATATGAGGTAGTTCCTAAAATTGTTAATACTACCGAAGAAGGGAAGGTAAGAATTAACAGAGTTGAATATGAATTAAGAGCCAAATATGAAAAATCAAAAAATTATGAGGTAAATAATAATGATAGAGAAACAAATGATATATCATCTAAAATGGAAACACAAAATGAACCAACAATAAAAAATTCAAATGATACAAACGATGTGAAAAAAGAGGACACGAATATTACACAACAAGGTAGAGTAAATAGTAATAGTAGTAATATTAATGGTGTCAAATCAAACGTTACTACTAAAGAAACTCAATCAGAAAAACCATGTAATAATAATCAAACGAAACAAGCCACTAATCGATTTATAAAAGATGATGAATCAGATAAGAAAGATAAGATTCAAGATAATAATAAAGGATTAAACGTTACAACTAATAAAACTAATCTTAAAAATAAATTAGGAAATAATACAAAACAAATAAATCAAGGTACTAAACCATTTGTAGGAGATGATATATCAGATCAGAAAGATAAATTTCAAGATAGTAATAAAGGATTAAAAAAGGGTACTAATCCATTTATAGATGAAGATGAATTAGAAGAGCTACTTAGACTTGAAAGAGAAGAAAAGAATAAAAAGTAAAAAAAACAAGATGGAGAGATTAATCAAAATAAAAAAAGTAATCCCGGTGTTCAAAATAAAACAAATAAAAAAAACAAAACAAATAGTCAAAATAAACAAAATAAAACAAATAATCAAAATAAAAAAAATATGACAAATAAATTAGATAGTCAAAATGCAAAAAATGAAAAAGATATTCCGAATAAATTAGATAGTCAA
>Pf3D7_14_v3:3171711-3174112:f  | Plasmodium falciparum 3D7 | segment of genomic sequence | Pf3D7_14_v3, forward strand, 3171711 to 3174112 | whole sequence | segment_length=2402
TATCTACAATATTAATAGAATAATGAAATAAGTGTATATTAAATATAGGTTTTCTTAATGAAAATTTTTTTTTTTAAATTATTAGTATCTACATTTATATAAAATAATATCTCTTATTTATATGAAGTAAAATAATATAAGGAAATATGTTTGTATTTATATATTTTTTATTAGCACAAAATATTATATATATAGTAATAATTATATTATATATATTTATTAATATTATAAGACTTTTAAATTATTTAATAAATTTATATTAATACTAGTATAATTAGTATTATATTTTTATATATAAATAAATAGTGCATTTTAATATTTAACGTAACAATAAAAATAATTCTAATTATATACATGTGCAGCACGTAACATAATTTTTATTTTATACTATATATAAAATATTTTGTAATATTCGCTATAATTTTTAATATATTTAAGTATTATATTATTATTGCATGAAGTCATATTTATTGAGATGTTATATATATATATATATATATATTTAATTATTTAATTCAATATAATTTTTTTTATATAAAACTTTAGGCATATATCATATATTTTAACTTTCATTTTTATTCTTTTTTTATTTTGTTCTTATATATGTTATCGTATAAATAATAAAGGCATGTTTTTAAGTTCTTCCATTTTAAAACAACGATATATTATTTATAATTAGGGAAAAGACGATATTAAGAATTTTATATATATAAACATTTATTATAAAAAAAAATATTCCTTTTATACAGATTTCTTTTTTTTTTTCTTTTTATAATTATATTATTTATAAATAATAAAAAAGTAGGTTTATTATAAAATAGGGTTTAGTACTATAAAATATATTTTCTAAAAGAATTAAAATGAATTATATATATTTGTAAAAAATTTAAAAATATATATTATATTAGTTATAAGACATGTTCATATAATTTTTTTTATAAAAATTATAAATGTTATATTAGTATATGTATATATATATATATATATATATATCTTGATATAAAATATTTTTAAAAATATATAACTAAAAAAATAAGTAACATAATAAATAAAACTAACTAATTTGAAAATACTAAAGTGATTTTAAAAAATTTATTATAAAAATTATAGTTTATATATATATATATATATATGAATTGATTAAATATTTGTTTCTATATTATATATCCCTTCATATAATATAGAAAACAATATTATTATATTCATTATACGAAATAATATGATTTGGTACGATTTAATTTAATTACGCAATATGTTTACCTTAATATCTTTCTAAATAATCAAAGCGTTTAACAATATATGTAATTATTGGTATTGCTGTAAATATACTACAAGCATGAGACAGGAATACAGAATTTTCCGTTACATGTTGTGCTATAGGTGAGGATTTATTATGAACATTTTGATCTATTAATTTATCAATATATATATTATCAAAACAATCCATTAAATATAAGGCTCTTTTGAAAAACGGTTTTTCATTTCTTTTATTTATTTCTTTCATTTCTTCATGGTATTCTCCAAGTAAAGATTCTAAGTTATTATTTTCGGTTGATATATTATTATGTGATTGAGAATCTGTGTTTAAATTATTTATGTCTTTATCATATTTTATTTCATTTCTTTTTGTGTTTTTTTTTATATGCGACGTTTTTAATGATTTATTATTATTAGTGTATGATTCTGTAAGGATCCTATTTTGTGTTATATAAATATTAGCATATGTATTAGGTGATAATGACTACGGTGAAAGAAAAAAGAAGAGTAATATATATATGTAAATGGTAATATTATATATATATATATATATATATATATTTAAATTTTACCTTATATAATGTATTACTGGATATAAAAATTGTAAAAACAAATAATATTTGTATGAAGAATTTTATTTTCCTGCTTATAAATACATAACAATTATGCTTATCCATTTTGTTGTTTCAGCCAATAAATCATATATATATTTTTTTTTTTTATCTTTTGGATTGTAAAATAGGATCTCTTTGTGTTTTGTTTTTAATTTTTATACGTTGATGTTTTATTTTTATATTAATTGAATAATATTAAAGCTTTAATTTAAAAATTAAATATTTATAAAAATTGTGTGTAATTAAAAAATATAATTAATATTCTATGAACAAATTAATTAGTATATTTTTTTATAAAAAGTAATTATTTAAACATTAGAAAAAAAGAAGGAAAAGAAAAGAAAAGGAAAGGGAAAATGAGAAATATAAATTATATGAAAAATATTATATATATGTATTATAATTATTGATATACACTATAATTTCACATACATGTAAATATTTATAAAATTATTTATATGCAAGTTTATATATTTTAATTAGAATAATTAATTGAATTGTATATAATTATAGATTTATAGATAAAATTGT
>Pf3D7_14_v3:3175468-3184610:f  | Plasmodium falciparum 3D7 | segment of genomic sequence | Pf3D7_14_v3, forward strand, 3175468 to 3184610 | whole sequence | segment_length=9143
TCTAATAATATATTATAGGAGATTTATGTTATTTATTTTTTGAAGAAGATAATATGTAAAATAAAAAGAAAATATGAATTTCTTTTATGTTAAAATATTTTCCTTGCTTTTTGTTTTAAGGATTTGTGAAGTATTCCATACGGTAGTATATATTAAATATCATAAGATATAGTTATTACATTCTAATAGATTTTTATTTTAATTTGGATTTATTTTATATTGTTTTTATGGATTTTGCTTTTAATTTAGAAAAAATAATAATATAAAAACAAGATAATAAAATAAATGAATAAATAAATAAATAAATAAATATATATATATATATATATATATGTATCTTTATATGTATTAATTTTTATAGAGTGAAATTAATATTTTGAAATATAAACATGGAAAAAAAATGTGTGCAGAAAAATTCATATTTGTTAGATCATTGTCTGAAGAGGTGAAAGAAAAAAACTTAAATACAAAAATTGCCGAATGTGATTTAATATATGACATATTAGAGAAATTTAAGTCACTAAAATATAGAAATTTAATAAATAATAGGGAAATTGATTCTTACCATAAAAGAAAAAAACAAAAAGAAAAAAAATTACAGGATAAAATTATAAGACAGAAAATGAAGGAATATTATAAATTGAAAGATAAATTAATTATTGATAAATCATTTGGTACACCAGAGTATAATGAAGTAATAGCACGTATTACAAAAACAAAAATAAAAGATAAATTATATAAAATGATTTTTAAAGGAAAAGGTTTTTGGAGAAACCTATCATATACTATACGTACCCTAGGTGTTGCTTCTGCTGTGACTTTGTATTTAGGTATTATTGGTGCATCCTGTGGATTATCCGGTTGGGTTGCTGTTCTTGGTATTTGGAGTGTTTTTGTATTTTTACTCATTATTATAATTGTAGGAACATGGTTTCTTGCTACATGGCTATGGCCCCATAGGGATACATATAATGAAAAATATAGAGTATAATATTTTATATATATATATTTAATTTCTACGCATAAAAATAAAAATATTTATTTAATAAAATTATTAATATATTTATATGTTGCAATATTATTATTTTAATTATTATATATTTGTTCATATAAATATTGTTTATATATATTTTTTTTTTTTTTTGTGTATATTAGTAATATAACCGATTTGATTATTTTTAATTAATCATATAAAAAATGAACTATAAAAAAAAGAAATATAAATAAATCTTTTCATTTATATGTATATTTATCTGTTGTTCATTTTAATTAGGAATATTTTAAAAAATATTTAAAAATATTTATGTCTTAATGTATGTATTACTATTTTAATTAAATATAAAGAAAAAAAAGAAAGAATAAAAAGAAATTATAGATGTTTTATACACATGGAATACTGTTTTGTTTCTTTGTTTTAATTTAATATATGTTATATATTTTATTTTATTTAAAAAATATATATTTAAATAACATATATTTTTTTGTTCACACTATTTGTTAGTATAATAATACATAAATAAATATATGTAAAAATGGAAATAGTTATATGTTTTTATTAATATTTTCTATTAGAAATAAAAATATATAGAGATATCAAAAATAATAGGATACAATAGGTAATATTTAAAGTTTTCTACGTTTTTTTTAATATTAAATAGAATATTTATAAACAATATTTTAAATAATATACTTTCCTTCATAATTAATGTGTTCTCTCTATAATTTAGATATAATTTATTTTTCTAATATTAATATGTACAATATATATATATATATATATATATTTATTTATTTATATAATTTTATTTATAATATTAAAAAATAATTAAATAAATATTAATAATATTTTTAATATTTATAATATCTAAATATATATATATATATATATTACAATATTAATAGATCATTTATTATATATATCTATATATTGTATGGTACAAAGACATACAAATTAGTATAGGAAAAGGTAATTTTATAATTATTTTTTATATATTGTTATTACTTTTTTTTTATTTATTTAATGCTAATAACTTTCTTACATATTTCAAAAACATATTTATAAATAAATTATAATAATTTTTATTTCCCTTTTCTTTAATAATGAATATATATTTATTTTTCAAATTTGAAATATATAATTAATATATTAATTATGAAATATTGATTATTCAATATATATATATATATATATATATATTTATATTTTATTGGAAATTATATATTATTGCATTTGAGGAAAATGTGTAGGGAGAATAAGATGTACAATCGTTATATTTGAAAATCAAAATAAGTAAATAAAAGGGTATAACGAGATATAAAAACAAAGTATAAATAAATTTAATGAACTTCAAAATTATGAAAAATATACTTTAAAATGTATATATTATATTATCATTTAAGTTATTTATGTATTTGTTTAAAAAAAACATGCTAATTATAATATTAATATTATGATAAAAAATTTTAACAATGTATGAAGTTTATATTATATTTAATATATATATATATATGGCAATTTTATTCCTGTATAAAAATTAATGCACGTTATATATAATATAATATTATATATATATATATATATATATATATATATATAAGAATAATTATATATGGGTTAAATATATTATATTATTTTTAATTTCATCGAAGGAATAATTATATATATAAGAAGAAAATTCAATTGCTTTAATAACACTGCATCTTATTATATTAAATGTAAGTATACTCTTAAGAAAATCACTGTATCCATATGTTTATAAAAAAATACGTATAAATAGCAATATATATATTATATGTATGTATATATATATATATATATATATATATATATATAGTTATATGCTGTTATAATTTATATGTTATATTAATATTTTCGATAATATTTTAAATTAAAATATATGTCATAAACATTTTTACAATTTAAACAATATATCGTAAAATTACAAATATATTAAAGCATTAAAAGATAATAATATATTACTTTATTTTTTTTTTTTAATTTTAATTTATTTTTATTGTGTTAGCACCCAATATTTTAACGTGCGCATATTTTATATATGTAAAATAATAAGAATACATAAGAAATATATAATTTATACATGTATATACTTGATTTTTTTAAAATAAAAATAAAATAAATAAATAATTACATATATAAATAAATAAATATAAGTATAAATATATATATATATATAGATGGGATCAGAAGGATGTTGATTCACAATAAACACATCTGTTATTTTTATGATGATTAGCTATAATATTTTAATTCGAGCTTATATATTTATACATCTTCATATTATGAACATCGCAAGAAAGATAAGTATTTTTTGTAAATTTTATATTATAATAATTAAAAGGATACACCACTTTTTACAATGTCATTTGCTAGTACGCATATTGGTTGTACAAAAAAATTATGCACCAAAAAAAAGACGTACAGTTATATTAAAATAGGATCTTATATATATATATATATTTATTTATTTATTTATTTATTCATTTATTTATTCATTTAATTATTTATTAATTTATATATTAAATAATATATATATGTATATATATTTTTTTTATTAAAAAATATTTTTTAAATCCAATTGAAAAAAAAATTTCGATACAAAAAATATATTTTTCTATATATTTTTAAAAAAATTATATTTATTTTTTCACACTATTAAATATAAACAAAATAAATATTTCAATTATTATATAAAATTCTTTAAACATTATTTTATGTTTTTATATATTATTTCATTTTATATATCTACAAAAAAAAAAAAAAAAAAAAAAAATATATATATATATATAAAACTTAAAATAACTTAAAATTTTTTATTTTTTCCTTTTCCATTATATTTTATTTTAAAATATATCTCACAAAAAAAAAAATTTAATATACAATATATTTTATTTACATATTTGAATGAAAAAATATATTTTCCATATAACAATATTAATATATTTTATAATTTCAAGAATAAACGTATATTTGTATATATTAGTATCATCTATTTATTTATATATTATATATATTATATCTACTGATATATTATTTTGCCTTTTTTGGAGAATATATTAATATATTCGAATCTTTTGCCAATATCGGGATACCTCCTTCCTTTTCTTCTCTTACGTTTTGTTTAAACATCATAACAAGATGTCGAGGATAGACACGCGCAACAATTCTTACAGGCGCCAGAACTCAAAAGCTGTTAATGAGTATTTATATGAAATAATTCGTGCGAGGAATAAACAGGCACAGAGGAAAAAATATTTAAAAATATTTTTATGCATTTCCTTATGCATTCTTTTTTTTTTAATAGGTTATGCATTCATTATGGTAATGAATATATAATATATATGTAAAAATTAAGTAAATAAGAATATATATATATATATATATAACTCAATAAATAAATGAATATGCATGTAAATATTTATATATATATATATTTACTTATTATATATGTATTCATTTTTATAGTATAATGGCTCTGTTGACGGAAGAAAATCCTTGTATCCAAAGAAATGTTCGAGGAAGTCGAGAAGCCTCTCTGAATTAGTACTTGCTAATTATCCTTCTTCAAATTATGCTTTTTCAAATTATGCTTCTGCAAATTATTCTTCTTCAAATTATCCTTCTTCAAAAATGGATGATTTAAAAAGGCATGAGAATAATTGCAGTAGTTCAAATAAAGCTGTGGATGAAGAAGGTATCTGTAAGGATACTTTTGGAAATGCTCTTGATGTACCGAAGTATGAGAATGATTCGTTTCATAGGGATTATCACAAAAGTATGTTTGATATTAAAAATATTAAACTCGAAGAAATATCCTTGCCGTTATCCAAACTGGAATTAAGCCATATTATTAGTAGGCTAAATAAAGATGTTCCTAAAGAATATCTTATGAACTTATGGCTACAAGCATTTGCTGTATCAAATGATTTGGTAGATATTGTAAATCTTTTAAATGAATATATACAATATTATAAGAATCAAGTGGATAAATGTATAGAGTTAACTAGTAATGGTAATTATTCTTGTTGGAAAAACTGTAATGTTGAATTGGCTCAAGCATTATTATTTGAACATATAGAATATAAAACAAAATTCTATAAAGTTTTAATTACCAGACATATGTAAATCTATAACATTTTTTATATAAATATATATATATATATATTTTATACCAATTTGGTACGAAAAACTTTTCAAGTAGTACCATATGTACAATAGTATATTTTATTTTTCTAAGATAGAACGAAATAAAAATGAAGTATAGTCCTTATATATTTATAATTATATGTATAATTATGTGTGGTTTATTATACGTATATATAAATAAATATATATATATATGTGTGTGTGTGTGTGTATTTTAGTGTGTATATATATACGTGTGTATATATATATATATATATAAATATATGTATAAGTGTTTTATTTTTCTTATAGAAACTGTGTGTTTCATATATTTTTATTTAGTAGTTTAATTATTTTATATAATATTCTATTCATGATGTGGTTCGTATTATTTAGATACAATATACAAACATAAATATAAAACAAATATTTAATAAAAATATAATATCTCGAGTAAAAATATATATTACAAGAGATTATAAAAGTTTATTATATTAAAAAATTTTAAAAACTTAGAAAGCAAAAAGGAAGAAAATTAATTATACAATATATATATATATATTTATGTAGGCACTTACTTTTTGATCATTTTTCTTTTTCTTTTCCTTATTGAATTTCATAAAATATCAAAACATAAATATATTTTATATTCAATTATAGCATAATATAGTAATAATAATTATATATAAGAAAACCAATTTTGCATAAATGACATATTTTTATTATATATTCATAATATAATATTGATAAAAATTGGAACTTGTTTTTTTGGAAATTATATTTTTTTTAAGCATATTAAGAAAATAATGTAGAATAATAGTATCAATCTTATACATGCATAAAATAATTATAATACACATATAATATATTAAAAGAATACACCTAACGTGACGGTTCTTAAATAATATGATATTTTAATTTTTTTCTTTTTTAAACTATTTTATCAATATTTATCAATTTCCATATCTCTCTTTTAAAATAACACAAACTATGTATATATATATATTAATTTTTTCAAATAAATATATTTAGCATTATTTATCTGTGTTATATAAAATAATTTGTTTTAAATCAGTGTAAATATCAATTCAAAAAAAATAATAGTAGATTAATTAATATAGTTTATAATTTATTTAAAAAGTATTAAAAAAAAAATGAAAGTATGTTTAATTAATGTTTTGTCACACAGTATGATTATATATATGTTTTTGTAGAAACTTACATATATATATATATAATATGTAAATATTTAAAATTTTGTGTTGATTTATTTTTTAATGTATTATTTTTATAAAATAATTTATATTTCCTATTTATTTATAATATATTCACTGTGATATATAAATAACTATTTAATATATATATATATATATATATATATATATAATAGTAATATAATTTGGTCGAAACGAAATAGAAAGATTTTTGTTTCTTATTATTATGCATATATTTTATTCAAATAATACGTAAAGTAAAAAAAAATAAATGTTCTATATCAAATTATCCAATTTTTATTTTATTTTATGGATGAATTCTTTTTTTTTCGATTATGTATAATTAAAATAGAATACTTATTTTTAACGGTGTAAATATATTATAGGGGTTATTGAATTTTCTATTAAATATGGAAATAAAGTAAAGAGAAATAAATAAATATGTATAACTAAAAATATGAAAAAAAAAAATTTATTATCCTTTTTTTCCTTGAAGGGAAACAAAATTTAATACATTTATATATATAAATATTTCATTTATTTATATATATAGATACATAAAGAAAAAAAAAAAAAGATAACTCATTATATAATATATATATATATATATTATTGCCTTATTTATATATATCATAAGGTTGAGCATATAATTTAATATTAAAATGATATAGAAATTTTTTTTTTTAAATATATAGGTAATATATTTTAATATATATTTATATAAACGTATAATAAATAAATAAATATATATATATATATATATATTTTTTAAATTGTTTGAATTTTTTTTTTTTTTTTTTGGTATTTTCGCGTTATTGCAATTAATAATTTGTACGTCTTTTTTTGCAGTTATTAATAGTTTCTTCATTCTATTGAGTACAACAAAGACGTACAAAACCAAAAATATAATAATAGGGAATTAATTAAAATAAAAAGTATATTTTATTAAAAATAAAGGAATTTATAAGGATTTTATTTATCTTTTTAAATAAGTAATTCATATCATTGTGCTATATTAAATAAAAATATATATATGCTTATATTTATACGTTTTTATTATCCAAAAAAAATATATGCACATTTTATTGAAACATTGCTTGTATATATTATTATATATATATATTTATATGCGAACAAAAAAATATTATTATAAATTAATAATATATATATATATTTATTTATTTATTTATTTTTATTTTTTTTTTTTTATTATTTAAATAAAAATACATTTGCTTCAAAAATCTTCAAATATTTTAATATTAATATCATTTAAATTTTATATAAATTTTTTTAAATAATAAAATAGAAAAATATCAACAATTTTTTTTTCATCTTTTTATTTTAATATTCAAATAATTTTTGTGTTATTATATATTTTCATTTTTAGAAATTGAATTTTATATATATACAAAAATATATAAAAATGATAGGAGTTGATTTTTGCTCATTTTTTAATAAAATTTTTATTTTCTTATTTCTCAAAGCAAGCTGTTTTGAATTTTTTTATTTGGGAAATGAATACCAGAACTCAAGCAAAGTTTTCATATTGTTGAAATGCTTGCTTTCTTTTTCCATGTATTTAATATTGGTGATGACCTTATTTTTATTGGTAATGAATAAAATAAATATAATAACTATATAAATAAATGAATACATTTTTTTGTTTTATTTGATTTGTTTGATATGATTTGTTTGATTTGATTTGTTTGATATGATATGATATGATTTGTTTGATATGATATGATTTGTTTGATTTATTTGATATGATTTGTTTGATTTGATTTTATTTTTTTTTATTTCAGTTGTGGTGCATTATGGGAAATAATCTACCTTCCTATATGACCTGGATTAGTAGATCTGTGAATGATATAATACATATGGGGTTAGAAAATGATTCAGAATCAGATGAATTTAAAAGTATCATAGAGGATAATACAATTGTTGTTGAAGATTCAACAGATACATCTTATAAAGATGCTCGATATTTTTATACTGAACATATATTTTCTAGTTATACTTCATCTGGTAGTTATGAAAGTATTTTAAGTACTAAAAAATGTACAGACCTTTCAGCATTTGAAAGCAAAGAAGATATTTATATTCTTCTATGTTCCTTAAGTGAAATACCTAAAAAATGTGAAATTTTGGGTATATGGTATCAAGCAATATATATAGCAAGAAATTCATCTAAAATGCAAGAGCACTTAAAGGAATATATGTGTTGTCATTTCGAGAATTATCCCAAAGAAGTATTATGTGATTTTAAGGAATCTATTAATATAATTTTAAGAAATTTTTCGCATGAGGTTTCATTTAAAATGTATCCTCTTTTAATGAAATATAATAAAAGGTTCATAAAATTAGTTGAAATAAAACCTAATTTTAATATTATTGTACAATATATATGGGCATTCACAGAATTTTTGGATCGTATAAAAAGAGATATATATTGTAAATACAGAATTGTATGTTATAAATACATTATTGATTATAAAGAACACTTAAAAAATAACAATAATGTTTTATAATCTATTCACACTTTTAAAAATTAAATATATTATATGTGTTACAAATAAGTTTTATACACACATATAAGTAAATACATACATATAACTATATATATATATATATATATATATATTTATGTGCTTATGTTTATATTTTACATTTATTTGAATAAACATATTTGTGTACCCATATATTTGGTATAGTACTTTTTATTTTATTTCATATTATTCTGTATTTGCATGTGATCATATATATGTAATAAGAAAAGAACGTTTATA
>Pf3D7_14_v3:3199842-3203913:f  | Plasmodium falciparum 3D7 | segment of genomic sequence | Pf3D7_14_v3, forward strand, 3199842 to 3203913 | whole sequence | segment_length=4072
TGTTAATTTATTTATTTTAAATGATTCCTTTGTTTTATATAAATTAATTTTAGTAATTTTTGAAATCGATCTCTTAATGGTTGAATTAAATATTTATATATTCATGACTTTTCGAAAACAAATAATTTCCTGAAAATAATTATGAGAGTGGTAAATAAATAAATATATGTATATATATATATATATATATATATATATATTTAATGATAAAATAGGAACAGGAATGTATATATTTTTGAGTGTTAATAAACTATATTTTCAAATTCATCGAGAAAATAAAAATTTATATAATTTTATATTTATATATATACAGATTTGAAAAAAAAAATAAAAAAAAAAAAATATATTATTTTATATGTATTTGTTGTTTTTGCTATCAAATTGTGAGAACATAATTTATTTTTTGAATAACAGATAAAAAATATTTACTTTTTTATTACTTTCCTTCTTTTATCTATTTATTTATTTAATTTGTGCTTATATATATATATATTTTAATTTATATTTATAAAATGAAATTACTATTTTTTAAATGAATATTTAAAAATTATTTATATATATTTATTTTATTTTTTTTTTGCGTTTTGTATATATATGTCTGAAAAAATAAAATTTTTATATGTTTTCTTCATAGAACCGCCCTATACATAAAATGTTTTTTTCGAATACGTATTAAAAGGTGATATAATTAAAATTGAAATTTCCTTATATAAATATATATATATATATATATATATATTTATATATATAATTTTATTAATTATTTTTCTTTTCTATTTTTATTAAAATATGAAAGGAATACTTAATATATAATATTGTTAATTTTTTTTAAAATCGAATATAGGATAATATCATGGTGTTTTAAATTTTATTGATATCTTAATATAAAACAATTTTCCCTTTATTTCTTTTTTTTATTATGATATAAAATTTTATAATATTATTATAATTTTGCAAAAAAAAGAAAATTATGATTTAAAAAAAAAAAAAAAATTTAAAGTTAAAATAATAAATAAATAAAATATATTATTCATATATTCATTGAAAAAGCACTTATATATATTAGCACCTTTTAAAAAAAAAAATAAATAAATAAATAAATAATTTTAAATATAAAAGAAAGAATATAAAAAAATTTAAATATGAAAAGAAAAAAAAATAATTAATTATATATATATATATATATATATATAATGTCACTTATTAGGGTTCTTTTATATGTACGTCTTTTAAGACATGTAGTTATTTAATTTTTTTTTTGCGAAAAAAGGTGTACTGTAAATATATTGAGGATAATAATGAAAAAAATCTTAAATAAGTTTAATTTAATAAAATATTCAAACTCTATTATTAAATGAATTAAGGAAAATATTTATATTTATTATATCCTGAATTTTATGATGTTGATATGTTGTAGTTTATTAAGACAAAGTTTTATATATTTTAGGAAACTAAGATAAAAAAAATTTATATATATATATATATATTATATTATATTTTTAAAATAAAATAGCTACTTAAAATATTTAATAGAAGTACACATGTATATATACATATATAATATATATATATATATATATTATAATTTATTTTTATTAATACGTTTATATAAATGCAAAATAAAGTAATCACAAAAATTAATAATAATATGTATATATGTTTATAATAATAATAATAATTATTATTATTATTATATATATGAATATTTGCACGTGATATTTTTATATAAAATAATTTTATAATAAATATTTTTATATTAAAATTTTTTTTTTTTTATAAATTTTTTATTTTATAAAAAATATATAATCTTTTATGTTTTTTTCTTTTTTTCTTTTAATCATATTAAAAGTAAAACTTAAACAAAAATTATACTTTCATATATTTGTGTGTATTAAAAAAAAGATATTATTAAAGTAATTTCTGACTTTTTCTTGATTTAAATATAATAAAGTTTTATATAGAATATTCACTTAAGGTATAGATAAGAAATATATATAACTATATGTATATATATATATATATATATATATATATATATATAAATATATGTATTATATGTAATGTTACCAATTCATATTATATAAAATATGAGTAAATAACTATAAAATTTATATTATGTTTATTTTTGATACTCTTTAGAAAAAGATAATAAAAAGAAATGAAAAATTATTAATATGAAATAATATAAAGAAAATTATAATATATACTTACACATATATGTATTGAATACATATAAATATTTTATATAAAATCATACATATATCATTAAATATAAAAACTATATTTGTAGAGTAAAATGTAGCAAGTATCATAATATGAGAATACATATATATATATATATATATATATATATGTTCATTAATTTGTATGTATGTTTTATTTTTATGTATACTATATAATAAATATATAAAGAAATTTAATATATAAATTTGTATTATATGTTATATATTAATATATATATATATACATATATATTATAAGCATGCATGAGAAAATTTTTATTTTTTTTATTTATATATATTATTTCTCAATAGTTTACTCACATTTTGATGAAGTAACGTTTTATATGGAATTAATGTATTTTCTATTCTTATATATATTTATGTGCATAGAAGATTTTTAGAATATATTTATATTATAAAATACAAAGAAAGAAAAAAATATATAATTTTTTGAAAAATGCGTTTTGTTAAATCACTATATTGTGTTAATATATAAAGAAAAAGATAAATAAAATGAATGTCGAATGAATATAGTGAAAACATGCCGTTCGTAATATTAGATTAATATATATTCTAAATATTTATATTTCATTATATATATATATATATATATGTATATTTTATAACATTTAAATAATATATCTAATAATTTATATAAATGTAGTTATATTATATAATATATATATTTATATATACAAATATATATATGTATATTTTTTTTTTTTTTTTTTTTTTTTGTTTCTCTTAGTTCTAGGTAGACAAAATTTTTAACTATATATAGGACAGGGTTTTATATAACATATTTTACTTTTGAGAATAAATAAAAAAAAAAAAAAAAAAAAAGTAGAGGAAGCAAGGAGGAATAAAATGGAAGAAGAGAACGATTTAAATCATTTTGTTCTAAAATATATCTTGGTTATTATTTTAGGAGTCTTATGTGCTGAATTTTGTGTAAATTGAAAAATAAATAGAAAATTAAAAAAAGAGGAAAACAAACTAATTATATATATATATATATATATATGTATATATTATGCTAATTATATTAATTTCATTTTTATTGACAAATTTTTCTCTATTTCTCTATTTCTATATTTCTTTATTTCTCTATTTCTTTATTTCTCTATTTTTTTTTTTTTTTTATTTATTTTTTTTTTTTTAGGTTATGGTTATTCACATAATGAATTCAAGGGTAGTTCCTAGAGCAGTGTGGCCAAATCAGAGTTTACATCATGTATTACCCAGTGTTAGAATTACGAGTGCTAAAAGAAGAAGAATGAACTACAATGATGATGATGCTTATGATGAGTCTCATTATAATCATAATAGTACTAACAATGGGAATTCTGATAAAGCTGAAGATATATGGAATGGTATAGATTCCATATTTAATAGGATTATGCAAAACATAAAAGATAACTCGTATAAAGATTATCCTTCATTGCATAGAGTTGTTGATTATAATGACCTTTCAAGAAATTTAAGTAGAGAGGAATTAAATGCTGTTCTTAGAGGTTTAAACGACGATACCCCACGAAATGACCTTATCAGTATATGGAATCATGTTGTTAGAATCAATAGGGATGGGATGGTTGATATTATAAATTCCATATTATTATATGTAAATAATTTCGTAAGGAATTATAAAAATGGTAAATTGGATGTTAAGGAAATTTTAGAGGAGTTAAAAATCGATGAAAAATCATTGAGGCTTTTTAAAACTAGTAGCTTAAAAGAAATATCATCTTGCGACTTTAAATATTATAATGATTTTTATACTCTTCTTAATAATGAAAAAAAAATAGAGGATATAAAAGACTTAATTAATTCCTATATGAAATTTGCTGATG
>Pf3D7_14_v3:3205028-3205318:f  | Plasmodium falciparum 3D7 | segment of genomic sequence | Pf3D7_14_v3, forward strand, 3205028 to 3205318 | whole sequence | segment_length=291
AAAAATTTTTTTGTGAAAATATCAAATATTATAATAAGTATACATATGAATAAAAAGAAATGAAATATTTGAGGCTTTCATGCTGTAATGTTATATAGCTTAATCGAGCACGGAGGAAGATAATCGTTAGGTAAATATATATATAATATGCTAAATATGTGTTTGAACATATAATATTTACATTTTGTTTTGCTTATCAGACTGAAGAAGAGTATATTATAATTTTTTCTTTTATTTAAGATTTTTGTGTTCTTTTATAAAATTAAAATAGTTTTTAAATATATATTTTAA
>Pf3D7_14_v3:3206129-3207172:f  | Plasmodium falciparum 3D7 | segment of genomic sequence | Pf3D7_14_v3, forward strand, 3206129 to 3207172 | whole sequence | segment_length=1044
ATATGTATGTATTTGTTAATATATTTAAAATTGAAGTATATTTGAATAGCTGTAAATGAGTATCTTATAAAAAATATATTTAAAAAAAGAAAAAATAATTACATTATTAAGTACATTCATTTGGATTAATTTTTGTAATAATTTTAAGTATAATATCTGTACAATTATTAATAAATTAAAATAGATAGTTCAGGAAATAAATAAATATAAATATAAATGTATATAATATAATAAATTAAGGGTTTTCCTTCTTTAAATGATAATGGAAACAACAACAAAAAAAAAAATATATATATCTATAAATGTATATATTAATATATATATATATATATATATATACAGCTATTTTTATTATTTTTGTTAAATATAAATACAATTTTTCATAAAAGATATTGTAAAATGCTTTTTCTGTGTACTATTTTATAAATATTAAATAAATACAAGTGGGAAATATATAATATTATATTTTAAGAGTTCATTATATTTTCGAATTGGTTGCAATTTATGTACAAAACAAAAAAAAAAAAAAATTAAACAATTTTACTTTTAAAAAATATATATTGACATTAATGTTGAAATGAATAATATTACAATTGTATGATTACTATTATGGATATATATATTTTTCATAATAAATATTTTTTTTATATAATATGAAAAAATAAATTATTGGTTGCAAAAAATAAGAATTTTGAAAATATTGTCACAATGTAATTGGTTATATGAACACTTTTCTTAAAATGTAAAAATATATTTATTGAAGAAATAAATCATAAAATAATATAATATATAAACAATAAAAAGAATATAATAATATATATATATAATATGATATTGAAAAGGTATCAAAAATATGCATGCAATATTTTATGTAATAATTTTTTGTATTAATTATATATATGAAAAAAAAAAAAAAAAAAAGGATATTTCTTTTTATTTTCTTTTTAGAGTGTTTAAATTTTCTCACATCTATTATTATTATAGCAATCGTTTTTAAGGAATTTATTATAATATAAAAAATGTACATTAAAAAAAAAGATTATT
>Pf3D7_14_v3:3207609-3211714:f  | Plasmodium falciparum 3D7 | segment of genomic sequence | Pf3D7_14_v3, forward strand, 3207609 to 3211714 | whole sequence | segment_length=4106
AAAAAGATATAATACAAAATGGCACAAGTATTTGAAGAATGTGTTTCCTTTATCAACGGATTACCTAGAACTATAAATTTGCCCAATGAACTTAAGTTAGATTTATATAAATATTATAAGCAGAGCACCATAGGTAATTGTAATATAAAGGAACCAAGCGCACATAAATATATTGATAGAAAAAAATATGAAGCTTGGAAATCTGTGGAAAATTTAAATAGAGAAGATGCACAAAAAAGATATGTGGATATTGTTAGTGAAATATTTCCATATTGGCAAGATGGGGAATAATTTGTTCATATGTATATATGGTGATCTTTTTTTTTTTTTTTCTTTCTTAAATAATTTCTGAAAATGAATGTATATTATATATTCGTTGTAATTATATATTTTTTAAGTTGTTTCATTTCGTTATATTTGTAAATTTTTTTTGAAGTACCATTTTTTATATTATAATAAATAAAAAAATATATGTATAAATATATATATATATATATATATAACACAAAAAATGTTGTATGATGTAATCATTTTTTAAATATTAGAATGAAAAATATTTATTGAAAAGGAAAATAACATTTTATATAAATATTTTAAAAGTAATAATTATTAATACTTTTTAAATATATTAAATGCGATAGGGACCGATAAAATATAAAAATTGTACGATAATAATAGTAGGATGCTGAAAAAAATATTTTTTAAAAATAAATATTATATTTTAAATTTATTACAAAAAAAAGAAAAAAATAAAATAAAAAATGGGAAATTCACGATATTTTTTAAATTTTAACAATAATATTAATATGTTTTGATAAACGTAATATAATTATATTATATATATATATATATGTGTATATGTTATAATTTAGCGCATATATATTGAGAACCACGTGGTTCCCAAAATTTATTATAAATATAAGGACACCATATAAAATTGAATATATAAGTAATATATCAATTTCTTTTTTATAATTAAAAAAGTAAATACATTATTATTATTATTATTATTATTATTATTTTCATTATGACAAAAACAAAAAAAATAAATGCATCAAAATTTATATTTTTAAAATATATTATATAATTAATATATGAATATATTGTAAATTTCGGTTTAGAACTTGCAATATTAATAAAAAAAAGTTGAATATGTTACCATTTATACTGTTATTATAAAATATCATATGTTAGTAATAAGTATGTGTGCTTTCATACAGTATATAATAATATTAATATATATTTTTTATTTTTTTTACATCATATATATTATAAGATTATATATCAATATCAAACACATTATTTAGGTGTTGCATTTGTTATTATAATTAAATAATATCAAAAGATATAATAAAACGTTGAACATATGTTGCTTAAGTATATGAAATAATTATATTATTTGAATTATTTATTTATTTTTATAAATATATATTAACATAATATAATAAAAACTGTTGTATTTATTTATTTATATATTTATATATTTATAGCTTATCATATTTATGTTATAAAAAAAAAAAATGCGTATTGTATACATTATGTGTAGCATATTTATTAATTTATTTTATTTGTTACCATGCTTTAGTCAAATTAGTTTTGTAGATAATATATACGCAGAAATATGTGAGGATCCAGTAAATAAAGACGAATCAAGTGTATATTGTATAAAAGATCATAAGAATAAAGCTTCTTTATATGTTTATAAACATATTATAAAGATATTGTTATCTAAATATGGATTAAATTATAATAAAATTGCAATAGTAGAACATTCTCATGGTAAACCAATAAATTACATTACATATTCAGATTTTTTTAAAAAGGTATTATCCTTTAGTCACAATTTATGTACTTATGAAGGGAAAGGTATTGAAAGTCAATCATATAAGGAAATACGAAATGATGGTAAGTTTAAGTTATTAGGTTTGTATGGAAGTAATTCCATTAATTGGCTAGTTTCTGATTTGGGATCTATGATTAGTGGCGTTACCACATTAGTATTGCATTCGAAATTTAGTATAGATGTAATTGTAGGTATATTAAATGAAACCAAGTTAGAATGGATATGTGTAGATTTAGATTTGGTTGAAGGCATATTGGAACGTAAGAAAGATTTACCTTATTTGAAAAATGTTATAATATTAGATACTTTAATTAAAACTAAAAACATAAATATAAATTTGGAAGAAGAGAATGAAAAAAATAATTGTAATAATAGTAGAAATAATAATAATAAAGAATTCTTTAATAAAAAGGAAGATAATAAATTGGTTTCTTTGTCATATGATAATGAAAAAATAGAAAAAATTAATGACTTAAAAAAGAGAGTCCATCATACTGGGATAAATATTATATTATTTGATGATATGATAAAAAAAAAAAGGCATACCGTATATGCGTATTAAAAATGAAGATCCAGATTTCATTACGTCAATTGTTTATACATCTGGAACGTCTGGAAAACCAAAAGGGGTTATGTTAAGTAATAAAAATTTTTTCAATACAGTAATACCACTTTGTGATAATAGTATACTAGTAAAATATTCTCCCAAATCGCATTTATCGTATTTACCTATTTCTCATGTATATGAAAGAATTCTTGTTTACCTTTCTTTTATGAAAGGCATTAGAATAGATATATGGAGTAAAGATATAAATTATTTTTCTGAGGACATTTACAACACCAAAGGAAATATAATAGCAGGGGTACCTAAAATATTTTCAAGAATGTATACAAGCATTATGAATGAAATAGATAATTTACCATTTCTGAAAAGATGTATGGTGAAAGGTGTTTTATCATTAGGTAAATCACCTAGTTATGATATAACATCTAGTAATTTTCTTGATAAAATTGTTGGTGTTTCTTGTAGAATTAAAGAGAAAATAAATCCTAATTTGGAAGTTATAATAAATGGGGGTGGGAAATTATCAGCTCAAATTGCACGCGAATTAAGTGTATTATTAAATGTGAATACGTATCAAGTATATGGTTTAACAGAAACTAATGGAGCTATATTTGTACAAAACCACAACGATTTTGACACTGATAGTGTGGGAGGACCTATATCTCCTACAACAAAATATAAAGTGAAAACATGGGAAACTTATAAAGCTACTGATACATTACCTAAAGGAGAATTGCTGGTTAAAAGTGATTCAGTATTTTGTGGATACTTTTTAGAAAAGGAACTAACAAAGAATGCTTTTACTCATGATGGTTATTTTAAAACAGGAGATATTGTATAAATTAATAAAAATGGCTCGTTAAAATTTTTGGATAGATCCAAGGGATTAATAAAATTATCACATGGGGAATACATAGAAACAGATAAGTTGAATAATTTATATTCACAAATTTCATTTATAAATTATTGTGTTGCTTATGGAGATGATTCTATGGATGGACCACTGGCCATTATTTCGATGGATAAAAGTTTATTTTTTAAATCTTTAAAAAATAATAATATGCTAGAAAGCACTGGAATAAATGAAGAAAATTATTTAAATGCATTAACTGATGATACCATGAATGAAACAGTTTTTCTTGATTATGTTAAAGGGAAAATGATGGACGTTTACAAAGAAACAAATATGAACAGATACAATGTTATTAATCATATATATTTAACTTCAAAAGTTTGGGATACATATAATTATCTTACACCAACATTGAAGGTGAAAAGATTCCGTGTCTTTAAAGATTATTCTTTTTTCATAGATGAAGTGAAGAAAATATATGAGAACAAGCTCAAAAAAAGTACTATATGTAATAAAGCAATATTAATAAATCGAAACAAAAATGTAGAAATGAAGAAAGGACTAAATGATAAGAATGAAACATCAGAGAAAAAAGTAGAAGAAAATATTAAAAATAGAAAATGTCAAAATGAAGTAAAAGAATATTCTAAGAAAGACACGAGATTAAACGTTCATAATGTAAAAGAATTAGAACGGAATAAATGAATAAATCTTGATTAGATAAAATATTTTTGAATATAATTAAAATAGAAAAAAAAAAAAAAAGTAAAGAATTTACACAAGGATTATATATATATATTATGAAAAATTCAAAATTTGCCTAACTTTATATTATTTCTTTAGTA
>Pf3D7_14_v3:3212178-3212438:f  | Plasmodium falciparum 3D7 | segment of genomic sequence | Pf3D7_14_v3, forward strand, 3212178 to 3212438 | whole sequence | segment_length=261
TATTCTTTTATAGTTTATCAAAATTTAAAACGTTATGTAAAGTAAAATGAGCTTATTCTTATATTCCTTAATATATAATGGAATAAAAGTATAATATATTATATATTATCTCTATTTTTGTATTTTTATTTTACTATTATTTCATTTTAATCGTATTTTACAAGAAACTGAAATATTTTAAAGAAATACATACATACATATATACATATGTTTATATATTTATGACCATTTTAAATATATGAATAAAATGTATACATTTAT
>Pf3D7_14_v3:3212889-3217511:f  | Plasmodium falciparum 3D7 | segment of genomic sequence | Pf3D7_14_v3, forward strand, 3212889 to 3217511 | whole sequence | segment_length=4623
GATATAATTGTAAAGTGAATATTTCATTTATATATATTTTTAAAATAATTGAATTATCCAATATAAATATGGATTTAAATATTTAAACGTTTTAAAATAATTTTTTTAAAATAAATTATATGTAGAATGAATAAAAATATTTTTACATGCAAATGTTATATATTTACCATTTTTAAGATAAATAAATAAGAACTGTAACTTTTTATAAATATTTTTTTTTTATATAGATATTACTGAATAATAATTAAAACATAATTTATTATAAAACTTTTAAATAAAGAAAATTTATATCATTTTAAAATGATATATATATTAAATATATCTTTATATATTTATATAAATTTTTATTTTTGCATATATATAAAAAAATTAAAGCATACGTAAAAAATATATATATTTTATTATAATAACAAAATATTTTTTTAATAATATAAAAGTTTTCGTGTATATTTTTATTTTTTTAAAATTCTATATATTATATTTTTATTATTCGTTTTTCTATTTCAAAAAAATAGTATTATTTATAATATAAATATAGTTTTGTATAAAAATTTATTTGTATTTTTTCTTTTTTTCAAATATATTAATAAAGATATTATATTATATTATTTTATTTGCATTTGTATTTATTTGTTTAAATATTATTATTCCAATTAAAATAATAAAAGAAGAAGAAAAAAAAAATAAATATCATGTTGAATAAATATTTTTGTAACAAAAATATCGTGTATCCTTCTAAAGGGTATAACAACGGAAAGGCATTTATCAATTTCTTAAGATATGTTTGCTTAATGGTATATGTCATTGGTTTTTTAAATGTATTTCTAGATGTAAGTTAATGAATAATTAATTTTAAATGCTTATCTATTTATTTGTATATTTATTTATTTATTTATTTATATATATATTTATATATTTATTTTATTATTAATATTTAATATATTTACAAAAATATACAATATATATTTATTATGTTATATATATATATATATATATATATATTTTTTTTTTTTTATAGAATTCGTATGAATATAATGGCTTAGTACATGTAAAATCTTTTAATAAGTATTCGAGAAATTTAACTGAAGTAAAAACTCCTAAGAATGAAAAATTTAAAAAGAGCTTTTTTAAAAATAAAAAAAAATGTGATAATGAAAATGAGGTAAATAATAAAGATACTAATAAAAGAAATACTGGTGAACCCAAAAGTTGTTGTAGTGGTAATTCTGAATCTAATCAAAATGAAAATGAAAATGATGATGCCACAATTGATATAAATTATAACGATATATCCATACAGTTGACAAAAGAGCAATTATTTGATGTACTAAATTCACTAAAAAAAGTACCACCAAAAGAAAATCTAATTCATTTATGGAATCATACACTTGGTGTAAATAAAAAAGGATTAGATGATTTAATAAAAGATTTGTTAAAATATTTTCCAAAGAATTCAATTAGCGATCGTTTTGAATTGTTAGAATTTAAAATGACGGAGGATTGTTATACAAAAATGTGGTTTGATTTTATGAGTGATTTTGGAATAGCTACAATGAATGAAACCGAACATACTAGATCTTTTTATGGATTAATCGAAAGGCAACCATCAATTGATGATATAAGAAATTATATTTTTTCCTTTTTAGAAGAATATGAACAGAAGTATAATGAATTATATGAAAAATGCAAAAGTCAGATCTTTTCATTAAAAAAAACTAATAAAAAATAAATCTAAATGATTTATATTATCATTTATAGTATAATATTAGAAAATATATAAATAAAATGTAATATGTTAAATTATTATTTCCTATTTATATAATATAAAATATATAACGTTAAAGTAATAATAACGTAATAAGGTGTTTGTTTTTAAAAAGTGTTAAATATTCATTTTACATGTTTTTATTTTATGCAATGTGTTATGTAATTAAAAAAAAATATATATAGTATAAATATAAATAAGTAAATAAATAAATAAATATATATATATATATATATATATATATATATATATATATTTAAAGGTGCAGATGCCAGTGTATATTTGTATTATACTAGAAAACATTTATAATCTTCTTTAATAAGGAATGTATAAAACTTAGTTTTAATTTTCTTAAAGCATATATTGGTATAATTTGCTTTGTATGGAATTATAAAAAATTATTATTATAGAAAGATTTATAGTATTATTAAAGGTTGTCTATTATATTTTTAATAAAATATAGGAAATACATGCATATTAAATATTCCTACTTGATTGATAAAAAATAAGTTATAATATATAAGATATAATATATAAAATTTTTTTTTTTTTTTATCGTTTGGTATAAATTACATTTATATAAGATATATTTATATATATGTATATTTATTAAAAATATTAGTTACATTAATGATAGGAAAAAAAAAAATTAAAAATAAAATTGTCGGTCGTATAAATACGTTATGCTAAATATATATATGTATATATTTATGTATAATTAATTTATTTCAATGGTTCTAAAGAGGAATTATAAATCTATATATTTTCATGTAATATAAAAAAATATAATAATTTCCATATATATAAACTGAAATAATATTAACATAAATGTGTATTATGATTATGTAAATAAATATGAATATATATAGCACATATATATATTTATGGATTATATATGTTTGTAGTCTTATATACAATGTAAAATAATATTTATGTGCACATATAATTATTAATTAAGAATTCAATTAAATTTTATAATATGTATAATAATATATATTAACTAAAGAAAAAAAAATATATATATATATAAGTAGCAATATATTTACTTATTATATATATATATATATATATATATATATATATATATATATGTACTTAAAAAATATATACATTAATAGAAAAAAATATATAATAATATAACTTATTATATAACATGTAAATTATAATAAAACTTTCAAAAAACATCCCTTTTACAAAAAAGGAATACGAATAAATTAAAAAAAAAAGAAAGAACATTTTTTTTTTTTTTTTCTTAAAATTTGTATTTTATTTTATTTTATTTTATTCTTTTTTTTTTTTTTTTTTTTTTTTTGGTATGTGGATTATTAAAAAAATGTGAAAAAAGAAATATCGATATTGTGTGTTATGCTCATACGAATTTGAATGTTTATATATATTATTAAAAATTATTTACATTGTATTATTATGAATGGATTATGCATTATAATTTATTCATATTATAAATATAAAAATTCAATGTTTAAGCTATTCTGCAAGTTAAAGTAATAATTTATGATATTATTATTATTATGTTATATAATTTATATTATAAAAAGTCATTTATTTTTTTTACAAATGTTTTACACACACATAATTGTATCAATTATATGAATTAAAAAAAAAAAAAAAAAAAAAAATTATATATAAATATATATATATGTATATACATTATTAATAATTATAACATGTACATACACTAAATTTTTTAATTGTAAGTATGAATTTTTTTTTTTTTTTTTTTTTTTTTAAGAATTTAAAGCATGTGCAATGACAGCAATCATAAAAATAAATATTGAAGATATTGTTAATAAGAATATAGATAATAGAGGGTTAACAGACCAAAGGCTTTTAATTAAATAGAATAATTGAGTAAGAACTACTGATGTAATAGCTCCCGTAATTATTGTAAATATAGAATTAATTATTTTAAATAAGATTGAATATATTGTAGGGATTAATACATTTTTATTACTGAATATATATATAACTTTATTTTTTAGGTTATCTAAAGAATTGTTTATTTTTCCAAAAAAATATTTACAATCTACATTTTTGTTTTCAAAAATATTTTTCATATATTTATGAATTATATTTTTTTCATTCGTAAAAACTTTCTTATAATCTGTATTTATTATATCATATTTATATTTTTTAATATGTGTACATATTTTATCAATTTTATTTGATTCATTCCATTTTGAATTATATAATGCTAGTTCCGTACCCAAAATTTCATTAAAAAAAGATAGACCTTCATTGGTTTCATTATTACTATTATTAGAATTAGAAGACGAATTATTATTAGCTGTCTGTTGATTTATTACTACTAATGTATCATATTCTGCTAAGGATCTACTATATGTTATTTTTGTGTATATTTTTTGGCAATTATTTTTTATATATAATTTTTTAAAGGTGTCCTACAAAAAAAAAAAAAAAATAATAAAAATAAAAAAAAAAAAATTAAAAATTAAAAAATAAAAAATAAAAAAATAAAAATTAAAAAAATATATAATGATATATTCATATATATAATGCACATAGAACTTTGTTTTTATATTATAGTTGTCTTACGTAATGGAGTAATAGCAAAACTATATATGTAATGGTTCTTAAAATTAATTTCATACTTGAAAAAGACATTTTTGTAATATTATGATGTCATATATATATATATATATATGTATGTTTGTTTGTTTGTATTTTTTAAGGTAAAATGTATATAGGTAACAATAGAAGGAAACAAAATATTATATATATATATATATTTATACATATGTATAATTAACAAAACAATATCAATATAAAAAAAAATTAAGAAAAAAATTTATTTTTATTTTTCATATGATAATTAAATA
>Pf3D7_14_v3:3218155-3225300:f  | Plasmodium falciparum 3D7 | segment of genomic sequence | Pf3D7_14_v3, forward strand, 3218155 to 3225300 | whole sequence | segment_length=7146
CTTTCAATTAATTATAAATATTATATATATTATATACATATTTATTTTTATATTTTTTTATATTTTTTTATTTATTTTATATTTTTTTTTTTTTACATGTAATAAATAATTAAAAAAAAATATATATTATTATTGAAATAAAATATCAAACAAGAATTATTTCATGCATACATTTAATTAAAAATTATTTTTTTTTTTTGAAGAAAAACGAAATTTAGCGCATAAAAAATACAATAAAATTTATATTTTTTAAAGAGGATGTAAATAAATTATGAAAAAAGAAAGTGATGATTAAAAAAAAATAACAAAGTGTACTTTTATATTTTACATAAATTTGGAATATGTATTCAAAGTATATATTATAAAAGTTTAAGATTAAAGAAATAATTATAACTTAAATATTTAATTATATTTATTTATTGAAAAATAAATTATTTTTTATATTATTTTATTTTTTTTTTTTTTTTATGTCTTGTATAAATAATGAAGATGAATTGATTCAAATAAATTGATTACTGTATGAAATTATAATAGTACATATAAATAAAAAAAAATATTACGTAGACATATATATATACATATATATATATATTAAACATAAGAAATATATAATTTTGAAAAACCCATGATATCTTTAATATAAAGAATATGAATACATTCAAATAGAAAAAAGATCATGTGTACTATTATATAAATTTTGTTATAAATATAAAGTGGCATGAGGAAATATTTATCATAAAATTTTAACATGTTATTAAAATTAATATTATTGTTGTTCATGTACACACTATAATAAAAGCAATTTTTCAATTCCAAGGAAATATATTACTTGTAATATTGGTTTATATATTCATATTTTAAAAAATATTTTCTTTATTTATATAAATGTATGAAGGTAATTATAAAGGGGGTGATAACAAACATGTATATGTGATAAAATACTTGTACACTGATAAAAGTACATTTGTATGTTTTTTTTTTTTTTTTTATATTTATTTTTTGTCTTATTTTTTTGTGCATAATGCTCCATGAATAAAATGAAAAAAATAGATGCAATGAAACATTTGTTAAATAATCAGCTATTATTTATAAATAAGAAAAATAAAATAATTTGATATATATAACGAAAAAAGAAAAAAAAAATATATATAAATAAATAAATAGTAATAATATAATAAAAGAAGTACCTATAATTAAAAGAAACTATATGCGTACGTTTCAATAAGTGTTGAAATATTATGAAAACATGTTAAAATGAATATGCAAAAATAATTATTCCAAATTATATTAAAAAAATTTATAATTATATTGATTAATTCATAAAAAATTAATCCATTTTATAAAAAAATAATATGATATTAGAAAAATATTGTATATATATAAAGGTAGAACGAATAAAAAAATAAACATCTAATAAAAGTGTGAAAATAACAACAGTCTATTCAATAATATATATATTTTTTTACCTTCTTTTTATTAATATATTTTAACACATAAAAATAATTTGGTGTTCATTTTTTTTTTAAAAAGCCTAATATATCCATTATTAATTTTAATTATCAGTTAACGAGTTAATTCACCAAAAAAAAAAAAAAAAATAATAAGAAGAAGAAAAAATATGAAAAGGAAAACTTTTCATTTTATATAAATAACTATGAATATTTTTGATAATAAATAATATTTGTTACATTAGAAAAAATGTGTATTATTGAATATGAATTTATAAATAACTAATTATAAAAACATAATTAACATATATATATATTAATAATATTCATTTAAGGGTTTTATGTAGAAAAAATCCATTCTGTTTGTTAAATACATATATATCGGTATTGCTGTCACGGGAATAGCAGCAGAAAGTATACATAAATTTGCTTTTATGTCTTCATGTATATTAGATCCTTTATTTTGTGCTGGACTATCTATGGTTTTTTGTATAAAAATATTATCGAATATTTTTAATAATAATAGAGCTCTTTTAAAAAATGATTTCTTCTCCTCATTATATATTTGTTCAGGTTCATCTATATTTTCTTCTATTAGTTGTTCTAGATTATCGTATGTTCTTGTTACCTCTTCTTCTATATCATCATGATCATAATCACCATCCATATGAATATTAAATATATTATTACTGTTATCATTATTGTGATTATTATTTTCTTTAATTTCTTTCTTTCTTTCCCTTGTTATCACTTGTTGTTATAAAATTCTTATTTTGATTTAAATCATCTTTACTTTTTAAATTTAATGGTGTCTTTCTTAATTTTTTTTTATCTTGTGTACTGCTTAAAGAAGATAGTGTTCTATTTATTCTGATATTTATCAAATTATATATTTTATATATTCTTTGTTCAAAAGAATTATTGTACGATATCTAAAAATAAAAATGTATAAATGTTAAAATGAATCTGTGTAAAAAAATTAAACTATATGATAAAAATTTATTTATAATAATGAGTATTTTTATTATTACCTTTTTTACGCAAATACAAAAAAATAAGCACATAAAAAATAATAAACACTTGATAGATATAAGAACCATATTTATACAATATTTGATATATATATATATATATTATACAAATGTATCAATTATATTTAATATAGGTACATTTTATTATATCATATTATATATAGTGCTATCTTTTAAAAAATAGAAATACGATAATTCGATCATGTTAAGAATTTTTTATGATATGAGATATAAAGATTAATATTTAAAGGTATATAATAATTAATATATTTTTCTCTTTCTGTTTTTATAAATGAACATAATAAATAAATATATAAATATATATATATATATATATATATATATATATATATATATATATACAAGTGAAATATATAATAGTTTATTTAATTTAAAAATTAAAAGATCGTTAGCTCAACATTTTAAAAAGAAATCTGTGAAACATATCTTAACAAGAAATGGTGTAACAAAAGAAACAATATTAAATGATAAATTACCAAAGATAAATGATGAAATTGACAGAACATATAATGGACACAAAATGGATGAAAATTTACAGGATAAACAAAAAAGGAATCATGGAGTAAATATAAAATTAATAAATGAATATGAAAAATATCATGTGAAGAATAAATTCTCAAAATCAATTGATTGTATGACAAGATTCAAGAATTGGTTATATAAAAATATATTTAAGAAAAGTAATTTTGGGTCATATGTATCAACATTTACAGGTGTATTTGGAGGTGCTGCAGCTGTTAGCTTGTTTTCTGCCATAAGTGGAGCTTGTATAACTAAATTTAGTGTTACATTGGTTCCGGTATTTGCATGTTTTGGGGGTGCCTTTGCGATTATTATAATATTATTAATATTAGGAACATGGATGCTTGTTACATGGTTATGGCAACACAAAGAAGTATATAATGAAACATGTGGAAAATAATATATATTATATATATATATATATATATATATATATTTGTTAAATATTTTGTATTGTAATTTTCATAAGTGAATAATAAATTAATATATTAAAATAATTTTTTGTGTATTAATATTATATATAACCTATGTGAATTCATATTTTTTAGTTTATATAATACAAAAAGAAAATTTGAAATTTCTTTATGTATTATTTCAATATATATATAAATTTTCTTTTTTTGTTTTCTCTATTATTATATACTCGAGGTTAAAATTGTTATTTTCATTAATAAAATCTATGTTGTGTTATATATTAAGAATATATACATATATATTTAATATGTGTAAATATATATAATAAATATATTGATATGTGTATGTTTTACAATTTTTAAAATAAGAATATTATTATTTTTAGATTAAAAAAAACTCTTTTGTTTTATTATATTAATTAATTTAAAAAAATATATTATAATCTGATTTTATACTTATATAAAAAAATCCTCAAAATGAATAAAATAATGTTATACAATTTAATAAAGCAAAATATATATCATATAATATTGTCTGTAAATTAGGTAAAATTATAATTCACTTAGATTTATTATTATCAATGTAGAGAACAAGAAAAAAAAATCTTTAATATGTATTATTCCTAAATATGTTGTCGTTTCTTTAAATAAAAAAATAAAAGTTCAAAAGAAAATATATGTATTTATTATTAATAATAATAAGTATCAAAATGTACATGACAAAAATAATTTCATTAAAATTAATAAATAAATATTACTAGTATTTTTTGAAAAATATGATACTATTCTTATTATGTTAGTAGTAACGATATTTTTATTAATATAAATATATAAAATTTTAAAAATATATACCTAATTATTAAAAGAAGAAAAAAATAAATGATAACATAATTATATATTAATATAATTTAATATGTTAATCGTCAAATTAGAAAACACTTTTTTGTTCTTATCAAATATTATATTATTAAATCTTTTTACTATATATGAAATGGTTATATAGAATAAGAGTGAAAACTATATAATATTTATTTTGTTAGAAAGAAAATACGTTTCAAAAATGTACACATATATCATAAATAAATAAAATAAGTTGTGATTTTAAAAGGAAATATATATATAATAGTTATATACATTGAAATATAATAAAATATGTATTAATTTTAATATACCTGTTTATATCCTTATATGTGTAAGATAAAAACAAAACGAAGAATATATATATATATATAATAATTTCTTATATTTTATCTACAAACATGAATTATTTAAATAAAAACTGTGAACATAATTATAATTACACATTGCAATATATTTATAAATATTCCTATGGTTGATTTAATACCTTATAATTTAAATATATATATACATATATATATATATAATTTATAGTAACATATTAGGTAGGTATAGTATAATATATCATGTTTAATAAATATACAAAATAATTAATGGCATATATTTATTATATTTAAAATATAAAGTAATAATTCTTATATATAGAATAATGTATATATTATTTACAAAGGAATATCATAAGAAAATATAATATACCAAAAATATTTATATTAAAATTTTTTTATTTTATATAATAATTATGTATTTTGTGATTACTGAAAAAATAAAAATTAATTATATTATCAATGCATTATTTGATATAGAAAAAAAAATTTATATAATAATGAAAAGAAACATATTCTATTTCTTAAATTTTCCTTTATTTTTATTTGGTTTTGATGGTTTTTTATAATTAATCATATCCTTAAAGAAATTATTTATTTTATTTATATATTTATCAAAAAATGTTTGAATAGGAGCAATTACTTTTTGAACATGTTCATTTTCTAAAATACCTGATTTTTTTATTACATAATATAAATACACTAAAAGTATTATAACAAGTATAACAATAATTATTATAGCTACTATTTTTGTGGCAGGATCAGGAGAAGTTGTTGCTGCTGAACATGCTACTTCTAAAAATTCTAATTTTTCCTGACATACCGCAGCTCTTGAAACATTAGAAACAGCATTGACTGAAGAAGCTAGTATTTTGGAACACTGAAATTTAAGGGCAACATATTTAGCAAGAACTGTAGCATATTTAATACAAACAGAAGGAGTTGCTACAATTGAGTGTATTGATTTTCCTATTCCTGCTAATAAACCAAATCCTAATACGTATCCTCCAATTTGGTACTTATGAACTTTTTCTTCCATTATTTCATATAAGGAACTCCATAGTGCGAAAAATGATTTACTTTTTTTTTTTTTTTTTTTTTTAAAAACTTTGGAAGTGATAACTCTACTTCTGGAATATTATTTATAAATTCAATAGTATAGTATATTGTATTAGGTATTAAATATAAAATAAATTGATATATTTTAAACATATTATCTTTCAATTTTGCAACTCTTAATTCTTCCTTTTTATATTCTTCATTTAACTGTTTTAATCGTTCAATATCTGGTTTATACATTAGTCTTTTCAATTCATAATCAATCAATAAATCTTTTTTCCATCTATCTTTTTCTATTTTGTCCTTTACAATTTGATCTTTTAAAGATTTAATTTCTTTAATTTCATTTTTTATATAGTTATTACATAATTTTCTTGTATCCATTATTTCTCTTTCTAAATTTTCAATTTCGTTCTTTATCTCTTTATCCTTTTTATTTTTTTTACATTTTTGTTTTAATACTTTGAGTTTTTTTAATTTTCCTTTGATTATAATATCCTTGATTAGTCGAATTTGTTCAAGGTTTTCTTTTATATAATCAAGTGTTATTACATCTGGAATTGGTACTACTGGTGATATATTTATAGCAACATTTTTTGGAGTAACATTATTAATTCTAGGAATGTTCTGAAAAAGAAAAAAGAAAAACACATTAGTATGTTTTATAACATATGTATTAAATAAAGGTTGAATATTATAAAATATAAATAATTATATATATATTATTTTATTACTGTATGTGATGATATAAATGTATCTAAAAGTAAGGAGAAAAATAATATTTTTAAATATATTAAATGCATATTAATTGTTCTATTAGTTTTTTGTTATATATAGATATTAATATATTTATATATTAAAATAAATGTCTTTATACTTTTTTATGCATTTTGTGTATTTTATTTATTTATTTATTTTTATTTTTTTTTTTCCATAATAATAATAAAAATTATAAGTTTTTTTTTATATATGTGAATAAAATACTTGACACATATATAATTATATGTGAAAAATCAAAAGAATTTATGACATATTAGATATTACATAAATTGAAATTATTAAAGAAAAATATATATAAAATATAAAAATATGTTACGTATATCTTTGTTTTATTATTTATAGTACATAAAAAAATATTGTATACTATTTAAATGTGTAATATAGATATTATAATTAATGTACAAAAAGAAAAAATAGAATGCAATTTAGTTCACAACATATTTGTATTATAATACATAGAACAAAAATATACATTTATATATTTATTATATTATTATAAATCAAAATAGATATTCTTTTATTTTATATATTTATAATACAAAAACTTAAATTATATTCATATGCTTTTAATATATTAATAGAATTATGTAATCTATACAATTATTTGTTTAAATAATATCTCTCATTTATCTGTTATAAGAAATATCCATATGAAATTGTATATATATATATATATATATATATAATATTA
>Pf3D7_14_v3:3226031-3228989:f  | Plasmodium falciparum 3D7 | segment of genomic sequence | Pf3D7_14_v3, forward strand, 3226031 to 3228989 | whole sequence | segment_length=2959
TGAATAATTAAAATTTCTTTCTTTTTTTTTTTTCTTTAAATGAACAGTATGTGTGTATATTTTATATATATATGTTGATTCATATATTTTAATTAAATAACATATTACTAATTAAAATAAATAATAAACACAACAAAAGGATTGAAACTTTAAAGAGCATATAAATAAGGAAAACTTTTGTATATATTGAAGAAAATGAAGTATTATATTATTATTATAAATGAGATTATTAATATTAGATCAAATATGTTATTTCTTACAGAATATAAAATAACATAAAGGTATATAATTCAATATTATATTGGATATATATTAATTTTAAATGCTTTGTTCTTTTTTTTTAAAATATATATTTAATGCATTTTGTTTGTATAAATAAAAGAAGAAATATATTTTTACATCAATATATATATATATATTATATAAATTAAAAAAATTATTATATATATGTAAAACATTATTTTCGTTTCCCCAAGTGTTTTTTAATACATACATTATATTAAATCATGAAATGTATTTGTTTATTTCTATTTATACATTAATTTTTGTATGTATTGCTAAAACACTACCTTTATTGCATAAAAATAAATTCTATATTCATATTATTTAATGATGGTAGAAATGATAGTATGTCGTTTATAATATTCTATATAACATTTTATAATATATATATATAAGAAATATTATGTAATTATATCTATATATGAATATATGACCCTTCAAATTTTTTAATTTTTACTTAATCTAAATAAACATAATAATACCTATGTAAATGATAATGGTATTAAAAATTGTTTAAAAGAATAATCTACAACATTTTTGTGTCTTCGTAGTATATTCATAATCTGTCTGACCTGGAAAATTCTCCAGATTCATATATTCTTCAACATTATATTTGTTATAAAGAGTTCTATATATTTCAAAATATTTAAGGGAACTAGAAGGTGTTTTTGATTTTGCTACATTTTCGTTAAAATGTATTTATCTATAATATATTCCTATATTTTGTTTTTGATATTTTAGCTTTTCGATTAAATCTGATACTTTTTGTTTTGCTTTTGATGTATTTTTTTTTTATTCTTATTTTTATATTCATTTAATTGATTCCTTTCATATTTATGATTTTATATATGTTCATATTATAATTGTGCGAACGATCTAAAATTTATTTGTTCTAATATTTTGACTTTATGGTTCTAATTATTATATAATCTATTAGAGTCATTCTATGAAAAAAATAAATAAAATTGTATTAATTATATATTTTATATTATAAATGAATATGAAAAGAACTAAAAGACTGAAATGGATTATAACAAAAGATTTATATATATTATATATATATATATATTTGTTTGTGTAAACTATAAAGGAAAACGTTATTTTAAAAAATTATAAATATACATATATTATTATTTTTATTATTTTTTTTTTTTTTTAGTTATAACAAAGAATAATATAATTTTATAAATTTTGTGTAAATTATATATCATTGTAAAATTATGTGTTTAAATTCTTATTAAAATTTTATTCATGGTGTTCGTACTGTAATATATAATACGTGTAAATTATTTAATATATATATATATATAGTTTTTTAAGTGATTTAATTGTGTTGTACATATTTATAAATAAAATACCTATAAAATAACAATTAATATAAAAACTTAATACATTATAATTAGAAAACAACATAGATATAAAAAAATGAATACTCTTATAATATATTGCTTAAAGAAAAAATTATATTTTGTTCATAGAATTATTTCAAATTTTATATATTTGTGAATTACGTATTTTAATATGTAGTTGCAAATCTACTATAGAACTGGGTGTTGAAAAATTAAAAAAAAAGTGAATTTATAAGAGAGTACAATACAGTTAGTTTTTGTAAAATGTAGTTTTTATGTTATCATTTAATTATATTATATATTGATTATATAATCAAAAAAATTTTATAATATATATTTTTATATATTATGTAAGGTATTTTTGGAAATTTTTTGATTTATAATACGTTCAATTATATTTGTATGTGTTACTTGTTTTGTGGCTTTTCATTGAAATGATATATTTATCCATTATAAGACTATTATAATTGTGTATTCATTTATTTTGATTTAAAATAATGTGTATAATTGTGTAAAATTAAATAATATGTATATATAAATATATATGTACATTAAAATTGTGGTTATATATATTAAATATTGTGTAGAAAATAATTTATTTAATTTAATTAAATTGTTATAAGAAAGATTTCATGACTTTAAAATAATTATTACTTTTTATGTTAATATAATGAAGACCATTATAAAATATAAAAAAAAAATATATATATATTTATCATTATATTATTATCATTTATTAATATATATATAATGTATTTATATGAGTCTAAAATATAGAAATAATAAATATATATTACAAATTATACAATAAAATAATTTATTATATCACATAATGCATTAAATGAAACGTATAAGAAGTATTCATATAAATTACATTAATTATAATACATTTTATAAATATATAATATTCTTTGTTAAAATATAAAATAATAATAGTAATAATTAATACGATTAAGATTAAATATCATTGTGTAGAATATTATAATGCAGAAAGTGATATTAAAAATACAATGAAATTTTTTTCTGTTATGCAAATATTTTTAAATTTGTTAACAATTAGTGGGATTTTATTATTAGTACTACTACTAAATGAATGTTAATAAATATGAATCTTCATATAATATATATATATATATATATATATATATATATGATGCCCATTTATATTTTTATATTAATTATTTTATTTTATCTTCAGAATATAATAATATGTGACAAAAGTGAAACAATGTATTCAGGAGTTTATCATATATATATATATAGAAGAAATTTGTCTGAGTCAAAAAGTGTAAAGAATAAAGGATTAAGAAATAAAAGTGAGAAAAATA
>Pf3D7_14_v3:3236981-3241811:f  | Plasmodium falciparum 3D7 | segment of genomic sequence | Pf3D7_14_v3, forward strand, 3236981 to 3241811 | whole sequence | segment_length=4831
TTTTAACATTTAATTATTTTATATAAAATGTATTCTAATTATTCTTAAATTAAATATTTAAGGTTCTTAATACATTTATAAATTATCTATGGAACAAAAATCTTCTTTTTTGTTATTTATTTAGTATTATAAATTCATATATATTTTAATACATAGAGTATGTCTATACCTGTTCATCTTAGTAGAAGAAGAAAAGAAAGTATACATAATGTAATTTAAATTAAATCCTTTGTAAATGCTTTTATGAATTTTTTATTTTCTTAAATATTATAAATGAAAATATATTCTAAATATTCATTTATTAAAAAGACTTAATAAAACATTAATTAAAAATTACATAAAATATAAAAAATTTAATTTAAGTAATATTTATGATACATAACTATTTTAAAATATTTTTGATTATGTCATTCATATAAAACATATTAATTTATAAATAAATCATTAAGGGAATCATATTTTCTTTTTACATTTTATTGTTTTTGGTTATTTATGTTGTCAAGAATTTTAAGTTAGAAAAAGAAAATTAGACAGATAAATTGAAAATGGATAATGACAAAATTTAATGCTATAATTATCAATATATTTATTTAAATATATGTAATACGCACACTTAATATTTTGAGTGCTACACAAAATTATAAATTTATTATAATATATATTTTAATAAAATAATTTTTAAATGTAATATTTAAAATGTATATTTGTGTGTGAAATTAAACATATATTTTTATTTATATAAATAATTATGTAATAATTTGCGTATTAAAATAAGAAAAGAACATATTTAATCTATATGAGTAACAAATATCCCATATATATTAAAAAAAATAAATAGTTATTATTGTTATGTTTATAAAAAAATTATTATATAATAAAATATATATAAGATACATTTATATTTTTTTGCTCCTTCAAAAAATTTGCATTATATAAATGAGATAAAAATATATTTTATATTATATTTTAAAAAATAGAATTAAAATATACGTTATTTATGCTATTATATTATTTTTTTATGTAAAACTATTTTATGTTACATTATATAAATATAAATTATTTCCTTATTAAATATATACTTATTGATATTGTCTTATAATTTTAATTTTATAACTTTTTTATTTTGGCTATTTATTTTGTACAAATAAAAAGTAATACAAAATATCTTAATACATATATATTATTTTTAAAAGAATTATTATTATTATAAGTTTATAGAAAAAAAATATCTTTTCAATATTTTAGAGTATCAATAAATAACAAAAAAAGGCAAGAATTATGATTACTAGAATAGTACCAAATTCAATAAAGCAATATAATGTCTTATAATAATTTAATTTTTTTGATGGGAACTACTTATTAAAAGTTCATACCTATGAAATTGTTTTTATCAATATATTAATCTGTATTTATTTCATTAATATGACATTCACTCGTTTTGTAAGAGTTCGTTTTACTCATTGTTAATTTTGTCTTCAATTTTGTTCTAAGACCTTATTAAAATTTTTTTTTTATACTTTTACTATTTCATTTTATTTACAATTTTCTCGCATTGTTCTTTTCTATATATTTTTCTGTTTTTATTTATAATGTTCATTACATATTCCTTTACGTTTGATTAATATAAGCATTCAAATTTATTAATTATTTATTTATATATGATTTTTCACATAAAAATATAATTTTGCAATTTTTGTTTTTGATTTGTCAGACTTATTTTAAAATTTTTTTCTATGTTTACATTTGAATTGAATTGGACAATTGTTTATTGTACTTAAATTTTATGTTCTTTCTGCTTATTTCTTCTTACAATTTCTATTTTATTTTATGAATTATATAATAAAGGGTTATATATGCATTTTTAAGTAATGTTAATAAAAAAATATATTAAATATTAAATTTTAAAATGATGTTTTAATTGAATGAATTATGAATGTATTTTTTAAGCAAATGATAATATTAAATATGACAAATAAATTTTAAATTTAACTTATAAAACATAGGAATATATATACAGCAAATTAATTTAAATATATACAAAGTAAGAAATATAAATTTATGAATTAAAGGAATGATATTGTTTTTTCACTTAAAAACTATATATTGTAATAATATATAATGAATAATATATTTATATATATATATATATATATATAGTAATAATTTATATAACATATATTAATTGCTTCGATAAATAAAAATCATTCAATCCTGATATTGTCCTACTTACATATTTAGAATTTATTATTTTTTGGACATAGGGAATTATTTTTTGAACATATTTATTCTCCAAAATTGATTCTTTATTTTCAACTAAGAAACATATTAAACCTATTAAGGCTATAACACATACAATAATTATTATAAGAGCTACAACTATTGAAGAAACCTCAACGGAAACTGTAGAAGAAGCGCACGCAGCAGCTTTTGCAAAAGCATTAGAATATGCTGCAACTTTCATAGAGTTAGCTAGAGGTGAAAGAGCTAAAGTTTTAGCATTGTAAGTTAACGATATCTTAGATGTAACACACGAAATAACTTTAGCATTGGCTACTGCACATGCAGTACATGTTGAATATATAGAATGTATTGATTTTCCTATTGCTTCTAACAAACCCATAACAATTGTATAACCTCCAATATTATATTTATGTACTTTTTCTTCGAGTAATTCATAAAAGGCGCTCCATAACTCAAAAAATGATTTTCTTTGATGTTTCTTTTTTTTCTTCTTAACTACAAAAAAAAGAAAAAATTATGAAATATTAAAGGAATTTATAAAATATAAAAAAAAAAAAATTGTATTTTTTTTTATTATTTATTAATTTTTATATACTACCTTTATGCTTTTGTAATTTTCGATTCTCTAATTGTTCATTTGAATATTTATCATATAGCTGTTGTAGTTCTTTCTTTTTTGCTTCATAGAAAAGTCTGTTCAATTCATAGTCAATCAATTTATTTTTCTTCCATTGATATTTTTCTATTTTGTCTTTTACAATTTCATCTTTTATTAATGAGATTTCTTTTAATTCATTTGTTATATAATCATCACATAATATTTTGGTATCCAATGTTTCTCTTTCTAAATTTTCAATATCTTTTTTTAGATTTTGATCGTTTTTACTTTTGTTTTTCTTTTTTAAAAATTTGATTTTCTTTAATTTGTCCTTGATTATTTCATCTTTTATTAGTTGAATTTGTTTTAATTTTTTCTCTTATATATTCTAAAGTAATCACGTCTGGTATTGTATCTACTGGAGTTTTATGAATTATCGCATTTTTGGAATTATTATTATGAGTTCTTGGAATATTCTAAAATAAGAGAATAAAAGAAAAAGAAATAAAAAGCATTGGAATGATTTATAAAATATATATTATAATAAAATTTAAATATTGTAATATATATATATTATTTTATTAAGGCATGTGATGATATGAATGTATCTAAAAAGAGAGCGAAAAATAATATGTTAAAATAAATAATGTTCATAATATTTTTATTATTAGAATTGTATATGTTTAATATTTTTTATTTATAATTATATAATTAAAAAATAATTTATTTATATACTTTATGTGAATATATATTTTTTGTGTATAAAAGTAATGTAGTACTTATATATTTTTATTTTGTAGCTATGTGTGTGTATTTATATTTGAATTATATAAGGAAGAAAAACAAATAAATAGATGTATGTATTTATGTTTGTTAATTATTTATTTGTATATAGATACAGATATTACAAAATAAAATACACAATAAATATATATATATATATATATATATATCAGATATTTTACATAATATATATTAATAATAATTTAGCTCATCATATATGACGTAATGAAATTTTTAATAATCATAAAAATACAATTAATGTTATTTCTTATGACACATATTAAGACGTAATATATTTCTTTCTATTTAATATGATTATTTTTTATATAATATGTGTTATGATTTCTTTTTATAATAATTATATATATATTAGATTATATAAAAGAGAAAAATCTGAGTATATATGTATATATGTTTAATACTATAAGGCTATTTTATTATAGGTGATTATACGAAACAATATCTCCTATTTAACTATTGTAATAAAATAACATATATTTAAAAAATATTAAGTAAATTATTATTATTATTATTTTTTAATAAATAAAAAAGCAAACTATTAATATGAAATAATTTGTATTATTATAAAAGATAGTTTATGAATATATTTAAGAAGAAACATAGATTATTTTATATTAATTATACTATTAGATTCACTGTTATATATATTTGATATGAAAATTATAGTAAATTTTTTATAATGAAAATAATTAATTATTAGAAATATATATAGTATTTGAGTTAAATATTAAAACAACATTATTTCATATTATATTCTTATTGTTATTTAAATTATTAGAAAGAGTGTAATAAAATATAGGTTTATCTTAATATAAATAAAATATACATTGCATGATAAAAGAATATAAAAGAAATTTTAATGAATTCATCTTATATTAAACATTATATAAAATGAGAATAATATTAATAATAAAAAAATTGTTAAATACATATATATATGTATGTAAATGTTTCTAAAAATTAAATACATTATAAACTAGATTATGTTCTATAGAACCTGCTAATATTACTAATAATAAAAAATATATATATATATTTATTATTACTTAATATTTATATATTATATGGCTGTTTATACAGTTCAATGAAGGTGCAATTAATATATAAAATATATGAGAAACATTTGTGTAATATGACCATATTATATATATATATTACTTTTCGTGTGCATTTTTGTATATAAATTAT
>Pf3D7_14_v3:3246229-3247763:f  | Plasmodium falciparum 3D7 | segment of genomic sequence | Pf3D7_14_v3, forward strand, 3246229 to 3247763 | whole sequence | segment_length=1535
ATATATTTATAAAGAAAGAAATACTAGTAAAAAATACATGTTAAAAAAAAAAAAAATATACAGTGTTTTACATTGTCCAATATGTTAGTAACACAATGAAAAAAGAAAAAATTAAGGAATAATTATTATATATTTTTTACATATATTAGATTGTTTATTAAAAAATAACTATTTTTGTTTTTTGTATTTTATTATAAATTGATTTATACATATGTAGATAGCGAAATACTTACAATTTTTTTTTCTTTTATGATGAATTATACTAGGTAGCTAGCTAAAATAATAACTAAAAAAAAAAAAAAAAAAAAAAAAAAACAAAATAAAAAAATAAAAAAATAAAAAAATAAAAAAATAAAAAAATAAAAAAATAAAAAGTTAAAAAAATTTTGAATTAAGAATGTTAAAATATTATTTCTATTTATGCAAAAAAGTAAGATTTATAAAAGGTAGTAAAAGTTGTTTATATATATATATATTTACTTTTAAGCAGTTAAAATTGGACAAAATTTTATTTTGAAAGTGTGATATGAATATACAATTTAAATTAAATATGGAAGCATAATGATAAAAGAATTTATAATTTATGCACATATATAAATATATATATATATATTAAATTTTTGTATATAGGTACAAAATATTTATGTATGCATATAAGGGATGTAAAAATATTGGTGCTCATATTTTAGCATGGAGATACATTCAAAAATTGTGTTTTGTAAGAAATAAATGTACAAAAATTAATTTTTATAAACAAAAAAAAATTAATTTTTAAATAAATAAACATGATTGGTGCTGTGTAATGTTTTGTGAAAAAAGAGAAGAAATATCAAGAAGTTAATAACTTGTGTTTCGAAAAAATTATTATTATATATCAAAATGAAAAAAATGAAAAAAAAATAAAAAAATAAAAAAAAATAAAGATTTTTAATTTTTTGTTTTAATTTATTTGCGTTTTTTTATATTTAATAAAAACACTCTTTTGTTCATAAGGATATGAATTTTCCTTTTTCATTAAAAGTTTCTTTTCTTTTTGGAATGTTATATAAGAGAGAATATTTTTATGAAATAAAACAATCAGCATTATATATATATATATATATATTTATATTTATATTATATAATAAATTGTAAAAGCTTGATAATATGTTATAGTACATATATCATATTTATATAAAATTAAAATTTTTATATTAAATAAAAAGTGAATAAATCTGTTATGTTTTTTAGCAAAAAAAACATATAAAAATACAACGAAACAATTAAATGCACGAATAGACCATGCCACTAAAAATTTTATTTTCCTATAGAATTTAATATTTTGGGGAAATATATTTAACAAATAAACTTTTGAAAAGAAATGTTTAACACACACATAAACACATAAAGTACTGTTAATATGATATATATTTATATTATTATTAATATGTAGATTAATGAAGTGAAATAGATACAAAGTCTATATATTTATATATATTATTAATGTGTACAATTTTTTTATATGAATGTATATATATATATATATATATTTTATA
>Pf3D7_14_v3:3248615-3255859:f  | Plasmodium falciparum 3D7 | segment of genomic sequence | Pf3D7_14_v3, forward strand, 3248615 to 3255859 | whole sequence | segment_length=7245
TGTTTTAGTTAATGTTTTTTTATTGGCTATATATAATATTATTTTATTTTTAATATATTATATGTTTTGTATATATGATAATTAATTATTAATATTTGCATATATATATATATATATATATATATATAATTTTTTCTTTTTTTTTGATTATTAGTCAATTTTTGTTGTGTTGCGTTTTAAATTAATGTGTTTAGCTTTTGACACTTTTATATATGTGTGTGTGTGTGATTTTGGATGTAAGAATAATATTTTGTTCATACTATTTTATTAAAAAAACATATATATATCTACTCACTATATAAAGAAAATGACTTTCTCGAAGGTTTATTTTTATAATATAACCAAAACGTGTAAATATGATTAGAATTATAATAATTTGAAAGATTTAAATTTTTTTTTAAAAAGTTTGGATTAATTAGAATAGATATTATTAAATATGTAAATTAATTTTTTTTTTTTTTTTTATATAACATTTTCATATTAATTTTGGAAAACGTTATTTTTCTATATCATATTACACAAAATACAGTTTTGGTTAGCAAAAAATATTATATTAATATCTGGGTTTTGAAACGTACAGAAGTATTTTGTAGTGGGAGAGAGAAAGGTAATATATGAATATGGTGGTACTTTAAGGTTTTGGTGTAACGCTCCTGTGGTGAATAGAGTTTTTGGTTTCAACAATAGTAAAAAGATTCGTACAGAGATCACATATATTTATATATAGTGGTCTGAATTATCTCTAACACTATTTGATTATTATTCTGTGTATACATTTGGTAGATTCCCTCCGTATACTTAAGTATATATTGAAAGAAAAGGCTTAATATCAAAACGATTGATAGTATAAAAAGTGAAATACTTTTATATAAATAATATATACATATCAATAAATACATATATATATATATAAAATATATATATGTATATGTTTTGTGTCGAATTGTATTCTTTGCAATATTTACATTAAGTTATATGCAAAATCATAAGTATCATTTGATATATGCAACATGTAATAGTCAGCAGATGACGGATAAAAAAAAAATTATGAAAACTGTAAGTATTGTTATGGGTCTAACAGCACCTGCACTGTTGGGGGATCTTATTGTTATTGCTACGATCTGAAAAATGTTCCCATTTTAAGGACAAAATCTCCTTACTATGAAGAGAATTGCCCTCAGCAACAAGGATCAACTACTATATTTGTCTTTGCGAAGGTATCGTTTCATCGTAAGTATCAAACATTGATTAGGATGGAAACTCTTAAAGTAAAAAAATTGTTATTACTATTTTGAGTTATTCTTATCTTTTAGGAATACTTATTGAATGCAAATTGATTTTCTGCGTAGCACTGCACAAATATTATTAGAAATTCGCGAAGCTCGGTAGTAAAATAGTATGAACAAGGTAGAAAATGCATTCAAAGTTATCACACACACATATATAAAAACAAACAAAAAAAAAAACAAACATTTGTCATATATATATAATTAATTTTTTTTATTTATTTGTCATTTTTTTATATTTTATTACTTATAATTAGTTATATTATTAATTTTTTAAATAATTTCATGATAAAAATAAATTGTAAATTGTTATGCATGAATAATAAAATCATTACGTATTATATATTAAATATATATTTGATTTATACATATTTCTTTGTGTATTTATGTATTTGTGTGTTTTTGTGTGTGTGTATTTATTTCATTTGTGGTTGTGTTTTATAGTGTTGCATATAAAAAATTACAGGACCCGATGTACCTATTAGGAAAATGAATATGTTGTTAAAGATTTGTATTTATATTATGAAAAAATAATATAAGGGTATAATACATTTTGTTTTAGAGAGAATAAAATGGATTATGGGATAAGGAAAGTGTATTATATGATGCGGAGGAGATATGTAAGAATAAATAATTGTAATATGAACGAATATATATACAATTATAGATATATATGAATGGATGGATGAATAATTGTAATATGAACGAATATATATACAATTATAGATATATATGAATGGATGGATGAATAATTGTAATATGAACGAATATATATACAATTATAAATTTATATGAATGGTAATAAGTTGCATTTATAAAGTATATATAGTTAATATCCATTATTAATAGAACAGAAGGATATTTATAAGGCATATTAATATTATATGTTACAATATATATGAAGAAAGTGATATGATGAAGGACATATCTATTTACTGGATGGATGGATGAAGATTTATGAAGGACGAATTTGGAAGGATGTGTATATTGTATATTTCTCTTAAAGGAAAATTATTATCTTGGAATCTAAACATATTTATCAGAAATTTTTTATCTTGCATTGGCAAATGTATTTTACCCCAAAGGAATTTATTTTGCATAATAAATAATGGAACCTAACAAATTATGCATATATATATATATTTATTTATTTACATTTACATTTATATTTATACTTTTTTTTTTTTTTTTTTTTTTTTTATTTATAACATCTTTAAAAAACTTAAAACTATAATTTTTTTTATAAATTAACATAAATAACACTTTTTAACTTAAAAATTAATTTTACTTTTATAAATAATATATTTATTATTTTAAATAATCTTTTGCGATATATCAAAAGGGAAACATTAATATATAATATAATAAAATTTTTTTCTTTTTTTTTGTCGGTTTATACCTGTATAGGAGAATACAAAAAGAAACATAATATATGTATATTATTAATTATATATTTTTATGAAGATATGTGATTATCATATTTTTATTTTATTTATATAAGTATAAATGAAGATATATAAATAAATTTAAATAATGTAGACGAAAAATTTAAATTGATCTAACGAACATTTATATATATATATATATATATATTATTACAAAGGTAGGAAATATTTTAATTTTCATATATTTAGTTTGTTCTTTCCATTTTTCATTTAGGTATATTAAGGTAAACGATTTTCATGATAATATAATTATTAATTAATTGTTCTGTAAGGTTTTTTCTATAAATGATGAGCTTTTTTTCTTACATAATTAAAATAAAATATTTATTTCTTTTATAATTTTTTTTTTTTCGTTTTTTTTCTGTAATGTTTAATTATAATAATGGAATATTTTATTTAATTTAGAAATGGGATAAAGTTCAAAGGGAAGAATGTTGTCTGTTCTCTGAATTATATATATGTATATGAATGTGTGAAAAGGTTGATGTAAATTATATGTTTTTCTGTAAAAACATTTATAAAATATGTTGATATATATATATATATATATATATATATATATTAATGTTTGAAATGATGATCACTTATATATTAATAATCTTCTTTGATTTTACATAAAAAAATTGAATATTCTGCGACGTAACAATATATATAGTATGAAACTCTATATAAATCACGTTGTTACAAAGAATGTTGCAGAATCTGAAAATGTTGAAACAACTAGGAGTTAAGGCTAAAAAAATATAAGGTATAATGTATATATTGCAATATATGTATGATTTTTATGGTGTCGTTGATATGTAATTTGATTAATGAATTGATTTGAATAAGAAAATATTCTAATACAATTTATTTTTTTTTTTTTTAAATAATTATTAGATTTGCTTACCTACTATTTATTTATATTGCTTTATCGTTATGTAAATCTATAATTTTTTAACTTGTATATTTTTATTTTATATAAAAAAAGTAATTTGTATTTTTTAAACGTTTTATTTATTCATATACCATATATATATGTATATATAAATATAAATTCATAAAAATAAATATAATTTTACTTGATGATATAAAATAATATTATTCCCTGATATTCCTTATCTTATCCTAATAATTTATAATATATATATATATTTTTTTTTATGTTTTAGTAATGTGAGTTTTCTTGATATGTATACAATTTCGAATACAAAAAAATATGCATAAAAATAATTTATTAATTCATGTATATATGTGAAACAATAAGGAGCGAATATTATAATAGTATGATAAAATATACATATTAAATGTGCTTCATAAAATATTTTGAATGTCATAAAGTAAAAATGTTATTTTAAATATGATTCTTTTTTTTTTATTATATAAAACTTATATATTAAAAAATGAAAAATAAAATAAAAAAGAATATAATATTTGACTATATAATATTTATATGTTCATTTCATACTTAATTTTTAAAAAATATTTTTTAAATTTTAGTAATATTATTGTATAGAAAATAATACTTTCATTTGGGTTATTTTTATGAACTATTATTTAAAATTAAAAATAATGGTTTTAATTATTTATTCAGATATTAAATCTGTAAATATATTTTTTTTTTAATGAAAAATATAAGAAAGGAATAAATATATTTTTTATATTCTTCTAGGAATAATTAAACCATGAATTTTTGTTCTTATAAAAAAAAATACATCCTTTAATAACATACAAAAATAAAGTAGTAATAGTAATAATAAATGGAAAAAAATAAAAAAATAGAAACAATGGAAAGAGAAAAATATTTTTAAAAAATACTTCCAGTAAATAAATATTATTATATATATAATTATATAGACATTATTTATTTTAATAAAATGGTAAAAAAATAATTAAATTTATTATTATTTTATATTATTATATTTATTTGTATATCAATAAAATTTATTTTTTTATTTATATATAAATTTCAATAACCATAGAATAATTTATTGTACGTGCATGCTATTTTTTATTTTTATTTTTAATTTTTTTTTTTGGTCCATAAGTTTATGTTTTAATATAATAGATTCAATCTAAATAAATAAAACAAAAAGGAATTTTTAATATTTAAATGTATAATATTTTTTTTATAAAAGAAAATTGATAAAAAAATATAAATTTATTAATAATAATAAAATTATTTTTTCAAATAATATATATAAATATTATAAAATATAAATATATATTAAGACCATATTGAAGTTGTTTTCATATATATAAAATATATTTTATTTTTAAAAAAGTAACCAATTCAATAATATAATTATTATTATAATTATATATATAGAACTTTTTTGGGTTTTTTATATATTTTTTTATAAATAATATTGTGTTTACATATATATATATATATATATAAAAGAATAATAAAAACATTTTTTTAGTAAGAAAATGTAAATCAATAAATATATTATATATATATATATATATATATATATATTTGATGTAATATTATATAAACTTGTAAAATAAATAAAAAAAATATAAAAATTTTATGTGAACGTTTAAGATATTTATTTTTTTTTTTGTTATAAATTTTTTTAGTATATATTCCATATGATAAATCGTATTAGAGTAAAATTGTTTGTATATTTATATTATATATAATTATAATAATTATATTCCTGATATAGGAATATTTGGTTAATAACATATCTATCTATCATCTATATATATATATTATTTCTCTCATTATATAATATTAACGTATTTTTGTTGTTTTTAAATGGGTATCATTTTAAATATATATATTTTCTTTATTTATCTAATTTATGTAAGATCACATTTTAGCCAACCTACTAGTAGTGAATATGAAGGGTACTCTGAAATATGTGAAAAGGCAAGGAATGCAAATGAATCGAGTGTATACTGCATGAAAGATTATAAGAGGAATAGTTCAAAATATATGTATAAACATATTATGAGAATGTTTATTGAAAAACATAATTTAAATGATAATAAAATAGCATTAATAGAACATGAATGTGGGGAACCTCAAAATTATATGACATATGATACATTTTTAAGAAAGATATTATCGTTTAATAATTCTTTGAATAAATATGATGGAATTAACATTCCAGAAAAAATATATAACGAAGAAATGAATAATGGGAAATTTAAACTATTAGGTTTATATGGTAGTAATTCTATAAATTGGTTAGTTGCTGATTTGGGTGCTATGCTTAGTGGCGTTACTACATTAGTGATGCATTCGAAATTTAGTATGGATGTAATAGTAGGTATATTAAATGAAACAAAATTAGAATGGTTATGTTTAGATTTAGATTTGGTGGAAGGTTTAATGGAACGTATAAATGAATTGCCACACTTGAAGAATCTTATCATATTAGATACTGTAGCTAAACAAGGTATAATAAATTCAACTATTGAAAAAAATAAAAACATTAATTTAAAAGGGAATGGAAATTTAAACAATATGAATAATAAAAAAGGAAATGATTTATCGAAAAATTTGGAGGATGTACGTTTGGGTCCTATAAAATATGATAAAGAAAAATTAGAAAAGTTTAAATCTTTAAAAGAAAGATATCATAAATATTTGGAAAAATTTTTATTACTTGATGATGTGATAAATAATGAAAATACGAATTTTAAAATTAAAAATGAGGATCCTAATTTTGTTACTTCTATTGTGTATACATCTGGATCATCTGGAATGCCAAAGGGAGCTATGTTGAGCAATAAAAATTTATATAATCAGTTATATTCTTTATATAATCATAGTGTAAGAAAAACATATAATCTTCAATATCATTTATCTTATTTACCAATATCACATGTATTTGAAAGAACAATTGCATATAGCATTATATTTCTTCGTGGAACAGTGCATATATGGAGTAAGAATCTTAATTATTTTTCGAAAGATATACTTAATTCAAACAGTGTTATAATGACAGGAGTACCTAAGGTTTTTAGTAGAATTTATACGAATATTATGACAGAAATTAATAATTTGTCACCTTTTAAGAGATGCATTATAAAAAAAATTATATCCCTAAAAAAATCTAATAAAAAAAGATGGTTAGTTAATTTTCTTGAAAATCTGTTTCATATATCGAGCAAAATAAAAGAGAAAGTTAACCCGAATTTAGAAATTATATTAAATGGTGGTGGAAAATTATCACCAGATGTTGCCAGTGAATTATGTAATTTACTAAATATAAAATATTGTCAAGGTTATGGTTTAACCGAAACTGGTGGTGCTATTTTTGGTAAACATGTAGAAGATTTAAATTTTGAATGTATAGGAGGGCCTATTTGTCCAAATACAAAATATAAAGTAAGATCATGGGAAACGTATAAAGCTACGGATACATTACCAAAAGGTGAATTGTTAATTAAAAGTGACTCTATATTTAGAGGATACTTTTTAGAAAAAGAATATACCAAAAATGCCTTTACAAATGATGGTTATTTTAAAACAGGAGATGTTGTTCAAATTAATAAAAATGGTACTTTAACATTTT
