# Supplementary material for: Transcriptome analysis reveals a de novo DNA element that may interact with chromatin-associated proteins in Plasmodium berghei during erythrocytic development
Source: Sci Rep. 2025 May 28;15:18621. doi: 10.1038/s41598-025-03586-4 (PMC12120095; doi:10.1038/s41598-025-03586-4)
Supplement: Supplementary file 5 — Supplementary Information 5. [file 41598_2025_3586_MOESM5_ESM.zip › Supplementary File S6/DynSpansBySourceId_trophozoite.fasta]

>Pf3D7_14_v3:1186746-1187214:f  | Plasmodium falciparum 3D7 | segment of genomic sequence | Pf3D7_14_v3, forward strand, 1186746 to 1187214 | whole sequence | segment_length=469
TGTTGTATGATATATCTGGAGTTGAAACATGGTATATGATTAAAAAAAAAAAATAAAAAAAAAAAAAATAAATATATATATATATATATATATATATATAATGTTCATATACATTAATATATAAAAACAAGTATGAAGTAATTTAAAATTCTGTTGCATTATTATTATACATTTATTATTTTATTTTTTTTAAGGGAAAAAATATGTAATGGATTACTTAAAATGTATCAAGCTGAAATAATACAAAAGCGACAAATATTACAACACATATTATTTGGAAATTTGATAGACTTTTAAATAGTATACTAAAAATGGATATATAATATAATATAATACAATATTATATATATATTTTATGTTTGATTATTTTTTTTATATGTGCTTATTATGTAGTGTCTTCATAATTTTTTTTACCCTTATAAAGATCATATAAGAATATAATTATATATATTAAAAAGGTTCATCTTAA
>Pf3D7_14_v3:1221812-1222039:f  | Plasmodium falciparum 3D7 | segment of genomic sequence | Pf3D7_14_v3, forward strand, 1221812 to 1222039 | whole sequence | segment_length=228
TGTTATACCAAGACACAATGAACGATTTAGGTGATGGTTTACAAAACATGGACACTCTTCGTTTAAATAGAAATGGGAATACCGGAAATGGGAACAAGAATAAGACGAACGGGAGCAAAGGCGTTAAAGGTGAATATGAGAAGAAGAAAGAAACAAATGGTCATGATGATTATGTGAAAGAGTCCTTAAATAGAATGTTAGAATCTCATATAGATCAATATTTTAAGG
>Pf3D7_14_v3:1229491-1229801:f  | Plasmodium falciparum 3D7 | segment of genomic sequence | Pf3D7_14_v3, forward strand, 1229491 to 1229801 | whole sequence | segment_length=311
TGTTATGTTTGTTCTTTTCTTTTTTTTTTTTTTTCTATAATTTTATAATGTATAATATATATAGGCAAGAAAATGTAAAATAAAAAAAAAAGGTATTCTTATATACAAAAATAAAATTCAAGACGGTTGTTTTCTTTTTTATATATATTAAATAATGCTGTAGAAAAATTGAGGTTACGGGAAAAAGAAAAAAATTATTTAATTCATTTAAAATATAAAAGTTATATTTATTATATAACCCTTTTAAGTAATCTTTTATATATATGTTTATTATTTCAATATATATATATATATTTTTTATGTTCCTTCTG
>Pf3D7_14_v3:1236693-1237081:f  | Plasmodium falciparum 3D7 | segment of genomic sequence | Pf3D7_14_v3, forward strand, 1236693 to 1237081 | whole sequence | segment_length=389
AAGTATCTAGAGAAGAATAAAAACAAATATTTGGACTTTTTGCATGTGTCTTTTTACACTTTTTACAAATAAAACCGTTCAAACAATCACCATCATTACTTTGATGACCATTACTTGTGTGAAATGAAGAATTATTTTTAATAATGTCTTTATAAGATGAACATCCAGCAGCTTCACAAGTATGCTTATTTGTTGATATCGTTTTATGGGAATCTACATGCGCAGTATTATTCTGTTGTGCCGCCACCAAATTCGGAATCAAATGGCTAGCCACATTTGTAGGTAAAGGGGTAGCCAAACTAGATGCTAAATTTGTAGCAATATTACTTGAGAAGTTGTTAGAAACATTAGTAGATTTGTTTGAATTTACATTTTGTACAAAGAAATAC
>Pf3D7_14_v3:1237768-1238103:f  | Plasmodium falciparum 3D7 | segment of genomic sequence | Pf3D7_14_v3, forward strand, 1237768 to 1238103 | whole sequence | segment_length=336
CATATTTTTTTTTTTATAGTATATGAAAAATACACTTAAGAAATTATATATTTATATATATACATAATATTAAAATATATATATATATATATATATACATATACATTTAATTTTTTGTATCCTATACACTAAAGTTATTGTAAGAAAAAAATATAATTTTTTTTTTTTTAGGTGAAAGAAAATATTTGTCTAATTAATCCTTTAAATAAAAATATATACATACATATATACATATATATATATATATATATATATATGCATTGTTTATAAATGTAGCGGAATAGTGATAAGTAGATTATATATATTATTAAACAAGGTTACAAGCGGACACAAAAA
>Pf3D7_14_v3:1238907-1239197:f  | Plasmodium falciparum 3D7 | segment of genomic sequence | Pf3D7_14_v3, forward strand, 1238907 to 1239197 | whole sequence | segment_length=291
TTATCCTCTTATTATTCTTTTCTGTCTTATTTATTATAGGATTATAATAATAATCTGTCATATCTTGATTTTTTTTATTCTCATTATCTATGAGATGTCTCCATATTTTTTTCTTCACTTCTTTTTTTAACATACTATTATTCATATATTTATTTTCTTCGTCTTTATTATAATAATCGTGTGATAAAGTATTCAATGGTTTTGTGCTTTTATTTACTACAAGGGGTAAATGTAATTTTGCTGTATTCTTCCATGTTCTTTGGGAACAGTTCTCTTCTTCTTTGTTTACGC
>Pf3D7_14_v3:1240431-1241480:f  | Plasmodium falciparum 3D7 | segment of genomic sequence | Pf3D7_14_v3, forward strand, 1240431 to 1241480 | whole sequence | segment_length=1050
CACATATACATTTTTTTTTATCCTTATCCCTTCTATAATATCGATCCTTCTTTTCTTCTTTTTTACTTTCCCCTTGGTTCAATACATTAGAGTGAAACTTATTCCTACGCATAATTACAAAATAAACAACATTCCTATAAAAATTAACTCTATATTTCGTATTATCATTTATGGGAATTGTAATAATGTGTCTACATGTAGGTTCGTCAATTATTGAATGAAATTCTTCAACATATTTATGTTTAAGGGCATTTTCTGCACTTATCCTTTTAGACGGATTAAACTGTAACAACTTTTCTAATAAATCTAAGGATTCGTTAGAAGCCTTATAACATATATCTTTTAAATTTTTTTTTTTTAAATCTACAAAAGACGAAATTATTTTTTCGGCAAAAGGTGATCTAATATCTTCTATATCCTTTTTATTCGGTTTTCCTATTACTTGTATTATTTTTTCTAATTGATTCATTGTAGAATTTCCTGTAAATAACGGTTTTCCACATAATAATTCTCCCATGATACAACCTAAGGACCACATATCAACATCTTCTGTATAATGCGTACTACCCAACAAAATTTCAGGAGCTCTATACCATCGAGTTGCTACATAATCTGTTAGTATAGGTACTTTATTTTCATTAACATGAGTTGAAATACTTCTAGCTAATCCAAAGTCTGCTACTTTTATATGACATTCTGAATTTACTAATATATTTGATGGTTTAATATCTCTATGTAATAAACCTCCTGAATGGATATATTTTAAAGCTCTTAATAATTGATATATTATATATTTCTTATGGATCTCTTCTAATAAATCTGCTTTTATTACTTCATGTAAATCGGTTTCCATGAAATCAAAAATAAGATATATATCATTATCATTCTTTGCTTTTATAACATCCATTAATTTTATTATATTATCATGTCCATTTAATTCATATAAAAATATTATTTCTCTAAACGTTCTTTGAGCATCTGTACAATTTTGAAAAGCTCCAAATATTTTCTTCACAGCTACAATGTTCTTATTTTTCTTACATCTACCTT
>Pf3D7_14_v3:1257659-1257975:f  | Plasmodium falciparum 3D7 | segment of genomic sequence | Pf3D7_14_v3, forward strand, 1257659 to 1257975 | whole sequence | segment_length=317
TTGAAAAAGACGGGGAATAAAATAATAAAGGCAACAATTAATAAGAAGATACTAAAATATAATATCCTTTGTTTAATCATAGAGTTATATTTTTTTGCGTCCACAATATTATTAAGAGCATCTTGTGTATATTCTTTAACTTGAAAGACATTATTTTCAATATTATTAATTAGATTTTTTCTTTTTTTGATTACATATGCTAGTTCTATATACAATTCATTTAAGGATAATATATTATTTTCTAGATTTTTTAATTCGTTATATTTTTTTTTAATTTTTTCAATTTCTATTTGTTCTACATTTGTACAGAAAATATT
>Pf3D7_14_v3:1259833-1260171:f  | Plasmodium falciparum 3D7 | segment of genomic sequence | Pf3D7_14_v3, forward strand, 1259833 to 1260171 | whole sequence | segment_length=339
ATAGATAGTATATAATATATAATATATAATTATAATATTTTATTTTATTTTATTTTATTACTTTTTAATATTTTTATTTTTTTCTTATTTCAATTCAATTTTCCCTTTTTTATATTATAAAGTGTTATTAAAACCATGTCTGAGCATAAAACATTTTTATATGTAATAAATACATTGTGTATGGATCTTTATTTTTCTATTATATATAAAGAAAAAAAATATATATATATATTATATATATAAAATAAAATAAAAAATATAAATATAAATATAAATAATATAAAAAATAAAATAAACTAATCATAAAGCAAAACAGAGGCACATACAATATACATATAT
>Pf3D7_14_v3:1264283-1265075:f  | Plasmodium falciparum 3D7 | segment of genomic sequence | Pf3D7_14_v3, forward strand, 1264283 to 1265075 | whole sequence | segment_length=793
CATTTTCTTATGCTTCCTCTGTTACCTTATCTTCTCGTAAGGAAAGAAAAAAATGGGATATAAGAACGCATGGGAGTTTATATAAAAAATGGAGCTGTAACAAGAATGATGATAAAGACATGTGGATACACAGAATGAATTTTCATAAACATCCTAACCACATTGTAAAAAAAAAAAAACATGATTATAATAAGGAACACAAAAGTGCTTATTGTAAAAATGGTGATGATGTTAATGATGAGGAGTACTTAAAAAGGATGACAAAAAATATTGAGAACTATATAAGAAAGATGAAAGATATGATTTATTACAAAAGACAAATAAAAAAGACAAAAAAAAGAAAGGAGAAAAAAAGAAAGGAGAAAAAAATAAAGGAGAAAAAAAGAAAAAAAAAAATAAAGAGGAGTGTAAATATAAAAAGCATATGTAATGATAATAATATAAAAGAGTATGATAATATGAATTATAATTATATCAATTATAAAGATCATTTAAATTATGAGAATAATAATATAAATGATTATAATATTCATCATTATAAAAAAGATATACAGAAATTATATGAACACCTAAATTACGAACAAAATAATTTATCAACATCTTTATTAGAAAACCATTATATTAATAAAAATGAAACAGACCATAATTTATTTTGGACATGTTGTTCTGAAGAAAATGTAGAGAAACCAAGAGAGATGGTATTTCAAAAAAATTGTGATTTAAAAAAAAAAAGTAATGAAATATTCATAAGCCATACACAAAATACATTTCCTTATAATAATAATTTATCTTG
>Pf3D7_14_v3:1267441-1267825:f  | Plasmodium falciparum 3D7 | segment of genomic sequence | Pf3D7_14_v3, forward strand, 1267441 to 1267825 | whole sequence | segment_length=385
CAAAATGGAAAGAAAAAAATGTAGAGAAATGTGATCATATTTTATCACGTAATGATATAAGACCAGAAATCATATGCATATTAAATATTAGAAAAAAAAATATGAATAATTTCCTAATAAATAATAATAATAAAGTTCAAATAATTAATAAAAATTGTTTACAACTTTTTAACGAACCATATAATTTTGATCTTATCTATATAAATAATATTTATTTTAAACATTTTATTTCAAATAAAATTATAAATAAATATATTCATAATTTTGTTAATAAAAACAATGTTGTCTTATTCAACTTTTCTATTAATTATTTAAAAAATAAGAAAAAAATATCGTTTTTTAATTCCTTTCATGATTATTTTATGAATGTAGATAAAACAAAAAT
>Pf3D7_14_v3:1304259-1304559:f  | Plasmodium falciparum 3D7 | segment of genomic sequence | Pf3D7_14_v3, forward strand, 1304259 to 1304559 | whole sequence | segment_length=301
TTGTACTTTTTTTTTTGTTTTTTTCTTAATATACGTTTCTGTAAAATATATAATATATGATATAGACTTTTCTGTTGATAAAATATCAAAAGAAGAATTTTGTGTCATATAATTTTCCTGTACACAGTTCATATGAGTTTGTTTATTACATGATGAATTTCTACTTCTTTTTATTTTTTGGTCTTGTAGATAATTATTTATGTTGTTGTCATTATAATTATTGATGTGTGCCATATTATCATTGTTGTAATTATTGTTTACAGAATTTTCGTTTATATTATTTTTTATTTTATTTTCGTCA
>Pf3D7_14_v3:1319108-1319742:f  | Plasmodium falciparum 3D7 | segment of genomic sequence | Pf3D7_14_v3, forward strand, 1319108 to 1319742 | whole sequence | segment_length=635
TCTACCTCGCTTTTTTCCTTTTTTCCTTCCTCTTTTTCTTTTTAAGTTTTCATCATCTGTATCTTCCAGAAAATTCATCTCTCCTCTTGGTGTAGTGCCTTGTGATGAACAATATCTTTTTGTATTCACTTTATTATTTCCTAATCTTGTATTTCTACCTTTTTGTAATTCCTTTTTGATGTTGTTCGACACTTCTCCGTTTATATTTAAATTGTTGTCAAGTTGTTTAACTGTGCTGCTTGAAGAAACGGAATTTTCATCTCCATCTTCTTCTTCCTCTTCCTCTTCAGCTTCTTCCTTTTGTTTCTTTTCTACTATAAGTTCGTTAGCTTTTCCTTCATCCCCCTTTTCTTTCTTTTGTTCGTCTACATTTTCTGCATTTTCTGCATTTTCTGCATTTTCTGCATTTTCTGCATTTTCTACATTTTCTGCATTTTCTGCATTTTCTGCATTTTCTACATTTTCTGCATTTTCTACATTTTCATCAGCATGACATAATTTTCTTACCAGCCCAGAATTATTCTTGTCCATATTTATGTCCCTATTTATGTCCACATTTATGTCCATATTTATGTTTGGTTCCATACTTCCATGCTCTTTGTTCTTCTCTTGTGTGATAGATTCATTTCCTTTTT
>Pf3D7_14_v3:1330570-1330959:f  | Plasmodium falciparum 3D7 | segment of genomic sequence | Pf3D7_14_v3, forward strand, 1330570 to 1330959 | whole sequence | segment_length=390
AATATATAATAATTTTTTTATATGCACGATACTGATTATATACATACTATATTAATATAAGGAAAAAGAGGCTAAAAATTATAAAAATAAAATATTATTCAAAAAATAAAAGAAAGTATATATTCAATTCATACACACACAATTTAAGAATGATATATATATTATATATATAACACAATTTATTATATAATATATAGAAGAATATATATATATATATAATATATTTAAGGTTTTTTACATATATATATAATATATATCTCAAGCATATAAATATTTGTGCACACAATTATTAATAATTAAATAAAAATATGTGTATAATATATATATATATATATATAATATATAATATATATTATATATTTTGTTAGTACTTTGTTTTATCCCAAAAAA
>Pf3D7_14_v3:1338545-1339021:f  | Plasmodium falciparum 3D7 | segment of genomic sequence | Pf3D7_14_v3, forward strand, 1338545 to 1339021 | whole sequence | segment_length=477
ATATTATATATAAAATATATTTTTTATTACTGCACTTTTTTTTCTTCTAGAACAAATCAATTACAGGATGATTTTTTTTAATACATTTTTTTTAATCTAAAAGGCACGCAGAAAAAAGAAATAAATTTTAAATCTTAATATATAATATATATAAATAACTTAGAATTTATTATATTTTTTTATATATTTACAAATTTATTATATATATGAAAATGATAAAAAAAAAATTCTTACATATATATATGATTATATATATTATAATATAATATACATATTATATATATAAAACCAAATCAATCTATTATTATACAACTTGAAAGAAAAACTATAATATATAATATATATATATATTTATTTATATTAATAATAATAAATAATATATATAAAATATCTTCAAAGTACAGCCACAGAGAAAAAAAAATTCTTTTTTGAGCTTTACCATAATAACTTATTCAACTCTTTTTTAATATTCATGAA
>Pf3D7_14_v3:1375918-1376209:f  | Plasmodium falciparum 3D7 | segment of genomic sequence | Pf3D7_14_v3, forward strand, 1375918 to 1376209 | whole sequence | segment_length=292
TTTTGTTAAATTAAAAGCTGATAATTGCATATATGAGTTTGGATTTTCATTTGTTGGGATATGATTTGTGTAATCTTCTTTATTGTATAAAAGTTCGTTTTCTGTTTTATTATTATTATTATTATATATATTTATTTTATTTTTAGATTCTTGTATATTGTTCCCATATTTGTTATAATTCCACATTCCTACAAAAGAAATTATTTTATTAATAAAACTGATTTTTTCATTTTTATTATTTATAATATAATTGGATGAATTCTCTATGTCTTTTTTGTCTTCTTTTTTTGTA
>Pf3D7_14_v3:1376791-1377884:f  | Plasmodium falciparum 3D7 | segment of genomic sequence | Pf3D7_14_v3, forward strand, 1376791 to 1377884 | whole sequence | segment_length=1094
AAAATAAATAATTTAATATAATAAGATGAGATAATTTCATTTTTGAAAAATAGACTTGTAAATCTTTTCACTGGTGGTTATATATTAAGAAATTTTTTCTGACATGTATACATAAATTTTTTTCTCCACATTTTAAAAAAATTTGTATACAATATTGTAGACACAACGAATATCTTTGAACCGTCCATAAAAAAAGAGAATATATAATAAATATATATGTATATATAAATAAATATATGTATATGTAAATGTATATAAGTATATATAAATATATATATATATATATATATATACCTACATATACATAATATATATGTACACTATTTTATTGTATTTTTATATTTTTTTTTTTTTTTTTTTTGAATGAAAACAGAACAAATGTATATTAAAAAAAATTGAAAGAGAATTTTATAAATATATTATTTATACATTTGAGCTAGAATACAATTTAAAGAAAAAGAAACTTATTTACGCACACTTTATTGCATGTTTTTTTTTTTTTTTTTTTTCTTTTTTTTTAATTTGTGTTAACATATTTATTATATATACAAAATGAATTTATAAATTATAAAAATGGTAAAATATATATATATATATATATATATATAATATATACATACATATATATATTTTTCTTTTATTATGTGATGAAAATGTATGGTGTTTGAAATTAAAATTTATTACAAATTTTACAACGGATTAAAAAATGTGTACGCACAAAAAAAAAAATTTTGAACTTTTAAATATTTAAAAAAATAAATAAATAAATAAATATATATATATATATATATATATATATATATATATATATATATGTTCATATTTTAAAATAACTTACATTGAAAAAATAAAGTATAATAAAATAAATAAATATATAAATATATAAATATATATATATATATATATATATATATATAAATTTGTACTATAAACAACTGTCTATATATACATATAATGTATATATTTTTTTTCATTTGTACACATAAAATTATATAGGTAGAAATATTTCAATTTTTATAAAATGTTCATAAATTTAATCAGGTGGTAATTTTTGTTTGTTTAAACTATATAAACCTATTTATAATTATTTAAAT
>Pf3D7_14_v3:1407391-1407668:f  | Plasmodium falciparum 3D7 | segment of genomic sequence | Pf3D7_14_v3, forward strand, 1407391 to 1407668 | whole sequence | segment_length=278
ACAATAGCATTTCTTGAAGCTGATCTCCATCCTCCTCTCATTGCTAAAACACCTCCTGTACAAAATCCACTTCCTATAGCATTCCAATGATCTTCTTTTTTTCTCATATATTGAAAAGCACAATCAAAACAACTAAATGTTCCTCCCCATACAGCAAAATTCCCACCCAATATAGGAGCTCTCATACGACTACTATATAAAGCACCACTTAATACATCACCCTTCGGACTATTTCGAGCACCTTTCAAAAAATGCCAAATATATCCACCTATACAACC
>Pf3D7_14_v3:1409044-1409510:f  | Plasmodium falciparum 3D7 | segment of genomic sequence | Pf3D7_14_v3, forward strand, 1409044 to 1409510 | whole sequence | segment_length=467
ATTATGATCAAAATATTTATATTAAATTCCTGTGGGTATAATAATTTTACCTATATATAAATATATACACCTTATATAATAAATTTATTATATATGTATATGTTTATATATATATATATATTTAAGTGTATATAAAATAAAATACGTCCTTATCTTAAATCATAACACATATATATTATTATAACTGTACTTTTTTTGTGGTTAATACATATCTTTTAATAATTATAATAAATATTAAATAAATTAAATATTATAAATAATAGTATTTTCTCTCATTTCTTATGTAACATTTTTAATTAAATAAACCAAAAGTTATAAAAAAAAAATGTTATTTTTAAATGTAGAAGCATTTAGTTATTTTCGCCATCAATTTAACATATTTATGTAATAATAATTTAAAGGCTGAAAATTATAACATATAAAAAATAAACATTGTAGGATATATGCAATATATATATATATATATA
>Pf3D7_14_v3:1414870-1415369:f  | Plasmodium falciparum 3D7 | segment of genomic sequence | Pf3D7_14_v3, forward strand, 1414870 to 1415369 | whole sequence | segment_length=500
TATTTGCTTTTACACTTTTGGTTTTATCTAATATTATGTATGGTGGATTTGTTGCTGGTAATGATGCAGGTTATGCATATAATACATGGCCAAAAATGATAGATAAATTTGTTCCTGATGATGTTATGAATTTTATTAAAAGTAAAAAGAAAAAATATTCTCAATTATTTGAAAATACTGCAATAGTACAATTTAATCATCGAATGCTTGGCTATTTAATTGTTTTAAACAGTTTCTTATTATATTACTATTCCAAATCATTAGCTTTAAGTAAAAAGACAAAAAGACTCTTTTCATTATTACCACTTATTACAACCACTCAATTGATAACAGGTATACATGTCTTGGTTCATCATGTACCTATCCACGTAGCTCTTGTCCATCAATTTGGAGGTTTCTGTATTTTATCAACCCTCCTACATTTGATAAAAAGAACATTTAAATAATCACTTGAGAATAATTACATTAATATATATTTATGTTCACACAAAAATATATAT
>Pf3D7_14_v3:1417515-1417756:f  | Plasmodium falciparum 3D7 | segment of genomic sequence | Pf3D7_14_v3, forward strand, 1417515 to 1417756 | whole sequence | segment_length=242
ACGAATAAGAAATATATTAATAAAAAAAAAAAAATAAAAATAAAAAAAAAAAGACGTATAAATAACATAGGGGACATATTTTACTAATTGTAAATTTTAGAACACATGTCTCTTTTTGAATTCTAATAAATATACATATATATTATATATTTTCATTCATTTGTATAAAATAAGAGTGTAAAAAAACATAATTATGTTCCTTTTTAATTTTTTAAAATATAATCAAATAAATAGAATTTATT
>Pf3D7_14_v3:1418506-1418800:f  | Plasmodium falciparum 3D7 | segment of genomic sequence | Pf3D7_14_v3, forward strand, 1418506 to 1418800 | whole sequence | segment_length=295
TATATATATATATGTATTTTTTATATTGAATGATTATATATAAATCTATACACTTTGGATCTTATCTTAATCTCATAAAACCGCACACACATAAAATTTGCATTAACATGCACAGTATGATCATATAATAATAACGTTAAAAAGGTTTTTATTTATTAATCTTTATATGAAAAATAACAATTTGGAAATGAGGATAATATGATGTATTATACATATATTTGAAATGGTAAAATTATATAAATATGTTCTGCACACAAATAAGTGTTTGAAGTAAGTTCACAAAATGATAAATTAC
>Pf3D7_14_v3:1437748-1438033:f  | Plasmodium falciparum 3D7 | segment of genomic sequence | Pf3D7_14_v3, forward strand, 1437748 to 1438033 | whole sequence | segment_length=286
TTTTGAAGAATTAACTGAAGAGCTTACCTGTCTTGAATGTTTTATTAAATTGGTAGATAATTTTGTTGGTACATCGTTAACATTTAATTTATTTATTTCTTTTGTATTTTTGTCACTACATTTCACTGCTGGGATATTTTTAATAACATTTTTTTCAATAAAGGATATGACTTCCTTAAAATTATTTTTGTGAAATTCTTGAACATATTTTACACTACTACTATTATTATTATTATTATTATTATTATTGTCTATATCTATATCTATATTAGATGAATTATCCTCG
>Pf3D7_14_v3:1450918-1451290:f  | Plasmodium falciparum 3D7 | segment of genomic sequence | Pf3D7_14_v3, forward strand, 1450918 to 1451290 | whole sequence | segment_length=373
AAAGGAAAGGAAAGGAAAAATATTTAAAAAGATTATTTTGTATTTTATTTTTCAATTGATTATAGTATCTTACAAAGTAATATATATATATACATATGAGAAAAAAAAAATATATAAAAATTAAACATGTATATTATGTAACGACGTTCCTATTATATTAGGAAAACAAAAATGTACGCATATATATTATTGACATAATTAATAAAAAATATCGTGAAGTGTGTACTACTTTTTTATTTTATTTTATTCCTTAGTTGCAATTATCTTTAAAAGAAAAAAAAAAAAAAAATCGATGTGTTAATTATTAATATAATTTCTTGTATATTTTTAATAATTTTCAATATTTTATACTGAAATTTCCATAATTCGAATT
>Pf3D7_14_v3:1458985-1459662:f  | Plasmodium falciparum 3D7 | segment of genomic sequence | Pf3D7_14_v3, forward strand, 1458985 to 1459662 | whole sequence | segment_length=678
TGAATTTTGGGATTGGGTAGGAGGTCGATTTTCTGTAACTAGTTCTGTTGGTATATTACCCTTATCAATTGCTTTTGGATATAAAAATATGAGAAATTTTTTAAATGGTTGTCATGATATGGATGAACATTTTTTACATGCAGATTTAAAAGAAAACATTCCTGTCTTATTAGCATTAACTAGTTTTTATAATAGTCATTTTTTTGATTATAAAAATGTTGCTATATTACCATATTTCCAAAATTTATTAAAATTTTCAGCACATATTCAACAATTATCTATGGAAAGTAATGGAAAATCAGTAGATAGAAATAATCAACCAATCCATTATAATACTTGTCAAGTATATTTTGGTGAACCTGGTACAAATGGTCAGCATAGTTTTTATCAATTAATACATCAAGGACAAGTTATACCTGTTGAATTAATTGGATTTAAACATTCTCATTTCCCAATTAAATTTGATAAAGAAGTAGTAAGTAATCATGATGAATTAATGACTAACTTTTTTGCACAAGCTGATGCATTAGCTATTGGGAAAACATACGAACAAGTAAAAGAAGAAAATGAAAAAAATAAAATGTCTCCAGAATTATTAACTCATAAAGTTTTTAACGGTAATAGACCATCAACCTTATTATTATTTGATGAATTAAATTTCTATACATGTGGTTTATT
>Pf3D7_14_v3:1474969-1477999:f  | Plasmodium falciparum 3D7 | segment of genomic sequence | Pf3D7_14_v3, forward strand, 1474969 to 1477999 | whole sequence | segment_length=3031
TATATATATATATATATATATATATTAGTGATATTATTATTTTTTATACATTTTTTTTTTTTTTTAATTTTTTTTTTTTTTTTTTTTTGTGATTCATACATTTCAATGAATAAAGAAAAAAAAAAAAAACACCGTGAATTATTTTTATTTTTATTTTTTTTCAATGCACATAATGTGCAGACATATATGCATACAAATATTAATTGGACATATAAAAGATGTCCATTTTTTTTTTTTTTTTTGTAAATATTTAACAACAATTTGCATATTTTACAAAAATTAAAAAAAAGAAAAAACTTCACATACCTTTTTTATTTTTATTTTTATTTTATTATTATTTTTTTAATTAATATTTCGATAAATATATTTTAATGAACATAAAAAAAAGAATATATGTGTTTATAGGATATAATTGGTTCAACAGAAAGAAAAGACATATAAAAATATGAATAAAAATAATATATTTTCTTTTAAAAAATATAATGTAATATTTATAATTATTTTTTTTATTTTTTTAATGAACATCATTTCTACATAACAAGAAAAAGAATTCTTCTACACCATCTCACAAAAAAAAAAAAAAAAAAAAAAAATATATATATATATATATGTGCATTATGATAAACATATATATAAATAATATATTTAATTTGTTACTTATATTATTTTTAAGAATGATACACAAATATGTTATATATAATATTTCATATATTTAAATTATTCTAATTTTTATTTACTGTTGTTTTTTTTTTTTTTTTTTTTTGTTTCCTTTGGATTAATATATTGAATATAACCATGAAAGAAAAAAGAAAATAATTAAAATAAAAATAACATCCAAATTGTTTAATTAAAAAGTATGAACAAATTAAATTTTCATACATAATATAATAGTATATTGTTTATTGATAAATATGTACAAAATAAATATTGCACCTTTAAATATGAATACTTCTTGAAAGATTACAATAAAATAAATTATAAAAAATAAAATTTATAACATACTTAAAAATAGAATATGTATTTCTTTTATGATTTTCTTCTCATATTTTCTTCATAAAAAAAAAAGAAAGAAAGGAAAAAAACCTCTTAATTTAAGAATATCTTAGAGTACATTTTATCATCTTAAACATAAATGAAGCGTAAGAACTTTTTTTTTTTTTTTGTATATATATTTATAAAAAAATTAAAATTTATAAGGCAATATATATATTTATATATATATATGCCCAATGTTTTTAAAACACCGTTTAATTACATATTACCATATGAAAGAATGATAATGTAATTATTTTATTTTTTTTTATGAAAAAAAATATAATTTAAGAATAATTAATTGTACTCCTTTTTTTATTCCACGCAAATTTGTATAACATTACAGGGTTCTACATATGACTTCTATTTAAAAAAAAAAAAAAAAAGAAAAAAAAAAGCATTTTTTTTTTTTTTGACTGGATATTATTTGTTTTTAATTTTAAAAATGTACTTTTATTATTTTTAATATAAATAAATAAATATATATATATATATATATATATATATAACATTATCCATATATTATTTATTTTTTTTTTTTATCATATGATATTATTTTATTCTTATTCTTTTTCCCAAATAAAAATTAAATTTTCATTTAATAATACGTTAAAAAATATATAAAATAAAATTTAAGATAAAATCAGAGTTATAAATATATAAGATTTTAAACATAGAAAAAATATTTTTTTTATAAGTGGAGAAAAAGAAGGTAAATATTTGCATGTTTATTTTTAAGAGTTATTAAAATATATATTATATAAAAATTATTAAAAGGAAATTATTCTTCATAGAAAGGAGAAATAAAGGAATGGATAATAAAACACGGAACCTAGTTTAATAATAATAAATAAATAAAAATAAAACAAAACGAAACAAAAAACATATATTTTTATATATAAGTATATATATATATATCTATATATATACATATATTTTATTATATTACATTTTTATATTATAATAAATATAAATTTTTTGTAATTCTTATTAAAAAAAAAATAATTATATGTATATATATATATTTCGATACAATAAATAGACTTAAAAGAAAAAACTATTCTCCATATATATTATATTATTACCATTATATATTATATATATATATTTTATTTCTTTTATATTATTAATATAGAGTGTATAAATATATATATATATATATATATATATTATATCTTTATTTACAACAATAAACCATATTATGTACCCCTCATAATATATTATAGCTTTTTTTTGGCCTTTCATTAATTTTATACAAAAAAAATAATAAAATATAATACATGGATATAAAATTCTATTTAACATATATAAATTTATAATAAAAAAAAAAAAAACAAAAAAAAAAAAAAATAAATGAAATGAAATGAAAAATATATATATATTTTTTTTTATGATATACTTATTTATAAATATATTAAATAAAAAAATAAATTTTTCATTTTTCATTGGTAGTGTTGTTGTTCAGGTTTTTTATATATATATTATCTCTTTTTTTTTTTTTTTCCTTTTGGATTTTAAATATTATATTATATATGTTTAAATATATATTATTAATATATTTATATATATATAATATATACATATAATATATATATATATATATAATATATTTATGTTGTTTTTTTTTTCTTTATAATATCGAGCCATTTTTACATGCAATTATACATAATTTATTTCAATGTATATATATATATATATATTATATATAGATACATATAAAAATTATATTAAAGATTATTTTATTGTGAGGTTTAATATATCTATGTATAAATATATTAATGTTTATATAATATATATAAATTATATTTATATATATAATAACAACATTGTATACCTATAAATAATACATAATTATAATATATATATATTTATAGTATATATAACAGAACGTGATAAAAAAAAAAAAAAGAAAAAAAAAGTTAACCCTTTTATATAAATATGTAGTGATTTAAAATATATATTATAATTAGTATATATATATATATATATATATATATAT
>Pf3D7_14_v3:1480459-1480697:f  | Plasmodium falciparum 3D7 | segment of genomic sequence | Pf3D7_14_v3, forward strand, 1480459 to 1480697 | whole sequence | segment_length=239
TTGGAAAAATGATGAATAAAGATAATTTACAATCATTTTTAAGTTCATTAACAGGAAACAAAGATGGTAGTGGAAAAAATCCACTTAGTGATATGATGAATATTTTTGGTGTACCACAAACAGGAAAAGAAGGTGCAGAAGGAGGAGTAAATAAAGAAAACCAAATGAAACAAATTAATGAATTAAAAGACAAATTAGAAACAATGTTAAAAGGTGCTGGTGTAAATGTAGACAAAATT
>Pf3D7_14_v3:1501659-1502042:f  | Plasmodium falciparum 3D7 | segment of genomic sequence | Pf3D7_14_v3, forward strand, 1501659 to 1502042 | whole sequence | segment_length=384
CCATTGATAAAAGTTTTATAAAAATACATATATATATATATATAGTTTATATTTATATTATTATTTTTTGGGAATATATTTTTCTTTCTTTTAAATATATAAAAATTGTTATGTTATAATTATTAGCATGCATATATAAATAAATAATATTCACAATATATAATATACTTAAAAAAAAAGGATAAAGCGGCTCACAAAATTATAATATTATGTTATATTATATGTATAATTATATTAAAATATATTATATATAATAATATTGTTATATATACAACATATACATAATGTATATAATTACATGTATATATATATATAATATATATTTAACAAATGTATTATATACAGTATCATAATATTATTATAAATATATAATATATTATTGAA
>Pf3D7_14_v3:1503833-1504392:f  | Plasmodium falciparum 3D7 | segment of genomic sequence | Pf3D7_14_v3, forward strand, 1503833 to 1504392 | whole sequence | segment_length=560
CAATAATAATAACAATAATAATAATAATAATAATAATAATAATCAATTAAGTAAATTTAATATTTTTAAAAATAAAAAAAGTAGTAATGATGATAAAGATAATAATGAAAATTGTTCTAACGAAAAAAAAAATAAACTATTATTTAATATAAGTGAAATATCAAATAGACACTTTATGGAAACAAAAAGAAATGTTTCATCAGGATTTAATGAAATAAGAAGAAATATATTTAATTGTAAAGTACAGGATGAAGAAGATTTTAATAAAAATATCCTAAATAAAAAAATTGTAGGATGTGTAGGTATAGTACCGTTTAAAGGTGACAATACAATTGCACAACTTGTTCGTATGGTTGTAAAAAAAGATAATAGAAGAATGAGAATTGGTAGCCGATTATTAACTCAATTAGAAAATTTTGCACATGAACAAAATTATAATGAATTAAAAGTTTTTACTAACAATTTAAATACTGATAGCTTATATTTCGTTAAGCAAAATGGTTTTAATTTATCTCAAATTGTTAGGAGAGGTCTAATGAGAGGTGATTTATTAATATGGT
>Pf3D7_14_v3:1515853-1516132:f  | Plasmodium falciparum 3D7 | segment of genomic sequence | Pf3D7_14_v3, forward strand, 1515853 to 1516132 | whole sequence | segment_length=280
CTTCATTTTATATTTATATATGTATACCAATACTATTTATAGTATTCATAAAAAAAAATTATTACATCTTTTTTTTTAAGTTTTTTATCATGGTGAATGTGCATTGGATAAACTGAAAAGACGATATAGTATTAAATAAATACATATATAAAAAAAATATGATATCTTTGAAAAAGAAGAAAAATAAAAAAAGTTGCGTTAAATGAGAAAAGCCTAACAGGAAATACAAAAAAGAATAATAAAAGATTGTGTGATATATATATATATATATGATTTTTAT
>Pf3D7_14_v3:1527983-1528356:f  | Plasmodium falciparum 3D7 | segment of genomic sequence | Pf3D7_14_v3, forward strand, 1527983 to 1528356 | whole sequence | segment_length=374
CCTAAGCAATTCGGTCCTATTATTCTCATATTATTAGTTTTACCTATATTAATTATTTCATTTTCTAGACGTAATCCTTCTGCCCCTGTTTCTTTAAATCCAGCTGTTATTATAACAACACCACGAACATTTTTAATTTTTAATTCATGCATAACATTTACAACATTATTTCGGGGTACTGCTATAACAGCTAAATCGATACTATCCTCTTTTATATCTTTTAAACTTTTATAACTCTGTCTATTATAAATCTTACTACCTTTAGAATTTACAAAATATAACTTATAATTTGATTCTCCTTTTATTAGGTTATCTACAATAGAATTCCCAACAGAACCTTTTCTTTCAGTGGCGCCAATAATTCCAATACTTCT
>Pf3D7_14_v3:1532421-1532858:f  | Plasmodium falciparum 3D7 | segment of genomic sequence | Pf3D7_14_v3, forward strand, 1532421 to 1532858 | whole sequence | segment_length=438
CTTTTTTTACTATTTTTTTTTTTTAATATTTTTTTAACCTCTTAAAAAAATAAAATAAAATAAAATAAAGCCCAAAAATTAAAAATATAATAATATATATAATAAATATAAAATATTACCTATATTATATATATATTATTATATATAAAAATATTTGTATCGTCAAGAAAGGAAAAACATAAGAGATATAAGTTTATTATCATTTATAATATATATTTACAAAATTGCAATATATATTTATTATTATATATTATAAATAACTTATAACATTGTAATATTACATATATTTCATACATACATATAATATATAATTATATATATATATATATATATAATTATAAATACTTTTATGTAACATGCGTTCATCATAATGAATAACATTATTTTATATATATATTTATTTATTTATATATATATATATTTATATATAATATTATA
>Pf3D7_14_v3:1536669-1536958:f  | Plasmodium falciparum 3D7 | segment of genomic sequence | Pf3D7_14_v3, forward strand, 1536669 to 1536958 | whole sequence | segment_length=290
TCCCTGTTTTTTTGGAATCAATACCTAGTTGTTTATTAATATATGGTTGTAAAGTAGTATGTTCTAAATTGATATCAACAGGTTCCTCTGTTTGTTGGAATTTAATTTTATTAAATGGTAAAATGATAACATTATATAATTCTTCAAAATTAATTCTACTAACTATTAAACCATTATATTTAAATATTTTCAAATTATTATCAACTCTTAATCTTGGATGAGTTGTAGCTGTTAAGAAATGTTTCCCATCATTAAAAAATTCACATATGACTGCACATGATGATTTGGTT
>Pf3D7_14_v3:1543351-1543706:f  | Plasmodium falciparum 3D7 | segment of genomic sequence | Pf3D7_14_v3, forward strand, 1543351 to 1543706 | whole sequence | segment_length=356
GAAATATATTTTATTTTTCGTTTCTTTTCGTCATATAATATTGTATGTATATTATTTACATTGAATAATAATAAATATATTTATGTATATATAATATTATATATCAAATGTATTATATAAATATATTATTATATATATTATATGGTATATATTTAATATATATTATTATATATATGTAATGAAAATAATTTTAACATTTCAGTGAAACTGTATTATATAATAATAATATATATAATATATTATATATATTATATATATATATTATATAATATATATATAATAATACATTTTGTATTTCATTTATATATACTTCAAATATTTATTTTACTTATTATATTCTTATTTTTCCATTTTAT
>Pf3D7_14_v3:1544474-1545246:f  | Plasmodium falciparum 3D7 | segment of genomic sequence | Pf3D7_14_v3, forward strand, 1544474 to 1545246 | whole sequence | segment_length=773
AAAATATCAAATGAACCATGAAAAAACATATTAAATGAAAGAAGAAATGTGAAGAATATATATATAATATTTCTCAGAAATTATTACATATATATATGAATTAATATTGAGCATACAAACAAGATCATTAAAAAAAAAATTCTTAAAAATACATAACGTCACATATATATATATATATAAATCATATATTTTTATAAAATATCCAAATTAACGTCGTTAGCAAATAAAAATATATATATCATTTCTTTTTCCTTGTAATGTTTAATTTTTATCATTTCACACTTCAGTATTTATATTTGTGTTTCATATAAGACTTATGAACCTTTTAATATTAAGATGTACTTAGAATTTTTTTTTTTTTTTTAAATACGATAATAGAGTATCTTTTTTTTTTCTATTTTAAATATAGATGTTTCTAATGATGTTCAAAATATGTTACATAGAAAATAATTTTGTTCACTCCTTATATTATCAGTAAATTATTAATGTTTCTTAATACAATTTTTGTTCTTACTGGTTTATCAAAAAGATAAAAAAATAAATATATTAATTAAAATACACTTAAAACCATGATTCTTAAAAATATAATTATGTATAGTTTTATATATTTATTTCTTAATTATATGAAAGAAATAAAATCGAAAAAATGGTAATTTAATTTTTGGTGCTCGTCGCACCGAAGGAGGAATCGAACCTCTGCGCAGAAAAACTACGCCAAATGATTTGAAGTCATACTTAGCAACCATGCTAACTCATCGGTGCATTGCTTAAGG
>Pf3D7_14_v3:1546091-1546536:f  | Plasmodium falciparum 3D7 | segment of genomic sequence | Pf3D7_14_v3, forward strand, 1546091 to 1546536 | whole sequence | segment_length=446
AAAATTCTTTTTATTTTAATTTTAAATAATATATATTTATATATATATATATATATATATATATATATAATTTAATTTTTTTTTATATTTTTTTATTTTTAACATGCTTTAAATTTATTGTAAAATAAGTTATGGGTAATTGGCGCAGTTGGTTAGCGCGCGGGTCTCATAATCCCGAGGTCGTGAGTTCGATCCTCACATTACCCAACCGGGCCTAAGATGTAATGCCTTAGCCTATAAAATCATAAAAACACCTGTTGCCTCAACACCAACATCTGTTATTTTATTTATTTTAAAATATTTTATATATATATATTTAATTTATTATTATAATTTTAAAAAAATAATAAATTTTTCCTTTTTTTTTTTTTTTTTTTTTTTTTTTAAATTCATTCAAAATAAGTGTCAATAATTAGGAATATAATATATATACCTATATATTTTTG
>Pf3D7_14_v3:1547571-1548136:f  | Plasmodium falciparum 3D7 | segment of genomic sequence | Pf3D7_14_v3, forward strand, 1547571 to 1548136 | whole sequence | segment_length=566
ATGTATATATAAATATACATTTTTTTTTTTAAAGTATAAAAAATTACTCTTGTGTGCAAATAGGGATAATATATTTATGTAATTATGCAAAATATAATTTTGTAAAATAAAAAAAATATATAAAAATTATAATATATATGTATATATTTGTTTTTTTCATACATAATAAAAATGACGTACAATTTTTTTTTTTCATTTATTATACAGTGTTTTTATTTTTCCAAATATTTTGTGCACGCACTTTACATTTTTATTTTTTACAGTATATTTATTATTATGAATAATATAATAAATATTTCTTATGATATATATAACATTAAAAAAAGAAAATAACATAAAACATAAAATACAATTTCAAATTGTATGTGCACATGTAGAAGTACTTTTTCTTAAAATACTCATACATATATTATTCTACAAATATATAAATATATATATATATATTAAATATATAAGTTAACATATTTATTTGTAAATATATTTTTAATGTTTTACTTTCATATGTTGTTGTTGTGCCTTTAAAATGTACAGTTTTATATATTTTAAACACATATATTATATATATA
>Pf3D7_14_v3:1568594-1568913:f  | Plasmodium falciparum 3D7 | segment of genomic sequence | Pf3D7_14_v3, forward strand, 1568594 to 1568913 | whole sequence | segment_length=320
ATCTTATATATATATATATATATATATTAAAGATTCAATATAAATATTCCTAGGAAAAAAAAAGGAAATTATAAAAGACAAAAGATAATGTATGTAAAATGAATTCATGAACACGTGAATGATGTATATCCTTCTATAGACATGAACAAAATATATTAATATAACGAAATTATTGAGTTAGACACATATAATTTGTAATGTATATATATATATATATATATAATATCATTATTTACATATTATAGATTCTTTTAATGTACATGTCTTTTCATTTCCTGTCTTCTTTTTATTATTAATTTATAAATTAATTTCTTAAGAAT
>Pf3D7_14_v3:1605899-1606470:f  | Plasmodium falciparum 3D7 | segment of genomic sequence | Pf3D7_14_v3, forward strand, 1605899 to 1606470 | whole sequence | segment_length=572
ATACTTATTTTATATGCATAATATATATATTATATATATATATTATTCTGTAATTAAGTGCATGATTTTGTAAATTCAGAGGGAAAAGATTACTGACGATTAGTATATGAATGATACGTATTTATTTCACACACGTTAAAAAAATAAAAATAAAACAGATGAATAAATAATATATATATATATATATATATACTTTATGTAAAATTTATGTTGTTTTTATTTTATTTTATTTTATTTCTTTTTCTTTTTCTTTTTCTTTTTTTTTTTCTTTTTTTTTATGTCATTTTAATATATATCGTTATATTTCATTTTATGTATTTGCTATATGAAGCGCCATCTTTAAATGATTATACATATTATACATCATATATTTCCTATTCATACCTTTAAGAAATATATTATTGTAGACATATGAGATATATTATATTCATATATTTTTTTTTTCACTTTAATATATATATGTATATTATATGCATTTTATTTTATAACATTTCAGATACGTTCTTCTCTATGTCTTTTTTTTTTTTTTTTAATTTAGATATAAATATATACATTTTTTTCCGTCAAATATA
>Pf3D7_14_v3:1617077-1617312:f  | Plasmodium falciparum 3D7 | segment of genomic sequence | Pf3D7_14_v3, forward strand, 1617077 to 1617312 | whole sequence | segment_length=236
GTATCTTATATATTTCTGGAAAATAATAAAAAATTTGGTTCTTATATATTTTATATTATTTCACATTGTTTGAATACACGTTTAAAACGTGAACTAGAAAAAGAAAAAACAAAAAAAAAATCAAAAAGCACATCATAGAAAAAGAATACATTTTTATATTATAACAAAAATATTAATATATATATATATATATATATATATATATTATAATAAAAAAGGAGTGGGTTAAATTTTAT
>Pf3D7_14_v3:1621907-1622268:f  | Plasmodium falciparum 3D7 | segment of genomic sequence | Pf3D7_14_v3, forward strand, 1621907 to 1622268 | whole sequence | segment_length=362
ATATATATATATATAATATATATAAAATATGTCTTAAGATTATTTAATTTTTTTTTATATATTTATTTTTTTTATTATTTTATTTTATTTTTATTTTTAATTGTTATGTGTTCAAAACATATTTTAATTATATGAAATATTAAATTAAAATTGAACTTTTGAGACTTCTTATTTTTATATTATTATAAGATACATATGTAATTGTAGTATTAAAATATATTATTATGTACCCCTAAATATATTATTATAATACACTTCTTTTATTTTTTATTTTTTTTTTTCATATAATTTTAAATTATTTGTTTGCGGTTTCTATTATAATTTTTATTTCATATTCTTCTATGATATATTATAAATTATAA
>Pf3D7_14_v3:1636721-1637055:f  | Plasmodium falciparum 3D7 | segment of genomic sequence | Pf3D7_14_v3, forward strand, 1636721 to 1637055 | whole sequence | segment_length=335
TTATATCATTTTATTTTTATTTATTATTATATCACCTTAATTTGACAAAGCATATTATTTTAGGTGCACTTGAAATGTGTTAACTATTAATTTAATATTAATATGTAAAAGTGATTAACTTGAGAATAAATACATCATAATTATGCAAAAATAATAATACGATTATATATAGTGCCAAAATAAAAAGGTGTTTAATTAATATATCGTAAATATAATGTATTTTATTATATATATATATATATATTACTTAGACATACTAATATACACGTATATGTAAATTACCATTTGTATTTTAGTGCCATGAGTTAATAACAAAACAAATAATCTTTTAACAA
>Pf3D7_14_v3:1667222-1667542:f  | Plasmodium falciparum 3D7 | segment of genomic sequence | Pf3D7_14_v3, forward strand, 1667222 to 1667542 | whole sequence | segment_length=321
CACCATAAAATATTATTCCTTAATTTTTCAATATATTAGTATTTGCTTCATACATTCTTGTTCTTATGCCTATATAGAACCAATAATTCCTACCATCATATCCTTATTCTTTGATAAGAAAGACCAATTATTTTCTCAAAGTTTTGTATCCTTTTTCAGATATTTATCTTTAACTATATCACCTATTGTCTACAGTTATTACTATATAGAAAATCAGCTGTATCCTTTCTCCATATCTTCAAGTATGTCTCTTTTATCTATTTTTTTTGTTATTATGTCTTTTAAATTTCATAACAAGATGAAAAATTCTATTACTAATTA
>Pf3D7_14_v3:1668110-1668421:f  | Plasmodium falciparum 3D7 | segment of genomic sequence | Pf3D7_14_v3, forward strand, 1668110 to 1668421 | whole sequence | segment_length=312
TTTGGCTAGTCAAGTTGTACAAAAAAAAAAAAAAAAAAAAAAAAAAAGCACGTAATATTTATATATATATATATATATATATATATATATTTATAATTTTCTTGTATATTAATTATTTTTTGTATGCACATATAGGCATAAACATTTATACCGAAAAAAAAGACATTATCTTTTTTATGAATTGTTCTGATTCAAAAATATATTTCTTTTCTTTTTAACATTTTTCAAAATATTGACATTACCAAAAGTAAAGAGAAAAAAGAAAGAGTATACACAAAAGTATTTTTTTTTAAATATAAAAAGGACGTGATG
>Pf3D7_14_v3:1680399-1680961:f  | Plasmodium falciparum 3D7 | segment of genomic sequence | Pf3D7_14_v3, forward strand, 1680399 to 1680961 | whole sequence | segment_length=563
GATAAATAGTTTTTAAAAAAAAAATTAATGTAGTTCCACAGTTTTATATATATACATATATAAATTTTACCTTCATATATATATTTATTTTTTAAAAGCATTTATTGTTTTATTTTGAGGTCTGCAAAAAAGTGCTATATGAATGTATAGTTATATCATATTAAGAAAATTTCAATTGCCTTATTTTATTTTAATATATTTATTTTTGGAGACCTCTTCCTTATTTTGCTTTTTTCCTTTTATTCTTTTAAATAAATAAGGGTATATTCATTAAAGGAAAATAAAAATAATTACACATTTGCAACATGTAACATTAAGTTATTTTTTATATTAAATAAAAGAAATATATATATATATATATATATATATATATTTAATTAATATTATCTTCTGTTCTAGTTTTTTTTCAGGAGTATCATATTTTGACATTAATTATATGTCACATGTGTAACTAAAAAATTTTAATTTAAAAGAAAAAGAAAAAAAAAGACACCCCAATAATATTACCATTAATATTATTTAAGATATTTATTGTAAATTTGGTCTAATTCTATTTTGTTATT
>Pf3D7_14_v3:1688993-1689715:f  | Plasmodium falciparum 3D7 | segment of genomic sequence | Pf3D7_14_v3, forward strand, 1688993 to 1689715 | whole sequence | segment_length=723
ACAAATATTAAATCAAAAAAAGTTAAACAAAATAACGATCAGGATAATCATTTCCATAAAAAAATAATAAATGAGCAATCAAATGTATTTCAACCAAAATTAAAGTGGTTAAATATTTTCACTCGTAATTTTAATAAGGACCAATTAGGTACTAAATATAAATGAGCCTTTTTTTTTTTTTTTAAACATAATATGGATGTATTCATACATGCACACGTACATATTTAAATATAAAATATATATATATATATATATATATAATGACAAGTATAAGTATCACAAAGAAATAAAAAATTAAGATTTTTTTAGAAAATAATATAAATATATTCATTCATAATTCTAAATCATACTACTGACCAATTATAATGATATGTTTATATATATATATATTTATATATTATATTAAAATGTTGGGGAAATCAAAATTGTACATCCTTATTTCACATAGTTAAATATATTTAAAATAAATATATACATATATTTTTTAAGACTTATAAAAAAAAAAAGAAAATTCAGAAAAACATAGAATCCAACTTTTATATATAACATAAATATAATAAAATTAAAATATAATTTATTACTCATATATAAAAGCATTTTATATAATATATTAAAATATATAATGGCGTAATAATTCTTATTGTTCCATTTTCATATATACATCATTGTATAAATTTTGATCATATATATAATATATTATATTTAAACTTTATATATACCGTT
>Pf3D7_14_v3:1702883-1703391:f  | Plasmodium falciparum 3D7 | segment of genomic sequence | Pf3D7_14_v3, forward strand, 1702883 to 1703391 | whole sequence | segment_length=509
ATATAATCAAATAGATCATCTTGTAACTTTTCAATTTTATTTATATTTACTTTTTTAATATTTTTTTTCAGCACCTTGCTTGTATTTTTTAAGGCCTTATATGTATCAATAGAAAGTTGAACATTATCATTTGCATATTTTATCTGATCAATATTAAATTGTATACCCATTGTGCTTTCTTTATTATTTTCATATACTTTCTTTTTTTGGATAATATTTGCAGCTTTATTCCTTAAACTATTGATAATGTGTTGATTAATAGGATTTTTTTTTTTTTCTTCTTCAATTTTTTGTTTTATTACATTTAGTTCCTTATTATATTTTTCTATATTCTCATCAATACCTTTAACACTTTTTTCGAGGGTGTCTAAGAGAGATATTAAAGAAAAATACATAAAGGAAAAAAATATACAAAGATGTATAATTAAAATAAATAAATAAATAAATAAATATATAAATATATATATATGTATAAATGCGTGCTTATGCATTCATATTTGTATATATCA
>Pf3D7_14_v3:1715750-1716541:f  | Plasmodium falciparum 3D7 | segment of genomic sequence | Pf3D7_14_v3, forward strand, 1715750 to 1716541 | whole sequence | segment_length=792
AAATCGTTCACATATATATATATAAATGTGCCTATGTTTAATTTATATGTAAAAAACTTGTTCTTTCTTTTTTTTTTTTTTTGTTCAAATATATATACTTAAATATATTAAATGTTTTATTTTTTACTTTTAAGGCAATAAGGATTAATAAATTTGTATAAAAGAAAAAAAGAGTTAAAAAAATGAACATATATAATAAAAAGATTCATATATTTATTGTATATGTCAATTAATTATTTCCCCCCTTTTTTTTTTTTTATTTCCAAAGTTGTTAATTTCTTATATGTTCATAAATGCTTCTTTATCCCATTTAAGAAAAACAACTACAAAATTATATTATATAGAACTTTATTGAAAAAGTGGAATTTTATTTTAGTTTTTTTTATTAACGTTATTTTTAATTTATATATAATATATAATTCTTTTATGAGGACCTTAAATATATATATCCATTTTTTTTTTTTTTCAAATTTAAGAAAATTATGATATATAAAATATAGTAGCTATATATTTATATATATTATTATATAATTTAAAAAAAAAAAAAAAAATTATTATATATCTATATATATATATATATATATATATATATATTATATCTATTTATGAATACAAATATATAATATACAATATGTTCTAATATATATAAATGAACGGAAAATAATTTTCCAATACGGCACAAAGATATGAATATTTTGTGCATTTCCAGATTGATTATATTTTTACATATATGTAACATATTATATATATATATGTATATTTTCATGAATTTATTGCTAGATTAATTTTTTC
>Pf3D7_14_v3:1717841-1718181:f  | Plasmodium falciparum 3D7 | segment of genomic sequence | Pf3D7_14_v3, forward strand, 1717841 to 1718181 | whole sequence | segment_length=341
TTTATGATAAAAATGTATGTATGAATAAAAATTGCGATAATATAAAATTTCAGAGTGAAATTATGAGAGCAAACCCAAACCAAAACCAAAACAAAAACCAAAACAAAAACCAAAACAAAAACCAAAACAACATCAACAACAATATTAATAATAGTCATCATATTCTCAATAACAGTCATCATATTAACAATAATAATCCTAATAATTATAATATTATTAATAATGATATTAATTCACTTGCTATAACTAACGAAGAAGAATTGGAGAATAGAATGTACAACTTAGATTTTGAAGAAGAAAAAAGTGAGTCTAATAATTTATTACTCAATTATCCTCATGAA
>Pf3D7_14_v3:1728983-1729778:f  | Plasmodium falciparum 3D7 | segment of genomic sequence | Pf3D7_14_v3, forward strand, 1728983 to 1729778 | whole sequence | segment_length=796
TCTTTTTTTTTTAATAAAACCAATATTGAAATAGCTTTTTTTTTATAAAATAAAGCTCAAAAATAAAAGGTATAACAAAATAAAAAATTATTATTATAATAAGTGAAAAGCTCAAATAAAAAATGAAAAAAATAAAACAAATCTGTTCATTCTGTTTATTTGTTTGTTTTTTTGTTTTTTTGTTTGTTTGTTTGTTTGTTTCATTCTTTCTTTTAGTATGTTGTCTTTTATTTTCCCTTTGTGCATGCAGTTTTCTTTTTGTGATTATGGTAAATAACTCTATAAAGAAATATATACAATTGGGGTGTTCATGAAAAATAACATTTTATTTTACATCAAATCACATGCTATGGATATAAAGGAACAAGGGAAAAGAAAAGAAGAAAAATGGAAAAAAAAAAAAAATATATGAATATATATATATATATATATATATATATATATATATATTAATAATGTAATATTCTCCTATCTAAGATAGATATTCAATTAAAATTTTTATTGTATCTATATACTTATTATTTATTATTGTCTAATTTTTTTTTTTAATTGAAAAATAGCTATTTACATGCTTTTTTATTTTTATTTTTATTTTATTTTAAACATAAAAATACATTTATTTTTATATTGTTCAAGTTTTTAGTTATATTGGTTAATGCACAATTTTCCTTATGTTACATAAAATATTACATAAGAATTGTTCTAGAACTTTTAATATATTATAAACAGTTGTGTGTTAATATACTACAAAGAAGAAAAATTAATAATTAATATATTATTAATTAAAAAAAATATA
>Pf3D7_14_v3:1769521-1770025:f  | Plasmodium falciparum 3D7 | segment of genomic sequence | Pf3D7_14_v3, forward strand, 1769521 to 1770025 | whole sequence | segment_length=505
ATACATAAAACATATATATAGGATTTCTAATTTTATGAAATATGTTCCTATAAATGTATATATATATATATATGTGCATTTGTATATATATTAGGATTATCATTTTTATTTTTCGTTGTTCATTTGTGGGTCTTTTATATGCATTTTTACGTCAAACGGTTGATTCATTTTATTACAAACAATTAATAATAATCTTGCTTCCATTTCGTGACTTTGATTTTTAAACATGTACATATCACCTGGACTTATTAAAAGTTGCATATGTTTTTCACATTCTATAACGTTATTTTTAATTCCTGTATCAATAAAAAAATTATTTGTATGACAATCTAATACAAGAAAAGTCATAAATCCATAGGAATTTTTTACAGGCCCATATGTAGTATCTGTTCCTATTAATATAATAGCCATTGCACCACCTTTGCTTTGATAATTTAAAGGTATACATGTCACTCCTTTTTTTATATTATTTTTGTAATTTTTTTCTAATTCTACAATTTCGTTT
>Pf3D7_14_v3:1789474-1789800:f  | Plasmodium falciparum 3D7 | segment of genomic sequence | Pf3D7_14_v3, forward strand, 1789474 to 1789800 | whole sequence | segment_length=327
AACATTGAGGTAAATTATTAAGTGATTGAAAAAATAAATAATTCCATTCAAAATTTAAACTTTGTACATTAGATAAAGTTAAATTTTCATATAATTCTTCTGGCGTTAAATAAATTTTTTTTTCATCTGAATATATAAATTGTCTTTTTTGTATAAAAAATTCATTATATGGATCTATTAATTGTCCATAAAGTATCCAAGAAAATAATTGATGTAAAAATATTTTACCTACATTTTTTAAATATTTATGATATATTTTTTTTATTCTTGAATTTCCATTTAATGAATGTTCATATAAATAATCTAATATTTCTTTTGTCTTATTTC
>Pf3D7_14_v3:1846596-1847017:f  | Plasmodium falciparum 3D7 | segment of genomic sequence | Pf3D7_14_v3, forward strand, 1846596 to 1847017 | whole sequence | segment_length=422
TTTTATTATATTTAATTGTATTTATTAGTAAAACAATTGTAATAATCATATATATTATTATTAAATATATTAATATATTATATGATATATAATAATAATATTACATTGCATATATAAAAAGAGATATAGTTCATATATATCATGAGTATATTTTGTATATATTATATATAAATACATAAATAATATTTTTATTTTCTATAAATCACATGAATATATATATTATATGTATATATATAGGTATTAGCTCTATATTTTTCAGAATGGTAAATAGTGATGAAAATGTAACTTCATTATGAACATTATGTTATCATGTAAAATATAAATTAATTATTATATTAAATAATATAACAAAAAATAAAGTAATATAATAAAATAAAATAATATAATAAAAAATAAAATAATATATGAAGAATTGGACATTA
>Pf3D7_14_v3:1862995-1863283:f  | Plasmodium falciparum 3D7 | segment of genomic sequence | Pf3D7_14_v3, forward strand, 1862995 to 1863283 | whole sequence | segment_length=289
TATTTGGATCCATTTGTTTTGGTTGCTTCATATAACATATTTTTTGGTATAGGTTGAATAATACTTTCCATCATAGCCAGATGTTCCATATGTTCATGGGTTCTAAATAATAAAGAACCTGTATATAATTCAGCCAAAACACAACCAAAACTCCACATATCACTAGATACATCCCAACCCAAATTTAATATAACTTCTGGAGCTCGATATTGTCTAGTGTTAATAATAGAACCATGATAATCACTTTTAAATGTGGCGCAACCAAAATCAATTAATTTTATACCAGTAG
>Pf3D7_14_v3:1866130-1866448:f  | Plasmodium falciparum 3D7 | segment of genomic sequence | Pf3D7_14_v3, forward strand, 1866130 to 1866448 | whole sequence | segment_length=319
AACAAAATTTACAAAAAATAAAAAATGTGAAGCACACTTTTACAAAATGTAATTCTACTATATATTATATATATATATAATATATATATATATATATTATAATACAAAAAAGGGAAAAGAAAAATTCAGAATTCTTTTCTATTATTTTATTGAACTTCACATTTCCCTTATTCTACTAAATTAATATAATATAGAAAAGTATATAATAGTATTAATACATACATATATATTATATATTTTATTACCAGTACATATATTAAAATAATATCTGAAAATGTACATTTTATTATAAACATTATACTCAAAACATATTATATTT
>Pf3D7_14_v3:1868455-1868754:f  | Plasmodium falciparum 3D7 | segment of genomic sequence | Pf3D7_14_v3, forward strand, 1868455 to 1868754 | whole sequence | segment_length=300
TTTTATTAATTTTTTTTTTTTGGAAAGCATTCTTCAAGAACACAAAAATAAATTATATAGTAATATATATAATGTCTTTGTAAAAATAAGACATATCGTTTATTTAATGAATACATATCTTTGCAATATATTATATTTTAGACCACTTTTCCTTTTCGAATCTTTAAAAAAGCAAAAGAGATAATATTATGATACCATTATATGGTGAATCATATTTTAAAATAACAAACTGTTAAATCAATGCAGATAATAAAAAAAAAAAAAAAAATTACAAAAAATTATGAATGTACAGGAAATAAT
>Pf3D7_14_v3:1869173-1869553:f  | Plasmodium falciparum 3D7 | segment of genomic sequence | Pf3D7_14_v3, forward strand, 1869173 to 1869553 | whole sequence | segment_length=381
AATGTTTTATAACGTCATAATAAAAAAATAGAAAAAAATCATTATTACTATCCTTAAAATTGAAAAGTATATAAATATTTATATAATAAACATATATTTATTATATGTTTTATATTTTATTTATTGTTTCTTTTTAAATGAATATAAAATAGTGCGTTTCCATGCATGTATTAATAAAAAACCCCATAACCTATTTTTAGGGGATTATAAATTTATACCAGTGCATTTTGAAATATATATATAAAAAAAAAAACAAAAAAAAACAAAAAAAAACAAAAAATTATTATAATAAAACATATATTTATTATTTATTATATATACCATTTGAAGGACATTATATTATATATATTGCTATTCATAATTATATATATTAATTTATAT
>Pf3D7_14_v3:1871582-1871955:f  | Plasmodium falciparum 3D7 | segment of genomic sequence | Pf3D7_14_v3, forward strand, 1871582 to 1871955 | whole sequence | segment_length=374
AATAATAAATAAAAATAATATTAAAAGAATACTAAAAGGATATATAGATACAAAAGAATTAATACTTATTATATAAAAAAAAAAAAAAAATAGACAAGAAGTTTTTATTTGTTTTACACTTTTAAAGTTGTATATTATATTTTAAATTAAAAAAAAAAAAACTAAATTAAAAAAAAAAAAAAAACATTTTTAATAAATGACCGATATACAAATACAAAATCAAACTAGTAATTTTAATACTAGTAAAAAAGAATTTGAGAATAGATTTGATGATAAAGCGTTAAGAAATTTATGTGTAAAAAACATACCCAAAGAGACAAAAGAAAATGAATTGTTGGAAATATTTCAACCATTTGGTTTAATAGAAAGTATAA
>Pf3D7_14_v3:1889277-1889592:f  | Plasmodium falciparum 3D7 | segment of genomic sequence | Pf3D7_14_v3, forward strand, 1889277 to 1889592 | whole sequence | segment_length=316
ATATATATAATATCATTTTAATGCTTTATTATTTTTTTTTTTTTTTTCATTTAATAAATATATTGGAGAGGTACACTTTTGGCATTGAAAAATATACATAGTAGAATAAACAATTAATTTTAAAGCTGTGAATGGTGTGTGTACTTACTACATAACGAATCAATCTTTCGCCTTTTACTAAAGATTGCCGTGTAGTAAGTATGTTAAATACAATATACCACGAATTTTTGTCGCGCCTATTAAGTTAGGTGCTCATCACAAAAACCCCCATTAACAATTATAAATTATCAATTTTTTTTACATGAACAATTTTAAA
>Pf3D7_14_v3:1890022-1890688:f  | Plasmodium falciparum 3D7 | segment of genomic sequence | Pf3D7_14_v3, forward strand, 1890022 to 1890688 | whole sequence | segment_length=667
TTATATTTTGTAAAATATCATCCTGTGTTGATTTTATTGTAACTACTTTTGGCGTAGGTATGCTCCTATTATATGATATTATAAGAGGGCACATATTTATCTTATCAAAATTATTATTTTTTTTTTTTTGTAATGTATTATTTGATGCCTTATAATTATTCTCATATTGATGAATATTTGTTGTCATATAATTATTTGTATTATTCATATTTTTTTGCATATAATTATATGTATTATTCATATTTTTTGGCATATAATTATTTGTATTATTCATATTTGTTGATATAATATTATTATATAATTCATAATTTTGTGTGACTTTCGTTTTTAAACCTCTTTCATATAACCTTATTTGTTTATTCCAGTCATAAGAATTTATTCTTTTTTTTCTTTCATCACATTCCTTCTTTATTTCTTGTTCATCATGTAGAGAGAAATTAAAATTGTTTCTATGATATCCATTTCGAAGTTCATTTTGCCACTTTTTTTTTTTTTCACAATTACTAAGAAGTGAGTTAACAAATTTTTCTTTTGGGATTCCCAGTGGGGAATTATATAAAACATTATTCTTTACAACGTCATTATTTAATATTTTGTTCTTTCGTGAAATATATCTGCTTATTCTATGTATGGGTTTTGATTCATCATCCCATTTTTTTCTTATCAT
>Pf3D7_14_v3:1891733-1892205:f  | Plasmodium falciparum 3D7 | segment of genomic sequence | Pf3D7_14_v3, forward strand, 1891733 to 1892205 | whole sequence | segment_length=473
ATTTGCTGTGCATCCCTTGATTATTTCTTATTAATAAGTTCAAATCATTTTCATTTGTAATTCTTTTTAATTCATTAATATTTTTATGTGTTTTATTTCTTATATTAATTCTTTTTTCAAATAATATATTCTGCAATATGTTTTCATTATGAGCATTTGTAATAAAATGTGGTAAGAGTTTATTTTCAAATATGACTTTTGCTTTTTTATTTAGGTATGTATATATTTGTTCGTTGAATAAATCTATAGAATTTTCTTTTTCTACATTTAAAAGATTCCACACACTTTCTATTATATTTAAAAAGGTTGTATTCTGAAAGGGAATAATTGTTTTATCTACGTTGTTTATATTTTTATATTGTGATTCATTTTCCATATTTTTTTCTTTTTTTTGAAAACGTATGACAAATATTTCTTTTGTTCTTTTTTTTTTTTTTTTACAACATTACAATTGATTAAAATAGTAGTATTTA
>Pf3D7_14_v3:1895338-1896281:f  | Plasmodium falciparum 3D7 | segment of genomic sequence | Pf3D7_14_v3, forward strand, 1895338 to 1896281 | whole sequence | segment_length=944
TATATTTTTTTTAATACGTAGCAAATATATAAGGAATATTTAAAAAGCAGATAATAAAAATTATTCCTTTATTTATATTACTTTTGTATTTTACATTATTATTAACCATGCACAAAGGCTTTTTTTATTTTATTTTATTTTATTTTTTTTTTCCACTGTGTATAGTAGATTTTAGGATATAAAATAAAATAATGTACAATTAGAAATATGCAAGTATTATATTTCTGTAATACATAATGTAACATATGTATACAAAAGGAAAAATAATAAATATAATATAGCATTACATAACGAACATATTATAAAAAAATATATATATTATAAAATATATTATATATATATATATATATATATATATATATTATATATATAATATGTATGTATTTTATTTATTTAATTTATTCCCCTTTAAATAGTATCCGTAATTCAAAGAACACATATATATAATATATATATATATATATATATATATATATATATATATATATATGTATGTATGCATTTTATTTATTTTATTTTTCCCCCTTTAAATAGTATCCGTAATTCAAAGAACACATATATATAATATAATATATATATATATATATATTCATATATATATTATTTTTTTTATGCGTATTACATATAAGCAATGTGTGATTTTCACATATATATATATATATATATATATATATATAAGAATTAATTTAAAAATATAGGAAATTCTTTTTTATATGATTTGTCATTATATATAACATTAAAAAAGAAGAAACTAGGATATATATTGAGGGATGCCATATAACCTTCGAAAATTATTTAGTGGCTTTTTATTTATATATGTGAAATGAGGATTTTCGAAAGAATAAAGAACATAGAAAATAATTGAATGCTTTTTTATTTGTTAATAATATTTAAGTTATATTTGTTTTTAACAAATATTTTTTCTATAATATAATATATTAAAC
>Pf3D7_14_v3:1898319-1898602:f  | Plasmodium falciparum 3D7 | segment of genomic sequence | Pf3D7_14_v3, forward strand, 1898319 to 1898602 | whole sequence | segment_length=284
ATACATACATCATATGAAGAAATAAATATAAAATGAAAGTTTTAATATTATTTTTTATATTTAGTTTCTTTCATATAATATATGTCCTATTTGTTTATGCTTCTTTAAATATAAAGACACGTAATGTTTTCCCATTTGATGTGGTAGAAAACAATTATCCACATTTCCCACAAAATATTTCATTTGTTGAAGAAAATGTAGATTATAAAAATTATTGTTTCACCATTTATTATAATAATAAGACAAATGAACAAAAGGTGACAAAGAATATAACGAAAGAAAGT
>Pf3D7_14_v3:1901666-1901986:f  | Plasmodium falciparum 3D7 | segment of genomic sequence | Pf3D7_14_v3, forward strand, 1901666 to 1901986 | whole sequence | segment_length=321
GGAGATGTACTATATTTCTCTTTATTATATGATAATATTACATTGAATGTTATTCCATTATATATAGCAAATTCAACAAAAATAATTGACTTTACTACTGATAAAGACACCAAGAAAAAAGACAAACATTTACCTTTTAATATACCAATATTTATTCTAAATCCAATAGAAAAAATTGATCAATATTTTTTATCACGAATGTCTGTAGGTTGGCCTATAAATATGACATTACAACTGGAAAAGGTATCCATATCAAAGTGAACAAAAGAAATAAAAATAAAAAATGTAATGTATTATAATATGACTAGGTATATATATATA
>Pf3D7_14_v3:1919088-1919436:f  | Plasmodium falciparum 3D7 | segment of genomic sequence | Pf3D7_14_v3, forward strand, 1919088 to 1919436 | whole sequence | segment_length=349
AAATTTACACATCTTCTATAATTTATATAAAACTAAATATTGTTCATGTTTTTTTTTTTTTTTTTTTTTTTCCCCCCCTCAAATGTATTCTTATGAAATGAAGATCATGCTATAGGATGCTTGTAACAACACATGTGTAGATATATAACTTGTTATTTTTCCACTTTAATATATATTTATCAATATATTAATAGATGATATATTAAAACATAGATATAGTAGTATAGCCTTCTTAATATATAAGACAATTTTTAAATAATGTTATACACAAAAAAAAAAAAAAAAATAAAGTAAAAAAAACAAAGAAAGAAGTAAAAATAAATAAACATTCCGTTATACAAACAATTAT
>Pf3D7_14_v3:1928094-1928948:f  | Plasmodium falciparum 3D7 | segment of genomic sequence | Pf3D7_14_v3, forward strand, 1928094 to 1928948 | whole sequence | segment_length=855
TATTATATTCATAATATTATTAATAAATTAAGGTCAATTTATTATTTTTTTCATAAAATCAGATTAAAGGGTTTAATAATTTACTTATATTTCAGGTGTTCATAAATATAAAATAAAATATCATAAAATTATTTATTATATATATATTATAATATAACATATTATATTAATAATTTTATTTTATATGTACGCAATACAAATATATATTATAATATTATATTATAATATTTGTAAACTTAAAAGAATGTATCCAAATATAAAAAATGATTAACATTCATAAATATTATATATATATATATATATATATATATAATATTTTTTATTTATAATATTAGTACGTGCATAAAACATTATAACTTATATTATTAAAATATTACCCTGGATTTTTTTTTTTTTTTTTTAGAGATATAATATACATATATGCAAGAAAAAAAAGGGGTTTGTATGTAGGTCTTCTTCGTTATTTATATTCTAAAGAGTTCATATATTTTTTTAATCTCTATATATGTATAATTAATATATATTATTATAATGTTTATTATTATAAATATTATAATAAATAAATGGAATAAAAAATAATTAATTTGAATAAAATAAATAAATATATATATATATATAATATATATTATATATAATATATTATAGGTATAAGATTAAAACCATCTTATATTTTAATAAATATATATTAAATAATATATATATATATTATAATATAAAAAAAACTTTATTTATGTGTATACATATATATATATATATTATAAAATATAGTCATAAAAACAAAAACGACAATATATGAAATATTATAATAATAAAATTAATAATTATTACATATATAATATATTTTATTTATAAATT
>Pf3D7_14_v3:1930690-1930981:f  | Plasmodium falciparum 3D7 | segment of genomic sequence | Pf3D7_14_v3, forward strand, 1930690 to 1930981 | whole sequence | segment_length=292
TGATGTTGTAAAAATAATGCCAGTACAAAAACAAACAAGAGCTGGTCAGAGAACCAGATTTAAAGCATTTGTTGCTATTGGTGATGGTAATGGTCATTGTGGTTTAGGTGTAAAATGTGCAAAGGAAGTAGCTACAGCTATTAGAGGTGCTATTATTTCAGCAAAACTTTCCTTAATACCTGTAAGAAGAGGATATTGGGGTAATAAAATTGGAGACCCACATACTGTCCCTATGAAAGTTTCTGGAAAATGTGGTAGTGTTCGTATTCGTTTAGTACCAGCTCCAAGAGGT
>Pf3D7_14_v3:1938130-1938428:f  | Plasmodium falciparum 3D7 | segment of genomic sequence | Pf3D7_14_v3, forward strand, 1938130 to 1938428 | whole sequence | segment_length=299
ATATATGTAAAATGGTTTTCAATCTAGATATATTCTATAAAAAAGAAATATATGAAACATTGAAATGTTTTAAGCACATATATATATATATATATATATATATATATATATTTATGTATCAATGTGTATAAAATATAACAAATAAATTATTTTAATACTAACAAATTTATGATTGTCTAATCCTCTCTCTTGGCATATTTTCCTATTCTCCTTTTTTAATTTCCTACAAGATATTTACAAATGTATATATTTATATAAAATTATAATAATATTTAATTATTTATATAGTTGTAAATATA
>Pf3D7_14_v3:1940374-1941029:f  | Plasmodium falciparum 3D7 | segment of genomic sequence | Pf3D7_14_v3, forward strand, 1940374 to 1941029 | whole sequence | segment_length=656
CACAAATATTTATCATGAAAATAGAATAAATAAATTTATATCAATCTGTTTCATTTTTTATTATTTCACTTTTTTTTTTTTTATGAACAAATAAGGTAATAACATGATTTAGGTAACCATTTTAGTGTTTTTTTTTTTTTTTTTTTTTTTTTTTCTTCTAGCTATTTTTAATATTCTATGCATGCATCGCATATTTGGTTATGTCTGTATGTAATTTTCCAAAATAAAAAAAAGAAAATAGCAGAATAACATGAAATAGCCTTTTTCTTATTATATTAATAATTTAAATAATTATAATGGATATATAATTATTTTCATATATATATATATATATATATATATTTTCTTCTTTTATATTTACTATACAACTTATTTTCTTTATATTTGTTCAAATGGAAAAACAAAATAAATATTAAAAAGACGGTTATAAAATAAAAAGAAATTATATATATATATTCTTTTAATGGTCACATTCTACAAAAATATTTTAGCATTATCTAATTTTTATTATAAAATTACACATTTTTTACTTTTTTTTTTTACAAAAAATTGTAATTTTTTCAATTTTAAAATGATAAGATAAAAATAGTGGCATACACATAAATACAATATTTATTCTTTTCCAATATATATATATATATATATATATATATATT
>Pf3D7_14_v3:1942814-1944874:f  | Plasmodium falciparum 3D7 | segment of genomic sequence | Pf3D7_14_v3, forward strand, 1942814 to 1944874 | whole sequence | segment_length=2061
TTTTTTTAATAAAAAAGAAAAACCATCGTTCGTAGGATGACAGCACTTTTGGCATATATCCGATGTGCACATTTGACCATATATCACATTATAATTGGTAATATAAAAGAAAAGAACAAAAACGAAAAGGCGAAACGCTATACCTTTCATTTTGACATTAATTACTATAGTGTTCTTATAAAATTATAAAATAATTTGCTCAAAAAAAGAAAAAGGAAATATGAAATATGAAATGAGACAAAAGGTATACAAAAATAAAATTTTGGAACATTAAACTTTTAAAAGTTGATAAAAATAAATTATTATAAATATTGATGAACATTTATAATATATATATATATATGTTTTTTTTTTTTATTTGTTTATTTTATTTTTTTTTTTTGCGTTCATATATAAACCTTAAATATATATATGTATAGTGTTATAAAATGTGTATGACGATCTATATATGTATTATTGTATTAAAGGCTTAATATTTCATAAATACATTTATTTTGAAAATATATATATATATATATATATATATATATATTTATTTATTTATATTTTTTTTTTTTTTGGGTGTAGAACAATTGTACTTTGTAAAAATATAAGATATAAAATGGAAGGTAATATATTGGATATTTAAAAAGTTGTAAATTTTTATAATTAATATATCTTGTTTTTAATTACAAAAATAAATTAAGAATAACATTGAAAAAAAAAAAAAAAAAAAAGACAAAAAAAATATACACATAAATATATATATATATAATAAAAATAATAACAACAGATTAATTTTTTTTTTTTTTTTCCTTTAATGTTAGGAATCTGATATTAGAATTATAAATATGCATAATACATAATATGTGTAAATATGGATGAAGATTAAAATATCTCATTTTTAATACAAGAAAAATATATTTAGAATTTCATAAAGCCAGGAAATATATTTTTGTACAAGGACATTTAAAAAAAAAAAAAAAAGAAGAAAAAAAAAACATTAAAAAATATAAAATAAAAAATATGCATATTAAAATAGACAAAAGTTGAAAAAGGATTAATAATTTTACCAAAAAAAAAAAAAAAAAAAAAAAAAAAAAGGATAATATTTGCTATCCATATTATTTTTTTATATATACATTATAGATATGCCTTTTTTCTGGTCATATTCCAGTAGTTAACAAATTTTTCCAACATTTCTGACTTAACGTTTACTAAGGTTCCCCCTGTAGGTTTCATTTGTCCCATTATATTTCTCAAGTAGTATACAAATTCATCATTATTTTTAAAGCTTTGTTCTTTTATGGCTTGAGATATATCTTTTTCACTTATCCATACAATTTTAATTTTATTATAAATATTAAAACATAGAAAGGTTATATGAATAAATGGATGGAAAACTGTATGTGGAGAAGTATAGAAATGATTTAGTTTTTTATTAATTATATTAATTTCATCATATATAAAAGTTATAATATTACATTTATTTCTTAGAACAAGATCTGAATTTTGAAAAATATCATTTTTCCATAAGAGGATACAAGATCCATTACTTTTCATAGCTTCTGGAAAAATAACAACATTTTTAATTTTATGAGTTCTAGCATAATTATGTATTTGTTCTATATTTTTAAATATTCCCATTTTATTAGGTATAGAAAATTTTAAAGACAATTTTATTAAATCATAAAAACATACAGGTGATAAACTTCCATTTTTATTTATTACAATAAATAATGGATTTAATCTAAATGATAAATATAATATATCAACAAAAGAAGTAAAATTAGATAAAAAAATATGACCATATGTATCATATGTGAATGGAATTTTTTGTTTAGTACATTTGATTTTTACTCTTTTATTATTTGCATATTGTTCATCTAGATATAAAAAGCCTAAATAAAATAATAATAATCTACAATATATTGTCTGTATTATTTGATAAAAAAAATCTTTTATACACTGAAATATTAATATTTTCAACAAGCTATTTAAAAAAAACATAAATATTAAAGTCAAACTAAGAAAACATAAACGCATTACTACTATTGGAAATAATAATAATTTTAACAACTT
>Pf3D7_14_v3:1948442-1949153:f  | Plasmodium falciparum 3D7 | segment of genomic sequence | Pf3D7_14_v3, forward strand, 1948442 to 1949153 | whole sequence | segment_length=712
TAATATATTGAGTGAAGTTACTTGGAATCGTTTTTCTTCCAACATTTCTTGTTATGATGATAATAAATTATATAACAAAGGTTTGCATAATAATATGTCCAATATATATAATGATAATATGGATATAAAAACAAAGAATTCAAAGGAATTTCATATAAATGGGATAAAGAGAAAGAGTGTATCGCACAATTTAAGTAATATATGCACTTCTCCTTGTAGTGAATTTTTTAAATATTTTAGATTGGACGACGAGATATTTCAAGACAATAAAACGAAAAATAATGTAGATATGATAAATAGTAAGGAGGATCTATTAAAAAATGATTTGGGTTTATATAAGAAAGAAAAATATAATATGTGCACATATAAATATAACAGCAACAACAACAACAACAACAACAACAAAAACAACAACAACAACAACAACAACAAAAACAACAACAACAACAAAAACAACAACAACAACAATAATAATAATAATGATTGTTTTGGAAGAAGGCCTATCCATTTCTTTAAACACCTCAATAAACATAAGGTAGATGTGCCATCACAAACAGATAATAATCTAGAGGATATATTTTTAAACAATATAATTCATCATGAGAATATAAAAAATCTAGAAATTATATGGAATAATAATGAACAAAAGTTGAAGGGGGAATCTTTAATTCTTTTCTTAAAAAATCAAATAAAAATGTATAAAAAAGAATTA
>Pf3D7_14_v3:1958832-1959132:f  | Plasmodium falciparum 3D7 | segment of genomic sequence | Pf3D7_14_v3, forward strand, 1958832 to 1959132 | whole sequence | segment_length=301
TTTAATATATAATTTGTTCGTTATTTATTTAATTTTTTTTTTCTCTTTTGAGAAAATTTCTCTGATTTTTCCTTGGTATTTCAACTTCATTTTGATATAAACTTTTCTTGTATATTTTAGTAAAAAAGGTTTTCAATGACTATATTTTAACTCCGAAATTTTTATATACATATATATAATTTCATACCCTTATAGTAATTTTTATATTTTTATTTTTATGTTATGCTAGTAAAAATACAAAACCCCCAAAAAAATAAAAAAATAAAAAATAATAAAAATCCAGCATTATTCGTATAATATA
>Pf3D7_14_v3:1963864-1964107:f  | Plasmodium falciparum 3D7 | segment of genomic sequence | Pf3D7_14_v3, forward strand, 1963864 to 1964107 | whole sequence | segment_length=244
TATTATATTGTTATTATTAAGAAAAACACAATTTGATGATTTCGAATTTACTATTCCTAAGCAGTCTTCATATTCATATCTATCATACGATTTCACCATTTTAAGTGAAATAATTATGTAAATAACAAAATGTCAATTTTTGAAAAAATAAAAAAAATAAAATAAAATAAAAGAGCAATCTCGAAAACTTTCTACATTTAAATAAGTATGATGTTATTTTCTTTTTTCTTTTTATTCTTAAAAT
>Pf3D7_14_v3:1971363-1971608:f  | Plasmodium falciparum 3D7 | segment of genomic sequence | Pf3D7_14_v3, forward strand, 1971363 to 1971608 | whole sequence | segment_length=246
TCAGCACTTATATACTCCACTAAGCTTGTATGAAGTGTCATCCAAATTTCATCATATTCATTACGGTTACAAGATTCGAAATACTTTAATAAATCGGACTTAATAAAATAATAAATATTATATATATTTAGAAATTATAATATATTTCTTAAATGATGAGCAAATTGTACATTTAAATGAATTACATTACCTTCTTTTTACATAATAGTTTAAATTGAGGTAGTTCTTTTATGTTGTCTAATATGT
>Pf3D7_14_v3:1975562-1975837:f  | Plasmodium falciparum 3D7 | segment of genomic sequence | Pf3D7_14_v3, forward strand, 1975562 to 1975837 | whole sequence | segment_length=276
CCATCGTCTGTCGAATCGTATCCAGAATATGATGAGGAACTTATAATATCATCATTAGGATTATTATAATTATCATAATATTTCTTATTCTTTGTATTGGCATACGAATTATTTTTATTATTATTATTATTATTATTATTGTTGTTGTTGTTGTTGTTGTTGTTGTTGTTGTTGTTGTTGTTGTTGTTGTTGTTGTTGTTGTTGTTGTCGTCATCATCAATATTAATGATATCATCATCACAAGTTCCTCTTGAAGGTACTGCACATTTGTCATTA
>Pf3D7_14_v3:1990409-1990923:f  | Plasmodium falciparum 3D7 | segment of genomic sequence | Pf3D7_14_v3, forward strand, 1990409 to 1990923 | whole sequence | segment_length=515
ACACGATAATGTATCTGATATATAATTATTATAATTCATTTTATTTATATGTGAGTATGTATAATCATCATAAATATAATCTTTAGATATTTTATTTGAAAATATTTTGATATTTTTATTATCATTTACAGAACAAATATCATTTTGTTCATTTATTTTTCTTCTTCTACTTATGATTATTTTTTTTTTTCTTCTTCTTCTTCTTTTTTTTTTTCTTTTCATTTTTCTTTTTTCATTTATTTGTTTTATTTGTCTAATTTGTCTTATTTTTCTTAATTGTCTTAATTGTCTAATGGGTCGTATTTTCCTGAGAGGTTTATTAATTTTTCTTCGTTTTGTGTTAATTCTATAAATATTTTCTTCATAATTTGTATTATACAATGAATAACGATCCATCTCATATTTTTTTATAAACTTTTTTTTATTTTTATTATGATATCGAATACATTGACGTTTTATATCTTCTAATAAGAGTACTTTCATTTTATATTCCTCTGTGCACATTTTATCGTTTG
>Pf3D7_14_v3:2005097-2005415:f  | Plasmodium falciparum 3D7 | segment of genomic sequence | Pf3D7_14_v3, forward strand, 2005097 to 2005415 | whole sequence | segment_length=319
CATTTGATAAATCATCTTCCAATTTGTTAACAACTTTTGTAGATACAATGTCTATGAATGAGTTTAAATGGCTATGCCATAATTCACCAACTTTATTGGAAAGTGTGTCTCCAACTGAAAAAAAAATATAAATATATATATAAATATATATATATATATATATGTGTGTTCCATTCATATTCAATATATTTTTACATATTGTAAATATATATATATATATATTAATATGTATAAAACAATGCAGTTAATATTACTTTCAATATAATTCAAGGGAGCATAATTTACAGAATGAAGTTGTATAGATCTTATAGGAAGAACT
>Pf3D7_14_v3:2013710-2014059:f  | Plasmodium falciparum 3D7 | segment of genomic sequence | Pf3D7_14_v3, forward strand, 2013710 to 2014059 | whole sequence | segment_length=350
TAAAATTATTTGATACTTCTAAAAATATAATACAAATATTATATATATATATATATATATATATATATTATATGTACAAATAAATTTATGACTTTTATGTTTTATTTTTTTTTTCCTTTACTTATTTGCATAAAAAAAATAAGAAGAAATATATATCGTGTAAATGTAAGAATAAATCTGCATTACAACCTTTTTTGTGCATATAAGGAAGTGTACGAAAAAAAATATTCCAAACGTATATAAAATATATAGGTTATATATATATATATAAATATATATATATATATATATATATATATATGTTATATATTTTTTTTCGTAATGTACATAAAAAATGCAAAAATATAATA
>Pf3D7_14_v3:2014594-2014964:f  | Plasmodium falciparum 3D7 | segment of genomic sequence | Pf3D7_14_v3, forward strand, 2014594 to 2014964 | whole sequence | segment_length=371
ATATATATATATTTATTTATATTTACATATTATTTTAATTTCTTTAAACTTTTAAAATAAATAGAAATTTTCGAAAATGGTTGCAAAAAAAAAAGACGTTAAAGTTGCTCTTAAAAAGAAACCAATGAAGAGCACTGGAAAATTAGCCAAAATTAAGGCTGCAAAAGTTAAGGCTGCAAAAGTTAAGGGAGGTGTATCCAATAAACAAAAGTTGAAGTCAAAAAAATTGTAAGCATAATAATATAATATAATATAATTAAGAAAAAAAAAAAAAAAGCAAAAAAAATGACATTATATTTTGTCTACATATATATATATATATTTATATATATTTATGTTTTTTTTTAATTATGCAGAATTAACAAGAAAGC
>Pf3D7_14_v3:2029443-2029872:f  | Plasmodium falciparum 3D7 | segment of genomic sequence | Pf3D7_14_v3, forward strand, 2029443 to 2029872 | whole sequence | segment_length=430
TATTTTATTAGTAAATTTTAATAAAAAATATTATTATTTATTTTTTTTATTTTTAATGTTCTTGTTAATAGAAATTTCCTTTATTGTAAATTCATGCTGTTTTCCACCATTATAAAATATGTAAATTATAAAATAAATTATTTATTTTTTCTTATTATTAATTATTACTATATTTATATATATTATGATATTATAATATGTTTTAGATATTCAATATATGTTTAAATAATAAATAAATATATATATATATGTATATTTTACCACATAAATAAATAATATATTTATTCTTTTTTTATTTTAATAATAAATAAAAATAATATATATAAAGTAAAATTATTAAATATTAGTGATACAATATAAATATACTATTGGAAAAAAAAGATTACACTTATTTATAATAATGAACTTAACCTTTTTTTTTTTCTTTTTT
>Pf3D7_14_v3:2036948-2037379:f  | Plasmodium falciparum 3D7 | segment of genomic sequence | Pf3D7_14_v3, forward strand, 2036948 to 2037379 | whole sequence | segment_length=432
TATATATAATAAAATACATACATATATATGTTAAAATGGCTAACTAAATAAAATAAAATTGAAAATTCCATAAATTAGCATCATTAAAGATATTAATCGATTTGCATACATAAAAAGAGTATAATAATAAGTAAAAAATTTTAGAACTGTTATAAAATTGTGATATATAAATATAAATTTGCATATATATAAATATATATATATATATATATATATATATATATACATTTGTATATTTAAATATTTATATATTTATATATTTACATATTTTTACAAATTTCATTCAAGTGTTATATATATATTTCTGTCTAATTTATTAAATTTACAACTGCAACTATTATTTATACATTATTTTTATTTATTCACATATTTATTTTTGTTATACATGTTATGAATTACATATTGGTATATATTTATATTTATTATATATTT
>Pf3D7_14_v3:2046808-2047397:f  | Plasmodium falciparum 3D7 | segment of genomic sequence | Pf3D7_14_v3, forward strand, 2046808 to 2047397 | whole sequence | segment_length=590
TTATATATATATTATTAATTAAGCACACATTATTTTTATAATAAAGTTCAATAATGTGGAAATATATAATAATTATTTATTTTTAAAAAAATTATTATTTAAAGCTTGCTTGTATTTACATATTATATATATATATATATATATATACTCAATTTTTATGATCACAAAGAATTTATAATTAATCAATATTCTTTGGCTTGTTATTTAAAAGTCTTATTAATGTTATATATTCTTTTATATATTAGACATTCTTTAAAATATTTATTTTTTTATTTTCCAATTTTTTATCTTTCGTTTCCTTTTTTTTTTTTTTTTTTTTTTGATGTTGTTTATATATATATATATTGTATATTTATATGACATTCTATATTTTGTTTTTTTGTATTTCATGTATTTATATATTTTTACACAATGTTATAGATTTATATTTTAACGAATAATATTTTATATATATATATATATATATATATGTATAAATGTGACAATATAAGGATATATATTGTTCTATATATATATATATATATTTATGCCTACTTTTATATATATTTGTAGCATCACATATAAATAAATTTCATTTGAAAGAATGTCTT
>Pf3D7_14_v3:2052207-2052857:f  | Plasmodium falciparum 3D7 | segment of genomic sequence | Pf3D7_14_v3, forward strand, 2052207 to 2052857 | whole sequence | segment_length=651
GTAGATACAAGTCCACTAATATCTCCTAAGCCTAATAATCTAGATACAAAAGATTTTGCTTCGAATTTTTCAAAATCATTAACATGTTCCCCTGTTCCTATAAATGTTATAGGACATCCGGTAGCAGCTACGGCAGATAAAGCTCCACCACCTTTAGCATGCCCATCTATCTTTGTTATAATTATACTTCCTAAGGATACAGAATTTTTAAATGCCATAGCTTGATCATGACAACTTTGGCCAATATGGCTATCAATAACAAAAATAATTTCTTCTGGTTGTATAGAATTTTCTACTTGTATCATTTCTTCAAATAATTCATTTTCTTGTTTATGTCTCCCCGAACTATCTACAATTATTAAATCATATTTATCTTTTAAAAAAGCATTTACACCATCAGTAGCTATTTTTACGGGATCTACTTCTGAATAACTACCATAAAAGGGAATTTTTACTTTGGCTGCATTTTGTTTTAATTGATCGAATGCACCTGCTCTGAATGTATCAGCACATACTAAAGCAGTCTTAAAACCTTTCTTTTGATAATAATGTGCATATTTTGTACAAGTTGTTGTCTTCCCACTTCCTTGTAGTCCTACAAATAATATAACATTTCTTTTACCTTTCACCGGGTTGTAACCCTCTTTTTTT
>Pf3D7_14_v3:2056620-2056933:f  | Plasmodium falciparum 3D7 | segment of genomic sequence | Pf3D7_14_v3, forward strand, 2056620 to 2056933 | whole sequence | segment_length=314
TTATTTATATGTGGCCATAAAATGCGAGAACGCATTTTACTATTATACGGATCCGAATATGGAACCTCATATGATTGTTGTCGAAATATTTATTACGAATTGTACACAAGTTTCGATATAGATTTTTTTTCATTGAACGAAATAAATATTATTAGTCTTTATAAATATGATAATATCGTTATTATTGTTAGTACTACCGGATATGGTTGTTGTCCTCATAACATGTCACAATTTTGGCTAGCTCTACATAATAATAATTTAATTTTTTATGATAATATGAAATTTCATTTATTTGGATTAGGAGATAGTTCATA
>Pf3D7_14_v3:2075664-2075931:f  | Plasmodium falciparum 3D7 | segment of genomic sequence | Pf3D7_14_v3, forward strand, 2075664 to 2075931 | whole sequence | segment_length=268
TCTGCCTTCTCCTATTATTGTTCCTTCACATTTCGACCATTTTAATGCTCTTTTAATACAAAGTAATAATTTATCATATCCAATTAATCTATTACAACTTGATACAAATACATAACCTGGTTTTTGTATTATTCTAAAGGATACATATAAAAGTTTTTCATAAATTTTTAATGCGGATGGTAGACAATAATTATTACGAGCTAAGGGTGGCGGATCTATTAAAATAACATCATATGTTTTTTGGAAAAATTTATAATTATTACTTTTA
>Pf3D7_14_v3:2089375-2089641:f  | Plasmodium falciparum 3D7 | segment of genomic sequence | Pf3D7_14_v3, forward strand, 2089375 to 2089641 | whole sequence | segment_length=267
AATCCATATATTATACATATATATACCCCTTTGAGCGTAGATAGAATATATATATATATACTTTACATATAAATCGTGAATAATATATATTATTTTATATCCCCTCCTTTTATTATAGTGCTCTTATATTCAAATTCTCTACAATAATGTTTATGAGAAACAAAATTTATAATTTAAATATTTTTTATTTGCACTGAAAAATTAATTAAGCAAAATATGTTCGTTACAATACATTATTGTATACTAAGAATTTTATATACATATATG
>Pf3D7_14_v3:2091959-2093297:f  | Plasmodium falciparum 3D7 | segment of genomic sequence | Pf3D7_14_v3, forward strand, 2091959 to 2093297 | whole sequence | segment_length=1339
ATGAAGCAGCTAATGCCATTCGTAATTGTGATCCTAATGGTCCATTAATGATGTATATATCAAAAATGGTTCCTACATCTGATAAGGGTAGATTTTATGCTTTTGGTCGTGTCTTTTCTGGTACTGTTGCTACAGGACAAAAAGTTAGAATTCAAGGACCACACTATGTTCCAGGTGAAAAAACAGATTTGTATGAAAAGAATATTCAAAGAACTGTTTTAATGATGGGTAGATATACTGAACAAGTACAAGATGTTCCATGTGGTAACACATGTTGTTTAGTTGGTGTAGATCAATATATAGTAAAATCAGGTACTATTACTACATTTAAAGAAGCTCACAATATTGCTGATATGAAATACAGTGTGTCACCTGTTGTGCGTGTTGCTGTCAAACCAAAAGATAGCAAACAATTACCAAAATTAGTTGACGGTCTTAAGAAATTAGCAAAATCAGATCCTTTAGTCTTATGTACTACCGATGAAAGTGGAGAACACATTATATCTGGTTGTGGTGAATTACATATTGAAATATGTTTGAAAGATTTAAAAGACGAATATGCACAAATTGATTTCATTGTATCTGATCCAGTCGTCTCATACAGAGAAACAGTAACAGAAGAATCTACCATAACTTGTTTAGGAAAATCACCAAACAAACACAACCGTTTATTCATGAAAGCTTATCCATTAGCTGAAGGTTTACCAGAAGCTATAGATAAAAATAAAGTATCAGATAAAGATGATCCAAAAACAAGAGCAAACTACTTACACAGCAACTTTCAATGGGATAAGAACTTAGCTCTTAAAATTTGGGCTTTCGGTCCAGAAACTATTGGTCCTAACTTGTTAACAGATAACACAAGTGGTATTCAATACATGAACGAAATTAAAGTACATTGTGTTGCTGCTTTCCAATGGGCATCCAAAGAAGGTGTTTTATGTGAAGAAAACATGAGAGGTATAGAATTCAGAATGTTAGATGTTCATATGCACGCTGATGCTATCCACAGAGGTGCTGGACAAATTATGCCTGCATGTAAAAAATGTATTTATGCATGTGAATTAACAGCTTTCCCAAGATTAGTTGAACCAATCTATCTTGTCGATATCAGTTGTCCACAAGATGTTGTTAGTGGTGTGTATGGTGTTTTGAACAAAAGAAGAGGTATTGTTATATCAGAAGAACAGAAATTAGGTACTCCATTATTAAAAATACAATCTCACTTACCTGTCTCTGAATCATTTGGTTTCACCTCAGCTTTACGTGCTGCTACATCTGGTCAAGCTTTCCCACAATGTGTCTTTGATCACTGGTCTGTATTATATGACGATCCATT
>Pf3D7_14_v3:2102322-2104463:f  | Plasmodium falciparum 3D7 | segment of genomic sequence | Pf3D7_14_v3, forward strand, 2102322 to 2104463 | whole sequence | segment_length=2142
CATAATTCAAAAAAAAAAAAAAAAAATTATATATATTATATATTAAGGGTGTTAATTCCCTTTTTTTCACAATATTACTTTATGAATATATATTATTTTCTTGTATATGTAAATAATATCCTTGTATAATATATTTAATAATAGCATGCATGTCCTTATATAAATTTATATTATATATATATATGATATTTTTATATATATGTAAAAATTAAAAAGTACCTAAAACTTATATATTATATATAATGTTTATTTATTTTTAAAATTCAATCATCTTATATAGTACACATAAAAGTATTATATATATATGTACATAATATACATATATAATATATATAAATATATATATCTATATATATTTTTATAAATTTATATAAAGGAAAATATTTCAAATTTATATAAATCAAATGTACATATTCCAAATATATATATATATAATATAACAATTTAAATATGTTTTTAATATATTTTTTTCCTTTTTTTTTTTTTTTTTTCTCTAAATAATGCTTATTCTTTAACACAAAAAAAAAAAAAAATATAAATATATATATTTATTATAATTAAGGAATTTTTATTCCTTACTGTTATAAATTTAAATATAAAATAATATATTTTCCTATTAATAATAAAATGTAAAATAACATAATAAATATATTATTTTCATATAAATATATTTCCAAAATGTTTTTTGTATATTATCATAATATGCTTATATGTAAATATTTCCTTAATATTTCTTTTTATAATTTTATAAATTTTTTTTTTTTTTAAAGTATAATTATTTTTTTTTATAAAAAAAAAAAAATAAATAAATTTGAATTATTTTGATATGTTTAAAAAACAAGTAGTAACATACTATTTTTAATTATACTTATTTTGTACGCAATATTTAAAATAAGTACACTATTAAAAGACAATTAGAAAAATGTATTATATATATATATTTGTATATATATATATATATTTTTTTTTTTTATTTAAAATCTATGTTACTTGTATAAAATATATATTAGTTTCTAAAAAACTATTATATTATTACTGCACCATTGAAATTAAAAAAAATATTATATATATATATATAATACATATAATATGTATATATATATATTTAATATGTGTTATTGTCATTTAAAAGAGTTTATAACAAGTTTTTTTGTACTTTCCATTATTGCTATTTCGTATATTATGATTTATGGAAAGATATTTTATTAAAATATTTAGAAAAAAAAAAAAATATTAAACAGAACATGAAAACATATTCAGAAGATACAATAAACAAAATATGTAATTATTAAAAAAAAAAAAAAAAAAAAAAAAAGGTTAAAAATAAGAAAAAAAAGGAACTTGCAAAAGTACATCTTTTTATATATTATATTCTTATATACATGTGTATTATATATATTTAAATGTATGATAAAATATGCGTAAATTATTTTGAAATATTGAATGTATTAAGTAATAATAAGATGAAATAAAAATTTTGATTTCTAAAAATCTTAAAAAAAAAATGTAATTGATTAAGGTATTTTTTATTTATTTTTTTTTTTTTTATCCTTTTCTACCTTATAATTGTATACATTGAATTGAAGAATGATAAATGTATATATATATATATATATATATATATATAATATAATTATTTATATGCATTTTTATTCTTCATTAAAATAATAAATATATTTATATATGTTTAATAATACTTTAACACATTGTTATAAACTATATGATAAAATATTATTTATTTACACACCAATCTTCTTTTCTTTTCTCTTTTTTTTTTTTTTTTTTTAAATATTAATATATTGAATTATTGATTAATTAAGTCGTATACTTATTTATGAAGTTTTATTCTTATTTTATTATTCTTATTCCTTTTCTTATGTTATTATTGTAATATATAATTTGTAATTTCAAAAATTTAATTAAATTGTGAAACATTATAATATGATATCCTTTTAATATATTAAAACGTTAATTTTACACTTCTTTATGAAGTTATTATATTTCCACTTGAAATACGTTGAAATATATATTTGTATATATATTTATATTTTGCATTTATCAAATATATGTGTATACATAAGCACCTACTTTCCCTTATATATTAATTTACTATATATTTTTTAATATTATGCAAATCATATA
>Pf3D7_14_v3:2117607-2118013:f  | Plasmodium falciparum 3D7 | segment of genomic sequence | Pf3D7_14_v3, forward strand, 2117607 to 2118013 | whole sequence | segment_length=407
CACATACTTCTTTATATTTTTCATATATACCAACTAATTTTTTGTATTCAAAATCTAATTTGTTTACAGCATCAAGAAGTTCATTGGATTTAGATTGGAAAAAAGTACGTGCCTTACTTCGTACAACATCATAATTAATTACTCCTTTGCAATAATCCCAATCTCTATTTCCTTTTCCTATTAATTGAACCTCCACATAGCACCATTCCTTTCCCGTTATACCATTAGGATCTGTTGCCCTAGTGCAGTCTGTATATGTTTGATCGTCTTGAACAAAGGCTGCTGCACATAGACGCCCATCCACGGTTTTCCTATGTTGTTGTCGATATTCCGTCAGTTTCTATATACAAAAAAAAAAAAAAATATATATATATTTATATATATGTAGGTAGGTACAAATATTTAGA
>Pf3D7_14_v3:2127340-2127699:f  | Plasmodium falciparum 3D7 | segment of genomic sequence | Pf3D7_14_v3, forward strand, 2127340 to 2127699 | whole sequence | segment_length=360
ACATTATAGACGTTATACAAAAATATGATACAAAAGAAAAATATATAAAAAGATATATGAAAATTTAAGAAAAATGATTCTTTTTATTTTTAAAATAATAGTATAAATATAATAAAATTAAATATACATCAGTTGATAAAAATAATTTTGACATATAATAAGTAAGGAATAATTCGAAACAACAGAACAAATTTAAAAAATAGACAGTTCTATCAACTTGTGTATTTTTTTTTTTTTTTTTTTTTTTATATATATAAATAGAAATACTTTCTTCCCTTTTTTTTTGTATTATATGTTATTACAAAATTTAAATATAATGACATAATATATTTTTATATACGTTAATGTAATGGTGTAATA
>Pf3D7_14_v3:2128094-2128408:f  | Plasmodium falciparum 3D7 | segment of genomic sequence | Pf3D7_14_v3, forward strand, 2128094 to 2128408 | whole sequence | segment_length=315
TATATATATATATATATATATATATATATATTTAACATGTATCTTTCATTTTTCATGGTGTAAATTAAAACTCATTATAACATGAGGGCATGTCTTTTTTTTTTCTCTTTTAACTCTAATGGCTGGTTATCTGGTCCAAGATCTTGTTCTCCACCCCATGATAAAGGGAACCATATAGGATATATTCTCTTATATAAGAATATGAAAACTTTATCATGTTGTTTAAGAACATTACTAAATATACATTTCATTTTTCCATGAGTTCCTAATGATTCAACTATTTTTCCAGTTAATCCATGTTTGGTATGTAATTCA
>Pf3D7_14_v3:2132789-2133116:f  | Plasmodium falciparum 3D7 | segment of genomic sequence | Pf3D7_14_v3, forward strand, 2132789 to 2133116 | whole sequence | segment_length=328
TACTATTGTTATAAATTCTTAAAATATTTCTGATCTTTCATTTTATTTTTATAAAAAAATAGTACTCGTCTAATCTTATGTGTGATGGTGTGGTGGTTATATATAAATATAAAAAATTATTATTATATATATAATAATATATTTTTTTTCAGAATAAATTAGAATATTATATATATATATATATATATATATTTATATTTTTTTATTTAGAAAGATAATGATATCATTTATAGTATTAAATGGTTATAATATATGTACATATAAATATACTGAACATTTTAATTATACTTTTTTTTTTTTCTTTTTTTTTTTGGTCTGAGATAACATT
>Pf3D7_14_v3:2140106-2140490:f  | Plasmodium falciparum 3D7 | segment of genomic sequence | Pf3D7_14_v3, forward strand, 2140106 to 2140490 | whole sequence | segment_length=385
ACAATGAAAAAGGATTTGAAAGCAATGAAATATGGTGTATCATTAACATCTGCATATTCACTCAAATTAACTAAAATTATTTTTAGTCAAATGCAATTACCTTACTTAAGTCAAATGTTTTATATGCAAGCTCCATATTTTGGTCATTTTATAGGAAAATGGCAAAAAAAAAGACAACAAAGCAGACTTAAAGAAATCATGTCTTTTATGACTCTTGGAAGTTTATCTGCTTATACACTTTTTAGTGCTATGGATATAACACAACAAGCTAAAGATATAGGTGCAGGACCAGTAGCTAGCTGTTTTACAACTAGAATGTCTCCTCCACAACAAATATGTTTAAATTCAGTTGTTAATACGGCATTATCTACTTCCACTCAATCGG
>Pf3D7_14_v3:2154783-2155066:f  | Plasmodium falciparum 3D7 | segment of genomic sequence | Pf3D7_14_v3, forward strand, 2154783 to 2155066 | whole sequence | segment_length=284
TTATAAATGTACGTATAAGAATTTAATTAGGGAATCATTTCTATTTTTTATTTGTATTGTTATTTATTTATTTATTATTTTTTTTTTTTTTTAAATTAAATCTATTTCATATTTTTCTTTTATAATTGTTGTTATTTATTTATTTTTTTTCTCATTGAATATTTATTTTAAAAATAAAATTAAGAGCACAGACACATAGAATACATTTATATTTGACAGAAAAAAATTAAAGCATATTTTATGTTTTGTGAACTGCATATATATATATATATATATATAATATG
>Pf3D7_14_v3:2199299-2199617:f  | Plasmodium falciparum 3D7 | segment of genomic sequence | Pf3D7_14_v3, forward strand, 2199299 to 2199617 | whole sequence | segment_length=319
TATGTAATTCCATTAAAATTCATATGGATAATATATTTTTCTACATATATGATGTTGTTCATTTTTTTATTTTTATACAACTATTCCATGTTCTTTTAATTTTTTAATTATATGTTTCTTTTTTTCATCTTTATTTATTTTATTCCATTCAAATGATGTTACGTTAATAATTGACCATCCACTTTTTTGGAGTAGCCAATGTTTGAAAATGGTTGTACCACATTTTATATATGTCCTAAATAAAAAAAAAATAAAAACATACATACATTTATACATATATATATATATATATAAATATATATATCAATATAATCATATA
>Pf3D7_14_v3:2227897-2228230:f  | Plasmodium falciparum 3D7 | segment of genomic sequence | Pf3D7_14_v3, forward strand, 2227897 to 2228230 | whole sequence | segment_length=334
AAAAATATATATATATGAAAAAATTAAAAAACCAATTATTTCTCATATATATTTTTGATTCATTTAAAATAATATGTTTCGATTGTTTGTGTTTTTTCTTATTTCTATATATAATAAATAAATAAATAAATAAGCCCGATATGTTCTAATAATTTTCCATTTCGTATAATTCAATGTAAATATTGTATTTATTATTTTATTTCCTTTAAACTTTAAAATATAAAAAAAACATACATATATTATAGATATAATAAAAAGTGTTCATAATTAATGAAGAAGAATAAAATAATATATTACAATATAATTATAATGATATTATAAAAAATAAAAATAA
>Pf3D7_14_v3:2237045-2237315:f  | Plasmodium falciparum 3D7 | segment of genomic sequence | Pf3D7_14_v3, forward strand, 2237045 to 2237315 | whole sequence | segment_length=271
TTATATTTTAATATATATATGTTGAGGAGAATTAAAAATATTATACATGTAATTATTTTTATAAAAAGAAATAAAGCAAAACATGCACTCGAAAATGTTTTTTTATACCTTATAATAATTATGTATACTACATTTTAGACAACATCATCTTCATAATTATAACATATATTTTTATAATATATGTATAATAATTTTTTCATTTCATTTTTTCTTCATATTTTATTTTATTTTATTTATTTATTGAAGAAATTTCACATTTTTTCATATATTA
>Pf3D7_14_v3:2243836-2244184:f  | Plasmodium falciparum 3D7 | segment of genomic sequence | Pf3D7_14_v3, forward strand, 2243836 to 2244184 | whole sequence | segment_length=349
TTGTTTTTTTTTTGTTTTTTTTTTTTTATATATAAATATGGATAACTTATTTTATTATATGATAATTCAAAATGATAGAATACAACCTATTATTGTAAGACAACCACAGACAGTTATAATACATAGTCAACCCAAATTACCTATAACATTAGACTTACCACCTCAAAATATTATTTTAAAAAATGAAGATCCACAACCAATTATAGTGAGACAATCTAATCCCAATATCATAATTGAAAAATCACAAAATGATTTTTATAACCATCCAAATTTCCATATAGGATTACATGATAAGGTAAATTCAATGTCAGATATAAATAATACCAATATAAAGGAACAACCAATTAAG
>Pf3D7_14_v3:2245042-2245580:f  | Plasmodium falciparum 3D7 | segment of genomic sequence | Pf3D7_14_v3, forward strand, 2245042 to 2245580 | whole sequence | segment_length=539
TAATCCCAATTTTCCATTTGACATATATTGAATTGTCTAGTCATTTATTTCCCACTTATTACATAATATTTTTATTTATATTGGTCATTACTGGGCAGTTCATATCTGTTACTATCGTCTCTTGACATGTGTCCACATTTTGTATATAATTTGGGGGTGCTTCATTTTTAACAACAACATTAGGATTTGATTGTTTAACAAAAACTGAAGTTGGAGGATTATTTTTCACAACAATATTGGAGGGTGGTTGATTAAGGACCATTGCTGGTTGTGATTCATTTTGAACAACTACCGTTGTAGGCATCTGTACTAAAATGGGAGAAGGTAGTAATTGGTTTTTCACATATATAGGAGGTAATGGTTCAAAATATATAGGCTGACTATAATGTTGTGTTGTATGATCACTGGAAAATGATTGAGGAATTACAGCATTATTATTAGGAACATACATTTGGAAAGGTTGCATTGAAACAACATTTATTTTGTTATCTAATTGAGGCACAAAATTAAAGGGATGCATCATATAAACAATTTTACAA
>Pf3D7_14_v3:2246039-2246473:f  | Plasmodium falciparum 3D7 | segment of genomic sequence | Pf3D7_14_v3, forward strand, 2246039 to 2246473 | whole sequence | segment_length=435
TATGACCGCGACTAGCTTTATTATATATAAAAGTACACATTGTAAGGAAACACTTTTTTTTTTTTTCACTTACTCATATATATATATATATATATATATATATATATTTTACCTGAACAGGTCAGAATTACGTTGTATATTCTTATAATATCAGGAATAATATTTTTGTAATTTTTATATATCTATATAAGACAATATAAACTATATGATTTTTTTTAATATTACAAAACAACATACAAAATGTTATTACACAATTTTTTTTTTTTTTCTTTTGGAAATATTGTTATGTTATTTTTATAAGGATTGAGGATTAATTTTTATTTATATAATAAACATAAATATAAATAAAAAAATTGCAAAGTTATAAATAAAGGAATATGGAATGATACTCTTTTATATTAATATGGTTATAAACCGTAAGGATATAAAATTAAA
>Pf3D7_14_v3:2250080-2250367:f  | Plasmodium falciparum 3D7 | segment of genomic sequence | Pf3D7_14_v3, forward strand, 2250080 to 2250367 | whole sequence | segment_length=288
TTATGTTTAATACACAAATGAAGTGTAAGTATGAAACCCCCCCAAAAAAAAAAATATATATATATATGTAATAGGTTTAAAATATACATATATATATATATATGCTTATACAAAAATTATTGAACGATTAATATATAATTGTATCATTTAATTTTTTTTTTTTTGTTAATTCTTTCTATTAAACATGTACTTGTCTAAAGACATAAATTTTGTCAAATATTCACATTAAATTTTGTAAACAAATATTAATAAGAATATAGACAATATATACAATATATACCATATATA
>Pf3D7_14_v3:2257247-2257555:f  | Plasmodium falciparum 3D7 | segment of genomic sequence | Pf3D7_14_v3, forward strand, 2257247 to 2257555 | whole sequence | segment_length=309
AATAAATATGCCTTTTATGGAACTGGAGAGAATTATTATTTCTATATTTCAACATGTTAATTTTTTTCTTTTTCATAAAAATAAAAATTAAAAAGATAAATGAACAAAGTATGTATAATATCCAAATCTAACTTTATTATTTATATATTTATTTATTTTTTTGAAAAATATATATTTCTACATTTAGTTATTTCATACAAGTAAATATATTATATATATAAGGAAGGGATGCACACAAAAGGGTACATAAGAAAAAAACAGGATTAAAATATTGTAAGATTTATACATTTAAATGATTGTCATGTATAG
>Pf3D7_14_v3:2258902-2260745:f  | Plasmodium falciparum 3D7 | segment of genomic sequence | Pf3D7_14_v3, forward strand, 2258902 to 2260745 | whole sequence | segment_length=1844
AGCAAAATATATTGTTTATTATATATATTTCAAAATAAAGAAAAATCCAAAATAATATATATTTAAGTGTGTATTTATATTCTTTATTTTTTTTTTTTATGTTAGATCAAGAATAGGAAACTTAAGAAAAATAAGAATTTTTATAAATTTAATGTGTAAATAAAATAAAAATGATGTTGTATTTATAAAAATTATTAGTTATAAAATATTTGCATGTAAATATATTATCTATACAAATATACATTTTGTTAAATATTTTTATTTTGTTTTATTATTATTTTTTTTTTTTTTTTTTTTGTGTGTGTGTATATATGATCATTAGAAAGGATCTAAATATAAAATATATGTATTATATTTCTATTATTTTATTATATTAATATTTTGTTCATTTTATATATGTAAAGTTTTAAAAAAGAATAAGCTCATTTTAACGTAGCTCCAAAAAAATTTTATAATATAAATATATTACTATATAATATATATATATATATATATATATATATATATTTAATTTTTTTTTTTTTTTTTTTTTTTTTTTTTTGTTTGTCTCAACAAATATGTATATGGACAAATGCAGAAATTCTAGCAGAAAGTACAAACTCTCTGCTGGAGATTCGACTTTTGGTAAGCCAACGGTTAGAGGTTCCGTAACGAACGATAATTTGAGTGATGATGGAGAAATTGAATTTGAAGGATGGGTTGAATTTGTAACTAAAAATGGTAATGATGATACTAACCTTTCTCAGGAGAAAAAAAAAAGACATGGTCGAAATAGAAATCATACTGTAAGTTTATGTAACATTGCAAAAGATGATATTGTATTTAATAAAAGTAGAAAAAGAGATAAACAATCAAGAAGAGATTCAAAAAAAGGCAATGAAATGAATACAGATTATATGTATAGCAATAATAATAATAATATATATGCAAACTATGTATTTAAACAACCTAACGAGATCTCAAATGGTAGTATTCTTTATACTCTAAGAAATAACAATAATAATAATAATTATAATAATAATAATAATGTTGTTACACCATTATATATTAATAACCAAACAAAAACAAACGATAATCTTATTAATATATTAAGTCCTAACTATGTAGATCCTGCACCTCCTATTGTTCTAAAAAATCAACAAGTCCTTCCTCAATTATATATAAGACAACCACCAACGGTTATTGTAACTAATGAACCTAGACCCCCATTAGTTATTAACCCCCCACCAGCAAATATTATATTTAAAAACAAATCACCACAACCAATATATGTTAATAGTACTAGACCAAATATAATAATTAAAAATGACCCCCCGGTTGTGCAAAACCCTATTAATATGGATACTACACCAGTACAATTAGACATGCCAACAGAAAATATTACAATAAATAAAGAAACAATAAACTATCCTTATGTAATGAATATTAAAAAAGATTCATTTTTAGACAACAGAAATGTGTACTTAAAAGGAAGTGTATCAAGTACCAATGCATCTGTATCACCAACAAATGTTATATATGTAGAAAGTAATAATAATAATAATAATATGAATGATATAAATCAACAGAATATACCAAATTTTTACATGATGAATAATAACCAAACTCCACATTTACATCAAACAACAAATGCATATGCAACCATACCACCAATTAATAACCATCAAATACAAACTCAACCAACAAATACAGTACAATATATTCAACCAAATTATGAACAAGTCATAACACAAGTAGATCAAAATCGTAATCTATTCAATCAACAGCTTGTAGGAAGTACAGTAATGCAAAATATGACACCACAAGGTGTAAACACGTTAAATTATCCTGCAACGATCAATACT
>Pf3D7_14_v3:2277389-2278032:f  | Plasmodium falciparum 3D7 | segment of genomic sequence | Pf3D7_14_v3, forward strand, 2277389 to 2278032 | whole sequence | segment_length=644
ATTTGTGTCTTTTATTAAATGTACATATTCATAGATAAAAATTTGTAGATTATATTATATATGGTACACCCAATATAATATACGATAAAATGTTTATTATTATGAGTAGGTATATTACTATATCCCCCCCAATACATAAGTATATAAATAAATAAATAAATAAATAAATATATATATATATATAATATTTGTATATAAGTGAATATATATCTAGCGATAATAATAATTATCCTTTATAATAAATGAATTAATTAAAAAGTTACCCTTACCATTTGTAAAGGGTTGTTAATATTTTTTCAAAAAAAACCCCGTCACCCCCAAAAAAAATAAAACATATACATATATAATATATATGTATTAATATACTTTAAAAAAAGAAAAAAAAAAAAAAAAAAAAAGTTAATTAGAATAAATGATATATTCATTTTTTTGTATGCTCCCTTTAGAAAAAAAAATAAAAAAATAAAAAAATACAAAAGTTTGACTGAAAATATTTCAGAGAACACAAATTTAATCTGTGCAAAAGTTAGTGCAACCCATGCATCAAAATTATTATCAAGGTGAAAATACAACATATTAAAAATACATGTACATATATATTTAATATATAAAAAAGTAGCTATATATACAAATAAAACCTTTTC
>Pf3D7_14_v3:2283195-2283471:f  | Plasmodium falciparum 3D7 | segment of genomic sequence | Pf3D7_14_v3, forward strand, 2283195 to 2283471 | whole sequence | segment_length=277
TATATATATATATTTATTTATTTATTTATTTATATGATTAAGTAAAATTACATATATAGGAAGCAACAAAGAAAAATAAATAATTTTAATATTATATATTTTATTCTTTTACATATTATAAAATGGTAATTGCCTATTTTTTTTATTTCTTATATCTCATCTAGGTTGATCTAAATTTATTTTTTGGTATAACAACTTATAGTGTTCCTAATATTTTTGCACATTCAATATAAAAAAAAAATATATAAATGTAATAAGAATTTTTAATACAATTAAA
>Pf3D7_14_v3:2285192-2285552:f  | Plasmodium falciparum 3D7 | segment of genomic sequence | Pf3D7_14_v3, forward strand, 2285192 to 2285552 | whole sequence | segment_length=361
TAAGTAATACTTTTTTTAAATTTGAATTTTGTGAAGCTACTTCTACTTTTTCAAGTATTGGTGAAAATGGTCTACCACAATATGCTGCTGAAAATGCCTTAACCAGAGGTTCCGGATATTGGTGTTCAGAAGGGAAACATAATGTTAATGATGTCGTTTCTTGGATAGGCCACTTAAAAAATGTACGATCTCTGAATGGGATAATAATACATTGGGCCTATACACCTGGAGAAGTATCCATTTTAGCTAGCTATGATGGTAACGAACCATATGAGGAAGTAGTTCCATATCAACTACTTGAATCTAGAGTTGGTAAAATATGAATACTACATATAATGTTAATATTAGAACAATTTATTGT
>Pf3D7_14_v3:2293376-2293809:f  | Plasmodium falciparum 3D7 | segment of genomic sequence | Pf3D7_14_v3, forward strand, 2293376 to 2293809 | whole sequence | segment_length=434
GTATTCCTTAAGGTCAAATTATATGATATACGGAACTAATTAATTATTATTATTATTATTATTTTTTTTTTTTTTTTTGTATTATAATATACATGTTTCTTTTTTTTATATATATGTGTGTATATGGTTTTATAGGAATATATGATTACATGAACGTATATTTTTATAAGTGTGTGCAATTTTTCTTTTTTTATATATTTAAAAACTATTTATATATTTACAAGTGTGTTGTGGGTGATTTATTCTAATGCCTGTTATAATTATGGCTCAATAAAATATTATAAATAAAATACGTAAACCATTAAATAATTCGTCTTTTATATTTATGAATTTATTCACTTAATAAAAAATAAAAAGAAAAAAGAAAAAATAAAAAAGAAAAAATAAAAAGAAAAAATAAAAAAAAAAAAATAAAAAATAAAAAAGAATTGAGA
>Pf3D7_14_v3:2294662-2295332:f  | Plasmodium falciparum 3D7 | segment of genomic sequence | Pf3D7_14_v3, forward strand, 2294662 to 2295332 | whole sequence | segment_length=671
CATATATTATTGGCTTATATTATTAATTATATTGTAAATGATAATATTTTGTTTGTTATTTTGTTAAAATTTCTTTTATAAATGAAAAATAATAAAAAGGAAAAAATATATATTTCTTTATATATACATATATATATTGTATGTGCATGTGTATTTTTTAGTATAATTATGTGCACGTACATATTTTATTATATATAAATGTTATACATATTATATACATATATATGTATAGGTATTTAAAAAAAAAAAAAAAAAAAAAAAAAAACCTTACTTTTAGTAAATGGATTATTTTTTTATTTTTATTATATATATTATACCATTATTAAATTATTATAACATAAAAATACACATTCATCAAATATTTTGAATTATGGTTTAACCAGACAAATTAAGTATTCAAAATAATAAGATATATGTATAAATGGTAAAAGAATATATTCCTAATATATATATATATATATATATAATATATATATATATATATATATTATATATATATATGAAGTAGATATAATTCAGTTTAAGGCACCACTTGTTATTAGAAGTAAGAAATAATACTATATAAATAAAAATGGATACCATGTATAAAATAATTAACATATAAATAAATTTATATATAATAATTATTATACATATGTTATGCAATTTATAGTAATCCATTCGTTATTATA
>Pf3D7_14_v3:2322178-2322511:f  | Plasmodium falciparum 3D7 | segment of genomic sequence | Pf3D7_14_v3, forward strand, 2322178 to 2322511 | whole sequence | segment_length=334
GTTTAAAGCAAATGGTTGTCTTTGTGGGTGTAGGTTTTTTTCATTAGGTAAATAATATGGAGAATATTTGGCTGATTCATTTTTTTGATATAATTCGGATAAGCGTTTTTTTCTTAAATGTTGATAAATAGAATAAAAGTAATCATTTTGTTGAAATTGATTCATAAATATTTTCCAAGGTAATGAAAAAGATCTAATATTTGGATGTGACATATAAAAATACATTACATTTCTTAATTTTTCTCCTAAATTAGATCGAAGTTCTTCTGGAGGAGTTCTCAAAATATAATTATCAAATCCACCAGCATCATCCATTGCATGTAATGCACTAGTT
>Pf3D7_14_v3:2324071-2324331:f  | Plasmodium falciparum 3D7 | segment of genomic sequence | Pf3D7_14_v3, forward strand, 2324071 to 2324331 | whole sequence | segment_length=261
TGCATATATTTTGTCCCAACCTATTAGTAGTTGCTGTGCATGAAATAATATAACCTACTTGTTTTTGGTTAGCTTTGGATAAGCAAGCACAGACAGCATATGCAGCTTCAATTTTTGTGTTGAAATCATTATCTGTTTGAAAGATGTCAACTAATAGTGGGAAAACATCATTTTTGATTAGTAGTTCTACTTCTGATGCCGTTTCACAACCTATATTTCCTAAAGCATTACAAGCTCTAGCTCTTGCACCTGGTTTGATTT
>Pf3D7_14_v3:2333113-2333860:f  | Plasmodium falciparum 3D7 | segment of genomic sequence | Pf3D7_14_v3, forward strand, 2333113 to 2333860 | whole sequence | segment_length=748
AAGCCTTAAAAAAATAAAAAATAAAAAATAAAGTTGTTATTATATATATATTTTATATTTATAATTCATAAAACTATATATATATTAATATATAAATAATATAATAATATTTTGTACATATCCTATGTATGAGAAACATATGGTAGTGTACTGTAAATTTATTCTTTTTAAATGCACAAAAAAAAAAAATAAAATATAAACCCATAATTATTGTATATGCGTACAAATTAAAAAATACCGGGATATTTTTAAAAAAATAATGCATATAAATGAAAGTATAAAAAAAAAAAAAAAATAAGATGCCATATTATTTATAAAATAATGTATATTCCTTTAAATAAATATTATATATATAATACCACAATATTAATAATATCATTATTACATTTATATATATATAATTTATATTATTTGATGTGGTAATGGTTCTATAAGAAGTTCAAGGTATATATAAAATAAATTAATAAAAAGTGTACATAATATACATATATAATATATATATATAATATATTAAAGCCGAATAAAAAAAAATAATAATAAATAAAATTAAGGGGATTTCTTATATATGTAAAATATACAAATAAAATTATAATTATTCCTATTTTCTATTAATATGCCAAGAAATGTATAAAATAAAATATCACGCATGTTCAACAAATTTACATTTTTTTCATTATCATTTTATCTTTAGAATATATTCTATACATATGTAAAATAATATTATCTGTATTTATAGATATTTTGAAAC
>Pf3D7_14_v3:2344427-2344762:f  | Plasmodium falciparum 3D7 | segment of genomic sequence | Pf3D7_14_v3, forward strand, 2344427 to 2344762 | whole sequence | segment_length=336
AATTTTGTATATTTATAATATTATTTATATATATAATATATTATATATTTTATTATTTTCTTTTTTCTTTAATGTATTCTTATATGCATGATGTATTTATTTTACGGAACATTTATTTTGGAATAACATATGGAGAGAAAAGGGTACTTTTTTTGTGCATACATATTTAAATATTATATATACATTATATATATCATATATATATATATTATATTATATATATGTTATATATATATTTTATATATGCATATATAATTTATTTTTTACACAATGAATAAATAAACAAATAAATAAATAAATGCATACCTATTTATATTATAGTTATACCGTTTTGTC
>Pf3D7_14_v3:2425909-2426256:f  | Plasmodium falciparum 3D7 | segment of genomic sequence | Pf3D7_14_v3, forward strand, 2425909 to 2426256 | whole sequence | segment_length=348
GAAAGGATTTCGAAAGCGTAGATGATATAGTCATATCTGATTTAGGTTGGTTTTCTATAACAGGAAGTGGTACAAAAATTTTCGAAATATATGTTCCTAAAAATATTAAAATATATAGAAGACCTTCAATGATAACTGACGCTATAAAACATACACAAGTTGATGTCTTTAAATTTAAATCTTATAGAGGCAGAACAACAAAAGTTTTGAAAAAAAAAAAAAAGTTAATACAACAACTAGATAAATTATATCCTCACAGAAGAGAACTTATCAAAAATGAAACACTACAAAAGGAGCAAGAACAAATAACAAATTTAGCAAATTTTAATGATACACGAACTTCTATCA
>Pf3D7_14_v3:2435626-2436118:f  | Plasmodium falciparum 3D7 | segment of genomic sequence | Pf3D7_14_v3, forward strand, 2435626 to 2436118 | whole sequence | segment_length=493
CAGATTTTTTCTTTTTCATATATAAAAATATTATCCAGTACCCTCTTAAATGTATATTTTTAATATAAGTATTTAAAAATATATTTTTTTGTATTTTATGAATATATTTTGTATTACGCATCAAAAAAATGGTATATATAAAATAATATTACATATATATATATATATATATATAATATTTATATAATATTATTGAAAACGGGATATTTTAAAACATCAAAAGTAAAGTTCCTTTTTTATTATTTTGTTAAAAATACAAATGATGTCATAATATATATTTATAATATCTTCGTTCCTATTATATCTTCTAATTATTTTAAAATGATATTTCCTTTTTTAAAATCTGAATATGTATTTCTTTATAATATCTTTAGTTATAATAATAATATTAATTATGTATTATTAAATTTTTATTAATTTTCTTTTTTTCTCTGCCTAGTTCCCAAAATGTATTTATTTTTTTTTTTGGTCGTCTTTAATATGGAAGAACGTT
>Pf3D7_14_v3:2447532-2448035:f  | Plasmodium falciparum 3D7 | segment of genomic sequence | Pf3D7_14_v3, forward strand, 2447532 to 2448035 | whole sequence | segment_length=504
AAATCCAGTATATAACAATGTGGTGTCTATAAATTTGGATCTTATGAAAAAGTTCATAAATGAAATTAAGGCCATATAAGAACAGACGGCACATAAAACAGCCCCAAGGAATATGGAAATCCTAAGAAGATTTAAAAAAAAAAAAAAAATAAAAAAATAAAACAAAATAAAATAAAATAAAATAAAATAAAATAAAATAATTTATATATGAAATATCATTTATATAATTTTTTTTTTTTTTTTCATTTTATATTTTATATACACATATATTAAAATCAATATAATGTATAAATTTTTGAATTTCCATATTTGTTTCATTCTACTTACCTATTTTTTGAAAAGATGGCGGCCAAGGAAAAGCAACAGAATATAGATAAGCTTCCAAAAAAGGCTAGGGGAAGTATTGATGGGTTTAAATAATTAACATAATTTATGTAGTCGCTAATTAAAACACCAATAGAAGATGATATACCAGCAAAATATACAAGTCTTTTTTTTGATGTA
>Pf3D7_14_v3:2451392-2451788:f  | Plasmodium falciparum 3D7 | segment of genomic sequence | Pf3D7_14_v3, forward strand, 2451392 to 2451788 | whole sequence | segment_length=397
TTGTTTTATCATATCAGTCATTTTATGTGAAAAAAAAAAAAATATATATATGTGCTTCTCAGTGCAGAATCGGTTACAAAAAATGTACCATAAAAAAATAAGATAAAAAAAAAAAAAAAACAAGACAAGACAAGACAACAAAAATACAAACAATAAACTAATAATATAAAATATAATTAATTTAAATGTAATAAATATAATATTTATTTAAATATAAATCGAATGTGAAATCTATAATACATAGACAAAATTTGTGAAACATCCTAAGCCTAATGGAAAACCATTTAAACATAAAAACGTATATACATATGTATTATATTATTTTAAAATGGTTCTACATGCTTACAATTGAGAATGAATAAATATGTATCCCAAAATTTTCAATCCATTGGTATAT
>Pf3D7_14_v3:2457525-2457788:f  | Plasmodium falciparum 3D7 | segment of genomic sequence | Pf3D7_14_v3, forward strand, 2457525 to 2457788 | whole sequence | segment_length=264
GGATCTTTATTTGTAAATTCAGAAAAAAATTTTAAATTTAATTGTTCTATATCTACCCATCTTTTCTGATGTGTGTGCCAAGGATACTTGTCAACACATGGCCAAAACGCTTGTCTAGTTCTTGAATCTCTTGCTCTATACGGAGATTTGTACATACGAAAATATGGGTACATGATATTTTTATGTTTAAATTGTCTCCTATTAGGAGTACCAATAGCACTTTTTATCCAAATATGTACCCGCTTACTTTCATCTTTATTTATT
>Pf3D7_14_v3:2462480-2462913:f  | Plasmodium falciparum 3D7 | segment of genomic sequence | Pf3D7_14_v3, forward strand, 2462480 to 2462913 | whole sequence | segment_length=434
ACAAAAGTATTGAAAATTTACATCACGAGTTTTGTGGACAAGTCGAGAATAGGGACGATATTTTAGACGTAATTATTTAAAGATAGCAAATGAATATGGAAAAAAAATAAAATATAAATATAAATAAATAAATATATATATATATATATATATATGAATTATTTTTTTATATTTTTAGGTTGATACACATTTTATTGTTTTTGTGCAAATTGAAGGAAAGATCATTGAATTGGTATGTTTAAATTTTATTTAAAAAAAAATGTATGTGTATCTTTATTATTATTCCCAATAAATACATACATATATATATATATATGTATTTATTTATTTATGTATATTCTTTTTAATTTTTTTAAAGGATGGAAGAAAGGATCATCCTACTGTTCACTGTTTTACCAATGGAGATAATTTTTTATATGTAAGTATAATAATTT
>Pf3D7_14_v3:2471777-2472800:f  | Plasmodium falciparum 3D7 | segment of genomic sequence | Pf3D7_14_v3, forward strand, 2471777 to 2472800 | whole sequence | segment_length=1024
CTAAAATTTTATAATATGATATATTATATCTAATCGTGCACAACTGTACATTTGTCAAGGGCAATTGAAAATTTTTATATAAACTTATTCTATAAAAATGTAAAAAGTTTTATATTTTTTTATTTGTTTATGTTTAGAAATATTTTATTCTATTATTGTATATTTAGGTTAATATAAAAAAGACACGTTTGAAACATAAAAAAATGTAATTATGTAGAGCTTTCATGTATATACGAGTATTTTATTTTAATAAATAAATAAATATATAAATATATTGACATTATACATATATATATATATATATATATATATATATTTATTTATTTATTTAATAGATCCTTATTTTCAATAAGATATGCAATATGAATAAATTGGTACTATTATATAATAATTTATTTATTTTTATATTATATTACGTCTTCCTATAATATGTGTTGCACATACTTTTTCTTCTTATTTTCTTTTACTACATATATAATATGTTATTTGTAAATTTTATCTGAGGTAAACTAGCTTAAATAACATATAAGATAATATTTATAATTCTATATATTTAACAAAAGAAAAGAAAAAAAATGTTATATGTTTCATAAAATATATTTTTATATTATATACAAAAATGAAACACAAAAATATATATAAAATAAAACAAAATAAATATTATTTTATAGTTTATTTTGTTTATGGTGCATTTTATGTAAATATATAATATATATATATATATATTTTTATTATTCTTTTCTTTTTTTTTCTTTTTATGAATATATACAAATTTATAAAAATGTATGTATTATAAAAAACAACATATACATATTATTAATCTACATATATATAATTAAAAATAATATTATATAATATTTACATAAAAATATACATTTAACAATGTATACATATTTATACATATATATAAATATACAATATAATATATAATAAATATGTTCATATATTATATATATATTTTTTTTTTTTTTTTTTTTTTTTTTTTTTTTTTTTTTGGCTGTTTATAATTACAACACAAATACTG
>Pf3D7_14_v3:2478222-2478503:f  | Plasmodium falciparum 3D7 | segment of genomic sequence | Pf3D7_14_v3, forward strand, 2478222 to 2478503 | whole sequence | segment_length=282
TTTTTCATTTTATAAAAATTAAGAATACTAGTAGAATAATCTACAGCATTATTACTTCTTAAATCTGGATAAAGTATACCATCAATAAAATATAATGAACCGTCACATTTTGGTAATCCATAGTTGGAAGTATCAAAACAAAAAAAAACATCTGTTAAATTCGCTAAAGTTTGATTTGATAAAATTTCATATTCAGCTATTTTTATTCCTCTTATAGGATGATAAAAACATACTGATATTATAAAAATATCGTTTGAACTTAAATTTGTCATAATATTATTA
>Pf3D7_14_v3:2484463-2485274:f  | Plasmodium falciparum 3D7 | segment of genomic sequence | Pf3D7_14_v3, forward strand, 2484463 to 2485274 | whole sequence | segment_length=812
TATAATACATACATATATTTTATTATATATATATATATATATTTATTTATTTATTTATTATTGTAACTTATAATATTTACATTTTTATTTTTTTATGAAGAAATAAGTTCCCATGTTCGTTTGGATTTTCAAGAAAATGGATTACTAAGATTTCAATTTACTCTAAAGTAAAAGAAAAAAATAAAATTATATATGTATCATTTGCATGTGTTGTTTTTTTATTTTTTTTATTTATATATTGTAATTTTTTTTTAATTTACTACACATATATGCATAATAAATAATAATATGAGAAAAAAAAAAAAAAAAAAAAAAAAAAAAAAGACAATTTGAATAGTGTCTTTTATTATGTTTTACTTAATTTTAATCATTTTGTTTTTATTATCGTACTTTTTTTATTAATATGATATTTCAGAATTTTTCTTTTCATACTTATTAATGAAATATTTTTCTCCTGCACATACATATATATATATATTATTATAATTTAAATAATATGTATTTACACATATATTTCTTTATTTTTTATTATTTTTTTTAATTTTTTTTTTTTTTTCAAGGGAATATAATATGAATGGTACTCATTTATGTTACTTTATACAACCTTTATCAGATTTATCTTGATATAGTTCGATATAGTTAGTATGAATTGAAAAATACAATTACATAAACAAATGAATGTAATATAATATAATATATATATGTGTGTATGTATAAATTTCTCCCTGTGTTATTATCCACATAATATTATTATCACAAATTAATACGTTCATTTTTATATTGAATGTAGGTCTTCTACTAATATATCCTAC
>Pf3D7_14_v3:2494007-2495111:f  | Plasmodium falciparum 3D7 | segment of genomic sequence | Pf3D7_14_v3, forward strand, 2494007 to 2495111 | whole sequence | segment_length=1105
ATAATCTTCTCCATAATTCCATTTATAATATCCTTTCCCATGAAATAAACCATTTTTAAAGTTTCCTACATAAATATCTCCGTTACTAAATTCATACCTACCATAATTATCTAATGTACCATCTTTTATTGAACCATATGCATGATCACCGTTAGCAAAGAAAAATTCTACATCACCTATTTCTTGATCATTTTCAAAATTACAAATATATTTTGTTTCATCTGGTGTAGTTATGGTAGCTTTTCCGTGTCTTTTATTTTCTTTAAAAGAACCATCAAAAATAAATCCATCTTTTGTTTTATATATTCCATTACCGTGTCTTTTATCATCTAACCATTCTCCTTCATATGAATTCCCATTCCCATCACTCCACTTCCCTTTCCCTTCTTTTTTACCATTTTTAAATTCTCCTTCATAAGAACTACCATCGTTGAAATTTACTATACCTTTACCATGGAGCTTGTTATCCTAAAGGGAATAAAGCAAAGTATGCACATGTATATGTAAATGTATATATATTACAATATATATAAATATATATGTATGTATATATTTTATTTTTTATTTTTTTTCATATATAAACATATGTACTTTCAATGTTCCCTTGTAGATTGAACCATTAAGTAATGTGACTGTAGTTATTTCGCCCAAGTCTTCCTCTGACTTATTTAAATCGGTCTTTTTGCTGTTTAACTTTTCATATATGGGCTTCTTAGGGTTTTCCACTCTGACGCTATTTCTTGTGCAGCAACTCATTTTTTTTAGGGGATTAAAAAGAGGGAAGAGAACAAAAAAAAGCGAATAAACAAATAAATAAATAAATAAATAAATAAATAAATAAATAAATAAAATTAGAACAAAGAAGAAATGGCAAATATAAATAATATATATATATTTATTTATTTATGTTTTATATTATGAACAAAATTTTACACAAATAATAAAATTTTAATTAAGTAAAAATATTACTGAATTTCTAAGATATCATATATCAGAATACTTATATAACATTTCGACAAAAAAAAAAAAAAAAGAAAAAAAAAAAAAAGACAATAACAATAACAATAACAAAAAAATTAAATGGGGTACAATAAGGGTCAAATAT
>Pf3D7_14_v3:2514879-2515288:f  | Plasmodium falciparum 3D7 | segment of genomic sequence | Pf3D7_14_v3, forward strand, 2514879 to 2515288 | whole sequence | segment_length=410
ATTAATAGAAGAAAATAAGAATAATGAACATATAAAGAAATTTGTGATTATATTACCCCCACCAAATGTAACAGGTACGTTACATATTGGTCATACATTAACAGTAGCTATTCAAGATTCTTTAGTTCGATATAAAAGAATGAAAAATTATTTAACTTTATATATACCAGGAACAGATCATGCTGGTATAGCAACACAAACTGTTGTAGAAAAGATGTTATATAAAAAAGAGAATAAAATAAGACAAGATTATGGTCGAGAAGAATTTGTTAAAAAAATATATGAATGGAAAGATTTACATGGAAATAAAATAAATAATCAGATGAAAAGGATTGGTGCTTCTGTTGATTGGTCAAGAGAATATTTTACCATGAATGAAAATTTATCAAATGCGGTAAAAGAAGCTTTTA
>Pf3D7_14_v3:2550735-2551373:f  | Plasmodium falciparum 3D7 | segment of genomic sequence | Pf3D7_14_v3, forward strand, 2550735 to 2551373 | whole sequence | segment_length=639
ATACTGCTATTGGAACGTGGTCCAAAGGTATAAGTTTAATAATATGTTCATCGTTATTTTTATTACATTTTGTAAATGATGATGAATTAACGTTGTTAAACAAAAAAATAGCAGATGGGGAATATAAAATGATATATTATTTGAGTATATATAATTTAATTGGTGCTTTTTGTTTAATATTTTTTTCTTTATTGGGTCATTTTGTATATAAATCTTGCTTACGTCCTATATATTTGGGATCATTTATTGTGTCTTTATTTTTAATATCATCTGGTGTATATACAACATCAATTAGTAAAAATATATCCTTAAAAATTATTGGTATAATGGATGCTTTAAAATATCATCCTGATTATATGTTATTAAATAAAATAAACACATTGGATTCTATTGACATAAATGAATTATCCTCTGATGCTCCTTTAGCAGTAGTAAAATCTAAGAAACCTCCAGAATTATCTAATACGTCTTTTTTTGATGCAACGAAATTATTAGAAATGATAAAAGATAGACAAACCTTCCTTGAAACTAAAAAAGAAATATTATACAAAAGTTTATCAAGAGATGATTTAATGAAAATGTTTAAAGATATAAAAGTTTCTGATCAAAGTATACATAAAGATTTGGTACAAAATACTC
>Pf3D7_14_v3:2553935-2554811:f  | Plasmodium falciparum 3D7 | segment of genomic sequence | Pf3D7_14_v3, forward strand, 2553935 to 2554811 | whole sequence | segment_length=877
ATTCAATCATATCATCTTGGAGTGGTGGAGGCATAGAAATTGATCCCCCTTCAAAATAAGTATTATAATATAAACCATTTCTTAATTCTACTCCTTCTGGTGGATCACGATAACATGTTAATAATGAAAATATATAATCTGGCCCATTATGTCTAGCTGTTGTAATACTTGACAGATCAGGTGGAGATGCACCACCATTTGCATATCTTGCCGCTTCTTCATTTGGATATGGCTTTGGAAATGAATCAGTTAAAATTCCTGGTCTTGTAAACATTTCTCCTGTTTCATCTGGACCATCCAAAATATCATAGGAAGCTGCTATTTGTTTAACTCTATTTTCTGGATATACTTCATTTACTAAACTACGAAATTGTAATTGTTCCATAGAATGACATGTAGCACATATCTGTCTATATACTTCATATCCTCTTCTTACACTAGGTATATCATGTGAATGGAACATAGATTTAAACCAAAAAGGATAATGAGGTGTATGTGGTGGTTCAGAATCCATACACCATGCTACTGGTCTCGATTGTATAGTATTATGTACTATAGTAAATCCTAATGCAAATAATATATAATATTTTAAATTTAAATATCTATATTTTTTTCTTTCTTCATTCTCATCTTCTGTATAGGGCTCAAAGTGATTTTTTAATCTATCTTGACTCTTTTTATCTGGTAAATAAAAATCACATCCTTCTTCTAATGTACCCCTACATATCTGTCTTTTGTAATCTGTGTGTGTATTTTTAAAATTCTCGTTTGGTTTAAATTTGTCCAATATATAATAATTCAAATTTTTTATACGGTTGTTTTTTATTTTGGCCTTAAACATATTTTTCTCGAAGTTTTTATTCCACGATTTAATCAA
>Pf3D7_14_v3:2557266-2558724:f  | Plasmodium falciparum 3D7 | segment of genomic sequence | Pf3D7_14_v3, forward strand, 2557266 to 2558724 | whole sequence | segment_length=1459
ACAATCATATTATCAACTTTTTAGAACAAACATTATAAAATCCTTTGGTTAACATTATACACATATATAAAAGCATTATATACAATAAATTACACCAATAGTAAATACAAAATATCGTAATATCACTGTGTTTATTTGTTTTTTTACATGTGTTTTATATAACTATACATGAGCTATGAAAAACATGGGTGTGATAATTAAAATCGTGTGATTTTGAACATATACAAAAAAATATATTAAACCTTTAAATTGTTGAAAAGGGAAAGAAAAAAAAAAAAAAAAAAAAAACTCATTCATTTAATATATATATATATATATATATATATATATATATGTGTTTTTTGCTTAACACATATGCCTATATATAATAAATTTTTTTTTTTTTTTTCTTCTCAATTTTTAATAAATACCCTGTTTATATATATTATATATATATATAATATATTTTATTTGATAATATGTTTAAAAAATATTTATATAATTATATTTTAATTTTTTTTTGTATTTTATAATAAATATATAAAATATATTAACATGCAATAAGTAAAGGGGGTTGATTTATATATCTATTATATCCAAAGGCAGTATTTCATTTTTGAACTAATATAACTTTTATAAGTAAAAAAAGGAAAGAAAAAAAAGGAAAATGGAAGAAATAATTAAAAAAATATATATCACAATATATTATAATAAATATTTATTTTTTCAAAATATTATTATATATATAATAACTAAATAAATCATTTGTATAAATCAGCAATAATTGGATTATGATTTTGACTTCATATTATTTTTTTTTATATTAAATAAATAAATATATATTTATATATATATATATATATATATATATATATATATAATTATGTTAATTTTCACTCTATTTAATTTTAAAAACTGATAATGTGGTCACAATAAAAATTTCAACCATAATTTATTTTAATATATATATATATAAAATAAGATATAATATAAAAAACATAATGAGAATACAAACATTTCTAGTAAATATTATGATAAATAACAATTGAAAAAAATTAAAATATATTATAAATTATACATAACATTATATATTATTTATACATATTATATCTTTTATGTGAATACTTATGTTCGCACACATGCAAATTAAAAAAAAAAAAAAAATACGAAATAAGGAAAGGGCTTATAAATAAAAACTAGTAATAAAAATAATATAATATATATATATATATATATAATATAATTATATATAATTTTATATATTATTATATTATAAATTAAAGTGTATATTTTTAAATATTATTATTTATTAAAAATACATATGTACTCATAGCATAAAACATATTTATAGGTTACTAAAGTTTTATTTTATTATTTTTTTTTTTTTGCTATATTTTAGTAGATTCTACTTCCTTTTTTGCGCTTATTTAAAATTGGCCCCATCTTGAAATTTAAAAAAAAAATACTTATAATATAATTA
>Pf3D7_14_v3:2559671-2560109:f  | Plasmodium falciparum 3D7 | segment of genomic sequence | Pf3D7_14_v3, forward strand, 2559671 to 2560109 | whole sequence | segment_length=439
AGGGAGGAGCCAAGAAGGTTATTATGTCCGCCCCACCAAAGGATGACACCCCAATTTATGTTATGGGTATTAACCACCACCAATATGATACCAAACAACTTATTGTTTCCAATGCATCATGTACCACAAACTGCTTAGCTCCATTAGCTAAAGTTATTAATGATCGTTTTGGAATTGTTGAAGGTTTAATGACCACCGTTCATGCATCCACTGCTAACCAATTAGTTGTTGATGGTCCATCAAAGGGTGGTAAGGACTGGAGAGCAGGTAGATGTGCATTATCCAACATTATTCCAGCTTCCACTGGTGCAGCTAAAGCTGTAGGTAAAGTTTTACCTGAACTTAATGGAAAATTAACAGGTGTAGCTTTCAGAGTACCAATTGGAACTGTATCAGTTGTTGATTTAGTTTGCAGATTACAAAAACCAGCAAAATATGA
>Pf3D7_14_v3:2567781-2568515:f  | Plasmodium falciparum 3D7 | segment of genomic sequence | Pf3D7_14_v3, forward strand, 2567781 to 2568515 | whole sequence | segment_length=735
ATATGTATAAGTATATTTTTATGCATATGATAATATATATTATACAATATAATTACATATGATATATAAATATCATGTAGCAATAAATTTGCTAAAAATGGAAATATATATTACCCTAAGAGGAACAAAATTTTTAATATATATATTTATATATATGTCAAGGAAAATTAAAAAAATTAAAAAAATAAAAAAAATAAAAAATTAATAATATATATATTTATTTATTTAATAATAAAATTTATTTATATACATATTATATATTGAATTTATAATATAATAATGGAAAAAAGGGATTTGTTTATTTCATCATCAAATTTAACATATTCCTACATTCATTATACAAGTTGTTAAAATTAGGACCTAGTTTATTGCAAACCTAAAGTTGAAGATAAGATAAAAAAAAAAAAAAAAAAACGTACAAAACGTTATATATAAATATATAATAACATATTTTTATTACATTAATATAGATCTAGATTTATTTTAAAATCCCATATTATTTATTTGACGTAGAACATATTTCAATGATTTTATCTGTTCATGATAATAAAAAATTAATTTTTTTTTTTCTTCCTTGAATGTTTTATATTTTTTAATAATGACAAATAAGAAAAAAAAAAAAAAAAAATAGAAATATATAAATAAATAAATTTATAAATTAGTTGTTAATTTTTTTTATATTTACTTTGGAAAATATTGATAATGCTTTATAATGCTAACTACGAATTTGAAATA
>Pf3D7_14_v3:2569308-2569546:f  | Plasmodium falciparum 3D7 | segment of genomic sequence | Pf3D7_14_v3, forward strand, 2569308 to 2569546 | whole sequence | segment_length=239
ATGTTATATTATAAGGATAAATTTTGATTATATAAATTCATTTTTAATTGAATTGTGAATATATATTTATATATAGTTTTCTAAAAAAAAGTAGCACAAATATTTTTTAAATGTGTACATAGGTATAGCACACACAAATGTAGGTATTTTTGTTCAAAACATCTATTTATTTTTATATACAAATATTCTTATTTTTTTGATTACTTTATTTTATTTTATTTTATTCTATTTTTTGAATA
>Pf3D7_14_v3:2576923-2577391:f  | Plasmodium falciparum 3D7 | segment of genomic sequence | Pf3D7_14_v3, forward strand, 2576923 to 2577391 | whole sequence | segment_length=469
AAATAAATGTTTATAAATAAATATATGCAAATTTAATGTGCCTTAAAATCATATAGGTAACGTCTACTTTTTAAGAATATATTTTATTTTGAATAAGAATTATTATTAATTTATATTTAAAAAATTTTCTTCTTATTTTTTATTAATACTTATTTTATGTTATATTATTTTATTTTATTTTTTATTTTTTGGGTTATATTTAGAACGTTTACTTAACAAATTTTAGATTTTATTATAATAGAAATGTCTTAACTTTTCCTTATGCAAAATAAGTGTTATAAATATATTTATGTATATATATATTTATTCATATATATATTTTTATTTAATATATATATATATATATATATATATATATATATATATATTTAATATTTATTTTGTGTCCTTCTTTGCATGCGCAATATAATACTTGTTATTTTTTTATATTTTAATAAAATCCTTTACATGAATATTTTTCATATTTTAA
>Pf3D7_14_v3:2590786-2591226:f  | Plasmodium falciparum 3D7 | segment of genomic sequence | Pf3D7_14_v3, forward strand, 2590786 to 2591226 | whole sequence | segment_length=441
TGTACCGTTACAAATTGTAACATAAATATTGAACCATTATTATATCGTATTAACTAGGAACAAAAAAAAAAAAAAAAAAAAAAAAAAACAAAGACAATAATATAATAAAATTAAAGTGATATTAAAAAAAAATAATAATAATACAATATGCCTTTCTGATTTAAATGAATTTTATTTTATTTTATGGTATCATATTTTCTTTTTTCTTTTTTTTTTTTTTACACACCCAAATCACATACATATAGAAGGCAACTTGGTGCACAAAAAAAAAAATAATAAAAAAAAAATAAATAAATAAAAAAAAATAATAAAAATAAAAAAAATAATAAATAATAATAAAAAATAATAAAAAATAAAATAATCAGATGATTATAAAAAATTATAATAGTATATTATAGATATGACAATTTAAAGAATTAATACATGATTTACGAAAAATCT
>Pf3D7_14_v3:2627856-2628166:f  | Plasmodium falciparum 3D7 | segment of genomic sequence | Pf3D7_14_v3, forward strand, 2627856 to 2628166 | whole sequence | segment_length=311
ATAATTGCTATATAATTCATAAATATAATAAATATTTTTTATTTTATTTTTATAACAAAATTGAAATTAAAAGCAACATCAATATCTTTAATTTTTATGGATAAATAATAAATTCCTTTTTTTTTTTTTTTTTAAAAAGAAAAAAGAATATATTATAATCTTAAATAATTATCCATTATATTAAAGGGGGGAAATTATATATATAATATATATTTGTCTTAATTTATGATAAATTAACCTGGAAAAAAATTAAATAAGAAAAATTATAAATGTAGATATATTTTAATATATGAATTATAAATAGTAAAAAG
>Pf3D7_14_v3:2639381-2640021:f  | Plasmodium falciparum 3D7 | segment of genomic sequence | Pf3D7_14_v3, forward strand, 2639381 to 2640021 | whole sequence | segment_length=641
AATTATTATGTAGATAGTATAAATGAGAAATATAATTGTAAATTATTAAATTATACATTAAAAATACAAAAAAATATAGAGAATGAATTTATATCTATATGGCAACGTGATGTTGTAAGTTTTTATCTAAACAAAATTACCAAAAAAGAAAATTCTAATAATTTTGAAGATACCTTATTTTATATAAAGAAAATATTAAATTCTTTAAAAAATGTATATTCAATATATAAAATGTATGCATTATATGCAAAAGATATGAAAGAACAAAATTTCCAAAATGTTCTTGATATAACTATAAATCCATTAATAAATAATTGTTTAAAAAACCAAAATTCAGTTGTTCATAATCATTATGTATTTATTGTAAATATTTTTACATTTATACAAGATAGTATAAAAAATTTAGAGGGAGCATCTAAATATTGTGAACTACTAACAATTATCACAGATGAAAATATAAACAAACTTTTCAAAATGGAATTAGAAAATTTAAAAATAAAATTAGAACTAGACAAATTAGAAAAGATGAATCAAGACAATCTTAAACAAGATACAGAAGAATTAAAAGCATTTGTAGACAATTTTTACAAATTTGTTTTTTCGGAAAAACATAATATTTTCCTTACAATTCATAAAATAGT
>Pf3D7_14_v3:2654620-2654956:f  | Plasmodium falciparum 3D7 | segment of genomic sequence | Pf3D7_14_v3, forward strand, 2654620 to 2654956 | whole sequence | segment_length=337
ATACTATTATTGTAACTAGGAAAATTACTCATTTGTTGAAAAAGAAAAAAAGAACATATTATATAAATAATATCATTACTGAATTAATAAATCCTTCTAATGTTATTTTTCTTGAGGAAAATAAAATGATCAAATTAAAAGACAAAAAATCATCTTATGATGATTTTTTCCCATATGTAAATTCTTCTCAATTTTATTCAAGTAATATTATTTGTGAAACTATGTTATATAATTTTATGACGCACCATAAAAGTTTCACAGATTTTTCAGTGTGTACTAATACTTTGGAATGCCTCATTAAATTTTTAAGAATAATCTATATTTGCGATTTGAGTAA
>Pf3D7_14_v3:2676885-2677303:f  | Plasmodium falciparum 3D7 | segment of genomic sequence | Pf3D7_14_v3, forward strand, 2676885 to 2677303 | whole sequence | segment_length=419
TATCAAAAAAGCAAATAGAATGTGCTCGACTATTAAAAGAAATAGAAGAAAAGAAAAAAGAATCTAATGAAAAGAAAAAGAAAATACAAGAAGACAGTATTAGAATATCAAGTGTGGAAGCTGAAACACAAAAATTAGCAGAAGATGCAAGAAAAGATTTACAAAATGCAATACCTGAATTAGAGGTAGCCACACAATCATTAGAACAATTAGATAAAAAAAGTATTTCAGAGGTTAAAGCTTATACAAAACCTCCTGATGTCGTCATGCAAACTTTGTCTATTGTTATGATAATATTAAATAAGACACCCAGTTGGGAACAAGCTAAAATTGAATTAGGAGATGCAAACTTTTTATATAAATTAAAAACATTTGATAAGGATACTATATCGGATAAAACCTTGAAAAAAATTGAAAAA
>Pf3D7_14_v3:2685119-2685499:f  | Plasmodium falciparum 3D7 | segment of genomic sequence | Pf3D7_14_v3, forward strand, 2685119 to 2685499 | whole sequence | segment_length=381
GTGTTGAATTATTTGCTGAAAGAGTAGAACATAGAGGATTGTGTGCAATGGCACAAGCCGAATCTTTAAGATATAAATTATTAAAAGGATTAGCAGTAAGAAGAGCATGTTATGGAGTTTTAAGACATATAATGGAATCTGGTGCTAAAGGATGTGAAGTTATTGTATCAGGAAAATTAAGAGCTCAAAGAGCTAAAAGTATGAAATTTAGAGATGGTTATTTAATATCTACAGGAGAACCATCCAAAAGATTTGTTAACACTGCTACCAGATCAGCACAATTAAAACAAGGAGTCTTAGGTATTAAAGTTAAAATTATGTTACCAACAGCTATTGATACTAGAACAGGATTAACTTCTATTTTACCAGATAATATTTCTG
>Pf3D7_14_v3:2685929-2686320:f  | Plasmodium falciparum 3D7 | segment of genomic sequence | Pf3D7_14_v3, forward strand, 2685929 to 2686320 | whole sequence | segment_length=392
GTAATTTTTTTAAAAATTTATATATTTGTCTAATTGTTTTTTTTTATAATTTGCAATATATTAGCATGACAATACATAATAAAAAGCAAAATTTATTAAAATATAATGGACTTATATAGAACCATGGACAGATTAAAAATTGTAAAAATTAATTAGTATTGTCTTATTATCAATAATATTTATTTTTTATTAAAATATAATTTGTTAACAATATATTTTAACAACAATAAAAATATGTAGATATATAAAATGAATGAATATATATATATATATATATATACATATGTACTATATTCTAAGTAAATTTACTTAACTTTACGCTTGTAATAAATCCGTCCATTGGTATAATCGTGGGGAATCTTTAGTGGAAAATATTAAATATACGCATTTAT
>Pf3D7_14_v3:2690913-2691367:f  | Plasmodium falciparum 3D7 | segment of genomic sequence | Pf3D7_14_v3, forward strand, 2690913 to 2691367 | whole sequence | segment_length=455
GACATGTAATGGTTTATAGTAAACCAAATTTGATAGTATTTGGAGGAAATGATGGGCAAAATACATTAAATGATGTATGGTATATGCATGTTGAAATGCCACCTTTTGAATGGGTTCGTGTTATTATTCCTAATACTTGTAAAGTGCCACCTCAAAGAGTGTATCATTCTGCAGATATGTGTAAAGAAGGACCAGCTAGTGGTATGATTGTTATATTTGGTGGTAGAAGTGCAGAAAATAAATCTTTAGATGATACCTGGGGATTAAGACAACATAGAGATGGAAGATGGGATTGGGTAGAAGCTCCTATAAAAAAAGGAAGTCCACCAGAAGCTCGTTATCAACATACATCTGTTTTTATAGGATCCAAAATATTTATTTTAGGTGGTAGAAATGATAACGGATGTGCTGTTCCTTTATCTACAGCTCTTTATAATACTGAAACCATTGAATGG
>Pf3D7_14_v3:2714900-2715209:f  | Plasmodium falciparum 3D7 | segment of genomic sequence | Pf3D7_14_v3, forward strand, 2714900 to 2715209 | whole sequence | segment_length=310
AATCATTATTTATCCATTCAAAGTTGATAATACTGTTTAGTTTGGTACATAAATTATTTTCTATGAAGGAGGAACTTAAATTATTTTTTTTGGAAGACTGATGTTGTTGTTCTAGGGGCATACTTAAAGAATGAGAAGATAATAATTTTCTAGTTGAATCTTTGGATGTTCCTGTAGTACTTTTTTTTTTATTATTGTTAATACATTTTGGTGAATAATTACAATTTTGTTTTATTAAATTCAATTGGCTATGCATATCCATATTAATATTTGGCTGGTTTTGATAACTAAATTGATTTTGTATATCTTG
>Pf3D7_14_v3:2716842-2717101:f  | Plasmodium falciparum 3D7 | segment of genomic sequence | Pf3D7_14_v3, forward strand, 2716842 to 2717101 | whole sequence | segment_length=260
ACTATTGTGTAATGCATTGAAATGTTCATCATTTAATTGTTTGCTTTTACTTCTACCACCTTTACCTTTTCCAGATTTTTTTCTACCATTATTCTCAACAGTCTTCATAAATTCTACTGCTGCTAGTCTTGCTTTTTCTTTATCCATATTAAAGTGTTTTGGATGAAATGTTCTACTTCTTCTTGATGCACCATCATAGAAAAAAGCTAGCCACGCACACATACGCTTATTCCAACTAACACCAGGATAACCAGATGATG
>Pf3D7_14_v3:2718804-2719504:f  | Plasmodium falciparum 3D7 | segment of genomic sequence | Pf3D7_14_v3, forward strand, 2718804 to 2719504 | whole sequence | segment_length=701
GTATATATATATATATATTTATATATTCATTTACTAACAAAAAGATGAAGAATAAAAGTGTGTTAATAATATATAATATTTTATAATATATGTATTCATAATTATATTATATATATTAAAAGAACAAAATAGACACAAAAGTAAATGAGCATATAATTTTTTTATTTAAAAAATACAACTCAGTTTGACAAACTTGTGTCTAAATAAAAAATAAAATAAAATAAATAATGTGTAAATAAATATATTATAATATAAACGTTTAAATATATACAAATAAAATAATATAATTACAAATATATTACGTAATCAAAAATAAATATATTTTAACACATTTTATTATATATAATCATAATTCATATAAATATATATATATATATGAATACATGTATAGAAAATATTTTTAAATATATGTAAAAAATTATTTTAAATATTCACATTATATTATTTTATTTATTCATTTTTTCCTCGATGCAATTTAGAAAAAATATACACACAGCCTAAACATGCATATAAAAAAAAGAATACGCCATTGTGAAATTAATAAGTTCTTTCTTTCATATTTATATTATACATATGAATATATATTTAATAAAAAATAGCAAATGATAAAATAATTTAAAATAAAATAATATTAAAATAACAAAATTATATATGAATATATATATAATTTATTCAATATATAAATATATAATATGAATATT
>Pf3D7_14_v3:2720901-2721805:f  | Plasmodium falciparum 3D7 | segment of genomic sequence | Pf3D7_14_v3, forward strand, 2720901 to 2721805 | whole sequence | segment_length=905
TATTTGTTACTTTTTTTATGTATAATATAATTATCTATATATATATATATGTATATATATAAAGTACGCAAATTTATAATAAGTATTTTTTTATATATGAATACTATTATATATAAATTTCATATATGATAATATATATATAAAAATATTATATGCTTATATAAATTATAATAATATATATAATAATTGTACAATACGTATGTTATATATAAATATAATGTATATATTATTATATGTAAATTATTAAAACAATATAAAGATATATTGATAAATATTATATACTATAAAATACAATATATATTTTTCATATACATAAAATATTATATATATAAATGATATATAATATTATTTTTATTTCTCACAGAATCTTCGTTTTATGTTTTCCTTTCTCACCGTTTCCTCTGCATGCGTGGTTTTAATAAAATTATATTTTGCATGCAGGCCTTTTTCTTAAAATAGAGAAAATGAAAAAGTGGATCAATAATATATACAAAATAAGGTATATTTTACAAATATAATAAAAAAGAAAGAAAATGTAACAAAATTATAAAAAATATATTTTACGTAATAAATATGTTTAAGTAAAAATAATTAAGACAATATTTCAAATTCTATCATCATTTTTAATAAATTCATAAATACATCTATATAATTATATATATATATATATATATATATATTATTATGTATTTTTACATTATATTATATATTTGAGGTTTTGGAAATTTAAATAAATTTAATCATAGTATGCTTAATAGTAAAAATAAATGAAAATGAAAATAAATAAATACATAAATATGAGACAACATTTATAAAATAAATTAAAAAAATGATACCAAAAAAAAAAAAAAATAATAAAAAAAAAAAAAAAAAAAAAATGAATGATTAAATAAATAAATAAATGA
>Pf3D7_14_v3:2722766-2723183:f  | Plasmodium falciparum 3D7 | segment of genomic sequence | Pf3D7_14_v3, forward strand, 2722766 to 2723183 | whole sequence | segment_length=418
CTTATATATTTATAAAAATCTTAAGTGTATTATTATATATATAATAAATATATTTTACAGTTTTATTAATATGCATATATTATCTATATATTATAAATATATAAATATATTAATATATATATATATATATATATATATGCGGCTCAGTATAATATGAATAGGATTTTTTTTTTATTTAATTTATTTATTTTATTCATTGATTATCTTTTTTTTTTTTCCTAATATAATCACAAAACATATAACTGAGTGGTAAAATAAATTTACTTATTTACAATTATTTCTTTTTAATAAATAAGAACCAATCCATAGATAAACTGTTAATATGTATTATTGCATAAATCTGCGTATAAAGATAAAAAAAAATAAAATAAACTTCATTAACACTGATATAATCAAATAACTTCTTATGTAACATATC
>Pf3D7_14_v3:2763706-2764138:f  | Plasmodium falciparum 3D7 | segment of genomic sequence | Pf3D7_14_v3, forward strand, 2763706 to 2764138 | whole sequence | segment_length=433
AGGATATATAACTTTTCACATCCTTGTTTTCCACGTTTTTCGTTTCCTTAACAGCTACTTCTTCATTATTTTCATTATTCTTTTTTTTGTTTTTTTTGTTTCTCTTCTTTTTTTTGGGCAAATTGTTCGTGGTTCCTTCTACAACATCTAATTTGTTCTTGTCTCCCTTATCAGCATCATTATCTAATGATGTGTTTAATTTTTCAACAGCTGAATTTTCCTCTGGTTGTTCCTTTTGTTCATTACTTGTTTTATTTTCTGGAACAGTTTTCACAGCACTTTTCAATTCAACTTTTCCTTCCTCTTTATCAGCACTTGTAGATTGTTGTGATGTTGAATCTACAGGAACCGATTCATTCTGATCTCGATTCTTGGCAATATGGTTTTTTCTTCTTTTGGACTTTTTGCCATTTGAAAGAGAATTGCCGTACAA
>Pf3D7_14_v3:2765055-2765662:f  | Plasmodium falciparum 3D7 | segment of genomic sequence | Pf3D7_14_v3, forward strand, 2765055 to 2765662 | whole sequence | segment_length=608
AATAAACAAATTTATTAATAATTATAATTTAATTTTTTAATAAAAATAATAATAAATATATTTATTTAATACCAATTATACACAAAATGATACTTTTTGTTATGGAAATGCAAACTAAAAGACGTACAGAAAAGTATCATACTCATATAAAAATAAGTAAATTTATTATATATGTAGTCACATGTGTACTTTTTTTTAATTATTTTTTTTTTTTTTTGAGTAGAAAAAATATATTTTAATGAAGAGACACTTTTTATTGTACAAGAGGAGGTTACCTTTTCATATTTAATATGGAGAAAAAAAAAATATATAAAATAAAGAAATATATTTTATAAACTATAATAAACAAAATTATATATATATATATATATATATATTTATACATGATGTCGTAAATTCTTGTATTGTTTTGTTTTTTTTTTTAAATCTTGTATTTTTTTTTATTTTTTTTTTTTTTATATCATATTAAATATAAATAAAAAAAGAATAAATATAATGAAAACAAGGATACATATTTACATCTTAAGAATACATACAAATTAAAAGGTTTACAGAAAAAATAAAATATATTAATTTTTTCTTCTATTTTTTTCATTTTTTATAATATT
>Pf3D7_14_v3:2777469-2777927:f  | Plasmodium falciparum 3D7 | segment of genomic sequence | Pf3D7_14_v3, forward strand, 2777469 to 2777927 | whole sequence | segment_length=459
GAAGCTATTAATTTATTTTATTTTTTTTTTAATTTAAGACATATATGTACTGTGTCTATTATGATAATTATGTATGTAAACATATTGTGAAGAATAATAAAAAAAAGGAACAAAATAGATTTTAAGATTAATGTTTAGTAATGCCTTTGTTTTTCTATATTTTATGCTCGTATGTGAGCATTTATATGTAAATAGGTTAAAGATATAAATGAAAAACTAAAATGTAACCTACAAAAATTTAATAATTAAAAAGCAAAAAATCTGAGTGAAATAATTTATTAGCGTGTAAAATATGTACATATTATAAATATATACATATAGGTGCAATATATATATATATATATATATTATAATGGAATCTTCTTAAAAAAATAATTATAAGTGTAAATTTCCCCCCTATATTTCTTTTAATAAAAAATAATATATATGTAATGTAATTTCTTAGAAAATTAAATGGTA
>Pf3D7_14_v3:2780724-2781425:f  | Plasmodium falciparum 3D7 | segment of genomic sequence | Pf3D7_14_v3, forward strand, 2780724 to 2781425 | whole sequence | segment_length=702
TGAGAGAAATAAAAGATTAATAAAAAGGTACAAAAATGAACATAATGAATTGAACATGTACAATAAAGATACAAATAAAATTAATAACAAAAATGACGATGGAAATAAATATGGAGATAATGAAGCAACAAACATAGAACAGGAAGGCATGGAAGAATTTTTTGAAGAAATGGAAGGTTTAGAAAATGAAAGTGATAATGAATACAAAGAAAGTAACTCTTCTAGTAATTTATCAGATAATACATATAATAAAATGAATTTTTATAGAGAAAAAATAAATTTGACTCAAAACATGCAAGATTTACATTCCGATAATAATAAGGATATATTTATACTAAAAAATAAAAAAAAAAATTTGAAAAGATACATTGAAATACTTTTCCATAATAAAACGATCAAAAATAAAAGATATGAAAATAATGATGAATTACCAAAAAATATGTTAAGTTTATATTTAGAACGTGATAATAGGAAAATAATATATAAAGAAGAACGTAATACAAAAAATAACAACATCAATATTGATCATCATAATAATAATAATAATGGAGATAATATGAATTATGCAAGATTAAAACATGATACGATAAATATATGTTGTGTAACAAAATCAAAAAAGAATCGCGGATTTTTCATTGCTACACAAGGTGTTAAAAATAATTATCTCTTTTTTTTAAATTTAGATAAAAAAGACATAATAAA
>Pf3D7_14_v3:2785932-2786654:f  | Plasmodium falciparum 3D7 | segment of genomic sequence | Pf3D7_14_v3, forward strand, 2785932 to 2786654 | whole sequence | segment_length=723
ATATATCAAATATGTTTATATCTACTTGATAGTTTTTAAAAAGCAAAAATATATTATAGATAATATACATTTTTATACAAAATGTATAAAAATATATTATTTCTTAAATATATTTTATAATATTTGTAATTAAAATGTTCATTTTACTAAGGATATATATTTCTCACTGTATGGTACAGATATAAATTTTTATTTTTATATTTTATTTTATTAATATTAGATGATATATAATTGAATTATAAAACTACGACATTAAAACATTAAATAATGTTTATATAATAATGTTTTATAATACACACATTATATATATAAATATATATATATATATATATATATATATATATATATATTATATTATGTGTTAATTTTTAATTTTTTATATGGTATCTTCCTCCTCGGCATCTTCTAATGATTTATTATCTTCATTTACATCATCACTATTATTTTTATTATATTTTTCATTATCATTATTTTCATATTCTTCCTCTTCTTCATTATCATCATTTTTTTCTTCTTCATTTTTTTCTTCATTATCATCAGTAGCTTCTTCTTCATCGTTCTCTAAAATTTTTTCTTTTTGTTCTTGATTAGAATTGTTTGAGTTATTGCTATCATCATTTTCATCTTCATTATCAGCTGGTGTTCCTTCATTTTCTTCCTCATTAGATGATTTTCCATTATTATAATTTCTATTTGTTGAATCATCCTCCCTTTCATTTGCTC
>Pf3D7_14_v3:2796020-2796365:f  | Plasmodium falciparum 3D7 | segment of genomic sequence | Pf3D7_14_v3, forward strand, 2796020 to 2796365 | whole sequence | segment_length=346
AAATTAGAATATTACACGATGATTAATATTTTTTAAATTGTATTTATTTCATCTGCTTTTTTTGTTCTATTCTTTTTTTTTTCTTTTCTGTTTTTAACCTTTTATGTTATATTTTATTTTTTTTATTTTTTGAATGAATTAACAATTCATTGAAAGTGTAATAAAAAACAAAAAACAATAATACGACAATAAATTTAAAAATTAATACAAATAATAAAAATATGTGTATAACGTATATTTAAAAATATATATTAATACTTGTAACCTAAATTAAATATTAAATAAATAAATAAATATAAATATATATATATATGTTATAAATATTTTTATATATGCATAATACACT
>Pf3D7_14_v3:2797351-2797578:f  | Plasmodium falciparum 3D7 | segment of genomic sequence | Pf3D7_14_v3, forward strand, 2797351 to 2797578 | whole sequence | segment_length=228
TAGTATTTATTTTCATAAAGAAAAAAAAAAAAGAAATCTCACATTGCATATTTTTTTTATATATTAAAATATATCATATGTATTTATAAAAAATATATAATATACATAATACATATATATATATATATATATATATATATAATACAAAAATGAAGGAAAAAAATAATTGATAACGTATTGCTCTTAAATATATATATTTTAATCTAATATGTATTTAATATATATTAT
>Pf3D7_14_v3:2798269-2799196:f  | Plasmodium falciparum 3D7 | segment of genomic sequence | Pf3D7_14_v3, forward strand, 2798269 to 2799196 | whole sequence | segment_length=928
GTGCACTAAAAAGAGACTTTTTTTTTTTATTATTATTTATGCTTATATATTATAATTATTTTTAATTATTTTATTTCTCATTTTGGTACTTCTTTTATGGATATTCAAAGATAATTTTTTTTATTAATTTTTAATAATTCATAATGTTACAAATCTTTCCTTTGGAATATATAAGTATATTTTTCATTATTTACTTTTTATTTTAATATATATTTATATATATATATATATATATATTGCTTGATGGAATCTAATTTACATGCAGTGATATAATAAATAAATTACCAGACGATGAGAAAGATATTATTAAATCAAAAAAAAAAAAAAAGAGAAAAAAGAATAAGGAAATTATAATATTAATGAAAAATATGTTATATTAGGACAACTAATAAATATATATTAGTTCATTGATTTTTTATTACTTAAAAAAAAAATAATAATAATAAAATTAATATTATACTTAATTTTATATTAAAAGTACATAATAAAAACTATAAAAGCACCCCCTAAAGAAATTATCTTAATATATATATATATATATATTTATATATTACTAATAGTACTATAATATGGAATATCTTATTATGTAAAATAAATCCATTAGGTCTTATAAGCATTTAAAAACTACAATTTAAAATAAAACAAATAAATATAGTAAAAAAATATATATGTTTTATTATTTTTTTAATATCATTTTATCATATATTATTTTATTCTCATTATTGTTTTATTTATTTATAATTATTATTATTATTTTTTTTTTTTTTGGCGTTGTTTTTAAAAAGTACATTTTTATATAAGTTATGCTTCTTTTTTTTTTTTGCGTACAGTGCAAATTTATTTACTATTCTGATAAATAATTTCCATATGTATAAAAAATTATATTCCCATATATATATATATATATATAGATATATATAGATATAGA
>Pf3D7_14_v3:2800128-2801772:f  | Plasmodium falciparum 3D7 | segment of genomic sequence | Pf3D7_14_v3, forward strand, 2800128 to 2801772 | whole sequence | segment_length=1645
TCGCCTTATATTTTTTATTTTTTTTATAAAGCATAATATTATTTATATATTAATATTATTTATTAACATTTTTTTATTCTTCATTATACATATGTCTTTATTTAATTTTTATTTTTCTAAAAAGCATGCAAATAAAGATATGAATAAAACAAAAATAGAATATAATAAAAAAAGTAATGGTTTTTAATAAAAATAATTATGTGCAACTTTTTTTCCTACATTTTGGTCACATAAAAAATATATATATATATTACATATTATTCCTATTTTTTAATTTTTTTTTCTTGTACACACTATTTTATAATTTTATGTGTCTTCAAATAATAGCACATAATTTATATATTTATTTGTATACATATGTTACATAAATACCATGTGCATATATATATACTAATTAAAAAATAAATTATGTATTTTTTTTGTTTGAGAAAGTGGACAAAAAACCGTAAAAGGAAAAAAAAAGAAAATATACATATATGTATTTATATAAATGTATATTTTTTTTGAAAAAAAAAAAAAAAAAAAAAAAAACATTGATATAAGACATGCTCCTATTATATAGTGCATTTATTTTAATAAACGTTTATTTATTTATTTATTTATATATTTATTTTTATTTATTTATTTTTTTATGTCAATATAAATAATTATAATTATTAACATTTTTTTTTTTTATGGTGCTTAAAAAAAAAAAAAAAGTAAAAGCAAAATGATATATATAATAAAGATCATTATATATAAATATGAACATATTCATAATAAATGATATTGATAATATATAAAATATTTATACATATATATACTTTTAAAAAATATATAAAATATTTTTTTTTTTTGGAAAAATAAATAAATGCTATTTAATTATAAGTATTTTATTTACATTCCTTTGTCTTTATTTTATAATAGGAATATAAAAAAGATTATTTAGATTATATTTTATTAATCCTTCATATATTTTTTTTTTTTAACATACTATTATATTTTTGTTATTCAACTTTATTGTTACATTATTTCTTTTTCTTTTTCTTTATTTTTATTTTTTTCCTTAATAATAAAGAGTCGAATATATGTTTATGCGCATTTTATATTTTTTCATAATCCAATTAAAAATATAAAATATATATCCTTATTATAAAAATAAGATATAACTATTTATAAATTATTATTCATCATATAGTTATTATTATGAAGAATATATTTTTGTGAGATATTTCTATTTCACCTTTCTAATTATATTTGGATGATATTATAAAAAATTAAGTAAATTAAAATGCTTTAATGCATAGAAAATAAATAAATGTATTTATATATATATATATATATATATATATATGTATGTTCCTTTGTTATTCTTTGATCTAGCATATGTTTAAAAAATTAAAGAATTAGATTTTTCATTGCAGCAAAAAAGAAATGTATCTATAGTATATATTTATATAGGATCTTTTTTCATTAATGATTTTTTGAGCAATATTTTTGTTTTTTTTTTTTTCCTAATTAATTTTATAGTTACTATATAATATATGTATAGATATATAGTATATAATTATTAGCCCTTATTCAAAAAAGGTATGCAATATGATATATAATTTTATGTATATGTAATAGTATTTTTCCAGTAAAAATAATTAAGATATTATAAATT
>Pf3D7_14_v3:2803573-2803866:f  | Plasmodium falciparum 3D7 | segment of genomic sequence | Pf3D7_14_v3, forward strand, 2803573 to 2803866 | whole sequence | segment_length=294
TTATTTTTTATGAATAAAAAATGTGTGATTTTAACTCTTTAGAATTAAGTTACAAAGAATATGATGGTTCGCACACATTTTACGAAACGAACGGTTCACTGGTAAATTAAAAAGACAAAAAATAAAAGACTTAAATAAAAAGTTTAAAACATGTTTCATTATTTTATTTTATTTAATTTTTTTTTAATATACATGTATATTTATTTTTTATTTATGTCTATTTTATAAATTTGTTAAGAGTTATGAAAGTAATGAGGAATCCGAAAATTCTGATAATAGGAGAAATGTAAGCGA
>Pf3D7_14_v3:2806677-2807023:f  | Plasmodium falciparum 3D7 | segment of genomic sequence | Pf3D7_14_v3, forward strand, 2806677 to 2807023 | whole sequence | segment_length=347
AATATATAATTTTACTTAAAATTTATTTATTTATTTATTTTATTTTTATGCACTTAGTTGTTTTGTTTTTTTTTTCTTTCTTTCTTTCTTTTTTATTTTTCTTAAATAATTTGCACTAGTATAATAATCTATATAATACATCCCAATTATTATGGGTTCAATTTACACATATTGGAAAATTATATAATATATATTAAATATCCAAATTATATATGTAGAATTACTTATTTTTTTTTTAACTTTATTAATTCTAATTTTTATTGTTTGTTTTTTCATCTTTTTCTTTGTATAGACAAAATGAATAAGTTATAAAATATAGTGTAAACTTTTTTTTTAACAGAATTTTA
>Pf3D7_14_v3:2811645-2812074:f  | Plasmodium falciparum 3D7 | segment of genomic sequence | Pf3D7_14_v3, forward strand, 2811645 to 2812074 | whole sequence | segment_length=430
ATTCAATTTTGTTCTTAGAAAATGATGAAAATAATAATAATATGTTAAATAAATTTAACTTTAACTTTAATAAAAGAGAAGAACATATATTTAACAATTTAAATGAACTTATACATAATGAAGATAATGAATTAGTACATTTTTATGAGGAACAATTAGGAGAAAACTTTTTAGACGAAAAAAATGATTTAGATATTATGTCAATGAAACAAAAATTTATTCCATCACAAATTAATAAAACAAATATAATCAATGATAGTAATGATACCCATGCTTTACAAAGTTTAAAGGATTCCTGTTTTTTAGAATATTATAATATAAATAAAAGTAATAACTTAAATTTTAAAGATAAAAATGATAACAACGAAAAATTATCCTCACAACAACCATTTGTGTCTTTTTTCTCTTTCTTATCAGAATAAAAATTTAT
>Pf3D7_14_v3:2826228-2826576:f  | Plasmodium falciparum 3D7 | segment of genomic sequence | Pf3D7_14_v3, forward strand, 2826228 to 2826576 | whole sequence | segment_length=349
AAGAATGGAAATTAGATACCTTATGTGATTTATATGAAACATTAACCATTACACAATCTATAATATATTGTAACACTAGGAAAAAGGTTGATATATTAACTCAAGAAATGCACAATCGTCTTTTCACTGTATCATGTATGCACGGAGATATGGACCAAAAAGACAGAGATTTAATTATGAGAGAATTCAGATCTGGATCAACAAGAGTTTTAGTAACAACAGATTTGTTAGCAAGAGGTATTGATGTACAACAAGTTTCATTAGTTATCAATTATGATTTACCAGCTTCACCAGATACATATATTCACAGGTAATATATGGAAAATGAATATATATAAATATAAATATA
>Pf3D7_14_v3:2828662-2828933:f  | Plasmodium falciparum 3D7 | segment of genomic sequence | Pf3D7_14_v3, forward strand, 2828662 to 2828933 | whole sequence | segment_length=272
CTGTATATACAATCTATTCTCTTCATCACTACTAGTTTTGACGTTTACTGGTTTACTAGGTCTTAATTTTTCAAAAACATCCATATTAATATCTGTGAATACAGTAGTAAATGCGGGATCTCCTTCAGGTGGAGGTATATAATCATGTGGTCTTCCTATTCTTAAACAATAATTATTGTAAGGTATAGAATCGAGTTTTAGACATAACCAAGTAATTTGCACTGTTCTAAATTCTAGGAAACAAAATCTTGAATCACTATTAAATATTTCAC
>Pf3D7_14_v3:2835751-2836178:f  | Plasmodium falciparum 3D7 | segment of genomic sequence | Pf3D7_14_v3, forward strand, 2835751 to 2836178 | whole sequence | segment_length=428
AAACATAAAAATTTTTCACCATTTGGTATGCTTACAATAAAATTTGTGTTAGCTAAGCATTCTACTACTACACCATTCATTTCGAATGTATCATTTTCTTTTGTTTTTGGAATTTCATTTTTTACATTTTCATTTTTTTCATATAATATGTGTACTCCTTTTTTATCTCTTAAAAAATGATTTATATTATTTTTAATATGCTTTTTATTCCATGATATTTTATGAAAAAATCTTGAGGTTTTATTATTTTTCCATTGTGATATATTATTATTAAAATTTAAGAAAGAGAATGTTTTCTTCTCAACTTTTATTTCTTCTGATGGGAAATACAAAAAAAAAAAACAAAAAAAAAGGAAAACAAAAAAATCAAAAGACAAACGGGTTATGAAAACACTACACATATATATGTATATATATAAATATATATA
>Pf3D7_14_v3:2865176-2865594:f  | Plasmodium falciparum 3D7 | segment of genomic sequence | Pf3D7_14_v3, forward strand, 2865176 to 2865594 | whole sequence | segment_length=419
TATTAACATCCTTGTCTTGTGCGTAATTATTAAATTGAGTATCATTTTTTTTTACATAAGCATTTCTGTCGTCTTGTTGATTAATATCATAAGAATAAGAAGGAGATGAACTATCTTTTTCATTATCATTTATATTATCATCCTCATAACTTTTTGTTTGTTCTTTTATATATTCACTCATATTGGAGTTCTCATTTTCTAATATATTTTTGCCCGTGTCTTTTTTTCCTAAAAATATAACTTTTTTCTTTTCTTCTATTTTATTATTATGAAGAATACATCCCACAGTGCCAAAACAATTTATGAGGAAAAAGGTTCTTATGCTATTTATCTGTTACGAAAATAGAGGAATAGACAAGGGAAAAAAAAAAAAAACATAAATAAATTAACATATATATATATATATATATATTATAAAT
>Pf3D7_14_v3:2893758-2894605:f  | Plasmodium falciparum 3D7 | segment of genomic sequence | Pf3D7_14_v3, forward strand, 2893758 to 2894605 | whole sequence | segment_length=848
TCATAAAATAAATATCATATTTTTCAAAGAACAGTTCTTCAAACGTATGTTGATTTATATTTTTGTTTACATATTCTGTAGTAGATTTCTGATTTCCATCCTCTTGATTTTTTGTGTCAATATTGTTAACAATATTTATGTCTTCATTTGTACTACTTGAGTTGATATATATTTTTTTTTTTTTTTGTTGTTGTTGTTGTTGTTGTTTTTTAGTTTCCTTTTGTTTGATTTCATCATGTAACATATGTTGTTCTTCTTTATATTTAGAAGGTACTATATACGAGTCTTTGTCTTTTTTAAAAAATGTGTTATATATATTGATAATTGCACTATTGGATAAATTAAATACATTTCGTATACTTTGTCTTTTAACATTTTCAAATCTACAAAAAAAGATATCTCCTACTTTTAAATTTTCATGATCAATGTAACGTTTTTCAATTAGTGTGATGACATCCTTTTCAACAATATTTGGAAGTTTTGATTTGTCATTAATTTTATTTGATTCTTGATTTTTTATAATATCTGTAAGTATATCTGTTTTCAAAATTTTTGTAGAAAGAATAACAAAATTATTAAAGAATGCTATAACTTTTGAGGGATATCTTAATTTTGCATCATAATTAATACAAATATTATTTTTATTAGTAATTTGTTTAATAATATCATAAATATTTTTATTAATAATTTCTGAATGAACCATACTTCCTTCATATACATTTCTGTCTAAAGTTTTGTTTATAATTCTTACGTAAAGTAATTTTTCTCTTTTATAAATATAATCATCAACATTAATATATTTTAGAGCATCTACATCTTTACAACCGTAATATTGATCTTTAAATTGT
>Pf3D7_14_v3:2900741-2901008:f  | Plasmodium falciparum 3D7 | segment of genomic sequence | Pf3D7_14_v3, forward strand, 2900741 to 2901008 | whole sequence | segment_length=268
GATTTATTATATATATATATATATATATATATTTTGTATATGTCAATTTACATTAATTTAATTTCCTTTTTTAATTATTTTTTTTCCTTTTATAGATCCTATGTTATATAATTTAGCGTACAGGTTATAGGACGGATAACTTCAGTGTACGTCTTTTTGTTTGAAAAATATATGTATTATATTTTATAACTAAATAGTTATTTCATTTTATTTTTACATGCTTTCTTGTTTTATTTATTTATTTATTTATTTATTTATTTATTTATTT
>Pf3D7_14_v3:2903749-2904068:f  | Plasmodium falciparum 3D7 | segment of genomic sequence | Pf3D7_14_v3, forward strand, 2903749 to 2904068 | whole sequence | segment_length=320
TGAAATTAAAAATTTTTAATTTTCCTTTTGAGGAATTACAAAAATATAACTATATGTAATTATTTGGAAAGTAAAAATATAGAGGATTTAAAAGTAGAATCATCACGTGATACTTTCACATTTGAAAATATGAAAACTCAAAAATGGTAGATAACCGTTTAAATATTAATGATATAATATAGTACATTTAATATAATTTTTTATTTTTATTTATATTTATATTTTTATTTTTGCAGGGAACAAATATTATTTTGCTAAAAATTAATATTTGTATGATATTAAAAAAAAATCTAAGTTAATTAAAAGGTTATAGTATGTGT
>Pf3D7_14_v3:2905258-2905669:f  | Plasmodium falciparum 3D7 | segment of genomic sequence | Pf3D7_14_v3, forward strand, 2905258 to 2905669 | whole sequence | segment_length=412
CAAAATTATCGTCATCATCATCGTCGTCATCTGGTTTACCGTCGTCTTTTGTAGAATCAGTTTCACTAGAATCTACATCAAACTCATATTTTCCACTTTCTATATTTTTCTTTGATTCCATAGATTTCAATTTCTCTTCCATATAGGATGATAAGTGTTTTAATGTACATTCTTTTGGTAATTGTGGTACAGCATCTGGTGTTATATGTGTATATAAAGTGTGTGATCTTCCAATTTTTAAGTATGGTTCTGATACCCAGAAACGATATATTTGTGATTTTATTATTTGATCAATTTTAGCTACTATTAAACTTGGATCTTGTCTTAATTTTGTGGCAAAGTTGTTTCTGCATTCATTTAATATACCGTGTAAAAATAATAATGGTTTGGATTCTACGGCATTTAATGTGTT
>Pf3D7_14_v3:2907988-2908394:f  | Plasmodium falciparum 3D7 | segment of genomic sequence | Pf3D7_14_v3, forward strand, 2907988 to 2908394 | whole sequence | segment_length=407
TATAAAATAATTAATATTTTTTTCATTGCTATAATAGATGTATATATTGTATAATATATATAATATAGATTTATTATATATATAAATTTATTTTTATGTGTCAGTTTTTATATATGTAGCAAGAAACCACTAAATTAGGTGCTTTTAAAAATTAATAATTTATTATATATATATACTGTGGATTTAAAAAGCAGAAAAAAAAAGAAGGAAAAAAAAAAAAGAAAAAACTATGAGAATATTTATTTATACATCTATAAAAATATTATGCATATAAAATTGATATTTTATTATATATTATATATATAATGGCTATATAAATATATAATATATATATATATAAATAATATATATATATATATAATATATTATTAATTTTTATGTATATATATATATAAATATATTGTAAT
>Pf3D7_14_v3:2908942-2909354:f  | Plasmodium falciparum 3D7 | segment of genomic sequence | Pf3D7_14_v3, forward strand, 2908942 to 2909354 | whole sequence | segment_length=413
ATATCCCTTTTTTTTTCTTTTTTTTTTTAAAGTATATAAATATAATATAATTATTATTTGAATAATAAAAAGAAAAAAACAAAAAAACCCTTACCCCCATCCCTTTTGTTTTTAAAATTTTTGTTGATATATAAAAATTATATAATATATATACTTATATATTATAATATTATATAATCTATATTATATATTGAACTTGTGCTTTTTTTTATTTTTTTAATAAAAGGTGGAAAAATGCATGCAGGCTATTTTATATAATATATAATAAATTCTTTTTATTTTATTATATATATATATATATAATATAAATATATTCATAATATTATTCACCCTTTTTCCATAAGAATATGTATAAAATTTAATTATACAAATATAGATTTAATTATAAAATATAATTACCAAAAAAAAAAAAA
>Pf3D7_14_v3:2912718-2913012:f  | Plasmodium falciparum 3D7 | segment of genomic sequence | Pf3D7_14_v3, forward strand, 2912718 to 2913012 | whole sequence | segment_length=295
ATATCTTGGTTTACAAGGAGCTTCTTTTTTATCTTTAATAACATCAATTTTTGGTGGTTCTCCTGCAGTGATACATGGTGTTACAGGAGCTTTTGCATCTGTTTGCTCCAAATATTTAGTTGAAAATAATAATGTTGATTTATTACCAGATGGAATTGAACGATTATATATTTGTATATTCATATGTTCAGTGATGTTATTTTTTTTTTCGTATTTCCATATGTCTGCTTTAATTCAATTAATACCTACACCAGTCTTTATTGGTTACTGTAATGGCCTTTCCATTATTTTTTTA
>Pf3D7_14_v3:2926067-2926341:f  | Plasmodium falciparum 3D7 | segment of genomic sequence | Pf3D7_14_v3, forward strand, 2926067 to 2926341 | whole sequence | segment_length=275
TATATATATATATATATATATATATTTATTTATTTATTTATTTATTTTATGTTGTGGGTTGTTCTTAATGAGAACGCAAAGCGAAATTATAAAACCATTAGTTCCCCTTCGGAGAATACCGAAGAACAGAGGAACCGTTGTGCGAAATGTTACCGAAATAAATCCGTTGTCTGAAAAAGAAATAAAAAATGTGGTGGAAGTATATTCTGAAGCTAATAAAGCATATTATAAAAATTATTTACAAAAAGAACGACAAAAGAAAAATAAAAATAAGG
>Pf3D7_14_v3:2926975-2927216:f  | Plasmodium falciparum 3D7 | segment of genomic sequence | Pf3D7_14_v3, forward strand, 2926975 to 2927216 | whole sequence | segment_length=242
ATGATGAAAGCACTATGCAAACGGATGGGAATTATAAAGCACAAAAAAATTTAGATAATTTTAAAGAAAGTACAGATGAAGGTACATATGATTATTCCGATTTTTTTGATGAGAAGCAAAGGGATTGTAAAAATGAGAAAAAGGAAGAAATTAACAATGTGGAATTTATTACAGATTCGTATAAAAATAAATTTCCGAATTTCCATCAAAATGGTAAGGTAGATGAAAATTTTACAAAAAAT
>Pf3D7_14_v3:2944800-2945087:f  | Plasmodium falciparum 3D7 | segment of genomic sequence | Pf3D7_14_v3, forward strand, 2944800 to 2945087 | whole sequence | segment_length=288
ATAGAATAATAAAAAAAGAAAAAAAAATAAAAAAAGAAAAAATAAAAAAAAAATAATACATAGTGATAATAATAGTATATAAATTATTAAGATCTGTTATATATATAATATTTAGGGGAATATATTTTTTGATAGTACATGCTTATTATATATGAATACGGATCTTATGTTTATATAAATATATATATATATATATATAATATATATATATATATATATCCATATATATTTTAAAATATATATTATTTTCTTTTCCTTTTTGACATGTTTGTAATTTGTATTATATAG
>Pf3D7_14_v3:2956678-2957013:f  | Plasmodium falciparum 3D7 | segment of genomic sequence | Pf3D7_14_v3, forward strand, 2956678 to 2957013 | whole sequence | segment_length=336
TTGATATAAATTTTGATATTATTGTATATGTATTGGTAAGTAAAAAAATATATAAAAGGAAAAATGATTATTGATACATTTACCTAACATGTACGTGATACGAATATGTATAAATAAAAATATGTATGCGTAAAACATATATATATATATATATATATTTTTTTTCCCTTTTGTAGCTTTTCATTTTATTTAGAACAGTCGAGCCTATTAAATTTTTAAAGGTAATATATAATTACATTTTGAAATAATTATTCAATATATATGTATTAATTCTGTTTTTATATTTTATAAATGAATTATATTAGATGTAATAATATTTATGTTTATTTATTATGT
>Pf3D7_14_v3:2962128-2962548:f  | Plasmodium falciparum 3D7 | segment of genomic sequence | Pf3D7_14_v3, forward strand, 2962128 to 2962548 | whole sequence | segment_length=421
TTACCCAAAACCTTTCTTCATCAGATTTGGGTGTTTTTTTTGATGTTATACCTTTGCAGGAGAAAATGGAAAAGATTCATATTTAAAAAAGGGAAAATATATATATATATATATATATAATAATACATGTAATATGTTTATATTTTCCTTTTGGTGTTATTTTTTTATTTTTTATTTTTTTATTTTTTATTTTTATTTTGTCTTGTTTTACCTATTTCACTTCTTACATTACTATCATTTTTTTTTACATAGGCCTTTACATATTTAGACATGTCTGATATAAAGAATTTGTTGATTATTTTTTTAAATTTTAATTCATTTTTTTTATTTTTTTTTTTTAATCTGAACAAGTTCTTTTCTGTATAATCATAGTCAACTTTGTCTTCCTTCCAATTTATATGAGGGAAGGAATTATATGTAG
>Pf3D7_14_v3:2968650-2969171:f  | Plasmodium falciparum 3D7 | segment of genomic sequence | Pf3D7_14_v3, forward strand, 2968650 to 2969171 | whole sequence | segment_length=522
AGTAGTACATAAAAATTATATGCCTATTAGTTCTAGTTTTGGGGCATGTAGAATGATAAGATTAACTGTTCATAAAATTGCTACAAAATTTTGGTGTGAAGACAGATGTGAATTTACAGATCCAAAACAAATGTTAGTTGTCGAAATATGGACAGATTGTAGAATGCTACCAAAAAATGTTCTTTTATATGGTATTAAAAATATTAAAAAAATATTAAGAAAATTTAGAGAAATGATTGTGAAAGATACCGATTTTACATTTCAGGAAGAAGAACAAGAAATTAAAAATTTATGGCCAGCTATTGATAAATATAAATTTTTACAAACTAGACAAAAAATGGAAGGAGGACCACCTATACATAATATTGATGAAGATGTTCTTAGTGAACAAATACAAAAAAATAAATCACTTGATCCATTTTCTCAAGAACTTATGAATCCAGATAATTTTCCAAAACATTCAAATATACAATTACCTATACAAGACACACCACCACCTTTTCTAGATACATTGGAATGGTT
>Pf3D7_14_v3:2980048-2980280:f  | Plasmodium falciparum 3D7 | segment of genomic sequence | Pf3D7_14_v3, forward strand, 2980048 to 2980280 | whole sequence | segment_length=233
ATATTTAAAATATTTTACATGCTTCTACCAATATTTATGATAATGCATTATGTGTACACCTTTTGGCGACTTATATATATATTATAATTATTAGTATTATTATTATTATATATAAATTTTTATTTATAATAATTATATATTTTTTCGTATCATTATTAAATAATAAATATATCAATATTTATTCCAATCATTATATATGATAAGAATGTATTTTGGAAAGTAGGAAAATACAA
>Pf3D7_14_v3:2981642-2982252:f  | Plasmodium falciparum 3D7 | segment of genomic sequence | Pf3D7_14_v3, forward strand, 2981642 to 2982252 | whole sequence | segment_length=611
GTTAACAGAAGAGCTGGTATCAAGGAGATCACCAAAGCTTATCGAATTTTGGCGCTGAAGTACCATCCAGATAAGTTTTTAACAAACTTCAAGAAATCTGGTGATGCTAAAGATTCGAAGGATGCTACGAATCAAGAGCAGAATGGTGTGGCTCTGTCATCTGAAGTTGTGATAGGTAGTGGAAACACAGCTAAAATGGAGAATCAGAATACCGGAAATGATGTAAATTCCGGAAATTCTGAAAATGCTGAGAAGTCTGAACAGTCTGAAAAGGTTGAAAAGGTTGAAAAGGCTGAACAGTCTGAAAATTCTGGAAAATCAGAAAATTCTGGAAAATCAGAAATTTCTGGAAAATCAGAAATTTCTGGAAATTCAGAAAATGCTAGAAACTCAGAAAATTTTGGAAACTCAGAAATTTCTGAAAATTCAGAATCTGCTGAACGTTCTAGAATTCCTGAAGATTGTCCAACTCCTGAAAACACACCTAACTCAGAAAATTCTGTAAATGTTGCAAATTCAGAATTTGCTGAGAATCACGTAGTTGTTGTTGAACAGTTGAATGATCAAGAAAGGAATCAGGAAGAAGGTAGTACAAACTGTAGTAATGTCGT
>Pf3D7_14_v3:2987493-2987843:f  | Plasmodium falciparum 3D7 | segment of genomic sequence | Pf3D7_14_v3, forward strand, 2987493 to 2987843 | whole sequence | segment_length=351
TTAACAGAACCTCAAAATTTTACTACCCTACAAAATTTTTTATTTAAAATTGATGTAGAGTTTGTTGAGTACAAGAATTTTGTTCTTTTAATAACGAAGAGTGTGAGGAAATTACAATTAGAAGCATTGTATGGATTAAATGATTTTTCCATATTTGAAAAGGTAATTATGCAGGATTAATACAAATGTAACAAAAAAGTGATTGTTTGTAAATAAGTAAATATAAATAAAAATATGAGTACACAAACATATGTATATATATATATATATATTTTTACACATTTATATTTAAGGTTTATGGGAAAAAGGTTGCACCTCGATTTTTGATATCAAAGAAAGTAAAAATGTTCT
>Pf3D7_14_v3:2988783-2989013:f  | Plasmodium falciparum 3D7 | segment of genomic sequence | Pf3D7_14_v3, forward strand, 2988783 to 2989013 | whole sequence | segment_length=231
ATGTATTATATACTATATATACATATTTTGACCATGCAAGAAAATAATTGAAGGTGTGTTTCTAAAAATTTACACACAAAATATTTCTACATGATTTTCTCTTATGCCTTAATTTATTTTCCTATATTTATAAATGTAGAAGGGAAAAAAAAAAAAAAAAAATATGTAATAAATTGAAATAAATACACTTTTTATTTCACAAAGGAAGAACATCATGATAATAGGGAGAAA
>Pf3D7_14_v3:2996267-2996750:f  | Plasmodium falciparum 3D7 | segment of genomic sequence | Pf3D7_14_v3, forward strand, 2996267 to 2996750 | whole sequence | segment_length=484
TGGCTATTAATCTGATGCTTAATAATTTTTATGGGGAAATATATATTTTCTATTTTTATAAGTTGTTTGTATTTTTATTACATTCTTATATTAATATATGTTCGTTTTATTACATTATTATTATACATTTTTTTCTTTTTTAAATTATATATCTGTATATTTATTATTTTATATTATATTATATATATATATATATATATAATATATTTATATATATACGCAAAAGGATCAATAAGTTATTAATTAAAATATTATATATATATATATATATATTATATATATATATAACATTGAGTAATAATATGAAGCAACGTAGTCCTTTTTTTGTTATATACAAATATATTATGTTGTGCATTAAATTTTTTTTTTTTTTTCCTTTTTCATATTATATGAATACATTTAATATTTGCTTAATCATAAATGAATAAAGAATTTATGTTTATGATAAAATGATGATATGTATTTTTTAAAATGCTAAGTATGT
>Pf3D7_14_v3:3004936-3005793:f  | Plasmodium falciparum 3D7 | segment of genomic sequence | Pf3D7_14_v3, forward strand, 3004936 to 3005793 | whole sequence | segment_length=858
TAATTTTAATTAAATAATTATAAAAAAATAATTATATATTAATTATATTTTTTAATTAATTTTATTAAATAAAAATATAATTTTAACTGGAATTATAATTTTATTAATATAAATATATATATTTTTATTTATAAATATATCTCAAAAAAAAAAAAAAAAAAAAAAAAAGTGCGGTATTTTTTGCATTTACACGGGGAATTCTATGAAAATTGTATGCCAATGTCTTTTTGTCCTAATATTGCTGACCACATTTTGTATTCACATGTAAGATCATATAAATATGAAAGGAAAAAAAAAAAAAAATATTCATATTTAATGTTTTTATTTTTTTGGAAATTAAATAAAAGAAAGGGAAAAAAAAATAAAAAAATTTCATTTTTCATTTTTCTTTTTTTTTAGTGAAAGATTTTGTTTTAATTTTATATTTATTTTTAAAAATATTAAAACGAATACATAAAATAATATAATATTTTAAAATTTACATGTAGAGGTACCTTTTTTTTTTTTTTTTTTTTTTAAGGTGTACAATAAAAATTTATGCATGTGAATTGAAAAAAAAAAAAAAAAATAAATAAACCCAAAAATACGAATAAAAAATTAAAAATATAGGGTTCCACCTTTTTTTTTTTTTTTTTTTTTTTTTTCTTTTTCTTAAGAATTTACATTTTGTATATATAATAGGAAGGAAAATAAAATTTATATATGTAAATAAATTCCTTTTGTGATTTAAAAACATGAGGCTACGAAAAATATTTTTATTTTCATATAGGTGTACATAAAAATATTCTTATATATAATATTTTTTTCATTTAAAATTATATCATGACATTAATTATAGATACAATAACATTAGGGGGT
>Pf3D7_14_v3:3010975-3011202:f  | Plasmodium falciparum 3D7 | segment of genomic sequence | Pf3D7_14_v3, forward strand, 3010975 to 3011202 | whole sequence | segment_length=228
GTATGTAAAATAATGAAGCATATAATAATATAAAATCAATGCTTATTGTGATAACTTATTCTTCCTTATTTTGATGTTGTTTTTATATGTTAAATGAAAGTCATTTTTTGATAGTTGTCAATATATTTGTCCAAATATTTTTAATCAAATTATATTAATGGTTATACCTAAATTGAAGAGGAAAATGAGAATAAAAATAATGGATCATATAATAGTCAACTTTTTGTG
>Pf3D7_14_v3:3015579-3016376:f  | Plasmodium falciparum 3D7 | segment of genomic sequence | Pf3D7_14_v3, forward strand, 3015579 to 3016376 | whole sequence | segment_length=798
TCAAAAGAGGAGATATTATTTTTTTTATATTTTTTATTTTTTCTCTTGTTATACTTATGAGAATTATGGCTGTTATTATTTCCATCATTTTTTCCATCATTTTTTTCATTTTTTCCATTTTTTCCATTTTTTCCATTTTTGTCATTTTTGTCATTTTTGTCTTTTTTGTCTTTTTTTTCATTATCTCCATTCACATCATCGTCACCATCATCTTCTTCATCATCATCTTCACCATCATCTTCTTCTTCATCATCTTCTTCATCATCATCTTCTTCATCATCTTCTTCTTCATCATCTTCTTCATCATCATCTTTTTCACCTTCAGGCACGTTAACCTTATTATTATTTTCATCCAAACCATTCTTTATATCACCCTTTTCCTCTTCTTTTTCTTCCTCCTTTTTTTGTTTTTTATCACAATCAGCATTTGTATCCATCAACATGTGATCATTCTTGTTCTTGTCTTCCGCATGTGCTGGATCTCTAATAATACATAGATCTTTACGATCATTGTCTTGCTCCAAATGAACACATAAATATGTATATATTTTGTCATAATTTTTGGAAAATATGGGAATTAATGGAGCATATTGTGCTTTAAGATGATCTCTTTTTGTTGCTTGTATATATCTGTTTCTTCTATATTTTTTTTTATTTAGATTTATTCTATTTTTTTGTATATTGTGTGTTACACATTTTTTTTTTTGAAATAGATTAAGATTAAAATCATTTATTTTGTTTAATTCTTGTTTGTTTAGAATTTTTTGATTATTTTTTCTTTTAAAATTTTTTTGGTTT
>Pf3D7_14_v3:3018707-3019525:f  | Plasmodium falciparum 3D7 | segment of genomic sequence | Pf3D7_14_v3, forward strand, 3018707 to 3019525 | whole sequence | segment_length=819
TGCAAAAAATTCTATATTATACGAATAAAAAGAAAAAAATTAAATATTAGTGTATTATATATATAATGTGTATATTAGCGACCTAAAATAATAGTATACAATGTATATATTATTTGATCACTATATATAAAAAAATACGCAACGCTGAATCCGCAAAAAAAAAAAAAAAAAAAAAACAATTTAATGAAAAGGAAATAAATAATACTAAATAATAAAAAAAAAAAATAACAGTATCAATATATATATATATAGTTAAATGAATTTTATTGATACACATATATATATATCTATATATATATATATATATATATATATCCTTTTAGTTATATATTTTAAATTAATTACTATATAGATTAACTTGAATTATAATATATGAATATAAAAAATTGTAGAGAAATATATATATATATATATATATATATATAATATATATCGACATGCATTTAATTAGTTACTTCATATTATGGTGCCTTAAAGAGATAAAAAAAAAAAAATCAAAAAAATAATATAGATATGGTATCTTAATATAATAATAAAAAATACTTTAAATTTTATGTATAAACAATTAAATATTATATGTATTTTTATTTGTTCTAATATTTTACTTTATTTCATATATATATATATATATTTATATATTTCTATTAAAGTATTAAATAACTGCATGTATAAAATAGTTCTAATGTATTATATATTATGTAAGTATATTTTTACACATTCATTTAAATATAATGCATATAGATCTATTTATTTATTATCATACACCCATATATTCTTTATCTATATAATAAATCATCTTATGATGTTTTTCATGTAAAT
>Pf3D7_14_v3:3028395-3029266:f  | Plasmodium falciparum 3D7 | segment of genomic sequence | Pf3D7_14_v3, forward strand, 3028395 to 3029266 | whole sequence | segment_length=872
TTAAGGAAATATTTCTGGTAGTATGATGAGATATACATTTTTGAATAATTTTTATAAATATTTTTTTTATTTAAAAAATAAAATATTTGTTCACATAAAAAGACAATATTATCATTACAGATATTGTTGTCTATTTCATTATTACTATTTTCTTTTTTATCATTTTTTAAGATGAAAAAAAAAAAGGGGAAATGATCAAGTGAAAAGCTTAAAAGTTTAATAATCGATAAAAATAAAATTTTTATTTCTTCACAATTAGGACAGTATAGATGAATCATACAAATATTATTTTTATTGGTACTTGAATTTCTTTTTACACAATTTTGATTATTAAAAATATTTTTATATAATGTTTGAGAAGATATATTATTATTTAAATAAATATTTTGTGTATCAAAATTTTGATAATACTTTTCTTCTTTCGGGTTTATATTAATGTTTTGTGTAAATGAAGTTTGTATTTTTCTATACTTATTTATAGTATATTCATAAAATAATTTACAATAATTTTTGTATACATCTTGGTCTTTTAATATATAATTATATTTGTTTATATCATAACTACAACTATTACAATTATTATTATTATTATTGTTGTTGTTGTTGTTGTTGTTGTTGTTGTTGTTGTTGTTGTTATTATTGTTGTTGTTATTATTGTTTTTATTATTATTGTTTTTATTACTATTGTTGGTATTATTTTTTTTTTTTATATTTTGTTCAATTTTATCCTCTTTCTTTATATACTCTTCATCACATTTATCATATTTATTTACATACGGTTCATCGCTTCTCACCTCTTCCATGTTTATATTCTGCATATAGATGACATATTTTAAAATAATGAAATAAATTTTTTTTAAAAATTTACAGAC
>Pf3D7_14_v3:3059825-3060137:f  | Plasmodium falciparum 3D7 | segment of genomic sequence | Pf3D7_14_v3, forward strand, 3059825 to 3060137 | whole sequence | segment_length=313
TTTTCATTTATTTATATATTATATATTATTATTATATATATTAATATATTATTATATATACTTAAAAATTAAAAACAATATTTATTTATATAATATAAAATATAATCCCCAAATGAACATAGAAATAATAAAATAATTATTAATTAAATTGACGAAAAAGTGATATAGTGCAAAATTTTCATTTCTCTATTATATTATTATTTATTTTTTTTTTTTTTCTTATTATATAATAAAATATTATATTATATAAATATGATGAGATATGCATACTTTTTCATCATCCATAGATAATAATAACCGAAATATATAAAAA
>Pf3D7_14_v3:3062456-3062695:f  | Plasmodium falciparum 3D7 | segment of genomic sequence | Pf3D7_14_v3, forward strand, 3062456 to 3062695 | whole sequence | segment_length=240
CAAAAGGTAAGTCTTAAATATTAAAAAAACAAACAAACACATATGTATTTAATTATATATATTATATGTATATATGTATATATTTATATTTTATTTATTTGTAGAACGTTGATGAAGAAGAATTAGAGGGTTTGTTGAAATCCAAGAACGAAATGACACCAAGAAAAATAAAAAAATAAAATGTGAACATGTCCTGTGTTTTTTTTTTTTTTTCCTTTTTTTTTTTTTTAAAGTGTATTT
>Pf3D7_14_v3:3078593-3079040:f  | Plasmodium falciparum 3D7 | segment of genomic sequence | Pf3D7_14_v3, forward strand, 3078593 to 3079040 | whole sequence | segment_length=448
TTTGAACATCATTCTTTAGAAAATAGTATAAGAAGTATATTCCTTTTAACGGATATTTTAAGTTACAATAAAATAATAAAAAAAATATTAATGAAAAAATTGGAGCTGTTAAATATGCAAAACATTTCCCCTTCACTCTTTTGTCAAATATTTTTTTTATTAAAAAAATTAAAATGTGACGCACGGAATCAATTAGGAAGTCAGTTGTTTTTAAAACATTATAAGAAATTTATACCTTCTTTAACATATAGCGAAATATTATATTTAATAGAAAATGTAGAATATTTAATAAGTAGAAAAAAGCGAAAAATTTTTCTTCTTCTGATTTTATATTGTTTTAGGAAAATGAAAGAAAATAATACTCATTTGTTATATCAAGATTCTATTTTTATATGCATGAATCATATTTTTAAATTAATAAATATAATAAATAAATTTAAATTATATC
>Pf3D7_14_v3:3091552-3092112:f  | Plasmodium falciparum 3D7 | segment of genomic sequence | Pf3D7_14_v3, forward strand, 3091552 to 3092112 | whole sequence | segment_length=561
GAGCAATTTGTGATAAGGATAAACATAATTTAAAATTGCGCTATCATCTAATGTGTCCCATGATTTGGTTGGATTTGTTTTTTCTCTGTATACTGCATAATATCCATATTTAGGGAAAGGTGTTTCATGATCTATTACATTTATATTATTATATGATCTATCATTTAATAGTTTTAGATATATATATATATTAAATCCTCTATTACATATAGCCCCTATGGGACATATTTTACAACTCTTCTTTTTTACATCACTCTTATTATTAAAATTGTTATTATTATTATTGTTGTTGTTGTTGTTATTATTGTAGATGTTGTTATTATTGTAGATATTTTTGTTATTGTTGATGCTGTTTCCATTGGTATCATTTTCATCATCCGTAGATACAAGATAATAATTATTTTTACAAAAGCACTGATTTTCATAAGATGAACCAACAAACGTAGTGGAAAATGGAGGACAAGCACCTGAACAACTGTTATCATATTCATTTTCTTTGAATGTGTTAGGAGGGCATGGGAAACATTCCACGTTTTTATTTTCTGTGGTTCTTTGAACCTT
>Pf3D7_14_v3:3100755-3100993:f  | Plasmodium falciparum 3D7 | segment of genomic sequence | Pf3D7_14_v3, forward strand, 3100755 to 3100993 | whole sequence | segment_length=239
CAGATCTTTTTATTTTGATTGTTGCGTTACATGGTATTCCAGCAAAGCAAACATATTCCTTATATTCGACGGGCCCAGGTAAAAAAACAAAGACAGGGACAATATTCAATTTTAATTGATCTAAATAATCCGTAGAAAAGGTAAAATCTTTTATAAATTTATCCTTATTATTGAATTCATCTATGCTACCCATTTCCATTGTAAAATAAATTTGTTCGTTTAATTTGATATAAAAATTT
>Pf3D7_14_v3:3105313-3105814:f  | Plasmodium falciparum 3D7 | segment of genomic sequence | Pf3D7_14_v3, forward strand, 3105313 to 3105814 | whole sequence | segment_length=502
TAATTAAAAATAAAATAATATAATATAAAATAATATAAAATAATATAAAATAATATAGATTATATGAAATTGTCTTATACATGTTCAAAACAAATTTATAAGTTTTCATATATATTTCTGTAACGTTTAAGAAGAAATTAAAAAATTAAAGGATGTTTCCTTTTTATTTTTTTTTCTTTTCCTTTTTTTATTCGGTGTAAGATATTATTTATTATGCAAAAGTTCCCTACTTTTTTTATGTTACTTATGAAATAAAAAAATTTTAACTATTAAAAATATAGACCATTCTCATAATTTTAATAAGAGTTATTTTATATATTATATAAACATTATAAAATGATTTAATATTTACAATTTTATATACTTTTTGATTTATTGCATTTTTTAAGGCTTATATTTTATATATAATAAGTACATTCTGTGAAATAACCCATGTGCATGCACTTCAATAACTGAACTTTATAATCCTTTTATTATTATTTTTTTTTTTTTTTTCCATAAA
>Pf3D7_14_v3:3122771-3123128:f  | Plasmodium falciparum 3D7 | segment of genomic sequence | Pf3D7_14_v3, forward strand, 3122771 to 3123128 | whole sequence | segment_length=358
ATAAATATGTAACATTAAAAGTTTGTAGAATAAAATATATGTGATTGTATAAATATAAAAGTAGAAAAGCCTCTTATGGTATCTTTTTTTTTTTTTTTTTTTTTTTTATTTAATTTAAAAGTAATACATTTATATATATTGAAAAGACATATCATATATATAAATATATATTAAAAGAATAAAAATATTCATTTGTAAATATAGAAAAAAATAATGTCATGTATTTATACATTATTGCTAATTATGCTAGATTTAATTAAAAGCATTTCCATATATATATATATATATATGTTATAAATTAACCAAATGGTGAAATAAATTTGTATGCGAATGTAAATACATATTCTACAAAATGGTC
>Pf3D7_14_v3:3129280-3129579:f  | Plasmodium falciparum 3D7 | segment of genomic sequence | Pf3D7_14_v3, forward strand, 3129280 to 3129579 | whole sequence | segment_length=300
AAAATATATCTTTTTATATTTATAATATTCACATTCTAAAATGATTGAAAGATTAATAATATTTTTATAATATTAGGGAAAACACATCCTTTAAAATATATAATTAATATATGTATATATTTAGTTGTAGGCAGCGTTATTTATTTTGGCATGTATTCCAAAAAAAAAAAGAAAAATGAAATAATAATACATGGTAAATATGTTTTGTATATAGATCAAATAGTATATTTTTATTTGTTATAGTACGGCATGTAATATAATATATATGATTAAAAGAAAAAAAAATATATGTATATGTAT
>Pf3D7_14_v3:3137628-3138531:f  | Plasmodium falciparum 3D7 | segment of genomic sequence | Pf3D7_14_v3, forward strand, 3137628 to 3138531 | whole sequence | segment_length=904
TACATGTATATAATTATAACAAGTAAATAAATAAATATAAATATAAATATAAATATATATATATATATATATATATATATATATATATATACATATTTTAAAAAAGACACAAATTAAATAAATATGTTTATTATAACATATGATCTGACATCACTTCTATAATAATATACACATATTTATTTGAGACAAAAAGAGGAAATATATATATTGAATGACTTGTATAATATATTTAAAATTAAAAAAAAATAAAAAATAGATAAATTTTTAAATATTGTTAATGCGATTTATTTAAACTAAATTAAAATTTTTAAGAAAATCAATTTTTTATGTATTCTGTATATATATATATATTTATAAGGCTTAAAAAAAATATATAACAATTATATAAATTTATAATTACAATTATAAACGTGTAATATTTATTTTTTTAAGCTATGAATATATATATATATTATTTTACATTTGTATTCCGTTTAATAATTAGTATGTTTTTGTAGTAATTTCATATATATTATATTATATATATAATATGATTTTATTCATTTATTTTTTTTTTGTTATGTGTAAAATTTTTATAATATTCTTCACATGCATAAATATTTTATAAATGTGTTATGAAATATGTAATAATATGCAATTATAAAAAAAAAAAAAAAAAAAAAGAAATTAAATTTAGACTGCTCCTTTATAATAATAGATTTATCCTATGAATAAATATGAATTTTTTTGTTTAATTAATATTTTATTTTGTTTTATTTAGAAGGTGCACATTAATATTAAATAAACCATAAAATATATGGGAATAATTAAATATTTATAGGTATTTTTATGAAATAAAAAATTAATTGAATAGTATAAATTAAAATTAATATTATTTTTATATGTAATAAAATTATATTTTATA
>Pf3D7_14_v3:3144971-3145215:f  | Plasmodium falciparum 3D7 | segment of genomic sequence | Pf3D7_14_v3, forward strand, 3144971 to 3145215 | whole sequence | segment_length=245
CTGTGTTTACATTTGTATTATTTAATTGGCTTTTACATTTTATATATTGGCGGAATTGGTGTGTTACAAAGAGGGGGATTTATTTATTTATTTTTTTTAAAAAGGAAGAGTTATGTAATATATATTAAATTTATTTTCAAAAATTAGATCATCCAAATATATATATATGTATGATATGTATGTGTTTTTTTTATTTTTATGACGAAGAAATATGATAATATTTCTTTGTTATAATTATATGTGTT
>Pf3D7_14_v3:3146049-3146332:f  | Plasmodium falciparum 3D7 | segment of genomic sequence | Pf3D7_14_v3, forward strand, 3146049 to 3146332 | whole sequence | segment_length=284
GACCTATACTTTATTTAATTTATAAGACAAAAATTTAAAAAAAAGAAGAAAATGTTTATATATAATAAAAAAATAACAATTATATTGTTTTAAGTAATAACATAATTATTACTATTATAATCGCGGAAATGTAAAAGGATTACAAAAAAAGTACAAATGGATTTTTTCCCTTCCTTATTTTATCAGTGTGTGCATTTCTAGTAATCAAAAAAAATGTTGTACGCCTAATTATAATTAATAAAAAATACTTCAAGAAATTTAATATATTAATATGCTCATAATGT
>Pf3D7_14_v3:3147264-3148644:f  | Plasmodium falciparum 3D7 | segment of genomic sequence | Pf3D7_14_v3, forward strand, 3147264 to 3148644 | whole sequence | segment_length=1381
TATTTATATAAAGCCACATTTAACTCTTAATGATTTTTATGAAAATTTCTCTTCGTCTGCATATTGGTATGTATATATTTATATATGCATGTACATTTTTATTTATTTAATTGTGTTAGCAAGAGAATCCTAGTTTTTTCTTTTGTTGTGTTTGTGTGTTTATAGATTATTCTATATACGAAGAGGAGAGATATTTGTATTAATCCTTTTTATAATAGAGGAAAGAATGACTACCTATATGAATTTCATATCTCGTTTAAAACGAGTCTTTTCTCGTCCTACCAACTGTTTGTTGTGTCTTATATTTTGTATGATGTCTTTGGTAAGAAAAAAAAAAAAATTTAAAAGAACAGACATACATTTTTACATGTTTATAAATATATACAAACATATATATATATATATATATATATATATTTAATTTTTTATTTATTTTTAGCATTCGTACTTTCTTTTATTTGACATTCTTGAAAGATTAATTATTATTCCAGGAGGATCCAATCAGAAATTTAATGTATCTCAAAATGTTGATTCACCACTTCGATTCACAAATGCAGAAACTGAATTAAAATTTTCTGGAGATCATTCTGGATTAGAAGAATTGGATGTCTTACAAAATAATTATGAATATATAGAACAAGGTGTGGAATACGATGCTATAGGTAAATATGAGATAGAATATATTGAGCAATATTCTGATGAAAGGAACATACAAGTATATGTAGAAAATTATTATGAAAACAATGAACCTGATGAGAATCAAGAAAAAGAGATGGAAGATAACAAGGAACAAAAAATAGAAGATAATGAGGAAGAACAAATGGGAGATAATGAGGAAGAACAAATGGGAGATACTGTGAAAGAAGATATGGAATATAATGAGAAAGAACAAATGAAAGATAATGAAAAAGAACAAATGGAATATAATGAGAAAGAACAAATGGAATATAATGAGAAAGAACAAGTGAAAGATAGTGAAGAAAATAATAATATCAATTCGAGCAACAATACTATGCATAATAATCTAAGAATACATAAAAAAGCAAACGAAACAAATATATCAGAAGGTAAAATTAATAAAATTTCATCAGAATATATTATTTATAATATTTTTGAAAATGTTATAAAAACGTCAAAAGAAATTATATCTCTAATTGCTAAAGCATTTATGGGTCCTATAGAAAAAGAAGAAGATAAAGTAAGCAAAGGAGATATTTCTACATACAATTATTCAGATATAGAAAGTACATTAAGAATCATACAATTGATGTGGTTGTTTGATATGGACAATGCTGGTACACTATATCCAAACTCTAGATAAAAGTAGTTTCTTTTTTTTATTTAATTTATTTTTTCATTAAAAATGTTAAAAAATAAAATA
>Pf3D7_14_v3:3149076-3153342:f  | Plasmodium falciparum 3D7 | segment of genomic sequence | Pf3D7_14_v3, forward strand, 3149076 to 3153342 | whole sequence | segment_length=4267
TATACCATGATATAACTATAAATAATGCACATATATTAATATATACATATGTATATAATTGTGAATTTTTTTTTTTTTTATTTTTTTTATTTTTTTTATTTTTATTTACCATTTAAATATACATATTTTAATATTAAAAAAAATTTGGTAGTATAAGCTGAATTTTTTATTTTCATTACATACATATATTCGAAATATGCACCAAAAGATATATATAGAATGTGTCATATTTCTTTATGTTAATATGGAGTTTATATTTTAAGCATGCATATGTTATTATTATTTTATAGAAAGCAAAAAGTAAAAAAAAAAAAAAAAAAAAAAAGAAACTTGAATACAAATATCCGTTTTATTAATAATCTAATTTTTTTTTTTTCTTTTATATTATAGTATTATTTTCATTTTCTTTCTTTTTTTTTTCAATATAATATAAAAATTTAAATATATAAGCATGTGTTATATTTCTATAATTATTTTGTAAATAGGCCTGTTCGAATCGATATTAATTATAATATGAACATTTATATATATTAGTGATATTTCTTTGTATTTGTATAATTAAAAAAAAAAATAGAGGGAAAATAACATTCACATTTTTGAAACGACTGAATAATAAGAAATTTTATTATTTCGAAGAAGTTTGTGATTATAAAAATATGTGTTGATATATTTTTTTTTTTTTCTTATTTTTATTATGTATCATATGTGTAAATATTAAGGGTATATACATTGAATAAATTTTAAGAAATAATACCTGAGTTATCTTTTTATATCTATTTTAAATTATATCTATTACTGTATATACAAAACCTTGAAAACCTGTAATTCAGTTTTTTTTTTCTTTATTCCTTTATTTCTTTTAAATAAAATATTTGATTATTTTAAAAGAAATAATATATGTTAAAAAAAAAAAAAAAATTAATAATGCCCTAAATCTTTTAAACTTAATAAGTATTAAATAACAACATTTATTACGTATAGAAGACATTGTTTTAAATAATTTTTTATAAGTATTTATAAATAAAAATATATATATTTAAATGTTATAAATGAATGTACAACGGTAAATTTACCAAATTAAAGAATGTGAATATTATATATATATATATATATATATATCAATATATTAATATTTATGAATGTATTCCTTTGATATATGTCATAATTTTTATAATTTGTAATATATTATTATATATAAAATGAAATATGTATATATACCTACGTATACATTTTTGGAGAATAGTCGATTATATTACTTAAAGAAAGAAATGAGTGTAAGGAAAAAAAGGAAAAAAAAGTATGGAATATCACATTAAATTTTTAATTTATATAGAGTATTTCTTTTGGATTTTTCATTTTAATAAGATCATATATATTATATTGGATATATCATATATATATATATATATATAATGAATTGAGATGTTATGAGCACAAATATAAAATGAATTATAATAAATAAATAAATAATATATATTTATAAATGTATCCATTTAATAAAAAGAATATGTGGGATAATGGGAAATTTAATGAGGATAAATTATAATTTATGTATTCTGTATAAAATGAAGAAAAATGAAAATTATTATTTATATGTAATAAATAATTAATTCGAGTTAATATGTTTTATATAAATTATCATAATAGTAATATTGGAATAAAATAATAAATAATAAATATTTTAATTATATTTATATTAATTTCTTAAGCAAAATTAAAAAAATAAAATTTTATGTGTACGCAAAAAGTTGTACGCCTAAAATCTATATATAAATATAATCGAATATATTTGCTATGGGACCATTTTAAATATATAAATTTTTTTTTTTATTAATTTTTTTTTAATTAAATTTATTAATTTCGATTAAAGATAATTTAAATAATATATAATATATATATATGTATATATATATATATATATATATATATATATATATATTTTAACTGATTAGTTAAAACTTATATTTTTTCAAAAAAAAAAAAAAAAAGAATACAAACGAAAAACAATCATATATAAATAAATTTCTTTATAAATAATAAAAATAATGAAAATATTAATATATATAATATGGGATATCTAAATAACATAATATAATATTAAAAAAAAAAGAAAAAAAAAGGAAAATGAGAAAAGAGAATACCAATATAGAAAAAAATAAAATTGACATATAAAATAAATTAAGCTTGTATGAAAATATAAAACGGATATAAGATATATTAAGCTATTATATATTTGTGAAATATTATTTTATTTATGTTCTTTTATGTTTTTCTATATTATTCAAGATTTAGAAATATATGCTGAAAAAGTTATTTTTATTTTATTTTTTTTTTTTTCTTTTTCTTAATATATTGAGCAAATAATACATATCTATATAATTTTATTATATTTTTATATATATATCAGTTTGATATAATATTTTGAGATGCAAATATTATGTATATATATATATATATATATATACATATATTATATAGCTATCTATAAGCAAATAAGTATACATGTGTGTAATGATACATATATATATTTGTTATTTTATTGTTCACTATGAATTAAAAAATAAAAAAAAATAAAAATTAGATTAAAATTAAAAATGAAAAAATTATATTTTGAAAATATTTGTAAGTATATATAATTATATTTTAAAAATATTTATAATTTTTTAATTCGTTTTATTTATCTTAATTTAACAAATATATATAATATATTTTTATAATCATTCTTATAGGAATAATATATGTATTAAATATATATATATATATTATATATTTGTAAATTTTTTTTTTTTTTTTTTTATATATTTAAAAAAATTATTTTTTTTTCGAACTATTTATTAAAAATTTTAAGGGGAATTATTTTTTATTTTTTGGATTATTGCCTGAAAACGAAGAAGATGAAGGTTTCAAAAACTCGCCTTTTCTTATATATGTCTTTTATATGTTTACTGATCCGCTGTTTAATCCTTTTTGTAAGTTAAAATGAAATATTTTTATGCGCATATATATGTTTTCCTTGTCTTCACATATATATATATATTTTTATTTTTATTTTCAGTATATATGTCGAATTATAAGAAAGAAATATTCCGTTTTGAGAACATGTAATGTGAGAAATTCTCGAATTTTATCTGGGCCTCGCAAAAATTTTTTTTTTGGATCATGTAATACTAATAATATAATAAATGATCTGGAAGAAATTTTGAGGGATGAATGGGATATCGAAGTAGATAATATTTTAAGAGACGATGATACTAGTACATTCCATGGGAATACTAGTAGTTCAGAGAATAGTAATTATTTATCGATAAATGCTATTCATCGTATACATAGAGGTGATGATACAAATATTTTTGAAGAAAATGATGTAGTTTCTGTATCTGAAATAGTGGAGAGTTTACATGATTCTGATGAAATTGATCATACAGATAATATTGATAATATTAATAGTATGAATAATGGCCAAAATGAGGATGTTGATTATAGTGATGTCTCAACATGCGCTACAGAAAGTTCATTATCAAATCATGATACTGAAAATTATAATGCTTCACCCAATACTAGCGATGATAACGTGAATGCAGATATTTCAAATGATCATTCTAGGAATGTAGAAAGGATTCAAAATACGTATAATTTATTTATTGTACGTCCTAATACATGTCAGAATTCATATCCATTAATGATAAATATAGTTAATGAACATGGGGAGCCTTGTGATCGTCATCCTAATATTAGGAATACTGTAGGCCATTATGAAATGGAATATATAAGGCATCAATCTAGAGAAGATATGAATACGCTTTATGAATATGCCTTAATTCGTTTTCCTATTTATAATGAAAATAAAGATATGTGTTCTCTAGATGAAGATATATTATACGAAAGAAACTTTCTGAAAGATTTTGAATTATTAAAAAGCAAATCTTATGATATGTTTATAGATATTCATTTTAGGTTACGTAAAGGCATACAATGTACAGATATGTTATCTATTTTTTCTTTTGATAATAATTATGGTTATGGTTATTATTACAATAATAATTTCAGTACAGATGGTGAGCAAAACAATAGTAGGGATATGCATAACGAACAGTCTAGTTTAAATCAAGATGTACAGGATTCTTTTTCAAATGGAAATGGAACCCATACATCTGAAAATAATGGAAGAGATAGAGAAAGTACTAATATTTGTATGAATGATCGTTGCCCTTATGATAATTATAATATATTTGATAGAGATCATACTGGAAACATAGAAAAGGTATTA
>Pf3D7_14_v3:3153871-3154246:f  | Plasmodium falciparum 3D7 | segment of genomic sequence | Pf3D7_14_v3, forward strand, 3153871 to 3154246 | whole sequence | segment_length=376
AGTTTGTGCTTATGGTCGAATATGTCTTCAGAATCTTCTATGAATTATAATTACCGTCCTAATTTGGTACATACACAAAATCAAGAATCAAGTAATACAAGTGTGGATATGGAGATTGTTCCACCATATATGCCAGATTTAATTATAACGGAATCACCCACTAATACAAGCGGAACGAATTCTTCGTACACGATTCCTCAATATTACTATAGAAGAGAACAAATAAATGATACGAAAGAAAGTCCTGTTACTGATTATGATGATCTTTATTCATCTACTGATTCATATGAAAGGGATTTATCGAATATATCATCTTCTTCGGATGAAAGTGAAGAAAGTGATGTATCTGCTACTACTAGTGAATCTGAAGAAGCTA
>Pf3D7_14_v3:3159154-3159709:f  | Plasmodium falciparum 3D7 | segment of genomic sequence | Pf3D7_14_v3, forward strand, 3159154 to 3159709 | whole sequence | segment_length=556
AATGTAAATATTTTTTACACTGTTGTATAAGTTTGAATATATTAATATATAAAATTAATAAAGATTTTGAATAATATTTAATTTAGAACAATTAATATTTATTGTATTATTATATTTTATCTGTCTCTGTTGTTTAAAATTTTAAATTTTGTTTTTGTTAATATTTTTATTTTATTATTTATTTATTTATTATTATTTTTTTTTATTTTATTTTTTTTTCTGTTTTGTTCTGTTTTGGTCTATTTTTTTCTGTTCTGAATTTTTTTTTTTTTTTTTTTTTTTTTTTTTTGAAATATATGTATAGATATATATATATATATTAATATATTTACCATGACAGAAAGTAATATTATTAATGATGAGAATACTAAAGACAGAGCCTTAGTTTCTACTTTTTGTAACAAAGATGGTTTACGTATAAAAAGTTATTCATGGATAGTGAAAAAAGCTTTAGGTATCATAATATTAATACATGGGTTAGCTTCTCATTTAAGGTTTGGATTTTTAAACAAAAATGCAAAGATTGTAAGTAATGAGCATGCTGTTTTAATTGATG
>Pf3D7_14_v3:3163521-3170420:f  | Plasmodium falciparum 3D7 | segment of genomic sequence | Pf3D7_14_v3, forward strand, 3163521 to 3170420 | whole sequence | segment_length=6900
AAAACAAAAAAAATAAAATGAAAAAACATATATATTTATTAAATAAATTTATTAATTTATTAATGATTAATATTTTGGTTTTTATTTCAAGATTATTCTATATTTTTTTGTAGAATACATATGTAATATTTGATACCCAAAAAAAAAGGAGATGGAAAATGACGGAATAAGGGACTATCAAGAATAATTTATTTTAATAATTTCATTATACGCATTTTTTTATATTTGATACTAAAAAATAGTAAAAGTACATAAATAATTTTGCTTTTTTTTTTTTTATTATTATTTTTTAAGGCTAAATTATTTATATTTGTGATGAAAAATGTACGACCTCATTTTTTCCCAATATAAAAATATATGATACGTATGAAATATTATATATGTATTAAATAGAAGAGGAAATAATTAAAATATATATGAAACGATTAAGAAAATGTATTCACATAAATAAATAAATAAATAAATAAATAAATAAATATATATATATATATATATATATATATATATATATATATATATAATTATTTTTGTACCATCGATTTTATACCATTTTATTGTTCGAAAATGAGAAAGATAAATTTATTTAAAAAAAAAAAAAAGAAAAAAGAAAAAAAGGAAATATGAATAATGTATCGATAAGAATAATTTTTTTTTTTTATTTTATTTTTTTTTTTTATTTTTTGTGTGTTTGCTATTATTTGATAGAAACCAATTCAATAAATCATTGCTAATATTAAAAAGATCATGTCATATCAGCGTTGTAATATTATAATATATAAAAAAGAATATAATTAACTTATGATAAAGATAAAAAGTGAATGTTTAAAATACACATGGAATATATTTATATACATTTTTATGTGCACATTTTATTTTTAAATATATTTCTTTTGTTTATTTTTTCAATGGAATATAATTCTTATAATTTTTTTAAGATATAAATTAAGAATAAATTAAAAAGATTAAATTGGGATGTTTATTATAAAATAATAACAAATTATTATGTATATATGATTATAAACAAAAAAATATATATATTTTTGCCTTTATAAATTTATATATATATATATATATATATATATATATATTATTTGAATTATTATAAATTTTAGTCGTTACAGACGAAAAAGAAGAAAAAAAAAAAAAAATGTTAAGAAGTTTGCCTTTGAGATAATTGCAAAAATATAGTCTAAAACCAAAATAATAACAGGAAATCAATAAAAGTAGTAAGAATACAAGCAGTTGTAATTACAGGAACAATTTAGAGTGTGTCAATGTTAAAAGGAATGTAAGATGTAACAACCTTAAATATAAATACACGAAATTCATAATGTTTTGATGTATTATTGTAAAAAAAAAAAAAGAATTTTATTTATATTTTTCTTAATTCTTCTAATATTGTAAAAAAAAAAATATTTTGCATATATAATATATATGAGAAAAAAGAAAATAAAATTATTATATTTAAACATTTATTTTTTCTTTATATGCTATAATTTTTTTTTTTTTTTTCTTTTTCGTAATTATATAAATTAAAATATAAAATTGTTTTTTTATAATTAATATTACTATGCATTATTTCTAGTTCTTCTTAATTTAAGAAAATACTTGTCTAATATATATATATTTATTTTCTTACTATATGATTATTATATAATTCATTACAATATTGATATATTATATGATTTTTTTTCGATATAATTTTCCATATTACATTTATATTAGAAATTGAATTTTTTGTTTTACTTGAATAAATAGAGCATGTCTTTTTTATTATATAATGAAAGTATATAAAAATTAATAAAAATGGAAAAGATAAAATTAAATAATGAGATAAAGAGTTTTATTTATTTATTTATTTATTTATTTATTTATTTATTTATTTATTTATTTATTTATTTATTTTATTATATTTTTTCTTCTGATTGTTCTATAGGAGTTCTAACTTTTTCTTAGAACCATTTTCTTAAGATATAATATTATCTGTTTTATTTATATATATAGTTACCTTCAAATTATATATTTAAATAAAATTATGATTTAGTTTAAAGAAGTATATAATTTTTTTATTCTTTCTTTTAAATAAGTATAATGTAACATTGATGAAAAAAAATAAAATAAAAAAAATAATCTAAAAACAAATATATATATATATATATATTGTATAATATAACAATACATAAATTAATGTATTTATTTTATATTTTTTTTATATATTGATAATTTACTATTTGCTTTTGTTTTTGTTTATTTATATTCTTTTAAAATTTATAATATATTTCATATTTTTAATGTGTATTTTATGCTCCTACAAATATTTTAATATATATATATATATATATATATATATTATATTTTTTTAATTAGAAGTATTTAATTAAAGGATTTAGGATTGTCTAATAAAAATATTATAAATGTAATAAGGAATTATAATATTTGTAATATTAATAATAGTAAATAATCTATTTATATATATACATATTATTCTTAATATTTGTTGTCCATTTTATTTATATTATTAATTTGAAAATATTGGTATATGCGTTTATTTTTAATAATTGGAAGAAATACCATTAGATTTCTATTATTACTACTATAAAAAATGTTAATAACATGATTAACATATAAATGTTTTTTTGATTTATTAAAATGTATTATATTTTATTAATAATTTTTTAATGAAATATATATATATATGTAATAGGTATAAACTATCTAAATGTTTTATTGATTTATATAATACATGGAAGCAATAGGTACTTTTATATAATTACACATTTGACAAAATAATTAAATATATATTAATACATTTTATATATAAAAATTAAAGAAAAACTTAAATGTTATATTTTATATATATATATATATATATATATAACAAAATATAATTGTAAAAATTTTGTAATACCAGTTTTGGATCATATAATTATGTGATATATTTTTTGTTATATATATAAATATATCTACAGATATTAAAAAAAAAAAAAAAAAAATTTATTTTATAAGAATTAATATAATATAATATATATATGTTGATTAGGTTTTATTATTATATGCTTATTTATTAAAAAAAAATTTAAATGTATTTTATTTACATTTCTTTTTATTTTAAAAAAAAAATTGTTATGACACAACATTTTATAAAATCCAATAGATCTTCGATTGATAAATATAATAATAATAATATATAGAATAAAACTAAGAAAGAAAAAATTTATATAAATATATTATATTAAATTATAAATAAATCAATACGTTTATATCATTAGATAATATTATAAAGATAAAATATTATATTACATGTTACTTCTACATTATGTAATTTATTAATATATTATTATTTTTTTTTTCCTATGTATATGTATTAGTTGGGATTAATAAATATAAATTTTTTTTTTTAATAATTCTATTTAGGTAATGTATGTTAATATAATATGATATAGGATAATGCACGAGAAATATATATTTAATTATATCATTTATAATTAAATAAATAAAGACATTTATATATTATATTTATTATTATTATTATTATTATTATTATTATCATTTTTCTTTTTTTTTTTTTTTTTTTTTTTTTTTTTAATCTATTTTTATATAGCGAATGAATCTATAAATTCATGCATAAAAAAGAATAAAATAAAAATTATATATTCATATATGTATGTATAATATATTTATACCAAAAAAATGTTATTATTATATGATCCCTATATATATTTATTATTATATAATGCATTATAAATGTATTTTCATTTTACATATTTTAGAATAAGAAAATAATATATATTTCTATTTTTATTATATTTATAAATATATTTGAATTTCCATAAATAATTATTATTTTCTTCTACTCTCTCTATGAAAATGTTTATGGATTGTTTTATTTTAAAGAAGTAAATATAAATATATATATATATTATAAAAAAATGATGTCATATTTACATATTATTTTAAATTCACCTAAATGTATTCGATGTATCCATTTTCTTTATTAAATTTACATTTTTTGTAAAATATAATTTTATAATTAAATTTGTATCTATATTATAAATATTTTAGATAAATATATATTTTTTTTATTATTGATTATATTTTTACAGTATTTTATTTATAAAAGAAAAATGAATAATATTATTTTATTATAGTGTACTTTTTTAATCAAAGGATTCTATTTTCTTTCTTCTATTTATTTCTTTATCTTTTTTGTTCTTTTTTTTTTTTATCCTTATCCATTTATATCTATAGATAGTTTGATATATATATTTAAAATTTTAACTATTATTGTTTCTTTTTTAATATAATGGCTAAATAGTACAATATAATATTTTTTAATTATATTAAATACTTTTAATAAGAAAAATGAAAAAAAAAAAAAATTAGAAATATAAAAATAAAAATAAAAAAAATATATTTTAGATATATATATATATATCTTAAATAAAAGTATTTATTCTATATATTAATATTAATAATATATTTTTTTTTTTTTTTATATAAGTTTAAATATAATTTTAAATTTATGTATATTATATATATAAAATTATAAAATGTTATTTACATAATTTTTTTTTTATTATATTTTTATTTTGCATCGATAAATATATTTATCAAAATGAACTAATATATATATATATATATATATATTATATTAATTATATCTACTTATTTATTTGTTTATGTAAATTTTGTTTTTGCATGTGTATATTTTATAATATATTATATGATAGATATAAATTAATATTATATTTTATTTAATGTATTCTTAAGGTTACAATAATTTTGTCGTATCTATATTTATTGTTTGATATGTTGTTATATATATATATATATATATATATATATATATATATATATATTAATATACAATTAACGTGTTTTAAATTATATTTATTTTGTTCTTTGTTTATGTATTTATTTTCATGTATTCCTATTTTTACAACACAGTATCACATATTACTTATTTATTAAAATTTATTAATGCACTTTTTTTTTTTTTTTTTTTTTTTTTTTTTAATTTACAAAGATGAATATATTTTAAAATGAAATGTGCTTATAAATGTAACGTAGAAAATAATCAAAATATGAATAATACATTTAAATCATCTCTTAATAAATGTTTTAAAATGATAAGAACTGAGTGCATTATAGGGAAGAGAAAAATATTATATTATATGTCTGTTAATGTTTTATTTTTTCTTTGTTTTATTTTTATTTTTTCAAGATTTAACAGTGTAAGTTTAATTTTAAGATATACATATTTAATATTACATTAACTTGGTTTATATATATATTTATATATATTTGTGTGTTTATTTTTTTTAGGGCCAGTTTTATGAGAAATGGAAAAATAAGCCTAACATAAAAAGCATATGTGGTAGAAGACTTCATAGATCCTTGTATGAATACCAAATATGTAATAATTCAAAATATTTTAATGTTTATGGAAATAATCAAAATATACAAATTGATAATTATAATAATGCCATAATTTATTTGGATGATTATTCCCAAAATGATGTTTTAAATAACTCAAAATCGATTATTTTAAATAATGAAATAATAAATACAAAATGCAATGTCCTATTAAGAAAACAAAGAGTACTATATGAAGAAAAAAAAGATGTTTCAAAAGAAGGTAATTCAGAAACGTTAGGAGATCTTCGTAGTAAATTAAAAACAAAAACAGAAAAAACTAATAGAAATATATATGCAAATGTATATGAAAGTGGGATATATGTACCAATAGGATGAAATATAGATAATTTAAATACCAAAGAAAATGAATTAAATCTACCAAATAACGCAGAGAATGAAAACCAATCAAACATTCCTACAAATACAAATGATGCACGTCAAAGAAATAGAACGGAGTCTGATGTAAAACCTAAAGTTATTAATTTCGCACATGGTGGATTCAATAATAAACGTATAGTTGAATATGAGGTAGTTCCTAAAATTGTTAATACTACCGAAGAAGGGAAGGTAAGAATTAACAGAGTTGAATATGAATTAAGAGCCAAATATGAAAAATCAAAAAATTATGAGGTAAATAATAATGATAGAGAAACAAATGATATATCATCTAAAATGGAAACACAAAATGAACCAACAATAAAAAATTCAAATGATACAAACGATGTGAAAAAAGAGGACACGAATATTACACAACAAGGTAGAGTAAATAGTAATAGTAGTAATATTAATGGTGTCAAATCAAACGTTACTACTAAAGAAACTCAATCAGAAAAACCATGTAATAATAATCAAACGAAACAAGCCACTAATCGATTTATAAAAGATGATGAATCAGATAAGAAAGATAAGATTCAAGATAATAATAAAGGATTAAACGTTACAACTAATAAAACTAATCTTAAAAATAAATTAGGAAATAATACAAAACAAATAAATCAAGGTACTAAACCATTTGTAGGAGATGATATATCAGATCAGAAAGATAAATTTCAAGATAGTAATAAAGGATTAAAAAAGGGTACTAATCCATTTATAGATGAAGATGAATTAGAAGAGCTACTTAGACTTGAAAGAGAAGAAAAGAATAAAAAGTAAAAAAAACAAGATGGAGAGATTAATCAAAATAAAAAAAGTAATCCCGGTGTTCAAAATAAAACAAATAAAAAAAACAAAACAAATAGTCAAAATAAACAAAATAAAACAAATAATCAAAATAAAAAAAATATGACAAATAAATTAGATAGTCAAAATGCAAAAAATGAAAAAGATATTCCGAATAAATTAGATAGTCAAAATGTAAAAAATGAAAAAGATACTCCGAATAAATTAGTTTATGAAAATAAACAAAATACACAAAATAATAAAAAGGTAAACACGAAAAAAGCTGATATTGAAACAAATGGTAAATCAAACATAGAGACA
>Pf3D7_14_v3:3171652-3184635:f  | Plasmodium falciparum 3D7 | segment of genomic sequence | Pf3D7_14_v3, forward strand, 3171652 to 3184635 | whole sequence | segment_length=12984
ATTATAATAGGAAAAAAACAGTTACTAAAAAGATATTATAGGTATAATGTAATATAATATATCTACAATATTAATAGAATAATGAAATAAGTGTATATTAAATATAGGTTTTCTTAATGAAAATTTTTTTTTTTAAATTATTAGTATCTACATTTATATAAAATAATATCTCTTATTTATATGAAGTAAAATAATATAAGGAAATATGTTTGTATTTATATATTTTTTATTAGCACAAAATATTATATATATAGTAATAATTATATTATATATATTTATTAATATTATAAGACTTTTAAATTATTTAATAAATTTATATTAATACTAGTATAATTAGTATTATATTTTTATATATAAATAAATAGTGCATTTTAATATTTAACGTAACAATAAAAATAATTCTAATTATATACATGTGCAGCACGTAACATAATTTTTATTTTATACTATATATAAAATATTTTGTAATATTCGCTATAATTTTTAATATATTTAAGTATTATATTATTATTGCATGAAGTCATATTTATTGAGATGTTATATATATATATATATATATATTTAATTATTTAATTCAATATAATTTTTTTTATATAAAACTTTAGGCATATATCATATATTTTAACTTTCATTTTTATTCTTTTTTTATTTTGTTCTTATATATGTTATCGTATAAATAATAAAGGCATGTTTTTAAGTTCTTCCATTTTAAAACAACGATATATTATTTATAATTAGGGAAAAGACGATATTAAGAATTTTATATATATAAACATTTATTATAAAAAAAAATATTCCTTTTATACAGATTTCTTTTTTTTTTTCTTTTTATAATTATATTATTTATAAATAATAAAAAAGTAGGTTTATTATAAAATAGGGTTTAGTACTATAAAATATATTTTCTAAAAGAATTAAAATGAATTATATATATTTGTAAAAAATTTAAAAATATATATTATATTAGTTATAAGACATGTTCATATAATTTTTTTTATAAAAATTATAAATGTTATATTAGTATATGTATATATATATATATATATATATATCTTGATATAAAATATTTTTAAAAATATATAACTAAAAAAATAAGTAACATAATAAATAAAACTAACTAATTTGAAAATACTAAAGTGATTTTAAAAAATTTATTATAAAAATTATAGTTTATATATATATATATATATATGAATTGATTAAATATTTGTTTCTATATTATATATCCCTTCATATAATATAGAAAACAATATTATTATATTCATTATACGAAATAATATGATTTGGTACGATTTAATTTAATTACGCAATATGTTTACCTTAATATCTTTCTAAATAATCAAAGCGTTTAACAATATATGTAATTATTGGTATTGCTGTAAATATACTACAAGCATGAGACAGGAATACAGAATTTTCCGTTACATGTTGTGCTATAGGTGAGGATTTATTATGAACATTTTGATCTATTAATTTATCAATATATATATTATCAAAACAATCCATTAAATATAAGGCTCTTTTGAAAAACGGTTTTTCATTTCTTTTATTTATTTCTTTCATTTCTTCATGGTATTCTCCAAGTAAAGATTCTAAGTTATTATTTTCGGTTGATATATTATTATGTGATTGAGAATCTGTGTTTAAATTATTTATGTCTTTATCATATTTTATTTCATTTCTTTTTGTGTTTTTTTTTATATGCGACGTTTTTAATGATTTATTATTATTAGTGTATGATTCTGTAAGGATCCTATTTTGTGTTATATAAATATTAGCATATGTATTAGGTGATAATGACTACGGTGAAAGAAAAAAGAAGAGTAATATATATATGTAAATGGTAATATTATATATATATATATATATATATATATTTAAATTTTACCTTATATAATGTATTACTGGATATAAAAATTGTAAAAACAAATAATATTTGTATGAAGAATTTTATTTTCCTGCTTATAAATACATAACAATTATGCTTATCCATTTTGTTGTTTCAGCCAATAAATCATATATATATTTTTTTTTTTTATCTTTTGGATTGTAAAATAGGATCTCTTTGTGTTTTGTTTTTAATTTTTATACGTTGATGTTTTATTTTTATATTAATTGAATAATATTAAAGCTTTAATTTAAAAATTAAATATTTATAAAAATTGTGTGTAATTAAAAAATATAATTAATATTCTATGAACAAATTAATTAGTATATTTTTTTATAAAAAGTAATTATTTAAACATTAGAAAAAAAGAAGGAAAAGAAAAGAAAAGGAAAGGGAAAATGAGAAATATAAATTATATGAAAAATATTATATATATGTATTATAATTATTGATATACACTATAATTTCACATACATGTAAATATTTATAAAATTATTTATATGCAAGTTTATATATTTTAATTAGAATAATTAATTGAATTGTATATAATTATAGATTTATAGATAAAATTGTTAATTTTTCTAATATTAATAAATACTTGTTTTTTATAGTAAATTTTTTATTTTAGTTGTTAAATATATTATAATTTAATAATAGTTTAATTAAACATTTAATATAACAATATATATATATATATATATATATTGTGCAGGTTTAAGGTTATACAAATTTATATATATATTTCTTCTTAAAAAAAAAAAAAAAAATCAAATAATATATTCTTTTGAGTTATTATAATTTTATATATTTGTTTGCTGATAGAATATAAATTTATTAATTTAAATATATATATATATATATATATATATATATATATATATATATATTTAATATATATATTATAAATTTTATATTTGGAAATTAGATTTTATAAATATATTTATTATATTATGTATACAATACATTGATAATGTATATTTATTATTAATATATTTTCCTATTAAATGATCAAATGTGTTAATAACACGAGAAATATAATTATATATATATAGGAGATCAAAATGTATCGTTAGATATATAAATATATTATTGATACAAAATAAATTAAATTATTATATTATGGATACACTATTACTATAATGAGTGAAATAAAGTTTAATATATTATAATAACATTTTTGTTAAATATCTAGTGATATATTTATAGTTTTTTTTTTTTTTTTTTTTTTTTAGAGAGTTCTATATATATATATATATATATATATATATATAGGAAATATAAAAAATTCAATTAATTAATAATTAATATTTAAATTATATTTCCTCTAACTATTATTATTTTCCATTTGTAAAATATGGATCACAATATATATTAGTTATTACTAGATATAAAGAAAAAATATATAGAAATTTTCTATATACATATTATAAGTAATATTTAGATTATATTAGAAATTGTAGATAATTAAAATTAAATTTTGAATTATGAAAGAAAGAAAAAAGAAAAATAAAAAAAAAATAAATCTAATATTTTTATTAGAATTATAAAGAAAGGTCTTATAAATTTGATATAAATGGATATTTAATATATATATATATAATTGTGCACATAATTTTAAACCAAAAATTATAACAAGAACGACGAGTTGTCATTATTTTAATATATATAGGATTAAAAAAAAAAAAAAAAAAAGAAAAGAAAAAATTGAAAGAATTATATATATATATATATATATTTAATAATTTAATTGGTTTAATTGTATTATGTAAATAAATTTAACTAAAATTAAATATAATATATTTTTTTATATATTTCTTTATATTACACTTATGAATATAATAAAGAAATAAATATTTTCATTATATTATATATATATATATATATATATATATATATATACATTTGTTATTTTAAATATTTTTCTTTTTTCTAATAATATATTATAGGAGATTTATGTTATTTATTTTTTGAAGAAGATAATATGTAAAATAAAAAGAAAATATGAATTTCTTTTATGTTAAAATATTTTCCTTGCTTTTTGTTTTAAGGATTTGTGAAGTATTCCATACGGTAGTATATATTAAATATCATAAGATATAGTTATTACATTCTAATAGATTTTTATTTTAATTTGGATTTATTTTATATTGTTTTTATGGATTTTGCTTTTAATTTAGAAAAAATAATAATATAAAAACAAGATAATAAAATAAATGAATAAATAAATAAATAAATAAATATATATATATATATATATATATGTATCTTTATATGTATTAATTTTTATAGAGTGAAATTAATATTTTGAAATATAAACATGGAAAAAAAATGTGTGCAGAAAAATTCATATTTGTTAGATCATTGTCTGAAGAGGTGAAAGAAAAAAACTTAAATACAAAAATTGCCGAATGTGATTTAATATATGACATATTAGAGAAATTTAAGTCACTAAAATATAGAAATTTAATAAATAATAGGGAAATTGATTCTTACCATAAAAGAAAAAAACAAAAAGAAAAAAAATTACAGGATAAAATTATAAGACAGAAAATGAAGGAATATTATAAATTGAAAGATAAATTAATTATTGATAAATCATTTGGTACACCAGAGTATAATGAAGTAATAGCACGTATTACAAAAACAAAAATAAAAGATAAATTATATAAAATGATTTTTAAAGGAAAAGGTTTTTGGAGAAACCTATCATATACTATACGTACCCTAGGTGTTGCTTCTGCTGTGACTTTGTATTTAGGTATTATTGGTGCATCCTGTGGATTATCCGGTTGGGTTGCTGTTCTTGGTATTTGGAGTGTTTTTGTATTTTTACTCATTATTATAATTGTAGGAACATGGTTTCTTGCTACATGGCTATGGCCCCATAGGGATACATATAATGAAAAATATAGAGTATAATATTTTATATATATATATTTAATTTCTACGCATAAAAATAAAAATATTTATTTAATAAAATTATTAATATATTTATATGTTGCAATATTATTATTTTAATTATTATATATTTGTTCATATAAATATTGTTTATATATATTTTTTTTTTTTTTTGTGTATATTAGTAATATAACCGATTTGATTATTTTTAATTAATCATATAAAAAATGAACTATAAAAAAAAGAAATATAAATAAATCTTTTCATTTATATGTATATTTATCTGTTGTTCATTTTAATTAGGAATATTTTAAAAAATATTTAAAAATATTTATGTCTTAATGTATGTATTACTATTTTAATTAAATATAAAGAAAAAAAAGAAAGAATAAAAAGAAATTATAGATGTTTTATACACATGGAATACTGTTTTGTTTCTTTGTTTTAATTTAATATATGTTATATATTTTATTTTATTTAAAAAATATATATTTAAATAACATATATTTTTTTGTTCACACTATTTGTTAGTATAATAATACATAAATAAATATATGTAAAAATGGAAATAGTTATATGTTTTTATTAATATTTTCTATTAGAAATAAAAATATATAGAGATATCAAAAATAATAGGATACAATAGGTAATATTTAAAGTTTTCTACGTTTTTTTTAATATTAAATAGAATATTTATAAACAATATTTTAAATAATATACTTTCCTTCATAATTAATGTGTTCTCTCTATAATTTAGATATAATTTATTTTTCTAATATTAATATGTACAATATATATATATATATATATATATTTATTTATTTATATAATTTTATTTATAATATTAAAAAATAATTAAATAAATATTAATAATATTTTTAATATTTATAATATCTAAATATATATATATATATATATTACAATATTAATAGATCATTTATTATATATATCTATATATTGTATGGTACAAAGACATACAAATTAGTATAGGAAAAGGTAATTTTATAATTATTTTTTATATATTGTTATTACTTTTTTTTTATTTATTTAATGCTAATAACTTTCTTACATATTTCAAAAACATATTTATAAATAAATTATAATAATTTTTATTTCCCTTTTCTTTAATAATGAATATATATTTATTTTTCAAATTTGAAATATATAATTAATATATTAATTATGAAATATTGATTATTCAATATATATATATATATATATATATATTTATATTTTATTGGAAATTATATATTATTGCATTTGAGGAAAATGTGTAGGGAGAATAAGATGTACAATCGTTATATTTGAAAATCAAAATAAGTAAATAAAAGGGTATAACGAGATATAAAAACAAAGTATAAATAAATTTAATGAACTTCAAAATTATGAAAAATATACTTTAAAATGTATATATTATATTATCATTTAAGTTATTTATGTATTTGTTTAAAAAAAACATGCTAATTATAATATTAATATTATGATAAAAAATTTTAACAATGTATGAAGTTTATATTATATTTAATATATATATATATATGGCAATTTTATTCCTGTATAAAAATTAATGCACGTTATATATAATATAATATTATATATATATATATATATATATATATATATATAAGAATAATTATATATGGGTTAAATATATTATATTATTTTTAATTTCATCGAAGGAATAATTATATATATAAGAAGAAAATTCAATTGCTTTAATAACACTGCATCTTATTATATTAAATGTAAGTATACTCTTAAGAAAATCACTGTATCCATATGTTTATAAAAAAATACGTATAAATAGCAATATATATATTATATGTATGTATATATATATATATATATATATATATATATATAGTTATATGCTGTTATAATTTATATGTTATATTAATATTTTCGATAATATTTTAAATTAAAATATATGTCATAAACATTTTTACAATTTAAACAATATATCGTAAAATTACAAATATATTAAAGCATTAAAAGATAATAATATATTACTTTATTTTTTTTTTTTAATTTTAATTTATTTTTATTGTGTTAGCACCCAATATTTTAACGTGCGCATATTTTATATATGTAAAATAATAAGAATACATAAGAAATATATAATTTATACATGTATATACTTGATTTTTTTAAAATAAAAATAAAATAAATAAATAATTACATATATAAATAAATAAATATAAGTATAAATATATATATATATATAGATGGGATCAGAAGGATGTTGATTCACAATAAACACATCTGTTATTTTTATGATGATTAGCTATAATATTTTAATTCGAGCTTATATATTTATACATCTTCATATTATGAACATCGCAAGAAAGATAAGTATTTTTTGTAAATTTTATATTATAATAATTAAAAGGATACACCACTTTTTACAATGTCATTTGCTAGTACGCATATTGGTTGTACAAAAAAATTATGCACCAAAAAAAAGACGTACAGTTATATTAAAATAGGATCTTATATATATATATATATTTATTTATTTATTTATTTATTCATTTATTTATTCATTTAATTATTTATTAATTTATATATTAAATAATATATATATGTATATATATTTTTTTTATTAAAAAATATTTTTTAAATCCAATTGAAAAAAAAATTTCGATACAAAAAATATATTTTTCTATATATTTTTAAAAAAATTATATTTATTTTTTCACACTATTAAATATAAACAAAATAAATATTTCAATTATTATATAAAATTCTTTAAACATTATTTTATGTTTTTATATATTATTTCATTTTATATATCTACAAAAAAAAAAAAAAAAAAAAAAAATATATATATATATATAAAACTTAAAATAACTTAAAATTTTTTATTTTTTCCTTTTCCATTATATTTTATTTTAAAATATATCTCACAAAAAAAAAAATTTAATATACAATATATTTTATTTACATATTTGAATGAAAAAATATATTTTCCATATAACAATATTAATATATTTTATAATTTCAAGAATAAACGTATATTTGTATATATTAGTATCATCTATTTATTTATATATTATATATATTATATCTACTGATATATTATTTTGCCTTTTTTGGAGAATATATTAATATATTCGAATCTTTTGCCAATATCGGGATACCTCCTTCCTTTTCTTCTCTTACGTTTTGTTTAAACATCATAACAAGATGTCGAGGATAGACACGCGCAACAATTCTTACAGGCGCCAGAACTCAAAAGCTGTTAATGAGTATTTATATGAAATAATTCGTGCGAGGAATAAACAGGCACAGAGGAAAAAATATTTAAAAATATTTTTATGCATTTCCTTATGCATTCTTTTTTTTTTAATAGGTTATGCATTCATTATGGTAATGAATATATAATATATATGTAAAAATTAAGTAAATAAGAATATATATATATATATATATAACTCAATAAATAAATGAATATGCATGTAAATATTTATATATATATATATTTACTTATTATATATGTATTCATTTTTATAGTATAATGGCTCTGTTGACGGAAGAAAATCCTTGTATCCAAAGAAATGTTCGAGGAAGTCGAGAAGCCTCTCTGAATTAGTACTTGCTAATTATCCTTCTTCAAATTATGCTTTTTCAAATTATGCTTCTGCAAATTATTCTTCTTCAAATTATCCTTCTTCAAAAATGGATGATTTAAAAAGGCATGAGAATAATTGCAGTAGTTCAAATAAAGCTGTGGATGAAGAAGGTATCTGTAAGGATACTTTTGGAAATGCTCTTGATGTACCGAAGTATGAGAATGATTCGTTTCATAGGGATTATCACAAAAGTATGTTTGATATTAAAAATATTAAACTCGAAGAAATATCCTTGCCGTTATCCAAACTGGAATTAAGCCATATTATTAGTAGGCTAAATAAAGATGTTCCTAAAGAATATCTTATGAACTTATGGCTACAAGCATTTGCTGTATCAAATGATTTGGTAGATATTGTAAATCTTTTAAATGAATATATACAATATTATAAGAATCAAGTGGATAAATGTATAGAGTTAACTAGTAATGGTAATTATTCTTGTTGGAAAAACTGTAATGTTGAATTGGCTCAAGCATTATTATTTGAACATATAGAATATAAAACAAAATTCTATAAAGTTTTAATTACCAGACATATGTAAATCTATAACATTTTTTATATAAATATATATATATATATATTTTATACCAATTTGGTACGAAAAACTTTTCAAGTAGTACCATATGTACAATAGTATATTTTATTTTTCTAAGATAGAACGAAATAAAAATGAAGTATAGTCCTTATATATTTATAATTATATGTATAATTATGTGTGGTTTATTATACGTATATATAAATAAATATATATATATATGTGTGTGTGTGTGTGTATTTTAGTGTGTATATATATACGTGTGTATATATATATATATATATAAATATATGTATAAGTGTTTTATTTTTCTTATAGAAACTGTGTGTTTCATATATTTTTATTTAGTAGTTTAATTATTTTATATAATATTCTATTCATGATGTGGTTCGTATTATTTAGATACAATATACAAACATAAATATAAAACAAATATTTAATAAAAATATAATATCTCGAGTAAAAATATATATTACAAGAGATTATAAAAGTTTATTATATTAAAAAATTTTAAAAACTTAGAAAGCAAAAAGGAAGAAAATTAATTATACAATATATATATATATATTTATGTAGGCACTTACTTTTTGATCATTTTTCTTTTTCTTTTCCTTATTGAATTTCATAAAATATCAAAACATAAATATATTTTATATTCAATTATAGCATAATATAGTAATAATAATTATATATAAGAAAACCAATTTTGCATAAATGACATATTTTTATTATATATTCATAATATAATATTGATAAAAATTGGAACTTGTTTTTTTGGAAATTATATTTTTTTTAAGCATATTAAGAAAATAATGTAGAATAATAGTATCAATCTTATACATGCATAAAATAATTATAATACACATATAATATATTAAAAGAATACACCTAACGTGACGGTTCTTAAATAATATGATATTTTAATTTTTTTCTTTTTTAAACTATTTTATCAATATTTATCAATTTCCATATCTCTCTTTTAAAATAACACAAACTATGTATATATATATATTAATTTTTTCAAATAAATATATTTAGCATTATTTATCTGTGTTATATAAAATAATTTGTTTTAAATCAGTGTAAATATCAATTCAAAAAAAATAATAGTAGATTAATTAATATAGTTTATAATTTATTTAAAAAGTATTAAAAAAAAAATGAAAGTATGTTTAATTAATGTTTTGTCACACAGTATGATTATATATATGTTTTTGTAGAAACTTACATATATATATATATAATATGTAAATATTTAAAATTTTGTGTTGATTTATTTTTTAATGTATTATTTTTATAAAATAATTTATATTTCCTATTTATTTATAATATATTCACTGTGATATATAAATAACTATTTAATATATATATATATATATATATATATATATAATAGTAATATAATTTGGTCGAAACGAAATAGAAAGATTTTTGTTTCTTATTATTATGCATATATTTTATTCAAATAATACGTAAAGTAAAAAAAAATAAATGTTCTATATCAAATTATCCAATTTTTATTTTATTTTATGGATGAATTCTTTTTTTTTCGATTATGTATAATTAAAATAGAATACTTATTTTTAACGGTGTAAATATATTATAGGGGTTATTGAATTTTCTATTAAATATGGAAATAAAGTAAAGAGAAATAAATAAATATGTATAACTAAAAATATGAAAAAAAAAAATTTATTATCCTTTTTTTCCTTGAAGGGAAACAAAATTTAATACATTTATATATATAAATATTTCATTTATTTATATATATAGATACATAAAGAAAAAAAAAAAAAGATAACTCATTATATAATATATATATATATATATTATTGCCTTATTTATATATATCATAAGGTTGAGCATATAATTTAATATTAAAATGATATAGAAATTTTTTTTTTTAAATATATAGGTAATATATTTTAATATATATTTATATAAACGTATAATAAATAAATAAATATATATATATATATATATATTTTTTAAATTGTTTGAATTTTTTTTTTTTTTTTTTGGTATTTTCGCGTTATTGCAATTAATAATTTGTACGTCTTTTTTTGCAGTTATTAATAGTTTCTTCATTCTATTGAGTACAACAAAGACGTACAAAACCAAAAATATAATAATAGGGAATTAATTAAAATAAAAAGTATATTTTATTAAAAATAAAGGAATTTATAAGGATTTTATTTATCTTTTTAAATAAGTAATTCATATCATTGTGCTATATTAAATAAAAATATATATATGCTTATATTTATACGTTTTTATTATCCAAAAAAAATATATGCACATTTTATTGAAACATTGCTTGTATATATTATTATATATATATATTTATATGCGAACAAAAAAATATTATTATAAATTAATAATATATATATATATTTATTTATTTATTTATTTTTATTTTTTTTTTTTTATTATTTAAATAAAAATACATTTGCTTCAAAAATCTTCAAATATTTTAATATTAATATCATTTAAATTTTATATAAATTTTTTTAAATAATAAAATAGAAAAATATCAACAATTTTTTTTTCATCTTTTTATTTTAATATTCAAATAATTTTTGTGTTATTATATATTTTCATTTTTAGAAATTGAATTTTATATATATACAAAAATATATAAAAATGATAGGAGTTGATTTTTGCTCATTTTTTAATAAAATTTTTATTTTCTTATTTCTCAAAGCAAGCTGTTTTGAATTTTTTTATTTGGGAAATGAATACCAGAACTCAAGCAAAGTTTTCATATTGTTGAAATGCTTGCTTTCTTTTTCCATGTATTTAATATTGGTGATGACCTTATTTTTATTGGTAATGAATAAAATAAATATAATAACTATATAAATAAATGAATACATTTTTTTGTTTTATTTGATTTGTTTGATATGATTTGTTTGATTTGATTTGTTTGATATGATATGATATGATTTGTTTGATATGATATGATTTGTTTGATTTATTTGATATGATTTGTTTGATTTGATTTTATTTTTTTTTATTTCAGTTGTGGTGCATTATGGGAAATAATCTACCTTCCTATATGACCTGGATTAGTAGATCTGTGAATGATATAATACATATGGGGTTAGAAAATGATTCAGAATCAGATGAATTTAAAAGTATCATAGAGGATAATACAATTGTTGTTGAAGATTCAACAGATACATCTTATAAAGATGCTCGATATTTTTATACTGAACATATATTTTCTAGTTATACTTCATCTGGTAGTTATGAAAGTATTTTAAGTACTAAAAAATGTACAGACCTTTCAGCATTTGAAAGCAAAGAAGATATTTATATTCTTCTATGTTCCTTAAGTGAAATACCTAAAAAATGTGAAATTTTGGGTATATGGTATCAAGCAATATATATAGCAAGAAATTCATCTAAAATGCAAGAGCACTTAAAGGAATATATGTGTTGTCATTTCGAGAATTATCCCAAAGAAGTATTATGTGATTTTAAGGAATCTATTAATATAATTTTAAGAAATTTTTCGCATGAGGTTTCATTTAAAATGTATCCTCTTTTAATGAAATATAATAAAAGGTTCATAAAATTAGTTGAAATAAAACCTAATTTTAATATTATTGTACAATATATATGGGCATTCACAGAATTTTTGGATCGTATAAAAAGAGATATATATTGTAAATACAGAATTGTATGTTATAAATACATTATTGATTATAAAGAACACTTAAAAAATAACAATAATGTTTTATAATCTATTCACACTTTTAAAAATTAAATATATTATATGTGTTACAAATAAGTTTTATACACACATATAAGTAAATACATACATATAACTATATATATATATATATATATATATATTTATGTGCTTATGTTTATATTTTACATTTATTTGAATAAACATATTTGTGTACCCATATATTTGGTATAGTACTTTTTATTTTATTTCATATTATTCTGTATTTGCATGTGATCATATATATGTAATAAGAAAAGAACGTTTATAAACAAGAAAGCATATAAAAGTTTTA
>Pf3D7_14_v3:3192407-3192707:f  | Plasmodium falciparum 3D7 | segment of genomic sequence | Pf3D7_14_v3, forward strand, 3192407 to 3192707 | whole sequence | segment_length=301
AAAAATTTGTTCAAAATATGGTCTTCTTAATGATGCATAACATAAAAATTGGGAAAAAAAAATGATACCAAAAAAAAATTTGTTCAAAATATGGTCTTCTTAATGATGCATAACATAAAAATTGGGAAAAAAAAGAAAAAAAAAAAGGACATATGAATTTTTTTTTTTAATGCTATAAGTACATGGAATCATAACATGTATATAATAATATGTAGAAAATATAATATATGTTGTATTTTAAGTACCTATATAATTTAATAAATTTTTAAAAAATACTTATAATTTAAGGAAACAAAGAAAA
>Pf3D7_14_v3:3193679-3194799:f  | Plasmodium falciparum 3D7 | segment of genomic sequence | Pf3D7_14_v3, forward strand, 3193679 to 3194799 | whole sequence | segment_length=1121
TTGAAGCAATGAATTCTGGTGATCATACGCAATCTTGTTGGGATTTTAATGAATGGGTTATTAAGAAACAAAACGAAATTACTACTAAATTTGATTATGATATACATGGTCCTAATAAATTTAAGAGTCCATATCATATAGACAGTGGTTGTACGTTGAGAAATCTTTCCACATTATTTAAATTAATAGAGTGTCAAAAAGAAAAGGATCAAGAAAAGGATTCAGATCAACCTAAAAATGAGGATGACAATGGTTCTACTGAAGAAGATCCAGATGTTGTTGAAGATAGTGATGAAGATAAAAGAGAAGGGGGTGATAATGGTGATACGGGAAAACCTAATGATCATAGCGATAGAATTTATACAAAAGCAAATCTTAAAGTACATGACTATTCTGGTTTTCCCTCATTGTTCAATTTAAGATTGGATACATTAACATCTGAAAATTCTCTAATACTTCCTAGATTGAGTCTTGGTATGAATAATAAATAAATAAATATAAATAAATATATATATATATATAATTATTATTATAATCGTTTTTTTTATATTATATTAAAAAAGTGAAATATGTATTATATTAATTACTTAAATTTTTATTTAAATGTGTTTACTATAAAATATATATAAATTTATTTATCTTTATTATTTTAGATATATTTAAAAATTTTATTTTGAATTTGCTTACAATGGGAGATTCAAGTATTACATCTTCAGGAGAAAGCGTTAGATATCCTATGGAAATACGCATTCCCCATAATAACATTAGAGTCCTACCAGATTCAGTTTTGCCTAAAATTACTCCTATTAATAATCCTCCTTCACAGATAATGCCATATTTTGTATTTATCCCTATAGGTTTGGTAATTGTACTAATTTCCATTATACTGAATATAATGCAAAAAGTAAACCCCAAAAAAAAAAAAAAAAAAAAGAAAAAAAAATTGAAAAAAAAAAATGTAAATTGTATAAGTGAACGAACATTTATATATTATCTATGTTTTTGTATATATGTGCATTATTTTAAAAATTAATATATATTTCTTTTTCTATTATAGAAAAAACAAATGATACCAGTGAAAGTAAAAGAAAAAATTAAAGTGAGAAGTAAGGTTCCTTCTG
>Pf3D7_14_v3:3199069-3204008:f  | Plasmodium falciparum 3D7 | segment of genomic sequence | Pf3D7_14_v3, forward strand, 3199069 to 3204008 | whole sequence | segment_length=4940
GTTTTAATGAAGAAAGTGAGCGGAACAATGGATATTTTACAAAATCAGAAATGGAACATATGGAGTATGATAAGATATATGATTTGAATGATGAAGAGGAAAAAAAAATTTCTATTTGTGAAGCAGATGATGAAAATATATATGAAAAGGCGGATACTGAAGATGAGGAGGAAAAAATGAAAATAAGAAAATGGTTTGAAAAATGTATAACCGAAACACAAAATGGAGAGATAATAAAAAATGATAAAATGAGAAAAGGATCATTTCCAAAAGAATTAAAAGAAAAAGGAATTATGAGTGAAAACTTAGAAGGTGAAATTTCTGTATATAATAAACAAATGATAAAACAGAAAATGAATATATTAAAAGAAAGTTATAGTAGAAATGAGGATAATAAATCTACGTTATGAAGGAATAATAATGAGCATAAAGTGAAGGTGACTGATTAATTATAAATATTGTGTTATGTGTGGGAAACATGATATTTTTTGCAAACAATTATATATATATCAATAAATAAATAAATAAATAAATATATATATATATATATATATATATTTGTTTATATTTTTATTTGTTTGTATACTTTTTTACTTGTATATTAATTTTTTTTTTTTTTTTATTTATGTCTTTGTTTTTCTTCTTATTATTATTATTTTGAATTATTTTACAAGCATAAATATTTCGATAAAGATGTTACAATAGCGATAATAATTTTTAACATATTATTAATAACTACATAAAATACATATATTATGATTTAATTTAGGATTTGTTAATTTATTTATTTTAAATGATTCCTTTGTTTTATATAAATTAATTTTAGTAATTTTTGAAATCGATCTCTTAATGGTTGAATTAAATATTTATATATTCATGACTTTTCGAAAACAAATAATTTCCTGAAAATAATTATGAGAGTGGTAAATAAATAAATATATGTATATATATATATATATATATATATATATATTTAATGATAAAATAGGAACAGGAATGTATATATTTTTGAGTGTTAATAAACTATATTTTCAAATTCATCGAGAAAATAAAAATTTATATAATTTTATATTTATATATATACAGATTTGAAAAAAAAAATAAAAAAAAAAAAATATATTATTTTATATGTATTTGTTGTTTTTGCTATCAAATTGTGAGAACATAATTTATTTTTTGAATAACAGATAAAAAATATTTACTTTTTTATTACTTTCCTTCTTTTATCTATTTATTTATTTAATTTGTGCTTATATATATATATATTTTAATTTATATTTATAAAATGAAATTACTATTTTTTAAATGAATATTTAAAAATTATTTATATATATTTATTTTATTTTTTTTTTGCGTTTTGTATATATATGTCTGAAAAAATAAAATTTTTATATGTTTTCTTCATAGAACCGCCCTATACATAAAATGTTTTTTTCGAATACGTATTAAAAGGTGATATAATTAAAATTGAAATTTCCTTATATAAATATATATATATATATATATATATATTTATATATATAATTTTATTAATTATTTTTCTTTTCTATTTTTATTAAAATATGAAAGGAATACTTAATATATAATATTGTTAATTTTTTTTAAAATCGAATATAGGATAATATCATGGTGTTTTAAATTTTATTGATATCTTAATATAAAACAATTTTCCCTTTATTTCTTTTTTTTATTATGATATAAAATTTTATAATATTATTATAATTTTGCAAAAAAAAGAAAATTATGATTTAAAAAAAAAAAAAAAATTTAAAGTTAAAATAATAAATAAATAAAATATATTATTCATATATTCATTGAAAAAGCACTTATATATATTAGCACCTTTTAAAAAAAAAAATAAATAAATAAATAAATAATTTTAAATATAAAAGAAAGAATATAAAAAAATTTAAATATGAAAAGAAAAAAAAATAATTAATTATATATATATATATATATATATATAATGTCACTTATTAGGGTTCTTTTATATGTACGTCTTTTAAGACATGTAGTTATTTAATTTTTTTTTTGCGAAAAAAGGTGTACTGTAAATATATTGAGGATAATAATGAAAAAAATCTTAAATAAGTTTAATTTAATAAAATATTCAAACTCTATTATTAAATGAATTAAGGAAAATATTTATATTTATTATATCCTGAATTTTATGATGTTGATATGTTGTAGTTTATTAAGACAAAGTTTTATATATTTTAGGAAACTAAGATAAAAAAAATTTATATATATATATATATATTATATTATATTTTTAAAATAAAATAGCTACTTAAAATATTTAATAGAAGTACACATGTATATATACATATATAATATATATATATATATATATTATAATTTATTTTTATTAATACGTTTATATAAATGCAAAATAAAGTAATCACAAAAATTAATAATAATATGTATATATGTTTATAATAATAATAATAATTATTATTATTATTATATATATGAATATTTGCACGTGATATTTTTATATAAAATAATTTTATAATAAATATTTTTATATTAAAATTTTTTTTTTTTTATAAATTTTTTATTTTATAAAAAATATATAATCTTTTATGTTTTTTTCTTTTTTTCTTTTAATCATATTAAAAGTAAAACTTAAACAAAAATTATACTTTCATATATTTGTGTGTATTAAAAAAAAGATATTATTAAAGTAATTTCTGACTTTTTCTTGATTTAAATATAATAAAGTTTTATATAGAATATTCACTTAAGGTATAGATAAGAAATATATATAACTATATGTATATATATATATATATATATATATATATATATATAAATATATGTATTATATGTAATGTTACCAATTCATATTATATAAAATATGAGTAAATAACTATAAAATTTATATTATGTTTATTTTTGATACTCTTTAGAAAAAGATAATAAAAAGAAATGAAAAATTATTAATATGAAATAATATAAAGAAAATTATAATATATACTTACACATATATGTATTGAATACATATAAATATTTTATATAAAATCATACATATATCATTAAATATAAAAACTATATTTGTAGAGTAAAATGTAGCAAGTATCATAATATGAGAATACATATATATATATATATATATATATATATGTTCATTAATTTGTATGTATGTTTTATTTTTATGTATACTATATAATAAATATATAAAGAAATTTAATATATAAATTTGTATTATATGTTATATATTAATATATATATATATACATATATATTATAAGCATGCATGAGAAAATTTTTATTTTTTTTATTTATATATATTATTTCTCAATAGTTTACTCACATTTTGATGAAGTAACGTTTTATATGGAATTAATGTATTTTCTATTCTTATATATATTTATGTGCATAGAAGATTTTTAGAATATATTTATATTATAAAATACAAAGAAAGAAAAAAATATATAATTTTTTGAAAAATGCGTTTTGTTAAATCACTATATTGTGTTAATATATAAAGAAAAAGATAAATAAAATGAATGTCGAATGAATATAGTGAAAACATGCCGTTCGTAATATTAGATTAATATATATTCTAAATATTTATATTTCATTATATATATATATATATATATGTATATTTTATAACATTTAAATAATATATCTAATAATTTATATAAATGTAGTTATATTATATAATATATATATTTATATATACAAATATATATATGTATATTTTTTTTTTTTTTTTTTTTTTTTGTTTCTCTTAGTTCTAGGTAGACAAAATTTTTAACTATATATAGGACAGGGTTTTATATAACATATTTTACTTTTGAGAATAAATAAAAAAAAAAAAAAAAAAAAAGTAGAGGAAGCAAGGAGGAATAAAATGGAAGAAGAGAACGATTTAAATCATTTTGTTCTAAAATATATCTTGGTTATTATTTTAGGAGTCTTATGTGCTGAATTTTGTGTAAATTGAAAAATAAATAGAAAATTAAAAAAAGAGGAAAACAAACTAATTATATATATATATATATATATATGTATATATTATGCTAATTATATTAATTTCATTTTTATTGACAAATTTTTCTCTATTTCTCTATTTCTATATTTCTTTATTTCTCTATTTCTTTATTTCTCTATTTTTTTTTTTTTTTTATTTATTTTTTTTTTTTTAGGTTATGGTTATTCACATAATGAATTCAAGGGTAGTTCCTAGAGCAGTGTGGCCAAATCAGAGTTTACATCATGTATTACCCAGTGTTAGAATTACGAGTGCTAAAAGAAGAAGAATGAACTACAATGATGATGATGCTTATGATGAGTCTCATTATAATCATAATAGTACTAACAATGGGAATTCTGATAAAGCTGAAGATATATGGAATGGTATAGATTCCATATTTAATAGGATTATGCAAAACATAAAAGATAACTCGTATAAAGATTATCCTTCATTGCATAGAGTTGTTGATTATAATGACCTTTCAAGAAATTTAAGTAGAGAGGAATTAAATGCTGTTCTTAGAGGTTTAAACGACGATACCCCACGAAATGACCTTATCAGTATATGGAATCATGTTGTTAGAATCAATAGGGATGGGATGGTTGATATTATAAATTCCATATTATTATATGTAAATAATTTCGTAAGGAATTATAAAAATGGTAAATTGGATGTTAAGGAAATTTTAGAGGAGTTAAAAATCGATGAAAAATCATTGAGGCTTTTTAAAACTAGTAGCTTAAAAGAAATATCATCTTGCGACTTTAAATATTATAATGATTTTTATACTCTTCTTAATAATGAAAAAAAAATAGAGGATATAAAAGACTTAATTAATTCCTATATGAAATTTGCTGATGATACGAAGAAGAAAATATATCATAATTATATAAAGCAATTTAAGGAATCGTTCGAAAAATATATTGAAAAAAAAAATAATACACCAAAAGAAAGT
>Pf3D7_14_v3:3205016-3205323:f  | Plasmodium falciparum 3D7 | segment of genomic sequence | Pf3D7_14_v3, forward strand, 3205016 to 3205323 | whole sequence | segment_length=308
TCAAAGGTATCTAAAAATTTTTTTGTGAAAATATCAAATATTATAATAAGTATACATATGAATAAAAAGAAATGAAATATTTGAGGCTTTCATGCTGTAATGTTATATAGCTTAATCGAGCACGGAGGAAGATAATCGTTAGGTAAATATATATATAATATGCTAAATATGTGTTTGAACATATAATATTTACATTTTGTTTTGCTTATCAGACTGAAGAAGAGTATATTATAATTTTTTCTTTTATTTAAGATTTTTGTGTTCTTTTATAAAATTAAAATAGTTTTTAAATATATATTTTAAATTTA
>Pf3D7_14_v3:3206094-3211696:f  | Plasmodium falciparum 3D7 | segment of genomic sequence | Pf3D7_14_v3, forward strand, 3206094 to 3211696 | whole sequence | segment_length=5603
GTTTTTTTTATTTTTGTAATTTATATATATTATATATATGTATGTATTTGTTAATATATTTAAAATTGAAGTATATTTGAATAGCTGTAAATGAGTATCTTATAAAAAATATATTTAAAAAAAGAAAAAATAATTACATTATTAAGTACATTCATTTGGATTAATTTTTGTAATAATTTTAAGTATAATATCTGTACAATTATTAATAAATTAAAATAGATAGTTCAGGAAATAAATAAATATAAATATAAATGTATATAATATAATAAATTAAGGGTTTTCCTTCTTTAAATGATAATGGAAACAACAACAAAAAAAAAAATATATATATCTATAAATGTATATATTAATATATATATATATATATATATATACAGCTATTTTTATTATTTTTGTTAAATATAAATACAATTTTTCATAAAAGATATTGTAAAATGCTTTTTCTGTGTACTATTTTATAAATATTAAATAAATACAAGTGGGAAATATATAATATTATATTTTAAGAGTTCATTATATTTTCGAATTGGTTGCAATTTATGTACAAAACAAAAAAAAAAAAAAATTAAACAATTTTACTTTTAAAAAATATATATTGACATTAATGTTGAAATGAATAATATTACAATTGTATGATTACTATTATGGATATATATATTTTTCATAATAAATATTTTTTTTATATAATATGAAAAAATAAATTATTGGTTGCAAAAAATAAGAATTTTGAAAATATTGTCACAATGTAATTGGTTATATGAACACTTTTCTTAAAATGTAAAAATATATTTATTGAAGAAATAAATCATAAAATAATATAATATATAAACAATAAAAAGAATATAATAATATATATATATAATATGATATTGAAAAGGTATCAAAAATATGCATGCAATATTTTATGTAATAATTTTTTGTATTAATTATATATATGAAAAAAAAAAAAAAAAAAAGGATATTTCTTTTTATTTTCTTTTTAGAGTGTTTAAATTTTCTCACATCTATTATTATTATAGCAATCGTTTTTAAGGAATTTATTATAATATAAAAAATGTACATTAAAAAAAAAGATTATTTTATTTTTTTTTTTTACTTTTTTATAATTAATATAATTTTTTTTTTAACGGTTGCAATATTAAAATATTTTTATGACTCTAAATAATAACTGAATAATATAATATTGTTGTTGAAAGGTAAAAAGAAATAAAAAACTTTTTAAAACTTTTTTTTTTTTTTTTTTTTTCTTATAACGGCATAAAATTATAGAGTAATTATTTTCTGAAAACATTATTATTCTTTAATATAAATTATATAGGTACATTGTGTTTTTTTTTTTTATTTTCTTCATTTCTAAAATAAAAGGTATACAACTATTAGTATAAAGGTAAATTATATGTATTTATTCATTATAAAAATTGTTATAATATTTATATGAATTGTATTAATAATATATATATATATATATATATATATATATATATATTATTACATTTTTAGATAATAAATTTGAAGAAAAAGATATAATACAAAATGGCACAAGTATTTGAAGAATGTGTTTCCTTTATCAACGGATTACCTAGAACTATAAATTTGCCCAATGAACTTAAGTTAGATTTATATAAATATTATAAGCAGAGCACCATAGGTAATTGTAATATAAAGGAACCAAGCGCACATAAATATATTGATAGAAAAAAATATGAAGCTTGGAAATCTGTGGAAAATTTAAATAGAGAAGATGCACAAAAAAGATATGTGGATATTGTTAGTGAAATATTTCCATATTGGCAAGATGGGGAATAATTTGTTCATATGTATATATGGTGATCTTTTTTTTTTTTTTTCTTTCTTAAATAATTTCTGAAAATGAATGTATATTATATATTCGTTGTAATTATATATTTTTTAAGTTGTTTCATTTCGTTATATTTGTAAATTTTTTTTGAAGTACCATTTTTTATATTATAATAAATAAAAAAATATATGTATAAATATATATATATATATATATATAACACAAAAAATGTTGTATGATGTAATCATTTTTTAAATATTAGAATGAAAAATATTTATTGAAAAGGAAAATAACATTTTATATAAATATTTTAAAAGTAATAATTATTAATACTTTTTAAATATATTAAATGCGATAGGGACCGATAAAATATAAAAATTGTACGATAATAATAGTAGGATGCTGAAAAAAATATTTTTTAAAAATAAATATTATATTTTAAATTTATTACAAAAAAAAGAAAAAAATAAAATAAAAAATGGGAAATTCACGATATTTTTTAAATTTTAACAATAATATTAATATGTTTTGATAAACGTAATATAATTATATTATATATATATATATATGTGTATATGTTATAATTTAGCGCATATATATTGAGAACCACGTGGTTCCCAAAATTTATTATAAATATAAGGACACCATATAAAATTGAATATATAAGTAATATATCAATTTCTTTTTTATAATTAAAAAAGTAAATACATTATTATTATTATTATTATTATTATTATTTTCATTATGACAAAAACAAAAAAAATAAATGCATCAAAATTTATATTTTTAAAATATATTATATAATTAATATATGAATATATTGTAAATTTCGGTTTAGAACTTGCAATATTAATAAAAAAAAGTTGAATATGTTACCATTTATACTGTTATTATAAAATATCATATGTTAGTAATAAGTATGTGTGCTTTCATACAGTATATAATAATATTAATATATATTTTTTATTTTTTTTACATCATATATATTATAAGATTATATATCAATATCAAACACATTATTTAGGTGTTGCATTTGTTATTATAATTAAATAATATCAAAAGATATAATAAAACGTTGAACATATGTTGCTTAAGTATATGAAATAATTATATTATTTGAATTATTTATTTATTTTTATAAATATATATTAACATAATATAATAAAAACTGTTGTATTTATTTATTTATATATTTATATATTTATAGCTTATCATATTTATGTTATAAAAAAAAAAAATGCGTATTGTATACATTATGTGTAGCATATTTATTAATTTATTTTATTTGTTACCATGCTTTAGTCAAATTAGTTTTGTAGATAATATATACGCAGAAATATGTGAGGATCCAGTAAATAAAGACGAATCAAGTGTATATTGTATAAAAGATCATAAGAATAAAGCTTCTTTATATGTTTATAAACATATTATAAAGATATTGTTATCTAAATATGGATTAAATTATAATAAAATTGCAATAGTAGAACATTCTCATGGTAAACCAATAAATTACATTACATATTCAGATTTTTTTAAAAAGGTATTATCCTTTAGTCACAATTTATGTACTTATGAAGGGAAAGGTATTGAAAGTCAATCATATAAGGAAATACGAAATGATGGTAAGTTTAAGTTATTAGGTTTGTATGGAAGTAATTCCATTAATTGGCTAGTTTCTGATTTGGGATCTATGATTAGTGGCGTTACCACATTAGTATTGCATTCGAAATTTAGTATAGATGTAATTGTAGGTATATTAAATGAAACCAAGTTAGAATGGATATGTGTAGATTTAGATTTGGTTGAAGGCATATTGGAACGTAAGAAAGATTTACCTTATTTGAAAAATGTTATAATATTAGATACTTTAATTAAAACTAAAAACATAAATATAAATTTGGAAGAAGAGAATGAAAAAAATAATTGTAATAATAGTAGAAATAATAATAATAAAGAATTCTTTAATAAAAAGGAAGATAATAAATTGGTTTCTTTGTCATATGATAATGAAAAAATAGAAAAAATTAATGACTTAAAAAAGAGAGTCCATCATACTGGGATAAATATTATATTATTTGATGATATGATAAAAAAAAAAAGGCATACCGTATATGCGTATTAAAAATGAAGATCCAGATTTCATTACGTCAATTGTTTATACATCTGGAACGTCTGGAAAACCAAAAGGGGTTATGTTAAGTAATAAAAATTTTTTCAATACAGTAATACCACTTTGTGATAATAGTATACTAGTAAAATATTCTCCCAAATCGCATTTATCGTATTTACCTATTTCTCATGTATATGAAAGAATTCTTGTTTACCTTTCTTTTATGAAAGGCATTAGAATAGATATATGGAGTAAAGATATAAATTATTTTTCTGAGGACATTTACAACACCAAAGGAAATATAATAGCAGGGGTACCTAAAATATTTTCAAGAATGTATACAAGCATTATGAATGAAATAGATAATTTACCATTTCTGAAAAGATGTATGGTGAAAGGTGTTTTATCATTAGGTAAATCACCTAGTTATGATATAACATCTAGTAATTTTCTTGATAAAATTGTTGGTGTTTCTTGTAGAATTAAAGAGAAAATAAATCCTAATTTGGAAGTTATAATAAATGGGGGTGGGAAATTATCAGCTCAAATTGCACGCGAATTAAGTGTATTATTAAATGTGAATACGTATCAAGTATATGGTTTAACAGAAACTAATGGAGCTATATTTGTACAAAACCACAACGATTTTGACACTGATAGTGTGGGAGGACCTATATCTCCTACAACAAAATATAAAGTGAAAACATGGGAAACTTATAAAGCTACTGATACATTACCTAAAGGAGAATTGCTGGTTAAAAGTGATTCAGTATTTTGTGGATACTTTTTAGAAAAGGAACTAACAAAGAATGCTTTTACTCATGATGGTTATTTTAAAACAGGAGATATTGTATAAATTAATAAAAATGGCTCGTTAAAATTTTTGGATAGATCCAAGGGATTAATAAAATTATCACATGGGGAATACATAGAAACAGATAAGTTGAATAATTTATATTCACAAATTTCATTTATAAATTATTGTGTTGCTTATGGAGATGATTCTATGGATGGACCACTGGCCATTATTTCGATGGATAAAAGTTTATTTTTTAAATCTTTAAAAAATAATAATATGCTAGAAAGCACTGGAATAAATGAAGAAAATTATTTAAATGCATTAACTGATGATACCATGAATGAAACAGTTTTTCTTGATTATGTTAAAGGGAAAATGATGGACGTTTACAAAGAAACAAATATGAACAGATACAATGTTATTAATCATATATATTTAACTTCAAAAGTTTGGGATACATATAATTATCTTACACCAACATTGAAGGTGAAAAGATTCCGTGTCTTTAAAGATTATTCTTTTTTCATAGATGAAGTGAAGAAAATATATGAGAACAAGCTCAAAAAAAGTACTATATGTAATAAAGCAATATTAATAAATCGAAACAAAAATGTAGAAATGAAGAAAGGACTAAATGATAAGAATGAAACATCAGAGAAAAAAGTAGAAGAAAATATTAAAAATAGAAAATGTCAAAATGAAGTAAAAGAATATTCTAAGAAAGACACGAGATTAAACGTTCATAATGTAAAAGAATTAGAACGGAATAAATGAATAAATCTTGATTAGATAAAATATTTTTGAATATAATTAAAATAGAAAAAAAAAAAAAAAGTAAAGAATTTACACAAGGATTATATATATATATTATGAAAAATTCAAAATTTGCCTAACTT
>Pf3D7_14_v3:3212133-3217644:f  | Plasmodium falciparum 3D7 | segment of genomic sequence | Pf3D7_14_v3, forward strand, 3212133 to 3217644 | whole sequence | segment_length=5512
ATATTTCTCTTTATTATTTGTATAAGATAAGGGAAAAAAAAAATGTATTCTTTTATAGTTTATCAAAATTTAAAACGTTATGTAAAGTAAAATGAGCTTATTCTTATATTCCTTAATATATAATGGAATAAAAGTATAATATATTATATATTATCTCTATTTTTGTATTTTTATTTTACTATTATTTCATTTTAATCGTATTTTACAAGAAACTGAAATATTTTAAAGAAATACATACATACATATATACATATGTTTATATATTTATGACCATTTTAAATATATGAATAAAATGTATACATTTATATTTATATGTATATACTTTATTATAAAATATAATTTATATTTTTAAATTAGATAAATGAAAAAGGAAAAAAAAAAAAAAAAACATTGAGTTTTTTAATTTGTTTTTATTATATAATGTATATTACAAAGGATTGTTTGATATATCTGTCTTATCTTATTATATATATATATAATAATATTTATATTTATGATTTTATGGATTAAAAAAATTATGTTATATAGGTTGATACATTTAAGATAAAACATTATTATATATACTTTTATTTTATAAACTACGAATTCTATTAAGAATACAATATTAAATTTTAACAATATTTAAAAAATAGATCGTAAATGAAAAAAAAAAAAAAAAAAATGAAATAAGAAAAATATATTTATTATAATACTTTTATTTTTACATTCGAAATATATAATAAAAAAAAAAAAAAAAAAGCAAAATAAAATTAAATTGATATAATTGTAAAGTGAATATTTCATTTATATATATTTTTAAAATAATTGAATTATCCAATATAAATATGGATTTAAATATTTAAACGTTTTAAAATAATTTTTTTAAAATAAATTATATGTAGAATGAATAAAAATATTTTTACATGCAAATGTTATATATTTACCATTTTTAAGATAAATAAATAAGAACTGTAACTTTTTATAAATATTTTTTTTTTATATAGATATTACTGAATAATAATTAAAACATAATTTATTATAAAACTTTTAAATAAAGAAAATTTATATCATTTTAAAATGATATATATATTAAATATATCTTTATATATTTATATAAATTTTTATTTTTGCATATATATAAAAAAATTAAAGCATACGTAAAAAATATATATATTTTATTATAATAACAAAATATTTTTTTAATAATATAAAAGTTTTCGTGTATATTTTTATTTTTTTAAAATTCTATATATTATATTTTTATTATTCGTTTTTCTATTTCAAAAAAATAGTATTATTTATAATATAAATATAGTTTTGTATAAAAATTTATTTGTATTTTTTCTTTTTTTCAAATATATTAATAAAGATATTATATTATATTATTTTATTTGCATTTGTATTTATTTGTTTAAATATTATTATTCCAATTAAAATAATAAAAGAAGAAGAAAAAAAAAATAAATATCATGTTGAATAAATATTTTTGTAACAAAAATATCGTGTATCCTTCTAAAGGGTATAACAACGGAAAGGCATTTATCAATTTCTTAAGATATGTTTGCTTAATGGTATATGTCATTGGTTTTTTAAATGTATTTCTAGATGTAAGTTAATGAATAATTAATTTTAAATGCTTATCTATTTATTTGTATATTTATTTATTTATTTATTTATATATATATTTATATATTTATTTTATTATTAATATTTAATATATTTACAAAAATATACAATATATATTTATTATGTTATATATATATATATATATATATATATTTTTTTTTTTTTATAGAATTCGTATGAATATAATGGCTTAGTACATGTAAAATCTTTTAATAAGTATTCGAGAAATTTAACTGAAGTAAAAACTCCTAAGAATGAAAAATTTAAAAAGAGCTTTTTTAAAAATAAAAAAAAATGTGATAATGAAAATGAGGTAAATAATAAAGATACTAATAAAAGAAATACTGGTGAACCCAAAAGTTGTTGTAGTGGTAATTCTGAATCTAATCAAAATGAAAATGAAAATGATGATGCCACAATTGATATAAATTATAACGATATATCCATACAGTTGACAAAAGAGCAATTATTTGATGTACTAAATTCACTAAAAAAAGTACCACCAAAAGAAAATCTAATTCATTTATGGAATCATACACTTGGTGTAAATAAAAAAGGATTAGATGATTTAATAAAAGATTTGTTAAAATATTTTCCAAAGAATTCAATTAGCGATCGTTTTGAATTGTTAGAATTTAAAATGACGGAGGATTGTTATACAAAAATGTGGTTTGATTTTATGAGTGATTTTGGAATAGCTACAATGAATGAAACCGAACATACTAGATCTTTTTATGGATTAATCGAAAGGCAACCATCAATTGATGATATAAGAAATTATATTTTTTCCTTTTTAGAAGAATATGAACAGAAGTATAATGAATTATATGAAAAATGCAAAAGTCAGATCTTTTCATTAAAAAAAACTAATAAAAAATAAATCTAAATGATTTATATTATCATTTATAGTATAATATTAGAAAATATATAAATAAAATGTAATATGTTAAATTATTATTTCCTATTTATATAATATAAAATATATAACGTTAAAGTAATAATAACGTAATAAGGTGTTTGTTTTTAAAAAGTGTTAAATATTCATTTTACATGTTTTTATTTTATGCAATGTGTTATGTAATTAAAAAAAAATATATATAGTATAAATATAAATAAGTAAATAAATAAATAAATATATATATATATATATATATATATATATATATATATATTTAAAGGTGCAGATGCCAGTGTATATTTGTATTATACTAGAAAACATTTATAATCTTCTTTAATAAGGAATGTATAAAACTTAGTTTTAATTTTCTTAAAGCATATATTGGTATAATTTGCTTTGTATGGAATTATAAAAAATTATTATTATAGAAAGATTTATAGTATTATTAAAGGTTGTCTATTATATTTTTAATAAAATATAGGAAATACATGCATATTAAATATTCCTACTTGATTGATAAAAAATAAGTTATAATATATAAGATATAATATATAAAATTTTTTTTTTTTTTTATCGTTTGGTATAAATTACATTTATATAAGATATATTTATATATATGTATATTTATTAAAAATATTAGTTACATTAATGATAGGAAAAAAAAAAATTAAAAATAAAATTGTCGGTCGTATAAATACGTTATGCTAAATATATATATGTATATATTTATGTATAATTAATTTATTTCAATGGTTCTAAAGAGGAATTATAAATCTATATATTTTCATGTAATATAAAAAAATATAATAATTTCCATATATATAAACTGAAATAATATTAACATAAATGTGTATTATGATTATGTAAATAAATATGAATATATATAGCACATATATATATTTATGGATTATATATGTTTGTAGTCTTATATACAATGTAAAATAATATTTATGTGCACATATAATTATTAATTAAGAATTCAATTAAATTTTATAATATGTATAATAATATATATTAACTAAAGAAAAAAAAATATATATATATATAAGTAGCAATATATTTACTTATTATATATATATATATATATATATATATATATATATATATATGTACTTAAAAAATATATACATTAATAGAAAAAAATATATAATAATATAACTTATTATATAACATGTAAATTATAATAAAACTTTCAAAAAACATCCCTTTTACAAAAAAGGAATACGAATAAATTAAAAAAAAAAGAAAGAACATTTTTTTTTTTTTTTTCTTAAAATTTGTATTTTATTTTATTTTATTTTATTCTTTTTTTTTTTTTTTTTTTTTTTTTGGTATGTGGATTATTAAAAAAATGTGAAAAAAGAAATATCGATATTGTGTGTTATGCTCATACGAATTTGAATGTTTATATATATTATTAAAAATTATTTACATTGTATTATTATGAATGGATTATGCATTATAATTTATTCATATTATAAATATAAAAATTCAATGTTTAAGCTATTCTGCAAGTTAAAGTAATAATTTATGATATTATTATTATTATGTTATATAATTTATATTATAAAAAGTCATTTATTTTTTTTACAAATGTTTTACACACACATAATTGTATCAATTATATGAATTAAAAAAAAAAAAAAAAAAAAAAATTATATATAAATATATATATATGTATATACATTATTAATAATTATAACATGTACATACACTAAATTTTTTAATTGTAAGTATGAATTTTTTTTTTTTTTTTTTTTTTTTTAAGAATTTAAAGCATGTGCAATGACAGCAATCATAAAAATAAATATTGAAGATATTGTTAATAAGAATATAGATAATAGAGGGTTAACAGACCAAAGGCTTTTAATTAAATAGAATAATTGAGTAAGAACTACTGATGTAATAGCTCCCGTAATTATTGTAAATATAGAATTAATTATTTTAAATAAGATTGAATATATTGTAGGGATTAATACATTTTTATTACTGAATATATATATAACTTTATTTTTTAGGTTATCTAAAGAATTGTTTATTTTTCCAAAAAAATATTTACAATCTACATTTTTGTTTTCAAAAATATTTTTCATATATTTATGAATTATATTTTTTTCATTCGTAAAAACTTTCTTATAATCTGTATTTATTATATCATATTTATATTTTTTAATATGTGTACATATTTTATCAATTTTATTTGATTCATTCCATTTTGAATTATATAATGCTAGTTCCGTACCCAAAATTTCATTAAAAAAAGATAGACCTTCATTGGTTTCATTATTACTATTATTAGAATTAGAAGACGAATTATTATTAGCTGTCTGTTGATTTATTACTACTAATGTATCATATTCTGCTAAGGATCTACTATATGTTATTTTTGTGTATATTTTTTGGCAATTATTTTTTATATATAATTTTTTAAAGGTGTCCTACAAAAAAAAAAAAAAAATAATAAAAATAAAAAAAAAAAAATTAAAAATTAAAAAATAAAAAATAAAAAAATAAAAATTAAAAAAATATATAATGATATATTCATATATATAATGCACATAGAACTTTGTTTTTATATTATAGTTGTCTTACGTAATGGAGTAATAGCAAAACTATATATGTAATGGTTCTTAAAATTAATTTCATACTTGAAAAAGACATTTTTGTAATATTATGATGTCATATATATATATATATATATGTATGTTTGTTTGTTTGTATTTTTTAAGGTAAAATGTATATAGGTAACAATAGAAGGAAACAAAATATTATATATATATATATATTTATACATATGTATAATTAACAAAACAATATCAATATAAAAAAAAATTAAGAAAAAAATTTATTTTTATTTTTCATATGATAATTAAATATTTTTATTTACTTAAAATATATTTTTATTGGAGGATAAAAATTATTAAGATGATTGATTTAATCTGTATAATAATACATTATACAAATAGGAAGCTTTATATTTTTACAATTTTTTTTTTTTTTCACTATAAA
>Pf3D7_14_v3:3218194-3225760:f  | Plasmodium falciparum 3D7 | segment of genomic sequence | Pf3D7_14_v3, forward strand, 3218194 to 3225760 | whole sequence | segment_length=7567
ATTTATTTTTATATTTTTTTATATTTTTTTATTTATTTTATATTTTTTTTTTTTTACATGTAATAAATAATTAAAAAAAAATATATATTATTATTGAAATAAAATATCAAACAAGAATTATTTCATGCATACATTTAATTAAAAATTATTTTTTTTTTTTGAAGAAAAACGAAATTTAGCGCATAAAAAATACAATAAAATTTATATTTTTTAAAGAGGATGTAAATAAATTATGAAAAAAGAAAGTGATGATTAAAAAAAAATAACAAAGTGTACTTTTATATTTTACATAAATTTGGAATATGTATTCAAAGTATATATTATAAAAGTTTAAGATTAAAGAAATAATTATAACTTAAATATTTAATTATATTTATTTATTGAAAAATAAATTATTTTTTATATTATTTTATTTTTTTTTTTTTTTTATGTCTTGTATAAATAATGAAGATGAATTGATTCAAATAAATTGATTACTGTATGAAATTATAATAGTACATATAAATAAAAAAAAATATTACGTAGACATATATATATACATATATATATATATTAAACATAAGAAATATATAATTTTGAAAAACCCATGATATCTTTAATATAAAGAATATGAATACATTCAAATAGAAAAAAGATCATGTGTACTATTATATAAATTTTGTTATAAATATAAAGTGGCATGAGGAAATATTTATCATAAAATTTTAACATGTTATTAAAATTAATATTATTGTTGTTCATGTACACACTATAATAAAAGCAATTTTTCAATTCCAAGGAAATATATTACTTGTAATATTGGTTTATATATTCATATTTTAAAAAATATTTTCTTTATTTATATAAATGTATGAAGGTAATTATAAAGGGGGTGATAACAAACATGTATATGTGATAAAATACTTGTACACTGATAAAAGTACATTTGTATGTTTTTTTTTTTTTTTTTATATTTATTTTTTGTCTTATTTTTTTGTGCATAATGCTCCATGAATAAAATGAAAAAAATAGATGCAATGAAACATTTGTTAAATAATCAGCTATTATTTATAAATAAGAAAAATAAAATAATTTGATATATATAACGAAAAAAGAAAAAAAAAATATATATAAATAAATAAATAGTAATAATATAATAAAAGAAGTACCTATAATTAAAAGAAACTATATGCGTACGTTTCAATAAGTGTTGAAATATTATGAAAACATGTTAAAATGAATATGCAAAAATAATTATTCCAAATTATATTAAAAAAATTTATAATTATATTGATTAATTCATAAAAAATTAATCCATTTTATAAAAAAATAATATGATATTAGAAAAATATTGTATATATATAAAGGTAGAACGAATAAAAAAATAAACATCTAATAAAAGTGTGAAAATAACAACAGTCTATTCAATAATATATATATTTTTTTACCTTCTTTTTATTAATATATTTTAACACATAAAAATAATTTGGTGTTCATTTTTTTTTTAAAAAGCCTAATATATCCATTATTAATTTTAATTATCAGTTAACGAGTTAATTCACCAAAAAAAAAAAAAAAAATAATAAGAAGAAGAAAAAATATGAAAAGGAAAACTTTTCATTTTATATAAATAACTATGAATATTTTTGATAATAAATAATATTTGTTACATTAGAAAAAATGTGTATTATTGAATATGAATTTATAAATAACTAATTATAAAAACATAATTAACATATATATATATTAATAATATTCATTTAAGGGTTTTATGTAGAAAAAATCCATTCTGTTTGTTAAATACATATATATCGGTATTGCTGTCACGGGAATAGCAGCAGAAAGTATACATAAATTTGCTTTTATGTCTTCATGTATATTAGATCCTTTATTTTGTGCTGGACTATCTATGGTTTTTTGTATAAAAATATTATCGAATATTTTTAATAATAATAGAGCTCTTTTAAAAAATGATTTCTTCTCCTCATTATATATTTGTTCAGGTTCATCTATATTTTCTTCTATTAGTTGTTCTAGATTATCGTATGTTCTTGTTACCTCTTCTTCTATATCATCATGATCATAATCACCATCCATATGAATATTAAATATATTATTACTGTTATCATTATTGTGATTATTATTTTCTTTAATTTCTTTCTTTCTTTCCCTTGTTATCACTTGTTGTTATAAAATTCTTATTTTGATTTAAATCATCTTTACTTTTTAAATTTAATGGTGTCTTTCTTAATTTTTTTTTATCTTGTGTACTGCTTAAAGAAGATAGTGTTCTATTTATTCTGATATTTATCAAATTATATATTTTATATATTCTTTGTTCAAAAGAATTATTGTACGATATCTAAAAATAAAAATGTATAAATGTTAAAATGAATCTGTGTAAAAAAATTAAACTATATGATAAAAATTTATTTATAATAATGAGTATTTTTATTATTACCTTTTTTACGCAAATACAAAAAAATAAGCACATAAAAAATAATAAACACTTGATAGATATAAGAACCATATTTATACAATATTTGATATATATATATATATATTATACAAATGTATCAATTATATTTAATATAGGTACATTTTATTATATCATATTATATATAGTGCTATCTTTTAAAAAATAGAAATACGATAATTCGATCATGTTAAGAATTTTTTATGATATGAGATATAAAGATTAATATTTAAAGGTATATAATAATTAATATATTTTTCTCTTTCTGTTTTTATAAATGAACATAATAAATAAATATATAAATATATATATATATATATATATATATATATATATATATATATATACAAGTGAAATATATAATAGTTTATTTAATTTAAAAATTAAAAGATCGTTAGCTCAACATTTTAAAAAGAAATCTGTGAAACATATCTTAACAAGAAATGGTGTAACAAAAGAAACAATATTAAATGATAAATTACCAAAGATAAATGATGAAATTGACAGAACATATAATGGACACAAAATGGATGAAAATTTACAGGATAAACAAAAAAGGAATCATGGAGTAAATATAAAATTAATAAATGAATATGAAAAATATCATGTGAAGAATAAATTCTCAAAATCAATTGATTGTATGACAAGATTCAAGAATTGGTTATATAAAAATATATTTAAGAAAAGTAATTTTGGGTCATATGTATCAACATTTACAGGTGTATTTGGAGGTGCTGCAGCTGTTAGCTTGTTTTCTGCCATAAGTGGAGCTTGTATAACTAAATTTAGTGTTACATTGGTTCCGGTATTTGCATGTTTTGGGGGTGCCTTTGCGATTATTATAATATTATTAATATTAGGAACATGGATGCTTGTTACATGGTTATGGCAACACAAAGAAGTATATAATGAAACATGTGGAAAATAATATATATTATATATATATATATATATATATATATATTTGTTAAATATTTTGTATTGTAATTTTCATAAGTGAATAATAAATTAATATATTAAAATAATTTTTTGTGTATTAATATTATATATAACCTATGTGAATTCATATTTTTTAGTTTATATAATACAAAAAGAAAATTTGAAATTTCTTTATGTATTATTTCAATATATATATAAATTTTCTTTTTTTGTTTTCTCTATTATTATATACTCGAGGTTAAAATTGTTATTTTCATTAATAAAATCTATGTTGTGTTATATATTAAGAATATATACATATATATTTAATATGTGTAAATATATATAATAAATATATTGATATGTGTATGTTTTACAATTTTTAAAATAAGAATATTATTATTTTTAGATTAAAAAAAACTCTTTTGTTTTATTATATTAATTAATTTAAAAAAATATATTATAATCTGATTTTATACTTATATAAAAAAATCCTCAAAATGAATAAAATAATGTTATACAATTTAATAAAGCAAAATATATATCATATAATATTGTCTGTAAATTAGGTAAAATTATAATTCACTTAGATTTATTATTATCAATGTAGAGAACAAGAAAAAAAAATCTTTAATATGTATTATTCCTAAATATGTTGTCGTTTCTTTAAATAAAAAAATAAAAGTTCAAAAGAAAATATATGTATTTATTATTAATAATAATAAGTATCAAAATGTACATGACAAAAATAATTTCATTAAAATTAATAAATAAATATTACTAGTATTTTTTGAAAAATATGATACTATTCTTATTATGTTAGTAGTAACGATATTTTTATTAATATAAATATATAAAATTTTAAAAATATATACCTAATTATTAAAAGAAGAAAAAAATAAATGATAACATAATTATATATTAATATAATTTAATATGTTAATCGTCAAATTAGAAAACACTTTTTTGTTCTTATCAAATATTATATTATTAAATCTTTTTACTATATATGAAATGGTTATATAGAATAAGAGTGAAAACTATATAATATTTATTTTGTTAGAAAGAAAATACGTTTCAAAAATGTACACATATATCATAAATAAATAAAATAAGTTGTGATTTTAAAAGGAAATATATATATAATAGTTATATACATTGAAATATAATAAAATATGTATTAATTTTAATATACCTGTTTATATCCTTATATGTGTAAGATAAAAACAAAACGAAGAATATATATATATATATAATAATTTCTTATATTTTATCTACAAACATGAATTATTTAAATAAAAACTGTGAACATAATTATAATTACACATTGCAATATATTTATAAATATTCCTATGGTTGATTTAATACCTTATAATTTAAATATATATATACATATATATATATATAATTTATAGTAACATATTAGGTAGGTATAGTATAATATATCATGTTTAATAAATATACAAAATAATTAATGGCATATATTTATTATATTTAAAATATAAAGTAATAATTCTTATATATAGAATAATGTATATATTATTTACAAAGGAATATCATAAGAAAATATAATATACCAAAAATATTTATATTAAAATTTTTTTATTTTATATAATAATTATGTATTTTGTGATTACTGAAAAAATAAAAATTAATTATATTATCAATGCATTATTTGATATAGAAAAAAAAATTTATATAATAATGAAAAGAAACATATTCTATTTCTTAAATTTTCCTTTATTTTTATTTGGTTTTGATGGTTTTTTATAATTAATCATATCCTTAAAGAAATTATTTATTTTATTTATATATTTATCAAAAAATGTTTGAATAGGAGCAATTACTTTTTGAACATGTTCATTTTCTAAAATACCTGATTTTTTTATTACATAATATAAATACACTAAAAGTATTATAACAAGTATAACAATAATTATTATAGCTACTATTTTTGTGGCAGGATCAGGAGAAGTTGTTGCTGCTGAACATGCTACTTCTAAAAATTCTAATTTTTCCTGACATACCGCAGCTCTTGAAACATTAGAAACAGCATTGACTGAAGAAGCTAGTATTTTGGAACACTGAAATTTAAGGGCAACATATTTAGCAAGAACTGTAGCATATTTAATACAAACAGAAGGAGTTGCTACAATTGAGTGTATTGATTTTCCTATTCCTGCTAATAAACCAAATCCTAATACGTATCCTCCAATTTGGTACTTATGAACTTTTTCTTCCATTATTTCATATAAGGAACTCCATAGTGCGAAAAATGATTTACTTTTTTTTTTTTTTTTTTTTTTAAAAACTTTGGAAGTGATAACTCTACTTCTGGAATATTATTTATAAATTCAATAGTATAGTATATTGTATTAGGTATTAAATATAAAATAAATTGATATATTTTAAACATATTATCTTTCAATTTTGCAACTCTTAATTCTTCCTTTTTATATTCTTCATTTAACTGTTTTAATCGTTCAATATCTGGTTTATACATTAGTCTTTTCAATTCATAATCAATCAATAAATCTTTTTTCCATCTATCTTTTTCTATTTTGTCCTTTACAATTTGATCTTTTAAAGATTTAATTTCTTTAATTTCATTTTTTATATAGTTATTACATAATTTTCTTGTATCCATTATTTCTCTTTCTAAATTTTCAATTTCGTTCTTTATCTCTTTATCCTTTTTATTTTTTTTACATTTTTGTTTTAATACTTTGAGTTTTTTTAATTTTCCTTTGATTATAATATCCTTGATTAGTCGAATTTGTTCAAGGTTTTCTTTTATATAATCAAGTGTTATTACATCTGGAATTGGTACTACTGGTGATATATTTATAGCAACATTTTTTGGAGTAACATTATTAATTCTAGGAATGTTCTGAAAAAGAAAAAAGAAAAACACATTAGTATGTTTTATAACATATGTATTAAATAAAGGTTGAATATTATAAAATATAAATAATTATATATATATTATTTTATTACTGTATGTGATGATATAAATGTATCTAAAAGTAAGGAGAAAAATAATATTTTTAAATATATTAAATGCATATTAATTGTTCTATTAGTTTTTTGTTATATATAGATATTAATATATTTATATATTAAAATAAATGTCTTTATACTTTTTTATGCATTTTGTGTATTTTATTTATTTATTTATTTTTATTTTTTTTTTTCCATAATAATAATAAAAATTATAAGTTTTTTTTTATATATGTGAATAAAATACTTGACACATATATAATTATATGTGAAAAATCAAAAGAATTTATGACATATTAGATATTACATAAATTGAAATTATTAAAGAAAAATATATATAAAATATAAAAATATGTTACGTATATCTTTGTTTTATTATTTATAGTACATAAAAAAATATTGTATACTATTTAAATGTGTAATATAGATATTATAATTAATGTACAAAAAGAAAAAATAGAATGCAATTTAGTTCACAACATATTTGTATTATAATACATAGAACAAAAATATACATTTATATATTTATTATATTATTATAAATCAAAATAGATATTCTTTTATTTTATATATTTATAATACAAAAACTTAAATTATATTCATATGCTTTTAATATATTAATAGAATTATGTAATCTATACAATTATTTGTTTAAATAATATCTCTCATTTATCTGTTATAAGAAATATCCATATGAAATTGTATATATATATATATATATATATATAATATTAATATAATAATAATGTATGTAAAAAAAATTGTATTATTTCATATTTTTGGAAAACTAAAAAAAAAATAATATATAGATTAAGAATTATTTATATAATACTTGACTAATTATATAAATGATATTTATAAAATCCTAAAGAATAATTGAATAATTATTATTATATTTAAAACATATATAAATAGTATATTTAAAAATTTCATATAATAATAATAGTAAATATTAATAAATATTGAGCTAGAAATATAATTTTTAATACATTACATTATTAGATATAACATATTTAGTTGAACAAGAATAATTATTATTTATATATAAGATAAAATATACTTTCTAATTATTTAATAAACCTGAATTGATGTTATATAATATAATACATTCTTATTTAGACGGAAATTATGTTTAATTAAGAGATAGTAATTGTAGTTAGAAAATGTTCTAATAAAATAAATGCTAGTGTAATA
>Pf3D7_14_v3:3226151-3228144:f  | Plasmodium falciparum 3D7 | segment of genomic sequence | Pf3D7_14_v3, forward strand, 3226151 to 3228144 | whole sequence | segment_length=1994
ATAATAAACACAACAAAAGGATTGAAACTTTAAAGAGCATATAAATAAGGAAAACTTTTGTATATATTGAAGAAAATGAAGTATTATATTATTATTATAAATGAGATTATTAATATTAGATCAAATATGTTATTTCTTACAGAATATAAAATAACATAAAGGTATATAATTCAATATTATATTGGATATATATTAATTTTAAATGCTTTGTTCTTTTTTTTTAAAATATATATTTAATGCATTTTGTTTGTATAAATAAAAGAAGAAATATATTTTTACATCAATATATATATATATATTATATAAATTAAAAAAATTATTATATATATGTAAAACATTATTTTCGTTTCCCCAAGTGTTTTTTAATACATACATTATATTAAATCATGAAATGTATTTGTTTATTTCTATTTATACATTAATTTTTGTATGTATTGCTAAAACACTACCTTTATTGCATAAAAATAAATTCTATATTCATATTATTTAATGATGGTAGAAATGATAGTATGTCGTTTATAATATTCTATATAACATTTTATAATATATATATATAAGAAATATTATGTAATTATATCTATATATGAATATATGACCCTTCAAATTTTTTAATTTTTACTTAATCTAAATAAACATAATAATACCTATGTAAATGATAATGGTATTAAAAATTGTTTAAAAGAATAATCTACAACATTTTTGTGTCTTCGTAGTATATTCATAATCTGTCTGACCTGGAAAATTCTCCAGATTCATATATTCTTCAACATTATATTTGTTATAAAGAGTTCTATATATTTCAAAATATTTAAGGGAACTAGAAGGTGTTTTTGATTTTGCTACATTTTCGTTAAAATGTATTTATCTATAATATATTCCTATATTTTGTTTTTGATATTTTAGCTTTTCGATTAAATCTGATACTTTTTGTTTTGCTTTTGATGTATTTTTTTTTTATTCTTATTTTTATATTCATTTAATTGATTCCTTTCATATTTATGATTTTATATATGTTCATATTATAATTGTGCGAACGATCTAAAATTTATTTGTTCTAATATTTTGACTTTATGGTTCTAATTATTATATAATCTATTAGAGTCATTCTATGAAAAAAATAAATAAAATTGTATTAATTATATATTTTATATTATAAATGAATATGAAAAGAACTAAAAGACTGAAATGGATTATAACAAAAGATTTATATATATTATATATATATATATATTTGTTTGTGTAAACTATAAAGGAAAACGTTATTTTAAAAAATTATAAATATACATATATTATTATTTTTATTATTTTTTTTTTTTTTTAGTTATAACAAAGAATAATATAATTTTATAAATTTTGTGTAAATTATATATCATTGTAAAATTATGTGTTTAAATTCTTATTAAAATTTTATTCATGGTGTTCGTACTGTAATATATAATACGTGTAAATTATTTAATATATATATATATATAGTTTTTTAAGTGATTTAATTGTGTTGTACATATTTATAAATAAAATACCTATAAAATAACAATTAATATAAAAACTTAATACATTATAATTAGAAAACAACATAGATATAAAAAAATGAATACTCTTATAATATATTGCTTAAAGAAAAAATTATATTTTGTTCATAGAATTATTTCAAATTTTATATATTTGTGAATTACGTATTTTAATATGTAGTTGCAAATCTACTATAGAACTGGGTGTTGAAAAATTAAAAAAAAAGTGAATTTATAAGAGAGTACAATACAGTTAGTTTTTGTAAAATGTAGTTTTTATGTTATCATTTAATTATATTATATATTGATTATATAATCAAAAAAATTTTATAATATATATTTTTATATATTATGTAAGGTATTTTTGGAAATTTTTTGATTTATAATACGTTCAATTATATTTGTATGTGTTACTTGTTTTGTGGCTTTTCATTGAAATGATATATTTATCCATTATAAGACTATTATAATTGTGTATTCATTTAT
>Pf3D7_14_v3:3229073-3229499:f  | Plasmodium falciparum 3D7 | segment of genomic sequence | Pf3D7_14_v3, forward strand, 3229073 to 3229499 | whole sequence | segment_length=427
AATGACGTAGGAACTATGGGAAAATGAAATAATATAAATTATAATGATTTATCAAAACAACTAATACTGGAAGAATTACATAATGTATTAGATAATATAAAAAAATCGTCTATCTGATTCAGATCTTTATAACATATGGTCACCTGCTTTGGGTATAGCTAAAAACGCATTTGATGAGATGATAAAAGATTTATGGCTTTATATAGAAGATTATTTAAATAAATATGAATATCAACGTTATCATCATATTATGTGTAGGAGACCTGTATGTGTAAGAATTAAATACCGTACATTGTATAAATCAAAAGATGATATTGGTGTTGCACTATCATCTACAGATATGCAACATACTCTTAATTTTTATAGTTTGGTTAAAAATGGAGAATCAATTGATGAAATGAAAAAATTTATTTATTCATATATAAAG
>Pf3D7_14_v3:3231242-3231522:f  | Plasmodium falciparum 3D7 | segment of genomic sequence | Pf3D7_14_v3, forward strand, 3231242 to 3231522 | whole sequence | segment_length=281
ACTATATATATTAAAAAAATTTTGCGTATATTTTTATTACATATTATTATGTATAAATTAATATATTTAAATAATTTTTTATTATAATTTTTATTTACCTAAATGTATTCTATGTATCCAATATTTCATTAATTTACATTTTTTTAATGTAATAATATTTTTAATATTATTAATTTTATATATAAATATATGATTAAGATATATATTATTATTAATATATTTTTTTTTTCTTCAGTTAATAATTATATTCAATATTAATTATTCTGTTTATTAATTATTAT
>Pf3D7_14_v3:3233161-3233882:f  | Plasmodium falciparum 3D7 | segment of genomic sequence | Pf3D7_14_v3, forward strand, 3233161 to 3233882 | whole sequence | segment_length=722
AAATCAATGATTACAAATAATGAAATAATAAATACAAAATGCAATGCCCTATTAAGAAAACAAAGAGTTCTATATGAAGAAAAAGGAGATGTTGTTTTAACAAGTGAAGGTGCTTCAGAAACATTAGGAGATATTCGTAATAAATTAAAAACACGATCAGAAACAACTAATGGAAATATATATGAAAGTGGGCTGTATGGACCAATGAAAGGAAAAATAGATAATTTAAGTAACAAACCAACAGATCTTAGAAGAACTAATAATACAGATTATGGAACAAAAATAAGAACTCCTCATATGAATGTAAATGATAATATAAAAAGTAATATAAGGGAACCTGAGCCAAGGACTAAAATTGTTAATTTAAAAAATTCTGGCGTAAGTAAATCACGTGTAGTTGAATATGAAGTAGTTCCTAAAATAGTTACAACTAAAGATGAGGGAAATAGAAAAATTAACAGAGTTGAATATGAAATAAGAGCAAAATATGATACTACAAGAAAAAATGAGGAAAGTACTAATGATACAACAACAAATGATACATCATCTAATATGGAAACAAAAAATGAACCAGCAATGAAAAATCCAAATGTTACAAATGATATGACGAAACCAAAAACGGATACTACACAACAAATTAGATTAAATAGTAAAAGTAATAATATGAACGGTGTCAAATCAAACGTTACTACTTCTAAAGAAACGCCATTGGAAAAACCAAG
>Pf3D7_14_v3:3237002-3243357:f  | Plasmodium falciparum 3D7 | segment of genomic sequence | Pf3D7_14_v3, forward strand, 3237002 to 3243357 | whole sequence | segment_length=6356
TATAAAATGTATTCTAATTATTCTTAAATTAAATATTTAAGGTTCTTAATACATTTATAAATTATCTATGGAACAAAAATCTTCTTTTTTGTTATTTATTTAGTATTATAAATTCATATATATTTTAATACATAGAGTATGTCTATACCTGTTCATCTTAGTAGAAGAAGAAAAGAAAGTATACATAATGTAATTTAAATTAAATCCTTTGTAAATGCTTTTATGAATTTTTTATTTTCTTAAATATTATAAATGAAAATATATTCTAAATATTCATTTATTAAAAAGACTTAATAAAACATTAATTAAAAATTACATAAAATATAAAAAATTTAATTTAAGTAATATTTATGATACATAACTATTTTAAAATATTTTTGATTATGTCATTCATATAAAACATATTAATTTATAAATAAATCATTAAGGGAATCATATTTTCTTTTTACATTTTATTGTTTTTGGTTATTTATGTTGTCAAGAATTTTAAGTTAGAAAAAGAAAATTAGACAGATAAATTGAAAATGGATAATGACAAAATTTAATGCTATAATTATCAATATATTTATTTAAATATATGTAATACGCACACTTAATATTTTGAGTGCTACACAAAATTATAAATTTATTATAATATATATTTTAATAAAATAATTTTTAAATGTAATATTTAAAATGTATATTTGTGTGTGAAATTAAACATATATTTTTATTTATATAAATAATTATGTAATAATTTGCGTATTAAAATAAGAAAAGAACATATTTAATCTATATGAGTAACAAATATCCCATATATATTAAAAAAAATAAATAGTTATTATTGTTATGTTTATAAAAAAATTATTATATAATAAAATATATATAAGATACATTTATATTTTTTTGCTCCTTCAAAAAATTTGCATTATATAAATGAGATAAAAATATATTTTATATTATATTTTAAAAAATAGAATTAAAATATACGTTATTTATGCTATTATATTATTTTTTTATGTAAAACTATTTTATGTTACATTATATAAATATAAATTATTTCCTTATTAAATATATACTTATTGATATTGTCTTATAATTTTAATTTTATAACTTTTTTATTTTGGCTATTTATTTTGTACAAATAAAAAGTAATACAAAATATCTTAATACATATATATTATTTTTAAAAGAATTATTATTATTATAAGTTTATAGAAAAAAAATATCTTTTCAATATTTTAGAGTATCAATAAATAACAAAAAAAGGCAAGAATTATGATTACTAGAATAGTACCAAATTCAATAAAGCAATATAATGTCTTATAATAATTTAATTTTTTTGATGGGAACTACTTATTAAAAGTTCATACCTATGAAATTGTTTTTATCAATATATTAATCTGTATTTATTTCATTAATATGACATTCACTCGTTTTGTAAGAGTTCGTTTTACTCATTGTTAATTTTGTCTTCAATTTTGTTCTAAGACCTTATTAAAATTTTTTTTTTATACTTTTACTATTTCATTTTATTTACAATTTTCTCGCATTGTTCTTTTCTATATATTTTTCTGTTTTTATTTATAATGTTCATTACATATTCCTTTACGTTTGATTAATATAAGCATTCAAATTTATTAATTATTTATTTATATATGATTTTTCACATAAAAATATAATTTTGCAATTTTTGTTTTTGATTTGTCAGACTTATTTTAAAATTTTTTTCTATGTTTACATTTGAATTGAATTGGACAATTGTTTATTGTACTTAAATTTTATGTTCTTTCTGCTTATTTCTTCTTACAATTTCTATTTTATTTTATGAATTATATAATAAAGGGTTATATATGCATTTTTAAGTAATGTTAATAAAAAAATATATTAAATATTAAATTTTAAAATGATGTTTTAATTGAATGAATTATGAATGTATTTTTTAAGCAAATGATAATATTAAATATGACAAATAAATTTTAAATTTAACTTATAAAACATAGGAATATATATACAGCAAATTAATTTAAATATATACAAAGTAAGAAATATAAATTTATGAATTAAAGGAATGATATTGTTTTTTCACTTAAAAACTATATATTGTAATAATATATAATGAATAATATATTTATATATATATATATATATATATAGTAATAATTTATATAACATATATTAATTGCTTCGATAAATAAAAATCATTCAATCCTGATATTGTCCTACTTACATATTTAGAATTTATTATTTTTTGGACATAGGGAATTATTTTTTGAACATATTTATTCTCCAAAATTGATTCTTTATTTTCAACTAAGAAACATATTAAACCTATTAAGGCTATAACACATACAATAATTATTATAAGAGCTACAACTATTGAAGAAACCTCAACGGAAACTGTAGAAGAAGCGCACGCAGCAGCTTTTGCAAAAGCATTAGAATATGCTGCAACTTTCATAGAGTTAGCTAGAGGTGAAAGAGCTAAAGTTTTAGCATTGTAAGTTAACGATATCTTAGATGTAACACACGAAATAACTTTAGCATTGGCTACTGCACATGCAGTACATGTTGAATATATAGAATGTATTGATTTTCCTATTGCTTCTAACAAACCCATAACAATTGTATAACCTCCAATATTATATTTATGTACTTTTTCTTCGAGTAATTCATAAAAGGCGCTCCATAACTCAAAAAATGATTTTCTTTGATGTTTCTTTTTTTTCTTCTTAACTACAAAAAAAAGAAAAAATTATGAAATATTAAAGGAATTTATAAAATATAAAAAAAAAAAAATTGTATTTTTTTTTATTATTTATTAATTTTTATATACTACCTTTATGCTTTTGTAATTTTCGATTCTCTAATTGTTCATTTGAATATTTATCATATAGCTGTTGTAGTTCTTTCTTTTTTGCTTCATAGAAAAGTCTGTTCAATTCATAGTCAATCAATTTATTTTTCTTCCATTGATATTTTTCTATTTTGTCTTTTACAATTTCATCTTTTATTAATGAGATTTCTTTTAATTCATTTGTTATATAATCATCACATAATATTTTGGTATCCAATGTTTCTCTTTCTAAATTTTCAATATCTTTTTTTAGATTTTGATCGTTTTTACTTTTGTTTTTCTTTTTTAAAAATTTGATTTTCTTTAATTTGTCCTTGATTATTTCATCTTTTATTAGTTGAATTTGTTTTAATTTTTTCTCTTATATATTCTAAAGTAATCACGTCTGGTATTGTATCTACTGGAGTTTTATGAATTATCGCATTTTTGGAATTATTATTATGAGTTCTTGGAATATTCTAAAATAAGAGAATAAAAGAAAAAGAAATAAAAAGCATTGGAATGATTTATAAAATATATATTATAATAAAATTTAAATATTGTAATATATATATATTATTTTATTAAGGCATGTGATGATATGAATGTATCTAAAAAGAGAGCGAAAAATAATATGTTAAAATAAATAATGTTCATAATATTTTTATTATTAGAATTGTATATGTTTAATATTTTTTATTTATAATTATATAATTAAAAAATAATTTATTTATATACTTTATGTGAATATATATTTTTTGTGTATAAAAGTAATGTAGTACTTATATATTTTTATTTTGTAGCTATGTGTGTGTATTTATATTTGAATTATATAAGGAAGAAAAACAAATAAATAGATGTATGTATTTATGTTTGTTAATTATTTATTTGTATATAGATACAGATATTACAAAATAAAATACACAATAAATATATATATATATATATATATATATCAGATATTTTACATAATATATATTAATAATAATTTAGCTCATCATATATGACGTAATGAAATTTTTAATAATCATAAAAATACAATTAATGTTATTTCTTATGACACATATTAAGACGTAATATATTTCTTTCTATTTAATATGATTATTTTTTATATAATATGTGTTATGATTTCTTTTTATAATAATTATATATATATTAGATTATATAAAAGAGAAAAATCTGAGTATATATGTATATATGTTTAATACTATAAGGCTATTTTATTATAGGTGATTATACGAAACAATATCTCCTATTTAACTATTGTAATAAAATAACATATATTTAAAAAATATTAAGTAAATTATTATTATTATTATTTTTTAATAAATAAAAAAGCAAACTATTAATATGAAATAATTTGTATTATTATAAAAGATAGTTTATGAATATATTTAAGAAGAAACATAGATTATTTTATATTAATTATACTATTAGATTCACTGTTATATATATTTGATATGAAAATTATAGTAAATTTTTTATAATGAAAATAATTAATTATTAGAAATATATATAGTATTTGAGTTAAATATTAAAACAACATTATTTCATATTATATTCTTATTGTTATTTAAATTATTAGAAAGAGTGTAATAAAATATAGGTTTATCTTAATATAAATAAAATATACATTGCATGATAAAAGAATATAAAAGAAATTTTAATGAATTCATCTTATATTAAACATTATATAAAATGAGAATAATATTAATAATAAAAAAATTGTTAAATACATATATATATGTATGTAAATGTTTCTAAAAATTAAATACATTATAAACTAGATTATGTTCTATAGAACCTGCTAATATTACTAATAATAAAAAATATATATATATATTTATTATTACTTAATATTTATATATTATATGGCTGTTTATACAGTTCAATGAAGGTGCAATTAATATATAAAATATATGAGAAACATTTGTGTAATATGACCATATTATATATATATATTACTTTTCGTGTGCATTTTTGTATATAAATTATTAATATGTATATCATTTAATTGGCAATAGATATTCTGTTATTACTCTATATTTATTTTTATATGTTTATATGACATCACATAAATTAATTTATATAATTAAATATATTTTTATTTATATCACATATTTTTTTAATATTTTTTCTATTTATTATTTTTTAGAAGTATCATATAATATATATAGGAAAAAATATATATATTATTGTTTTTTTATAACTTGTGAATATAACAATAAAGGTAAAATGATTGCATAAAAAAAGATGAAAAAAAAGAAAAGAAAGGCGTTTATTTGATATAATAATAATGTGATGTTACAAATATACACTTTTGTTCTTATTAAAATGTATTTCACGATTTCAATATATAATCATTTGTTTAATAGGTTTATAAAATATATGTTAAACATGAATATTGTTTTAAATAATATATTTTATTTTTATTTAATAATTTTAATATATATTATTAAAAGATATAATGTATTTTTTAACTGTGTACTATTAAAGACGTTTTCGGATTAAATGCATATATTATCTATTTTTCTAATTTGTACATAGCTTTGAGTTAGTTTGAATACAACAAAATAAAACAATAGCATATTAATATGCTATAAAATATATGTCTTGTTATATATAACTTTAATTATTTTTTTTTTATTTTTGTTTGTTTTTGTAATAAATTGTAAAATTAGTTTATAATAATATATAATATATTATATGAATGATAATATCTATATAATTCTTATTAAATTATAAAATATTCAGTATATATCAAACAAAACAAAATTAGAAAAATACATTTATATTTAATTAATGGATAATAACGAGATACATATACATATCATATAATGTACTACATATTAATAATGAAAAATATAAACGGAAAAAAATATATTAATGTATACATTTATAATTAGAATATATATATTCTTAAAAAAGAATTAATTAATTAATTAATTAATAATATTATAAATATATACAATTGATTAATTTATTGTATGTGAAATTTAAATGATATCACATGTAATACATACATATATATATATATATATTTAAATTAATGTCCATATAACATTGTGTTATATTATTGTAATTTAAAATTTTTAAAGCCACCAACATTTTTGTATATTTAGATCCTCGTCAACCTTACGCAGAAATGAAAGTCTTTTAAGAAAATATACAGGTATTATTAATTTGAAGGGGTGATATAAATAATACAAATCAAACAATGTAAGTAATAATAAATATAACAATGGTGAATGCTTCTTCTGAATCCTTAAATCTAACATTTTGTCTATAAATAAATTATCATAAAATTCCAATTTACCTCTCAGTGTCTGAATAGAATTTCTATGTGATCCATTATTCAAAGAACTAACATGCTCAGTGTAATGATTCTTTGCATCGTTTATTTCTTGTTTTAATAAATAAAAATAATCATTTTTTTTATCCTTTATATCATAATTAGATATTGTATCTATATCATTATCATTTTCATTATTTATATGATTCTTCATATATGTTTGTAACATTTTGTCAGTTGTCTCATCAA
>Pf3D7_14_v3:3246269-3246963:f  | Plasmodium falciparum 3D7 | segment of genomic sequence | Pf3D7_14_v3, forward strand, 3246269 to 3246963 | whole sequence | segment_length=695
TTAAAAAAAAAAAAAATATACAGTGTTTTACATTGTCCAATATGTTAGTAACACAATGAAAAAAGAAAAAATTAAGGAATAATTATTATATATTTTTTACATATATTAGATTGTTTATTAAAAAATAACTATTTTTGTTTTTTGTATTTTATTATAAATTGATTTATACATATGTAGATAGCGAAATACTTACAATTTTTTTTTCTTTTATGATGAATTATACTAGGTAGCTAGCTAAAATAATAACTAAAAAAAAAAAAAAAAAAAAAAAAAAACAAAATAAAAAAATAAAAAAATAAAAAAATAAAAAAATAAAAAAATAAAAAAATAAAAAGTTAAAAAAATTTTGAATTAAGAATGTTAAAATATTATTTCTATTTATGCAAAAAAGTAAGATTTATAAAAGGTAGTAAAAGTTGTTTATATATATATATATTTACTTTTAAGCAGTTAAAATTGGACAAAATTTTATTTTGAAAGTGTGATATGAATATACAATTTAAATTAAATATGGAAGCATAATGATAAAAGAATTTATAATTTATGCACATATATAAATATATATATATATATTAAATTTTTGTATATAGGTACAAAATATTTATGTATGCATATAAGGGATGTAAAAATATTGGTGCTCATATTTTAGCATGGAGATACATTCAAAAATTGTGTTTTGTAAGAAATAAATGTAC
>Pf3D7_14_v3:3247420-3247790:f  | Plasmodium falciparum 3D7 | segment of genomic sequence | Pf3D7_14_v3, forward strand, 3247420 to 3247790 | whole sequence | segment_length=371
TATTAAATAAAAAGTGAATAAATCTGTTATGTTTTTTAGCAAAAAAAACATATAAAAATACAACGAAACAATTAAATGCACGAATAGACCATGCCACTAAAAATTTTATTTTCCTATAGAATTTAATATTTTGGGGAAATATATTTAACAAATAAACTTTTGAAAAGAAATGTTTAACACACACATAAACACATAAAGTACTGTTAATATGATATATATTTATATTATTATTAATATGTAGATTAATGAAGTGAAATAGATACAAAGTCTATATATTTATATATATTATTAATGTGTACAATTTTTTTATATGAATGTATATATATATATATATATATTTTATATTGTTGTTTTAAGAGATAAGTTGTTTA
>Pf3D7_14_v3:3248618-3255950:f  | Plasmodium falciparum 3D7 | segment of genomic sequence | Pf3D7_14_v3, forward strand, 3248618 to 3255950 | whole sequence | segment_length=7333
TTTAGTTAATGTTTTTTTATTGGCTATATATAATATTATTTTATTTTTAATATATTATATGTTTTGTATATATGATAATTAATTATTAATATTTGCATATATATATATATATATATATATATATAATTTTTTCTTTTTTTTTGATTATTAGTCAATTTTTGTTGTGTTGCGTTTTAAATTAATGTGTTTAGCTTTTGACACTTTTATATATGTGTGTGTGTGTGATTTTGGATGTAAGAATAATATTTTGTTCATACTATTTTATTAAAAAAACATATATATATCTACTCACTATATAAAGAAAATGACTTTCTCGAAGGTTTATTTTTATAATATAACCAAAACGTGTAAATATGATTAGAATTATAATAATTTGAAAGATTTAAATTTTTTTTTAAAAAGTTTGGATTAATTAGAATAGATATTATTAAATATGTAAATTAATTTTTTTTTTTTTTTTTATATAACATTTTCATATTAATTTTGGAAAACGTTATTTTTCTATATCATATTACACAAAATACAGTTTTGGTTAGCAAAAAATATTATATTAATATCTGGGTTTTGAAACGTACAGAAGTATTTTGTAGTGGGAGAGAGAAAGGTAATATATGAATATGGTGGTACTTTAAGGTTTTGGTGTAACGCTCCTGTGGTGAATAGAGTTTTTGGTTTCAACAATAGTAAAAAGATTCGTACAGAGATCACATATATTTATATATAGTGGTCTGAATTATCTCTAACACTATTTGATTATTATTCTGTGTATACATTTGGTAGATTCCCTCCGTATACTTAAGTATATATTGAAAGAAAAGGCTTAATATCAAAACGATTGATAGTATAAAAAGTGAAATACTTTTATATAAATAATATATACATATCAATAAATACATATATATATATATAAAATATATATATGTATATGTTTTGTGTCGAATTGTATTCTTTGCAATATTTACATTAAGTTATATGCAAAATCATAAGTATCATTTGATATATGCAACATGTAATAGTCAGCAGATGACGGATAAAAAAAAAATTATGAAAACTGTAAGTATTGTTATGGGTCTAACAGCACCTGCACTGTTGGGGGATCTTATTGTTATTGCTACGATCTGAAAAATGTTCCCATTTTAAGGACAAAATCTCCTTACTATGAAGAGAATTGCCCTCAGCAACAAGGATCAACTACTATATTTGTCTTTGCGAAGGTATCGTTTCATCGTAAGTATCAAACATTGATTAGGATGGAAACTCTTAAAGTAAAAAAATTGTTATTACTATTTTGAGTTATTCTTATCTTTTAGGAATACTTATTGAATGCAAATTGATTTTCTGCGTAGCACTGCACAAATATTATTAGAAATTCGCGAAGCTCGGTAGTAAAATAGTATGAACAAGGTAGAAAATGCATTCAAAGTTATCACACACACATATATAAAAACAAACAAAAAAAAAAACAAACATTTGTCATATATATATAATTAATTTTTTTTATTTATTTGTCATTTTTTTATATTTTATTACTTATAATTAGTTATATTATTAATTTTTTAAATAATTTCATGATAAAAATAAATTGTAAATTGTTATGCATGAATAATAAAATCATTACGTATTATATATTAAATATATATTTGATTTATACATATTTCTTTGTGTATTTATGTATTTGTGTGTTTTTGTGTGTGTGTATTTATTTCATTTGTGGTTGTGTTTTATAGTGTTGCATATAAAAAATTACAGGACCCGATGTACCTATTAGGAAAATGAATATGTTGTTAAAGATTTGTATTTATATTATGAAAAAATAATATAAGGGTATAATACATTTTGTTTTAGAGAGAATAAAATGGATTATGGGATAAGGAAAGTGTATTATATGATGCGGAGGAGATATGTAAGAATAAATAATTGTAATATGAACGAATATATATACAATTATAGATATATATGAATGGATGGATGAATAATTGTAATATGAACGAATATATATACAATTATAGATATATATGAATGGATGGATGAATAATTGTAATATGAACGAATATATATACAATTATAAATTTATATGAATGGTAATAAGTTGCATTTATAAAGTATATATAGTTAATATCCATTATTAATAGAACAGAAGGATATTTATAAGGCATATTAATATTATATGTTACAATATATATGAAGAAAGTGATATGATGAAGGACATATCTATTTACTGGATGGATGGATGAAGATTTATGAAGGACGAATTTGGAAGGATGTGTATATTGTATATTTCTCTTAAAGGAAAATTATTATCTTGGAATCTAAACATATTTATCAGAAATTTTTTATCTTGCATTGGCAAATGTATTTTACCCCAAAGGAATTTATTTTGCATAATAAATAATGGAACCTAACAAATTATGCATATATATATATATTTATTTATTTACATTTACATTTATATTTATACTTTTTTTTTTTTTTTTTTTTTTTTTATTTATAACATCTTTAAAAAACTTAAAACTATAATTTTTTTTATAAATTAACATAAATAACACTTTTTAACTTAAAAATTAATTTTACTTTTATAAATAATATATTTATTATTTTAAATAATCTTTTGCGATATATCAAAAGGGAAACATTAATATATAATATAATAAAATTTTTTTCTTTTTTTTTGTCGGTTTATACCTGTATAGGAGAATACAAAAAGAAACATAATATATGTATATTATTAATTATATATTTTTATGAAGATATGTGATTATCATATTTTTATTTTATTTATATAAGTATAAATGAAGATATATAAATAAATTTAAATAATGTAGACGAAAAATTTAAATTGATCTAACGAACATTTATATATATATATATATATATATTATTACAAAGGTAGGAAATATTTTAATTTTCATATATTTAGTTTGTTCTTTCCATTTTTCATTTAGGTATATTAAGGTAAACGATTTTCATGATAATATAATTATTAATTAATTGTTCTGTAAGGTTTTTTCTATAAATGATGAGCTTTTTTTCTTACATAATTAAAATAAAATATTTATTTCTTTTATAATTTTTTTTTTTTCGTTTTTTTTCTGTAATGTTTAATTATAATAATGGAATATTTTATTTAATTTAGAAATGGGATAAAGTTCAAAGGGAAGAATGTTGTCTGTTCTCTGAATTATATATATGTATATGAATGTGTGAAAAGGTTGATGTAAATTATATGTTTTTCTGTAAAAACATTTATAAAATATGTTGATATATATATATATATATATATATATATATATTAATGTTTGAAATGATGATCACTTATATATTAATAATCTTCTTTGATTTTACATAAAAAAATTGAATATTCTGCGACGTAACAATATATATAGTATGAAACTCTATATAAATCACGTTGTTACAAAGAATGTTGCAGAATCTGAAAATGTTGAAACAACTAGGAGTTAAGGCTAAAAAAATATAAGGTATAATGTATATATTGCAATATATGTATGATTTTTATGGTGTCGTTGATATGTAATTTGATTAATGAATTGATTTGAATAAGAAAATATTCTAATACAATTTATTTTTTTTTTTTTTAAATAATTATTAGATTTGCTTACCTACTATTTATTTATATTGCTTTATCGTTATGTAAATCTATAATTTTTTAACTTGTATATTTTTATTTTATATAAAAAAAGTAATTTGTATTTTTTAAACGTTTTATTTATTCATATACCATATATATATGTATATATAAATATAAATTCATAAAAATAAATATAATTTTACTTGATGATATAAAATAATATTATTCCCTGATATTCCTTATCTTATCCTAATAATTTATAATATATATATATATTTTTTTTTATGTTTTAGTAATGTGAGTTTTCTTGATATGTATACAATTTCGAATACAAAAAAATATGCATAAAAATAATTTATTAATTCATGTATATATGTGAAACAATAAGGAGCGAATATTATAATAGTATGATAAAATATACATATTAAATGTGCTTCATAAAATATTTTGAATGTCATAAAGTAAAAATGTTATTTTAAATATGATTCTTTTTTTTTTATTATATAAAACTTATATATTAAAAAATGAAAAATAAAATAAAAAAGAATATAATATTTGACTATATAATATTTATATGTTCATTTCATACTTAATTTTTAAAAAATATTTTTTAAATTTTAGTAATATTATTGTATAGAAAATAATACTTTCATTTGGGTTATTTTTATGAACTATTATTTAAAATTAAAAATAATGGTTTTAATTATTTATTCAGATATTAAATCTGTAAATATATTTTTTTTTTAATGAAAAATATAAGAAAGGAATAAATATATTTTTTATATTCTTCTAGGAATAATTAAACCATGAATTTTTGTTCTTATAAAAAAAAATACATCCTTTAATAACATACAAAAATAAAGTAGTAATAGTAATAATAAATGGAAAAAAATAAAAAAATAGAAACAATGGAAAGAGAAAAATATTTTTAAAAAATACTTCCAGTAAATAAATATTATTATATATATAATTATATAGACATTATTTATTTTAATAAAATGGTAAAAAAATAATTAAATTTATTATTATTTTATATTATTATATTTATTTGTATATCAATAAAATTTATTTTTTTATTTATATATAAATTTCAATAACCATAGAATAATTTATTGTACGTGCATGCTATTTTTTATTTTTATTTTTAATTTTTTTTTTTGGTCCATAAGTTTATGTTTTAATATAATAGATTCAATCTAAATAAATAAAACAAAAAGGAATTTTTAATATTTAAATGTATAATATTTTTTTTATAAAAGAAAATTGATAAAAAAATATAAATTTATTAATAATAATAAAATTATTTTTTCAAATAATATATATAAATATTATAAAATATAAATATATATTAAGACCATATTGAAGTTGTTTTCATATATATAAAATATATTTTATTTTTAAAAAAGTAACCAATTCAATAATATAATTATTATTATAATTATATATATAGAACTTTTTTGGGTTTTTTATATATTTTTTTATAAATAATATTGTGTTTACATATATATATATATATATATAAAAGAATAATAAAAACATTTTTTTAGTAAGAAAATGTAAATCAATAAATATATTATATATATATATATATATATATATATATTTGATGTAATATTATATAAACTTGTAAAATAAATAAAAAAAATATAAAAATTTTATGTGAACGTTTAAGATATTTATTTTTTTTTTTGTTATAAATTTTTTTAGTATATATTCCATATGATAAATCGTATTAGAGTAAAATTGTTTGTATATTTATATTATATATAATTATAATAATTATATTCCTGATATAGGAATATTTGGTTAATAACATATCTATCTATCATCTATATATATATATTATTTCTCTCATTATATAATATTAACGTATTTTTGTTGTTTTTAAATGGGTATCATTTTAAATATATATATTTTCTTTATTTATCTAATTTATGTAAGATCACATTTTAGCCAACCTACTAGTAGTGAATATGAAGGGTACTCTGAAATATGTGAAAAGGCAAGGAATGCAAATGAATCGAGTGTATACTGCATGAAAGATTATAAGAGGAATAGTTCAAAATATATGTATAAACATATTATGAGAATGTTTATTGAAAAACATAATTTAAATGATAATAAAATAGCATTAATAGAACATGAATGTGGGGAACCTCAAAATTATATGACATATGATACATTTTTAAGAAAGATATTATCGTTTAATAATTCTTTGAATAAATATGATGGAATTAACATTCCAGAAAAAATATATAACGAAGAAATGAATAATGGGAAATTTAAACTATTAGGTTTATATGGTAGTAATTCTATAAATTGGTTAGTTGCTGATTTGGGTGCTATGCTTAGTGGCGTTACTACATTAGTGATGCATTCGAAATTTAGTATGGATGTAATAGTAGGTATATTAAATGAAACAAAATTAGAATGGTTATGTTTAGATTTAGATTTGGTGGAAGGTTTAATGGAACGTATAAATGAATTGCCACACTTGAAGAATCTTATCATATTAGATACTGTAGCTAAACAAGGTATAATAAATTCAACTATTGAAAAAAATAAAAACATTAATTTAAAAGGGAATGGAAATTTAAACAATATGAATAATAAAAAAGGAAATGATTTATCGAAAAATTTGGAGGATGTACGTTTGGGTCCTATAAAATATGATAAAGAAAAATTAGAAAAGTTTAAATCTTTAAAAGAAAGATATCATAAATATTTGGAAAAATTTTTATTACTTGATGATGTGATAAATAATGAAAATACGAATTTTAAAATTAAAAATGAGGATCCTAATTTTGTTACTTCTATTGTGTATACATCTGGATCATCTGGAATGCCAAAGGGAGCTATGTTGAGCAATAAAAATTTATATAATCAGTTATATTCTTTATATAATCATAGTGTAAGAAAAACATATAATCTTCAATATCATTTATCTTATTTACCAATATCACATGTATTTGAAAGAACAATTGCATATAGCATTATATTTCTTCGTGGAACAGTGCATATATGGAGTAAGAATCTTAATTATTTTTCGAAAGATATACTTAATTCAAACAGTGTTATAATGACAGGAGTACCTAAGGTTTTTAGTAGAATTTATACGAATATTATGACAGAAATTAATAATTTGTCACCTTTTAAGAGATGCATTATAAAAAAAATTATATCCCTAAAAAAATCTAATAAAAAAAGATGGTTAGTTAATTTTCTTGAAAATCTGTTTCATATATCGAGCAAAATAAAAGAGAAAGTTAACCCGAATTTAGAAATTATATTAAATGGTGGTGGAAAATTATCACCAGATGTTGCCAGTGAATTATGTAATTTACTAAATATAAAATATTGTCAAGGTTATGGTTTAACCGAAACTGGTGGTGCTATTTTTGGTAAACATGTAGAAGATTTAAATTTTGAATGTATAGGAGGGCCTATTTGTCCAAATACAAAATATAAAGTAAGATCATGGGAAACGTATAAAGCTACGGATACATTACCAAAAGGTGAATTGTTAATTAAAAGTGACTCTATATTTAGAGGATACTTTTTAGAAAAAGAATATACCAAAAATGCCTTTACAAATGATGGTTATTTTAAAACAGGAGATGTTGTTCAAATTAATAAAAATGGTACTTTAACATTTTTAGACAGATCAAAGGGTTTGGTTAAATTGTCTCAAGGTGAATACATAGAAACAGATTTATTGAATAATCTCTATTCGCAAATTAGTTTTAT
