# Supplementary material for: Transcriptome analysis reveals a de novo DNA element that may interact with chromatin-associated proteins in Plasmodium berghei during erythrocytic development
Source: Sci Rep. 2025 May 28;15:18621. doi: 10.1038/s41598-025-03586-4 (PMC12120095; doi:10.1038/s41598-025-03586-4)
Supplement: Supplementary file 5 — Supplementary Information 5. [file 41598_2025_3586_MOESM5_ESM.zip › Supplementary File S6/motifs_counts_ring.txt]

"motifs_ids_ring" "motifs_counts_ring"
"MA0015.1" "1"
"MA0039.4" "1"
"MA0138.2" "1"
"MA0267.1" "1"
"MA0379.1" "2"
"MA0386.1" "2"
"MA0402.1" "1"
"MA0425.1" "1"
"MA0436.1" "1"
"MA0486.2" "1"
"MA0493.2" "1"
"MA0599.1" "1"
"MA0744.2" "1"
"MA0753.2" "1"
"MA0770.1" "1"
"MA0771.1" "1"
"MA0930.2" "1"
"MA1027.1" "1"
"MA1095.1" "1"
"MA1098.1" "1"
"MA1267.1" "1"
"MA1268.1" "1"
"MA1270.1" "1"
"MA1273.1" "1"
"MA1274.1" "1"
"MA1277.1" "1"
"MA1278.1" "1"
"MA1279.1" "1"
"MA1281.1" "1"
"MA1522.1" "1"
"MA1630.2" "1"
"MA1653.1" "1"
"MA1760.1" "1"
"MA1779.1" "2"
"MA1823.1" "1"
"MA1863.1" "1"
"MA1866.1" "1"
"MA1871.1" "1"
"MA1961.1" "1"
"MA2007.1" "1"
