# Supplementary material for: Transcriptome analysis reveals a de novo DNA element that may interact with chromatin-associated proteins in Plasmodium berghei during erythrocytic development
Source: Sci Rep. 2025 May 28;15:18621. doi: 10.1038/s41598-025-03586-4 (PMC12120095; doi:10.1038/s41598-025-03586-4)
Supplement: Supplementary file 5 — Supplementary Information 5. [file 41598_2025_3586_MOESM5_ESM.zip › Supplementary File S6/motifs_counts_schizont.txt]

"motifs_ids_sch" "motifs_counts_sch"
"MA0015.1" "4"
"MA0041.2" "1"
"MA0049.1" "1"
"MA0277.1" "2"
"MA0343.1" "1"
"MA0355.1" "1"
"MA0379.1" "3"
"MA0386.1" "3"
"MA0554.1" "1"
"MA0559.1" "2"
"MA0940.1" "2"
"MA0981.1" "1"
"MA0987.1" "1"
"MA1022.1" "1"
"MA1071.1" "1"
"MA1125.1" "4"
"MA1156.1" "4"
"MA1157.1" "2"
"MA1158.1" "4"
"MA1159.1" "3"
"MA1160.1" "4"
"MA1267.1" "6"
"MA1268.1" "4"
"MA1270.1" "3"
"MA1273.1" "4"
"MA1274.1" "4"
"MA1277.1" "4"
"MA1278.1" "4"
"MA1279.1" "4"
"MA1281.1" "4"
"MA1292.1" "1"
"MA1699.1" "1"
"MA1823.1" "4"
"MA1845.1" "1"
"MA1848.1" "1"
"MA1865.1" "1"
"MA1866.1" "4"
"MA1868.1" "1"
"MA1870.1" "1"
"MA1871.1" "4"
"MA1872.1" "1"
"MA1930.1" "1"
