# Supplementary material for: Transcriptome analysis reveals a de novo DNA element that may interact with chromatin-associated proteins in Plasmodium berghei during erythrocytic development
Source: Sci Rep. 2025 May 28;15:18621. doi: 10.1038/s41598-025-03586-4 (PMC12120095; doi:10.1038/s41598-025-03586-4)
Supplement: Supplementary file 5 — Supplementary Information 5. [file 41598_2025_3586_MOESM5_ESM.zip › Supplementary File S6/motifs_counts_trophozoite.txt]

"motifs_ids_troph" "motifs_counts_troph"
"MA0015.1" "2"
"MA0316.1" "1"
"MA0379.1" "2"
"MA0386.1" "3"
"MA0456.1" "1"
"MA0550.2" "1"
"MA0555.1" "1"
"MA0696.1" "1"
"MA0735.1" "1"
"MA0736.1" "1"
"MA0737.1" "1"
"MA0751.1" "1"
"MA0753.2" "1"
"MA0845.1" "1"
"MA0940.1" "1"
"MA0968.2" "1"
"MA1123.2" "1"
"MA1125.1" "2"
"MA1156.1" "2"
"MA1157.1" "1"
"MA1158.1" "2"
"MA1159.1" "2"
"MA1160.1" "2"
"MA1232.1" "1"
"MA1240.1" "1"
"MA1248.1" "1"
"MA1251.1" "2"
"MA1258.1" "1"
"MA1262.1" "1"
"MA1267.1" "3"
"MA1268.1" "3"
"MA1270.1" "3"
"MA1273.1" "3"
"MA1274.1" "3"
"MA1277.1" "3"
"MA1278.1" "3"
"MA1279.1" "3"
"MA1281.1" "3"
"MA1284.1" "2"
"MA1300.1" "1"
"MA1371.1" "1"
"MA1374.1" "1"
"MA1430.1" "1"
"MA1578.1" "1"
"MA1584.1" "1"
"MA1630.2" "1"
"MA1720.1" "1"
"MA1773.1" "1"
"MA1776.1" "2"
"MA1823.1" "2"
"MA1851.1" "1"
"MA1852.1" "1"
"MA1856.1" "1"
"MA1857.1" "1"
"MA1862.1" "1"
"MA1863.1" "2"
"MA1864.1" "2"
"MA1865.1" "2"
"MA1866.1" "3"
"MA1868.1" "1"
"MA1869.1" "3"
"MA1870.1" "1"
"MA1871.1" "3"
"MA1873.1" "2"
"MA1874.1" "1"
"MA1875.1" "2"
"MA1879.1" "1"
"MA1883.1" "1"
"MA1884.1" "1"
"MA1885.1" "1"
"MA1886.1" "1"
"MA1894.1" "1"
"MA1895.1" "1"
"MA1898.1" "1"
"MA1900.1" "1"
"MA1903.1" "1"
"MA1904.1" "1"
"MA1905.1" "1"
"MA1906.1" "1"
"MA1908.1" "1"
"MA1910.1" "1"
"MA1913.1" "1"
"MA1917.1" "1"
"MA1924.1" "1"
"MA1925.1" "1"
"MA1974.1" "1"
"MA1978.1" "1"
"MA2041.1" "1"
