# Supplementary material for: Transcriptome analysis reveals a de novo DNA element that may interact with chromatin-associated proteins in Plasmodium berghei during erythrocytic development
Source: Sci Rep. 2025 May 28;15:18621. doi: 10.1038/s41598-025-03586-4 (PMC12120095; doi:10.1038/s41598-025-03586-4)
Supplement: Supplementary file 5 — Supplementary Information 5. [file 41598_2025_3586_MOESM5_ESM.zip › Supplementary File S6/motifs_IDs_ring.txt]

MA0379.1
MA1027.1
MA0386.1
MA1268.1
MA1267.1
MA1281.1
MA1278.1
MA1871.1
MA1274.1
MA1277.1
MA1279.1
MA1866.1
MA1270.1
MA1823.1
MA1863.1
MA1273.1
MA1779.1
MA2007.1
MA0039.4
MA1961.1
MA0599.1
MA1653.1
MA1522.1
MA1095.1
MA1098.1
MA0436.1
MA1630.2
MA0493.2
MA0753.2
MA0425.1
MA0486.2
MA0770.1
MA0771.1
MA0138.2
MA1760.1
MA0386.1
MA0379.1
MA0015.1
MA0930.2
MA0744.2
MA1779.1
MA0402.1
MA0267.1
