# Supplementary material for: Transcriptome analysis reveals a de novo DNA element that may interact with chromatin-associated proteins in Plasmodium berghei during erythrocytic development
Source: Sci Rep. 2025 May 28;15:18621. doi: 10.1038/s41598-025-03586-4 (PMC12120095; doi:10.1038/s41598-025-03586-4)
Supplement: Supplementary file 5 — Supplementary Information 5. [file 41598_2025_3586_MOESM5_ESM.zip › Supplementary File S6/motifs_IDs_schizont.txt]

MA0379.1
MA0015.1
MA1267.1
MA1268.1
MA1274.1
MA1281.1
MA1277.1
MA1871.1
MA1278.1
MA1279.1
MA1125.1
MA1159.1
MA1158.1
MA1823.1
MA1160.1
MA1156.1
MA1273.1
MA0940.1
MA0559.1
MA0277.1
MA0379.1
MA0386.1
MA0015.1
MA1268.1
MA1267.1
MA1274.1
MA1281.1
MA1277.1
MA1279.1
MA1871.1
MA1278.1
MA1273.1
MA1270.1
MA1125.1
MA1823.1
MA1158.1
MA1159.1
MA1866.1
MA1156.1
MA1160.1
MA1292.1
MA1157.1
MA0041.2
MA0015.1
MA0386.1
MA1268.1
MA1274.1
MA1267.1
MA1281.1
MA1279.1
MA1871.1
MA1277.1
MA1823.1
MA1125.1
MA1270.1
MA1866.1
MA1273.1
MA1159.1
MA1156.1
MA1278.1
MA1158.1
MA1699.1
MA0940.1
MA0554.1
MA1157.1
MA1160.1
MA0343.1
MA1865.1
MA1866.1
MA1870.1
MA1930.1
MA1848.1
MA1845.1
MA0987.1
MA0981.1
MA1022.1
MA1872.1
MA1868.1
MA1267.1
MA1071.1
MA0386.1
MA0379.1
MA0015.1
MA1267.1
MA0355.1
MA1267.1
MA1281.1
MA1268.1
MA1274.1
MA1278.1
MA1277.1
MA1871.1
MA1823.1
MA1270.1
MA1273.1
MA0277.1
MA0559.1
MA1156.1
MA1279.1
MA1160.1
MA0049.1
MA1125.1
MA1866.1
MA1158.1
