# Supplementary material for: Transcriptome analysis reveals a de novo DNA element that may interact with chromatin-associated proteins in Plasmodium berghei during erythrocytic development
Source: Sci Rep. 2025 May 28;15:18621. doi: 10.1038/s41598-025-03586-4 (PMC12120095; doi:10.1038/s41598-025-03586-4)
Supplement: Supplementary file 5 — Supplementary Information 5. [file 41598_2025_3586_MOESM5_ESM.zip › Supplementary File S6/motifs_IDs_trophozoite.txt]

MA1267.1
MA1268.1
MA1281.1
MA1274.1
MA1278.1
MA1277.1
MA1871.1
MA1279.1
MA1160.1
MA1156.1
MA1823.1
MA1158.1
MA1270.1
MA1159.1
MA1273.1
MA1125.1
MA1866.1
MA0940.1
MA1371.1
MA1157.1
MA1374.1
MA1864.1
MA0386.1
MA0845.1
MA0379.1
MA1278.1
MA1267.1
MA1268.1
MA1281.1
MA1277.1
MA1279.1
MA1274.1
MA1871.1
MA1869.1
MA1866.1
MA1270.1
MA1870.1
MA1862.1
MA1864.1
MA1863.1
MA1284.1
MA1978.1
MA1873.1
MA1865.1
MA1273.1
MA1300.1
MA1875.1
MA0015.1
MA0379.1
MA0386.1
MA1974.1
MA1773.1
MA1284.1
MA1248.1
MA1232.1
MA1903.1
MA1884.1
MA1258.1
MA1895.1
MA1776.1
MA1906.1
MA1262.1
MA1924.1
MA1883.1
MA1910.1
MA1251.1
MA1898.1
MA1873.1
MA1894.1
MA1879.1
MA1925.1
MA1875.1
MA1885.1
MA1900.1
MA1852.1
MA1904.1
MA1905.1
MA0968.2
MA1240.1
MA1851.1
MA1863.1
MA1874.1
MA1886.1
MA0550.2
MA1913.1
MA1869.1
MA1917.1
MA1908.1
MA1857.1
MA1268.1
MA1267.1
MA1274.1
MA1281.1
MA1277.1
MA1279.1
MA1278.1
MA1871.1
MA1273.1
MA1823.1
MA1125.1
MA1159.1
MA1270.1
MA1156.1
MA1866.1
MA1158.1
MA1160.1
MA1856.1
MA1720.1
MA1251.1
MA1123.2
MA0555.1
MA1868.1
MA1865.1
MA1869.1
MA1776.1
MA0316.1
MA2041.1
MA0015.1
MA0386.1
MA0753.2
MA0735.1
MA0736.1
MA0737.1
MA1578.1
MA1630.2
MA1584.1
MA1430.1
MA0456.1
MA0696.1
MA0751.1
