# Supplementary material for: Transcriptome analysis reveals a de novo DNA element that may interact with chromatin-associated proteins in Plasmodium berghei during erythrocytic development
Source: Sci Rep. 2025 May 28;15:18621. doi: 10.1038/s41598-025-03586-4 (PMC12120095; doi:10.1038/s41598-025-03586-4)
Supplement: Supplementary file 5 — Supplementary Information 5. [file 41598_2025_3586_MOESM5_ESM.zip › Supplementary File S6/motifs_ring.txt]

"Motif Target ID" "Motif Class"
"MA0015.1" "C2H2 zinc finger factors"
"MA0039.4" "C2H2 zinc finger factors"
"MA0138.2" "C2H2 zinc finger factors"
"MA0267.1" "C2H2 zinc finger factors"
"MA0379.1" "RING-type zinc finger"
"MA0386.1" "TATA-binding proteins"
"MA0402.1" "A.T hook factors"
"MA0425.1" "C2H2 zinc finger factors"
"MA0436.1" "C2H2 zinc finger factors"
"MA0486.2" "Heat shock factors"
"MA0493.2" "C2H2 zinc finger factors"
"MA0599.1" "C2H2 zinc finger factors"
"MA0744.2" "C2H2 zinc finger factors"
"MA0753.2" "C2H2 zinc finger factors"
"MA0770.1" "Heat shock factors"
"MA0771.1" "Heat shock factors"
"MA0930.2" "Basic leucine zipper factors (bZIP)"
"MA1027.1" "Tryptophan cluster factors"
"MA1095.1" "Basic helix-loop-helix factors (bHLH)"
"MA1098.1" "Basic helix-loop-helix factors (bHLH)"
"MA1267.1" "Other C4 zinc finger-type factors"
"MA1268.1" "Other C4 zinc finger-type factors"
"MA1270.1" "Other C4 zinc finger-type factors"
"MA1273.1" "Other C4 zinc finger-type factors"
"MA1274.1" "Other C4 zinc finger-type factors"
"MA1277.1" "Other C4 zinc finger-type factors"
"MA1278.1" "Other C4 zinc finger-type factors"
"MA1279.1" "Other C4 zinc finger-type factors"
"MA1281.1" "Other C4 zinc finger-type factors"
"MA1522.1" "C2H2 zinc finger factors"
"MA1630.2" "C2H2 zinc finger factors"
"MA1653.1" "C2H2 zinc finger factors"
"MA1760.1" "Heat shock factors"
"MA1779.1" "Tryptophan cluster factors"
"MA1823.1" "Other C4 zinc finger-type factors"
"MA1863.1" "Fork head/winged helix factors"
"MA1866.1" "Fork head/winged helix factors"
"MA1871.1" "Fork head/winged helix factors"
"MA1961.1" "C2H2 zinc finger factors"
"MA2007.1" "Tryptophan cluster factors"
