# Supplementary material for: Transcriptome analysis reveals a de novo DNA element that may interact with chromatin-associated proteins in Plasmodium berghei during erythrocytic development
Source: Sci Rep. 2025 May 28;15:18621. doi: 10.1038/s41598-025-03586-4 (PMC12120095; doi:10.1038/s41598-025-03586-4)
Supplement: Supplementary file 5 — Supplementary Information 5. [file 41598_2025_3586_MOESM5_ESM.zip › Supplementary File S6/motifs_schizont.txt]

"Motif Target ID" "Motif Class"
"MA0015.1" "C2H2 zinc finger factors"
"MA0041.2" "Fork head/winged helix factors"
"MA0049.1" "C2H2 zinc finger factors"
"MA0277.1" "C2H2 zinc finger factors"
"MA0343.1" "NDT80 domain factors"
"MA0355.1" "APSES-type DNA-binding domain"
"MA0379.1" "RING-type zinc finger"
"MA0386.1" "TATA-binding proteins"
"MA0554.1" "MADS box factors"
"MA0559.1" "MADS box factors"
"MA0940.1" "MADS box factors"
"MA0981.1" "Other C4 zinc finger-type factors"
"MA0987.1" "Other C4 zinc finger-type factors"
"MA1022.1" "Other C4 zinc finger-type factors"
"MA1071.1" "Other C4 zinc finger-type factors"
"MA1125.1" "C2H2 zinc finger factors"
"MA1156.1" "C2H2 zinc finger factors"
"MA1157.1" "C2H2 zinc finger factors"
"MA1158.1" "C2H2 zinc finger factors"
"MA1159.1" "C2H2 zinc finger factors"
"MA1160.1" "C2H2 zinc finger factors"
"MA1267.1" "Other C4 zinc finger-type factors"
"MA1268.1" "Other C4 zinc finger-type factors"
"MA1270.1" "Other C4 zinc finger-type factors"
"MA1273.1" "Other C4 zinc finger-type factors"
"MA1274.1" "Other C4 zinc finger-type factors"
"MA1277.1" "Other C4 zinc finger-type factors"
"MA1278.1" "Other C4 zinc finger-type factors"
"MA1279.1" "Other C4 zinc finger-type factors"
"MA1281.1" "Other C4 zinc finger-type factors"
"MA1292.1" "Tryptophan cluster factors"
"MA1699.1" "Homeo domain factors"
"MA1823.1" "Other C4 zinc finger-type factors"
"MA1845.1" "Basic helix-loop-helix factors (bHLH)"
"MA1848.1" "Basic leucine zipper factors (bZIP)"
"MA1865.1" "Fork head/winged helix factors"
"MA1866.1" "Fork head/winged helix factors"
"MA1868.1" "Fork head/winged helix factors"
"MA1870.1" "Fork head/winged helix factors"
"MA1871.1" "Fork head/winged helix factors"
"MA1872.1" "Fork head/winged helix factors"
"MA1930.1" "C2H2 zinc finger factors"
