# Supplementary material for: Transcriptome analysis reveals a de novo DNA element that may interact with chromatin-associated proteins in Plasmodium berghei during erythrocytic development
Source: Sci Rep. 2025 May 28;15:18621. doi: 10.1038/s41598-025-03586-4 (PMC12120095; doi:10.1038/s41598-025-03586-4)
Supplement: Supplementary file 5 — Supplementary Information 5. [file 41598_2025_3586_MOESM5_ESM.zip › Supplementary File S6/motifs_trophozoite.txt]

"Motif Target ID" "Motif Class"
"MA0015.1" "C2H2 zinc finger factors"
"MA0316.1" "Heteromeric CCAAT-binding factors"
"MA0379.1" "RING-type zinc finger"
"MA0386.1" "TATA-binding proteins"
"MA0456.1" "C2H2 zinc finger factors"
"MA0550.2" "Basic helix-loop-helix factors (bHLH)"
"MA0555.1" "MADS box factors"
"MA0696.1" "C2H2 zinc finger factors"
"MA0735.1" "C2H2 zinc finger factors"
"MA0736.1" "C2H2 zinc finger factors"
"MA0737.1" "C2H2 zinc finger factors"
"MA0751.1" "C2H2 zinc finger factors"
"MA0753.2" "C2H2 zinc finger factors"
"MA0845.1" "Fork head/winged helix factors"
"MA0940.1" "MADS box factors"
"MA0968.2" "Basic leucine zipper factors (bZIP)"
"MA1123.2" "Basic helix-loop-helix factors (bHLH)"
"MA1125.1" "C2H2 zinc finger factors"
"MA1156.1" "C2H2 zinc finger factors"
"MA1157.1" "C2H2 zinc finger factors"
"MA1158.1" "C2H2 zinc finger factors"
"MA1159.1" "C2H2 zinc finger factors"
"MA1160.1" "C2H2 zinc finger factors"
"MA1232.1" "AP2/EREBP"
"MA1240.1" "AP2/EREBP"
"MA1248.1" "AP2/EREBP"
"MA1251.1" "AP2/EREBP"
"MA1258.1" "AP2/EREBP"
"MA1262.1" "AP2/EREBP"
"MA1267.1" "Other C4 zinc finger-type factors"
"MA1268.1" "Other C4 zinc finger-type factors"
"MA1270.1" "Other C4 zinc finger-type factors"
"MA1273.1" "Other C4 zinc finger-type factors"
"MA1274.1" "Other C4 zinc finger-type factors"
"MA1277.1" "Other C4 zinc finger-type factors"
"MA1278.1" "Other C4 zinc finger-type factors"
"MA1279.1" "Other C4 zinc finger-type factors"
"MA1281.1" "Other C4 zinc finger-type factors"
"MA1284.1" "Basic helix-loop-helix factors (bHLH)"
"MA1300.1" "GCM domain factors"
"MA1371.1" "C2H2 zinc finger factors"
"MA1374.1" "C2H2 zinc finger factors"
"MA1430.1" "Basic helix-loop-helix factors (bHLH)"
"MA1578.1" "C2H2 zinc finger factors"
"MA1584.1" "C2H2 zinc finger factors"
"MA1630.2" "C2H2 zinc finger factors"
"MA1720.1" "C2H2 zinc finger factors"
"MA1773.1" "Tryptophan cluster factors"
"MA1776.1" "Tryptophan cluster factors"
"MA1823.1" "Other C4 zinc finger-type factors"
"MA1851.1" "Homeo domain factors"
"MA1852.1" "Homeo domain factors"
"MA1856.1" "Tryptophan cluster factors"
"MA1857.1" "Tryptophan cluster factors"
"MA1862.1" "Fork head/winged helix factors"
"MA1863.1" "Fork head/winged helix factors"
"MA1864.1" "Fork head/winged helix factors"
"MA1865.1" "Fork head/winged helix factors"
"MA1866.1" "Fork head/winged helix factors"
"MA1868.1" "Fork head/winged helix factors"
"MA1869.1" "Fork head/winged helix factors"
"MA1870.1" "Fork head/winged helix factors"
"MA1871.1" "Fork head/winged helix factors"
"MA1873.1" "Fork head/winged helix factors"
"MA1874.1" "Other C4 zinc finger-type factors"
"MA1875.1" "Other C4 zinc finger-type factors"
"MA1879.1" "Homeo domain factors"
"MA1883.1" "Homeo domain factors"
"MA1884.1" "Homeo domain factors"
"MA1885.1" "Homeo domain factors"
"MA1886.1" "Homeo domain factors"
"MA1894.1" "Basic leucine zipper factors (bZIP)"
"MA1895.1" "Homeo domain factors"
"MA1898.1" "Homeo domain factors"
"MA1900.1" "Homeo domain factors"
"MA1903.1" "Homeo domain factors"
"MA1904.1" "Homeo domain factors"
"MA1905.1" "Homeo domain factors"
"MA1906.1" "Homeo domain factors"
"MA1908.1" "Homeo domain factors"
"MA1910.1" "Homeo domain factors"
"MA1913.1" "Basic leucine zipper factors (bZIP)"
"MA1917.1" "High-mobility group (HMG) domain factors"
"MA1924.1" "Homeo domain factors"
"MA1925.1" "Homeo domain factors"
"MA1974.1" "C2H2 zinc finger factors"
"MA1978.1" "C2H2 zinc finger factors"
"MA2041.1" "Tryptophan cluster factors"
