# Supplementary material for: Transcriptome analysis reveals a de novo DNA element that may interact with chromatin-associated proteins in Plasmodium berghei during erythrocytic development
Source: Sci Rep. 2025 May 28;15:18621. doi: 10.1038/s41598-025-03586-4 (PMC12120095; doi:10.1038/s41598-025-03586-4)
Supplement: Supplementary file 5 — Supplementary Information 5. [file 41598_2025_3586_MOESM5_ESM.zip › Supplementary File S6/tomtom/DynSpansBySourceId_ring/tomtom.tsv]

Query_ID	Target_ID	Optimal_offset	p-value	E-value	q-value	Overlap	Query_consensus	Target_consensus	Orientation
ATAWWWWTATATATATATATATATATATATATWTAWATWTA	MA0379.1	-9	3.55476e-05	0.0695311	0.130278	5	ATATTTATATATATATATATATATATATATATATATATTTA	TATAT	-
ATAWWWWTATATATATATATATATATATATATWTAWATWTA	MA1027.1	2	0.000237412	0.464377	0.309585	6	ATATTTATATATATATATATATATATATATATATATATTTA	GAATATCT	-
ATAWWWWTATATATATATATATATATATATATWTAWATWTA	MA0386.1	-3	0.000323848	0.633447	0.316724	21	ATATTTATATATATATATATATATATATATATATATATTTA	ATCGAATATATATATCTAGTC	-
TYWTTYTTTTTTTTTTYMTTT	MA1268.1	11	1.17679e-08	2.30181e-05	4.59009e-05	16	TTTTTTTTTTTTTTTTCCTTT	TTTTCACTTTTTCTTTTTTTTTTTTTT	+
TYWTTYTTTTTTTTTTYMTTT	MA1267.1	-1	1.08769e-07	0.000212752	0.000212127	20	TTTTTTTTTTTTTTTTCCTTT	TTTTTTTTTTTTTTTACTTTTTTTTTTTT	+
TYWTTYTTTTTTTTTTYMTTT	MA1281.1	-3	1.80411e-07	0.000352884	0.000234565	18	TTTTTTTTTTTTTTTTCCTTT	TTTTTTTTTTTTTACTTTTTT	-
TYWTTYTTTTTTTTTTYMTTT	MA1278.1	-2	1.29548e-06	0.00253396	0.0011699	19	TTTTTTTTTTTTTTTTCCTTT	TTTTTTTTTTTTTTACTTTTT	+
TYWTTYTTTTTTTTTTYMTTT	MA1871.1	4	1.53328e-06	0.00299909	0.0011699	16	TTTTTTTTTTTTTTTTCCTTT	TTTTTTTTTGTTTTTTTTTT	-
TYWTTYTTTTTTTTTTYMTTT	MA1274.1	8	1.79962e-06	0.00352006	0.0011699	13	TTTTTTTTTTTTTTTTCCTTT	TTTACTTTTTTTTTTTTTTTT	+
TYWTTYTTTTTTTTTTYMTTT	MA1277.1	-1	7.23267e-06	0.0141471	0.00403015	20	TTTTTTTTTTTTTTTTCCTTT	TTTTTTTTACTTTTTCTTTTT	-
TYWTTYTTTTTTTTTTYMTTT	MA1279.1	3	2.31236e-05	0.0452298	0.0112742	18	TTTTTTTTTTTTTTTTCCTTT	TTTTCACTTTTTCTTTTTTTT	-
TYWTTYTTTTTTTTTTYMTTT	MA1866.1	4	2.99388e-05	0.0585602	0.0129751	16	TTTTTTTTTTTTTTTTCCTTT	TTTTTGTTTGTTTTTTTTTT	-
TYWTTYTTTTTTTTTTYMTTT	MA1270.1	2	5.4126e-05	0.10587	0.0211119	17	TTTTTTTTTTTTTTTTCCTTT	TTTACTTTTTGCTTTTTTT	+
TYWTTYTTTTTTTTTTYMTTT	MA1823.1	0	0.000197092	0.385512	0.0698872	12	TTTTTTTTTTTTTTTTCCTTT	TTTTTTCTTTTT	-
TYWTTYTTTTTTTTTTYMTTT	MA1863.1	4	0.000361242	0.70659	0.117419	16	TTTTTTTTTTTTTTTTCCTTT	TTTTTTTTTGTTTTTTTAGT	+
TYWTTYTTTTTTTTTTYMTTT	MA1273.1	-9	0.000458625	0.89707	0.137605	12	TTTTTTTTTTTTTTTTCCTTT	TTTTTTGCCTTTTTTTTTT	-
CCAYMACCAA	MA1779.1	-3	1.81591e-05	0.0355191	0.0710383	7	CCACCACCAA	CCACCAACCAC	+
CCAYMACCAA	MA2007.1	-2	9.37703e-05	0.183415	0.183415	8	CCACCACCAA	TTCACCAAACATA	+
SCCCCACC	MA0039.4	1	4.40234e-06	0.00861097	0.0167921	8	CCCCCACC	CGCCCCACCCCC	+
SCCCCACC	MA1961.1	0	1.52488e-05	0.0298267	0.0290822	8	CCCCCACC	CCCCCGCCCCCC	-
SCCCCACC	MA0599.1	0	0.000111315	0.217733	0.0740309	8	CCCCCACC	GCCCCGCCCC	+
SCCCCACC	MA1653.1	1	0.000136052	0.266118	0.0740309	8	CCCCCACC	CCCCCCTCCCCC	+
SCCCCACC	MA1522.1	1	0.000144524	0.28269	0.0740309	8	CCCCCACC	CGCCCCTCCCC	+
SCCCCACC	MA1095.1	1	0.000148889	0.291226	0.0740309	7	CCCCCACC	GGCCCCAC	+
SCCCCACC	MA1098.1	1	0.000148889	0.291226	0.0740309	7	CCCCCACC	GGCCCCAC	+
SCCCCACC	MA0436.1	-1	0.000155268	0.303704	0.0740309	7	CCCCCACC	CCCCACG	+
SCCCCACC	MA1630.2	1	0.000231655	0.453117	0.0981795	8	CCCCCACC	CTCCCCTCCCCC	-
SCCCCACC	MA0493.2	-1	0.000276242	0.540329	0.105369	7	CCCCCACC	CCCCGCCCC	-
SCCCCACC	MA0753.2	6	0.000326622	0.638872	0.113259	7	CCCCCACC	CCGCCCCCCCCAC	+
SCCCCACC	MA0425.1	0	0.00048668	0.951946	0.131599	8	CCCCCACC	ACCCCACTTTTTTA	+
GAACVTTCAGCAGC	MA0486.2	5	2.89043e-06	0.00565368	0.0113074	8	GAACGTTCAGCAGC	TTCTAGAACGTTC	+
GAACVTTCAGCAGC	MA0770.1	5	2.50665e-05	0.0490301	0.0490301	8	GAACGTTCAGCAGC	TTCTAGAACGTTC	+
GAACVTTCAGCAGC	MA0771.1	5	8.3073e-05	0.162491	0.108327	8	GAACGTTCAGCAGC	TTCTAGAACGTTC	+
GAACVTTCAGCAGC	MA0138.2	-5	0.000219196	0.428746	0.214373	9	GAACGTTCAGCAGC	TTCAGCACCATGGACAGCGCC	+
GAACVTTCAGCAGC	MA1760.1	5	0.000441887	0.864331	0.345732	8	GAACGTTCAGCAGC	TTCTAGAAGCTTC	-
ATATATATATATATATAATAT	MA0386.1	5	9.41362e-05	0.18413	0.184197	16	ATATATATATATATATAATAT	ATCGAATATATATATCTAGTC	-
ATATATATATATATATAATAT	MA0379.1	-4	0.000102435	0.200363	0.184197	5	ATATATATATATATATAATAT	ATATA	+
ATATATATATATATATAATAT	MA0015.1	0	0.000193698	0.378873	0.184197	10	ATATATATATATATATAATAT	GTATATATAC	-
CSAGRAWAGACACGMSC	MA0930.2	-6	0.000270631	0.529354	1	10	CCAGAATAGACACGACC	ATGACACGTG	-
CWSYTGKTGTTSSTTYWGCTG	MA0744.2	3	0.000422935	0.827262	0.820525	13	CACCTGTTGTTGGTTTTGCTG	AACCACCTGTTGCTTT	-
CWSYTGKTGTTSSTTYWGCTG	MA1779.1	-5	0.000471813	0.922866	0.820525	11	CACCTGTTGTTGGTTTTGCTG	GTGGTTGGTGG	-
CAGARGWGCTGG	MA0402.1	-6	8.82357e-05	0.172589	0.208351	6	CAGAAGTGCTGG	TGCTGGTT	+
CAGARGWGCTGG	MA0267.1	-6	0.000106519	0.208351	0.208351	6	CAGAAGTGCTGG	TGCTGGT	-
# Tomtom (Motif Comparison Tool): Version 5.5.7 compiled on Jan 23 2025 at 10:16:31
# The format of this file is described at https://meme-suite.org/meme/doc/tomtom-output-format.html.
# tomtom -no-ssc -oc . -verbosity 1 -min-overlap 5 -dist ed -evalue -thresh 1.0 -incomplete-scores /mnt/sdb3/adaobi/R3/chip-seq2/meme_out_15/DynSpansBySourceId_ring/meme.html /mnt/sdb3/adaobi/motifDB/motif_databases/JASPAR/JASPAR2022_CORE_non-redundant_v2.meme
