# Supplementary material for: Transcriptome analysis reveals a de novo DNA element that may interact with chromatin-associated proteins in Plasmodium berghei during erythrocytic development
Source: Sci Rep. 2025 May 28;15:18621. doi: 10.1038/s41598-025-03586-4 (PMC12120095; doi:10.1038/s41598-025-03586-4)
Supplement: Supplementary file 5 — Supplementary Information 5. [file 41598_2025_3586_MOESM5_ESM.zip › Supplementary File S6/tomtom/DynSpansBySourceId_ring/tomtom.xml]

<?xml version='1.0' encoding='UTF-8' standalone='yes'?>
<tomtom version="5.5.7" release="Wed Jun 19 13:59:04 2024 -0700">
  <model>
    <command_line>tomtom -no-ssc -oc . -verbosity 1 -min-overlap 5 -dist ed -evalue -thresh 1.0 -incomplete-scores /mnt/sdb3/adaobi/R3/chip-seq2/meme_out_15/DynSpansBySourceId_ring/meme.html /mnt/sdb3/adaobi/motifDB/motif_databases/JASPAR/JASPAR2022_CORE_non-redundant_v2.meme</command_line>
    <distance_measure value="ed"/>
    <threshold type="evalue">1</threshold>
    <alphabet name="DNA" like="dna">
      <letter id="A" symbol="A" complement="T" name="Adenine" colour="CC0000"/>
      <letter id="C" symbol="C" complement="G" name="Cytosine" colour="0000CC"/>
      <letter id="G" symbol="G" complement="C" name="Guanine" colour="FFB300"/>
      <letter id="T" symbol="T" aliases="U" complement="A" name="Thymine" colour="008000"/>
      <letter id="N" symbol="N" aliases="X." equals="ACGT" name="Any base"/>
      <letter id="V" symbol="V" equals="ACG" name="Not T"/>
      <letter id="H" symbol="H" equals="ACT" name="Not G"/>
      <letter id="D" symbol="D" equals="AGT" name="Not C"/>
      <letter id="B" symbol="B" equals="CGT" name="Not A"/>
      <letter id="M" symbol="M" equals="AC" name="Amino"/>
      <letter id="R" symbol="R" equals="AG" name="Purine"/>
      <letter id="W" symbol="W" equals="AT" name="Weak"/>
      <letter id="S" symbol="S" equals="CG" name="Strong"/>
      <letter id="Y" symbol="Y" equals="CT" name="Pyrimidine"/>
      <letter id="K" symbol="K" equals="GT" name="Keto"/>
    </alphabet>
    <strands>both</strands>
    <background from="--query--" A="0.382999" C="0.117001" G="0.117001" T="0.382999"/>
    <host>Nitro-AN515-51</host>
    <when>Fri May  2 05:36:10 2025</when>
  </model>
  <query_dbs>
    <db source="/mnt/sdb3/adaobi/R3/chip-seq2/meme_out_15/DynSpansBySourceId_ring/meme.html" name="meme.html" loaded="15" excluded="0" last_mod_date="Thu May  1 22:20:03 2025"/>
  </query_dbs>
  <target_dbs>
    <db source="/mnt/sdb3/adaobi/motifDB/motif_databases/JASPAR/JASPAR2022_CORE_non-redundant_v2.meme" name="JASPAR2022_CORE_non-redundant_v2" loaded="1956" excluded="0" last_mod_date="Tue Jan  9 21:00:00 2024"/>
  </target_dbs>
  <queries>
    <motif db="0" id="ATAKTKGATGRTGRWKSWTTWWKKRCTAWTGGTRRTBGTGA" alt="MEME-4" length="41" nsites="6" evalue="4.9e+001">
      <pos A="0.662017" C="0.165853" G="0.165853" T="0.00627868"/>
      <pos A="0.00627868" C="0.165853" G="0.00191804" T="0.82595"/>
      <pos A="0.82595" C="0.00191804" G="0.00191804" T="0.170213"/>
      <pos A="0.170213" C="0.00191804" G="0.329787" T="0.498082"/>
      <pos A="0.00627868" C="0.00191804" G="0.329787" T="0.662017"/>
      <pos A="0.00627868" C="0.00191804" G="0.493721" T="0.498082"/>
      <pos A="0.00627868" C="0.00191804" G="0.985525" T="0.00627868"/>
      <pos A="0.662017" C="0.329787" G="0.00191804" T="0.00627868"/>
      <pos A="0.00627868" C="0.00191804" G="0.165853" T="0.82595"/>
      <pos A="0.170213" C="0.00191804" G="0.657656" T="0.170213"/>
      <pos A="0.498082" C="0.00191804" G="0.329787" T="0.170213"/>
      <pos A="0.170213" C="0.00191804" G="0.00191804" T="0.82595"/>
      <pos A="0.00627868" C="0.00191804" G="0.985525" T="0.00627868"/>
      <pos A="0.498082" C="0.00191804" G="0.329787" T="0.170213"/>
      <pos A="0.498082" C="0.00191804" G="0.165853" T="0.334147"/>
      <pos A="0.00627868" C="0.165853" G="0.493721" T="0.334147"/>
      <pos A="0.00627868" C="0.329787" G="0.493721" T="0.170213"/>
      <pos A="0.498082" C="0.00191804" G="0.165853" T="0.334147"/>
      <pos A="0.00627868" C="0.00191804" G="0.329787" T="0.662017"/>
      <pos A="0.170213" C="0.165853" G="0.00191804" T="0.662017"/>
      <pos A="0.498082" C="0.165853" G="0.00191804" T="0.334147"/>
      <pos A="0.662017" C="0.00191804" G="0.00191804" T="0.334147"/>
      <pos A="0.170213" C="0.00191804" G="0.329787" T="0.498082"/>
      <pos A="0.170213" C="0.00191804" G="0.493721" T="0.334147"/>
      <pos A="0.334147" C="0.00191804" G="0.657656" T="0.00627868"/>
      <pos A="0.00627868" C="0.985525" G="0.00191804" T="0.00627868"/>
      <pos A="0.00627868" C="0.329787" G="0.00191804" T="0.662017"/>
      <pos A="0.82595" C="0.00191804" G="0.165853" T="0.00627868"/>
      <pos A="0.334147" C="0.00191804" G="0.165853" T="0.498082"/>
      <pos A="0.00627868" C="0.165853" G="0.00191804" T="0.82595"/>
      <pos A="0.170213" C="0.165853" G="0.657656" T="0.00627868"/>
      <pos A="0.00627868" C="0.165853" G="0.657656" T="0.170213"/>
      <pos A="0.00627868" C="0.00191804" G="0.329787" T="0.662017"/>
      <pos A="0.334147" C="0.00191804" G="0.657656" T="0.00627868"/>
      <pos A="0.334147" C="0.165853" G="0.493721" T="0.00627868"/>
      <pos A="0.00627868" C="0.00191804" G="0.00191804" T="0.989885"/>
      <pos A="0.00627868" C="0.329787" G="0.329787" T="0.334147"/>
      <pos A="0.170213" C="0.165853" G="0.493721" T="0.170213"/>
      <pos A="0.170213" C="0.00191804" G="0.00191804" T="0.82595"/>
      <pos A="0.170213" C="0.00191804" G="0.82159" T="0.00627868"/>
      <pos A="0.662017" C="0.165853" G="0.165853" T="0.00627868"/>
    </motif>
    <motif db="0" id="ATATATATATATATATAATAT" alt="MEME-9" length="21" nsites="16" evalue="3.6e+004">
      <pos A="0.809832" C="0.12495" G="0.0628385" T="0.00237888"/>
      <pos A="0.00237888" C="0.0628385" G="0.0628385" T="0.871944"/>
      <pos A="0.934056" C="0.000726711" G="0.0628385" T="0.00237888"/>
      <pos A="0.00237888" C="0.0628385" G="0.000726711" T="0.934056"/>
      <pos A="0.934056" C="0.0628385" G="0.000726711" T="0.00237888"/>
      <pos A="0.00237888" C="0.000726711" G="0.000726711" T="0.996168"/>
      <pos A="0.996168" C="0.000726711" G="0.000726711" T="0.00237888"/>
      <pos A="0.0644907" C="0.0628385" G="0.000726711" T="0.871944"/>
      <pos A="0.996168" C="0.000726711" G="0.000726711" T="0.00237888"/>
      <pos A="0.126602" C="0.12495" G="0.000726711" T="0.74772"/>
      <pos A="0.809832" C="0.000726711" G="0.0628385" T="0.126602"/>
      <pos A="0.0644907" C="0.0628385" G="0.000726711" T="0.871944"/>
      <pos A="0.996168" C="0.000726711" G="0.000726711" T="0.00237888"/>
      <pos A="0.00237888" C="0.0628385" G="0.000726711" T="0.934056"/>
      <pos A="0.74772" C="0.000726711" G="0.000726711" T="0.250826"/>
      <pos A="0.00237888" C="0.12495" G="0.000726711" T="0.871944"/>
      <pos A="0.561385" C="0.000726711" G="0.187062" T="0.250826"/>
      <pos A="0.809832" C="0.000726711" G="0.0628385" T="0.126602"/>
      <pos A="0.188714" C="0.000726711" G="0.0628385" T="0.74772"/>
      <pos A="0.74772" C="0.187062" G="0.000726711" T="0.0644907"/>
      <pos A="0.00237888" C="0.0628385" G="0.000726711" T="0.934056"/>
    </motif>
    <motif db="0" id="ATAWWWWTATATATATATATATATATATATATWTAWATWTA" alt="MEME-1" length="41" nsites="18" evalue="1.4e-045">
      <pos A="0.775597" C="0.000646412" G="0.000646412" T="0.22311"/>
      <pos A="0.0573651" C="0.000646412" G="0.000646412" T="0.941342"/>
      <pos A="0.6651" C="0.000646412" G="0.111144" T="0.22311"/>
      <pos A="0.444105" C="0.000646412" G="0.000646412" T="0.554603"/>
      <pos A="0.444105" C="0.000646412" G="0.111144" T="0.444105"/>
      <pos A="0.333607" C="0.000646412" G="0.000646412" T="0.6651"/>
      <pos A="0.554603" C="0.000646412" G="0.000646412" T="0.444105"/>
      <pos A="0.22311" C="0.000646412" G="0.000646412" T="0.775597"/>
      <pos A="0.996591" C="0.000646412" G="0.000646412" T="0.00211602"/>
      <pos A="0.00211602" C="0.000646412" G="0.000646412" T="0.996591"/>
      <pos A="0.941342" C="0.000646412" G="0.000646412" T="0.0573651"/>
      <pos A="0.00211602" C="0.000646412" G="0.000646412" T="0.996591"/>
      <pos A="0.996591" C="0.000646412" G="0.000646412" T="0.00211602"/>
      <pos A="0.112613" C="0.000646412" G="0.000646412" T="0.886094"/>
      <pos A="0.996591" C="0.000646412" G="0.000646412" T="0.00211602"/>
      <pos A="0.00211602" C="0.000646412" G="0.0558955" T="0.941342"/>
      <pos A="0.996591" C="0.000646412" G="0.000646412" T="0.00211602"/>
      <pos A="0.00211602" C="0.000646412" G="0.000646412" T="0.996591"/>
      <pos A="0.886094" C="0.0558955" G="0.000646412" T="0.0573651"/>
      <pos A="0.0573651" C="0.000646412" G="0.000646412" T="0.941342"/>
      <pos A="0.941342" C="0.000646412" G="0.000646412" T="0.0573651"/>
      <pos A="0.00211602" C="0.000646412" G="0.000646412" T="0.996591"/>
      <pos A="0.941342" C="0.000646412" G="0.000646412" T="0.0573651"/>
      <pos A="0.167862" C="0.000646412" G="0.000646412" T="0.830845"/>
      <pos A="0.775597" C="0.000646412" G="0.000646412" T="0.22311"/>
      <pos A="0.00211602" C="0.000646412" G="0.000646412" T="0.996591"/>
      <pos A="0.830845" C="0.000646412" G="0.000646412" T="0.167862"/>
      <pos A="0.00211602" C="0.000646412" G="0.000646412" T="0.996591"/>
      <pos A="0.775597" C="0.000646412" G="0.000646412" T="0.22311"/>
      <pos A="0.00211602" C="0.0558955" G="0.000646412" T="0.941342"/>
      <pos A="0.775597" C="0.000646412" G="0.000646412" T="0.22311"/>
      <pos A="0.00211602" C="0.166393" G="0.166393" T="0.6651"/>
      <pos A="0.554603" C="0.000646412" G="0.000646412" T="0.444105"/>
      <pos A="0.112613" C="0.000646412" G="0.0558955" T="0.830845"/>
      <pos A="0.609851" C="0.166393" G="0.111144" T="0.112613"/>
      <pos A="0.333607" C="0.111144" G="0.000646412" T="0.554603"/>
      <pos A="0.996591" C="0.000646412" G="0.000646412" T="0.00211602"/>
      <pos A="0.22311" C="0.0558955" G="0.000646412" T="0.720348"/>
      <pos A="0.333607" C="0.000646412" G="0.166393" T="0.499354"/>
      <pos A="0.22311" C="0.000646412" G="0.000646412" T="0.775597"/>
      <pos A="0.775597" C="0.0558955" G="0.0558955" T="0.112613"/>
    </motif>
    <motif db="0" id="CAGARGWGCTGG" alt="MEME-15" length="12" nsites="2" evalue="6.3e+005">
      <pos A="0.0182381" C="0.957952" G="0.00557145" T="0.0182381"/>
      <pos A="0.970619" C="0.00557145" G="0.00557145" T="0.0182381"/>
      <pos A="0.0182381" C="0.00557145" G="0.957952" T="0.0182381"/>
      <pos A="0.970619" C="0.00557145" G="0.00557145" T="0.0182381"/>
      <pos A="0.494429" C="0.00557145" G="0.481762" T="0.0182381"/>
      <pos A="0.0182381" C="0.00557145" G="0.957952" T="0.0182381"/>
      <pos A="0.494429" C="0.00557145" G="0.00557145" T="0.494429"/>
      <pos A="0.0182381" C="0.00557145" G="0.957952" T="0.0182381"/>
      <pos A="0.0182381" C="0.957952" G="0.00557145" T="0.0182381"/>
      <pos A="0.0182381" C="0.00557145" G="0.00557145" T="0.970619"/>
      <pos A="0.0182381" C="0.00557145" G="0.957952" T="0.0182381"/>
      <pos A="0.0182381" C="0.00557145" G="0.957952" T="0.0182381"/>
    </motif>
    <motif db="0" id="CAGKCGCC" alt="MEME-10" length="8" nsites="2" evalue="4.2e+005">
      <pos A="0.0182381" C="0.957952" G="0.00557145" T="0.0182381"/>
      <pos A="0.970619" C="0.00557145" G="0.00557145" T="0.0182381"/>
      <pos A="0.0182381" C="0.00557145" G="0.957952" T="0.0182381"/>
      <pos A="0.0182381" C="0.00557145" G="0.481762" T="0.494429"/>
      <pos A="0.0182381" C="0.957952" G="0.00557145" T="0.0182381"/>
      <pos A="0.0182381" C="0.00557145" G="0.957952" T="0.0182381"/>
      <pos A="0.0182381" C="0.957952" G="0.00557145" T="0.0182381"/>
      <pos A="0.0182381" C="0.957952" G="0.00557145" T="0.0182381"/>
    </motif>
    <motif db="0" id="CCAYMACCAA" alt="MEME-5" length="10" nsites="13" evalue="5.3e+002">
      <pos A="0.00292366" C="0.840588" G="0.153565" T="0.00292366"/>
      <pos A="0.00292366" C="0.99326" G="0.000893134" T="0.00292366"/>
      <pos A="0.689947" C="0.153565" G="0.0772289" T="0.0792595"/>
      <pos A="0.00292366" C="0.611581" G="0.000893134" T="0.384603"/>
      <pos A="0.384603" C="0.611581" G="0.000893134" T="0.00292366"/>
      <pos A="0.918954" C="0.0772289" G="0.000893134" T="0.00292366"/>
      <pos A="0.00292366" C="0.840588" G="0.153565" T="0.00292366"/>
      <pos A="0.155595" C="0.840588" G="0.000893134" T="0.00292366"/>
      <pos A="0.842618" C="0.153565" G="0.000893134" T="0.00292366"/>
      <pos A="0.842618" C="0.000893134" G="0.153565" T="0.00292366"/>
    </motif>
    <motif db="0" id="CSAGRAWAGACACGMSC" alt="MEME-11" length="17" nsites="2" evalue="3.8e+005">
      <pos A="0.0182381" C="0.957952" G="0.00557145" T="0.0182381"/>
      <pos A="0.0182381" C="0.481762" G="0.481762" T="0.0182381"/>
      <pos A="0.970619" C="0.00557145" G="0.00557145" T="0.0182381"/>
      <pos A="0.0182381" C="0.00557145" G="0.957952" T="0.0182381"/>
      <pos A="0.494429" C="0.00557145" G="0.481762" T="0.0182381"/>
      <pos A="0.970619" C="0.00557145" G="0.00557145" T="0.0182381"/>
      <pos A="0.494429" C="0.00557145" G="0.00557145" T="0.494429"/>
      <pos A="0.970619" C="0.00557145" G="0.00557145" T="0.0182381"/>
      <pos A="0.0182381" C="0.00557145" G="0.957952" T="0.0182381"/>
      <pos A="0.970619" C="0.00557145" G="0.00557145" T="0.0182381"/>
      <pos A="0.0182381" C="0.957952" G="0.00557145" T="0.0182381"/>
      <pos A="0.970619" C="0.00557145" G="0.00557145" T="0.0182381"/>
      <pos A="0.0182381" C="0.957952" G="0.00557145" T="0.0182381"/>
      <pos A="0.0182381" C="0.00557145" G="0.957952" T="0.0182381"/>
      <pos A="0.494429" C="0.481762" G="0.00557145" T="0.0182381"/>
      <pos A="0.0182381" C="0.481762" G="0.481762" T="0.0182381"/>
      <pos A="0.0182381" C="0.957952" G="0.00557145" T="0.0182381"/>
    </motif>
    <motif db="0" id="CWSYTGKTGTTSSTTYWGCTG" alt="MEME-12" length="21" nsites="6" evalue="9.7e+004">
      <pos A="0.170213" C="0.657656" G="0.00191804" T="0.170213"/>
      <pos A="0.498082" C="0.165853" G="0.00191804" T="0.334147"/>
      <pos A="0.00627868" C="0.657656" G="0.329787" T="0.00627868"/>
      <pos A="0.00627868" C="0.657656" G="0.00191804" T="0.334147"/>
      <pos A="0.170213" C="0.00191804" G="0.00191804" T="0.82595"/>
      <pos A="0.170213" C="0.00191804" G="0.657656" T="0.170213"/>
      <pos A="0.00627868" C="0.00191804" G="0.493721" T="0.498082"/>
      <pos A="0.00627868" C="0.00191804" G="0.329787" T="0.662017"/>
      <pos A="0.00627868" C="0.00191804" G="0.82159" T="0.170213"/>
      <pos A="0.170213" C="0.165853" G="0.00191804" T="0.662017"/>
      <pos A="0.170213" C="0.00191804" G="0.165853" T="0.662017"/>
      <pos A="0.00627868" C="0.329787" G="0.657656" T="0.00627868"/>
      <pos A="0.00627868" C="0.329787" G="0.657656" T="0.00627868"/>
      <pos A="0.00627868" C="0.00191804" G="0.00191804" T="0.989885"/>
      <pos A="0.00627868" C="0.00191804" G="0.165853" T="0.82595"/>
      <pos A="0.00627868" C="0.493721" G="0.00191804" T="0.498082"/>
      <pos A="0.498082" C="0.00191804" G="0.00191804" T="0.498082"/>
      <pos A="0.00627868" C="0.165853" G="0.657656" T="0.170213"/>
      <pos A="0.00627868" C="0.657656" G="0.165853" T="0.170213"/>
      <pos A="0.00627868" C="0.00191804" G="0.00191804" T="0.989885"/>
      <pos A="0.00627868" C="0.00191804" G="0.82159" T="0.170213"/>
    </motif>
    <motif db="0" id="GAACVTTCAGCAGC" alt="MEME-7" length="14" nsites="4" evalue="1.3e+005">
      <pos A="0.00934145" C="0.00285367" G="0.978463" T="0.00934145"/>
      <pos A="0.741049" C="0.00285367" G="0.246756" T="0.00934145"/>
      <pos A="0.984951" C="0.00285367" G="0.00285367" T="0.00934145"/>
      <pos A="0.00934145" C="0.734561" G="0.00285367" T="0.253244"/>
      <pos A="0.253244" C="0.246756" G="0.490659" T="0.00934145"/>
      <pos A="0.00934145" C="0.00285367" G="0.00285367" T="0.984951"/>
      <pos A="0.00934145" C="0.246756" G="0.00285367" T="0.741049"/>
      <pos A="0.00934145" C="0.978463" G="0.00285367" T="0.00934145"/>
      <pos A="0.984951" C="0.00285367" G="0.00285367" T="0.00934145"/>
      <pos A="0.00934145" C="0.00285367" G="0.978463" T="0.00934145"/>
      <pos A="0.00934145" C="0.734561" G="0.246756" T="0.00934145"/>
      <pos A="0.984951" C="0.00285367" G="0.00285367" T="0.00934145"/>
      <pos A="0.00934145" C="0.246756" G="0.734561" T="0.00934145"/>
      <pos A="0.253244" C="0.734561" G="0.00285367" T="0.00934145"/>
    </motif>
    <motif db="0" id="GCTKCASRTAAASTTTCAGCT" alt="MEME-13" length="21" nsites="4" evalue="3.7e+005">
      <pos A="0.00934145" C="0.246756" G="0.734561" T="0.00934145"/>
      <pos A="0.00934145" C="0.734561" G="0.00285367" T="0.253244"/>
      <pos A="0.00934145" C="0.00285367" G="0.00285367" T="0.984951"/>
      <pos A="0.00934145" C="0.00285367" G="0.490659" T="0.497146"/>
      <pos A="0.00934145" C="0.734561" G="0.00285367" T="0.253244"/>
      <pos A="0.741049" C="0.00285367" G="0.00285367" T="0.253244"/>
      <pos A="0.00934145" C="0.490659" G="0.490659" T="0.00934145"/>
      <pos A="0.497146" C="0.00285367" G="0.490659" T="0.00934145"/>
      <pos A="0.00934145" C="0.00285367" G="0.00285367" T="0.984951"/>
      <pos A="0.984951" C="0.00285367" G="0.00285367" T="0.00934145"/>
      <pos A="0.984951" C="0.00285367" G="0.00285367" T="0.00934145"/>
      <pos A="0.741049" C="0.00285367" G="0.00285367" T="0.253244"/>
      <pos A="0.00934145" C="0.490659" G="0.490659" T="0.00934145"/>
      <pos A="0.00934145" C="0.246756" G="0.246756" T="0.497146"/>
      <pos A="0.00934145" C="0.00285367" G="0.00285367" T="0.984951"/>
      <pos A="0.253244" C="0.00285367" G="0.00285367" T="0.741049"/>
      <pos A="0.00934145" C="0.734561" G="0.00285367" T="0.253244"/>
      <pos A="0.984951" C="0.00285367" G="0.00285367" T="0.00934145"/>
      <pos A="0.00934145" C="0.246756" G="0.734561" T="0.00934145"/>
      <pos A="0.00934145" C="0.978463" G="0.00285367" T="0.00934145"/>
      <pos A="0.00934145" C="0.00285367" G="0.00285367" T="0.984951"/>
    </motif>
    <motif db="0" id="GGWKGYWASGAMTSRAGAGCAGRWWGRTGTGS" alt="MEME-8" length="32" nsites="2" evalue="2.2e+005">
      <pos A="0.0182381" C="0.00557145" G="0.957952" T="0.0182381"/>
      <pos A="0.0182381" C="0.00557145" G="0.957952" T="0.0182381"/>
      <pos A="0.494429" C="0.00557145" G="0.00557145" T="0.494429"/>
      <pos A="0.0182381" C="0.00557145" G="0.481762" T="0.494429"/>
      <pos A="0.0182381" C="0.00557145" G="0.957952" T="0.0182381"/>
      <pos A="0.0182381" C="0.481762" G="0.00557145" T="0.494429"/>
      <pos A="0.494429" C="0.00557145" G="0.00557145" T="0.494429"/>
      <pos A="0.970619" C="0.00557145" G="0.00557145" T="0.0182381"/>
      <pos A="0.0182381" C="0.481762" G="0.481762" T="0.0182381"/>
      <pos A="0.0182381" C="0.00557145" G="0.957952" T="0.0182381"/>
      <pos A="0.970619" C="0.00557145" G="0.00557145" T="0.0182381"/>
      <pos A="0.494429" C="0.481762" G="0.00557145" T="0.0182381"/>
      <pos A="0.0182381" C="0.00557145" G="0.00557145" T="0.970619"/>
      <pos A="0.0182381" C="0.481762" G="0.481762" T="0.0182381"/>
      <pos A="0.494429" C="0.00557145" G="0.481762" T="0.0182381"/>
      <pos A="0.970619" C="0.00557145" G="0.00557145" T="0.0182381"/>
      <pos A="0.0182381" C="0.00557145" G="0.957952" T="0.0182381"/>
      <pos A="0.970619" C="0.00557145" G="0.00557145" T="0.0182381"/>
      <pos A="0.0182381" C="0.00557145" G="0.957952" T="0.0182381"/>
      <pos A="0.0182381" C="0.957952" G="0.00557145" T="0.0182381"/>
      <pos A="0.970619" C="0.00557145" G="0.00557145" T="0.0182381"/>
      <pos A="0.0182381" C="0.00557145" G="0.957952" T="0.0182381"/>
      <pos A="0.494429" C="0.00557145" G="0.481762" T="0.0182381"/>
      <pos A="0.494429" C="0.00557145" G="0.00557145" T="0.494429"/>
      <pos A="0.494429" C="0.00557145" G="0.00557145" T="0.494429"/>
      <pos A="0.0182381" C="0.00557145" G="0.957952" T="0.0182381"/>
      <pos A="0.494429" C="0.00557145" G="0.481762" T="0.0182381"/>
      <pos A="0.0182381" C="0.00557145" G="0.00557145" T="0.970619"/>
      <pos A="0.0182381" C="0.00557145" G="0.957952" T="0.0182381"/>
      <pos A="0.0182381" C="0.00557145" G="0.00557145" T="0.970619"/>
      <pos A="0.0182381" C="0.00557145" G="0.957952" T="0.0182381"/>
      <pos A="0.0182381" C="0.481762" G="0.481762" T="0.0182381"/>
    </motif>
    <motif db="0" id="KAGCWYCYRSHKBTGYAGSY" alt="MEME-3" length="20" nsites="16" evalue="2.8e-002">
      <pos A="0.00237888" C="0.187062" G="0.497621" T="0.312938"/>
      <pos A="0.871944" C="0.000726711" G="0.0628385" T="0.0644907"/>
      <pos A="0.0644907" C="0.12495" G="0.621845" T="0.188714"/>
      <pos A="0.00237888" C="0.80818" G="0.0628385" T="0.126602"/>
      <pos A="0.37505" C="0.12495" G="0.000726711" T="0.499273"/>
      <pos A="0.126602" C="0.311286" G="0.000726711" T="0.561385"/>
      <pos A="0.00237888" C="0.870292" G="0.12495" T="0.00237888"/>
      <pos A="0.126602" C="0.311286" G="0.000726711" T="0.561385"/>
      <pos A="0.437161" C="0.000726711" G="0.373398" T="0.188714"/>
      <pos A="0.126602" C="0.559733" G="0.311286" T="0.00237888"/>
      <pos A="0.250826" C="0.311286" G="0.000726711" T="0.437161"/>
      <pos A="0.126602" C="0.0628385" G="0.311286" T="0.499273"/>
      <pos A="0.00237888" C="0.249174" G="0.497621" T="0.250826"/>
      <pos A="0.188714" C="0.0628385" G="0.187062" T="0.561385"/>
      <pos A="0.188714" C="0.000726711" G="0.80818" T="0.00237888"/>
      <pos A="0.126602" C="0.559733" G="0.000726711" T="0.312938"/>
      <pos A="0.871944" C="0.000726711" G="0.000726711" T="0.126602"/>
      <pos A="0.126602" C="0.12495" G="0.683957" T="0.0644907"/>
      <pos A="0.188714" C="0.497621" G="0.311286" T="0.00237888"/>
      <pos A="0.0644907" C="0.311286" G="0.0628385" T="0.561385"/>
    </motif>
    <motif db="0" id="SCCCCACC" alt="MEME-6" length="8" nsites="2" evalue="6.7e+004">
      <pos A="0.0182381" C="0.481762" G="0.481762" T="0.0182381"/>
      <pos A="0.0182381" C="0.957952" G="0.00557145" T="0.0182381"/>
      <pos A="0.0182381" C="0.957952" G="0.00557145" T="0.0182381"/>
      <pos A="0.0182381" C="0.957952" G="0.00557145" T="0.0182381"/>
      <pos A="0.0182381" C="0.957952" G="0.00557145" T="0.0182381"/>
      <pos A="0.970619" C="0.00557145" G="0.00557145" T="0.0182381"/>
      <pos A="0.0182381" C="0.957952" G="0.00557145" T="0.0182381"/>
      <pos A="0.0182381" C="0.957952" G="0.00557145" T="0.0182381"/>
    </motif>
    <motif db="0" id="SGTDHGMAGWRKAWACAKKVASARWGG" alt="MEME-14" length="27" nsites="3" evalue="4.5e+005">
      <pos A="0.0123548" C="0.648936" G="0.326355" T="0.0123548"/>
      <pos A="0.0123548" C="0.00377421" G="0.971516" T="0.0123548"/>
      <pos A="0.0123548" C="0.326355" G="0.00377421" T="0.657516"/>
      <pos A="0.334935" C="0.00377421" G="0.326355" T="0.334935"/>
      <pos A="0.334935" C="0.326355" G="0.00377421" T="0.334935"/>
      <pos A="0.0123548" C="0.00377421" G="0.971516" T="0.0123548"/>
      <pos A="0.334935" C="0.648936" G="0.00377421" T="0.0123548"/>
      <pos A="0.657516" C="0.00377421" G="0.326355" T="0.0123548"/>
      <pos A="0.0123548" C="0.00377421" G="0.971516" T="0.0123548"/>
      <pos A="0.657516" C="0.00377421" G="0.00377421" T="0.334935"/>
      <pos A="0.334935" C="0.00377421" G="0.648936" T="0.0123548"/>
      <pos A="0.0123548" C="0.00377421" G="0.648936" T="0.334935"/>
      <pos A="0.980097" C="0.00377421" G="0.00377421" T="0.0123548"/>
      <pos A="0.657516" C="0.00377421" G="0.00377421" T="0.334935"/>
      <pos A="0.657516" C="0.00377421" G="0.326355" T="0.0123548"/>
      <pos A="0.0123548" C="0.971516" G="0.00377421" T="0.0123548"/>
      <pos A="0.657516" C="0.00377421" G="0.326355" T="0.0123548"/>
      <pos A="0.0123548" C="0.00377421" G="0.648936" T="0.334935"/>
      <pos A="0.0123548" C="0.00377421" G="0.648936" T="0.334935"/>
      <pos A="0.334935" C="0.326355" G="0.326355" T="0.0123548"/>
      <pos A="0.980097" C="0.00377421" G="0.00377421" T="0.0123548"/>
      <pos A="0.0123548" C="0.648936" G="0.326355" T="0.0123548"/>
      <pos A="0.657516" C="0.00377421" G="0.326355" T="0.0123548"/>
      <pos A="0.334935" C="0.00377421" G="0.648936" T="0.0123548"/>
      <pos A="0.657516" C="0.00377421" G="0.00377421" T="0.334935"/>
      <pos A="0.0123548" C="0.00377421" G="0.971516" T="0.0123548"/>
      <pos A="0.0123548" C="0.00377421" G="0.971516" T="0.0123548"/>
    </motif>
    <motif db="0" id="TYWTTYTTTTTTTTTTYMTTT" alt="MEME-2" length="21" nsites="41" evalue="1.1e-011">
      <pos A="0.195579" C="0.048946" G="0.121939" T="0.633535"/>
      <pos A="0.195579" C="0.365249" G="0.000284673" T="0.438888"/>
      <pos A="0.365896" C="0.194932" G="0.0246153" T="0.414557"/>
      <pos A="0.000931872" C="0.0976083" G="0.0246153" T="0.876844"/>
      <pos A="0.000931872" C="0.0246153" G="0.000284673" T="0.974168"/>
      <pos A="0.122586" C="0.316586" G="0.000284673" T="0.560543"/>
      <pos A="0.146917" C="0.170601" G="0.000284673" T="0.682197"/>
      <pos A="0.000931872" C="0.170601" G="0.0246153" T="0.803852"/>
      <pos A="0.000931872" C="0.0246153" G="0.121939" T="0.852514"/>
      <pos A="0.0252625" C="0.000284673" G="0.267925" T="0.706528"/>
      <pos A="0.0982555" C="0.121939" G="0.219263" T="0.560543"/>
      <pos A="0.0982555" C="0.0246153" G="0.048946" T="0.828182"/>
      <pos A="0.171248" C="0.121939" G="0.048946" T="0.657867"/>
      <pos A="0.000931872" C="0.14627" G="0.194932" T="0.657867"/>
      <pos A="0.000931872" C="0.0732776" G="0.048946" T="0.876844"/>
      <pos A="0.0982555" C="0.194932" G="0.0246153" T="0.682197"/>
      <pos A="0.0495932" C="0.632888" G="0.000284673" T="0.317233"/>
      <pos A="0.414557" C="0.584226" G="0.000284673" T="0.000931872"/>
      <pos A="0.0252625" C="0.000284673" G="0.000284673" T="0.974168"/>
      <pos A="0.268572" C="0.121939" G="0.000284673" T="0.609204"/>
      <pos A="0.0982555" C="0.0976083" G="0.219263" T="0.584874"/>
    </motif>
  </queries>
  <targets>
    <motif db="0" id="MA0015.1" alt="Cf2" length="10" nsites="80"
        url="http://jaspar2022.genereg.net/matrix/MA0015.1">
      <pos A="0.312588" C="0.162443" G="0.499522" T="0.0254469"/>
      <pos A="0.0129625" C="0.0251149" G="0.0126305" T="0.949292"/>
      <pos A="0.924323" C="0.0251149" G="0.0500836" T="0.000478151"/>
      <pos A="0.000478151" C="0.112506" G="0.0500836" T="0.836933"/>
      <pos A="0.974261" C="0.0251149" G="0.000146068" T="0.000478151"/>
      <pos A="0.0129625" C="0.0500836" G="0.0126305" T="0.924323"/>
      <pos A="0.512338" C="0.0251149" G="0.449584" T="0.0129625"/>
      <pos A="0.0254469" C="0.112506" G="0.0126305" T="0.849417"/>
      <pos A="0.662151" C="0.0375993" G="0.249834" T="0.0504157"/>
      <pos A="0.150291" C="0.362194" G="0.187412" T="0.300104"/>
    </motif>
    <motif db="0" id="MA0039.4" alt="KLF4" length="12" nsites="55817"
        url="http://jaspar2022.genereg.net/matrix/MA0039.4">
      <pos A="0.2252" C="0.313883" G="0.255173" T="0.205744"/>
      <pos A="0.205798" C="0.2515" G="0.330957" T="0.211746"/>
      <pos A="0.0441626" C="0.881612" G="0.0283612" T="0.0458646"/>
      <pos A="0.0377136" C="0.857533" G="0.0217502" T="0.0830035"/>
      <pos A="0.125786" C="0.813461" G="0.0254762" T="0.0352766"/>
      <pos A="0.0210156" C="0.947291" G="0.0142072" T="0.0174867"/>
      <pos A="0.81699" C="0.0028842" G="0.118208" T="0.0619176"/>
      <pos A="0.0152647" C="0.938172" G="0.0263362" T="0.0202276"/>
      <pos A="0.0289706" C="0.915706" G="0.0335021" T="0.0218216"/>
      <pos A="0.0215356" C="0.914505" G="0.0180052" T="0.0459546"/>
      <pos A="0.291381" C="0.326943" G="0.112726" T="0.26895"/>
      <pos A="0.178422" C="0.344286" G="0.25838" T="0.218912"/>
    </motif>
    <motif db="0" id="MA0138.2" alt="REST" length="21" nsites="1591"
        url="http://jaspar2022.genereg.net/matrix/MA0138.2">
      <pos A="0.132637" C="0.109365" G="0.230037" T="0.527961"/>
      <pos A="0.0363398" C="0.168438" G="0.0914226" T="0.7038"/>
      <pos A="0.0476101" C="0.855308" G="0.0313144" T="0.0657679"/>
      <pos A="0.906334" C="0.0187332" G="0.0586807" T="0.0162531"/>
      <pos A="0.0212197" C="0.0274366" G="0.945085" T="0.00625768"/>
      <pos A="0.0760313" C="0.609315" G="0.201241" T="0.113413"/>
      <pos A="0.980659" C="0.00436608" G="0.00747888" T="0.0074956"/>
      <pos A="0.00189195" C="0.987492" G="0.00747888" T="0.00313688"/>
      <pos A="0.0218157" C="0.922116" G="0.0124596" T="0.0436083"/>
      <pos A="0.568835" C="0.125233" G="0.100936" T="0.204995"/>
      <pos A="0.136549" C="0.233784" G="0.0773095" T="0.552358"/>
      <pos A="0.0243365" C="0.00437108" G="0.966905" T="0.0043878"/>
      <pos A="0.0124923" C="0.00312416" G="0.983113" T="0.00127099"/>
      <pos A="0.877074" C="0.069872" G="0.021216" T="0.0318371"/>
      <pos A="0.00814856" C="0.799957" G="0.145623" T="0.0462712"/>
      <pos A="0.983712" C="0.005632" G="0.00438208" T="0.00627368"/>
      <pos A="0.0263714" C="0.00816284" G="0.959796" T="0.00566972"/>
      <pos A="0.128704" C="0.632109" G="0.114878" T="0.12431"/>
      <pos A="0.229909" C="0.0194781" G="0.432141" T="0.318471"/>
      <pos A="0.133978" C="0.586762" G="0.200624" T="0.0786351"/>
      <pos A="0.112596" C="0.700592" G="0.0232759" T="0.163536"/>
    </motif>
    <motif db="0" id="MA0267.1" alt="ACE2" length="7" nsites="99"
        url="http://jaspar2022.genereg.net/matrix/MA0267.1">
      <pos A="0.454473" C="0.282661" G="0.212025" T="0.0508405"/>
      <pos A="0.0103764" C="0.91919" G="0.0600575" T="0.0103764"/>
      <pos A="0.000386477" C="0.999109" G="0.000118063" T="0.000386477"/>
      <pos A="0.899478" C="0.100017" G="0.000118063" T="0.000386477"/>
      <pos A="0.000386477" C="0.000118063" G="0.999109" T="0.000386477"/>
      <pos A="0.000386477" C="0.999109" G="0.000118063" T="0.000386477"/>
      <pos A="0.489892" C="0.199916" G="0.169947" T="0.140245"/>
    </motif>
    <motif db="0" id="MA0379.1" alt="MOT2" length="5" nsites="100"
        url="http://jaspar2022.genereg.net/matrix/MA0379.1">
      <pos A="0.929454" C="0.0200969" G="0.000116884" T="0.0503327"/>
      <pos A="0.000382617" C="0.000116884" G="0.000116884" T="0.999384"/>
      <pos A="0.999384" C="0.000116884" G="0.000116884" T="0.000382617"/>
      <pos A="0.000382617" C="0.000116884" G="0.000116884" T="0.999384"/>
      <pos A="0.999384" C="0.000116884" G="0.000116884" T="0.000382617"/>
    </motif>
    <motif db="0" id="MA0386.1" alt="SPT15" length="21" nsites="997"
        url="http://jaspar2022.genereg.net/matrix/MA0386.1">
      <pos A="0.277845" C="0.250739" G="0.387134" T="0.084283"/>
      <pos A="0.33768" C="0.191376" G="0.147292" T="0.323653"/>
      <pos A="0.253266" C="0.345322" G="0.0880909" T="0.31332"/>
      <pos A="0.160343" C="0.200393" G="0.154305" T="0.48496"/>
      <pos A="0.546076" C="0.139277" G="0.154305" T="0.160343"/>
      <pos A="0.115257" C="0.0981979" G="0.702346" T="0.084198"/>
      <pos A="0.287585" C="0.198389" G="0.266518" T="0.247509"/>
      <pos A="0.33267" C="0.110221" G="0.027063" T="0.530045"/>
      <pos A="0.908765" C="0.00702503" G="0.0250592" T="0.0591505"/>
      <pos A="0.0120732" C="0.00703203" G="0.0230784" T="0.957816"/>
      <pos A="0.981922" C="0.00201353" G="0.00401533" T="0.0120492"/>
      <pos A="0.0381106" C="0.00101363" G="0.00502123" T="0.955855"/>
      <pos A="0.971885" C="0.00201553" G="0.00602313" T="0.0200764"/>
      <pos A="0.044122" C="0.00401933" G="0.00301743" T="0.948841"/>
      <pos A="0.88472" C="0.0100307" G="0.0240573" T="0.0811923"/>
      <pos A="0.186206" C="0.0620675" G="0.0940963" T="0.65763"/>
      <pos A="0.264541" C="0.122243" G="0.129258" T="0.483958"/>
      <pos A="0.1373" C="0.380736" G="0.369714" T="0.112251"/>
      <pos A="0.266278" C="0.228217" G="0.384357" T="0.121147"/>
      <pos A="0.350353" C="0.17617" G="0.172166" T="0.301309"/>
      <pos A="0.248759" C="0.193573" G="0.270797" T="0.286871"/>
    </motif>
    <motif db="0" id="MA0402.1" alt="SWI5" length="8" nsites="101"
        url="http://jaspar2022.genereg.net/matrix/MA0402.1">
      <pos A="0.0795085" C="0.0792454" G="0.227613" T="0.613633"/>
      <pos A="0.000378832" C="0.000115728" G="0.999127" T="0.000378832"/>
      <pos A="0.000378832" C="0.999127" G="0.000115728" T="0.000378832"/>
      <pos A="0.000378832" C="0.000115728" G="0.000115728" T="0.99939"/>
      <pos A="0.000378832" C="0.000115728" G="0.999127" T="0.000378832"/>
      <pos A="0.000378832" C="0.000115728" G="0.999127" T="0.000378832"/>
      <pos A="0.0403393" C="0.0400762" G="0.269849" T="0.649736"/>
      <pos A="0.250132" C="0.249868" G="0.100017" T="0.399983"/>
    </motif>
    <motif db="0" id="MA0425.1" alt="YGR067C" length="14" nsites="101"
        url="http://jaspar2022.genereg.net/matrix/MA0425.1">
      <pos A="0.356462" C="0.237505" G="0.267178" T="0.138856"/>
      <pos A="0.000378832" C="0.999127" G="0.000115728" T="0.000378832"/>
      <pos A="0.000378832" C="0.989136" G="0.000115728" T="0.0103689"/>
      <pos A="0.000378832" C="0.999127" G="0.000115728" T="0.000378832"/>
      <pos A="0.0103689" C="0.989136" G="0.000115728" T="0.000378832"/>
      <pos A="0.409973" C="0.000115728" G="0.309809" T="0.280102"/>
      <pos A="0.000378832" C="0.979146" G="0.0101058" T="0.0103689"/>
      <pos A="0.267441" C="0.257287" G="0.168266" T="0.307006"/>
      <pos A="0.230151" C="0.259859" G="0.199918" T="0.310072"/>
      <pos A="0.240141" C="0.259859" G="0.199918" T="0.300082"/>
      <pos A="0.250132" C="0.239878" G="0.249868" T="0.260122"/>
      <pos A="0.250132" C="0.219898" G="0.259859" T="0.270112"/>
      <pos A="0.220161" C="0.259859" G="0.259859" T="0.260122"/>
      <pos A="0.25755" C="0.237505" G="0.257287" T="0.247659"/>
    </motif>
    <motif db="0" id="MA0436.1" alt="YPR022C" length="7" nsites="101"
        url="http://jaspar2022.genereg.net/matrix/MA0436.1">
      <pos A="0.148747" C="0.652934" G="0.000115728" T="0.198203"/>
      <pos A="0.000378832" C="0.999127" G="0.000115728" T="0.000378832"/>
      <pos A="0.000378832" C="0.999127" G="0.000115728" T="0.000378832"/>
      <pos A="0.000378832" C="0.999127" G="0.000115728" T="0.000378832"/>
      <pos A="0.99939" C="0.000115728" G="0.000115728" T="0.000378832"/>
      <pos A="0.000378832" C="0.999127" G="0.000115728" T="0.000378832"/>
      <pos A="0.227877" C="0.257287" G="0.336417" T="0.178421"/>
    </motif>
    <motif db="0" id="MA0486.2" alt="HSF1" length="13" nsites="1562"
        url="http://jaspar2022.genereg.net/matrix/MA0486.2">
      <pos A="0.0409949" C="0.0115308" G="0.0160115" T="0.931463"/>
      <pos A="0.00742104" C="0.00269732" G="0.0114388" T="0.978442"/>
      <pos A="0.00611313" C="0.984382" G="0.0060961" T="0.0034073"/>
      <pos A="0.00196839" C="0.175409" G="0.115646" T="0.706976"/>
      <pos A="0.642084" C="0.18711" G="0.169459" T="0.00134843"/>
      <pos A="2.45182e-05" C="7.48997e-06" G="0.999943" T="2.45182e-05"/>
      <pos A="0.988412" C="0.00544214" G="0.0013664" T="0.00477921"/>
      <pos A="0.976472" C="0.00269232" G="0.00269232" T="0.0181444"/>
      <pos A="0.0480654" C="0.489338" G="0.109129" T="0.353468"/>
      <pos A="0.336773" C="0.130583" G="0.406854" T="0.125789"/>
      <pos A="0.0168584" C="0.00337427" G="7.48997e-06" T="0.97976"/>
      <pos A="0.00411426" C="0.0013704" G="0.00273432" T="0.991781"/>
      <pos A="0.00207239" C="0.993118" G="0.00205536" T="0.00275434"/>
    </motif>
    <motif db="0" id="MA0493.2" alt="KLF1" length="9" nsites="1000"
        url="http://jaspar2022.genereg.net/matrix/MA0493.2">
      <pos A="0.24646" C="0.0706336" G="0.374493" T="0.308414"/>
      <pos A="0.000625237" C="0.00059864" G="0.99815" T="0.000625237"/>
      <pos A="0.000625237" C="0.00059864" G="0.99815" T="0.000625237"/>
      <pos A="0.000625237" C="0.00059864" G="0.99815" T="0.000625237"/>
      <pos A="0.124898" C="0.52865" G="0.00059864" T="0.345854"/>
      <pos A="0.000625237" C="0.00059864" G="0.99815" T="0.000625237"/>
      <pos A="0.000625237" C="0.00059864" G="0.675067" T="0.323708"/>
      <pos A="0.0822111" C="0.00059864" G="0.89604" T="0.0211502"/>
      <pos A="0.000625237" C="0.00059864" G="0.99815" T="0.000625237"/>
    </motif>
    <motif db="0" id="MA0599.1" alt="KLF5" length="10" nsites="13611"
        url="http://jaspar2022.genereg.net/matrix/MA0599.1">
      <pos A="0.104991" C="0.14863" G="0.556312" T="0.190068"/>
      <pos A="2.81387e-06" C="0.874287" G="8.59598e-07" T="0.125709"/>
      <pos A="2.81387e-06" C="0.882222" G="8.59598e-07" T="0.117774"/>
      <pos A="0.255456" C="0.70303" G="8.59598e-07" T="0.0415135"/>
      <pos A="2.81387e-06" C="0.999994" G="8.59598e-07" T="2.81387e-06"/>
      <pos A="0.371097" C="8.59598e-07" G="0.380719" T="0.248183"/>
      <pos A="2.81387e-06" C="0.999994" G="8.59598e-07" T="2.81387e-06"/>
      <pos A="2.81387e-06" C="0.999994" G="8.59598e-07" T="2.81387e-06"/>
      <pos A="2.81387e-06" C="0.965022" G="8.59598e-07" T="0.0349746"/>
      <pos A="0.287636" C="0.411063" G="8.59598e-07" T="0.301301"/>
    </motif>
    <motif db="0" id="MA0744.2" alt="SCRT2" length="16" nsites="65610"
        url="http://jaspar2022.genereg.net/matrix/MA0744.2">
      <pos A="0.28738" C="0.203399" G="0.269471" T="0.23975"/>
      <pos A="0.355281" C="0.194056" G="0.266682" T="0.183981"/>
      <pos A="0.456409" C="0.096312" G="0.190108" T="0.257171"/>
      <pos A="0.0815885" C="0.110288" G="0.545175" T="0.262948"/>
      <pos A="0.0210036" C="0.901706" G="0.0204081" T="0.0568825"/>
      <pos A="0.81428" C="0.084377" G="0.0345221" T="0.0668195"/>
      <pos A="0.950555" C="0.00629517" G="0.0286241" T="0.0145256"/>
      <pos A="0.00352158" C="0.988507" G="0.00486217" T="0.00310958"/>
      <pos A="0.973631" C="0.00448117" G="0.00384117" T="0.0180466"/>
      <pos A="0.111355" C="0.0110962" G="0.855128" T="0.0224205"/>
      <pos A="0.0283805" C="0.0148152" G="0.924187" T="0.0326175"/>
      <pos A="0.0316725" C="0.0529641" G="0.0178022" T="0.89756"/>
      <pos A="0.159747" C="0.086283" G="0.581206" T="0.172763"/>
      <pos A="0.203978" C="0.173007" G="0.385429" T="0.237586"/>
      <pos A="0.244749" C="0.245161" G="0.224295" T="0.285795"/>
      <pos A="0.272535" C="0.211035" G="0.189453" T="0.326978"/>
    </motif>
    <motif db="0" id="MA0753.2" alt="ZNF740" length="13" nsites="1055"
        url="http://jaspar2022.genereg.net/matrix/MA0753.2">
      <pos A="0.176323" C="0.475795" G="0.172507" T="0.175375"/>
      <pos A="0.125703" C="0.525174" G="0.0558628" T="0.29326"/>
      <pos A="0.298326" C="0.140745" G="0.432879" T="0.12805"/>
      <pos A="0.0499896" C="0.878363" G="0.0308162" T="0.0408314"/>
      <pos A="0.0932475" C="0.893994" G="0.011874" T="0.00088322"/>
      <pos A="0.0165027" C="0.965153" G="0.00367074" T="0.0146739"/>
      <pos A="0.0200524" C="0.959884" G="0.00637949" T="0.013684"/>
      <pos A="0.0210963" C="0.966037" G="0.00275783" T="0.0101083"/>
      <pos A="0.00931142" C="0.978582" G="0.00650447" T="0.00560177"/>
      <pos A="0.00191712" C="0.992391" G="0.00283282" T="0.00285803"/>
      <pos A="0.0974851" C="0.893994" G="0.00509561" T="0.00342598"/>
      <pos A="0.705183" C="0.159755" G="0.0454618" T="0.0895998"/>
      <pos A="0.132546" C="0.675363" G="0.0345788" T="0.157511"/>
    </motif>
    <motif db="0" id="MA0770.1" alt="HSF2" length="13" nsites="3488"
        url="http://jaspar2022.genereg.net/matrix/MA0770.1">
      <pos A="0.0496086" C="0.0106111" G="0.0260916" T="0.913689"/>
      <pos A="0.00706778" C="0.000617337" G="0.0144249" T="0.97789"/>
      <pos A="0.00500284" C="0.994359" G="0.000627336" T="1.09802e-05"/>
      <pos A="0.000249973" C="0.169409" G="0.0699133" T="0.760428"/>
      <pos A="0.701355" C="0.12434" G="0.174294" T="1.09802e-05"/>
      <pos A="0.000637962" C="3.35428e-06" G="0.999035" T="0.000323971"/>
      <pos A="0.975197" C="0.0149969" G="0.00122732" T="0.00857873"/>
      <pos A="0.960212" C="0.000304346" G="0.00693316" T="0.03255"/>
      <pos A="0.0533515" C="0.441158" G="0.197676" T="0.307815"/>
      <pos A="0.313463" C="0.146846" G="0.379346" T="0.160345"/>
      <pos A="0.0407558" C="0.0195148" G="0.0252536" T="0.914476"/>
      <pos A="0.0133876" C="0.0264596" G="0.012785" T="0.947368"/>
      <pos A="0.0236993" C="0.848262" G="0.0311445" T="0.0968942"/>
    </motif>
    <motif db="0" id="MA0771.1" alt="HSF4" length="13" nsites="14127"
        url="http://jaspar2022.genereg.net/matrix/MA0771.1">
      <pos A="0.13577" C="0.0726273" G="0.0789983" T="0.712605"/>
      <pos A="0.0613283" C="0.00766677" G="0.0829752" T="0.84803"/>
      <pos A="0.00909165" C="0.973403" G="0.0107338" T="0.00677166"/>
      <pos A="0.00350369" C="0.244437" G="0.183625" T="0.568435"/>
      <pos A="0.532588" C="0.212252" G="0.253411" T="0.0017487"/>
      <pos A="0.000299709" C="0.00118982" G="0.997715" T="0.000795705"/>
      <pos A="0.854218" C="0.0705983" G="0.0041588" T="0.0710242"/>
      <pos A="0.805099" C="0.0331096" G="0.0295116" T="0.13228"/>
      <pos A="0.1347" C="0.366145" G="0.216945" T="0.28221"/>
      <pos A="0.258469" C="0.220521" G="0.330285" T="0.190723"/>
      <pos A="0.109278" C="0.0235657" G="0.0318626" T="0.835294"/>
      <pos A="0.0301825" C="0.00754577" G="0.0128277" T="0.949444"/>
      <pos A="0.00935564" C="0.960769" G="0.00954476" T="0.0203306"/>
    </motif>
    <motif db="0" id="MA0930.2" alt="ABF3" length="10" nsites="8592"
        url="http://jaspar2022.genereg.net/matrix/MA0930.2">
      <pos A="0.164575" C="0.433888" G="0.174813" T="0.226725"/>
      <pos A="0.658517" C="0.0705315" G="0.10568" T="0.165273"/>
      <pos A="0.0166473" C="0.974618" G="0.00419131" T="0.0045434"/>
      <pos A="0.00594039" C="0.00593729" G="0.979273" T="0.00884935"/>
      <pos A="0.039459" C="0.0373609" G="0.0443448" T="0.878835"/>
      <pos A="0.0488869" C="0.034452" G="0.91305" T="0.00361242"/>
      <pos A="0.0909024" C="0.0428319" G="0.225208" T="0.641058"/>
      <pos A="0.0770516" C="0.905601" G="0.00698428" T="0.0103623"/>
      <pos A="0.361499" C="0.149325" G="0.207052" T="0.282124"/>
      <pos A="0.295741" C="0.197857" G="0.184938" T="0.321463"/>
    </motif>
    <motif db="0" id="MA1027.1" alt="KAN1" length="8" nsites="999"
        url="http://jaspar2022.genereg.net/matrix/MA1027.1">
      <pos A="0.433428" C="0.129128" G="0.237225" T="0.200218"/>
      <pos A="0.259271" C="0.213203" G="0.285268" T="0.242256"/>
      <pos A="0.617976" C="0.0160101" G="0.0430074" T="0.323006"/>
      <pos A="0.127898" C="0.191801" G="0.0579479" T="0.622354"/>
      <pos A="0.897948" C="0.0140103" G="0.0680049" T="0.0200363"/>
      <pos A="0.0540329" C="0.087003" G="0.0190098" T="0.839954"/>
      <pos A="0.0360347" C="0.146997" G="0.168995" T="0.647973"/>
      <pos A="0.062969" C="0.875049" G="0.0179919" T="0.0439899"/>
    </motif>
    <motif db="0" id="MA1095.1" alt="ARALYDRAFT_495258" length="8" nsites="999"
        url="http://jaspar2022.genereg.net/matrix/MA1095.1">
      <pos A="0.00204013" C="0.00201351" G="0.993906" T="0.00204013"/>
      <pos A="0.250263" C="0.00201351" G="0.745683" T="0.00204013"/>
      <pos A="0.00203813" C="0.497962" G="0.497962" T="0.00203813"/>
      <pos A="0.00204013" C="0.993906" G="0.00201351" T="0.00204013"/>
      <pos A="0.00204013" C="0.993906" G="0.00201351" T="0.00204013"/>
      <pos A="0.00204013" C="0.993906" G="0.00201351" T="0.00204013"/>
      <pos A="0.993933" C="0.00201351" G="0.00201351" T="0.00204013"/>
      <pos A="0.00304103" C="0.990904" G="0.00301441" T="0.00304103"/>
    </motif>
    <motif db="0" id="MA1098.1" alt="ARALYDRAFT_484486" length="8" nsites="999"
        url="http://jaspar2022.genereg.net/matrix/MA1098.1">
      <pos A="0.00204013" C="0.00201351" G="0.993906" T="0.00204013"/>
      <pos A="0.250263" C="0.00201351" G="0.745683" T="0.00204013"/>
      <pos A="0.00203813" C="0.497962" G="0.497962" T="0.00203813"/>
      <pos A="0.00204013" C="0.993906" G="0.00201351" T="0.00204013"/>
      <pos A="0.00204013" C="0.993906" G="0.00201351" T="0.00204013"/>
      <pos A="0.00204013" C="0.993906" G="0.00201351" T="0.00204013"/>
      <pos A="0.993933" C="0.00201351" G="0.00201351" T="0.00204013"/>
      <pos A="0.00304103" C="0.990904" G="0.00301441" T="0.00304103"/>
    </motif>
    <motif db="0" id="MA1267.1" alt="DOF5.8" length="29" nsites="597"
        url="http://jaspar2022.genereg.net/matrix/MA1267.1">
      <pos A="0.252953" C="0.194292" G="0.120602" T="0.432153"/>
      <pos A="0.231181" C="0.229462" G="0.103855" T="0.435502"/>
      <pos A="0.221133" C="0.159122" G="0.155773" T="0.463973"/>
      <pos A="0.152468" C="0.221089" G="0.0820828" T="0.544362"/>
      <pos A="0.175914" C="0.237836" G="0.0703598" T="0.515891"/>
      <pos A="0.140745" C="0.174194" G="0.0686851" T="0.616376"/>
      <pos A="0.17089" C="0.190943" G="0.0552863" T="0.582882"/>
      <pos A="0.244579" C="0.199316" G="0.0619862" T="0.494118"/>
      <pos A="0.224483" C="0.249559" G="0.103855" T="0.422104"/>
      <pos A="0.179263" C="0.308176" G="0.0536116" T="0.458948"/>
      <pos A="0.107249" C="0.232812" G="0.0435633" T="0.616376"/>
      <pos A="0.149118" C="0.0653357" G="0.0536116" T="0.731935"/>
      <pos A="0.120647" C="0.0737093" G="0.0586358" T="0.747008"/>
      <pos A="0.0335595" C="0.194292" G="0.0418886" T="0.73026"/>
      <pos A="0.189312" C="0.175869" G="0.045238" T="0.58958"/>
      <pos A="0.485745" C="0.132325" G="0.179219" T="0.20271"/>
      <pos A="0.00173886" C="0.979754" G="0.0167668" T="0.00173886"/>
      <pos A="0.00173886" C="0.0351897" G="0.00169431" T="0.961377"/>
      <pos A="6.41432e-05" C="1.95948e-05" G="1.95948e-05" T="0.999897"/>
      <pos A="6.41432e-05" C="0.00169431" G="1.95948e-05" T="0.998222"/>
      <pos A="0.175914" C="0.0368644" G="0.00169431" T="0.785528"/>
      <pos A="0.0955252" C="0.130651" G="0.144049" T="0.629775"/>
      <pos A="0.204385" C="0.231137" G="0.200991" T="0.363487"/>
      <pos A="0.236206" C="0.237836" G="0.17252" T="0.353439"/>
      <pos A="0.222808" C="0.180894" G="0.10218" T="0.494118"/>
      <pos A="0.207734" C="0.199316" G="0.115578" T="0.477371"/>
      <pos A="0.180939" C="0.179219" G="0.135675" T="0.504168"/>
      <pos A="0.246254" C="0.174194" G="0.0904564" T="0.489094"/>
      <pos A="0.304871" C="0.13735" G="0.0837576" T="0.474022"/>
    </motif>
    <motif db="0" id="MA1268.1" alt="CDF5" length="27" nsites="596"
        url="http://jaspar2022.genereg.net/matrix/MA1268.1">
      <pos A="0.219826" C="0.201328" G="0.0956416" T="0.483204"/>
      <pos A="0.231569" C="0.142613" G="0.104029" T="0.521789"/>
      <pos A="0.152724" C="0.0855753" G="0.137581" T="0.624121"/>
      <pos A="0.125882" C="0.0704778" G="0.189585" T="0.614055"/>
      <pos A="0.114139" C="0.441221" G="0.0369264" T="0.407714"/>
      <pos A="0.583859" C="0.120804" G="0.135903" T="0.159434"/>
      <pos A="6.42508e-05" C="0.999852" G="1.96277e-05" T="6.42508e-05"/>
      <pos A="6.42508e-05" C="0.0402809" G="1.96277e-05" T="0.959635"/>
      <pos A="6.42508e-05" C="0.0067295" G="1.96277e-05" T="0.993187"/>
      <pos A="6.42508e-05" C="1.96277e-05" G="1.96277e-05" T="0.999896"/>
      <pos A="0.149368" C="0.0352487" G="0.0134404" T="0.801943"/>
      <pos A="0.13427" C="0.17281" G="0.100674" T="0.592247"/>
      <pos A="0.164467" C="0.419412" G="0.098996" T="0.317125"/>
      <pos A="0.13427" C="0.253333" G="0.0503472" T="0.562051"/>
      <pos A="0.109106" C="0.134225" G="0.0352487" T="0.72142"/>
      <pos A="0.110784" C="0.104029" G="0.0419586" T="0.743229"/>
      <pos A="0.140981" C="0.100674" G="0.0570571" T="0.701289"/>
      <pos A="0.162789" C="0.182875" G="0.0604125" T="0.593925"/>
      <pos A="0.130914" C="0.238235" G="0.100674" T="0.530176"/>
      <pos A="0.191307" C="0.184553" G="0.0855753" T="0.538565"/>
      <pos A="0.122527" C="0.167776" G="0.114094" T="0.595602"/>
      <pos A="0.13427" C="0.137581" G="0.0939639" T="0.634186"/>
      <pos A="0.166143" C="0.127515" G="0.087253" T="0.619088"/>
      <pos A="0.20305" C="0.166099" G="0.098996" T="0.531854"/>
      <pos A="0.191307" C="0.149324" G="0.135903" T="0.523466"/>
      <pos A="0.224859" C="0.164422" G="0.122482" T="0.488237"/>
      <pos A="0.256732" C="0.204683" G="0.0805431" T="0.458041"/>
    </motif>
    <motif db="0" id="MA1270.1" alt="DOF3.2" length="19" nsites="600"
        url="http://jaspar2022.genereg.net/matrix/MA1270.1">
      <pos A="0.168369" C="0.129998" G="0.238313" T="0.46332"/>
      <pos A="0.125043" C="0.251645" G="0.0850053" T="0.538307"/>
      <pos A="0.295015" C="0.184989" G="0.045012" T="0.474985"/>
      <pos A="0.531642" C="0.229981" G="0.141663" T="0.0967147"/>
      <pos A="6.38226e-05" C="0.999853" G="1.94969e-05" T="6.38226e-05"/>
      <pos A="6.38226e-05" C="1.94969e-05" G="1.94969e-05" T="0.999897"/>
      <pos A="6.38226e-05" C="1.94969e-05" G="0.00168622" T="0.99823"/>
      <pos A="6.38226e-05" C="1.94969e-05" G="1.94969e-05" T="0.999897"/>
      <pos A="0.225026" C="1.94969e-05" G="1.94969e-05" T="0.774935"/>
      <pos A="0.065053" C="0.0916712" G="0.0166837" T="0.826593"/>
      <pos A="0.215028" C="0.291638" G="0.293304" T="0.20003"/>
      <pos A="0.215028" C="0.351628" G="0.178323" T="0.255021"/>
      <pos A="0.14504" C="0.314967" G="0.0950037" T="0.44499"/>
      <pos A="0.138374" C="0.163325" G="0.0933369" T="0.604963"/>
      <pos A="0.148372" C="0.0916712" G="0.0983361" T="0.661621"/>
      <pos A="0.173368" C="0.199986" G="0.0800062" T="0.54664"/>
      <pos A="0.210029" C="0.153327" G="0.0916712" T="0.544973"/>
      <pos A="0.220027" C="0.153327" G="0.146662" T="0.479984"/>
      <pos A="0.128375" C="0.223315" G="0.191655" T="0.456655"/>
    </motif>
    <motif db="0" id="MA1273.1" alt="DOF4.2" length="19" nsites="598"
        url="http://jaspar2022.genereg.net/matrix/MA1273.1">
      <pos A="0.481589" C="0.117057" G="0.177248" T="0.224107"/>
      <pos A="0.469885" C="0.163872" G="0.160528" T="0.205716"/>
      <pos A="0.506668" C="0.122073" G="0.180591" T="0.190667"/>
      <pos A="0.394647" C="0.125417" G="0.242454" T="0.237482"/>
      <pos A="0.357864" C="0.183935" G="0.277565" T="0.180636"/>
      <pos A="0.79759" C="0.0635539" G="0.0802741" T="0.0585823"/>
      <pos A="0.969802" C="1.95621e-05" G="1.95621e-05" T="0.030159"/>
      <pos A="0.999897" C="1.95621e-05" G="1.95621e-05" T="6.4036e-05"/>
      <pos A="0.999897" C="1.95621e-05" G="1.95621e-05" T="6.4036e-05"/>
      <pos A="0.999897" C="1.95621e-05" G="1.95621e-05" T="6.4036e-05"/>
      <pos A="6.4036e-05" C="1.95621e-05" G="0.999852" T="6.4036e-05"/>
      <pos A="0.187324" C="1.95621e-05" G="0.774137" T="0.0385196"/>
      <pos A="0.148868" C="0.423026" G="0.0468347" T="0.381271"/>
      <pos A="0.578562" C="0.100337" G="0.117057" T="0.204043"/>
      <pos A="0.652129" C="0.0635539" G="0.1204" T="0.163917"/>
      <pos A="0.590266" C="0.110369" G="0.0836176" T="0.215747"/>
      <pos A="0.506668" C="0.0735863" G="0.175575" T="0.24417"/>
      <pos A="0.476573" C="0.125417" G="0.198983" T="0.199028"/>
      <pos A="0.443134" C="0.157184" G="0.200655" T="0.199028"/>
    </motif>
    <motif db="0" id="MA1274.1" alt="DOF3.6" length="21" nsites="600"
        url="http://jaspar2022.genereg.net/matrix/MA1274.1">
      <pos A="0.095048" C="0.171658" G="0.151661" T="0.581634"/>
      <pos A="0.100047" C="0.171658" G="0.00335194" T="0.724943"/>
      <pos A="0.21836" C="0.153327" G="0.0700078" T="0.558304"/>
      <pos A="0.488315" C="0.111668" G="0.12" T="0.280017"/>
      <pos A="0.00173054" C="0.924865" G="0.00335194" T="0.0700522"/>
      <pos A="0.00173054" C="0.0383461" G="1.94969e-05" T="0.959904"/>
      <pos A="6.38226e-05" C="0.0200162" G="1.94969e-05" T="0.979901"/>
      <pos A="0.00173054" C="0.00168622" G="1.94969e-05" T="0.996565"/>
      <pos A="0.143373" C="0.0350137" G="0.00335194" T="0.81826"/>
      <pos A="0.120044" C="0.168324" G="0.0583428" T="0.653288"/>
      <pos A="0.228359" C="0.258309" G="0.141663" T="0.371669"/>
      <pos A="0.245023" C="0.249978" G="0.0533436" T="0.451656"/>
      <pos A="0.105046" C="0.269975" G="0.0883378" T="0.536641"/>
      <pos A="0.10338" C="0.163325" G="0.0583428" T="0.674951"/>
      <pos A="0.10338" C="0.143329" G="0.00668539" T="0.746606"/>
      <pos A="0.105046" C="0.208318" G="0.00168622" T="0.68495"/>
      <pos A="0.16337" C="0.0983361" G="0.0866721" T="0.651622"/>
      <pos A="0.131709" C="0.206652" G="0.10167" T="0.559971"/>
      <pos A="0.106713" C="0.183322" G="0.110001" T="0.599964"/>
      <pos A="0.191699" C="0.173324" G="0.0733403" T="0.561637"/>
      <pos A="0.203363" C="0.139996" G="0.100003" T="0.556638"/>
    </motif>
    <motif db="0" id="MA1277.1" alt="DOF1.7" length="21" nsites="595"
        url="http://jaspar2022.genereg.net/matrix/MA1277.1">
      <pos A="0.465532" C="0.157976" G="0.163017" T="0.213473"/>
      <pos A="0.522666" C="0.119328" G="0.178141" T="0.179866"/>
      <pos A="0.556274" C="0.0840395" G="0.196626" T="0.163062"/>
      <pos A="0.531067" C="0.127729" G="0.178141" T="0.163062"/>
      <pos A="0.460491" C="0.114286" G="0.205027" T="0.220195"/>
      <pos A="0.275648" C="0.233593" G="0.339459" T="0.1513"/>
      <pos A="0.652056" C="0.0806781" G="0.181502" T="0.085764"/>
      <pos A="0.783126" C="1.96607e-05" G="0.00506081" T="0.211794"/>
      <pos A="0.999896" C="1.96607e-05" G="1.96607e-05" T="6.43588e-05"/>
      <pos A="0.999896" C="1.96607e-05" G="1.96607e-05" T="6.43588e-05"/>
      <pos A="0.966289" C="1.96607e-05" G="0.033627" T="6.43588e-05"/>
      <pos A="6.43588e-05" C="1.96607e-05" G="0.999852" T="6.43588e-05"/>
      <pos A="0.161382" C="0.189904" G="0.157976" T="0.490738"/>
      <pos A="0.623489" C="0.0302666" G="0.151255" T="0.19499"/>
      <pos A="0.574758" C="0.0437093" G="0.297449" T="0.0840842"/>
      <pos A="0.640293" C="0.0874" G="0.139492" T="0.132815"/>
      <pos A="0.547871" C="0.115966" G="0.110925" T="0.225237"/>
      <pos A="0.492419" C="0.0857193" G="0.226873" T="0.19499"/>
      <pos A="0.484017" C="0.146213" G="0.220151" T="0.149619"/>
      <pos A="0.447048" C="0.13109" G="0.159657" T="0.262205"/>
      <pos A="0.458811" C="0.104204" G="0.253759" T="0.183227"/>
    </motif>
    <motif db="0" id="MA1278.1" alt="DOF3.4" length="21" nsites="600"
        url="http://jaspar2022.genereg.net/matrix/MA1278.1">
      <pos A="0.241691" C="0.226649" G="0.13333" T="0.39833"/>
      <pos A="0.216695" C="0.228314" G="0.173324" T="0.381667"/>
      <pos A="0.153371" C="0.28164" G="0.136664" T="0.428325"/>
      <pos A="0.185033" C="0.323299" G="0.0950037" T="0.396665"/>
      <pos A="0.133375" C="0.254977" G="0.0700078" T="0.541641"/>
      <pos A="0.135041" C="0.178323" G="0.103335" T="0.5833"/>
      <pos A="0.14504" C="0.273307" G="0.0566771" T="0.524976"/>
      <pos A="0.170035" C="0.224982" G="0.123332" T="0.481651"/>
      <pos A="0.176701" C="0.198319" G="0.103335" T="0.521644"/>
      <pos A="0.151706" C="0.236647" G="0.0850053" T="0.526643"/>
      <pos A="0.188365" C="0.111668" G="0.116667" T="0.5833"/>
      <pos A="0.111712" C="0.138329" G="0.115" T="0.634958"/>
      <pos A="0.0783838" C="0.28164" G="0.0283478" T="0.611629"/>
      <pos A="0.268352" C="0.154994" G="0.0716746" T="0.50498"/>
      <pos A="0.340007" C="0.243312" G="0.261643" T="0.155038"/>
      <pos A="6.38226e-05" C="0.999853" G="1.94969e-05" T="6.38226e-05"/>
      <pos A="6.38226e-05" C="0.0233486" G="1.94969e-05" T="0.976568"/>
      <pos A="6.38226e-05" C="0.0116846" G="1.94969e-05" T="0.988232"/>
      <pos A="6.38226e-05" C="1.94969e-05" G="1.94969e-05" T="0.999897"/>
      <pos A="0.241691" C="0.0483444" G="1.94969e-05" T="0.709946"/>
      <pos A="0.0983804" C="0.17499" G="0.173324" T="0.553305"/>
    </motif>
    <motif db="0" id="MA1279.1" alt="DOF1.5" length="21" nsites="600"
        url="http://jaspar2022.genereg.net/matrix/MA1279.1">
      <pos A="0.428325" C="0.136664" G="0.233314" T="0.201697"/>
      <pos A="0.431659" C="0.143329" G="0.196654" T="0.228359"/>
      <pos A="0.554971" C="0.100003" G="0.17499" T="0.170035"/>
      <pos A="0.529976" C="0.103335" G="0.168324" T="0.198364"/>
      <pos A="0.548305" C="0.124999" G="0.201653" T="0.125043"/>
      <pos A="0.548305" C="0.0916712" G="0.189988" T="0.170035"/>
      <pos A="0.501647" C="0.10167" G="0.238313" T="0.15837"/>
      <pos A="0.418327" C="0.121666" G="0.244979" T="0.215028"/>
      <pos A="0.30668" C="0.15666" G="0.331631" T="0.20503"/>
      <pos A="0.733275" C="0.0566771" G="0.118333" T="0.0917155"/>
      <pos A="0.809929" C="0.0133503" G="0.00168622" T="0.175035"/>
      <pos A="0.99823" C="0.00168622" G="1.94969e-05" T="6.38226e-05"/>
      <pos A="0.99823" C="1.94969e-05" G="0.00168622" T="6.38226e-05"/>
      <pos A="0.9849" C="1.94969e-05" G="0.015017" T="6.38226e-05"/>
      <pos A="6.38226e-05" C="1.94969e-05" G="0.999853" T="6.38226e-05"/>
      <pos A="0.076718" C="0.0583428" G="0.233314" T="0.631626"/>
      <pos A="0.386666" C="0.0366804" G="0.454944" T="0.121711"/>
      <pos A="0.541641" C="0.203319" G="0.0683411" T="0.1867"/>
      <pos A="0.66662" C="0.134997" G="0.0633419" T="0.135041"/>
      <pos A="0.566636" C="0.118333" G="0.0900045" T="0.225026"/>
      <pos A="0.513311" C="0.105002" G="0.198319" T="0.183366"/>
    </motif>
    <motif db="0" id="MA1281.1" alt="DOF5.1" length="21" nsites="515"
        url="http://jaspar2022.genereg.net/matrix/MA1281.1">
      <pos A="0.421352" C="0.16698" G="0.225222" T="0.186446"/>
      <pos A="0.689261" C="0.0485573" G="0.174746" T="0.0874364"/>
      <pos A="0.799919" C="0.00778821" G="0.0252608" T="0.167032"/>
      <pos A="0.994056" C="2.27142e-05" G="0.00196434" T="0.0039566"/>
      <pos A="0.980467" C="2.27142e-05" G="2.27142e-05" T="0.0194876"/>
      <pos A="0.90087" C="0.00390496" G="0.0951502" T="7.43543e-05"/>
      <pos A="0.0039566" C="2.27142e-05" G="0.992063" T="0.0039566"/>
      <pos A="0.29128" C="0.180571" G="0.159215" T="0.368935"/>
      <pos A="0.594134" C="0.0310847" G="0.13786" T="0.236921"/>
      <pos A="0.71644" C="2.27142e-05" G="0.201926" T="0.0816115"/>
      <pos A="0.68732" C="0.147567" G="0.112622" T="0.0524912"/>
      <pos A="0.621313" C="0.075736" G="0.192218" T="0.110733"/>
      <pos A="0.636844" C="0.0388502" G="0.155333" T="0.168974"/>
      <pos A="0.436883" C="0.0718538" G="0.289287" T="0.201977"/>
      <pos A="0.506772" C="0.118447" G="0.186395" T="0.188388"/>
      <pos A="0.638785" C="0.0310847" G="0.199984" T="0.130146"/>
      <pos A="0.677613" C="2.27142e-05" G="0.141743" T="0.180622"/>
      <pos A="0.669847" C="0.0873848" G="0.201926" T="0.0408434"/>
      <pos A="0.50483" C="0.0524395" G="0.213573" T="0.229156"/>
      <pos A="0.533952" C="0.114563" G="0.271815" T="0.0796709"/>
      <pos A="0.510655" C="0.075736" G="0.231046" T="0.182563"/>
    </motif>
    <motif db="0" id="MA1522.1" alt="MAZ" length="11" nsites="15063"
        url="http://jaspar2022.genereg.net/matrix/MA1522.1">
      <pos A="0.164643" C="0.345082" G="0.28394" T="0.206334"/>
      <pos A="0.120761" C="0.336453" G="0.342759" T="0.200028"/>
      <pos A="0.00113154" C="0.99216" G="0.00497974" T="0.00172853"/>
      <pos A="0.00325552" C="0.971248" G="0.0254936" T="2.54263e-06"/>
      <pos A="0.00239253" C="0.977953" G="0.0192526" T="0.00040054"/>
      <pos A="0.00259153" C="0.974302" G="0.0230376" T="6.85422e-05"/>
      <pos A="0.00040054" C="7.76738e-07" G="0.00863072" T="0.990967"/>
      <pos A="0.0059775" C="0.993222" G="0.000531773" T="0.000268541"/>
      <pos A="0.00152953" C="0.992094" G="0.00637373" T="2.54263e-06"/>
      <pos A="0.0736261" C="0.622184" G="0.117374" T="0.186816"/>
      <pos A="0.13384" C="0.449776" G="0.168559" T="0.247827"/>
    </motif>
    <motif db="0" id="MA1630.2" alt="ZNF281" length="12" nsites="999"
        url="http://jaspar2022.genereg.net/matrix/MA1630.2">
      <pos A="0.000761262" C="0.000734638" G="0.997744" T="0.000761262"/>
      <pos A="0.000761262" C="0.000734638" G="0.997744" T="0.000761262"/>
      <pos A="0.0354398" C="0.000734638" G="0.963065" T="0.000761262"/>
      <pos A="0.000761262" C="0.000734638" G="0.997744" T="0.000761262"/>
      <pos A="0.000761262" C="0.000734638" G="0.997744" T="0.000761262"/>
      <pos A="0.720342" C="0.182796" G="0.000734638" T="0.0961267"/>
      <pos A="0.122136" C="0.000734638" G="0.772333" T="0.104797"/>
      <pos A="0.000761262" C="0.000734638" G="0.997744" T="0.000761262"/>
      <pos A="0.0412192" C="0.000734638" G="0.939947" T="0.0181005"/>
      <pos A="0.0469986" C="0.026743" G="0.919718" T="0.00654068"/>
      <pos A="0.318648" C="0.272383" G="0.281053" T="0.127916"/>
      <pos A="0.26085" C="0.240595" G="0.396648" T="0.101907"/>
    </motif>
    <motif db="0" id="MA1653.1" alt="ZNF148" length="12" nsites="11199"
        url="http://jaspar2022.genereg.net/matrix/MA1653.1">
      <pos A="0.124924" C="0.410123" G="0.200106" T="0.264846"/>
      <pos A="0.11278" C="0.362262" G="0.287077" T="0.237879"/>
      <pos A="0.00732535" C="0.964275" G="0.0183059" T="0.0100933"/>
      <pos A="0.0117903" C="0.92829" G="0.0420577" T="0.0178623"/>
      <pos A="0.0121473" C="0.939898" G="0.0358077" T="0.0121473"/>
      <pos A="0.00795035" C="0.967311" G="0.0188419" T="0.00589637"/>
      <pos A="0.0118793" C="0.00125103" G="0.0903652" T="0.896504"/>
      <pos A="0.00589637" C="0.978115" G="0.010002" T="0.00598637"/>
      <pos A="0.0314341" C="0.885965" G="0.0410757" T="0.041525"/>
      <pos A="0.0394711" C="0.828907" G="0.0350037" T="0.0966186"/>
      <pos A="0.0755447" C="0.646392" G="0.171801" T="0.106261"/>
      <pos A="0.0750987" C="0.63523" G="0.184301" T="0.105369"/>
    </motif>
    <motif db="0" id="MA1760.1" alt="HSFA6A" length="13" nsites="1000"
        url="http://jaspar2022.genereg.net/matrix/MA1760.1">
      <pos A="0.00289501" C="1.16989e-05" G="0.997055" T="3.82961e-05"/>
      <pos A="0.982797" C="1.16989e-05" G="1.16989e-05" T="0.0171796"/>
      <pos A="0.951372" C="0.00286841" G="1.16989e-05" T="0.0457477"/>
      <pos A="0.0800303" C="0.234274" G="0.574239" T="0.111456"/>
      <pos A="0.297152" C="0.322836" G="0.197135" T="0.182877"/>
      <pos A="0.11717" C="0.0342943" G="1.16989e-05" T="0.848524"/>
      <pos A="0.00575172" C="1.16989e-05" G="1.16989e-05" T="0.994225"/>
      <pos A="3.82961e-05" C="0.999912" G="1.16989e-05" T="3.82961e-05"/>
      <pos A="3.82961e-05" C="0.0514356" G="0.017153" T="0.931373"/>
      <pos A="0.91709" C="0.00572513" G="0.077147" T="3.82961e-05"/>
      <pos A="3.82961e-05" C="1.16989e-05" G="0.997055" T="0.00289501"/>
      <pos A="0.999938" C="1.16989e-05" G="1.16989e-05" T="3.82961e-05"/>
      <pos A="0.83424" C="0.0314376" G="0.0542923" T="0.0800303"/>
    </motif>
    <motif db="0" id="MA1779.1" alt="MYB83" length="11" nsites="1000"
        url="http://jaspar2022.genereg.net/matrix/MA1779.1">
      <pos A="0.130049" C="0.508235" G="0.096929" T="0.264787"/>
      <pos A="0.108774" C="0.810806" G="0.00473923" T="0.0756807"/>
      <pos A="0.999938" C="1.16989e-05" G="1.16989e-05" T="3.82961e-05"/>
      <pos A="0.231693" C="0.758802" G="0.00946675" T="3.82961e-05"/>
      <pos A="3.82961e-05" C="0.99282" G="1.16989e-05" T="0.00712959"/>
      <pos A="0.848653" C="0.0141943" G="0.00710299" T="0.130049"/>
      <pos A="0.822651" C="0.125295" G="0.0520155" T="3.82961e-05"/>
      <pos A="0.184417" C="0.801351" G="0.0141943" T="3.82961e-05"/>
      <pos A="0.290789" C="0.489325" G="0.016558" T="0.203328"/>
      <pos A="0.314428" C="0.252941" G="0.191482" T="0.241149"/>
      <pos A="0.186781" C="0.557876" G="0.0661991" T="0.189144"/>
    </motif>
    <motif db="0" id="MA1823.1" alt="Zm00001d027846" length="12" nsites="987"
        url="http://jaspar2022.genereg.net/matrix/MA1823.1">
      <pos A="0.435659" C="0.16109" G="0.225926" T="0.177326"/>
      <pos A="0.404253" C="0.159064" G="0.267462" T="0.169222"/>
      <pos A="0.828729" C="0.0466131" G="0.087136" T="0.037522"/>
      <pos A="0.904709" C="0.0172341" G="0.0445873" T="0.0334704"/>
      <pos A="0.941179" C="0.00609024" G="0.0304038" T="0.0223265"/>
      <pos A="0.0233394" C="0.0243254" G="0.877329" T="0.0750062"/>
      <pos A="0.907748" C="0.0293909" G="0.038509" T="0.0243523"/>
      <pos A="0.926997" C="0.0111557" G="0.028378" T="0.0334704"/>
      <pos A="0.925984" C="0.0273651" G="0.0334435" T="0.0132085"/>
      <pos A="0.761867" C="0.0537044" G="0.124619" T="0.0598097"/>
      <pos A="0.434645" C="0.156024" G="0.236057" T="0.173273"/>
      <pos A="0.42958" C="0.131711" G="0.264423" T="0.174286"/>
    </motif>
    <motif db="0" id="MA1863.1" alt="FoxE" length="20" nsites="999"
        url="http://jaspar2022.genereg.net/matrix/MA1863.1">
      <pos A="0.25727" C="0.189182" G="0.274258" T="0.279289"/>
      <pos A="0.253013" C="0.181993" G="0.256986" T="0.308008"/>
      <pos A="0.257013" C="0.172994" G="0.248987" T="0.321006"/>
      <pos A="0.246014" C="0.160996" G="0.260986" T="0.332005"/>
      <pos A="0.210806" C="0.154841" G="0.261724" T="0.372628"/>
      <pos A="0.18202" C="0.149997" G="0.31498" T="0.353003"/>
      <pos A="0.215232" C="0.107108" G="0.306287" T="0.371372"/>
      <pos A="0.0710312" C="0.0380079" G="0.0820035" T="0.808957"/>
      <pos A="0.0260357" C="0.0150102" G="0.0330084" T="0.925946"/>
      <pos A="0.0700313" C="0.0210096" G="0.867925" T="0.0410342"/>
      <pos A="0.0280355" C="0.0250092" G="0.0330084" T="0.913947"/>
      <pos A="0.0590324" C="0.0190098" G="0.0740043" T="0.847953"/>
      <pos A="0.0650318" C="0.0180099" G="0.0880029" T="0.828955"/>
      <pos A="0.310007" C="0.0900027" G="0.21799" T="0.382"/>
      <pos A="0.224016" C="0.163995" G="0.195992" T="0.415997"/>
      <pos A="0.307008" C="0.121999" G="0.210991" T="0.360002"/>
      <pos A="0.145024" C="0.21499" G="0.164995" T="0.474991"/>
      <pos A="0.37962" C="0.105895" G="0.166828" T="0.347656"/>
      <pos A="0.295009" C="0.138998" G="0.32098" T="0.245014"/>
      <pos A="0.209017" C="0.21799" G="0.269985" T="0.303008"/>
    </motif>
    <motif db="0" id="MA1866.1" alt="FoxI-a" length="20" nsites="1001"
        url="http://jaspar2022.genereg.net/matrix/MA1866.1">
      <pos A="0.348654" C="0.244742" G="0.162832" T="0.24377"/>
      <pos A="0.442551" C="0.196795" G="0.132865" T="0.227788"/>
      <pos A="0.521986" C="0.162995" G="0.0800037" T="0.235015"/>
      <pos A="0.507988" C="0.225989" G="0.104001" T="0.162022"/>
      <pos A="0.409997" C="0.275984" G="0.0760041" T="0.238014"/>
      <pos A="0.567982" C="0.193992" G="0.165995" T="0.0720311"/>
      <pos A="0.332672" C="0.325653" G="0.0459611" T="0.295713"/>
      <pos A="0.823956" C="0.121" G="0.00601109" T="0.0490334"/>
      <pos A="0.846954" C="0.0950022" G="0.00801089" T="0.0500333"/>
      <pos A="0.950943" C="0.0200097" G="0.0120105" T="0.0170366"/>
      <pos A="0.0160367" C="0.925919" G="0.00601109" T="0.0520331"/>
      <pos A="0.953943" C="0.0200097" G="0.0100107" T="0.0160367"/>
      <pos A="0.762962" C="0.102001" G="0.047007" T="0.0880295"/>
      <pos A="0.48399" C="0.230989" G="0.0810036" T="0.204018"/>
      <pos A="0.346657" C="0.374599" G="0.115884" T="0.162859"/>
      <pos A="0.464456" C="0.251238" G="0.124123" T="0.160182"/>
      <pos A="0.375001" C="0.293982" G="0.139998" T="0.191019"/>
      <pos A="0.363002" C="0.285983" G="0.138998" T="0.212017"/>
      <pos A="0.348654" C="0.288694" G="0.156839" T="0.205812"/>
      <pos A="0.320685" C="0.30168" G="0.161834" T="0.215801"/>
    </motif>
    <motif db="0" id="MA1871.1" alt="FoxM" length="20" nsites="1000"
        url="http://jaspar2022.genereg.net/matrix/MA1871.1">
      <pos A="0.351003" C="0.328979" G="0.0990018" T="0.221016"/>
      <pos A="0.539445" C="0.158837" G="0.113886" T="0.187832"/>
      <pos A="0.522509" C="0.148145" G="0.104105" T="0.225241"/>
      <pos A="0.518986" C="0.176994" G="0.0960021" T="0.208017"/>
      <pos A="0.46153" C="0.24674" G="0.0899127" T="0.201816"/>
      <pos A="0.631975" C="0.162995" G="0.128999" T="0.0760307"/>
      <pos A="0.448993" C="0.264985" G="0.0490068" T="0.237015"/>
      <pos A="0.817775" C="0.0820855" G="0.0110216" T="0.0891184"/>
      <pos A="0.925946" C="0.0340083" G="0.0090108" T="0.0310352"/>
      <pos A="0.957901" C="0.0120225" G="0.0140243" T="0.0160527"/>
      <pos A="0.103028" C="0.784933" G="0.0140103" T="0.0980285"/>
      <pos A="0.967942" C="0.0120105" G="0.0090108" T="0.0110372"/>
      <pos A="0.827956" C="0.0510066" G="0.0250092" T="0.0960287"/>
      <pos A="0.408405" C="0.247234" G="0.121121" T="0.223239"/>
      <pos A="0.417997" C="0.234988" G="0.142997" T="0.204018"/>
      <pos A="0.47999" C="0.21899" G="0.0960021" T="0.205018"/>
      <pos A="0.385" C="0.279984" G="0.130999" T="0.204018"/>
      <pos A="0.445548" C="0.21078" G="0.12887" T="0.214802"/>
      <pos A="0.409406" C="0.224213" G="0.147144" T="0.219235"/>
      <pos A="0.389999" C="0.251987" G="0.147997" T="0.210017"/>
    </motif>
    <motif db="0" id="MA1961.1" alt="PATZ1" length="12" nsites="1000"
        url="http://jaspar2022.genereg.net/matrix/MA1961.1">
      <pos A="0.124608" C="0.331919" G="0.445619" T="0.0978545"/>
      <pos A="0.124608" C="0.288445" G="0.542599" T="0.0443479"/>
      <pos A="0.0677575" C="0.22825" G="0.67971" T="0.0242829"/>
      <pos A="0.194835" C="0.0777629" G="0.726528" T="0.000874212"/>
      <pos A="0.000874212" C="0.000847615" G="0.997404" T="0.000874212"/>
      <pos A="0.000874212" C="0.000847615" G="0.997404" T="0.000874212"/>
      <pos A="0.355354" C="0.489093" G="0.000847615" T="0.154705"/>
      <pos A="0.000874212" C="0.000847615" G="0.997404" T="0.000874212"/>
      <pos A="0.000874212" C="0.0409776" G="0.957274" T="0.000874212"/>
      <pos A="0.000874212" C="0.0342893" G="0.963962" T="0.000874212"/>
      <pos A="0.0543809" C="0.000847615" G="0.943897" T="0.000874212"/>
      <pos A="0.0510362" C="0.392112" G="0.522534" T="0.0343159"/>
    </motif>
    <motif db="0" id="MA2007.1" alt="MYB107" length="13" nsites="580"
        url="http://jaspar2022.genereg.net/matrix/MA2007.1">
      <pos A="0.200032" C="0.26032" G="0.167232" T="0.372416"/>
      <pos A="0.153488" C="0.330997" G="0.0741454" T="0.441369"/>
      <pos A="0.0983251" C="0.760234" G="0.0431157" T="0.0983251"/>
      <pos A="0.972312" C="0.00174387" G="0.0120871" T="0.0138566"/>
      <pos A="0.0552285" C="0.917103" G="0.00519128" T="0.0224762"/>
      <pos A="0.0121329" C="0.970543" G="0.00519128" T="0.0121329"/>
      <pos A="0.815442" C="0.0207066" G="0.00519128" T="0.15866"/>
      <pos A="0.984379" C="0.0120871" G="0.00174387" T="0.00178973"/>
      <pos A="0.78269" C="0.182748" G="0.0138108" T="0.0207525"/>
      <pos A="0.0397142" C="0.905036" G="0.00863968" T="0.04661"/>
      <pos A="0.391378" C="0.229291" G="0.0724217" T="0.30691"/>
      <pos A="0.30691" C="0.267215" G="0.10345" T="0.322424"/>
      <pos A="0.386206" C="0.198262" G="0.146547" T="0.268986"/>
    </motif>
  </targets>
  <matches>
    <query idx="2">
      <target idx="4" rc="y" off="-9" pv="3.55e-05" ev="6.95e-02" qv="1.30e-01"/>
      <target idx="17" rc="y" off="2" pv="2.37e-04" ev="4.64e-01" qv="3.10e-01"/>
      <target idx="5" rc="y" off="-3" pv="3.24e-04" ev="6.33e-01" qv="3.17e-01"/>
    </query>
    <query idx="14">
      <target idx="21" rc="n" off="11" pv="1.18e-08" ev="2.30e-05" qv="4.59e-05"/>
      <target idx="20" rc="n" off="-1" pv="1.09e-07" ev="2.13e-04" qv="2.12e-04"/>
      <target idx="28" rc="y" off="-3" pv="1.80e-07" ev="3.53e-04" qv="2.35e-04"/>
      <target idx="26" rc="n" off="-2" pv="1.30e-06" ev="2.53e-03" qv="1.17e-03"/>
      <target idx="37" rc="y" off="4" pv="1.53e-06" ev="3.00e-03" qv="1.17e-03"/>
      <target idx="24" rc="n" off="8" pv="1.80e-06" ev="3.52e-03" qv="1.17e-03"/>
      <target idx="25" rc="y" off="-1" pv="7.23e-06" ev="1.41e-02" qv="4.03e-03"/>
      <target idx="27" rc="y" off="3" pv="2.31e-05" ev="4.52e-02" qv="1.13e-02"/>
      <target idx="36" rc="y" off="4" pv="2.99e-05" ev="5.86e-02" qv="1.30e-02"/>
      <target idx="22" rc="n" off="2" pv="5.41e-05" ev="1.06e-01" qv="2.11e-02"/>
      <target idx="34" rc="y" off="0" pv="1.97e-04" ev="3.86e-01" qv="6.99e-02"/>
      <target idx="35" rc="n" off="4" pv="3.61e-04" ev="7.07e-01" qv="1.17e-01"/>
      <target idx="23" rc="y" off="-9" pv="4.59e-04" ev="8.97e-01" qv="1.38e-01"/>
    </query>
    <query idx="5">
      <target idx="33" rc="n" off="-3" pv="1.82e-05" ev="3.55e-02" qv="7.10e-02"/>
      <target idx="39" rc="n" off="-2" pv="9.38e-05" ev="1.83e-01" qv="1.83e-01"/>
    </query>
    <query idx="12">
      <target idx="1" rc="n" off="1" pv="4.40e-06" ev="8.61e-03" qv="1.68e-02"/>
      <target idx="38" rc="y" off="0" pv="1.52e-05" ev="2.98e-02" qv="2.91e-02"/>
      <target idx="11" rc="n" off="0" pv="1.11e-04" ev="2.18e-01" qv="7.40e-02"/>
      <target idx="31" rc="n" off="1" pv="1.36e-04" ev="2.66e-01" qv="7.40e-02"/>
      <target idx="29" rc="n" off="1" pv="1.45e-04" ev="2.83e-01" qv="7.40e-02"/>
      <target idx="18" rc="n" off="1" pv="1.49e-04" ev="2.91e-01" qv="7.40e-02"/>
      <target idx="19" rc="n" off="1" pv="1.49e-04" ev="2.91e-01" qv="7.40e-02"/>
      <target idx="8" rc="n" off="-1" pv="1.55e-04" ev="3.04e-01" qv="7.40e-02"/>
      <target idx="30" rc="y" off="1" pv="2.32e-04" ev="4.53e-01" qv="9.82e-02"/>
      <target idx="10" rc="y" off="-1" pv="2.76e-04" ev="5.40e-01" qv="1.05e-01"/>
      <target idx="13" rc="n" off="6" pv="3.27e-04" ev="6.39e-01" qv="1.13e-01"/>
      <target idx="7" rc="n" off="0" pv="4.87e-04" ev="9.52e-01" qv="1.32e-01"/>
    </query>
    <query idx="8">
      <target idx="9" rc="n" off="5" pv="2.89e-06" ev="5.65e-03" qv="1.13e-02"/>
      <target idx="14" rc="n" off="5" pv="2.51e-05" ev="4.90e-02" qv="4.90e-02"/>
      <target idx="15" rc="n" off="5" pv="8.31e-05" ev="1.62e-01" qv="1.08e-01"/>
      <target idx="2" rc="n" off="-5" pv="2.19e-04" ev="4.29e-01" qv="2.14e-01"/>
      <target idx="32" rc="y" off="5" pv="4.42e-04" ev="8.64e-01" qv="3.46e-01"/>
    </query>
    <query idx="1">
      <target idx="5" rc="y" off="5" pv="9.41e-05" ev="1.84e-01" qv="1.84e-01"/>
      <target idx="4" rc="n" off="-4" pv="1.02e-04" ev="2.00e-01" qv="1.84e-01"/>
      <target idx="0" rc="y" off="0" pv="1.94e-04" ev="3.79e-01" qv="1.84e-01"/>
    </query>
    <query idx="6">
      <target idx="16" rc="y" off="-6" pv="2.71e-04" ev="5.29e-01" qv="1.00e+00"/>
    </query>
    <query idx="7">
      <target idx="12" rc="y" off="3" pv="4.23e-04" ev="8.27e-01" qv="8.21e-01"/>
      <target idx="33" rc="y" off="-5" pv="4.72e-04" ev="9.23e-01" qv="8.21e-01"/>
    </query>
    <query idx="3">
      <target idx="6" rc="n" off="-6" pv="8.82e-05" ev="1.73e-01" qv="2.08e-01"/>
      <target idx="3" rc="y" off="-6" pv="1.07e-04" ev="2.08e-01" qv="2.08e-01"/>
    </query>
  </matches>
  <runtime cycles="213020533" seconds="213.021"/>
</tomtom>
