# Supplementary material for: Transcriptome analysis reveals a de novo DNA element that may interact with chromatin-associated proteins in Plasmodium berghei during erythrocytic development
Source: Sci Rep. 2025 May 28;15:18621. doi: 10.1038/s41598-025-03586-4 (PMC12120095; doi:10.1038/s41598-025-03586-4)
Supplement: Supplementary file 5 — Supplementary Information 5. [file 41598_2025_3586_MOESM5_ESM.zip › Supplementary File S6/tomtom/DynSpansBySourceId_schizont/tomtom.tsv]

Query_ID	Target_ID	Optimal_offset	p-value	E-value	q-value	Overlap	Query_consensus	Target_consensus	Orientation
AWATWWATATATATATATATATATATATATATATA	MA0379.1	-28	8.33108e-05	0.162956	0.201446	5	ATATATATATATATATATATATATATATATATATA	ATATA	+
AWATWWATATATATATATATATATATATATATATA	MA0015.1	-4	0.000511041	0.999596	0.620989	10	ATATATATATATATATATATATATATATATATATA	GTATATATAC	-
YTTTTTTTTTTTTTTTTTTTTTTTTTTTT	MA1267.1	0	4.18323e-08	8.18239e-05	9.24316e-05	29	TTTTTTTTTTTTTTTTTTTTTTTTTTTTT	TTTTTTTTTTTTTTTACTTTTTTTTTTTT	+
YTTTTTTTTTTTTTTTTTTTTTTTTTTTT	MA1268.1	-2	4.74436e-08	9.27997e-05	9.24316e-05	27	TTTTTTTTTTTTTTTTTTTTTTTTTTTTT	TTTTCACTTTTTCTTTTTTTTTTTTTT	+
YTTTTTTTTTTTTTTTTTTTTTTTTTTTT	MA1274.1	-3	8.86538e-07	0.00173407	0.00115146	21	TTTTTTTTTTTTTTTTTTTTTTTTTTTTT	TTTACTTTTTTTTTTTTTTTT	+
YTTTTTTTTTTTTTTTTTTTTTTTTTTTT	MA1281.1	-1	1.22785e-06	0.00240168	0.00119608	21	TTTTTTTTTTTTTTTTTTTTTTTTTTTTT	TTTTTTTTTTTTTACTTTTTT	-
YTTTTTTTTTTTTTTTTTTTTTTTTTTTT	MA1277.1	0	4.07632e-05	0.0797328	0.0317666	21	TTTTTTTTTTTTTTTTTTTTTTTTTTTTT	TTTTTTTTACTTTTTCTTTTT	-
YTTTTTTTTTTTTTTTTTTTTTTTTTTTT	MA1871.1	0	5.40329e-05	0.105688	0.0339494	20	TTTTTTTTTTTTTTTTTTTTTTTTTTTTT	TTTTTTTTTGTTTTTTTTTT	-
YTTTTTTTTTTTTTTTTTTTTTTTTTTTT	MA1278.1	-1	6.09899e-05	0.119296	0.0339494	21	TTTTTTTTTTTTTTTTTTTTTTTTTTTTT	TTTTTTTTTTTTTTACTTTTT	+
YTTTTTTTTTTTTTTTTTTTTTTTTTTTT	MA1279.1	-2	8.88413e-05	0.173774	0.0432711	21	TTTTTTTTTTTTTTTTTTTTTTTTTTTTT	TTTTCACTTTTTCTTTTTTTT	-
YTTTTTTTTTTTTTTTTTTTTTTTTTTTT	MA1125.1	-12	0.000100418	0.196417	0.0434751	12	TTTTTTTTTTTTTTTTTTTTTTTTTTTTT	TTTTTTTTTAAA	-
YTTTTTTTTTTTTTTTTTTTTTTTTTTTT	MA1159.1	-15	0.000126619	0.247666	0.0493367	14	TTTTTTTTTTTTTTTTTTTTTTTTTTTTT	TTTTTGTCTTTTTTT	-
YTTTTTTTTTTTTTTTTTTTTTTTTTTTT	MA1158.1	-3	0.000145374	0.284351	0.0498828	20	TTTTTTTTTTTTTTTTTTTTTTTTTTTTT	TTTTTTTTTGTCGTTTTCTG	-
YTTTTTTTTTTTTTTTTTTTTTTTTTTTT	MA1823.1	-5	0.000169977	0.332475	0.0498828	12	TTTTTTTTTTTTTTTTTTTTTTTTTTTTT	TTTTTTCTTTTT	-
YTTTTTTTTTTTTTTTTTTTTTTTTTTTT	MA1160.1	-3	0.000170124	0.332763	0.0498828	20	TTTTTTTTTTTTTTTTTTTTTTTTTTTTT	TTTTTTTTTGTCGTTTTGTG	+
YTTTTTTTTTTTTTTTTTTTTTTTTTTTT	MA1156.1	-3	0.000179228	0.35057	0.0498828	20	TTTTTTTTTTTTTTTTTTTTTTTTTTTTT	TTTTTTTTTGTCGTTTTCTG	+
YTTTTTTTTTTTTTTTTTTTTTTTTTTTT	MA1273.1	1	0.000264214	0.516803	0.0686337	18	TTTTTTTTTTTTTTTTTTTTTTTTTTTTT	TTTTTTGCCTTTTTTTTTT	-
YTTTTTTTTTTTTTTTTTTTTTTTTTTTT	MA0940.1	-18	0.000312343	0.610943	0.0758156	11	TTTTTTTTTTTTTTTTTTTTTTTTTTTTT	TTTCCTTTTTTGG	-
YTTTTTTTTTTTTTTTTTTTTTTTTTTTT	MA0559.1	-17	0.000330776	0.646999	0.0758156	12	TTTTTTTTTTTTTTTTTTTTTTTTTTTTT	TTTTCCTTTTTTGG	-
YTTTTTTTTTTTTTTTTTTTTTTTTTTTT	MA0277.1	-3	0.00039649	0.775534	0.0858286	9	TTTTTTTTTTTTTTTTTTTTTTTTTTTTT	TTTCTTTTT	-
ATAWATATATATATATATATATATATATA	MA0379.1	-23	8.72635e-05	0.170687	0.337097	5	ATATATATATATATATATATATATATATA	TATAT	-
ATAWATATATATATATATATATATATATA	MA0386.1	-2	0.000379249	0.741811	0.420974	21	ATATATATATATATATATATATATATATA	GACTAGATATATATATTCGAT	+
ATAWATATATATATATATATATATATATA	MA0015.1	-6	0.000430443	0.841947	0.420974	10	ATATATATATATATATATATATATATATA	GTATATATAC	-
AAAAAAAAAAAAAAAAAAAAWAAAAAAAA	MA1268.1	1	1.65944e-09	3.24587e-06	6.45432e-06	26	AAAAAAAAAAAAAAAAAAAATAAAAAAAA	AAAAAAAAAAAAAAGAAAAAGTGAAAA	-
AAAAAAAAAAAAAAAAAAAAWAAAAAAAA	MA1267.1	1	1.54144e-08	3.01505e-05	2.99767e-05	28	AAAAAAAAAAAAAAAAAAAATAAAAAAAA	AAAAAAAAAAAAGTAAAAAAAAAAAAAAA	-
AAAAAAAAAAAAAAAAAAAAWAAAAAAAA	MA1274.1	-3	3.32875e-08	6.51103e-05	4.31567e-05	21	AAAAAAAAAAAAAAAAAAAATAAAAAAAA	AAAAAAAAAAAAAAAAGTAAA	-
AAAAAAAAAAAAAAAAAAAAWAAAAAAAA	MA1281.1	-13	2.29776e-07	0.000449442	0.000223426	16	AAAAAAAAAAAAAAAAAAAATAAAAAAAA	AAAAAAGTAAAAAAAAAAAAA	+
AAAAAAAAAAAAAAAAAAAAWAAAAAAAA	MA1277.1	-8	8.49023e-07	0.00166069	0.000660446	21	AAAAAAAAAAAAAAAAAAAATAAAAAAAA	AAAAAGAAAAAGTAAAAAAAA	+
AAAAAAAAAAAAAAAAAAAAWAAAAAAAA	MA1279.1	-5	3.7073e-06	0.00725148	0.00226325	21	AAAAAAAAAAAAAAAAAAAATAAAAAAAA	AAAAAAAAGAAAAAGTGAAAA	+
AAAAAAAAAAAAAAAAAAAAWAAAAAAAA	MA1871.1	-10	4.07326e-06	0.0079673	0.00226325	19	AAAAAAAAAAAAAAAAAAAATAAAAAAAA	AAAAAAAAAACAAAAAAAAA	+
AAAAAAAAAAAAAAAAAAAAWAAAAAAAA	MA1278.1	-5	1.45043e-05	0.0283705	0.00705173	21	AAAAAAAAAAAAAAAAAAAATAAAAAAAA	AAAAAGTAAAAAAAAAAAAAA	-
AAAAAAAAAAAAAAAAAAAAWAAAAAAAA	MA1273.1	-10	2.00948e-05	0.0393054	0.00868418	19	AAAAAAAAAAAAAAAAAAAATAAAAAAAA	AAAAAAAAAAGGCAAAAAA	+
AAAAAAAAAAAAAAAAAAAAWAAAAAAAA	MA1270.1	-5	3.89236e-05	0.0761345	0.0151391	19	AAAAAAAAAAAAAAAAAAAATAAAAAAAA	AAAAAAAGCAAAAAGTAAA	-
AAAAAAAAAAAAAAAAAAAAWAAAAAAAA	MA1125.1	0	5.08428e-05	0.0994486	0.0179773	12	AAAAAAAAAAAAAAAAAAAATAAAAAAAA	TTTAAAAAAAAA	+
AAAAAAAAAAAAAAAAAAAAWAAAAAAAA	MA1823.1	-15	6.62081e-05	0.129503	0.0214594	12	AAAAAAAAAAAAAAAAAAAATAAAAAAAA	AAAAAGAAAAAA	+
AAAAAAAAAAAAAAAAAAAAWAAAAAAAA	MA1158.1	-10	0.000104577	0.204553	0.0312882	19	AAAAAAAAAAAAAAAAAAAATAAAAAAAA	CAGAAAACGACAAAAAAAAA	+
AAAAAAAAAAAAAAAAAAAAWAAAAAAAA	MA1159.1	-11	0.000146954	0.287442	0.0373425	15	AAAAAAAAAAAAAAAAAAAATAAAAAAAA	AAAAAAAGACAAAAA	+
AAAAAAAAAAAAAAAAAAAAWAAAAAAAA	MA1866.1	-10	0.000153615	0.300472	0.0373425	19	AAAAAAAAAAAAAAAAAAAATAAAAAAAA	AAAAAAAAAACAAACAAAAA	+
AAAAAAAAAAAAAAAAAAAAWAAAAAAAA	MA1156.1	-10	0.000153615	0.300472	0.0373425	19	AAAAAAAAAAAAAAAAAAAATAAAAAAAA	CAGAAAACGACAAAAAAAAA	-
AAAAAAAAAAAAAAAAAAAAWAAAAAAAA	MA1160.1	2	0.000276581	0.540993	0.0632793	18	AAAAAAAAAAAAAAAAAAAATAAAAAAAA	CACAAAACGACAAAAAAAAA	-
AAAAAAAAAAAAAAAAAAAAWAAAAAAAA	MA1292.1	-23	0.000326364	0.638368	0.0705209	6	AAAAAAAAAAAAAAAAAAAATAAAAAAAA	AAAAAATTAGGTAAA	+
AAAAAAAAAAAAAAAAAAAAWAAAAAAAA	MA1157.1	-10	0.000411876	0.805629	0.0843142	19	AAAAAAAAAAAAAAAAAAAATAAAAAAAA	CACAAAACGACAAAAAAAAA	-
AAAAAAAAAAAAAAAAAAAAWAAAAAAAA	MA0041.2	-12	0.000449922	0.880047	0.0874974	16	AAAAAAAAAAAAAAAAAAAATAAAAAAAA	AAAGTAAATAAACAAT	+
WTATAHWTATATATATATATATATATAT	MA0015.1	-20	0.000137796	0.269529	0.26991	8	TTATATATATATATATATATATATATAT	GTATATATAC	+
WTATAHWTATATATATATATATATATAT	MA0386.1	-8	0.000137991	0.26991	0.26991	20	TTATATATATATATATATATATATATAT	GACTAGATATATATATTCGAT	+
TTTTTTWTTTTTTTTTTYTTT	MA1268.1	7	2.10239e-09	4.11228e-06	8.17714e-06	20	TTTTTTTTTTTTTTTTTTTTT	TTTTCACTTTTTCTTTTTTTTTTTTTT	+
TTTTTTWTTTTTTTTTTYTTT	MA1274.1	-2	5.98837e-08	0.000117132	0.000116457	19	TTTTTTTTTTTTTTTTTTTTT	TTTACTTTTTTTTTTTTTTTT	+
TTTTTTWTTTTTTTTTTYTTT	MA1267.1	8	4.74063e-07	0.000927268	0.000528746	21	TTTTTTTTTTTTTTTTTTTTT	TTTTTTTTTTTTTTTACTTTTTTTTTTTT	+
TTTTTTWTTTTTTTTTTYTTT	MA1281.1	-10	5.43775e-07	0.00106362	0.000528746	11	TTTTTTTTTTTTTTTTTTTTT	TTTTTTTTTTTTTACTTTTTT	-
TTTTTTWTTTTTTTTTTYTTT	MA1279.1	-1	9.72504e-07	0.00190222	0.000756501	20	TTTTTTTTTTTTTTTTTTTTT	TTTTCACTTTTTCTTTTTTTT	-
TTTTTTWTTTTTTTTTTYTTT	MA1871.1	-1	2.59571e-06	0.00507721	0.00168265	20	TTTTTTTTTTTTTTTTTTTTT	TTTTTTTTTGTTTTTTTTTT	-
TTTTTTWTTTTTTTTTTYTTT	MA1277.1	3	4.4015e-06	0.00860933	0.00244563	18	TTTTTTTTTTTTTTTTTTTTT	TTTTTTTTACTTTTTCTTTTT	-
TTTTTTWTTTTTTTTTTYTTT	MA1823.1	-5	1.19884e-05	0.0234493	0.00582852	12	TTTTTTTTTTTTTTTTTTTTT	TTTTTTCTTTTT	-
TTTTTTWTTTTTTTTTTYTTT	MA1125.1	-5	2.63007e-05	0.0514442	0.0113661	12	TTTTTTTTTTTTTTTTTTTTT	TTTTTTTTTAAA	-
TTTTTTWTTTTTTTTTTYTTT	MA1270.1	-2	3.3633e-05	0.0657862	0.0130814	19	TTTTTTTTTTTTTTTTTTTTT	TTTACTTTTTGCTTTTTTT	+
TTTTTTWTTTTTTTTTTYTTT	MA1866.1	-1	8.90995e-05	0.174279	0.0315044	20	TTTTTTTTTTTTTTTTTTTTT	TTTTTGTTTGTTTTTTTTTT	-
TTTTTTWTTTTTTTTTTYTTT	MA1273.1	0	0.0001126	0.220245	0.0357709	19	TTTTTTTTTTTTTTTTTTTTT	TTTTTTGCCTTTTTTTTTT	-
TTTTTTWTTTTTTTTTTYTTT	MA1159.1	-6	0.00011956	0.233859	0.0357709	15	TTTTTTTTTTTTTTTTTTTTT	TTTTTGTCTTTTTTT	-
TTTTTTWTTTTTTTTTTYTTT	MA1156.1	-1	0.000165918	0.324536	0.046095	20	TTTTTTTTTTTTTTTTTTTTT	TTTTTTTTTGTCGTTTTCTG	+
TTTTTTWTTTTTTTTTTYTTT	MA1278.1	4	0.000192102	0.375751	0.0498113	17	TTTTTTTTTTTTTTTTTTTTT	TTTTTTTTTTTTTTACTTTTT	+
TTTTTTWTTTTTTTTTTYTTT	MA1158.1	-1	0.000238507	0.46652	0.0579788	20	TTTTTTTTTTTTTTTTTTTTT	TTTTTTTTTGTCGTTTTCTG	-
TTTTTTWTTTTTTTTTTYTTT	MA1699.1	9	0.000398898	0.780244	0.0910792	7	TTTTTTTTTTTTTTTTTTTTT	AATTATCGATTTTTTT	-
TTTTTTWTTTTTTTTTTYTTT	MA0940.1	-1	0.000421506	0.824466	0.0910792	13	TTTTTTTTTTTTTTTTTTTTT	TTTCCTTTTTTGG	-
TTTTTTWTTTTTTTTTTYTTT	MA0554.1	-16	0.000504329	0.986468	0.094571	5	TTTTTTTTTTTTTTTTTTTTT	TTTTTCCATTTTTGG	+
TTTTTTWTTTTTTTTTTYTTT	MA1157.1	-1	0.00051061	0.998754	0.094571	20	TTTTTTTTTTTTTTTTTTTTT	TTTTTTTTTGTCGTTTTGTG	+
TTTTTTWTTTTTTTTTTYTTT	MA1160.1	-1	0.00051061	0.998754	0.094571	20	TTTTTTTTTTTTTTTTTTTTT	TTTTTTTTTGTCGTTTTGTG	+
TTTWTGTGBRTGYVT	MA0343.1	5	0.000240841	0.471085	0.406781	15	TTTTTGTGTGTGCGT	TTGCGTTTTTGTGGCCGGAAA	-
TTTWTGTGBRTGYVT	MA1865.1	5	0.000382958	0.749065	0.406781	15	TTTTTGTGTGTGCGT	TTTTGTTTGTTTGTTTTTTT	+
TTTWTGTGBRTGYVT	MA1866.1	4	0.000450903	0.881966	0.406781	15	TTTTTGTGTGTGCGT	TTTTTGTTTGTTTTTTTTTT	-
TTTWTGTGBRTGYVT	MA1870.1	3	0.000488927	0.956341	0.406781	15	TTTTTGTGTGTGCGT	TTTTGTTTGTTTATTTTTTT	-
GKYSWKRCTGCWSMWGYDAYKTTKBNTDAWSBTATTRKWRGWGYWTCSA	MA1930.1	22	0.000222297	0.434812	0.269803	13	GGTCATGCTGCAGATGTTACTTTGGTTGAAGTTATTATTGGAGCATCCA	TAGCGCCCCCTAGTGGCCAGAAGGGGGAACTGCAG	-
GKYSWKRCTGCWSMWGYDAYKTTKBNTDAWSBTATTRKWRGWGYWTCSA	MA1848.1	1	0.000294995	0.577011	0.269803	19	GGTCATGCTGCAGATGTTACTTTGGTTGAAGTTATTATTGGAGCATCCA	AGGAAGTATTGCAATATTTT	+
GKYSWKRCTGCWSMWGYDAYKTTKBNTDAWSBTATTRKWRGWGYWTCSA	MA1845.1	-1	0.000437861	0.856457	0.269803	20	GGTCATGCTGCAGATGTTACTTTGGTTGAAGTTATTATTGGAGCATCCA	GGGCAACAGCTGTTGCGCCC	+
WWVDBARSATVRYYHCTTKKKRCWTBSHHRTTDHHMCMTATGDA	MA0987.1	-12	9.25815e-05	0.181089	0.210334	10	TTAGTAACATGGTTCCTTTTTGCATTCTAATTGCAACATATGTA	TTACTTTTTG	-
WWVDBARSATVRYYHCTTKKKRCWTBSHHRTTDHHMCMTATGDA	MA0981.1	-12	0.000108431	0.212091	0.210334	10	TTAGTAACATGGTTCCTTTTTGCATTCTAATTGCAACATATGTA	TAACTTTTTG	-
WWVDBARSATVRYYHCTTKKKRCWTBSHHRTTDHHMCMTATGDA	MA1022.1	-12	0.000172245	0.336911	0.211337	10	TTAGTAACATGGTTCCTTTTTGCATTCTAATTGCAACATATGTA	TCACTTTTTG	-
WWVDBARSATVRYYHCTTKKKRCWTBSHHRTTDHHMCMTATGDA	MA1872.1	-1	0.000245317	0.479839	0.211337	20	TTAGTAACATGGTTCCTTTTTGCATTCTAATTGCAACATATGTA	TATAAACATGTTTTTGTTTT	+
WWVDBARSATVRYYHCTTKKKRCWTBSHHRTTDHHMCMTATGDA	MA1868.1	3	0.000308006	0.602459	0.211337	17	TTAGTAACATGGTTCCTTTTTGCATTCTAATTGCAACATATGTA	CACAAAAAAACATCCTACTT	-
WWVDBARSATVRYYHCTTKKKRCWTBSHHRTTDHHMCMTATGDA	MA1267.1	-6	0.000326844	0.639306	0.211337	29	TTAGTAACATGGTTCCTTTTTGCATTCTAATTGCAACATATGTA	TTTTTTTTTTTTTTTACTTTTTTTTTTTT	+
WWVDBARSATVRYYHCTTKKKRCWTBSHHRTTDHHMCMTATGDA	MA1071.1	-15	0.000417914	0.817439	0.231619	7	TTAGTAACATGGTTCCTTTTTGCATTCTAATTGCAACATATGTA	CTTTTTC	-
ATATATATATATATATATATW	MA0386.1	-4	1.55786e-05	0.0304718	0.0609435	17	ATATATATATATATATATATA	GACTAGATATATATATTCGAT	+
ATATATATATATATATATATW	MA0379.1	-13	0.000208518	0.407862	0.267203	5	ATATATATATATATATATATA	TATAT	-
ATATATATATATATATATATW	MA0015.1	-8	0.000341517	0.668008	0.267203	10	ATATATATATATATATATATA	GTATATATAC	-
CMTWBTRKCCMARGAAWWGTWCVAGGAWNWAKAKWAGCTKH	MA1267.1	-6	0.000151276	0.295895	0.59179	29	CATTGTATCCAAAGAAAAGTACGAGGAATAATATAAGCTTC	AAAAAAAAAAAAGTAAAAAAAAAAAAAAA	-
GSGHWGBGDTGCWYN	MA0355.1	-6	0.000349938	0.684479	1	9	GGGTTGTGATGCACA	TGCTGCAGGT	-
YCWTYTTYTTTTTTTTYTTTT	MA1267.1	0	8.1791e-09	1.59983e-05	1.89033e-05	21	TCTTTTTTTTTTTTTTTTTTT	TTTTTTTTTTTTTTTACTTTTTTTTTTTT	+
YCWTYTTYTTTTTTTTYTTTT	MA1281.1	-2	9.71278e-09	1.89982e-05	1.89033e-05	19	TCTTTTTTTTTTTTTTTTTTT	TTTTTTTTTTTTTACTTTTTT	-
YCWTYTTYTTTTTTTTYTTTT	MA1268.1	11	2.25051e-08	4.40201e-05	2.92001e-05	16	TCTTTTTTTTTTTTTTTTTTT	TTTTCACTTTTTCTTTTTTTTTTTTTT	+
YCWTYTTYTTTTTTTTYTTTT	MA1274.1	9	3.2687e-07	0.000639358	0.000307624	12	TCTTTTTTTTTTTTTTTTTTT	TTTACTTTTTTTTTTTTTTTT	+
YCWTYTTYTTTTTTTTYTTTT	MA1278.1	-1	3.95154e-07	0.000772921	0.000307624	20	TCTTTTTTTTTTTTTTTTTTT	TTTTTTTTTTTTTTACTTTTT	+
YCWTYTTYTTTTTTTTYTTTT	MA1277.1	2	1.02323e-05	0.0200143	0.00663811	19	TCTTTTTTTTTTTTTTTTTTT	TTTTTTTTACTTTTTCTTTTT	-
YCWTYTTYTTTTTTTTYTTTT	MA1871.1	2	3.14155e-05	0.0614488	0.0174691	18	TCTTTTTTTTTTTTTTTTTTT	TTTTTTTTTGTTTTTTTTTT	-
YCWTYTTYTTTTTTTTYTTTT	MA1823.1	-1	5.02957e-05	0.0983784	0.0244718	12	TCTTTTTTTTTTTTTTTTTTT	TTTTTTCTTTTT	-
YCWTYTTYTTTTTTTTYTTTT	MA1270.1	0	8.27981e-05	0.161953	0.0358098	19	TCTTTTTTTTTTTTTTTTTTT	TTTACTTTTTGCTTTTTTT	+
YCWTYTTYTTTTTTTTYTTTT	MA1273.1	0	0.000143582	0.280846	0.0558886	19	TCTTTTTTTTTTTTTTTTTTT	TTTTTTGCCTTTTTTTTTT	-
YCWTYTTYTTTTTTTTYTTTT	MA0277.1	-7	0.000273632	0.535224	0.0822711	9	TCTTTTTTTTTTTTTTTTTTT	TTTCTTTTT	-
YCWTYTTYTTTTTTTTYTTTT	MA0559.1	-9	0.000283574	0.554671	0.0822711	12	TCTTTTTTTTTTTTTTTTTTT	TTTTCCTTTTTTGG	-
YCWTYTTYTTTTTTTTYTTTT	MA1156.1	1	0.000287881	0.563094	0.0822711	19	TCTTTTTTTTTTTTTTTTTTT	TTTTTTTTTGTCGTTTTCTG	+
YCWTYTTYTTTTTTTTYTTTT	MA1279.1	-2	0.000295904	0.578788	0.0822711	19	TCTTTTTTTTTTTTTTTTTTT	TTTTCACTTTTTCTTTTTTTT	-
YCWTYTTYTTTTTTTTYTTTT	MA1160.1	-4	0.000352899	0.690271	0.0915765	17	TCTTTTTTTTTTTTTTTTTTT	TTTTTTTTTGTCGTTTTGTG	+
YCWTYTTYTTTTTTTTYTTTT	MA0049.1	-16	0.000398185	0.778849	0.093419	5	TCTTTTTTTTTTTTTTTTTTT	TTTTTTATGC	-
YCWTYTTYTTTTTTTTYTTTT	MA1125.1	-12	0.000408	0.798047	0.093419	9	TCTTTTTTTTTTTTTTTTTTT	TTTTTTTTTAAA	-
YCWTYTTYTTTTTTTTYTTTT	MA1866.1	2	0.000432714	0.846388	0.0935734	18	TCTTTTTTTTTTTTTTTTTTT	TTTTTGTTTGTTTTTTTTTT	-
YCWTYTTYTTTTTTTTYTTTT	MA1158.1	-4	0.000509929	0.997421	0.104467	17	TCTTTTTTTTTTTTTTTTTTT	TTTTTTTTTGTCGTTTTCTG	-
# Tomtom (Motif Comparison Tool): Version 5.5.7 compiled on Jan 23 2025 at 10:16:31
# The format of this file is described at https://meme-suite.org/meme/doc/tomtom-output-format.html.
# tomtom -no-ssc -oc . -verbosity 1 -min-overlap 5 -dist ed -evalue -thresh 1.0 -incomplete-scores /mnt/sdb3/adaobi/R3/chip-seq2/meme_out_15/DynSpansBySourceId_schizont/meme.html /mnt/sdb3/adaobi/motifDB/motif_databases/JASPAR/JASPAR2022_CORE_non-redundant_v2.meme
