# Supplementary material for: Transcriptome analysis reveals a de novo DNA element that may interact with chromatin-associated proteins in Plasmodium berghei during erythrocytic development
Source: Sci Rep. 2025 May 28;15:18621. doi: 10.1038/s41598-025-03586-4 (PMC12120095; doi:10.1038/s41598-025-03586-4)
Supplement: Supplementary file 5 — Supplementary Information 5. [file 41598_2025_3586_MOESM5_ESM.zip › Supplementary File S6/tomtom/DynSpansBySourceId_schizont/tomtom.xml]

<?xml version='1.0' encoding='UTF-8' standalone='yes'?>
<tomtom version="5.5.7" release="Wed Jun 19 13:59:04 2024 -0700">
  <model>
    <command_line>tomtom -no-ssc -oc . -verbosity 1 -min-overlap 5 -dist ed -evalue -thresh 1.0 -incomplete-scores /mnt/sdb3/adaobi/R3/chip-seq2/meme_out_15/DynSpansBySourceId_schizont/meme.html /mnt/sdb3/adaobi/motifDB/motif_databases/JASPAR/JASPAR2022_CORE_non-redundant_v2.meme</command_line>
    <distance_measure value="ed"/>
    <threshold type="evalue">1</threshold>
    <alphabet name="DNA" like="dna">
      <letter id="A" symbol="A" complement="T" name="Adenine" colour="CC0000"/>
      <letter id="C" symbol="C" complement="G" name="Cytosine" colour="0000CC"/>
      <letter id="G" symbol="G" complement="C" name="Guanine" colour="FFB300"/>
      <letter id="T" symbol="T" aliases="U" complement="A" name="Thymine" colour="008000"/>
      <letter id="N" symbol="N" aliases="X." equals="ACGT" name="Any base"/>
      <letter id="V" symbol="V" equals="ACG" name="Not T"/>
      <letter id="H" symbol="H" equals="ACT" name="Not G"/>
      <letter id="D" symbol="D" equals="AGT" name="Not C"/>
      <letter id="B" symbol="B" equals="CGT" name="Not A"/>
      <letter id="M" symbol="M" equals="AC" name="Amino"/>
      <letter id="R" symbol="R" equals="AG" name="Purine"/>
      <letter id="W" symbol="W" equals="AT" name="Weak"/>
      <letter id="S" symbol="S" equals="CG" name="Strong"/>
      <letter id="Y" symbol="Y" equals="CT" name="Pyrimidine"/>
      <letter id="K" symbol="K" equals="GT" name="Keto"/>
    </alphabet>
    <strands>both</strands>
    <background from="--query--" A="0.418999" C="0.0810007" G="0.0810007" T="0.418999"/>
    <host>Nitro-AN515-51</host>
    <when>Fri May  2 05:39:43 2025</when>
  </model>
  <query_dbs>
    <db source="/mnt/sdb3/adaobi/R3/chip-seq2/meme_out_15/DynSpansBySourceId_schizont/meme.html" name="meme.html" loaded="15" excluded="0" last_mod_date="Fri May  2 00:03:59 2025"/>
  </query_dbs>
  <target_dbs>
    <db source="/mnt/sdb3/adaobi/motifDB/motif_databases/JASPAR/JASPAR2022_CORE_non-redundant_v2.meme" name="JASPAR2022_CORE_non-redundant_v2" loaded="1956" excluded="0" last_mod_date="Tue Jan  9 21:00:00 2024"/>
  </target_dbs>
  <queries>
    <motif db="0" id="AAAAAAAAAAAAAAAAAAAAWAAAAAAAA" alt="MEME-4" length="29" nsites="79" evalue="1.1e-068">
      <pos A="0.56943" C="0.189735" G="0.177093" T="0.0637407"/>
      <pos A="0.79699" C="0.126524" G="0.0253864" T="0.0510987"/>
      <pos A="0.822275" C="0.126524" G="0.0506714" T="0.000529708"/>
      <pos A="0.822275" C="0.000102403" G="0.0506714" T="0.126952"/>
      <pos A="0.999265" C="0.000102403" G="0.000102403" T="0.000529708"/>
      <pos A="0.822275" C="0.0253864" G="0.0380294" T="0.11431"/>
      <pos A="0.619999" C="0.0127444" G="0.0885984" T="0.278659"/>
      <pos A="0.936054" C="0.000102403" G="0.000102403" T="0.0637407"/>
      <pos A="0.948696" C="0.0506714" G="0.000102403" T="0.000529708"/>
      <pos A="0.999265" C="0.000102403" G="0.000102403" T="0.000529708"/>
      <pos A="0.784348" C="0.0127444" G="0.0759554" T="0.126952"/>
      <pos A="0.834917" C="0.000102403" G="0.164451" T="0.000529708"/>
      <pos A="0.784348" C="0.000102403" G="0.0506714" T="0.164879"/>
      <pos A="0.632641" C="0.000102403" G="0.21502" T="0.152237"/>
      <pos A="0.79699" C="0.0506714" G="0.0759554" T="0.0763827"/>
      <pos A="0.733779" C="0.0253864" G="0.000102403" T="0.240732"/>
      <pos A="0.986623" C="0.000102403" G="0.000102403" T="0.0131717"/>
      <pos A="0.822275" C="0.0253864" G="0.000102403" T="0.152237"/>
      <pos A="0.91077" C="0.000102403" G="0.000102403" T="0.0890257"/>
      <pos A="0.91077" C="0.000102403" G="0.0885984" T="0.000529708"/>
      <pos A="0.34187" C="0.0759554" G="0.139167" T="0.443008"/>
      <pos A="0.860201" C="0.000102403" G="0.139167" T="0.000529708"/>
      <pos A="0.834917" C="0.000102403" G="0.0506714" T="0.11431"/>
      <pos A="0.771706" C="0.0253864" G="0.000102403" T="0.202806"/>
      <pos A="0.79699" C="0.0380294" G="0.10124" T="0.0637407"/>
      <pos A="0.721137" C="0.0506714" G="0.000102403" T="0.22809"/>
      <pos A="0.695853" C="0.0380294" G="0.126524" T="0.139595"/>
      <pos A="0.733779" C="0.0506714" G="0.000102403" T="0.215448"/>
      <pos A="0.746421" C="0.0885984" G="0.164451" T="0.000529708"/>
    </motif>
    <motif db="0" id="ATATATATATATATATATATW" alt="MEME-11" length="21" nsites="58" evalue="2.0e-003">
      <pos A="0.89573" C="0.000139416" G="0.0345631" T="0.0695685"/>
      <pos A="0.0179325" C="0.000139416" G="0.000139416" T="0.981789"/>
      <pos A="0.964576" C="0.0345631" G="0.000139416" T="0.000721169"/>
      <pos A="0.207262" C="0.000139416" G="0.000139416" T="0.792459"/>
      <pos A="0.89573" C="0.000139416" G="0.000139416" T="0.103991"/>
      <pos A="0.121203" C="0.000139416" G="0.000139416" T="0.878518"/>
      <pos A="0.758036" C="0.000139416" G="0.000139416" T="0.241685"/>
      <pos A="0.276108" C="0.000139416" G="0.0345631" T="0.689189"/>
      <pos A="0.826883" C="0.000139416" G="0.000139416" T="0.172838"/>
      <pos A="0.000721169" C="0.000139416" G="0.000139416" T="0.999"/>
      <pos A="0.878518" C="0.000139416" G="0.0345631" T="0.0867798"/>
      <pos A="0.207262" C="0.103409" G="0.000139416" T="0.689189"/>
      <pos A="0.999" C="0.000139416" G="0.000139416" T="0.000721169"/>
      <pos A="0.000721169" C="0.000139416" G="0.000139416" T="0.999"/>
      <pos A="0.999" C="0.000139416" G="0.000139416" T="0.000721169"/>
      <pos A="0.121203" C="0.000139416" G="0.000139416" T="0.878518"/>
      <pos A="0.964576" C="0.0345631" G="0.000139416" T="0.000721169"/>
      <pos A="0.0351448" C="0.103409" G="0.000139416" T="0.861306"/>
      <pos A="0.912941" C="0.000139416" G="0.086198" T="0.000721169"/>
      <pos A="0.310532" C="0.000139416" G="0.000139416" T="0.689189"/>
      <pos A="0.637554" C="0.0173507" G="0.000139416" T="0.344956"/>
    </motif>
    <motif db="0" id="ATAWATATATATATATATATATATATATA" alt="MEME-3" length="29" nsites="60" evalue="8.8e-116">
      <pos A="0.849283" C="0.0666908" G="0.000134776" T="0.0838915"/>
      <pos A="0.050614" C="0.0334123" G="0.0334123" T="0.88256"/>
      <pos A="0.73281" C="0.0500516" G="0.116608" T="0.100531"/>
      <pos A="0.300198" C="0.133246" G="0.000134776" T="0.566421"/>
      <pos A="0.716172" C="0.000134776" G="0.133246" T="0.150448"/>
      <pos A="0.133808" C="0.000134776" G="0.000134776" T="0.865922"/>
      <pos A="0.816005" C="0.000134776" G="0.000134776" T="0.183725"/>
      <pos A="0.11717" C="0.0666908" G="0.016774" T="0.799366"/>
      <pos A="0.88256" C="0.000134776" G="0.0666908" T="0.050614"/>
      <pos A="0.167087" C="0.0999684" G="0.016774" T="0.716172"/>
      <pos A="0.932477" C="0.000134776" G="0.000134776" T="0.0672532"/>
      <pos A="0.00069717" C="0.0500516" G="0.000134776" T="0.949116"/>
      <pos A="0.999033" C="0.000134776" G="0.000134776" T="0.00069717"/>
      <pos A="0.0838915" C="0.0666908" G="0.000134776" T="0.849283"/>
      <pos A="0.999033" C="0.000134776" G="0.000134776" T="0.00069717"/>
      <pos A="0.0173364" C="0.000134776" G="0.000134776" T="0.982394"/>
      <pos A="0.965756" C="0.000134776" G="0.0334123" T="0.00069717"/>
      <pos A="0.00069717" C="0.000134776" G="0.000134776" T="0.999033"/>
      <pos A="0.999033" C="0.000134776" G="0.000134776" T="0.00069717"/>
      <pos A="0.0173364" C="0.000134776" G="0.000134776" T="0.982394"/>
      <pos A="0.949116" C="0.016774" G="0.016774" T="0.0173364"/>
      <pos A="0.00069717" C="0.000134776" G="0.000134776" T="0.999033"/>
      <pos A="0.949116" C="0.000134776" G="0.0500516" T="0.00069717"/>
      <pos A="0.0339747" C="0.000134776" G="0.000134776" T="0.965756"/>
      <pos A="0.982394" C="0.000134776" G="0.000134776" T="0.0173364"/>
      <pos A="0.00069717" C="0.0500516" G="0.000134776" T="0.949116"/>
      <pos A="0.999033" C="0.000134776" G="0.000134776" T="0.00069717"/>
      <pos A="0.0339747" C="0.000134776" G="0.016774" T="0.949116"/>
      <pos A="0.849283" C="0.000134776" G="0.000134776" T="0.150448"/>
    </motif>
    <motif db="0" id="AWAAAWTGKBKAGKTTCTGMWWKBGSAWCWATGVTTAVWGGCGT" alt="MEME-10" length="44" nsites="4" evalue="8.8e-003">
      <pos A="0.985829" C="0.00197563" G="0.00197563" T="0.0102195"/>
      <pos A="0.254122" C="0.245878" G="0.00197563" T="0.498024"/>
      <pos A="0.741927" C="0.00197563" G="0.00197563" T="0.254122"/>
      <pos A="0.985829" C="0.00197563" G="0.00197563" T="0.0102195"/>
      <pos A="0.741927" C="0.00197563" G="0.245878" T="0.0102195"/>
      <pos A="0.498024" C="0.00197563" G="0.00197563" T="0.498024"/>
      <pos A="0.0102195" C="0.00197563" G="0.00197563" T="0.985829"/>
      <pos A="0.254122" C="0.00197563" G="0.733683" T="0.0102195"/>
      <pos A="0.0102195" C="0.00197563" G="0.489781" T="0.498024"/>
      <pos A="0.0102195" C="0.489781" G="0.245878" T="0.254122"/>
      <pos A="0.0102195" C="0.00197563" G="0.489781" T="0.498024"/>
      <pos A="0.985829" C="0.00197563" G="0.00197563" T="0.0102195"/>
      <pos A="0.0102195" C="0.245878" G="0.733683" T="0.0102195"/>
      <pos A="0.0102195" C="0.00197563" G="0.489781" T="0.498024"/>
      <pos A="0.254122" C="0.00197563" G="0.00197563" T="0.741927"/>
      <pos A="0.0102195" C="0.00197563" G="0.245878" T="0.741927"/>
      <pos A="0.254122" C="0.733683" G="0.00197563" T="0.0102195"/>
      <pos A="0.0102195" C="0.00197563" G="0.245878" T="0.741927"/>
      <pos A="0.254122" C="0.00197563" G="0.733683" T="0.0102195"/>
      <pos A="0.498024" C="0.489781" G="0.00197563" T="0.0102195"/>
      <pos A="0.498024" C="0.00197563" G="0.00197563" T="0.498024"/>
      <pos A="0.254122" C="0.245878" G="0.00197563" T="0.498024"/>
      <pos A="0.0102195" C="0.00197563" G="0.489781" T="0.498024"/>
      <pos A="0.0102195" C="0.245878" G="0.489781" T="0.254122"/>
      <pos A="0.0102195" C="0.00197563" G="0.977585" T="0.0102195"/>
      <pos A="0.0102195" C="0.489781" G="0.489781" T="0.0102195"/>
      <pos A="0.741927" C="0.00197563" G="0.00197563" T="0.254122"/>
      <pos A="0.254122" C="0.00197563" G="0.245878" T="0.498024"/>
      <pos A="0.0102195" C="0.733683" G="0.245878" T="0.0102195"/>
      <pos A="0.498024" C="0.00197563" G="0.00197563" T="0.498024"/>
      <pos A="0.985829" C="0.00197563" G="0.00197563" T="0.0102195"/>
      <pos A="0.0102195" C="0.245878" G="0.00197563" T="0.741927"/>
      <pos A="0.0102195" C="0.00197563" G="0.733683" T="0.254122"/>
      <pos A="0.254122" C="0.489781" G="0.245878" T="0.0102195"/>
      <pos A="0.0102195" C="0.00197563" G="0.00197563" T="0.985829"/>
      <pos A="0.0102195" C="0.00197563" G="0.245878" T="0.741927"/>
      <pos A="0.741927" C="0.245878" G="0.00197563" T="0.0102195"/>
      <pos A="0.254122" C="0.245878" G="0.489781" T="0.0102195"/>
      <pos A="0.254122" C="0.00197563" G="0.245878" T="0.498024"/>
      <pos A="0.0102195" C="0.00197563" G="0.977585" T="0.0102195"/>
      <pos A="0.254122" C="0.00197563" G="0.733683" T="0.0102195"/>
      <pos A="0.254122" C="0.733683" G="0.00197563" T="0.0102195"/>
      <pos A="0.0102195" C="0.00197563" G="0.733683" T="0.254122"/>
      <pos A="0.0102195" C="0.245878" G="0.00197563" T="0.741927"/>
    </motif>
    <motif db="0" id="AWATWWATATATATATATATATATATATATATATA" alt="MEME-1" length="35" nsites="70" evalue="7.5e-215">
      <pos A="0.770926" C="0.00011555" G="0.0857073" T="0.143251"/>
      <pos A="0.27164" C="0.1713" G="0.057177" T="0.499884"/>
      <pos A="0.94211" C="0.0429114" G="0.00011555" T="0.0148633"/>
      <pos A="0.243108" C="0.00011555" G="0.057177" T="0.699599"/>
      <pos A="0.485619" C="0.0286458" G="0.242626" T="0.243108"/>
      <pos A="0.314435" C="0.057177" G="0.0286458" T="0.599742"/>
      <pos A="0.770926" C="0.00011555" G="0.00011555" T="0.228843"/>
      <pos A="0.27164" C="0.0714427" G="0.0286458" T="0.628272"/>
      <pos A="0.870784" C="0.0143812" G="0.0286458" T="0.0861894"/>
      <pos A="0.157517" C="0.0429114" G="0.00011555" T="0.799456"/>
      <pos A="0.885048" C="0.0286458" G="0.00011555" T="0.0861894"/>
      <pos A="0.157517" C="0.00011555" G="0.0143812" T="0.827987"/>
      <pos A="0.827987" C="0.00011555" G="0.0286458" T="0.143251"/>
      <pos A="0.200312" C="0.00011555" G="0.00011555" T="0.799456"/>
      <pos A="0.927844" C="0.00011555" G="0.00011555" T="0.0719248"/>
      <pos A="0.0719248" C="0.00011555" G="0.00011555" T="0.927844"/>
      <pos A="0.927844" C="0.00011555" G="0.0286458" T="0.0433936"/>
      <pos A="0.0576592" C="0.0143812" G="0.00011555" T="0.927844"/>
      <pos A="0.970641" C="0.00011555" G="0.0286458" T="0.000597717"/>
      <pos A="0.029128" C="0.00011555" G="0.00011555" T="0.970641"/>
      <pos A="0.984906" C="0.0143812" G="0.00011555" T="0.000597717"/>
      <pos A="0.0148633" C="0.0143812" G="0.00011555" T="0.970641"/>
      <pos A="0.999171" C="0.00011555" G="0.00011555" T="0.000597717"/>
      <pos A="0.000597717" C="0.0429114" G="0.00011555" T="0.956375"/>
      <pos A="0.999171" C="0.00011555" G="0.00011555" T="0.000597717"/>
      <pos A="0.000597717" C="0.00011555" G="0.00011555" T="0.999171"/>
      <pos A="0.956375" C="0.00011555" G="0.0429114" T="0.000597717"/>
      <pos A="0.000597717" C="0.00011555" G="0.00011555" T="0.999171"/>
      <pos A="0.970641" C="0.00011555" G="0.00011555" T="0.029128"/>
      <pos A="0.000597717" C="0.00011555" G="0.00011555" T="0.999171"/>
      <pos A="0.984906" C="0.00011555" G="0.0143812" T="0.000597717"/>
      <pos A="0.000597717" C="0.00011555" G="0.00011555" T="0.999171"/>
      <pos A="0.984906" C="0.00011555" G="0.0143812" T="0.000597717"/>
      <pos A="0.0148633" C="0.00011555" G="0.00011555" T="0.984906"/>
      <pos A="0.885048" C="0.00011555" G="0.057177" T="0.0576592"/>
    </motif>
    <motif db="0" id="CMRHWASWWKTTSTSCTRDTWYTGMBRA" alt="MEME-15" length="28" nsites="7" evalue="2.8e+005">
      <pos A="0.0059014" C="0.987056" G="0.00114085" T="0.0059014"/>
      <pos A="0.428436" C="0.564522" G="0.00114085" T="0.0059014"/>
      <pos A="0.428436" C="0.141986" G="0.423676" T="0.0059014"/>
      <pos A="0.428436" C="0.282831" G="0.00114085" T="0.287591"/>
      <pos A="0.569282" C="0.00114085" G="0.141986" T="0.287591"/>
      <pos A="0.710127" C="0.00114085" G="0.00114085" T="0.287591"/>
      <pos A="0.146746" C="0.564522" G="0.282831" T="0.0059014"/>
      <pos A="0.428436" C="0.00114085" G="0.00114085" T="0.569282"/>
      <pos A="0.287591" C="0.00114085" G="0.141986" T="0.569282"/>
      <pos A="0.0059014" C="0.141986" G="0.564522" T="0.287591"/>
      <pos A="0.146746" C="0.00114085" G="0.00114085" T="0.850972"/>
      <pos A="0.0059014" C="0.00114085" G="0.282831" T="0.710127"/>
      <pos A="0.0059014" C="0.282831" G="0.564522" T="0.146746"/>
      <pos A="0.0059014" C="0.141986" G="0.00114085" T="0.850972"/>
      <pos A="0.146746" C="0.423676" G="0.282831" T="0.146746"/>
      <pos A="0.0059014" C="0.846211" G="0.141986" T="0.0059014"/>
      <pos A="0.0059014" C="0.00114085" G="0.141986" T="0.850972"/>
      <pos A="0.428436" C="0.00114085" G="0.564522" T="0.0059014"/>
      <pos A="0.428436" C="0.00114085" G="0.282831" T="0.287591"/>
      <pos A="0.146746" C="0.00114085" G="0.00114085" T="0.850972"/>
      <pos A="0.428436" C="0.141986" G="0.141986" T="0.287591"/>
      <pos A="0.146746" C="0.423676" G="0.141986" T="0.287591"/>
      <pos A="0.146746" C="0.00114085" G="0.00114085" T="0.850972"/>
      <pos A="0.0059014" C="0.00114085" G="0.846211" T="0.146746"/>
      <pos A="0.428436" C="0.423676" G="0.141986" T="0.0059014"/>
      <pos A="0.0059014" C="0.282831" G="0.282831" T="0.428436"/>
      <pos A="0.428436" C="0.00114085" G="0.564522" T="0.0059014"/>
      <pos A="0.710127" C="0.282831" G="0.00114085" T="0.0059014"/>
    </motif>
    <motif db="0" id="CMTWBTRKCCMARGAAWWGTWCVAGGAWNWAKAKWAGCTKH" alt="MEME-12" length="41" nsites="4" evalue="3.7e+004">
      <pos A="0.0102195" C="0.733683" G="0.245878" T="0.0102195"/>
      <pos A="0.498024" C="0.489781" G="0.00197563" T="0.0102195"/>
      <pos A="0.0102195" C="0.00197563" G="0.245878" T="0.741927"/>
      <pos A="0.254122" C="0.00197563" G="0.245878" T="0.498024"/>
      <pos A="0.0102195" C="0.245878" G="0.489781" T="0.254122"/>
      <pos A="0.0102195" C="0.245878" G="0.00197563" T="0.741927"/>
      <pos A="0.498024" C="0.00197563" G="0.489781" T="0.0102195"/>
      <pos A="0.0102195" C="0.00197563" G="0.489781" T="0.498024"/>
      <pos A="0.0102195" C="0.977585" G="0.00197563" T="0.0102195"/>
      <pos A="0.254122" C="0.733683" G="0.00197563" T="0.0102195"/>
      <pos A="0.498024" C="0.489781" G="0.00197563" T="0.0102195"/>
      <pos A="0.741927" C="0.00197563" G="0.00197563" T="0.254122"/>
      <pos A="0.498024" C="0.00197563" G="0.489781" T="0.0102195"/>
      <pos A="0.0102195" C="0.00197563" G="0.977585" T="0.0102195"/>
      <pos A="0.741927" C="0.245878" G="0.00197563" T="0.0102195"/>
      <pos A="0.985829" C="0.00197563" G="0.00197563" T="0.0102195"/>
      <pos A="0.498024" C="0.00197563" G="0.00197563" T="0.498024"/>
      <pos A="0.498024" C="0.00197563" G="0.245878" T="0.254122"/>
      <pos A="0.254122" C="0.00197563" G="0.733683" T="0.0102195"/>
      <pos A="0.0102195" C="0.245878" G="0.245878" T="0.498024"/>
      <pos A="0.498024" C="0.00197563" G="0.245878" T="0.254122"/>
      <pos A="0.254122" C="0.733683" G="0.00197563" T="0.0102195"/>
      <pos A="0.254122" C="0.245878" G="0.489781" T="0.0102195"/>
      <pos A="0.741927" C="0.00197563" G="0.00197563" T="0.254122"/>
      <pos A="0.0102195" C="0.00197563" G="0.733683" T="0.254122"/>
      <pos A="0.254122" C="0.00197563" G="0.733683" T="0.0102195"/>
      <pos A="0.741927" C="0.00197563" G="0.245878" T="0.0102195"/>
      <pos A="0.498024" C="0.00197563" G="0.245878" T="0.254122"/>
      <pos A="0.254122" C="0.245878" G="0.245878" T="0.254122"/>
      <pos A="0.498024" C="0.00197563" G="0.00197563" T="0.498024"/>
      <pos A="0.498024" C="0.245878" G="0.245878" T="0.0102195"/>
      <pos A="0.0102195" C="0.00197563" G="0.489781" T="0.498024"/>
      <pos A="0.741927" C="0.245878" G="0.00197563" T="0.0102195"/>
      <pos A="0.0102195" C="0.00197563" G="0.489781" T="0.498024"/>
      <pos A="0.498024" C="0.00197563" G="0.245878" T="0.254122"/>
      <pos A="0.741927" C="0.00197563" G="0.245878" T="0.0102195"/>
      <pos A="0.254122" C="0.00197563" G="0.733683" T="0.0102195"/>
      <pos A="0.0102195" C="0.733683" G="0.00197563" T="0.254122"/>
      <pos A="0.0102195" C="0.245878" G="0.245878" T="0.498024"/>
      <pos A="0.0102195" C="0.00197563" G="0.489781" T="0.498024"/>
      <pos A="0.254122" C="0.489781" G="0.00197563" T="0.254122"/>
    </motif>
    <motif db="0" id="GKYSWKRCTGCWSMWGYDAYKTTKBNTDAWSBTATTRKWRGWGYWTCSA" alt="MEME-8" length="49" nsites="7" evalue="1.2e-009">
      <pos A="0.146746" C="0.141986" G="0.705366" T="0.0059014"/>
      <pos A="0.0059014" C="0.00114085" G="0.564522" T="0.428436"/>
      <pos A="0.146746" C="0.282831" G="0.141986" T="0.428436"/>
      <pos A="0.146746" C="0.423676" G="0.282831" T="0.146746"/>
      <pos A="0.428436" C="0.141986" G="0.141986" T="0.287591"/>
      <pos A="0.146746" C="0.141986" G="0.282831" T="0.428436"/>
      <pos A="0.428436" C="0.00114085" G="0.564522" T="0.0059014"/>
      <pos A="0.0059014" C="0.846211" G="0.00114085" T="0.146746"/>
      <pos A="0.287591" C="0.00114085" G="0.00114085" T="0.710127"/>
      <pos A="0.146746" C="0.00114085" G="0.705366" T="0.146746"/>
      <pos A="0.0059014" C="0.705366" G="0.141986" T="0.146746"/>
      <pos A="0.569282" C="0.00114085" G="0.00114085" T="0.428436"/>
      <pos A="0.146746" C="0.282831" G="0.423676" T="0.146746"/>
      <pos A="0.428436" C="0.423676" G="0.00114085" T="0.146746"/>
      <pos A="0.287591" C="0.141986" G="0.00114085" T="0.569282"/>
      <pos A="0.146746" C="0.00114085" G="0.705366" T="0.146746"/>
      <pos A="0.0059014" C="0.423676" G="0.141986" T="0.428436"/>
      <pos A="0.287591" C="0.00114085" G="0.282831" T="0.428436"/>
      <pos A="0.710127" C="0.141986" G="0.141986" T="0.0059014"/>
      <pos A="0.146746" C="0.423676" G="0.141986" T="0.287591"/>
      <pos A="0.0059014" C="0.141986" G="0.423676" T="0.428436"/>
      <pos A="0.146746" C="0.00114085" G="0.282831" T="0.569282"/>
      <pos A="0.146746" C="0.282831" G="0.00114085" T="0.569282"/>
      <pos A="0.146746" C="0.141986" G="0.423676" T="0.287591"/>
      <pos A="0.0059014" C="0.282831" G="0.423676" T="0.287591"/>
      <pos A="0.146746" C="0.282831" G="0.282831" T="0.287591"/>
      <pos A="0.146746" C="0.00114085" G="0.141986" T="0.710127"/>
      <pos A="0.287591" C="0.00114085" G="0.423676" T="0.287591"/>
      <pos A="0.569282" C="0.282831" G="0.00114085" T="0.146746"/>
      <pos A="0.569282" C="0.00114085" G="0.141986" T="0.287591"/>
      <pos A="0.0059014" C="0.282831" G="0.564522" T="0.146746"/>
      <pos A="0.0059014" C="0.282831" G="0.282831" T="0.428436"/>
      <pos A="0.146746" C="0.282831" G="0.00114085" T="0.569282"/>
      <pos A="0.991817" C="0.00114085" G="0.00114085" T="0.0059014"/>
      <pos A="0.146746" C="0.141986" G="0.141986" T="0.569282"/>
      <pos A="0.146746" C="0.00114085" G="0.282831" T="0.569282"/>
      <pos A="0.569282" C="0.00114085" G="0.423676" T="0.0059014"/>
      <pos A="0.0059014" C="0.00114085" G="0.423676" T="0.569282"/>
      <pos A="0.287591" C="0.00114085" G="0.141986" T="0.569282"/>
      <pos A="0.287591" C="0.00114085" G="0.564522" T="0.146746"/>
      <pos A="0.0059014" C="0.00114085" G="0.846211" T="0.146746"/>
      <pos A="0.428436" C="0.00114085" G="0.141986" T="0.428436"/>
      <pos A="0.146746" C="0.00114085" G="0.846211" T="0.0059014"/>
      <pos A="0.0059014" C="0.564522" G="0.141986" T="0.287591"/>
      <pos A="0.569282" C="0.00114085" G="0.00114085" T="0.428436"/>
      <pos A="0.287591" C="0.00114085" G="0.00114085" T="0.710127"/>
      <pos A="0.0059014" C="0.705366" G="0.282831" T="0.0059014"/>
      <pos A="0.0059014" C="0.564522" G="0.282831" T="0.146746"/>
      <pos A="0.569282" C="0.00114085" G="0.282831" T="0.146746"/>
    </motif>
    <motif db="0" id="GSGHWGBGDTGCWYN" alt="MEME-13" length="15" nsites="13" evalue="3.1e+005">
      <pos A="0.0795343" C="0.15329" G="0.687642" T="0.0795343"/>
      <pos A="0.00319847" C="0.458633" G="0.53497" T="0.00319847"/>
      <pos A="0.15587" C="0.15329" G="0.687642" T="0.00319847"/>
      <pos A="0.308542" C="0.229626" G="0.0769541" T="0.384877"/>
      <pos A="0.384877" C="0.0769541" G="0.000618326" T="0.53755"/>
      <pos A="0.0795343" C="0.000618326" G="0.687642" T="0.232206"/>
      <pos A="0.00319847" C="0.229626" G="0.382297" T="0.384877"/>
      <pos A="0.0795343" C="0.15329" G="0.687642" T="0.0795343"/>
      <pos A="0.384877" C="0.0769541" G="0.229626" T="0.308542"/>
      <pos A="0.00319847" C="0.000618326" G="0.000618326" T="0.995565"/>
      <pos A="0.00319847" C="0.0769541" G="0.916649" T="0.00319847"/>
      <pos A="0.00319847" C="0.840313" G="0.15329" T="0.00319847"/>
      <pos A="0.613886" C="0.000618326" G="0.000618326" T="0.384877"/>
      <pos A="0.00319847" C="0.458633" G="0.15329" T="0.384877"/>
      <pos A="0.308542" C="0.229626" G="0.305962" T="0.15587"/>
    </motif>
    <motif db="0" id="TTTTTTWTTTTTTTTTTYTTT" alt="MEME-6" length="21" nsites="97" evalue="7.3e-020">
      <pos A="0.000431513" C="8.34199e-05" G="0.0824725" T="0.917013"/>
      <pos A="0.288794" C="0.041278" G="8.34199e-05" T="0.669844"/>
      <pos A="0.0725222" C="0.113369" G="8.34199e-05" T="0.814026"/>
      <pos A="0.0725222" C="8.34199e-05" G="0.0206812" T="0.906713"/>
      <pos A="0.144613" C="0.0618757" G="0.0309796" T="0.762533"/>
      <pos A="0.000431513" C="0.278148" G="8.34199e-05" T="0.721337"/>
      <pos A="0.371183" C="8.34199e-05" G="8.34199e-05" T="0.62865"/>
      <pos A="0.000431513" C="0.0721741" G="8.34199e-05" T="0.927311"/>
      <pos A="0.0622238" C="0.0206812" G="8.34199e-05" T="0.917013"/>
      <pos A="0.000431513" C="0.0309796" G="8.34199e-05" T="0.968505"/>
      <pos A="0.113717" C="0.0721741" G="0.0206812" T="0.793428"/>
      <pos A="0.000431513" C="0.195758" G="8.34199e-05" T="0.803727"/>
      <pos A="0.0828206" C="0.0824725" G="8.34199e-05" T="0.834624"/>
      <pos A="0.09312" C="8.34199e-05" G="0.10307" T="0.803727"/>
      <pos A="0.175509" C="8.34199e-05" G="8.34199e-05" T="0.824324"/>
      <pos A="0.0210293" C="0.185459" G="0.0927719" T="0.700741"/>
      <pos A="0.103418" C="0.25755" G="0.0618757" T="0.577157"/>
      <pos A="0.196106" C="0.298745" G="0.0103818" T="0.494767"/>
      <pos A="0.000431513" C="0.113369" G="0.0618757" T="0.824324"/>
      <pos A="0.103418" C="0.123667" G="0.10307" T="0.669844"/>
      <pos A="0.185807" C="0.0927719" G="0.0206812" T="0.700741"/>
    </motif>
    <motif db="0" id="TTTWTGTGBRTGYVT" alt="MEME-7" length="15" nsites="57" evalue="1.4e-006">
      <pos A="0.0707859" C="0.175274" G="0.0877072" T="0.666233"/>
      <pos A="0.000733799" C="0.15776" G="0.122734" T="0.718772"/>
      <pos A="0.000733799" C="0.105221" G="0.070194" T="0.823851"/>
      <pos A="0.263431" C="0.0526817" G="0.15776" T="0.526128"/>
      <pos A="0.0357603" C="0.0526817" G="0.000141858" T="0.911417"/>
      <pos A="0.000733799" C="0.0526817" G="0.805747" T="0.140839"/>
      <pos A="0.105812" C="0.000141858" G="0.15776" T="0.736285"/>
      <pos A="0.000733799" C="0.000141858" G="0.805747" T="0.193378"/>
      <pos A="0.000733799" C="0.385431" G="0.227812" T="0.386023"/>
      <pos A="0.333483" C="0.105221" G="0.560563" T="0.000733799"/>
      <pos A="0.000733799" C="0.280352" G="0.000141858" T="0.718772"/>
      <pos A="0.245918" C="0.000141858" G="0.508023" T="0.245918"/>
      <pos A="0.0882992" C="0.472996" G="0.000141858" T="0.438562"/>
      <pos A="0.228404" C="0.210299" G="0.385431" T="0.175866"/>
      <pos A="0.000733799" C="0.15776" G="0.175274" T="0.666233"/>
    </motif>
    <motif db="0" id="WTATAHWTATATATATATATATATATAT" alt="MEME-5" length="28" nsites="75" evalue="3.9e-031">
      <pos A="0.426657" C="0.0666861" G="0.0134231" T="0.493234"/>
      <pos A="0.240238" C="0.000107857" G="0.159895" T="0.599759"/>
      <pos A="0.666337" C="0.000107857" G="0.0267393" T="0.306817"/>
      <pos A="0.186976" C="0.0800013" G="0.0533698" T="0.679652"/>
      <pos A="0.533181" C="0.133263" G="0.14658" T="0.186976"/>
      <pos A="0.226923" C="0.319682" G="0.000107857" T="0.453287"/>
      <pos A="0.639706" C="0.0400546" G="0.000107857" T="0.320132"/>
      <pos A="0.17366" C="0.106633" G="0.0666861" T="0.653021"/>
      <pos A="0.586444" C="0.0267393" G="0.159895" T="0.226923"/>
      <pos A="0.000557922" C="0.106633" G="0.0134231" T="0.879386"/>
      <pos A="0.812808" C="0.000107857" G="0.0533698" T="0.133713"/>
      <pos A="0.253554" C="0.17321" G="0.000107857" T="0.573127"/>
      <pos A="0.746231" C="0.106633" G="0.0800013" T="0.0671362"/>
      <pos A="0.17366" C="0.119948" G="0.000107857" T="0.706284"/>
      <pos A="0.772861" C="0.000107857" G="0.000107857" T="0.226923"/>
      <pos A="0.133713" C="0.159895" G="0.000107857" T="0.706284"/>
      <pos A="0.999226" C="0.000107857" G="0.000107857" T="0.000557922"/>
      <pos A="0.000557922" C="0.0933166" G="0.000107857" T="0.906018"/>
      <pos A="0.999226" C="0.000107857" G="0.000107857" T="0.000557922"/>
      <pos A="0.160345" C="0.0400546" G="0.000107857" T="0.799493"/>
      <pos A="0.866071" C="0.000107857" G="0.133263" T="0.000557922"/>
      <pos A="0.0671362" C="0.000107857" G="0.0533698" T="0.879386"/>
      <pos A="0.839439" C="0.000107857" G="0.159895" T="0.000557922"/>
      <pos A="0.0405047" C="0.186526" G="0.000107857" T="0.772861"/>
      <pos A="0.999226" C="0.000107857" G="0.000107857" T="0.000557922"/>
      <pos A="0.000557922" C="0.0800013" G="0.0134231" T="0.906018"/>
      <pos A="0.799493" C="0.0134231" G="0.186526" T="0.000557922"/>
      <pos A="0.120398" C="0.0533698" G="0.000107857" T="0.826124"/>
    </motif>
    <motif db="0" id="WWVDBARSATVRYYHCTTKKKRCWTBSHHRTTDHHMCMTATGDA" alt="MEME-9" length="44" nsites="8" evalue="5.5e-002">
      <pos A="0.252086" C="0.124457" G="0.124457" T="0.499"/>
      <pos A="0.252086" C="0.00100001" G="0.247914" T="0.499"/>
      <pos A="0.375543" C="0.37137" G="0.247914" T="0.00517283"/>
      <pos A="0.252086" C="0.124457" G="0.37137" T="0.252086"/>
      <pos A="0.00517283" C="0.37137" G="0.247914" T="0.375543"/>
      <pos A="0.86937" C="0.124457" G="0.00100001" T="0.00517283"/>
      <pos A="0.622457" C="0.00100001" G="0.37137" T="0.00517283"/>
      <pos A="0.12863" C="0.494827" G="0.247914" T="0.12863"/>
      <pos A="0.745914" C="0.00100001" G="0.124457" T="0.12863"/>
      <pos A="0.00517283" C="0.00100001" G="0.00100001" T="0.992827"/>
      <pos A="0.252086" C="0.37137" G="0.37137" T="0.00517283"/>
      <pos A="0.375543" C="0.00100001" G="0.494827" T="0.12863"/>
      <pos A="0.12863" C="0.37137" G="0.124457" T="0.375543"/>
      <pos A="0.00517283" C="0.37137" G="0.00100001" T="0.622457"/>
      <pos A="0.252086" C="0.37137" G="0.124457" T="0.252086"/>
      <pos A="0.252086" C="0.741741" G="0.00100001" T="0.00517283"/>
      <pos A="0.00517283" C="0.124457" G="0.247914" T="0.622457"/>
      <pos A="0.00517283" C="0.00100001" G="0.124457" T="0.86937"/>
      <pos A="0.00517283" C="0.00100001" G="0.494827" T="0.499"/>
      <pos A="0.12863" C="0.124457" G="0.37137" T="0.375543"/>
      <pos A="0.12863" C="0.00100001" G="0.37137" T="0.499"/>
      <pos A="0.375543" C="0.00100001" G="0.494827" T="0.12863"/>
      <pos A="0.00517283" C="0.618284" G="0.124457" T="0.252086"/>
      <pos A="0.622457" C="0.00100001" G="0.00100001" T="0.375543"/>
      <pos A="0.00517283" C="0.00100001" G="0.00100001" T="0.992827"/>
      <pos A="0.00517283" C="0.37137" G="0.247914" T="0.375543"/>
      <pos A="0.00517283" C="0.494827" G="0.494827" T="0.00517283"/>
      <pos A="0.252086" C="0.37137" G="0.00100001" T="0.375543"/>
      <pos A="0.375543" C="0.37137" G="0.00100001" T="0.252086"/>
      <pos A="0.499" C="0.124457" G="0.37137" T="0.00517283"/>
      <pos A="0.252086" C="0.00100001" G="0.00100001" T="0.745914"/>
      <pos A="0.00517283" C="0.247914" G="0.247914" T="0.499"/>
      <pos A="0.252086" C="0.00100001" G="0.494827" T="0.252086"/>
      <pos A="0.252086" C="0.37137" G="0.124457" T="0.252086"/>
      <pos A="0.375543" C="0.247914" G="0.124457" T="0.252086"/>
      <pos A="0.499" C="0.37137" G="0.00100001" T="0.12863"/>
      <pos A="0.12863" C="0.865198" G="0.00100001" T="0.00517283"/>
      <pos A="0.622457" C="0.37137" G="0.00100001" T="0.00517283"/>
      <pos A="0.00517283" C="0.247914" G="0.247914" T="0.499"/>
      <pos A="0.745914" C="0.247914" G="0.00100001" T="0.00517283"/>
      <pos A="0.12863" C="0.00100001" G="0.247914" T="0.622457"/>
      <pos A="0.252086" C="0.00100001" G="0.618284" T="0.12863"/>
      <pos A="0.252086" C="0.00100001" G="0.37137" T="0.375543"/>
      <pos A="0.745914" C="0.00100001" G="0.247914" T="0.00517283"/>
    </motif>
    <motif db="0" id="YCWTYTTYTTTTTTTTYTTTT" alt="MEME-14" length="21" nsites="35" evalue="1.3e+005">
      <pos A="0.00119373" C="0.285131" G="0.228151" T="0.485524"/>
      <pos A="0.0866635" C="0.541541" G="0.142681" T="0.229114"/>
      <pos A="0.286094" C="0.114191" G="0.0287204" T="0.570995"/>
      <pos A="0.200624" C="0.057211" G="0.057211" T="0.684954"/>
      <pos A="0.00119373" C="0.342111" G="0.000230771" T="0.656465"/>
      <pos A="0.143644" C="0.000230771" G="0.000230771" T="0.855895"/>
      <pos A="0.00119373" C="0.114191" G="0.142681" T="0.741934"/>
      <pos A="0.00119373" C="0.342111" G="0.000230771" T="0.656465"/>
      <pos A="0.143644" C="0.142681" G="0.000230771" T="0.713445"/>
      <pos A="0.00119373" C="0.142681" G="0.000230771" T="0.855895"/>
      <pos A="0.00119373" C="0.114191" G="0.142681" T="0.741934"/>
      <pos A="0.0581739" C="0.171171" G="0.0287204" T="0.741934"/>
      <pos A="0.00119373" C="0.000230771" G="0.199661" T="0.798915"/>
      <pos A="0.00119373" C="0.199661" G="0.000230771" T="0.798915"/>
      <pos A="0.00119373" C="0.0287204" G="0.000230771" T="0.969855"/>
      <pos A="0.00119373" C="0.0857006" G="0.142681" T="0.770425"/>
      <pos A="0.00119373" C="0.427581" G="0.000230771" T="0.570995"/>
      <pos A="0.00119373" C="0.000230771" G="0.114191" T="0.884384"/>
      <pos A="0.00119373" C="0.0857006" G="0.000230771" T="0.912875"/>
      <pos A="0.00119373" C="0.0857006" G="0.000230771" T="0.912875"/>
      <pos A="0.00119373" C="0.000230771" G="0.000230771" T="0.998345"/>
    </motif>
    <motif db="0" id="YTTTTTTTTTTTTTTTTTTTTTTTTTTTT" alt="MEME-2" length="29" nsites="87" evalue="3.3e-172">
      <pos A="0.0578861" C="0.344525" G="0.126385" T="0.471204"/>
      <pos A="0.207141" C="0.229714" G="0.0345364" T="0.52861"/>
      <pos A="0.0119619" C="0.057498" G="9.29973e-05" T="0.930446"/>
      <pos A="0.184178" C="0.0460172" G="0.149346" T="0.620458"/>
      <pos A="0.149734" C="9.29973e-05" G="9.29973e-05" T="0.85008"/>
      <pos A="0.0923295" C="0.0804606" G="9.29973e-05" T="0.827117"/>
      <pos A="0.0349245" C="0.252677" G="0.0230556" T="0.689344"/>
      <pos A="0.0808487" C="0.103422" G="0.0115738" T="0.804155"/>
      <pos A="0.000481055" C="0.0460172" G="9.29973e-05" T="0.953409"/>
      <pos A="0.0119619" C="9.29973e-05" G="0.0230556" T="0.96489"/>
      <pos A="0.0693679" C="9.29973e-05" G="9.29973e-05" T="0.930446"/>
      <pos A="0.000481055" C="0.0689798" G="9.29973e-05" T="0.930446"/>
      <pos A="0.0693679" C="9.29973e-05" G="0.057498" T="0.873041"/>
      <pos A="0.0808487" C="9.29973e-05" G="9.29973e-05" T="0.918965"/>
      <pos A="0.000481055" C="9.29973e-05" G="9.29973e-05" T="0.999333"/>
      <pos A="0.000481055" C="0.0230556" G="0.103422" T="0.873041"/>
      <pos A="0.000481055" C="0.114904" G="0.0115738" T="0.873041"/>
      <pos A="0.000481055" C="0.0460172" G="9.29973e-05" T="0.953409"/>
      <pos A="0.000481055" C="9.29973e-05" G="0.0689798" T="0.930446"/>
      <pos A="0.000481055" C="0.057498" G="9.29973e-05" T="0.941928"/>
      <pos A="0.0808487" C="0.057498" G="9.29973e-05" T="0.86156"/>
      <pos A="0.0234437" C="0.137866" G="0.057498" T="0.781193"/>
      <pos A="0.000481055" C="0.252677" G="9.29973e-05" T="0.746749"/>
      <pos A="0.0923295" C="0.0345364" G="0.0230556" T="0.85008"/>
      <pos A="0.0119619" C="0.0919414" G="0.0919414" T="0.804155"/>
      <pos A="0.161216" C="0.0115738" G="0.0230556" T="0.804155"/>
      <pos A="0.000481055" C="0.057498" G="9.29973e-05" T="0.941928"/>
      <pos A="0.0578861" C="0.114904" G="0.0689798" T="0.758231"/>
      <pos A="0.000481055" C="0.264157" G="0.0689798" T="0.666383"/>
    </motif>
  </queries>
  <targets>
    <motif db="0" id="MA0015.1" alt="Cf2" length="10" nsites="80"
        url="http://jaspar2022.genereg.net/matrix/MA0015.1">
      <pos A="0.312633" C="0.162398" G="0.499477" T="0.0254919"/>
      <pos A="0.0130075" C="0.0250699" G="0.0125855" T="0.949337"/>
      <pos A="0.924368" C="0.0250699" G="0.0500387" T="0.000523095"/>
      <pos A="0.000523095" C="0.112461" G="0.0500387" T="0.836978"/>
      <pos A="0.974306" C="0.0250699" G="0.000101125" T="0.000523095"/>
      <pos A="0.0130075" C="0.0500387" G="0.0125855" T="0.924368"/>
      <pos A="0.512383" C="0.0250699" G="0.449539" T="0.0130075"/>
      <pos A="0.0254919" C="0.112461" G="0.0125855" T="0.849462"/>
      <pos A="0.662196" C="0.0375543" G="0.249789" T="0.0504607"/>
      <pos A="0.150336" C="0.362149" G="0.187367" T="0.300149"/>
    </motif>
    <motif db="0" id="MA0041.2" alt="FOXD3" length="16" nsites="206"
        url="http://jaspar2022.genereg.net/matrix/MA0041.2">
      <pos A="0.417477" C="0.106783" G="0.0631157" T="0.412624"/>
      <pos A="0.568647" C="0.0805692" G="0.246365" T="0.104418"/>
      <pos A="0.347363" C="0.171712" G="0.171712" T="0.309213"/>
      <pos A="0.282894" C="0.0858566" G="0.580565" T="0.0506838"/>
      <pos A="0.255893" C="0.281557" G="0.0207013" T="0.441849"/>
      <pos A="0.810237" C="0.175309" G="0.004776" T="0.0096777"/>
      <pos A="0.919112" C="0.0430294" G="3.93018e-05" T="0.037819"/>
      <pos A="0.944496" C="0.00556162" G="0.0386945" T="0.0112479"/>
      <pos A="0.000203299" C="0.251379" G="3.93018e-05" T="0.748378"/>
      <pos A="0.9291" C="0.0217678" G="0.010904" T="0.0382278"/>
      <pos A="0.850537" C="0.0547387" G="0.039821" T="0.0549027"/>
      <pos A="0.703566" C="0.0699644" G="0.0823044" T="0.144166"/>
      <pos A="0.0574445" C="0.752978" G="0.0572805" T="0.132298"/>
      <pos A="0.562993" C="0.0900856" G="0.135109" T="0.211813"/>
      <pos A="0.461967" C="0.111096" G="0.233844" T="0.193092"/>
      <pos A="0.174538" C="0.255729" G="0.15694" T="0.412794"/>
    </motif>
    <motif db="0" id="MA0049.1" alt="hb" length="10" nsites="16"
        url="http://jaspar2022.genereg.net/matrix/MA0049.1">
      <pos A="0.0647143" C="0.311062" G="0.497398" T="0.126826"/>
      <pos A="0.375273" C="0.497398" G="0.124727" T="0.00260248"/>
      <pos A="0.561609" C="0.186839" G="0.24895" T="0.00260248"/>
      <pos A="0.25105" C="0.186839" G="0.0626149" T="0.499497"/>
      <pos A="0.810056" C="0.0626149" G="0.000503112" T="0.126826"/>
      <pos A="0.996391" C="0.000503112" G="0.000503112" T="0.00260248"/>
      <pos A="0.996391" C="0.000503112" G="0.000503112" T="0.00260248"/>
      <pos A="0.872168" C="0.000503112" G="0.124727" T="0.00260248"/>
      <pos A="0.934279" C="0.0626149" G="0.000503112" T="0.00260248"/>
      <pos A="0.561609" C="0.124727" G="0.124727" T="0.188938"/>
    </motif>
    <motif db="0" id="MA0277.1" alt="AZF1" length="9" nsites="102"
        url="http://jaspar2022.genereg.net/matrix/MA0277.1">
      <pos A="0.617452" C="0.127406" G="0.127406" T="0.127737"/>
      <pos A="0.999431" C="7.9335e-05" G="7.9335e-05" T="0.000410381"/>
      <pos A="0.999431" C="7.9335e-05" G="7.9335e-05" T="0.000410381"/>
      <pos A="0.870844" C="0.128666" G="7.9335e-05" T="0.000410381"/>
      <pos A="0.749676" C="7.9335e-05" G="0.249834" T="0.000410381"/>
      <pos A="0.000410381" C="7.9335e-05" G="0.9991" T="0.000410381"/>
      <pos A="0.779646" C="0.159923" G="0.03005" T="0.030381"/>
      <pos A="0.817791" C="0.060626" G="0.060626" T="0.060957"/>
      <pos A="0.617452" C="0.127406" G="0.127406" T="0.127737"/>
    </motif>
    <motif db="0" id="MA0343.1" alt="NDT80" length="21" nsites="998"
        url="http://jaspar2022.genereg.net/matrix/MA0343.1">
      <pos A="0.289592" C="0.282545" G="0.118232" T="0.30963"/>
      <pos A="0.197615" C="0.27681" G="0.160473" T="0.3651"/>
      <pos A="0.169534" C="0.213628" G="0.172509" T="0.44433"/>
      <pos A="0.215667" C="0.404181" G="0.140415" T="0.239737"/>
      <pos A="0.201425" C="0.430827" G="0.176343" T="0.191406"/>
      <pos A="0.09923" C="0.114225" G="0.49595" T="0.290594"/>
      <pos A="0.188211" C="0.0200261" G="0.675616" T="0.116146"/>
      <pos A="0.444887" C="0.483928" G="0.041086" T="0.030099"/>
      <pos A="0.0120648" C="0.949813" G="0.00401571" T="0.0341066"/>
      <pos A="0.941832" C="0.00702141" G="0.0450936" T="0.00605338"/>
      <pos A="0.0180942" C="0.969821" G="0.00602551" T="0.00605938"/>
      <pos A="0.966879" C="0.00401571" G="0.00902521" T="0.02008"/>
      <pos A="0.971889" C="0.00501761" G="0.0150366" T="0.00805718"/>
      <pos A="0.945893" C="0.00301081" G="0.0140207" T="0.0370753"/>
      <pos A="0.715115" C="0.0240777" G="0.236694" T="0.0241116"/>
      <pos A="0.497484" C="0.178526" G="0.0822469" T="0.241743"/>
      <pos A="0.1234" C="0.631841" G="0.0952846" T="0.149475"/>
      <pos A="0.127284" C="0.329634" G="0.440846" T="0.102236"/>
      <pos A="0.314324" C="0.330305" G="0.277257" T="0.0781122"/>
      <pos A="0.360727" C="0.177345" G="0.230446" T="0.231482"/>
      <pos A="0.478429" C="0.192567" G="0.174515" T="0.15449"/>
    </motif>
    <motif db="0" id="MA0355.1" alt="PHD1" length="10" nsites="100"
        url="http://jaspar2022.genereg.net/matrix/MA0355.1">
      <pos A="0.360059" C="0.269811" G="0.189891" T="0.180239"/>
      <pos A="0.0912368" C="0.43399" G="0.393626" T="0.0811459"/>
      <pos A="0.373782" C="0.444081" G="0.151445" T="0.0306913"/>
      <pos A="0.00041858" C="0.10099" G="8.09201e-05" T="0.89851"/>
      <pos A="0.00041858" C="8.09201e-05" G="0.999082" T="0.00041858"/>
      <pos A="0.00041858" C="0.989092" G="8.09201e-05" T="0.0104086"/>
      <pos A="0.909509" C="0.0100709" G="0.070011" T="0.0104086"/>
      <pos A="0.0803387" C="0.219861" G="0.359721" T="0.340079"/>
      <pos A="0.220199" C="0.419661" G="0.219861" T="0.140279"/>
      <pos A="0.320099" C="0.279801" G="0.209871" T="0.190229"/>
    </motif>
    <motif db="0" id="MA0379.1" alt="MOT2" length="5" nsites="100"
        url="http://jaspar2022.genereg.net/matrix/MA0379.1">
      <pos A="0.92949" C="0.0200609" G="8.09201e-05" T="0.0503686"/>
      <pos A="0.00041858" C="8.09201e-05" G="8.09201e-05" T="0.99942"/>
      <pos A="0.99942" C="8.09201e-05" G="8.09201e-05" T="0.00041858"/>
      <pos A="0.00041858" C="8.09201e-05" G="8.09201e-05" T="0.99942"/>
      <pos A="0.99942" C="8.09201e-05" G="8.09201e-05" T="0.00041858"/>
    </motif>
    <motif db="0" id="MA0386.1" alt="SPT15" length="21" nsites="997"
        url="http://jaspar2022.genereg.net/matrix/MA0386.1">
      <pos A="0.277848" C="0.250735" G="0.38713" T="0.0842866"/>
      <pos A="0.337683" C="0.191372" G="0.147288" T="0.323657"/>
      <pos A="0.25327" C="0.345318" G="0.0880873" T="0.313324"/>
      <pos A="0.160347" C="0.200389" G="0.154302" T="0.484963"/>
      <pos A="0.546079" C="0.139273" G="0.154302" T="0.160347"/>
      <pos A="0.11526" C="0.0981943" G="0.702343" T="0.0842016"/>
      <pos A="0.287588" C="0.198385" G="0.266514" T="0.247512"/>
      <pos A="0.332674" C="0.110217" G="0.0270594" T="0.530049"/>
      <pos A="0.908769" C="0.00702142" G="0.0250556" T="0.0591541"/>
      <pos A="0.0120768" C="0.00702842" G="0.0230748" T="0.95782"/>
      <pos A="0.981926" C="0.00200992" G="0.00401172" T="0.0120528"/>
      <pos A="0.0381142" C="0.00101002" G="0.00501762" T="0.955858"/>
      <pos A="0.971889" C="0.00201192" G="0.00601952" T="0.02008"/>
      <pos A="0.0441256" C="0.00401572" G="0.00301382" T="0.948845"/>
      <pos A="0.884723" C="0.0100271" G="0.0240537" T="0.0811959"/>
      <pos A="0.186209" C="0.0620639" G="0.0940927" T="0.657634"/>
      <pos A="0.264544" C="0.12224" G="0.129254" T="0.483961"/>
      <pos A="0.137303" C="0.380732" G="0.36971" T="0.112255"/>
      <pos A="0.266281" C="0.228213" G="0.384354" T="0.121151"/>
      <pos A="0.350357" C="0.176166" G="0.172163" T="0.301313"/>
      <pos A="0.248763" C="0.19357" G="0.270793" T="0.286874"/>
    </motif>
    <motif db="0" id="MA0554.1" alt="SOC1" length="15" nsites="888"
        url="http://jaspar2022.genereg.net/matrix/MA0554.1">
      <pos A="0.324335" C="0.138508" G="0.111483" T="0.425675"/>
      <pos A="0.193719" C="0.297273" G="0.127247" T="0.381761"/>
      <pos A="0.0732369" C="0.0304107" G="0.0382928" T="0.858059"/>
      <pos A="0.0698593" C="9.12071e-06" G="0.0574347" T="0.872697"/>
      <pos A="0.131789" C="0.0529312" G="0.100223" T="0.715057"/>
      <pos A="0.0225676" C="0.962739" G="0.0146475" T="4.71793e-05"/>
      <pos A="4.71793e-05" C="0.694751" G="0.010143" T="0.295059"/>
      <pos A="0.516881" C="0.0416714" G="0.063065" T="0.378383"/>
      <pos A="0.154309" C="0.0878372" G="9.12071e-06" T="0.757845"/>
      <pos A="0.146427" C="0.00676536" G="9.12071e-06" T="0.846799"/>
      <pos A="0.0248194" C="0.00901711" G="9.12071e-06" T="0.966154"/>
      <pos A="0.110395" C="0.0270331" G="9.12071e-06" T="0.862563"/>
      <pos A="0.101387" C="0.0799551" G="0.0968452" T="0.721813"/>
      <pos A="0.203853" C="0.0112689" G="0.769067" T="0.0158114"/>
      <pos A="0.019189" C="0.0259072" G="0.748799" T="0.206105"/>
    </motif>
    <motif db="0" id="MA0559.1" alt="PI" length="14" nsites="558"
        url="http://jaspar2022.genereg.net/matrix/MA0559.1">
      <pos A="0.279595" C="0.600265" G="0.0860211" T="0.034119"/>
      <pos A="0.102208" C="0.705981" G="0.0788534" T="0.112958"/>
      <pos A="0.639745" C="0.141566" G="0.120065" T="0.0986234"/>
      <pos A="0.802798" C="0.0215157" G="0.148734" T="0.0269523"/>
      <pos A="0.987353" C="0.00180619" G="0.00718123" T="0.00365843"/>
      <pos A="0.892388" C="1.45137e-05" G="0.0215157" T="0.0860817"/>
      <pos A="0.539405" C="0.0143489" G="0.437212" T="0.00903447"/>
      <pos A="0.559115" C="0.0251" G="0.123648" T="0.292138"/>
      <pos A="0.413979" C="1.45137e-05" G="0.585932" T="7.5076e-05"/>
      <pos A="0.0126178" C="0.0107656" G="0.976543" T="7.5076e-05"/>
      <pos A="0.799215" C="0.0967712" G="0.0125573" T="0.0914567"/>
      <pos A="0.887013" C="0.0125573" G="0.0430178" T="0.0574128"/>
      <pos A="0.817133" C="0.0466012" G="0.107522" T="0.0287439"/>
      <pos A="0.458774" C="0.103939" G="0.356582" T="0.0807056"/>
    </motif>
    <motif db="0" id="MA0940.1" alt="AP1" length="13" nsites="1622"
        url="http://jaspar2022.genereg.net/matrix/MA0940.1">
      <pos A="0.452526" C="0.492577" G="0.0197328" T="0.0351657"/>
      <pos A="0.0518106" C="0.580117" G="0.0240475" T="0.344025"/>
      <pos A="0.815636" C="0.0283632" G="0.0215817" T="0.13442"/>
      <pos A="0.69912" C="0.0117183" G="0.0937102" T="0.195452"/>
      <pos A="0.956194" C="0.00616961" G="0.00925242" T="0.0283841"/>
      <pos A="0.787277" C="0.00925242" G="0.0148011" T="0.18867"/>
      <pos A="0.73426" C="0.0141841" G="0.155359" T="0.0961979"/>
      <pos A="0.420469" C="0.0129512" G="0.158441" T="0.408139"/>
      <pos A="0.40259" C="0.00740254" G="0.573336" T="0.0166708"/>
      <pos A="0.0820188" C="0.0369937" G="0.834726" T="0.046262"/>
      <pos A="0.706517" C="0.0943272" G="0.104808" T="0.094348"/>
      <pos A="0.78851" C="0.0752164" G="0.103575" T="0.0326998"/>
      <pos A="0.774947" C="0.0135682" G="0.0998758" T="0.11161"/>
    </motif>
    <motif db="0" id="MA0981.1" alt="DOF1.8" length="10" nsites="1000"
        url="http://jaspar2022.genereg.net/matrix/MA0981.1">
      <pos A="0.251017" C="0.258982" G="0.255983" T="0.234018"/>
      <pos A="0.320689" C="0.196791" G="0.249733" T="0.232786"/>
      <pos A="0.415" C="0.0999981" G="0.134995" T="0.350007"/>
      <pos A="0.812774" C="0.0720729" G="0.0380423" T="0.0771112"/>
      <pos A="0.830959" C="0.0640017" G="0.0030078" T="0.102032"/>
      <pos A="0.657319" C="0.232752" G="0.0269784" T="0.0829506"/>
      <pos A="0.0651004" C="0.0230288" G="0.84677" T="0.0651004"/>
      <pos A="0.169855" C="0.240743" G="0.230754" T="0.358647"/>
      <pos A="0.268015" C="0.188989" G="0.269981" T="0.273015"/>
      <pos A="0.288013" C="0.208987" G="0.268981" T="0.234018"/>
    </motif>
    <motif db="0" id="MA0987.1" alt="PHYPADRAFT_140773" length="10" nsites="1000"
        url="http://jaspar2022.genereg.net/matrix/MA0987.1">
      <pos A="0.243018" C="0.265982" G="0.252983" T="0.238018"/>
      <pos A="0.302314" C="0.215202" G="0.260242" T="0.222242"/>
      <pos A="0.395606" C="0.110886" G="0.172818" T="0.320689"/>
      <pos A="0.887066" C="0.0429608" G="0.0099971" T="0.0599759"/>
      <pos A="0.891953" C="0.0460035" G="0.001008" T="0.0610358"/>
      <pos A="0.71497" C="0.204988" G="0.0280053" T="0.0520367"/>
      <pos A="0.0720347" C="0.0220059" G="0.838924" T="0.0670352"/>
      <pos A="0.182024" C="0.257982" G="0.228985" T="0.331009"/>
      <pos A="0.271015" C="0.192989" G="0.270981" T="0.265015"/>
      <pos A="0.280294" C="0.218204" G="0.272253" T="0.229248"/>
    </motif>
    <motif db="0" id="MA1022.1" alt="PHYPADRAFT_38837" length="10" nsites="1000"
        url="http://jaspar2022.genereg.net/matrix/MA1022.1">
      <pos A="0.251017" C="0.263982" G="0.256982" T="0.228019"/>
      <pos A="0.343008" C="0.18599" G="0.253983" T="0.21702"/>
      <pos A="0.462996" C="0.0849996" G="0.128995" T="0.32301"/>
      <pos A="0.827132" C="0.0679333" G="0.0239817" T="0.0809528"/>
      <pos A="0.854956" C="0.0620019" G="0.001008" T="0.0820337"/>
      <pos A="0.643978" C="0.215987" G="0.0540027" T="0.0860333"/>
      <pos A="0.0610358" C="0.0270054" G="0.859922" T="0.0520367"/>
      <pos A="0.150027" C="0.268981" G="0.206987" T="0.374004"/>
      <pos A="0.259275" C="0.174165" G="0.307284" T="0.259275"/>
      <pos A="0.283297" C="0.262244" G="0.227212" T="0.227246"/>
    </motif>
    <motif db="0" id="MA1071.1" alt="DOF5.3" length="7" nsites="1000"
        url="http://jaspar2022.genereg.net/matrix/MA1071.1">
      <pos A="0.247017" C="0.246983" G="0.261982" T="0.244017"/>
      <pos A="0.326682" C="0.212774" G="0.227757" T="0.232786"/>
      <pos A="0.395606" C="0.127867" G="0.145848" T="0.330678"/>
      <pos A="0.841117" C="0.060941" G="0.0169894" T="0.0809528"/>
      <pos A="0.850808" C="0.0790792" G="8.09929e-06" T="0.0701049"/>
      <pos A="0.610371" C="0.328646" G="0.0139927" T="0.0469902"/>
      <pos A="0.0659693" C="0.0519509" G="0.766165" T="0.115914"/>
    </motif>
    <motif db="0" id="MA1125.1" alt="ZNF384" length="12" nsites="30433"
        url="http://jaspar2022.genereg.net/matrix/MA1125.1">
      <pos A="0.310847" C="0.162488" G="0.185654" T="0.341011"/>
      <pos A="0.299543" C="0.230835" G="0.168666" T="0.300956"/>
      <pos A="0.312884" C="0.113561" G="0.153715" T="0.41984"/>
      <pos A="0.431275" C="0.252718" G="0.155128" T="0.160879"/>
      <pos A="0.997402" C="0.000230265" G="0.000427265" T="0.00194037"/>
      <pos A="0.992046" C="0.00115026" G="0.000624264" T="0.00617936"/>
      <pos A="0.988136" C="0.000690264" G="0.000854263" T="0.0103193"/>
      <pos A="0.994051" C="0.000427265" G="0.000493265" T="0.00502836"/>
      <pos A="0.992408" C="0.000854263" G="0.000460265" T="0.00627736"/>
      <pos A="0.999111" C="0.000197266" G="2.66161e-07" T="0.000691375"/>
      <pos A="0.667761" C="0.095554" G="0.090921" T="0.145764"/>
      <pos A="0.621561" C="0.13022" G="0.095226" T="0.152993"/>
    </motif>
    <motif db="0" id="MA1156.1" alt="JKD" length="20" nsites="596"
        url="http://jaspar2022.genereg.net/matrix/MA1156.1">
      <pos A="0.273514" C="0.181191" G="0.112411" T="0.432884"/>
      <pos A="0.270159" C="0.166093" G="0.120798" T="0.442949"/>
      <pos A="0.271837" C="0.169448" G="0.132541" T="0.426173"/>
      <pos A="0.295323" C="0.105701" G="0.125831" T="0.473145"/>
      <pos A="0.243318" C="0.117444" G="0.124154" T="0.515085"/>
      <pos A="0.139309" C="0.0503411" G="0.0520179" T="0.758332"/>
      <pos A="0.0101356" C="0.0402748" G="0.0218219" T="0.927767"/>
      <pos A="7.029e-05" C="0.00840118" G="0.00672346" T="0.984804"/>
      <pos A="7.029e-05" C="0.0167898" G="1.35885e-05" T="0.983126"/>
      <pos A="7.029e-05" C="1.35885e-05" G="0.999846" T="7.029e-05"/>
      <pos A="7.029e-05" C="1.35885e-05" G="0.0218219" T="0.978094"/>
      <pos A="0.0185232" C="0.946164" G="1.35885e-05" T="0.0352994"/>
      <pos A="0.0520746" C="0.104023" G="0.555289" T="0.288613"/>
      <pos A="0.0151688" C="0.033565" G="0.0704718" T="0.880795"/>
      <pos A="0.0956922" C="0.166093" G="0.057051" T="0.681164"/>
      <pos A="0.146019" C="1.35885e-05" G="1.35885e-05" T="0.853954"/>
      <pos A="0.224865" C="0.045308" G="0.0134343" T="0.716393"/>
      <pos A="0.119178" C="0.382499" G="0.323785" T="0.174538"/>
      <pos A="0.0789161" C="0.226486" G="0.0654386" T="0.62916"/>
      <pos A="0.239963" C="0.0922801" G="0.350626" T="0.317131"/>
    </motif>
    <motif db="0" id="MA1157.1" alt="NUC" length="20" nsites="570"
        url="http://jaspar2022.genereg.net/matrix/MA1157.1">
      <pos A="0.243891" C="0.180685" G="0.152619" T="0.422806"/>
      <pos A="0.247398" C="0.182438" G="0.157882" T="0.412282"/>
      <pos A="0.264939" C="0.191209" G="0.145603" T="0.39825"/>
      <pos A="0.298267" C="0.135079" G="0.147356" T="0.419298"/>
      <pos A="0.222841" C="0.133324" G="0.149111" T="0.494724"/>
      <pos A="0.122859" C="0.0824557" G="0.0736853" T="0.721"/>
      <pos A="0.014106" C="0.0578991" G="0.0333414" T="0.894654"/>
      <pos A="7.34957e-05" C="0.00878467" G="0.0140467" T="0.977095"/>
      <pos A="7.34957e-05" C="0.0140467" G="1.42082e-05" T="0.985866"/>
      <pos A="7.34957e-05" C="1.42082e-05" G="0.999839" T="7.34957e-05"/>
      <pos A="7.34957e-05" C="1.42082e-05" G="0.00878467" T="0.991128"/>
      <pos A="7.34957e-05" C="0.999839" G="1.42082e-05" T="7.34957e-05"/>
      <pos A="0.031647" C="0.0894725" G="0.668318" T="0.210563"/>
      <pos A="0.00533557" C="0.0333414" G="0.0578991" T="0.903424"/>
      <pos A="0.11058" C="0.156127" G="0.0807021" T="0.652591"/>
      <pos A="0.129876" C="1.42082e-05" G="0.00527629" T="0.864834"/>
      <pos A="0.259677" C="0.0719316" G="0.0263256" T="0.642066"/>
      <pos A="0.0983023" C="0.321011" G="0.354338" T="0.22635"/>
      <pos A="0.0421711" C="0.259618" G="0.0964883" T="0.601722"/>
      <pos A="0.229858" C="0.0947346" G="0.39819" T="0.277218"/>
    </motif>
    <motif db="0" id="MA1158.1" alt="MGP" length="20" nsites="594"
        url="http://jaspar2022.genereg.net/matrix/MA1158.1">
      <pos A="0.314833" C="0.341707" G="0.0841745" T="0.259286"/>
      <pos A="0.611079" C="0.0841745" G="0.233981" T="0.0707656"/>
      <pos A="0.240771" C="0.308043" G="0.311409" T="0.139778"/>
      <pos A="0.676725" C="0.0252624" G="0.0841745" T="0.21384"/>
      <pos A="0.861878" C="1.36342e-05" G="0.00338007" T="0.134728"/>
      <pos A="0.708705" C="0.0437773" G="0.122889" T="0.124629"/>
      <pos A="0.929207" C="0.0353617" G="0.033678" T="0.00175424"/>
      <pos A="0.257603" C="0.637953" G="0.0875409" T="0.0169027"/>
      <pos A="7.05267e-05" C="1.36342e-05" G="0.999845" T="7.05267e-05"/>
      <pos A="0.998218" C="1.36342e-05" G="0.00169735" T="7.05267e-05"/>
      <pos A="7.05267e-05" C="0.999845" G="1.36342e-05" T="7.05267e-05"/>
      <pos A="0.972971" C="1.36342e-05" G="0.0269451" T="7.05267e-05"/>
      <pos A="0.988119" C="0.00506378" G="0.0067465" T="7.05267e-05"/>
      <pos A="0.952772" C="0.0151631" G="0.0269451" T="0.00512068"/>
      <pos A="0.814748" C="0.0471437" G="0.0319953" T="0.106114"/>
      <pos A="0.537017" C="0.134671" G="0.0942738" T="0.234038"/>
      <pos A="0.479788" C="0.129622" G="0.114472" T="0.276118"/>
      <pos A="0.452856" C="0.121205" G="0.188534" T="0.237405"/>
      <pos A="0.432658" C="0.134671" G="0.158236" T="0.274435"/>
      <pos A="0.442757" C="0.114472" G="0.175068" T="0.267702"/>
    </motif>
    <motif db="0" id="MA1159.1" alt="SGR5" length="15" nsites="600"
        url="http://jaspar2022.genereg.net/matrix/MA1159.1">
      <pos A="0.488321" C="0.209979" G="0.0666694" T="0.235031"/>
      <pos A="0.571642" C="0.0949977" G="0.266636" T="0.0667257"/>
      <pos A="0.566642" C="0.0800002" G="0.193314" T="0.160043"/>
      <pos A="0.721617" C="1.34979e-05" G="0.0733343" T="0.205036"/>
      <pos A="0.516651" C="0.0266761" G="0.045006" T="0.411668"/>
      <pos A="0.809935" C="0.0366744" G="0.153321" T="6.98215e-05"/>
      <pos A="0.886589" C="0.00667939" G="0.0366744" T="0.0700582"/>
      <pos A="0.0550607" C="1.34979e-05" G="0.943189" T="0.00173654"/>
      <pos A="0.984906" C="0.0100118" G="1.34979e-05" T="0.00506899"/>
      <pos A="6.98215e-05" C="0.99818" G="0.00168022" T="6.98215e-05"/>
      <pos A="0.986572" C="0.00168022" G="0.0116786" T="6.98215e-05"/>
      <pos A="0.996571" C="0.00168022" G="1.34979e-05" T="0.00173654"/>
      <pos A="0.933247" C="0.0166777" G="0.0183434" T="0.0317315"/>
      <pos A="0.713284" C="0.0566711" G="0.0350077" T="0.195037"/>
      <pos A="0.474991" C="0.138323" G="0.0716686" T="0.315017"/>
    </motif>
    <motif db="0" id="MA1160.1" alt="IDD6" length="20" nsites="242"
        url="http://jaspar2022.genereg.net/matrix/MA1160.1">
      <pos A="0.252135" C="0.148732" G="0.13221" T="0.466922"/>
      <pos A="0.252135" C="0.13221" G="0.140471" T="0.475184"/>
      <pos A="0.248005" C="0.177646" G="0.13221" T="0.442139"/>
      <pos A="0.297571" C="0.111557" G="0.115688" T="0.475184"/>
      <pos A="0.239743" C="0.0950352" G="0.115688" T="0.549533"/>
      <pos A="0.103436" C="0.0619909" G="0.0454697" T="0.789103"/>
      <pos A="0.000173069" C="0.0248162" G="0.0206859" T="0.954324"/>
      <pos A="0.000173069" C="0.00829404" G="3.34577e-05" T="0.991499"/>
      <pos A="0.000173069" C="0.0248162" G="0.00416375" T="0.970846"/>
      <pos A="0.000173069" C="0.00416375" G="0.99136" T="0.00430336"/>
      <pos A="0.000173069" C="0.00829404" G="0.0619909" T="0.929541"/>
      <pos A="0.00843366" C="0.978968" G="3.34577e-05" T="0.0125649"/>
      <pos A="0.0538699" C="0.0867746" G="0.636135" T="0.223221"/>
      <pos A="0.00843366" C="0.0372081" G="0.0578606" T="0.896497"/>
      <pos A="0.0290871" C="0.13221" G="0.0537303" T="0.784973"/>
      <pos A="0.144741" C="3.34577e-05" G="0.0248162" T="0.830409"/>
      <pos A="0.268657" C="0.0206859" G="0.00416375" T="0.706493"/>
      <pos A="0.0869142" C="0.367651" G="0.44613" T="0.0993061"/>
      <pos A="0.0166952" C="0.272648" G="0.0165556" T="0.694101"/>
      <pos A="0.157133" C="0.0619909" G="0.483305" T="0.297571"/>
    </motif>
    <motif db="0" id="MA1267.1" alt="DOF5.8" length="29" nsites="597"
        url="http://jaspar2022.genereg.net/matrix/MA1267.1">
      <pos A="0.252959" C="0.194286" G="0.120596" T="0.432159"/>
      <pos A="0.231187" C="0.229456" G="0.103849" T="0.435508"/>
      <pos A="0.221139" C="0.159116" G="0.155766" T="0.463979"/>
      <pos A="0.152474" C="0.221083" G="0.0820768" T="0.544368"/>
      <pos A="0.17592" C="0.23783" G="0.0703538" T="0.515897"/>
      <pos A="0.140751" C="0.174188" G="0.0686791" T="0.616382"/>
      <pos A="0.170896" C="0.190937" G="0.0552803" T="0.582888"/>
      <pos A="0.244585" C="0.19931" G="0.0619802" T="0.494124"/>
      <pos A="0.224489" C="0.249553" G="0.103849" T="0.42211"/>
      <pos A="0.179269" C="0.30817" G="0.0536056" T="0.458954"/>
      <pos A="0.107255" C="0.232806" G="0.0435573" T="0.616382"/>
      <pos A="0.149124" C="0.0653296" G="0.0536056" T="0.731941"/>
      <pos A="0.120653" C="0.0737032" G="0.0586297" T="0.747014"/>
      <pos A="0.0335656" C="0.194286" G="0.0418826" T="0.730266"/>
      <pos A="0.189318" C="0.175863" G="0.045232" T="0.589586"/>
      <pos A="0.485751" C="0.132319" G="0.179213" T="0.202716"/>
      <pos A="0.00174489" C="0.979748" G="0.0167608" T="0.00174489"/>
      <pos A="0.00174489" C="0.0351837" G="0.00168829" T="0.961383"/>
      <pos A="7.01723e-05" C="1.35657e-05" G="1.35657e-05" T="0.999903"/>
      <pos A="7.01723e-05" C="0.00168829" G="1.35657e-05" T="0.998228"/>
      <pos A="0.17592" C="0.0368584" G="0.00168829" T="0.785534"/>
      <pos A="0.0955312" C="0.130645" G="0.144043" T="0.629781"/>
      <pos A="0.204391" C="0.231131" G="0.200985" T="0.363493"/>
      <pos A="0.236212" C="0.23783" G="0.172514" T="0.353445"/>
      <pos A="0.222814" C="0.180888" G="0.102174" T="0.494124"/>
      <pos A="0.20774" C="0.19931" G="0.115572" T="0.477377"/>
      <pos A="0.180945" C="0.179213" G="0.135669" T="0.504174"/>
      <pos A="0.24626" C="0.174188" G="0.0904504" T="0.4891"/>
      <pos A="0.304877" C="0.137344" G="0.0837515" T="0.474028"/>
    </motif>
    <motif db="0" id="MA1268.1" alt="CDF5" length="27" nsites="596"
        url="http://jaspar2022.genereg.net/matrix/MA1268.1">
      <pos A="0.219832" C="0.201322" G="0.0956355" T="0.48321"/>
      <pos A="0.231575" C="0.142607" G="0.104023" T="0.521795"/>
      <pos A="0.15273" C="0.0855692" G="0.137575" T="0.624127"/>
      <pos A="0.125888" C="0.0704718" G="0.189579" T="0.614061"/>
      <pos A="0.114145" C="0.441215" G="0.0369204" T="0.40772"/>
      <pos A="0.583865" C="0.120798" G="0.135897" T="0.15944"/>
      <pos A="7.029e-05" C="0.999846" G="1.35885e-05" T="7.029e-05"/>
      <pos A="7.029e-05" C="0.0402748" G="1.35885e-05" T="0.959641"/>
      <pos A="7.029e-05" C="0.00672346" G="1.35885e-05" T="0.993193"/>
      <pos A="7.029e-05" C="1.35885e-05" G="1.35885e-05" T="0.999903"/>
      <pos A="0.149374" C="0.0352427" G="0.0134343" T="0.801949"/>
      <pos A="0.134276" C="0.172804" G="0.100668" T="0.592253"/>
      <pos A="0.164473" C="0.419406" G="0.09899" T="0.317131"/>
      <pos A="0.134276" C="0.253327" G="0.0503411" T="0.562057"/>
      <pos A="0.109112" C="0.134219" G="0.0352427" T="0.721426"/>
      <pos A="0.11079" C="0.104023" G="0.0419526" T="0.743235"/>
      <pos A="0.140987" C="0.100668" G="0.057051" T="0.701295"/>
      <pos A="0.162795" C="0.182869" G="0.0604065" T="0.593931"/>
      <pos A="0.13092" C="0.238229" G="0.100668" T="0.530182"/>
      <pos A="0.191313" C="0.184547" G="0.0855692" T="0.538571"/>
      <pos A="0.122533" C="0.16777" G="0.114088" T="0.595608"/>
      <pos A="0.134276" C="0.137575" G="0.0939578" T="0.634192"/>
      <pos A="0.166149" C="0.127509" G="0.087247" T="0.619094"/>
      <pos A="0.203056" C="0.166093" G="0.09899" T="0.53186"/>
      <pos A="0.191313" C="0.149318" G="0.135897" T="0.523472"/>
      <pos A="0.224865" C="0.164416" G="0.122476" T="0.488243"/>
      <pos A="0.256738" C="0.204677" G="0.0805371" T="0.458047"/>
    </motif>
    <motif db="0" id="MA1270.1" alt="DOF3.2" length="19" nsites="600"
        url="http://jaspar2022.genereg.net/matrix/MA1270.1">
      <pos A="0.168375" C="0.129992" G="0.238307" T="0.463326"/>
      <pos A="0.125049" C="0.251639" G="0.0849993" T="0.538313"/>
      <pos A="0.295021" C="0.184983" G="0.045006" T="0.474991"/>
      <pos A="0.531648" C="0.229975" G="0.141657" T="0.0967207"/>
      <pos A="6.98215e-05" C="0.999847" G="1.34979e-05" T="6.98215e-05"/>
      <pos A="6.98215e-05" C="1.34979e-05" G="1.34979e-05" T="0.999903"/>
      <pos A="6.98215e-05" C="1.34979e-05" G="0.00168022" T="0.998236"/>
      <pos A="6.98215e-05" C="1.34979e-05" G="1.34979e-05" T="0.999903"/>
      <pos A="0.225032" C="1.34979e-05" G="1.34979e-05" T="0.774941"/>
      <pos A="0.065059" C="0.0916652" G="0.0166777" T="0.826599"/>
      <pos A="0.215034" C="0.291632" G="0.293298" T="0.200036"/>
      <pos A="0.215034" C="0.351622" G="0.178317" T="0.255027"/>
      <pos A="0.145046" C="0.314961" G="0.0949977" T="0.444996"/>
      <pos A="0.13838" C="0.163319" G="0.0933309" T="0.604969"/>
      <pos A="0.148378" C="0.0916652" G="0.0983301" T="0.661627"/>
      <pos A="0.173374" C="0.19998" G="0.0800002" T="0.546646"/>
      <pos A="0.210035" C="0.153321" G="0.0916652" T="0.544979"/>
      <pos A="0.220033" C="0.153321" G="0.146656" T="0.47999"/>
      <pos A="0.128381" C="0.223309" G="0.191649" T="0.456661"/>
    </motif>
    <motif db="0" id="MA1273.1" alt="DOF4.2" length="19" nsites="598"
        url="http://jaspar2022.genereg.net/matrix/MA1273.1">
      <pos A="0.481595" C="0.117051" G="0.177242" T="0.224113"/>
      <pos A="0.469891" C="0.163866" G="0.160522" T="0.205722"/>
      <pos A="0.506674" C="0.122067" G="0.180585" T="0.190673"/>
      <pos A="0.394653" C="0.125411" G="0.242448" T="0.237488"/>
      <pos A="0.35787" C="0.183929" G="0.277559" T="0.180642"/>
      <pos A="0.797596" C="0.0635479" G="0.0802681" T="0.0585883"/>
      <pos A="0.969808" C="1.35431e-05" G="1.35431e-05" T="0.030165"/>
      <pos A="0.999903" C="1.35431e-05" G="1.35431e-05" T="7.0055e-05"/>
      <pos A="0.999903" C="1.35431e-05" G="1.35431e-05" T="7.0055e-05"/>
      <pos A="0.999903" C="1.35431e-05" G="1.35431e-05" T="7.0055e-05"/>
      <pos A="7.0055e-05" C="1.35431e-05" G="0.999846" T="7.0055e-05"/>
      <pos A="0.18733" C="1.35431e-05" G="0.774131" T="0.0385256"/>
      <pos A="0.148874" C="0.42302" G="0.0468287" T="0.381277"/>
      <pos A="0.578568" C="0.100331" G="0.117051" T="0.204049"/>
      <pos A="0.652135" C="0.0635479" G="0.120394" T="0.163923"/>
      <pos A="0.590272" C="0.110363" G="0.0836116" T="0.215753"/>
      <pos A="0.506674" C="0.0735802" G="0.175569" T="0.244176"/>
      <pos A="0.476579" C="0.125411" G="0.198977" T="0.199034"/>
      <pos A="0.44314" C="0.157178" G="0.200649" T="0.199034"/>
    </motif>
    <motif db="0" id="MA1274.1" alt="DOF3.6" length="21" nsites="600"
        url="http://jaspar2022.genereg.net/matrix/MA1274.1">
      <pos A="0.095054" C="0.171652" G="0.151655" T="0.58164"/>
      <pos A="0.100053" C="0.171652" G="0.00334594" T="0.724949"/>
      <pos A="0.218366" C="0.153321" G="0.0700018" T="0.55831"/>
      <pos A="0.488321" C="0.111662" G="0.119994" T="0.280023"/>
      <pos A="0.00173654" C="0.924859" G="0.00334594" T="0.0700582"/>
      <pos A="0.00173654" C="0.0383401" G="1.34979e-05" T="0.95991"/>
      <pos A="6.98215e-05" C="0.0200102" G="1.34979e-05" T="0.979907"/>
      <pos A="0.00173654" C="0.00168022" G="1.34979e-05" T="0.996571"/>
      <pos A="0.143379" C="0.0350077" G="0.00334594" T="0.818266"/>
      <pos A="0.12005" C="0.168318" G="0.0583368" T="0.653294"/>
      <pos A="0.228365" C="0.258303" G="0.141657" T="0.371675"/>
      <pos A="0.245029" C="0.249972" G="0.0533376" T="0.451662"/>
      <pos A="0.105052" C="0.269969" G="0.0883318" T="0.536647"/>
      <pos A="0.103386" C="0.163319" G="0.0583368" T="0.674957"/>
      <pos A="0.103386" C="0.143323" G="0.00667939" T="0.746612"/>
      <pos A="0.105052" C="0.208312" G="0.00168022" T="0.684956"/>
      <pos A="0.163376" C="0.0983301" G="0.0866661" T="0.651628"/>
      <pos A="0.131715" C="0.206646" G="0.101664" T="0.559977"/>
      <pos A="0.106719" C="0.183316" G="0.109995" T="0.59997"/>
      <pos A="0.191705" C="0.173318" G="0.0733343" T="0.561643"/>
      <pos A="0.203369" C="0.13999" G="0.0999968" T="0.556644"/>
    </motif>
    <motif db="0" id="MA1277.1" alt="DOF1.7" length="21" nsites="595"
        url="http://jaspar2022.genereg.net/matrix/MA1277.1">
      <pos A="0.465538" C="0.15797" G="0.163011" T="0.21348"/>
      <pos A="0.522672" C="0.119322" G="0.178135" T="0.179872"/>
      <pos A="0.55628" C="0.0840335" G="0.19662" T="0.163068"/>
      <pos A="0.531073" C="0.127723" G="0.178135" T="0.163068"/>
      <pos A="0.460497" C="0.11428" G="0.205021" T="0.220201"/>
      <pos A="0.275654" C="0.233587" G="0.339453" T="0.151306"/>
      <pos A="0.652062" C="0.0806721" G="0.181496" T="0.08577"/>
      <pos A="0.783132" C="1.36113e-05" G="0.00505476" T="0.2118"/>
      <pos A="0.999902" C="1.36113e-05" G="1.36113e-05" T="7.04082e-05"/>
      <pos A="0.999902" C="1.36113e-05" G="1.36113e-05" T="7.04082e-05"/>
      <pos A="0.966295" C="1.36113e-05" G="0.033621" T="7.04082e-05"/>
      <pos A="7.04082e-05" C="1.36113e-05" G="0.999846" T="7.04082e-05"/>
      <pos A="0.161388" C="0.189898" G="0.15797" T="0.490744"/>
      <pos A="0.623495" C="0.0302605" G="0.151249" T="0.194996"/>
      <pos A="0.574764" C="0.0437033" G="0.297443" T="0.0840903"/>
      <pos A="0.640299" C="0.0873939" G="0.139486" T="0.132821"/>
      <pos A="0.547877" C="0.11596" G="0.110919" T="0.225243"/>
      <pos A="0.492425" C="0.0857132" G="0.226866" T="0.194996"/>
      <pos A="0.484023" C="0.146207" G="0.220145" T="0.149625"/>
      <pos A="0.447054" C="0.131084" G="0.159651" T="0.262211"/>
      <pos A="0.458817" C="0.104198" G="0.253753" T="0.183233"/>
    </motif>
    <motif db="0" id="MA1278.1" alt="DOF3.4" length="21" nsites="600"
        url="http://jaspar2022.genereg.net/matrix/MA1278.1">
      <pos A="0.241697" C="0.226643" G="0.133324" T="0.398336"/>
      <pos A="0.216701" C="0.228308" G="0.173318" T="0.381673"/>
      <pos A="0.153377" C="0.281634" G="0.136658" T="0.428331"/>
      <pos A="0.185039" C="0.323293" G="0.0949977" T="0.396671"/>
      <pos A="0.133381" C="0.254971" G="0.0700018" T="0.541647"/>
      <pos A="0.135047" C="0.178317" G="0.103329" T="0.583306"/>
      <pos A="0.145046" C="0.273301" G="0.0566711" T="0.524982"/>
      <pos A="0.170041" C="0.224976" G="0.123326" T="0.481657"/>
      <pos A="0.176707" C="0.198313" G="0.103329" T="0.52165"/>
      <pos A="0.151712" C="0.236641" G="0.0849993" T="0.526649"/>
      <pos A="0.188371" C="0.111662" G="0.116661" T="0.583306"/>
      <pos A="0.111718" C="0.138323" G="0.114994" T="0.634964"/>
      <pos A="0.0783898" C="0.281634" G="0.0283418" T="0.611635"/>
      <pos A="0.268358" C="0.154988" G="0.0716686" T="0.504986"/>
      <pos A="0.340013" C="0.243306" G="0.261637" T="0.155044"/>
      <pos A="6.98215e-05" C="0.999847" G="1.34979e-05" T="6.98215e-05"/>
      <pos A="6.98215e-05" C="0.0233426" G="1.34979e-05" T="0.976574"/>
      <pos A="6.98215e-05" C="0.0116786" G="1.34979e-05" T="0.988238"/>
      <pos A="6.98215e-05" C="1.34979e-05" G="1.34979e-05" T="0.999903"/>
      <pos A="0.241697" C="0.0483384" G="1.34979e-05" T="0.709952"/>
      <pos A="0.0983864" C="0.174984" G="0.173318" T="0.553311"/>
    </motif>
    <motif db="0" id="MA1279.1" alt="DOF1.5" length="21" nsites="600"
        url="http://jaspar2022.genereg.net/matrix/MA1279.1">
      <pos A="0.428331" C="0.136658" G="0.233308" T="0.201703"/>
      <pos A="0.431665" C="0.143323" G="0.196648" T="0.228365"/>
      <pos A="0.554977" C="0.0999968" G="0.174984" T="0.170041"/>
      <pos A="0.529982" C="0.103329" G="0.168318" T="0.19837"/>
      <pos A="0.548311" C="0.124993" G="0.201647" T="0.125049"/>
      <pos A="0.548311" C="0.0916652" G="0.189982" T="0.170041"/>
      <pos A="0.501653" C="0.101664" G="0.238307" T="0.158376"/>
      <pos A="0.418333" C="0.12166" G="0.244973" T="0.215034"/>
      <pos A="0.306686" C="0.156654" G="0.331625" T="0.205036"/>
      <pos A="0.733281" C="0.0566711" G="0.118327" T="0.0917215"/>
      <pos A="0.809935" C="0.0133443" G="0.00168022" T="0.175041"/>
      <pos A="0.998236" C="0.00168022" G="1.34979e-05" T="6.98215e-05"/>
      <pos A="0.998236" C="1.34979e-05" G="0.00168022" T="6.98215e-05"/>
      <pos A="0.984906" C="1.34979e-05" G="0.015011" T="6.98215e-05"/>
      <pos A="6.98215e-05" C="1.34979e-05" G="0.999847" T="6.98215e-05"/>
      <pos A="0.076724" C="0.0583368" G="0.233308" T="0.631632"/>
      <pos A="0.386672" C="0.0366744" G="0.454938" T="0.121717"/>
      <pos A="0.541647" C="0.203313" G="0.0683351" T="0.186706"/>
      <pos A="0.666626" C="0.134991" G="0.0633359" T="0.135047"/>
      <pos A="0.566642" C="0.118327" G="0.0899985" T="0.225032"/>
      <pos A="0.513317" C="0.104996" G="0.198313" T="0.183372"/>
    </motif>
    <motif db="0" id="MA1281.1" alt="DOF5.1" length="21" nsites="515"
        url="http://jaspar2022.genereg.net/matrix/MA1281.1">
      <pos A="0.421359" C="0.166973" G="0.225215" T="0.186453"/>
      <pos A="0.689268" C="0.0485503" G="0.174739" T="0.0874434"/>
      <pos A="0.799926" C="0.00778122" G="0.0252538" T="0.167039"/>
      <pos A="0.994063" C="1.57253e-05" G="0.00195735" T="0.00396359"/>
      <pos A="0.980474" C="1.57253e-05" G="1.57253e-05" T="0.0194946"/>
      <pos A="0.900877" C="0.00389797" G="0.0951433" T="8.13432e-05"/>
      <pos A="0.00396359" C="1.57253e-05" G="0.992056" T="0.00396359"/>
      <pos A="0.291287" C="0.180564" G="0.159208" T="0.368942"/>
      <pos A="0.594141" C="0.0310777" G="0.137853" T="0.236928"/>
      <pos A="0.716447" C="1.57253e-05" G="0.201919" T="0.0816185"/>
      <pos A="0.687327" C="0.14756" G="0.112615" T="0.0524982"/>
      <pos A="0.62132" C="0.075729" G="0.192211" T="0.11074"/>
      <pos A="0.636851" C="0.0388432" G="0.155326" T="0.168981"/>
      <pos A="0.43689" C="0.0718468" G="0.28928" T="0.201984"/>
      <pos A="0.506779" C="0.11844" G="0.186388" T="0.188395"/>
      <pos A="0.638792" C="0.0310777" G="0.199977" T="0.130153"/>
      <pos A="0.67762" C="1.57253e-05" G="0.141736" T="0.180629"/>
      <pos A="0.669854" C="0.0873778" G="0.201919" T="0.0408504"/>
      <pos A="0.504837" C="0.0524325" G="0.213566" T="0.229163"/>
      <pos A="0.533959" C="0.114556" G="0.271808" T="0.0796779"/>
      <pos A="0.510662" C="0.075729" G="0.231039" T="0.18257"/>
    </motif>
    <motif db="0" id="MA1292.1" alt="MYB27" length="15" nsites="596"
        url="http://jaspar2022.genereg.net/matrix/MA1292.1">
      <pos A="0.466435" C="0.134219" G="0.182869" T="0.216477"/>
      <pos A="0.598963" C="0.0922801" G="0.129187" T="0.17957"/>
      <pos A="0.645935" C="0.0318872" G="0.119122" T="0.203056"/>
      <pos A="0.786851" C="1.35885e-05" G="0.0100789" T="0.203056"/>
      <pos A="0.830468" C="1.35885e-05" G="0.00336903" T="0.166149"/>
      <pos A="0.691229" C="1.35885e-05" G="0.298621" T="0.0101356"/>
      <pos A="7.029e-05" C="1.35885e-05" G="0.00169131" T="0.998225"/>
      <pos A="7.029e-05" C="1.35885e-05" G="1.35885e-05" T="0.999903"/>
      <pos A="0.998225" C="1.35885e-05" G="1.35885e-05" T="0.00174801"/>
      <pos A="7.029e-05" C="1.35885e-05" G="0.999846" T="7.029e-05"/>
      <pos A="7.029e-05" C="1.35885e-05" G="0.999846" T="7.029e-05"/>
      <pos A="7.029e-05" C="0.00840118" G="1.35885e-05" T="0.991515"/>
      <pos A="0.858986" C="0.0805371" G="0.0419526" T="0.0185232"/>
      <pos A="0.464757" C="0.110733" G="0.172804" T="0.251706"/>
      <pos A="0.528505" C="0.0922801" G="0.233195" T="0.146019"/>
    </motif>
    <motif db="0" id="MA1699.1" alt="ceh-38" length="16" nsites="2177"
        url="http://jaspar2022.genereg.net/matrix/MA1699.1">
      <pos A="0.337165" C="0.251255" G="0.183734" T="0.227845"/>
      <pos A="0.455671" C="0.114835" G="0.307294" T="0.1222"/>
      <pos A="0.808434" C="0.015621" G="0.124941" T="0.0510049"/>
      <pos A="0.930156" C="0.00735338" G="0.0091903" T="0.0533008"/>
      <pos A="0.946232" C="0.015621" G="0.00413753" T="0.0340097"/>
      <pos A="0.990328" C="0.00184064" G="0.00275959" T="0.00507201"/>
      <pos A="0.980681" C="0.00367855" G="0.0114872" T="0.00415306"/>
      <pos A="0.00507201" C="0.00781236" G="0.00138166" T="0.985734"/>
      <pos A="0.00507201" C="0.988474" G="0.00138166" T="0.00507201"/>
      <pos A="0.464399" C="0.00505649" G="0.520421" T="0.0101248"/>
      <pos A="0.987572" C="0.00275959" G="0.00597545" T="0.00369408"/>
      <pos A="0.00690893" C="0.00413753" G="0.00138166" T="0.987572"/>
      <pos A="0.968739" C="0.0110272" G="0.0101093" T="0.0101248"/>
      <pos A="0.889275" C="0.0271045" G="0.0188359" T="0.0647843"/>
      <pos A="0.407902" C="0.0528263" G="0.0229697" T="0.516303"/>
      <pos A="0.20396" C="0.0955433" G="0.0468546" T="0.653641"/>
    </motif>
    <motif db="0" id="MA1823.1" alt="Zm00001d027846" length="12" nsites="987"
        url="http://jaspar2022.genereg.net/matrix/MA1823.1">
      <pos A="0.435662" C="0.161086" G="0.225922" T="0.177329"/>
      <pos A="0.404256" C="0.15906" G="0.267458" T="0.169225"/>
      <pos A="0.828732" C="0.0466095" G="0.0871324" T="0.0375256"/>
      <pos A="0.904713" C="0.0172305" G="0.0445837" T="0.0334741"/>
      <pos A="0.941183" C="0.00608659" G="0.0304001" T="0.0223302"/>
      <pos A="0.0233431" C="0.0243217" G="0.877325" T="0.0750099"/>
      <pos A="0.907751" C="0.0293872" G="0.0385053" T="0.024356"/>
      <pos A="0.927001" C="0.0111521" G="0.0283743" T="0.0334741"/>
      <pos A="0.925988" C="0.0273614" G="0.0334398" T="0.0132121"/>
      <pos A="0.76187" C="0.0537008" G="0.124616" T="0.0598134"/>
      <pos A="0.434648" C="0.15602" G="0.236053" T="0.173277"/>
      <pos A="0.429584" C="0.131707" G="0.264419" T="0.17429"/>
    </motif>
    <motif db="0" id="MA1845.1" alt="Atoh7" length="20" nsites="1000"
        url="http://jaspar2022.genereg.net/matrix/MA1845.1">
      <pos A="0.238018" C="0.244984" G="0.274981" T="0.242018"/>
      <pos A="0.25576" C="0.25273" G="0.263718" T="0.227791"/>
      <pos A="0.276014" C="0.219986" G="0.293979" T="0.210021"/>
      <pos A="0.207813" C="0.283696" G="0.242741" T="0.265749"/>
      <pos A="0.410001" C="0.148993" G="0.28498" T="0.156026"/>
      <pos A="0.435998" C="0.200988" G="0.236984" T="0.126029"/>
      <pos A="0.0660353" C="0.823926" G="0.0540027" T="0.0560363"/>
      <pos A="0.898054" C="0.0189872" G="0.030974" T="0.0519847"/>
      <pos A="0.0150404" C="0.0300051" G="0.873921" T="0.0810338"/>
      <pos A="0.089033" C="0.856922" G="0.0380043" T="0.0160403"/>
      <pos A="0.0180581" C="0.0170234" G="0.0120189" T="0.9529"/>
      <pos A="0.0060413" C="0.0040077" G="0.98491" T="0.0050414"/>
      <pos A="0.0540365" C="0.131995" G="0.0919989" T="0.72197"/>
      <pos A="0.136028" C="0.261982" G="0.172991" T="0.428999"/>
      <pos A="0.265749" C="0.242741" G="0.275705" T="0.215804"/>
      <pos A="0.197022" C="0.295979" G="0.226985" T="0.280014"/>
      <pos A="0.22002" C="0.258982" G="0.264982" T="0.256016"/>
      <pos A="0.235018" C="0.267981" G="0.249983" T="0.247017"/>
      <pos A="0.247017" C="0.269981" G="0.248983" T="0.234018"/>
      <pos A="0.23125" C="0.274255" G="0.250233" T="0.244261"/>
    </motif>
    <motif db="0" id="MA1848.1" alt="Cebpg" length="20" nsites="1001"
        url="http://jaspar2022.genereg.net/matrix/MA1848.1">
      <pos A="0.263752" C="0.24374" G="0.25273" T="0.239778"/>
      <pos A="0.252269" C="0.248231" G="0.253236" T="0.246263"/>
      <pos A="0.258016" C="0.251983" G="0.258982" T="0.231019"/>
      <pos A="0.263016" C="0.253983" G="0.236984" T="0.246017"/>
      <pos A="0.273015" C="0.236984" G="0.272981" T="0.21702"/>
      <pos A="0.260016" C="0.243984" G="0.263982" T="0.232019"/>
      <pos A="0.233019" C="0.207987" G="0.233985" T="0.325009"/>
      <pos A="0.804961" C="0.0490032" G="0.109997" T="0.0360383"/>
      <pos A="0.0380381" C="0.0330048" G="0.0280053" T="0.900952"/>
      <pos A="0.019059" C="0.0200261" G="0.0180243" T="0.942891"/>
      <pos A="0.0970322" C="0.0120069" G="0.819926" T="0.0710348"/>
      <pos A="0.0150404" C="0.951913" G="0.011007" T="0.0220397"/>
      <pos A="0.752967" C="0.0620019" G="0.116996" T="0.0680351"/>
      <pos A="0.296012" C="0.254983" G="0.187989" T="0.261016"/>
      <pos A="0.230249" C="0.262244" G="0.218204" T="0.289302"/>
      <pos A="0.296012" C="0.236984" G="0.227985" T="0.239018"/>
      <pos A="0.250017" C="0.251983" G="0.234985" T="0.263016"/>
      <pos A="0.253017" C="0.240984" G="0.229985" T="0.276014"/>
      <pos A="0.244017" C="0.243984" G="0.250983" T="0.261016"/>
      <pos A="0.241259" C="0.254237" G="0.249232" T="0.255271"/>
    </motif>
    <motif db="0" id="MA1865.1" alt="FoxG" length="20" nsites="1000"
        url="http://jaspar2022.genereg.net/matrix/MA1865.1">
      <pos A="0.21602" C="0.17799" G="0.287979" T="0.31801"/>
      <pos A="0.225019" C="0.175991" G="0.293979" T="0.305011"/>
      <pos A="0.21702" C="0.18199" G="0.291979" T="0.309011"/>
      <pos A="0.207021" C="0.175991" G="0.28098" T="0.336008"/>
      <pos A="0.218238" C="0.184174" G="0.300278" T="0.297309"/>
      <pos A="0.232019" C="0.163992" G="0.257982" T="0.346007"/>
      <pos A="0.220799" C="0.149843" G="0.277702" T="0.351655"/>
      <pos A="0.0370752" C="0.0320369" G="0.0460495" T="0.884838"/>
      <pos A="0.089033" C="0.0260055" G="0.844924" T="0.0400379"/>
      <pos A="0.0300089" C="0.0299751" G="0.0419619" T="0.898054"/>
      <pos A="0.0430376" C="0.0230058" G="0.0680013" T="0.865955"/>
      <pos A="0.0610358" C="0.0280053" G="0.0730008" T="0.837958"/>
      <pos A="0.0920327" C="0.0340047" G="0.809927" T="0.0640355"/>
      <pos A="0.158184" C="0.206193" G="0.245229" T="0.390393"/>
      <pos A="0.204021" C="0.150993" G="0.291979" T="0.353007"/>
      <pos A="0.209021" C="0.162992" G="0.28198" T="0.346007"/>
      <pos A="0.227246" C="0.170161" G="0.290269" T="0.312323"/>
      <pos A="0.210021" C="0.18499" G="0.271981" T="0.333009"/>
      <pos A="0.227019" C="0.171991" G="0.288979" T="0.312011"/>
      <pos A="0.22102" C="0.174991" G="0.28398" T="0.32001"/>
    </motif>
    <motif db="0" id="MA1866.1" alt="FoxI-a" length="20" nsites="1001"
        url="http://jaspar2022.genereg.net/matrix/MA1866.1">
      <pos A="0.348658" C="0.244739" G="0.162829" T="0.243774"/>
      <pos A="0.442555" C="0.196791" G="0.132862" T="0.227791"/>
      <pos A="0.52199" C="0.162992" G="0.0800001" T="0.235018"/>
      <pos A="0.507991" C="0.225986" G="0.103998" T="0.162026"/>
      <pos A="0.410001" C="0.275981" G="0.0760005" T="0.238018"/>
      <pos A="0.567985" C="0.193989" G="0.165992" T="0.0720347"/>
      <pos A="0.332676" C="0.32565" G="0.0459575" T="0.295716"/>
      <pos A="0.82396" C="0.120996" G="0.00600749" T="0.049037"/>
      <pos A="0.846957" C="0.0949986" G="0.00800729" T="0.0500369"/>
      <pos A="0.950947" C="0.0200061" G="0.0120069" T="0.0170402"/>
      <pos A="0.0160403" C="0.925916" G="0.00600749" T="0.0520367"/>
      <pos A="0.953947" C="0.0200061" G="0.0100071" T="0.0160403"/>
      <pos A="0.762966" C="0.101998" G="0.0470034" T="0.0880331"/>
      <pos A="0.483994" C="0.230985" G="0.081" T="0.204021"/>
      <pos A="0.34666" C="0.374596" G="0.115881" T="0.162863"/>
      <pos A="0.464459" C="0.251234" G="0.12412" T="0.160186"/>
      <pos A="0.375004" C="0.293979" G="0.139994" T="0.191023"/>
      <pos A="0.363006" C="0.28598" G="0.138994" T="0.212021"/>
      <pos A="0.348658" C="0.28869" G="0.156835" T="0.205815"/>
      <pos A="0.320689" C="0.301676" G="0.16183" T="0.215804"/>
    </motif>
    <motif db="0" id="MA1868.1" alt="FoxI-c" length="20" nsites="1000"
        url="http://jaspar2022.genereg.net/matrix/MA1868.1">
      <pos A="0.32101" C="0.188989" G="0.263982" T="0.226019"/>
      <pos A="0.271286" C="0.271252" G="0.203191" T="0.25427"/>
      <pos A="0.22202" C="0.301978" G="0.348973" T="0.127029"/>
      <pos A="0.194022" C="0.163992" G="0.298978" T="0.343008"/>
      <pos A="0.324333" C="0.197185" G="0.239223" T="0.239257"/>
      <pos A="0.135028" C="0.256982" G="0.418966" T="0.189023"/>
      <pos A="0.213234" C="0.2132" G="0.320296" T="0.25327"/>
      <pos A="0.828959" C="0.0490032" G="0.0730008" T="0.049037"/>
      <pos A="0.0240395" C="0.0490032" G="0.061002" T="0.865955"/>
      <pos A="0.0370382" C="0.0240057" G="0.889919" T="0.049037"/>
      <pos A="0.0240635" C="0.0730738" G="0.0240297" T="0.878833"/>
      <pos A="0.048988" C="0.0489542" G="0.0489542" T="0.853104"/>
      <pos A="0.109921" C="0.0369674" G="0.0489542" T="0.804157"/>
      <pos A="0.213021" C="0.199988" G="0.226985" T="0.360006"/>
      <pos A="0.212021" C="0.166991" G="0.287979" T="0.333009"/>
      <pos A="0.259016" C="0.171991" G="0.240984" T="0.328009"/>
      <pos A="0.148027" C="0.258982" G="0.27798" T="0.31501"/>
      <pos A="0.200022" C="0.199988" G="0.319976" T="0.280014"/>
      <pos A="0.22002" C="0.121996" G="0.267981" T="0.390003"/>
      <pos A="0.273015" C="0.241984" G="0.393969" T="0.0910328"/>
    </motif>
    <motif db="0" id="MA1870.1" alt="FoxL2" length="20" nsites="1000"
        url="http://jaspar2022.genereg.net/matrix/MA1870.1">
      <pos A="0.339008" C="0.227985" G="0.18499" T="0.248017"/>
      <pos A="0.341666" C="0.223762" G="0.154838" T="0.279734"/>
      <pos A="0.400002" C="0.161992" G="0.154993" T="0.283014"/>
      <pos A="0.42" C="0.146993" G="0.0750006" T="0.358006"/>
      <pos A="0.506498" C="0.141135" G="0.13513" T="0.217237"/>
      <pos A="0.344662" C="0.247735" G="0.0969014" T="0.3107"/>
      <pos A="0.546987" C="0.090999" G="0.18299" T="0.179024"/>
      <pos A="0.11503" C="0.167991" G="0.0100071" T="0.706971"/>
      <pos A="0.960946" C="0.0170064" G="0.0060075" T="0.0160403"/>
      <pos A="0.832959" C="0.105998" G="0.0050076" T="0.0560363"/>
      <pos A="0.956946" C="0.0080073" G="0.021006" T="0.0140405"/>
      <pos A="0.01904" C="0.866921" G="0.0060075" T="0.108031"/>
      <pos A="0.950947" C="0.0130068" G="0.0120069" T="0.0240395"/>
      <pos A="0.52299" C="0.175991" G="0.0670014" T="0.234018"/>
      <pos A="0.447549" C="0.195793" G="0.121874" T="0.234783"/>
      <pos A="0.31501" C="0.338974" G="0.141994" T="0.204021"/>
      <pos A="0.428427" C="0.220206" G="0.14714" T="0.204225"/>
      <pos A="0.338008" C="0.28198" G="0.152993" T="0.227019"/>
      <pos A="0.350007" C="0.246983" G="0.160992" T="0.242018"/>
      <pos A="0.338008" C="0.261982" G="0.162992" T="0.237018"/>
    </motif>
    <motif db="0" id="MA1871.1" alt="FoxM" length="20" nsites="1000"
        url="http://jaspar2022.genereg.net/matrix/MA1871.1">
      <pos A="0.351007" C="0.328975" G="0.0989982" T="0.22102"/>
      <pos A="0.539449" C="0.158833" G="0.113883" T="0.187835"/>
      <pos A="0.522513" C="0.148141" G="0.104102" T="0.225244"/>
      <pos A="0.51899" C="0.17699" G="0.0959985" T="0.208021"/>
      <pos A="0.461534" C="0.246736" G="0.0899091" T="0.20182"/>
      <pos A="0.631979" C="0.162992" G="0.128995" T="0.0760343"/>
      <pos A="0.448997" C="0.264982" G="0.0490032" T="0.237018"/>
      <pos A="0.817778" C="0.0820819" G="0.011018" T="0.089122"/>
      <pos A="0.925949" C="0.0340047" G="0.0090072" T="0.0310388"/>
      <pos A="0.957904" C="0.0120189" G="0.0140207" T="0.0160563"/>
      <pos A="0.103032" C="0.78493" G="0.0140067" T="0.0980321"/>
      <pos A="0.967945" C="0.0120069" G="0.0090072" T="0.0110408"/>
      <pos A="0.827959" C="0.051003" G="0.0250056" T="0.0960323"/>
      <pos A="0.408409" C="0.24723" G="0.121117" T="0.223243"/>
      <pos A="0.418" C="0.234985" G="0.142994" T="0.204021"/>
      <pos A="0.479994" C="0.218986" G="0.0959985" T="0.205021"/>
      <pos A="0.385003" C="0.27998" G="0.130995" T="0.204021"/>
      <pos A="0.445551" C="0.210776" G="0.128866" T="0.214805"/>
      <pos A="0.40941" C="0.22421" G="0.14714" T="0.219239"/>
      <pos A="0.390003" C="0.251983" G="0.147993" T="0.210021"/>
    </motif>
    <motif db="0" id="MA1872.1" alt="FoxO" length="20" nsites="999"
        url="http://jaspar2022.genereg.net/matrix/MA1872.1">
      <pos A="0.258274" C="0.229214" G="0.237221" T="0.275289"/>
      <pos A="0.327009" C="0.192989" G="0.304978" T="0.175024"/>
      <pos A="0.334673" C="0.17981" G="0.133861" T="0.351655"/>
      <pos A="0.390003" C="0.223986" G="0.171991" T="0.214021"/>
      <pos A="0.560547" C="0.105103" G="0.103101" T="0.23125"/>
      <pos A="0.584568" C="0.0890882" G="0.121117" T="0.205226"/>
      <pos A="0.213021" C="0.407967" G="0.129995" T="0.249017"/>
      <pos A="0.720691" C="0.0320369" G="0.0720729" T="0.175199"/>
      <pos A="0.0150254" C="0.0119949" G="0.00500261" T="0.967977"/>
      <pos A="0.179024" C="0.00500761" G="0.786929" T="0.029039"/>
      <pos A="0.00804114" C="0.0150066" G="0.00700741" T="0.969945"/>
      <pos A="0.0230396" C="0.00800731" G="0.031005" T="0.937948"/>
      <pos A="0.0700349" C="0.00900721" G="0.113997" T="0.806961"/>
      <pos A="0.353007" C="0.0480033" G="0.237984" T="0.361006"/>
      <pos A="0.0479891" C="0.331643" G="0.192796" T="0.427571"/>
      <pos A="0.21602" C="0.209987" G="0.293979" T="0.280014"/>
      <pos A="0.238256" C="0.2132" G="0.185175" T="0.363369"/>
      <pos A="0.230249" C="0.206193" G="0.242226" T="0.321331"/>
      <pos A="0.237018" C="0.225985" G="0.226985" T="0.310011"/>
      <pos A="0.257016" C="0.185989" G="0.226985" T="0.330009"/>
    </motif>
    <motif db="0" id="MA1930.1" alt="CTCF" length="35" nsites="2576"
        url="http://jaspar2022.genereg.net/matrix/MA1930.1">
      <pos A="0.113754" C="0.581115" G="0.155277" T="0.149855"/>
      <pos A="0.0939566" C="0.0415385" G="0.055902" T="0.808603"/>
      <pos A="0.0159316" C="0.0135896" G="0.961146" T="0.0093329"/>
      <pos A="0.0334" C="0.826446" G="0.00970777" T="0.130446"/>
      <pos A="0.770949" C="0.0493022" G="0.0601718" T="0.119577"/>
      <pos A="0.172758" C="0.142079" G="0.565198" T="0.119965"/>
      <pos A="0.0613489" C="0.107918" G="0.0694884" T="0.761245"/>
      <pos A="0.134328" C="0.125774" G="0.346263" T="0.393635"/>
      <pos A="0.175863" C="0.517452" G="0.127327" T="0.179357"/>
      <pos A="0.192944" C="0.438262" G="0.162652" T="0.206142"/>
      <pos A="0.27718" C="0.308221" G="0.241842" T="0.172758"/>
      <pos A="0.208083" C="0.3319" G="0.298905" T="0.161112"/>
      <pos A="0.181298" C="0.441756" G="0.217775" T="0.159171"/>
      <pos A="0.25777" C="0.234466" G="0.14596" T="0.361803"/>
      <pos A="0.218564" C="0.283377" G="0.210011" T="0.288048"/>
      <pos A="0.230209" C="0.350145" G="0.191766" T="0.22788"/>
      <pos A="0.175475" C="0.303174" G="0.152559" T="0.368791"/>
      <pos A="0.217399" C="0.177791" G="0.404102" T="0.200707"/>
      <pos A="0.234479" C="0.116459" G="0.482127" T="0.166935"/>
      <pos A="0.0691126" C="0.805096" G="0.0601718" T="0.0656197"/>
      <pos A="0.0147677" C="0.976285" G="0.00349701" T="0.00545105"/>
      <pos A="0.739895" C="0.0376567" G="0.106754" T="0.115695"/>
      <pos A="0.0493154" C="0.546954" G="0.373048" T="0.0306831"/>
      <pos A="0.135104" C="0.394398" G="0.0679355" T="0.402563"/>
      <pos A="0.845868" C="0.0209653" G="0.0822979" T="0.0508683"/>
      <pos A="0.0124378" C="0.00349701" G="0.980943" T="0.00312214"/>
      <pos A="0.442546" C="0.00543793" G="0.543072" T="0.00894492"/>
      <pos A="0.0656197" C="0.0275641" G="0.468929" T="0.437887"/>
      <pos A="0.0240833" C="0.00543793" G="0.959593" T="0.0108858"/>
      <pos A="0.0462105" C="0.0535721" G="0.821788" T="0.0784292"/>
      <pos A="0.130058" C="0.711544" G="0.0333868" T="0.125011"/>
      <pos A="0.396352" C="0.0636657" G="0.450685" T="0.0892988"/>
      <pos A="0.108319" C="0.507359" G="0.287259" T="0.0970625"/>
      <pos A="0.121906" C="0.346263" G="0.102872" T="0.42896"/>
      <pos A="0.305516" C="0.229419" G="0.255816" T="0.209247"/>
    </motif>
  </targets>
  <matches>
    <query idx="4">
      <target idx="6" rc="n" off="-28" pv="8.33e-05" ev="1.63e-01" qv="2.01e-01"/>
      <target idx="0" rc="y" off="-4" pv="5.11e-04" ev="1.00e+00" qv="6.21e-01"/>
    </query>
    <query idx="14">
      <target idx="21" rc="n" off="0" pv="4.18e-08" ev="8.18e-05" qv="9.24e-05"/>
      <target idx="22" rc="n" off="-2" pv="4.74e-08" ev="9.28e-05" qv="9.24e-05"/>
      <target idx="25" rc="n" off="-3" pv="8.87e-07" ev="1.73e-03" qv="1.15e-03"/>
      <target idx="29" rc="y" off="-1" pv="1.23e-06" ev="2.40e-03" qv="1.20e-03"/>
      <target idx="26" rc="y" off="0" pv="4.08e-05" ev="7.97e-02" qv="3.18e-02"/>
      <target idx="39" rc="y" off="0" pv="5.40e-05" ev="1.06e-01" qv="3.39e-02"/>
      <target idx="27" rc="n" off="-1" pv="6.10e-05" ev="1.19e-01" qv="3.39e-02"/>
      <target idx="28" rc="y" off="-2" pv="8.88e-05" ev="1.74e-01" qv="4.33e-02"/>
      <target idx="15" rc="y" off="-12" pv="1.00e-04" ev="1.96e-01" qv="4.35e-02"/>
      <target idx="19" rc="y" off="-15" pv="1.27e-04" ev="2.48e-01" qv="4.93e-02"/>
      <target idx="18" rc="y" off="-3" pv="1.45e-04" ev="2.84e-01" qv="4.99e-02"/>
      <target idx="32" rc="y" off="-5" pv="1.70e-04" ev="3.32e-01" qv="4.99e-02"/>
      <target idx="20" rc="n" off="-3" pv="1.70e-04" ev="3.33e-01" qv="4.99e-02"/>
      <target idx="16" rc="n" off="-3" pv="1.79e-04" ev="3.51e-01" qv="4.99e-02"/>
      <target idx="24" rc="y" off="1" pv="2.64e-04" ev="5.17e-01" qv="6.86e-02"/>
      <target idx="10" rc="y" off="-18" pv="3.12e-04" ev="6.11e-01" qv="7.58e-02"/>
      <target idx="9" rc="y" off="-17" pv="3.31e-04" ev="6.47e-01" qv="7.58e-02"/>
      <target idx="3" rc="y" off="-3" pv="3.96e-04" ev="7.76e-01" qv="8.58e-02"/>
    </query>
    <query idx="2">
      <target idx="6" rc="y" off="-23" pv="8.73e-05" ev="1.71e-01" qv="3.37e-01"/>
      <target idx="7" rc="n" off="-2" pv="3.79e-04" ev="7.42e-01" qv="4.21e-01"/>
      <target idx="0" rc="y" off="-6" pv="4.30e-04" ev="8.42e-01" qv="4.21e-01"/>
    </query>
    <query idx="0">
      <target idx="22" rc="y" off="1" pv="1.66e-09" ev="3.25e-06" qv="6.45e-06"/>
      <target idx="21" rc="y" off="1" pv="1.54e-08" ev="3.02e-05" qv="3.00e-05"/>
      <target idx="25" rc="y" off="-3" pv="3.33e-08" ev="6.51e-05" qv="4.32e-05"/>
      <target idx="29" rc="n" off="-13" pv="2.30e-07" ev="4.49e-04" qv="2.23e-04"/>
      <target idx="26" rc="n" off="-8" pv="8.49e-07" ev="1.66e-03" qv="6.60e-04"/>
      <target idx="28" rc="n" off="-5" pv="3.71e-06" ev="7.25e-03" qv="2.26e-03"/>
      <target idx="39" rc="n" off="-10" pv="4.07e-06" ev="7.97e-03" qv="2.26e-03"/>
      <target idx="27" rc="y" off="-5" pv="1.45e-05" ev="2.84e-02" qv="7.05e-03"/>
      <target idx="24" rc="n" off="-10" pv="2.01e-05" ev="3.93e-02" qv="8.68e-03"/>
      <target idx="23" rc="y" off="-5" pv="3.89e-05" ev="7.61e-02" qv="1.51e-02"/>
      <target idx="15" rc="n" off="0" pv="5.08e-05" ev="9.94e-02" qv="1.80e-02"/>
      <target idx="32" rc="n" off="-15" pv="6.62e-05" ev="1.30e-01" qv="2.15e-02"/>
      <target idx="18" rc="n" off="-10" pv="1.05e-04" ev="2.05e-01" qv="3.13e-02"/>
      <target idx="19" rc="n" off="-11" pv="1.47e-04" ev="2.87e-01" qv="3.73e-02"/>
      <target idx="36" rc="n" off="-10" pv="1.54e-04" ev="3.00e-01" qv="3.73e-02"/>
      <target idx="16" rc="y" off="-10" pv="1.54e-04" ev="3.00e-01" qv="3.73e-02"/>
      <target idx="20" rc="y" off="2" pv="2.77e-04" ev="5.41e-01" qv="6.33e-02"/>
      <target idx="30" rc="n" off="-23" pv="3.26e-04" ev="6.38e-01" qv="7.05e-02"/>
      <target idx="17" rc="y" off="-10" pv="4.12e-04" ev="8.06e-01" qv="8.43e-02"/>
      <target idx="1" rc="n" off="-12" pv="4.50e-04" ev="8.80e-01" qv="8.75e-02"/>
    </query>
    <query idx="11">
      <target idx="0" rc="n" off="-20" pv="1.38e-04" ev="2.70e-01" qv="2.70e-01"/>
      <target idx="7" rc="n" off="-8" pv="1.38e-04" ev="2.70e-01" qv="2.70e-01"/>
    </query>
    <query idx="9">
      <target idx="22" rc="n" off="7" pv="2.10e-09" ev="4.11e-06" qv="8.18e-06"/>
      <target idx="25" rc="n" off="-2" pv="5.99e-08" ev="1.17e-04" qv="1.16e-04"/>
      <target idx="21" rc="n" off="8" pv="4.74e-07" ev="9.27e-04" qv="5.29e-04"/>
      <target idx="29" rc="y" off="-10" pv="5.44e-07" ev="1.06e-03" qv="5.29e-04"/>
      <target idx="28" rc="y" off="-1" pv="9.73e-07" ev="1.90e-03" qv="7.57e-04"/>
      <target idx="39" rc="y" off="-1" pv="2.60e-06" ev="5.08e-03" qv="1.68e-03"/>
      <target idx="26" rc="y" off="3" pv="4.40e-06" ev="8.61e-03" qv="2.45e-03"/>
      <target idx="32" rc="y" off="-5" pv="1.20e-05" ev="2.34e-02" qv="5.83e-03"/>
      <target idx="15" rc="y" off="-5" pv="2.63e-05" ev="5.14e-02" qv="1.14e-02"/>
      <target idx="23" rc="n" off="-2" pv="3.36e-05" ev="6.58e-02" qv="1.31e-02"/>
      <target idx="36" rc="y" off="-1" pv="8.91e-05" ev="1.74e-01" qv="3.15e-02"/>
      <target idx="24" rc="y" off="0" pv="1.13e-04" ev="2.20e-01" qv="3.58e-02"/>
      <target idx="19" rc="y" off="-6" pv="1.20e-04" ev="2.34e-01" qv="3.58e-02"/>
      <target idx="16" rc="n" off="-1" pv="1.66e-04" ev="3.25e-01" qv="4.61e-02"/>
      <target idx="27" rc="n" off="4" pv="1.92e-04" ev="3.76e-01" qv="4.98e-02"/>
      <target idx="18" rc="y" off="-1" pv="2.39e-04" ev="4.67e-01" qv="5.80e-02"/>
      <target idx="31" rc="y" off="9" pv="3.99e-04" ev="7.80e-01" qv="9.11e-02"/>
      <target idx="10" rc="y" off="-1" pv="4.22e-04" ev="8.24e-01" qv="9.11e-02"/>
      <target idx="8" rc="n" off="-16" pv="5.04e-04" ev="9.86e-01" qv="9.46e-02"/>
      <target idx="17" rc="n" off="-1" pv="5.11e-04" ev="9.99e-01" qv="9.46e-02"/>
      <target idx="20" rc="n" off="-1" pv="5.11e-04" ev="9.99e-01" qv="9.46e-02"/>
    </query>
    <query idx="10">
      <target idx="4" rc="y" off="5" pv="2.41e-04" ev="4.71e-01" qv="4.07e-01"/>
      <target idx="35" rc="n" off="5" pv="3.83e-04" ev="7.49e-01" qv="4.07e-01"/>
      <target idx="36" rc="y" off="4" pv="4.51e-04" ev="8.82e-01" qv="4.07e-01"/>
      <target idx="38" rc="y" off="3" pv="4.89e-04" ev="9.56e-01" qv="4.07e-01"/>
    </query>
    <query idx="7">
      <target idx="41" rc="y" off="22" pv="2.22e-04" ev="4.35e-01" qv="2.70e-01"/>
      <target idx="34" rc="n" off="1" pv="2.95e-04" ev="5.77e-01" qv="2.70e-01"/>
      <target idx="33" rc="n" off="-1" pv="4.38e-04" ev="8.56e-01" qv="2.70e-01"/>
    </query>
    <query idx="12">
      <target idx="12" rc="y" off="-12" pv="9.26e-05" ev="1.81e-01" qv="2.10e-01"/>
      <target idx="11" rc="y" off="-12" pv="1.08e-04" ev="2.12e-01" qv="2.10e-01"/>
      <target idx="13" rc="y" off="-12" pv="1.72e-04" ev="3.37e-01" qv="2.11e-01"/>
      <target idx="40" rc="n" off="-1" pv="2.45e-04" ev="4.80e-01" qv="2.11e-01"/>
      <target idx="37" rc="y" off="3" pv="3.08e-04" ev="6.02e-01" qv="2.11e-01"/>
      <target idx="21" rc="n" off="-6" pv="3.27e-04" ev="6.39e-01" qv="2.11e-01"/>
      <target idx="14" rc="y" off="-15" pv="4.18e-04" ev="8.17e-01" qv="2.32e-01"/>
    </query>
    <query idx="1">
      <target idx="7" rc="n" off="-4" pv="1.56e-05" ev="3.05e-02" qv="6.09e-02"/>
      <target idx="6" rc="y" off="-13" pv="2.09e-04" ev="4.08e-01" qv="2.67e-01"/>
      <target idx="0" rc="y" off="-8" pv="3.42e-04" ev="6.68e-01" qv="2.67e-01"/>
    </query>
    <query idx="6">
      <target idx="21" rc="y" off="-6" pv="1.51e-04" ev="2.96e-01" qv="5.92e-01"/>
    </query>
    <query idx="8">
      <target idx="5" rc="y" off="-6" pv="3.50e-04" ev="6.84e-01" qv="1.00e+00"/>
    </query>
    <query idx="13">
      <target idx="21" rc="n" off="0" pv="8.18e-09" ev="1.60e-05" qv="1.89e-05"/>
      <target idx="29" rc="y" off="-2" pv="9.71e-09" ev="1.90e-05" qv="1.89e-05"/>
      <target idx="22" rc="n" off="11" pv="2.25e-08" ev="4.40e-05" qv="2.92e-05"/>
      <target idx="25" rc="n" off="9" pv="3.27e-07" ev="6.39e-04" qv="3.08e-04"/>
      <target idx="27" rc="n" off="-1" pv="3.95e-07" ev="7.73e-04" qv="3.08e-04"/>
      <target idx="26" rc="y" off="2" pv="1.02e-05" ev="2.00e-02" qv="6.64e-03"/>
      <target idx="39" rc="y" off="2" pv="3.14e-05" ev="6.14e-02" qv="1.75e-02"/>
      <target idx="32" rc="y" off="-1" pv="5.03e-05" ev="9.84e-02" qv="2.45e-02"/>
      <target idx="23" rc="n" off="0" pv="8.28e-05" ev="1.62e-01" qv="3.58e-02"/>
      <target idx="24" rc="y" off="0" pv="1.44e-04" ev="2.81e-01" qv="5.59e-02"/>
      <target idx="3" rc="y" off="-7" pv="2.74e-04" ev="5.35e-01" qv="8.23e-02"/>
      <target idx="9" rc="y" off="-9" pv="2.84e-04" ev="5.55e-01" qv="8.23e-02"/>
      <target idx="16" rc="n" off="1" pv="2.88e-04" ev="5.63e-01" qv="8.23e-02"/>
      <target idx="28" rc="y" off="-2" pv="2.96e-04" ev="5.79e-01" qv="8.23e-02"/>
      <target idx="20" rc="n" off="-4" pv="3.53e-04" ev="6.90e-01" qv="9.16e-02"/>
      <target idx="2" rc="y" off="-16" pv="3.98e-04" ev="7.79e-01" qv="9.34e-02"/>
      <target idx="15" rc="y" off="-12" pv="4.08e-04" ev="7.98e-01" qv="9.34e-02"/>
      <target idx="36" rc="y" off="2" pv="4.33e-04" ev="8.46e-01" qv="9.36e-02"/>
      <target idx="18" rc="y" off="-4" pv="5.10e-04" ev="9.97e-01" qv="1.04e-01"/>
    </query>
  </matches>
  <runtime cycles="466953078" seconds="466.953"/>
</tomtom>
