# Supplementary material for: Transcriptome analysis reveals a de novo DNA element that may interact with chromatin-associated proteins in Plasmodium berghei during erythrocytic development
Source: Sci Rep. 2025 May 28;15:18621. doi: 10.1038/s41598-025-03586-4 (PMC12120095; doi:10.1038/s41598-025-03586-4)
Supplement: Supplementary file 5 — Supplementary Information 5. [file 41598_2025_3586_MOESM5_ESM.zip › Supplementary File S6/tomtom/DynSpansBySourceId_trophozoite/tomtom.tsv]

Query_ID	Target_ID	Optimal_offset	p-value	E-value	q-value	Overlap	Query_consensus	Target_consensus	Orientation
YTTTTTTTTTTTTTTTTTTTTTTTTTTTT	MA1267.1	1	1.43431e-09	2.80552e-06	5.59022e-06	28	TTTTTTTTTTTTTTTTTTTTTTTTTTTTT	TTTTTTTTTTTTTTTACTTTTTTTTTTTT	+
YTTTTTTTTTTTTTTTTTTTTTTTTTTTT	MA1268.1	0	8.37447e-09	1.63805e-05	1.63197e-05	27	TTTTTTTTTTTTTTTTTTTTTTTTTTTTT	TTTTCACTTTTTCTTTTTTTTTTTTTT	+
YTTTTTTTTTTTTTTTTTTTTTTTTTTTT	MA1281.1	-1	4.47455e-08	8.75221e-05	5.81316e-05	21	TTTTTTTTTTTTTTTTTTTTTTTTTTTTT	TTTTTTTTTTTTTACTTTTTT	-
YTTTTTTTTTTTTTTTTTTTTTTTTTTTT	MA1274.1	-1	2.64e-07	0.000516384	0.000257234	21	TTTTTTTTTTTTTTTTTTTTTTTTTTTTT	TTTACTTTTTTTTTTTTTTTT	+
YTTTTTTTTTTTTTTTTTTTTTTTTTTTT	MA1278.1	0	3.18207e-06	0.00622413	0.00248041	21	TTTTTTTTTTTTTTTTTTTTTTTTTTTTT	TTTTTTTTTTTTTTACTTTTT	+
YTTTTTTTTTTTTTTTTTTTTTTTTTTTT	MA1277.1	0	8.30791e-06	0.0162503	0.00539666	21	TTTTTTTTTTTTTTTTTTTTTTTTTTTTT	TTTTTTTTACTTTTTCTTTTT	-
YTTTTTTTTTTTTTTTTTTTTTTTTTTTT	MA1871.1	1	2.05917e-05	0.0402774	0.0110255	19	TTTTTTTTTTTTTTTTTTTTTTTTTTTTT	TTTTTTTTTGTTTTTTTTTT	-
YTTTTTTTTTTTTTTTTTTTTTTTTTTTT	MA1279.1	-8	2.2631e-05	0.0442662	0.0110255	21	TTTTTTTTTTTTTTTTTTTTTTTTTTTTT	TTTTCACTTTTTCTTTTTTTT	-
YTTTTTTTTTTTTTTTTTTTTTTTTTTTT	MA1160.1	-10	8.01603e-05	0.156793	0.0329083	19	TTTTTTTTTTTTTTTTTTTTTTTTTTTTT	TTTTTTTTTGTCGTTTTGTG	+
YTTTTTTTTTTTTTTTTTTTTTTTTTTTT	MA1156.1	-1	8.98106e-05	0.175669	0.0329083	20	TTTTTTTTTTTTTTTTTTTTTTTTTTTTT	TTTTTTTTTGTCGTTTTCTG	+
YTTTTTTTTTTTTTTTTTTTTTTTTTTTT	MA1823.1	-12	9.2878e-05	0.181669	0.0329083	12	TTTTTTTTTTTTTTTTTTTTTTTTTTTTT	TTTTTTCTTTTT	-
YTTTTTTTTTTTTTTTTTTTTTTTTTTTT	MA1158.1	-4	0.000103287	0.20203	0.0335467	20	TTTTTTTTTTTTTTTTTTTTTTTTTTTTT	TTTTTTTTTGTCGTTTTCTG	-
YTTTTTTTTTTTTTTTTTTTTTTTTTTTT	MA1270.1	-10	0.000159103	0.311206	0.0477003	19	TTTTTTTTTTTTTTTTTTTTTTTTTTTTT	TTTACTTTTTGCTTTTTTT	+
YTTTTTTTTTTTTTTTTTTTTTTTTTTTT	MA1159.1	-13	0.000172394	0.337203	0.0479932	15	TTTTTTTTTTTTTTTTTTTTTTTTTTTTT	TTTTTGTCTTTTTTT	-
YTTTTTTTTTTTTTTTTTTTTTTTTTTTT	MA1273.1	-5	0.000186112	0.364035	0.0483579	19	TTTTTTTTTTTTTTTTTTTTTTTTTTTTT	TTTTTTGCCTTTTTTTTTT	-
YTTTTTTTTTTTTTTTTTTTTTTTTTTTT	MA1125.1	-10	0.000204099	0.399218	0.0496602	12	TTTTTTTTTTTTTTTTTTTTTTTTTTTTT	TTTTTTTTTAAA	-
YTTTTTTTTTTTTTTTTTTTTTTTTTTTT	MA1866.1	1	0.000216607	0.423683	0.0496602	19	TTTTTTTTTTTTTTTTTTTTTTTTTTTTT	TTTTTGTTTGTTTTTTTTTT	-
YTTTTTTTTTTTTTTTTTTTTTTTTTTTT	MA0940.1	-18	0.000275029	0.537956	0.0595512	11	TTTTTTTTTTTTTTTTTTTTTTTTTTTTT	TTTCCTTTTTTGG	-
YTTTTTTTTTTTTTTTTTTTTTTTTTTTT	MA1371.1	-13	0.000339483	0.664028	0.0668272	16	TTTTTTTTTTTTTTTTTTTTTTTTTTTTT	TTTTTTGTCGTTTTGTG	-
YTTTTTTTTTTTTTTTTTTTTTTTTTTTT	MA1157.1	-1	0.000342925	0.67076	0.0668272	20	TTTTTTTTTTTTTTTTTTTTTTTTTTTTT	TTTTTTTTTGTCGTTTTGTG	+
YTTTTTTTTTTTTTTTTTTTTTTTTTTTT	MA1374.1	-12	0.000492998	0.964305	0.0906228	17	TTTTTTTTTTTTTTTTTTTTTTTTTTTTT	TTTTTTTGTCGTTTTGTG	-
ATAAWTAWAWAWATATATATATATATATATATATATATATA	MA1864.1	2	7.99424e-05	0.156367	0.312458	18	ATAAATAAATATATATATATATATATATATATATATATATA	ATATAAATAAATAAACAAAA	+
ATAAWTAWAWAWATATATATATATATATATATATATATATA	MA0386.1	-8	0.00037015	0.724013	0.382458	21	ATAAATAAATATATATATATATATATATATATATATATATA	GACTAGATATATATATTCGAT	+
ATAAWTAWAWAWATATATATATATATATATATATATATATA	MA0845.1	-9	0.000383668	0.750455	0.382458	11	ATAAATAAATATATATATATATATATATATATATATATATA	TATGTAAATAT	+
ATAAWTAWAWAWATATATATATATATATATATATATATATA	MA0379.1	-29	0.000489409	0.957284	0.382458	5	ATAAATAAATATATATATATATATATATATATATATATATA	TATAT	-
DBNTDTNKTTBYNYHTBYWBHTTTTKTTY	MA1278.1	-17	1.90893e-09	3.73388e-06	7.33301e-06	12	TTATTTATTTTTATCTGTATTTTTTTTTT	TTTTTTTTTTTTTTACTTTTT	+
DBNTDTNKTTBYNYHTBYWBHTTTTKTTY	MA1267.1	-3	3.96339e-09	7.75238e-06	7.6125e-06	26	TTATTTATTTTTATCTGTATTTTTTTTTT	TTTTTTTTTTTTTTTACTTTTTTTTTTTT	+
DBNTDTNKTTBYNYHTBYWBHTTTTKTTY	MA1268.1	-1	2.66937e-08	5.22129e-05	3.41806e-05	27	TTATTTATTTTTATCTGTATTTTTTTTTT	TTTTCACTTTTTCTTTTTTTTTTTTTT	+
DBNTDTNKTTBYNYHTBYWBHTTTTKTTY	MA1281.1	-19	3.60761e-08	7.05648e-05	3.46458e-05	10	TTATTTATTTTTATCTGTATTTTTTTTTT	TTTTTTTTTTTTTACTTTTTT	-
DBNTDTNKTTBYNYHTBYWBHTTTTKTTY	MA1277.1	-5	3.03108e-07	0.000592879	0.000232873	21	TTATTTATTTTTATCTGTATTTTTTTTTT	TTTTTTTTACTTTTTCTTTTT	-
DBNTDTNKTTBYNYHTBYWBHTTTTKTTY	MA1279.1	-7	4.18168e-07	0.000817936	0.000267726	21	TTATTTATTTTTATCTGTATTTTTTTTTT	TTTTCACTTTTTCTTTTTTTT	-
DBNTDTNKTTBYNYHTBYWBHTTTTKTTY	MA1274.1	-8	9.93076e-07	0.00194246	0.000544974	21	TTATTTATTTTTATCTGTATTTTTTTTTT	TTTACTTTTTTTTTTTTTTTT	+
DBNTDTNKTTBYNYHTBYWBHTTTTKTTY	MA1871.1	-7	2.65587e-06	0.00519488	0.00127529	20	TTATTTATTTTTATCTGTATTTTTTTTTT	TTTTTTTTTGTTTTTTTTTT	-
DBNTDTNKTTBYNYHTBYWBHTTTTKTTY	MA1869.1	-6	5.81134e-06	0.011367	0.00248042	20	TTATTTATTTTTATCTGTATTTTTTTTTT	TTTTTTTTGTTTATTTTTTT	+
DBNTDTNKTTBYNYHTBYWBHTTTTKTTY	MA1866.1	-7	8.70497e-06	0.0170269	0.00334394	20	TTATTTATTTTTATCTGTATTTTTTTTTT	TTTTTGTTTGTTTTTTTTTT	-
DBNTDTNKTTBYNYHTBYWBHTTTTKTTY	MA1270.1	-10	1.48204e-05	0.0289887	0.00517557	19	TTATTTATTTTTATCTGTATTTTTTTTTT	TTTACTTTTTGCTTTTTTT	+
DBNTDTNKTTBYNYHTBYWBHTTTTKTTY	MA1870.1	-6	1.63557e-05	0.0319918	0.00523576	20	TTATTTATTTTTATCTGTATTTTTTTTTT	TTTTGTTTGTTTATTTTTTT	-
DBNTDTNKTTBYNYHTBYWBHTTTTKTTY	MA1862.1	-6	1.80823e-05	0.0353691	0.00534321	20	TTATTTATTTTTATCTGTATTTTTTTTTT	TTTTTTTTGTTTATTTATTT	+
DBNTDTNKTTBYNYHTBYWBHTTTTKTTY	MA1864.1	-6	2.20652e-05	0.0431596	0.00605441	20	TTATTTATTTTTATCTGTATTTTTTTTTT	TTTTGTTTATTTATTTATAT	-
DBNTDTNKTTBYNYHTBYWBHTTTTKTTY	MA1863.1	-1	3.50445e-05	0.0685471	0.00897471	20	TTATTTATTTTTATCTGTATTTTTTTTTT	TTTTTTTTTGTTTTTTTAGT	+
DBNTDTNKTTBYNYHTBYWBHTTTTKTTY	MA1284.1	12	4.0199e-05	0.0786292	0.00965131	18	TTATTTATTTTTATCTGTATTTTTTTTTT	TGTGGGCCCCACCTCCTCTCTTGGGCCTAT	+
DBNTDTNKTTBYNYHTBYWBHTTTTKTTY	MA1978.1	-5	7.18938e-05	0.140624	0.0162455	21	TTATTTATTTTTATCTGTATTTTTTTTTT	AATTAGTCCATTTATATTTAT	-
DBNTDTNKTTBYNYHTBYWBHTTTTKTTY	MA1873.1	-7	0.000131293	0.256808	0.0273669	20	TTATTTATTTTTATCTGTATTTTTTTTTT	TTTTATTGTTTATATATTTT	+
DBNTDTNKTTBYNYHTBYWBHTTTTKTTY	MA1865.1	-4	0.00013536	0.264763	0.0273669	20	TTATTTATTTTTATCTGTATTTTTTTTTT	TTTTGTTTGTTTGTTTTTTT	+
DBNTDTNKTTBYNYHTBYWBHTTTTKTTY	MA1273.1	-6	0.000214845	0.420237	0.0412654	19	TTATTTATTTTTATCTGTATTTTTTTTTT	TTTTTTGCCTTTTTTTTTT	-
DBNTDTNKTTBYNYHTBYWBHTTTTKTTY	MA1300.1	9	0.000424384	0.830095	0.0776302	10	TTATTTATTTTTATCTGTATTTTTTTTTT	CGTTGACTTTTTTTAACAT	+
DBNTDTNKTTBYNYHTBYWBHTTTTKTTY	MA1875.1	-1	0.000453817	0.887667	0.0792409	20	TTATTTATTTTTATCTGTATTTTTTTTTT	AAATATCTTATCTTATTTTT	-
ATATATATATATATA	MA0015.1	-6	8.51832e-05	0.166618	0.26219	9	ATATATATATATATA	GTATATATAC	-
ATATATATATATATA	MA0379.1	-10	0.00014979	0.292989	0.26219	5	ATATATATATATATA	ATATA	+
ATATATATATATATA	MA0386.1	5	0.00033511	0.655474	0.26219	15	ATATATATATATATA	ATCGAATATATATATCTAGTC	-
ATATATATATATATA	MA1974.1	-7	0.000408583	0.799188	0.266396	8	ATATATATATATATA	AATATATACCATATA	+
NVWBHWNSTWYWVWWVHABHWMHACMACM	MA1773.1	-10	2.28615e-06	0.00447171	0.00862702	19	TCATCATCTATTGATAAAGATCCACCACC	TTTCAAAATTTTCACCTACCT	+
NVWBHWNSTWYWVWWVHABHWMHACMACM	MA1284.1	11	5.25067e-06	0.0102703	0.00990698	19	TCATCATCTATTGATAAAGATCCACCACC	TGTGGGCCCCACCTCCTCTCTTGGGCCTAT	+
NVWBHWNSTWYWVWWVHABHWMHACMACM	MA1248.1	-15	8.2472e-06	0.0161315	0.0103739	14	TCATCATCTATTGATAAAGATCCACCACC	CCACCACCACCTCCACCGAC	+
NVWBHWNSTWYWVWWVHABHWMHACMACM	MA1232.1	-15	4.85682e-05	0.0949995	0.0315648	14	TCATCATCTATTGATAAAGATCCACCACC	CCACCACCGCCTCCACCGCC	-
NVWBHWNSTWYWVWWVHABHWMHACMACM	MA1903.1	0	5.37998e-05	0.105232	0.0315648	20	TCATCATCTATTGATAAAGATCCACCACC	TAAAAATCAATTAAAAACAA	+
NVWBHWNSTWYWVWWVHABHWMHACMACM	MA1884.1	-1	9.35447e-05	0.182973	0.0315648	20	TCATCATCTATTGATAAAGATCCACCACC	ATAATAATAATGATAATTAA	+
NVWBHWNSTWYWVWWVHABHWMHACMACM	MA1258.1	-18	0.000109665	0.214504	0.0315648	11	TCATCATCTATTGATAAAGATCCACCACC	CCACCTCCACCGACATAACCA	-
NVWBHWNSTWYWVWWVHABHWMHACMACM	MA1895.1	-1	0.000112913	0.220858	0.0315648	20	TCATCATCTATTGATAAAGATCCACCACC	TTAAATTAATTAATTAAAAA	-
NVWBHWNSTWYWVWWVHABHWMHACMACM	MA1776.1	13	0.000114429	0.223822	0.0315648	8	TCATCATCTATTGATAAAGATCCACCACC	TCCACCTAACATTACCACTAC	+
NVWBHWNSTWYWVWWVHABHWMHACMACM	MA1906.1	-1	0.000123958	0.242461	0.0315648	20	TCATCATCTATTGATAAAGATCCACCACC	TTTTAATTAATGAGGTTTTT	+
NVWBHWNSTWYWVWWVHABHWMHACMACM	MA1262.1	-18	0.000127197	0.248798	0.0315648	11	TCATCATCTATTGATAAAGATCCACCACC	CCGCCGCCTCCGCCGCCGCCA	+
NVWBHWNSTWYWVWWVHABHWMHACMACM	MA1924.1	-1	0.000136013	0.266042	0.0315648	20	TCATCATCTATTGATAAAGATCCACCACC	TAAATTTAATTAAATAAAAA	+
NVWBHWNSTWYWVWWVHABHWMHACMACM	MA1883.1	-3	0.000155924	0.304988	0.0315648	20	TCATCATCTATTGATAAAGATCCACCACC	TTTTTAATTAATTAATTTTT	+
NVWBHWNSTWYWVWWVHABHWMHACMACM	MA1910.1	-1	0.000163508	0.319822	0.0315648	20	TCATCATCTATTGATAAAGATCCACCACC	ATAAATTAATTAATTAAATT	-
NVWBHWNSTWYWVWWVHABHWMHACMACM	MA1251.1	-16	0.000177361	0.346917	0.0315648	13	TCATCATCTATTGATAAAGATCCACCACC	CTTCATCACCACCGACAAT	+
NVWBHWNSTWYWVWWVHABHWMHACMACM	MA1898.1	-1	0.00017914	0.350398	0.0315648	20	TCATCATCTATTGATAAAGATCCACCACC	TAATAATTAATGATTTTTTA	+
NVWBHWNSTWYWVWWVHABHWMHACMACM	MA1873.1	0	0.000182001	0.355993	0.0315648	20	TCATCATCTATTGATAAAGATCCACCACC	TTTTATTGTTTATATATTTT	+
NVWBHWNSTWYWVWWVHABHWMHACMACM	MA1894.1	-1	0.000196169	0.383707	0.0315648	20	TCATCATCTATTGATAAAGATCCACCACC	AAAAATTTGCTGACTCAGCA	+
NVWBHWNSTWYWVWWVHABHWMHACMACM	MA1879.1	-1	0.000196169	0.383707	0.0315648	20	TCATCATCTATTGATAAAGATCCACCACC	AATAATTAATTAATTAATTA	-
NVWBHWNSTWYWVWWVHABHWMHACMACM	MA1925.1	-1	0.000196169	0.383707	0.0315648	20	TCATCATCTATTGATAAAGATCCACCACC	ATAAATTAATTAATTAAATT	-
NVWBHWNSTWYWVWWVHABHWMHACMACM	MA1875.1	13	0.000222447	0.435106	0.0315648	7	TCATCATCTATTGATAAAGATCCACCACC	AAAAATAAGATAAGATATTT	+
NVWBHWNSTWYWVWWVHABHWMHACMACM	MA1885.1	-1	0.000234892	0.459449	0.0315648	20	TCATCATCTATTGATAAAGATCCACCACC	AAAACATTAATGATCATTTA	-
NVWBHWNSTWYWVWWVHABHWMHACMACM	MA1900.1	-1	0.000234892	0.459449	0.0315648	20	TCATCATCTATTGATAAAGATCCACCACC	AATAATTAATTAATTATTAA	-
NVWBHWNSTWYWVWWVHABHWMHACMACM	MA1852.1	0	0.000238239	0.465996	0.0315648	20	TCATCATCTATTGATAAAGATCCACCACC	AAAAAACCAATTAACAAAAA	-
NVWBHWNSTWYWVWWVHABHWMHACMACM	MA1904.1	-1	0.000256844	0.502386	0.0315648	20	TCATCATCTATTGATAAAGATCCACCACC	AAAAATTAATTAATTAAAAT	-
NVWBHWNSTWYWVWWVHABHWMHACMACM	MA1905.1	-1	0.000256844	0.502386	0.0315648	20	TCATCATCTATTGATAAAGATCCACCACC	AATAACTAATTAATTAAAAA	-
NVWBHWNSTWYWVWWVHABHWMHACMACM	MA0968.2	10	0.000267157	0.522559	0.0315648	5	TCATCATCTATTGATAAAGATCCACCACC	TGCCACGTCAGCATC	+
NVWBHWNSTWYWVWWVHABHWMHACMACM	MA1240.1	-20	0.000267574	0.523375	0.0315648	9	TCATCATCTATTGATAAAGATCCACCACC	TCCACCGCCTCCGCCGCCGCC	+
NVWBHWNSTWYWVWWVHABHWMHACMACM	MA1851.1	-1	0.000284867	0.5572	0.0316617	22	TCATCATCTATTGATAAAGATCCACCACC	TTAAAAATAATTATCTTAAATA	-
NVWBHWNSTWYWVWWVHABHWMHACMACM	MA1863.1	-14	0.000285271	0.55799	0.0316617	15	TCATCATCTATTGATAAAGATCCACCACC	ACTAAAAAAACAAAAAAAAA	-
NVWBHWNSTWYWVWWVHABHWMHACMACM	MA1874.1	-1	0.00030665	0.599807	0.0330621	20	TCATCATCTATTGATAAAGATCCACCACC	AATTTTCTTATCAGTTATTT	-
NVWBHWNSTWYWVWWVHABHWMHACMACM	MA1886.1	0	0.000338864	0.662818	0.0355205	20	TCATCATCTATTGATAAAGATCCACCACC	AAAAAAGCAATTAACATTAT	-
NVWBHWNSTWYWVWWVHABHWMHACMACM	MA0550.2	11	0.000426237	0.833719	0.0409263	9	TCATCATCTATTGATAAAGATCCACCACC	CCACACGTGCGACTTTTTTT	+
NVWBHWNSTWYWVWWVHABHWMHACMACM	MA1913.1	13	0.000438349	0.85741	0.0409263	7	TCATCATCTATTGATAAAGATCCACCACC	GGCTAAGTCAGCAAATTTTA	-
NVWBHWNSTWYWVWWVHABHWMHACMACM	MA1869.1	-13	0.000447343	0.875003	0.0409263	16	TCATCATCTATTGATAAAGATCCACCACC	AAAAAAATAAACAAAAAAAA	-
NVWBHWNSTWYWVWWVHABHWMHACMACM	MA1917.1	-2	0.000459966	0.899694	0.0409263	20	TCATCATCTATTGATAAAGATCCACCACC	AAATTTTATTGTTTTTTTTT	+
NVWBHWNSTWYWVWWVHABHWMHACMACM	MA1908.1	-3	0.000478108	0.935179	0.0409263	22	TCATCATCTATTGATAAAGATCCACCACC	AAACGGATTAATCCGCTTAAAA	+
NVWBHWNSTWYWVWWVHABHWMHACMACM	MA1857.1	0	0.000478396	0.935742	0.0409263	20	TCATCATCTATTGATAAAGATCCACCACC	TTTTCATTTCCGGTTTTTTT	-
AAAAAAAAAAAAAWAAAWWAWAAWAAWAA	MA1268.1	3	2.37397e-09	4.64349e-06	9.22867e-06	24	AAAAAAAAAAAAAAAAAAAAAAAAAAAAA	AAAAAAAAAAAAAAGAAAAAGTGAAAA	-
AAAAAAAAAAAAAWAAAWWAWAAWAAWAA	MA1267.1	2	8.12927e-09	1.59008e-05	1.5801e-05	27	AAAAAAAAAAAAAAAAAAAAAAAAAAAAA	AAAAAAAAAAAAGTAAAAAAAAAAAAAAA	-
AAAAAAAAAAAAAWAAAWWAWAAWAAWAA	MA1274.1	-1	2.37311e-08	4.64181e-05	3.07511e-05	21	AAAAAAAAAAAAAAAAAAAAAAAAAAAAA	AAAAAAAAAAAAAAAAGTAAA	-
AAAAAAAAAAAAAWAAAWWAWAAWAAWAA	MA1281.1	-2	1.45186e-07	0.000283983	0.0001411	21	AAAAAAAAAAAAAAAAAAAAAAAAAAAAA	AAAAAAGTAAAAAAAAAAAAA	+
AAAAAAAAAAAAAWAAAWWAWAAWAAWAA	MA1277.1	2	2.44202e-06	0.00477659	0.00189864	19	AAAAAAAAAAAAAAAAAAAAAAAAAAAAA	AAAAAGAAAAAGTAAAAAAAA	+
AAAAAAAAAAAAAWAAAWWAWAAWAAWAA	MA1279.1	-3	4.78445e-06	0.00935838	0.00309987	21	AAAAAAAAAAAAAAAAAAAAAAAAAAAAA	AAAAAAAAGAAAAAGTGAAAA	+
AAAAAAAAAAAAAWAAAWWAWAAWAAWAA	MA1278.1	-3	6.0066e-06	0.0117489	0.00333576	21	AAAAAAAAAAAAAAAAAAAAAAAAAAAAA	AAAAAGTAAAAAAAAAAAAAA	-
AAAAAAAAAAAAAWAAAWWAWAAWAAWAA	MA1871.1	2	7.25668e-06	0.0141941	0.00352623	18	AAAAAAAAAAAAAAAAAAAAAAAAAAAAA	AAAAAAAAAACAAAAAAAAA	+
AAAAAAAAAAAAAWAAAWWAWAAWAAWAA	MA1273.1	-1	6.28773e-05	0.122988	0.0271591	19	AAAAAAAAAAAAAAAAAAAAAAAAAAAAA	AAAAAAAAAAGGCAAAAAA	+
AAAAAAAAAAAAAWAAAWWAWAAWAAWAA	MA1823.1	-3	7.61249e-05	0.1489	0.0295931	12	AAAAAAAAAAAAAAAAAAAAAAAAAAAAA	AAAAAGAAAAAA	+
AAAAAAAAAAAAAWAAAWWAWAAWAAWAA	MA1125.1	0	9.38107e-05	0.183494	0.033153	12	AAAAAAAAAAAAAAAAAAAAAAAAAAAAA	TTTAAAAAAAAA	+
AAAAAAAAAAAAAWAAAWWAWAAWAAWAA	MA1159.1	-22	0.00010519	0.205751	0.0340766	7	AAAAAAAAAAAAAAAAAAAAAAAAAAAAA	AAAAAAAGACAAAAA	+
AAAAAAAAAAAAAWAAAWWAWAAWAAWAA	MA1270.1	-3	0.000160536	0.314008	0.0480056	19	AAAAAAAAAAAAAAAAAAAAAAAAAAAAA	AAAAAAAGCAAAAAGTAAA	-
AAAAAAAAAAAAAWAAAWWAWAAWAAWAA	MA1156.1	-1	0.000235079	0.459814	0.0637888	20	AAAAAAAAAAAAAAAAAAAAAAAAAAAAA	CAGAAAACGACAAAAAAAAA	-
AAAAAAAAAAAAAWAAAWWAWAAWAAWAA	MA1866.1	2	0.000246135	0.481439	0.0637888	18	AAAAAAAAAAAAAAAAAAAAAAAAAAAAA	AAAAAAAAAACAAACAAAAA	+
AAAAAAAAAAAAAWAAAWWAWAAWAAWAA	MA1158.1	-1	0.000343194	0.671287	0.083384	20	AAAAAAAAAAAAAAAAAAAAAAAAAAAAA	CAGAAAACGACAAAAAAAAA	+
AAAAAAAAAAAAAWAAAWWAWAAWAAWAA	MA1160.1	5	0.000417234	0.81611	0.0954101	15	AAAAAAAAAAAAAAAAAAAAAAAAAAAAA	CACAAAACGACAAAAAAAAA	-
RTGAWWMKKAWRAAGMTVMWG	MA1856.1	14	0.000206721	0.404345	0.362075	8	GTGATACTGATGAAGCTGCTG	AACCCAAACCGGAAGTGAGAAC	-
RTGAWWMKKAWRAAGMTVMWG	MA1720.1	-15	0.000261807	0.512094	0.362075	6	GTGATACTGATGAAGCTGCTG	CTGCTGTAATCTCTTT	-
RTGAWWMKKAWRAAGMTVMWG	MA1251.1	10	0.000404045	0.790311	0.362075	9	GTGATACTGATGAAGCTGCTG	ATTGTCGGTGGTGATGAAG	-
KYTSKAWCSTCTGRMHWRCCAAARGRGG	MA1123.2	-4	0.000195817	0.383017	0.406092	13	GCTGGAACGTCTGGAAAACCAAAAGGGG	AAACATCTGGAAT	-
KYTSKAWCSTCTGRMHWRCCAAARGRGG	MA0555.1	-14	0.000207904	0.40666	0.406092	14	GCTGGAACGTCTGGAAAACCAAAAGGGG	ATTACCAAAAAAGGAAAGAA	+
TTGGYTAGYTDYKGATWTGNGWGCTATGWTTRGTGRHGYWACTACAWTW	MA1868.1	-18	0.000136492	0.266978	0.227134	20	TTGGTTAGCTTTTGATATGGGAGCTATGATTAGTGGTGTTACTACAATA	AAGTAGGATGTTTTTTTGTG	+
TTGGYTAGYTDYKGATWTGNGWGCTATGWTTRGTGRHGYWACTACAWTW	MA1865.1	-19	0.000175172	0.342637	0.227134	20	TTGGTTAGCTTTTGATATGGGAGCTATGATTAGTGGTGTTACTACAATA	TTTTGTTTGTTTGTTTTTTT	+
TTGGYTAGYTDYKGATWTGNGWGCTATGWTTRGTGRHGYWACTACAWTW	MA1869.1	-19	0.000175172	0.342637	0.227134	20	TTGGTTAGCTTTTGATATGGGAGCTATGATTAGTGGTGTTACTACAATA	TTTTTTTTGTTTATTTTTTT	+
TTGGYTAGYTDYKGATWTGNGWGCTATGWTTRGTGRHGYWACTACAWTW	MA1776.1	-16	0.000256019	0.500772	0.248972	21	TTGGTTAGCTTTTGATATGGGAGCTATGATTAGTGGTGTTACTACAATA	GTAGTGGTAATGTTAGGTGGA	-
TTGGYTAGYTDYKGATWTGNGWGCTATGWTTRGTGRHGYWACTACAWTW	MA0316.1	10	0.000336911	0.658998	0.26211	5	TTGGTTAGCTTTTGATATGGGAGCTATGATTAGTGGTGTTACTACAATA	TGGGATCTGATTGGT	+
TTGGYTAGYTDYKGATWTGNGWGCTATGWTTRGTGRHGYWACTACAWTW	MA2041.1	-24	0.000444104	0.868667	0.28792	16	TTGGTTAGCTTTTGATATGGGAGCTATGATTAGTGGTGTTACTACAATA	TTTGGTTGGTGGGTAT	-
ATATATATATATWTATATATAYATATA	MA0015.1	-12	8.22945e-06	0.0160968	0.0321936	10	ATATATATATATATATATATATATATA	GTATATATAC	-
ATATATATATATWTATATATAYATATA	MA0386.1	-9	0.00020224	0.395581	0.20824	18	ATATATATATATATATATATATATATA	ATCGAATATATATATCTAGTC	-
GGGGGG	MA0753.2	2	1.75151e-06	0.00342595	0.00677192	6	GGGGGG	GTGGGGGGGGCGG	-
GGGGGG	MA0735.1	7	1.15079e-05	0.0225094	0.0128185	6	GGGGGG	GCTTCGTGGGGGGTCT	-
GGGGGG	MA0736.1	6	1.32617e-05	0.0259399	0.0128185	6	GGGGGG	CTTCGCGGGGGGTC	-
GGGGGG	MA0737.1	6	1.32617e-05	0.0259399	0.0128185	6	GGGGGG	CTTCGTGGGGGGTC	-
GGGGGG	MA1578.1	4	2.63939e-05	0.0516266	0.0204095	6	GGGGGG	AAGTGGGGGG	-
GGGGGG	MA1630.2	-1	3.38493e-05	0.0662092	0.0218121	5	GGGGGG	GGGGGAGGGGAG	+
GGGGGG	MA1584.1	7	5.46003e-05	0.106798	0.0301576	6	GGGGGG	GCACAGCGGGGGGTCG	-
GGGGGG	MA1430.1	1	8.87265e-05	0.173549	0.0428808	6	GGGGGG	GGGGGGGCCC	-
GGGGGG	MA0456.1	4	0.000106634	0.208576	0.0458091	6	GGGGGG	CAGCGGGGGGTC	-
GGGGGG	MA0696.1	6	0.000139427	0.27272	0.0539073	6	GGGGGG	CACAGCGGGGGGTC	-
GGGGGG	MA0751.1	7	0.000458965	0.897735	0.161319	6	GGGGGG	GCACAGCGGGGGGTC	-
# Tomtom (Motif Comparison Tool): Version 5.5.7 compiled on Jan 23 2025 at 10:16:31
# The format of this file is described at https://meme-suite.org/meme/doc/tomtom-output-format.html.
# tomtom -no-ssc -oc . -verbosity 1 -min-overlap 5 -dist ed -evalue -thresh 1.0 -incomplete-scores /mnt/sdb3/adaobi/R3/chip-seq2/meme_out_15/DynSpansBySourceId_trophozoite/meme.html /mnt/sdb3/adaobi/motifDB/motif_databases/JASPAR/JASPAR2022_CORE_non-redundant_v2.meme
