# Supplementary material for: Transcriptome analysis reveals a de novo DNA element that may interact with chromatin-associated proteins in Plasmodium berghei during erythrocytic development
Source: Sci Rep. 2025 May 28;15:18621. doi: 10.1038/s41598-025-03586-4 (PMC12120095; doi:10.1038/s41598-025-03586-4)
Supplement: Supplementary file 5 — Supplementary Information 5. [file 41598_2025_3586_MOESM5_ESM.zip › Supplementary File S6/tomtom/DynSpansBySourceId_trophozoite/tomtom.xml]

<?xml version='1.0' encoding='UTF-8' standalone='yes'?>
<tomtom version="5.5.7" release="Wed Jun 19 13:59:04 2024 -0700">
  <model>
    <command_line>tomtom -no-ssc -oc . -verbosity 1 -min-overlap 5 -dist ed -evalue -thresh 1.0 -incomplete-scores /mnt/sdb3/adaobi/R3/chip-seq2/meme_out_15/DynSpansBySourceId_trophozoite/meme.html /mnt/sdb3/adaobi/motifDB/motif_databases/JASPAR/JASPAR2022_CORE_non-redundant_v2.meme</command_line>
    <distance_measure value="ed"/>
    <threshold type="evalue">1</threshold>
    <alphabet name="DNA" like="dna">
      <letter id="A" symbol="A" complement="T" name="Adenine" colour="CC0000"/>
      <letter id="C" symbol="C" complement="G" name="Cytosine" colour="0000CC"/>
      <letter id="G" symbol="G" complement="C" name="Guanine" colour="FFB300"/>
      <letter id="T" symbol="T" aliases="U" complement="A" name="Thymine" colour="008000"/>
      <letter id="N" symbol="N" aliases="X." equals="ACGT" name="Any base"/>
      <letter id="V" symbol="V" equals="ACG" name="Not T"/>
      <letter id="H" symbol="H" equals="ACT" name="Not G"/>
      <letter id="D" symbol="D" equals="AGT" name="Not C"/>
      <letter id="B" symbol="B" equals="CGT" name="Not A"/>
      <letter id="M" symbol="M" equals="AC" name="Amino"/>
      <letter id="R" symbol="R" equals="AG" name="Purine"/>
      <letter id="W" symbol="W" equals="AT" name="Weak"/>
      <letter id="S" symbol="S" equals="CG" name="Strong"/>
      <letter id="Y" symbol="Y" equals="CT" name="Pyrimidine"/>
      <letter id="K" symbol="K" equals="GT" name="Keto"/>
    </alphabet>
    <strands>both</strands>
    <background from="--query--" A="0.406837" C="0.0931634" G="0.0931634" T="0.406837"/>
    <host>Nitro-AN515-51</host>
    <when>Fri May  2 05:47:30 2025</when>
  </model>
  <query_dbs>
    <db source="/mnt/sdb3/adaobi/R3/chip-seq2/meme_out_15/DynSpansBySourceId_trophozoite/meme.html" name="meme.html" loaded="15" excluded="0" last_mod_date="Fri May  2 01:49:59 2025"/>
  </query_dbs>
  <target_dbs>
    <db source="/mnt/sdb3/adaobi/motifDB/motif_databases/JASPAR/JASPAR2022_CORE_non-redundant_v2.meme" name="JASPAR2022_CORE_non-redundant_v2" loaded="1956" excluded="0" last_mod_date="Tue Jan  9 21:00:00 2024"/>
  </target_dbs>
  <queries>
    <motif db="0" id="AAAAAAAAAAAAAWAAAWWAWAAWAAWAA" alt="MEME-6" length="29" nsites="106" evalue="1.9e-031">
      <pos A="0.726114" C="8.78071e-05" G="0.273415" T="0.000383446"/>
      <pos A="0.754389" C="0.0377882" G="0.122614" T="0.0852094"/>
      <pos A="0.631863" C="0.0943389" G="0.226289" T="0.047509"/>
      <pos A="0.678988" C="0.0566385" G="0.141463" T="0.12291"/>
      <pos A="0.820365" C="8.78071e-05" G="0.179164" T="0.000383446"/>
      <pos A="0.735539" C="0.0754887" G="0.0849138" T="0.10406"/>
      <pos A="0.84864" C="8.78071e-05" G="0.150889" T="0.000383446"/>
      <pos A="0.980591" C="8.78071e-05" G="0.018938" T="0.000383446"/>
      <pos A="0.688413" C="0.0377882" G="8.78071e-05" T="0.273711"/>
      <pos A="0.782664" C="0.0849138" G="0.0283631" T="0.10406"/>
      <pos A="0.79209" C="8.78071e-05" G="0.00951292" T="0.19831"/>
      <pos A="0.669563" C="0.018938" G="0.0849138" T="0.226585"/>
      <pos A="0.801515" C="0.0566385" G="0.141463" T="0.000383446"/>
      <pos A="0.603588" C="8.78071e-05" G="0.0754887" T="0.320836"/>
      <pos A="0.697838" C="8.78071e-05" G="0.0754887" T="0.226585"/>
      <pos A="0.773239" C="8.78071e-05" G="0.103764" T="0.12291"/>
      <pos A="0.999441" C="8.78071e-05" G="8.78071e-05" T="0.000383446"/>
      <pos A="0.556463" C="8.78071e-05" G="8.78071e-05" T="0.443362"/>
      <pos A="0.415086" C="0.0472133" G="0.160314" T="0.377386"/>
      <pos A="0.895765" C="0.00951292" G="0.0943389" T="0.000383446"/>
      <pos A="0.594163" C="8.78071e-05" G="8.78071e-05" T="0.405661"/>
      <pos A="0.876915" C="0.018938" G="0.0849138" T="0.0192337"/>
      <pos A="0.631863" C="0.00951292" G="0.0754887" T="0.283136"/>
      <pos A="0.528188" C="8.78071e-05" G="0.0849138" T="0.386811"/>
      <pos A="0.876915" C="0.0283631" G="0.0943389" T="0.000383446"/>
      <pos A="0.81094" C="0.0377882" G="0.0849138" T="0.0663592"/>
      <pos A="0.481062" C="0.0283631" G="0.0566385" T="0.433936"/>
      <pos A="0.716689" C="0.0849138" G="0.198014" T="0.000383446"/>
      <pos A="0.744964" C="0.160314" G="0.0283631" T="0.0663592"/>
    </motif>
    <motif db="0" id="ATAAWTAWAWAWATATATATATATATATATATATATATATA" alt="MEME-2" length="41" nsites="84" evalue="2.6e-220">
      <pos A="0.737701" C="0.000110777" G="0.0357823" T="0.226405"/>
      <pos A="0.273968" C="0.0952355" G="0.000110777" T="0.630686"/>
      <pos A="0.737701" C="0.0238925" G="0.0120016" T="0.226405"/>
      <pos A="0.535561" C="0.154689" G="0.0476732" T="0.262077"/>
      <pos A="0.666358" C="0.000110777" G="0.000110777" T="0.33342"/>
      <pos A="0.178842" C="0.0476732" G="0.0952355" T="0.678248"/>
      <pos A="0.844717" C="0.000110777" G="0.0120016" T="0.143171"/>
      <pos A="0.583123" C="0.059564" G="0.0238925" T="0.33342"/>
      <pos A="0.856608" C="0.0120016" G="0.000110777" T="0.13128"/>
      <pos A="0.321531" C="0.0357823" G="0.000110777" T="0.642576"/>
      <pos A="0.749592" C="0.000110777" G="0.0714548" T="0.178842"/>
      <pos A="0.380983" C="0.0238925" G="0.000110777" T="0.595014"/>
      <pos A="0.773374" C="0.000110777" G="0.0833447" T="0.143171"/>
      <pos A="0.0718278" C="0.059564" G="0.0357823" T="0.832826"/>
      <pos A="0.797154" C="0.0714548" G="0.0120016" T="0.11939"/>
      <pos A="0.273968" C="0.0833447" G="0.000110777" T="0.642576"/>
      <pos A="0.916061" C="0.000110777" G="0.000110777" T="0.0837177"/>
      <pos A="0.0837177" C="0.0357823" G="0.000110777" T="0.880388"/>
      <pos A="0.939841" C="0.0238925" G="0.0357823" T="0.000483753"/>
      <pos A="0.143171" C="0.0357823" G="0.0357823" T="0.785263"/>
      <pos A="0.975513" C="0.000110777" G="0.000110777" T="0.0242654"/>
      <pos A="0.059937" C="0.0238925" G="0.000110777" T="0.916061"/>
      <pos A="0.963623" C="0.0238925" G="0.0120016" T="0.000483753"/>
      <pos A="0.11939" C="0.0357823" G="0.000110777" T="0.844717"/>
      <pos A="0.999295" C="0.000110777" G="0.000110777" T="0.000483753"/>
      <pos A="0.0718278" C="0.000110777" G="0.000110777" T="0.927951"/>
      <pos A="0.975513" C="0.000110777" G="0.0238925" T="0.000483753"/>
      <pos A="0.0480461" C="0.0476732" G="0.000110777" T="0.90417"/>
      <pos A="0.987404" C="0.0120016" G="0.000110777" T="0.000483753"/>
      <pos A="0.000483753" C="0.0120016" G="0.000110777" T="0.987404"/>
      <pos A="0.975513" C="0.000110777" G="0.000110777" T="0.0242654"/>
      <pos A="0.000483753" C="0.0476732" G="0.000110777" T="0.951732"/>
      <pos A="0.987404" C="0.0120016" G="0.000110777" T="0.000483753"/>
      <pos A="0.000483753" C="0.0476732" G="0.000110777" T="0.951732"/>
      <pos A="0.963623" C="0.000110777" G="0.0238925" T="0.0123746"/>
      <pos A="0.000483753" C="0.0357823" G="0.000110777" T="0.963623"/>
      <pos A="0.892279" C="0.000110777" G="0.0476732" T="0.059937"/>
      <pos A="0.000483753" C="0.0120016" G="0.000110777" T="0.987404"/>
      <pos A="0.999295" C="0.000110777" G="0.000110777" T="0.000483753"/>
      <pos A="0.000483753" C="0.000110777" G="0.0238925" T="0.975513"/>
      <pos A="0.785263" C="0.000110777" G="0.0714548" T="0.143171"/>
    </motif>
    <motif db="0" id="ATATATATATATATA" alt="MEME-4" length="15" nsites="110" evalue="1.7e-016">
      <pos A="0.96313" C="8.4617e-05" G="0.0364156" T="0.000369516"/>
      <pos A="0.0821132" C="8.4617e-05" G="8.4617e-05" T="0.917718"/>
      <pos A="0.999461" C="8.4617e-05" G="8.4617e-05" T="0.000369516"/>
      <pos A="0.13661" C="0.0636628" G="8.4617e-05" T="0.799643"/>
      <pos A="0.999461" C="8.4617e-05" G="8.4617e-05" T="0.000369516"/>
      <pos A="0.000369516" C="8.4617e-05" G="0.0273328" T="0.972213"/>
      <pos A="0.899552" C="8.4617e-05" G="0.0727456" T="0.0276177"/>
      <pos A="0.0911959" C="0.00916736" G="8.4617e-05" T="0.899552"/>
      <pos A="0.872304" C="8.4617e-05" G="0.0636628" T="0.0639477"/>
      <pos A="0.0730305" C="0.0999938" G="0.0364156" T="0.79056"/>
      <pos A="0.999461" C="8.4617e-05" G="8.4617e-05" T="0.000369516"/>
      <pos A="0.000369516" C="8.4617e-05" G="0.00916736" T="0.990379"/>
      <pos A="0.9268" C="8.4617e-05" G="0.0727456" T="0.000369516"/>
      <pos A="0.000369516" C="8.4617e-05" G="8.4617e-05" T="0.999461"/>
      <pos A="0.981296" C="8.4617e-05" G="0.00916736" T="0.00945226"/>
    </motif>
    <motif db="0" id="ATATATATATATWTATATATAYATATA" alt="MEME-10" length="27" nsites="49" evalue="1.6e+002">
      <pos A="0.611827" C="0.061289" G="0.264955" T="0.0619279"/>
      <pos A="0.000828588" C="0.0816565" G="0.061289" T="0.856226"/>
      <pos A="0.917325" C="0.000189742" G="0.0816565" T="0.000828588"/>
      <pos A="0.000828588" C="0.183489" G="0.102023" T="0.71366"/>
      <pos A="0.835859" C="0.102023" G="0.061289" T="0.000828588"/>
      <pos A="0.163761" C="0.183489" G="0.000189742" T="0.65256"/>
      <pos A="0.815493" C="0.000189742" G="0.061289" T="0.123028"/>
      <pos A="0.163761" C="0.142756" G="0.000189742" T="0.693293"/>
      <pos A="0.754393" C="0.000189742" G="0.061289" T="0.184128"/>
      <pos A="0.204495" C="0.0205562" G="0.0409226" T="0.734026"/>
      <pos A="0.815493" C="0.0409226" G="0.000189742" T="0.143395"/>
      <pos A="0.163761" C="0.000189742" G="0.000189742" T="0.835859"/>
      <pos A="0.59146" C="0.000189742" G="0.000189742" T="0.40816"/>
      <pos A="0.265594" C="0.061289" G="0.000189742" T="0.672926"/>
      <pos A="0.774759" C="0.000189742" G="0.0816565" T="0.143395"/>
      <pos A="0.102662" C="0.061289" G="0.000189742" T="0.835859"/>
      <pos A="0.896959" C="0.000189742" G="0.0409226" T="0.0619279"/>
      <pos A="0.000828588" C="0.122389" G="0.000189742" T="0.876592"/>
      <pos A="0.856226" C="0.000189742" G="0.142756" T="0.000828588"/>
      <pos A="0.000828588" C="0.0816565" G="0.0205562" T="0.896959"/>
      <pos A="0.998792" C="0.000189742" G="0.000189742" T="0.000828588"/>
      <pos A="0.000828588" C="0.387155" G="0.000189742" T="0.611827"/>
      <pos A="0.998792" C="0.000189742" G="0.000189742" T="0.000828588"/>
      <pos A="0.184128" C="0.0816565" G="0.000189742" T="0.734026"/>
      <pos A="0.774759" C="0.0409226" G="0.163122" T="0.021195"/>
      <pos A="0.123028" C="0.061289" G="0.000189742" T="0.815493"/>
      <pos A="0.856226" C="0.0409226" G="0.0409226" T="0.0619279"/>
    </motif>
    <motif db="0" id="DBNTDTNKTTBYNYHTBYWBHTTTTKTTY" alt="MEME-3" length="29" nsites="154" evalue="8.5e-035">
      <pos A="0.324728" C="6.04564e-05" G="0.246653" T="0.428557"/>
      <pos A="0.0976038" C="0.194739" G="0.324525" T="0.383132"/>
      <pos A="0.324728" C="0.214207" G="0.168782" T="0.292282"/>
      <pos A="0.156007" C="0.116868" G="0.013039" T="0.714086"/>
      <pos A="0.285793" C="0.0779319" G="0.311546" T="0.324728"/>
      <pos A="0.110582" C="0.2791" G="0.0260176" T="0.584301"/>
      <pos A="0.337707" C="0.207718" G="0.175272" T="0.279304"/>
      <pos A="0.117071" C="0.149315" G="0.2791" T="0.454514"/>
      <pos A="0.123561" C="0.18176" G="0.18176" T="0.512918"/>
      <pos A="0.13005" C="0.123357" G="0.045486" T="0.701108"/>
      <pos A="0.0391997" C="0.259632" G="0.285589" T="0.415578"/>
      <pos A="0.000264008" C="0.428353" G="0.013039" T="0.558344"/>
      <pos A="0.31824" C="0.214207" G="0.259632" T="0.207921"/>
      <pos A="0.0651569" C="0.292079" G="0.129846" T="0.512918"/>
      <pos A="0.214411" C="0.382929" G="0.18825" T="0.214411"/>
      <pos A="0.156007" C="6.04564e-05" G="0.0584645" T="0.785468"/>
      <pos A="0.000264008" C="0.246653" G="0.408886" T="0.344197"/>
      <pos A="0.000264008" C="0.395907" G="0.00655024" T="0.597279"/>
      <pos A="0.571322" C="0.0195288" G="6.04564e-05" T="0.40909"/>
      <pos A="0.0521783" C="0.318036" G="0.214207" T="0.415578"/>
      <pos A="0.246857" C="0.259632" G="0.129846" T="0.363664"/>
      <pos A="0.285793" C="0.0974002" G="0.0195288" T="0.597279"/>
      <pos A="0.000264008" C="0.129846" G="0.18825" T="0.68164"/>
      <pos A="0.0391997" C="0.175272" G="0.155803" T="0.629725"/>
      <pos A="0.0456895" C="0.0844217" G="0.259632" T="0.610258"/>
      <pos A="0.117071" C="0.00655024" G="0.36346" T="0.512918"/>
      <pos A="0.156007" C="0.194739" G="0.142825" T="0.506429"/>
      <pos A="0.162497" C="0.162293" G="0.116868" T="0.558344"/>
      <pos A="0.110582" C="0.240165" G="0.175272" T="0.473982"/>
    </motif>
    <motif db="0" id="DSGWDDTSCACMASAAGSDS" alt="MEME-13" length="20" nsites="3" evalue="2.4e+006">
      <pos A="0.335704" C="0.00300527" G="0.325586" T="0.335704"/>
      <pos A="0.0131238" C="0.325586" G="0.648167" T="0.0131238"/>
      <pos A="0.0131238" C="0.00300527" G="0.970747" T="0.0131238"/>
      <pos A="0.335704" C="0.00300527" G="0.00300527" T="0.658285"/>
      <pos A="0.335704" C="0.00300527" G="0.325586" T="0.335704"/>
      <pos A="0.335704" C="0.00300527" G="0.325586" T="0.335704"/>
      <pos A="0.0131238" C="0.00300527" G="0.00300527" T="0.980866"/>
      <pos A="0.0131238" C="0.648167" G="0.325586" T="0.0131238"/>
      <pos A="0.0131238" C="0.970747" G="0.00300527" T="0.0131238"/>
      <pos A="0.980866" C="0.00300527" G="0.00300527" T="0.0131238"/>
      <pos A="0.0131238" C="0.970747" G="0.00300527" T="0.0131238"/>
      <pos A="0.335704" C="0.648167" G="0.00300527" T="0.0131238"/>
      <pos A="0.980866" C="0.00300527" G="0.00300527" T="0.0131238"/>
      <pos A="0.0131238" C="0.325586" G="0.648167" T="0.0131238"/>
      <pos A="0.658285" C="0.325586" G="0.00300527" T="0.0131238"/>
      <pos A="0.658285" C="0.00300527" G="0.325586" T="0.0131238"/>
      <pos A="0.0131238" C="0.00300527" G="0.970747" T="0.0131238"/>
      <pos A="0.0131238" C="0.325586" G="0.648167" T="0.0131238"/>
      <pos A="0.335704" C="0.00300527" G="0.325586" T="0.335704"/>
      <pos A="0.0131238" C="0.325586" G="0.648167" T="0.0131238"/>
    </motif>
    <motif db="0" id="GGGGGG" alt="MEME-15" length="6" nsites="2" evalue="3.7e+006">
      <pos A="0.0193732" C="0.00443635" G="0.956817" T="0.0193732"/>
      <pos A="0.0193732" C="0.00443635" G="0.956817" T="0.0193732"/>
      <pos A="0.0193732" C="0.00443635" G="0.956817" T="0.0193732"/>
      <pos A="0.0193732" C="0.00443635" G="0.956817" T="0.0193732"/>
      <pos A="0.0193732" C="0.00443635" G="0.956817" T="0.0193732"/>
      <pos A="0.0193732" C="0.00443635" G="0.956817" T="0.0193732"/>
    </motif>
    <motif db="0" id="KGTBCATCAATWTBADYAHCWCCATWAGB" alt="MEME-12" length="29" nsites="12" evalue="1.2e+006">
      <pos A="0.00336229" C="0.000769945" G="0.579282" T="0.416586"/>
      <pos A="0.00336229" C="0.248704" G="0.744572" T="0.00336229"/>
      <pos A="0.0860066" C="0.000769945" G="0.16606" T="0.747164"/>
      <pos A="0.0860066" C="0.248704" G="0.413993" T="0.251296"/>
      <pos A="0.00336229" C="0.827216" G="0.16606" T="0.00336229"/>
      <pos A="0.66452" C="0.0834142" G="0.000769945" T="0.251296"/>
      <pos A="0.251296" C="0.16606" G="0.000769945" T="0.581874"/>
      <pos A="0.0860066" C="0.744572" G="0.000769945" T="0.168652"/>
      <pos A="0.66452" C="0.331348" G="0.000769945" T="0.00336229"/>
      <pos A="0.66452" C="0.16606" G="0.0834142" T="0.0860066"/>
      <pos A="0.251296" C="0.0834142" G="0.000769945" T="0.66452"/>
      <pos A="0.49923" C="0.16606" G="0.000769945" T="0.33394"/>
      <pos A="0.00336229" C="0.000769945" G="0.16606" T="0.829808"/>
      <pos A="0.0860066" C="0.413993" G="0.248704" T="0.251296"/>
      <pos A="0.49923" C="0.248704" G="0.16606" T="0.0860066"/>
      <pos A="0.33394" C="0.000769945" G="0.248704" T="0.416586"/>
      <pos A="0.00336229" C="0.413993" G="0.16606" T="0.416586"/>
      <pos A="0.66452" C="0.000769945" G="0.16606" T="0.168652"/>
      <pos A="0.33394" C="0.248704" G="0.0834142" T="0.33394"/>
      <pos A="0.168652" C="0.827216" G="0.000769945" T="0.00336229"/>
      <pos A="0.49923" C="0.248704" G="0.000769945" T="0.251296"/>
      <pos A="0.251296" C="0.744572" G="0.000769945" T="0.00336229"/>
      <pos A="0.168652" C="0.744572" G="0.000769945" T="0.0860066"/>
      <pos A="0.995098" C="0.000769945" G="0.000769945" T="0.00336229"/>
      <pos A="0.0860066" C="0.16606" G="0.0834142" T="0.66452"/>
      <pos A="0.416586" C="0.16606" G="0.0834142" T="0.33394"/>
      <pos A="0.747164" C="0.000769945" G="0.000769945" T="0.251296"/>
      <pos A="0.0860066" C="0.248704" G="0.579282" T="0.0860066"/>
      <pos A="0.0860066" C="0.413993" G="0.248704" T="0.251296"/>
    </motif>
    <motif db="0" id="KYTSKAWCSTCTGRMHWRCCAAARGRGG" alt="MEME-8" length="28" nsites="6" evalue="1.1e+003">
      <pos A="0.00666945" C="0.165462" G="0.493331" T="0.334538"/>
      <pos A="0.00666945" C="0.657265" G="0.00152727" T="0.334538"/>
      <pos A="0.00666945" C="0.00152727" G="0.00152727" T="0.990276"/>
      <pos A="0.170604" C="0.329396" G="0.493331" T="0.00666945"/>
      <pos A="0.170604" C="0.00152727" G="0.493331" T="0.334538"/>
      <pos A="0.662407" C="0.00152727" G="0.165462" T="0.170604"/>
      <pos A="0.662407" C="0.00152727" G="0.00152727" T="0.334538"/>
      <pos A="0.170604" C="0.657265" G="0.00152727" T="0.170604"/>
      <pos A="0.170604" C="0.329396" G="0.493331" T="0.00666945"/>
      <pos A="0.00666945" C="0.00152727" G="0.165462" T="0.826341"/>
      <pos A="0.00666945" C="0.821199" G="0.00152727" T="0.170604"/>
      <pos A="0.170604" C="0.165462" G="0.00152727" T="0.662407"/>
      <pos A="0.00666945" C="0.165462" G="0.821199" T="0.00666945"/>
      <pos A="0.334538" C="0.165462" G="0.493331" T="0.00666945"/>
      <pos A="0.498473" C="0.329396" G="0.00152727" T="0.170604"/>
      <pos A="0.334538" C="0.329396" G="0.00152727" T="0.334538"/>
      <pos A="0.498473" C="0.165462" G="0.00152727" T="0.334538"/>
      <pos A="0.498473" C="0.165462" G="0.329396" T="0.00666945"/>
      <pos A="0.00666945" C="0.821199" G="0.00152727" T="0.170604"/>
      <pos A="0.00666945" C="0.985134" G="0.00152727" T="0.00666945"/>
      <pos A="0.826341" C="0.00152727" G="0.00152727" T="0.170604"/>
      <pos A="0.826341" C="0.00152727" G="0.165462" T="0.00666945"/>
      <pos A="0.826341" C="0.165462" G="0.00152727" T="0.00666945"/>
      <pos A="0.498473" C="0.165462" G="0.329396" T="0.00666945"/>
      <pos A="0.170604" C="0.00152727" G="0.821199" T="0.00666945"/>
      <pos A="0.334538" C="0.00152727" G="0.493331" T="0.170604"/>
      <pos A="0.170604" C="0.165462" G="0.493331" T="0.170604"/>
      <pos A="0.00666945" C="0.165462" G="0.821199" T="0.00666945"/>
    </motif>
    <motif db="0" id="NVWBHWNSTWYWVWWVHABHWMHACMACM" alt="MEME-5" length="29" nsites="61" evalue="4.7e-011">
      <pos A="0.197065" C="0.196552" G="0.278385" T="0.327998"/>
      <pos A="0.344364" C="0.392952" G="0.212919" T="0.0497654"/>
      <pos A="0.458931" C="0.131086" G="0.000152477" T="0.409831"/>
      <pos A="0.164332" C="0.262018" G="0.196552" T="0.377098"/>
      <pos A="0.229798" C="0.376584" G="0.049252" T="0.344364"/>
      <pos A="0.475298" C="0.0328858" G="0.049252" T="0.442564"/>
      <pos A="0.213432" C="0.278385" G="0.196552" T="0.311631"/>
      <pos A="0.0824987" C="0.491151" G="0.311118" T="0.115232"/>
      <pos A="0.213432" C="0.000152477" G="0.0165186" T="0.769897"/>
      <pos A="0.360732" C="0.180185" G="0.180185" T="0.278899"/>
      <pos A="0.000665854" C="0.392952" G="0.0983525" T="0.508031"/>
      <pos A="0.262532" C="0.000152477" G="0.245652" T="0.491664"/>
      <pos A="0.246165" C="0.245652" G="0.425685" T="0.0824987"/>
      <pos A="0.540764" C="0.0819853" G="0.0983525" T="0.278899"/>
      <pos A="0.393465" C="0.147452" G="0.000152477" T="0.458931"/>
      <pos A="0.360732" C="0.327485" G="0.212919" T="0.0988659"/>
      <pos A="0.360732" C="0.343851" G="0.049252" T="0.246165"/>
      <pos A="0.60623" C="0.180185" G="0.049252" T="0.164332"/>
      <pos A="0.0988659" C="0.212919" G="0.376584" T="0.311631"/>
      <pos A="0.377098" C="0.278385" G="0.114719" T="0.229798"/>
      <pos A="0.344364" C="0.147452" G="0.0165186" T="0.491664"/>
      <pos A="0.295265" C="0.409318" G="0.0983525" T="0.197065"/>
      <pos A="0.262532" C="0.392952" G="0.000152477" T="0.344364"/>
      <pos A="0.638963" C="0.180185" G="0.049252" T="0.131599"/>
      <pos A="0.017032" C="0.73665" G="0.245652" T="0.000665854"/>
      <pos A="0.344364" C="0.622084" G="0.0328858" T="0.000665854"/>
      <pos A="0.60623" C="0.212919" G="0.0656192" T="0.115232"/>
      <pos A="0.229798" C="0.605717" G="0.163818" T="0.000665854"/>
      <pos A="0.409831" C="0.589351" G="0.000152477" T="0.000665854"/>
    </motif>
    <motif db="0" id="RTGAWWMKKAWRAAGMTVMWG" alt="MEME-7" length="21" nsites="32" evalue="5.6e+000">
      <pos A="0.375099" C="0.124901" G="0.498733" T="0.0012674"/>
      <pos A="0.0635727" C="0.0625955" G="0.218359" T="0.655473"/>
      <pos A="0.157031" C="0.124901" G="0.529885" T="0.188183"/>
      <pos A="0.49971" C="0.249511" G="0.249511" T="0.0012674"/>
      <pos A="0.406252" C="0.0625955" G="0.000290229" T="0.530862"/>
      <pos A="0.343947" C="0.156053" G="0.156053" T="0.343947"/>
      <pos A="0.375099" C="0.436427" G="0.0625955" T="0.125878"/>
      <pos A="0.188183" C="0.0937482" G="0.249511" T="0.468557"/>
      <pos A="0.0012674" C="0.000290229" G="0.654496" T="0.343947"/>
      <pos A="0.717778" C="0.000290229" G="0.249511" T="0.0324201"/>
      <pos A="0.343947" C="0.000290229" G="0.000290229" T="0.655473"/>
      <pos A="0.343947" C="0.0314429" G="0.623343" T="0.0012674"/>
      <pos A="0.62432" C="0.0625955" G="0.0937482" T="0.219336"/>
      <pos A="0.904694" C="0.000290229" G="0.0314429" T="0.0635727"/>
      <pos A="0.250489" C="0.000290229" G="0.747954" T="0.0012674"/>
      <pos A="0.343947" C="0.529885" G="0.124901" T="0.0012674"/>
      <pos A="0.0947253" C="0.000290229" G="0.000290229" T="0.904694"/>
      <pos A="0.250489" C="0.249511" G="0.498733" T="0.0012674"/>
      <pos A="0.343947" C="0.405275" G="0.187206" T="0.0635727"/>
      <pos A="0.468557" C="0.0314429" G="0.0314429" T="0.468557"/>
      <pos A="0.0635727" C="0.000290229" G="0.903717" T="0.0324201"/>
    </motif>
    <motif db="0" id="TTAGAATGGWTATGTKTAGATTTAGATTTGGTKGAAGGYWTAWTGGA" alt="MEME-14" length="47" nsites="2" evalue="9.7e+005">
      <pos A="0.0193732" C="0.00443635" G="0.00443635" T="0.971754"/>
      <pos A="0.0193732" C="0.00443635" G="0.00443635" T="0.971754"/>
      <pos A="0.971754" C="0.00443635" G="0.00443635" T="0.0193732"/>
      <pos A="0.0193732" C="0.00443635" G="0.956817" T="0.0193732"/>
      <pos A="0.971754" C="0.00443635" G="0.00443635" T="0.0193732"/>
      <pos A="0.971754" C="0.00443635" G="0.00443635" T="0.0193732"/>
      <pos A="0.0193732" C="0.00443635" G="0.00443635" T="0.971754"/>
      <pos A="0.0193732" C="0.00443635" G="0.956817" T="0.0193732"/>
      <pos A="0.0193732" C="0.00443635" G="0.956817" T="0.0193732"/>
      <pos A="0.495564" C="0.00443635" G="0.00443635" T="0.495564"/>
      <pos A="0.0193732" C="0.00443635" G="0.00443635" T="0.971754"/>
      <pos A="0.971754" C="0.00443635" G="0.00443635" T="0.0193732"/>
      <pos A="0.0193732" C="0.00443635" G="0.00443635" T="0.971754"/>
      <pos A="0.0193732" C="0.00443635" G="0.956817" T="0.0193732"/>
      <pos A="0.0193732" C="0.00443635" G="0.00443635" T="0.971754"/>
      <pos A="0.0193732" C="0.00443635" G="0.480627" T="0.495564"/>
      <pos A="0.0193732" C="0.00443635" G="0.00443635" T="0.971754"/>
      <pos A="0.971754" C="0.00443635" G="0.00443635" T="0.0193732"/>
      <pos A="0.0193732" C="0.00443635" G="0.956817" T="0.0193732"/>
      <pos A="0.971754" C="0.00443635" G="0.00443635" T="0.0193732"/>
      <pos A="0.0193732" C="0.00443635" G="0.00443635" T="0.971754"/>
      <pos A="0.0193732" C="0.00443635" G="0.00443635" T="0.971754"/>
      <pos A="0.0193732" C="0.00443635" G="0.00443635" T="0.971754"/>
      <pos A="0.971754" C="0.00443635" G="0.00443635" T="0.0193732"/>
      <pos A="0.0193732" C="0.00443635" G="0.956817" T="0.0193732"/>
      <pos A="0.971754" C="0.00443635" G="0.00443635" T="0.0193732"/>
      <pos A="0.0193732" C="0.00443635" G="0.00443635" T="0.971754"/>
      <pos A="0.0193732" C="0.00443635" G="0.00443635" T="0.971754"/>
      <pos A="0.0193732" C="0.00443635" G="0.00443635" T="0.971754"/>
      <pos A="0.0193732" C="0.00443635" G="0.956817" T="0.0193732"/>
      <pos A="0.0193732" C="0.00443635" G="0.956817" T="0.0193732"/>
      <pos A="0.0193732" C="0.00443635" G="0.00443635" T="0.971754"/>
      <pos A="0.0193732" C="0.00443635" G="0.480627" T="0.495564"/>
      <pos A="0.0193732" C="0.00443635" G="0.956817" T="0.0193732"/>
      <pos A="0.971754" C="0.00443635" G="0.00443635" T="0.0193732"/>
      <pos A="0.971754" C="0.00443635" G="0.00443635" T="0.0193732"/>
      <pos A="0.0193732" C="0.00443635" G="0.956817" T="0.0193732"/>
      <pos A="0.0193732" C="0.00443635" G="0.956817" T="0.0193732"/>
      <pos A="0.0193732" C="0.480627" G="0.00443635" T="0.495564"/>
      <pos A="0.495564" C="0.00443635" G="0.00443635" T="0.495564"/>
      <pos A="0.0193732" C="0.00443635" G="0.00443635" T="0.971754"/>
      <pos A="0.971754" C="0.00443635" G="0.00443635" T="0.0193732"/>
      <pos A="0.495564" C="0.00443635" G="0.00443635" T="0.495564"/>
      <pos A="0.0193732" C="0.00443635" G="0.00443635" T="0.971754"/>
      <pos A="0.0193732" C="0.00443635" G="0.956817" T="0.0193732"/>
      <pos A="0.0193732" C="0.00443635" G="0.956817" T="0.0193732"/>
      <pos A="0.971754" C="0.00443635" G="0.00443635" T="0.0193732"/>
    </motif>
    <motif db="0" id="TTGGYTAGYTDYKGATWTGNGWGCTATGWTTRGTGRHGYWACTACAWTW" alt="MEME-9" length="49" nsites="5" evalue="5.7e-001">
      <pos A="0.204056" C="0.00182673" G="0.00182673" T="0.792291"/>
      <pos A="0.00797719" C="0.00182673" G="0.197905" T="0.792291"/>
      <pos A="0.00797719" C="0.00182673" G="0.982219" T="0.00797719"/>
      <pos A="0.204056" C="0.00182673" G="0.78614" T="0.00797719"/>
      <pos A="0.00797719" C="0.393984" G="0.00182673" T="0.596212"/>
      <pos A="0.00797719" C="0.197905" G="0.00182673" T="0.792291"/>
      <pos A="0.988369" C="0.00182673" G="0.00182673" T="0.00797719"/>
      <pos A="0.00797719" C="0.00182673" G="0.982219" T="0.00797719"/>
      <pos A="0.00797719" C="0.590062" G="0.00182673" T="0.400134"/>
      <pos A="0.204056" C="0.00182673" G="0.00182673" T="0.792291"/>
      <pos A="0.204056" C="0.00182673" G="0.393984" T="0.400134"/>
      <pos A="0.00797719" C="0.393984" G="0.197905" T="0.400134"/>
      <pos A="0.00797719" C="0.00182673" G="0.393984" T="0.596212"/>
      <pos A="0.00797719" C="0.00182673" G="0.982219" T="0.00797719"/>
      <pos A="0.792291" C="0.00182673" G="0.197905" T="0.00797719"/>
      <pos A="0.00797719" C="0.00182673" G="0.00182673" T="0.988369"/>
      <pos A="0.400134" C="0.00182673" G="0.197905" T="0.400134"/>
      <pos A="0.204056" C="0.197905" G="0.00182673" T="0.596212"/>
      <pos A="0.204056" C="0.00182673" G="0.78614" T="0.00797719"/>
      <pos A="0.204056" C="0.197905" G="0.393984" T="0.204056"/>
      <pos A="0.204056" C="0.00182673" G="0.590062" T="0.204056"/>
      <pos A="0.596212" C="0.00182673" G="0.00182673" T="0.400134"/>
      <pos A="0.204056" C="0.00182673" G="0.590062" T="0.204056"/>
      <pos A="0.00797719" C="0.78614" G="0.00182673" T="0.204056"/>
      <pos A="0.204056" C="0.00182673" G="0.197905" T="0.596212"/>
      <pos A="0.596212" C="0.197905" G="0.197905" T="0.00797719"/>
      <pos A="0.204056" C="0.00182673" G="0.00182673" T="0.792291"/>
      <pos A="0.204056" C="0.00182673" G="0.78614" T="0.00797719"/>
      <pos A="0.400134" C="0.197905" G="0.197905" T="0.204056"/>
      <pos A="0.00797719" C="0.197905" G="0.00182673" T="0.792291"/>
      <pos A="0.204056" C="0.197905" G="0.00182673" T="0.596212"/>
      <pos A="0.596212" C="0.00182673" G="0.393984" T="0.00797719"/>
      <pos A="0.00797719" C="0.197905" G="0.590062" T="0.204056"/>
      <pos A="0.204056" C="0.00182673" G="0.00182673" T="0.792291"/>
      <pos A="0.204056" C="0.00182673" G="0.590062" T="0.204056"/>
      <pos A="0.400134" C="0.00182673" G="0.590062" T="0.00797719"/>
      <pos A="0.204056" C="0.393984" G="0.00182673" T="0.400134"/>
      <pos A="0.204056" C="0.197905" G="0.590062" T="0.00797719"/>
      <pos A="0.00797719" C="0.393984" G="0.197905" T="0.400134"/>
      <pos A="0.400134" C="0.00182673" G="0.00182673" T="0.596212"/>
      <pos A="0.596212" C="0.00182673" G="0.197905" T="0.204056"/>
      <pos A="0.00797719" C="0.78614" G="0.197905" T="0.00797719"/>
      <pos A="0.204056" C="0.197905" G="0.00182673" T="0.596212"/>
      <pos A="0.596212" C="0.00182673" G="0.197905" T="0.204056"/>
      <pos A="0.00797719" C="0.982219" G="0.00182673" T="0.00797719"/>
      <pos A="0.988369" C="0.00182673" G="0.00182673" T="0.00797719"/>
      <pos A="0.400134" C="0.00182673" G="0.197905" T="0.400134"/>
      <pos A="0.204056" C="0.00182673" G="0.00182673" T="0.792291"/>
      <pos A="0.596212" C="0.00182673" G="0.00182673" T="0.400134"/>
    </motif>
    <motif db="0" id="WWGCAMARKRKGA" alt="MEME-11" length="13" nsites="23" evalue="7.8e+004">
      <pos A="0.521242" C="0.130274" G="0.0869839" T="0.261502"/>
      <pos A="0.304792" C="0.0869839" G="0.173563" T="0.434662"/>
      <pos A="0.0017612" C="0.0869839" G="0.909494" T="0.0017612"/>
      <pos A="0.174921" C="0.476594" G="0.173563" T="0.174921"/>
      <pos A="0.910852" C="0.0436931" G="0.0436931" T="0.0017612"/>
      <pos A="0.304792" C="0.563173" G="0.130274" T="0.0017612"/>
      <pos A="0.824272" C="0.0436931" G="0.000403305" T="0.131632"/>
      <pos A="0.348081" C="0.000403305" G="0.519884" T="0.131632"/>
      <pos A="0.0017612" C="0.000403305" G="0.649754" T="0.348081"/>
      <pos A="0.348081" C="0.0436931" G="0.519884" T="0.0883418"/>
      <pos A="0.0017612" C="0.000403305" G="0.649754" T="0.348081"/>
      <pos A="0.0017612" C="0.0436931" G="0.952785" T="0.0017612"/>
      <pos A="0.780982" C="0.000403305" G="0.000403305" T="0.218211"/>
    </motif>
    <motif db="0" id="YTTTTTTTTTTTTTTTTTTTTTTTTTTTT" alt="MEME-1" length="29" nsites="145" evalue="1.4e-156">
      <pos A="0.0209561" C="0.351546" G="0.0896574" T="0.537841"/>
      <pos A="0.248385" C="0.0689827" G="0.0758739" T="0.606759"/>
      <pos A="0.0760901" C="0.0689827" G="0.0827662" T="0.772162"/>
      <pos A="0.200143" C="0.0896574" G="0.144792" T="0.565408"/>
      <pos A="0.117441" C="0.0620904" G="0.0276312" T="0.792837"/>
      <pos A="0.00717263" C="0.158576" G="0.0965497" T="0.737703"/>
      <pos A="0.103657" C="0.131008" G="0.0276312" T="0.737703"/>
      <pos A="0.0829823" C="6.42063e-05" G="6.42063e-05" T="0.916889"/>
      <pos A="0.138116" C="0.0207399" G="0.144792" T="0.696352"/>
      <pos A="0.0485231" C="0.0620904" G="0.0276312" T="0.861755"/>
      <pos A="0.1519" C="0.0620904" G="0.0414147" T="0.744595"/>
      <pos A="0.000280384" C="0.131008" G="0.0276312" T="0.84108"/>
      <pos A="0.0278474" C="0.110333" G="6.42063e-05" T="0.861755"/>
      <pos A="0.213926" C="0.0138477" G="0.0345234" T="0.737703"/>
      <pos A="0.0554144" C="6.42063e-05" G="0.0483069" T="0.896214"/>
      <pos A="0.000280384" C="0.1379" G="6.42063e-05" T="0.861755"/>
      <pos A="0.000280384" C="0.0551982" G="6.42063e-05" T="0.944457"/>
      <pos A="0.000280384" C="6.42063e-05" G="0.0620904" T="0.937565"/>
      <pos A="0.0554144" C="0.193034" G="6.42063e-05" T="0.751486"/>
      <pos A="0.0623066" C="0.0965497" G="6.42063e-05" T="0.84108"/>
      <pos A="0.000280384" C="0.0414147" G="0.0689827" T="0.889322"/>
      <pos A="0.0278474" C="0.21371" G="6.42063e-05" T="0.758379"/>
      <pos A="0.0278474" C="0.151684" G="6.42063e-05" T="0.820405"/>
      <pos A="0.0623066" C="0.0483069" G="0.0896574" T="0.799729"/>
      <pos A="0.0691989" C="0.0758739" G="6.42063e-05" T="0.854863"/>
      <pos A="0.138116" C="0.0414147" G="0.0138477" T="0.806621"/>
      <pos A="0.0829823" C="0.0827662" G="0.0345234" T="0.799729"/>
      <pos A="0.172576" C="0.21371" G="0.00695645" T="0.606759"/>
      <pos A="0.000280384" C="0.0551982" G="6.42063e-05" T="0.944457"/>
    </motif>
  </queries>
  <targets>
    <motif db="0" id="MA0015.1" alt="Cf2" length="10" nsites="80"
        url="http://jaspar2022.genereg.net/matrix/MA0015.1">
      <pos A="0.312618" C="0.162413" G="0.499492" T="0.0254767"/>
      <pos A="0.0129923" C="0.0250851" G="0.0126007" T="0.949322"/>
      <pos A="0.924353" C="0.0250851" G="0.0500539" T="0.000507911"/>
      <pos A="0.000507911" C="0.112476" G="0.0500539" T="0.836962"/>
      <pos A="0.974291" C="0.0250851" G="0.000116309" T="0.000507911"/>
      <pos A="0.0129923" C="0.0500539" G="0.0126007" T="0.924353"/>
      <pos A="0.512368" C="0.0250851" G="0.449555" T="0.0129923"/>
      <pos A="0.0254767" C="0.112476" G="0.0126007" T="0.849447"/>
      <pos A="0.662181" C="0.0375695" G="0.249804" T="0.0504455"/>
      <pos A="0.150321" C="0.362164" G="0.187382" T="0.300133"/>
    </motif>
    <motif db="0" id="MA0316.1" alt="HAP5" length="15" nsites="4398"
        url="http://jaspar2022.genereg.net/matrix/MA0316.1">
      <pos A="0.145754" C="0.212594" G="0.234876" T="0.406776"/>
      <pos A="0.0463152" C="0.44315" G="0.488067" T="0.0224677"/>
      <pos A="0.0248767" C="0.332962" G="0.546865" T="0.0952971"/>
      <pos A="0.180709" C="0.248738" G="0.471441" T="0.09911"/>
      <pos A="0.385775" C="0.308063" G="0.093418" T="0.212743"/>
      <pos A="0.0287026" C="0.143921" G="0.287615" T="0.539762"/>
      <pos A="0.0213228" C="0.695723" G="0.147237" T="0.135717"/>
      <pos A="9.25027e-06" C="0.158621" G="2.11827e-06" T="0.841368"/>
      <pos A="0.118237" C="0.287975" G="0.419192" T="0.174598"/>
      <pos A="0.999987" C="2.11827e-06" G="2.11827e-06" T="9.25027e-06"/>
      <pos A="9.25027e-06" C="2.11827e-06" G="2.11827e-06" T="0.999987"/>
      <pos A="9.25027e-06" C="2.11827e-06" G="0.0563048" T="0.943684"/>
      <pos A="0.0927021" C="2.11827e-06" G="0.907286" T="9.25027e-06"/>
      <pos A="0.0850883" C="0.117133" G="0.736021" T="0.0617568"/>
      <pos A="9.25027e-06" C="0.381218" G="2.11827e-06" T="0.61877"/>
    </motif>
    <motif db="0" id="MA0379.1" alt="MOT2" length="5" nsites="100"
        url="http://jaspar2022.genereg.net/matrix/MA0379.1">
      <pos A="0.929477" C="0.0200731" G="9.30706e-05" T="0.0503565"/>
      <pos A="0.00040643" C="9.30706e-05" G="9.30706e-05" T="0.999407"/>
      <pos A="0.999407" C="9.30706e-05" G="9.30706e-05" T="0.00040643"/>
      <pos A="0.00040643" C="9.30706e-05" G="9.30706e-05" T="0.999407"/>
      <pos A="0.999407" C="9.30706e-05" G="9.30706e-05" T="0.00040643"/>
    </motif>
    <motif db="0" id="MA0386.1" alt="SPT15" length="21" nsites="997"
        url="http://jaspar2022.genereg.net/matrix/MA0386.1">
      <pos A="0.277847" C="0.250736" G="0.387132" T="0.0842854"/>
      <pos A="0.337682" C="0.191373" G="0.14729" T="0.323655"/>
      <pos A="0.253268" C="0.34532" G="0.0880885" T="0.313322"/>
      <pos A="0.160346" C="0.20039" G="0.154303" T="0.484962"/>
      <pos A="0.546078" C="0.139274" G="0.154303" T="0.160346"/>
      <pos A="0.115259" C="0.0981955" G="0.702344" T="0.0842004"/>
      <pos A="0.287587" C="0.198386" G="0.266516" T="0.247511"/>
      <pos A="0.332672" C="0.110218" G="0.0270606" T="0.530048"/>
      <pos A="0.908768" C="0.00702264" G="0.0250568" T="0.0591529"/>
      <pos A="0.0120756" C="0.00702964" G="0.023076" T="0.957819"/>
      <pos A="0.981924" C="0.00201114" G="0.00401294" T="0.0120516"/>
      <pos A="0.038113" C="0.00101124" G="0.00501884" T="0.955857"/>
      <pos A="0.971887" C="0.00201314" G="0.00602074" T="0.0200788"/>
      <pos A="0.0441244" C="0.00401694" G="0.00301504" T="0.948844"/>
      <pos A="0.884722" C="0.0100283" G="0.0240549" T="0.0811947"/>
      <pos A="0.186208" C="0.0620651" G="0.0940939" T="0.657633"/>
      <pos A="0.264543" C="0.122241" G="0.129255" T="0.48396"/>
      <pos A="0.137302" C="0.380733" G="0.369711" T="0.112254"/>
      <pos A="0.26628" C="0.228214" G="0.384355" T="0.12115"/>
      <pos A="0.350356" C="0.176168" G="0.172164" T="0.301312"/>
      <pos A="0.248762" C="0.193571" G="0.270794" T="0.286873"/>
    </motif>
    <motif db="0" id="MA0456.1" alt="opa" length="12" nsites="18"
        url="http://jaspar2022.genereg.net/matrix/MA0456.1">
      <pos A="0.00224771" C="0.0557638" G="0.829244" T="0.112745"/>
      <pos A="0.554734" C="0.387255" G="0.0557638" T="0.00224771"/>
      <pos A="0.0574968" C="0.884493" G="0.000514716" T="0.0574968"/>
      <pos A="0.0574968" C="0.829244" G="0.0557638" T="0.0574968"/>
      <pos A="0.00224771" C="0.884493" G="0.0557638" T="0.0574968"/>
      <pos A="0.00224771" C="0.99499" G="0.000514716" T="0.00224771"/>
      <pos A="0.00224771" C="0.99499" G="0.000514716" T="0.00224771"/>
      <pos A="0.00224771" C="0.773996" G="0.000514716" T="0.223242"/>
      <pos A="0.223242" C="0.000514716" G="0.718747" T="0.0574968"/>
      <pos A="0.00224771" C="0.773996" G="0.111012" T="0.112745"/>
      <pos A="0.167994" C="0.0557638" G="0.221509" T="0.554734"/>
      <pos A="0.112745" C="0.000514716" G="0.884493" T="0.00224771"/>
    </motif>
    <motif db="0" id="MA0550.2" alt="BZR1" length="20" nsites="588"
        url="http://jaspar2022.genereg.net/matrix/MA0550.2">
      <pos A="0.161607" C="0.442118" G="0.222767" T="0.173509"/>
      <pos A="0.00687102" C="0.882519" G="0.00681768" T="0.103793"/>
      <pos A="0.596907" C="0.057829" G="0.345195" T="6.91781e-05"/>
      <pos A="6.91781e-05" C="0.977741" G="1.58415e-05" T="0.0221744"/>
      <pos A="0.974393" C="0.00171655" G="0.00681768" T="0.0170733"/>
      <pos A="6.91781e-05" C="0.999846" G="1.58415e-05" T="6.91781e-05"/>
      <pos A="6.91781e-05" C="1.58415e-05" G="0.999846" T="6.91781e-05"/>
      <pos A="0.00857073" C="1.58415e-05" G="1.58415e-05" T="0.991398"/>
      <pos A="6.91781e-05" C="1.58415e-05" G="0.999846" T="6.91781e-05"/>
      <pos A="0.018773" C="0.471024" G="0.0663316" T="0.443872"/>
      <pos A="0.362253" C="0.0799342" G="0.476125" T="0.0816883"/>
      <pos A="0.336747" C="0.251674" G="0.154752" T="0.256829"/>
      <pos A="0.280633" C="0.287382" G="0.193861" T="0.238124"/>
      <pos A="0.180311" C="0.258475" G="0.132646" T="0.428567"/>
      <pos A="0.188813" C="0.290782" G="0.226167" T="0.294237"/>
      <pos A="0.282334" C="0.244872" G="0.124145" T="0.348649"/>
      <pos A="0.239824" C="0.268677" G="0.166655" T="0.324844"/>
      <pos A="0.255128" C="0.222767" G="0.205763" T="0.316342"/>
      <pos A="0.278934" C="0.258475" G="0.144549" T="0.318042"/>
      <pos A="0.163306" C="0.23127" G="0.214265" T="0.391159"/>
    </motif>
    <motif db="0" id="MA0555.1" alt="SVP" length="20" nsites="92"
        url="http://jaspar2022.genereg.net/matrix/MA0555.1">
      <pos A="0.304459" C="0.260688" G="0.228114" T="0.206739"/>
      <pos A="0.304459" C="0.119536" G="0.0869637" T="0.489041"/>
      <pos A="0.304459" C="0.0109594" G="0.108679" T="0.575903"/>
      <pos A="0.358748" C="0.173825" G="0.119536" T="0.34789"/>
      <pos A="0.0764461" C="0.923011" G="0.000101155" T="0.000441733"/>
      <pos A="0.0330153" C="0.857865" G="0.0109594" T="0.0981615"/>
      <pos A="0.630192" C="0.173825" G="0.0761055" T="0.119877"/>
      <pos A="0.727912" C="0.0543901" G="0.0869637" T="0.130735"/>
      <pos A="0.93421" C="0.000101155" G="0.000101155" T="0.0655879"/>
      <pos A="0.83649" C="0.0109594" G="0.0218166" T="0.130735"/>
      <pos A="0.847347" C="0.0869637" G="0.0326747" T="0.0330153"/>
      <pos A="0.369605" C="0.108679" G="0.15211" T="0.369605"/>
      <pos A="0.174166" C="0.000101155" G="0.803576" T="0.0221571"/>
      <pos A="0.000441733" C="0.000101155" G="0.999015" T="0.000441733"/>
      <pos A="0.771343" C="0.108679" G="0.000101155" T="0.119877"/>
      <pos A="0.912493" C="0.0218166" G="0.0218166" T="0.0438725"/>
      <pos A="0.83649" C="0.0761055" G="0.0218166" T="0.0655879"/>
      <pos A="0.369605" C="0.0869637" G="0.423554" T="0.119877"/>
      <pos A="0.54333" C="0.173825" G="0.0543901" T="0.228455"/>
      <pos A="0.413036" C="0.228114" G="0.0326747" T="0.326175"/>
    </motif>
    <motif db="0" id="MA0696.1" alt="ZIC1" length="14" nsites="39709"
        url="http://jaspar2022.genereg.net/matrix/MA0696.1">
      <pos A="0.02803" C="0.099071" G="0.647258" T="0.225642"/>
      <pos A="0.692468" C="0.081065" G="0.225764" T="0.000702023"/>
      <pos A="0.027897" C="0.965995" G="0.00193523" T="0.00417201"/>
      <pos A="0.0408199" C="0.943517" G="0.00658822" T="0.009075"/>
      <pos A="0.0886798" C="0.868647" G="0.0111272" T="0.0315459"/>
      <pos A="1.02454e-06" C="0.999624" G="0.000136234" T="0.000239024"/>
      <pos A="0.00622101" C="0.992971" G="0.000336234" T="0.000472023"/>
      <pos A="0.000766023" C="0.640483" G="2.34615e-07" T="0.35875"/>
      <pos A="0.0630239" C="0.00131523" G="0.935251" T="0.000410024"/>
      <pos A="0.000665023" C="0.79213" G="0.0126792" T="0.194525"/>
      <pos A="0.0341429" C="0.0493721" G="0.155422" T="0.761063"/>
      <pos A="0.00210202" C="0.000691233" G="0.997178" T="3.00245e-05"/>
      <pos A="0.108769" C="0.268105" G="0.0588971" T="0.564229"/>
      <pos A="0.000929022" C="0.0137892" G="0.913021" T="0.0722608"/>
    </motif>
    <motif db="0" id="MA0735.1" alt="GLIS1" length="16" nsites="6069"
        url="http://jaspar2022.genereg.net/matrix/MA0735.1">
      <pos A="0.5332" C="0.303507" G="0.0164783" T="0.146816"/>
      <pos A="0.000316698" C="0.00454646" G="0.890173" T="0.104964"/>
      <pos A="0.997778" C="1.53505e-06" G="0.000949519" T="0.00127068"/>
      <pos A="6.7034e-06" C="0.999569" G="0.000417528" T="6.7034e-06"/>
      <pos A="0.00084369" C="0.998101" G="0.000420528" T="0.000634693"/>
      <pos A="6.7034e-06" C="0.997697" G="0.0022895" T="6.7034e-06"/>
      <pos A="0.000628693" C="0.997913" G="0.00103752" T="0.000420697"/>
      <pos A="6.7034e-06" C="0.998498" G="1.53505e-06" T="0.00149368"/>
      <pos A="0.00133468" C="0.997108" G="0.00110852" T="0.000449696"/>
      <pos A="0.975674" C="0.000433528" G="0.0230232" T="0.000869689"/>
      <pos A="6.7034e-06" C="0.999985" G="1.53505e-06" T="6.7034e-06"/>
      <pos A="0.000696692" C="1.53505e-06" G="0.994265" T="0.00503662"/>
      <pos A="0.736534" C="0.000513527" G="0.00409447" T="0.258859"/>
      <pos A="0.408204" C="0.192195" G="1.53505e-06" T="0.399598"/>
      <pos A="0.000735691" C="0.000521526" G="0.996238" T="0.00250466"/>
      <pos A="0.136382" C="0.48599" G="0.213875" T="0.163753"/>
    </motif>
    <motif db="0" id="MA0736.1" alt="GLIS2" length="14" nsites="1621"
        url="http://jaspar2022.genereg.net/matrix/MA0736.1">
      <pos A="0.0456733" C="0.110425" G="0.573073" T="0.270828"/>
      <pos A="0.783214" C="0.0905592" G="0.125239" T="0.000988037"/>
      <pos A="0.00279493" C="0.989788" G="0.00277558" T="0.00464181"/>
      <pos A="0.00373187" C="0.99531" G="5.74694e-06" T="0.000952039"/>
      <pos A="0.0064177" C="0.980767" G="5.74694e-06" T="0.0128093"/>
      <pos A="0.00186198" C="0.998107" G="5.74694e-06" T="2.50963e-05"/>
      <pos A="0.049977" C="0.946423" G="5.74694e-06" T="0.00359288"/>
      <pos A="0.0430684" C="0.874124" G="0.000833696" T="0.081974"/>
      <pos A="0.296623" C="0.00864421" G="0.658712" T="0.0360199"/>
      <pos A="0.00256694" C="0.915203" G="0.0237333" T="0.0584965"/>
      <pos A="0.312676" C="0.0245272" G="0.619178" T="0.0436194"/>
      <pos A="0.503113" C="0.0166367" G="0.243234" T="0.237016"/>
      <pos A="0.414883" C="0.270122" G="0.114168" T="0.200828"/>
      <pos A="0.0114224" C="0.142094" G="0.798588" T="0.0478941"/>
    </motif>
    <motif db="0" id="MA0737.1" alt="GLIS3" length="14" nsites="981"
        url="http://jaspar2022.genereg.net/matrix/MA0737.1">
      <pos A="0.00819564" C="0.0417992" G="0.686993" T="0.263012"/>
      <pos A="0.965618" C="0.00458603" G="0.0297545" T="4.14674e-05"/>
      <pos A="4.14674e-05" C="0.993035" G="0.00344515" T="0.00347712"/>
      <pos A="4.14674e-05" C="0.999908" G="9.49584e-06" T="4.14674e-05"/>
      <pos A="0.00629083" C="0.965536" G="9.49584e-06" T="0.0281636"/>
      <pos A="4.14674e-05" C="0.996448" G="9.49584e-06" T="0.00350111"/>
      <pos A="0.0196475" C="0.980302" G="9.49584e-06" T="4.14674e-05"/>
      <pos A="4.14674e-05" C="0.913336" G="9.49584e-06" T="0.0866126"/>
      <pos A="0.91999" C="0.00104739" G="0.0695764" T="0.00938651"/>
      <pos A="0.00438902" C="0.886876" G="0.034789" T="0.0739469"/>
      <pos A="0.233248" C="0.0175517" G="0.668672" T="0.0805283"/>
      <pos A="0.815058" C="0.00309118" G="0.0477706" T="0.13408"/>
      <pos A="0.692034" C="0.177769" G="0.0127062" T="0.117489"/>
      <pos A="4.14674e-05" C="0.0254849" G="0.968064" T="0.00640982"/>
    </motif>
    <motif db="0" id="MA0751.1" alt="ZIC4" length="15" nsites="7525"
        url="http://jaspar2022.genereg.net/matrix/MA0751.1">
      <pos A="0.0768154" C="0.12412" G="0.5483" T="0.250766"/>
      <pos A="0.558064" C="0.150397" G="0.287643" T="0.00389535"/>
      <pos A="0.0944572" C="0.86056" G="0.015593" T="0.02939"/>
      <pos A="0.0620776" C="0.858321" G="0.0359378" T="0.0436638"/>
      <pos A="0.158618" C="0.712211" G="0.0581255" T="0.0710455"/>
      <pos A="0.00266537" C="0.996996" G="1.23804e-06" T="0.000337402"/>
      <pos A="0.0366609" C="0.959795" G="1.23804e-06" T="0.00354236"/>
      <pos A="0.00721231" C="0.667259" G="0.00180321" T="0.323725"/>
      <pos A="0.181685" C="0.0112841" G="0.795578" T="0.0114533"/>
      <pos A="0.00672432" C="0.638011" G="0.0705493" T="0.284716"/>
      <pos A="0.143955" C="0.118363" G="0.260398" T="0.477284"/>
      <pos A="0.0475278" C="0.00331719" G="0.93681" T="0.0123462"/>
      <pos A="0.185217" C="0.274663" G="0.157589" T="0.382531"/>
      <pos A="0.0119332" C="0.0728563" G="0.728877" T="0.186334"/>
      <pos A="0.302009" C="0.341324" G="0.101227" T="0.25544"/>
    </motif>
    <motif db="0" id="MA0753.2" alt="ZNF740" length="13" nsites="1055"
        url="http://jaspar2022.genereg.net/matrix/MA0753.2">
      <pos A="0.176325" C="0.475793" G="0.172504" T="0.175377"/>
      <pos A="0.125706" C="0.525172" G="0.0558605" T="0.293262"/>
      <pos A="0.298328" C="0.140742" G="0.432877" T="0.128052"/>
      <pos A="0.0499918" C="0.878361" G="0.0308139" T="0.0408337"/>
      <pos A="0.0932497" C="0.893992" G="0.0118717" T="0.000885479"/>
      <pos A="0.016505" C="0.96515" G="0.00366848" T="0.0146762"/>
      <pos A="0.0200547" C="0.959882" G="0.00637723" T="0.0136863"/>
      <pos A="0.0210986" C="0.966034" G="0.00275557" T="0.0101106"/>
      <pos A="0.00931368" C="0.97858" G="0.00650221" T="0.00560403"/>
      <pos A="0.00191938" C="0.992389" G="0.00283056" T="0.00286029"/>
      <pos A="0.0974873" C="0.893992" G="0.00509335" T="0.00342824"/>
      <pos A="0.705186" C="0.159753" G="0.0454595" T="0.0896021"/>
      <pos A="0.132548" C="0.675361" G="0.0345766" T="0.157514"/>
    </motif>
    <motif db="0" id="MA0845.1" alt="FOXB1" length="11" nsites="7303"
        url="http://jaspar2022.genereg.net/matrix/MA0845.1">
      <pos A="0.327675" C="0.0372458" G="0.0260179" T="0.609062"/>
      <pos A="0.697061" C="0.0343128" G="0.195433" T="0.0731946"/>
      <pos A="0.265535" C="0.0291919" G="0.0547675" T="0.650506"/>
      <pos A="0.141726" C="0.00660419" G="0.836503" T="0.0151684"/>
      <pos A="0.0244152" C="0.0325478" G="0.0153251" T="0.927712"/>
      <pos A="0.69981" C="0.279007" G="0.0107321" T="0.0104504"/>
      <pos A="0.920101" C="0.0286489" G="1.27567e-06" T="0.0512489"/>
      <pos A="0.956641" C="0.00657419" G="0.00657419" T="0.0302112"/>
      <pos A="0.00402052" C="0.322957" G="0.0149161" T="0.658107"/>
      <pos A="0.957445" C="1.27567e-06" G="0.021974" T="0.0205793"/>
      <pos A="0.249088" C="0.0837601" G="0.0812752" T="0.585877"/>
    </motif>
    <motif db="0" id="MA0940.1" alt="AP1" length="13" nsites="1622"
        url="http://jaspar2022.genereg.net/matrix/MA0940.1">
      <pos A="0.452525" C="0.492577" G="0.0197335" T="0.0351649"/>
      <pos A="0.0518099" C="0.580118" G="0.0240483" T="0.344024"/>
      <pos A="0.815635" C="0.028364" G="0.0215824" T="0.134419"/>
      <pos A="0.699119" C="0.011719" G="0.093711" T="0.195451"/>
      <pos A="0.956193" C="0.00617036" G="0.00925317" T="0.0283833"/>
      <pos A="0.787277" C="0.00925317" G="0.0148018" T="0.188669"/>
      <pos A="0.734259" C="0.0141849" G="0.15536" T="0.0961972"/>
      <pos A="0.420468" C="0.0129519" G="0.158442" T="0.408138"/>
      <pos A="0.402589" C="0.00740329" G="0.573336" T="0.0166701"/>
      <pos A="0.082018" C="0.0369945" G="0.834726" T="0.0462612"/>
      <pos A="0.706517" C="0.0943279" G="0.104808" T="0.0943473"/>
      <pos A="0.788509" C="0.0752171" G="0.103575" T="0.0326991"/>
      <pos A="0.774946" C="0.0135689" G="0.0998766" T="0.111609"/>
    </motif>
    <motif db="0" id="MA0968.2" alt="BZIP68" length="15" nsites="600"
        url="http://jaspar2022.genereg.net/matrix/MA0968.2">
      <pos A="0.0850536" C="0.209981" G="0.0700039" T="0.634962"/>
      <pos A="0.00340024" C="1.55247e-05" G="0.836543" T="0.160041"/>
      <pos A="0.176705" C="0.821546" G="0.00168225" T="6.77948e-05"/>
      <pos A="6.77948e-05" C="0.996516" G="1.55247e-05" T="0.00340024"/>
      <pos A="0.999901" C="1.55247e-05" G="1.55247e-05" T="6.77948e-05"/>
      <pos A="0.00173452" C="0.981519" G="0.00668141" T="0.0100661"/>
      <pos A="0.00340024" C="0.00668141" G="0.989851" T="6.77948e-05"/>
      <pos A="6.77948e-05" C="1.55247e-05" G="0.00168225" T="0.998234"/>
      <pos A="0.0967187" C="0.509931" G="0.389951" T="0.00340024"/>
      <pos A="0.544977" C="0.00168225" G="0.238309" T="0.215032"/>
      <pos A="0.155042" C="0.268304" G="0.35329" T="0.223364"/>
      <pos A="0.256692" C="0.573253" G="0.0466747" T="0.12338"/>
      <pos A="0.474989" C="0.126661" G="0.11333" T="0.28502"/>
      <pos A="0.28502" C="0.203315" G="0.13666" T="0.375005"/>
      <pos A="0.261691" C="0.318295" G="0.109997" T="0.310016"/>
    </motif>
    <motif db="0" id="MA1123.2" alt="TWIST1" length="13" nsites="27333"
        url="http://jaspar2022.genereg.net/matrix/MA1123.2">
      <pos A="0.304723" C="0.210771" G="0.237258" T="0.247248"/>
      <pos A="0.286174" C="0.20232" G="0.209344" T="0.302162"/>
      <pos A="0.275711" C="0.168185" G="0.211173" T="0.344931"/>
      <pos A="0.136576" C="0.746788" G="0.085464" T="0.0311724"/>
      <pos A="0.0137944" C="0.975558" G="0.00428133" T="0.00636747"/>
      <pos A="0.977315" C="0.00497632" G="0.00768331" T="0.0100265"/>
      <pos A="0.0160994" C="0.0482932" G="0.88413" T="0.0514773"/>
      <pos A="0.897228" C="0.0617201" G="0.0332202" T="0.00783046"/>
      <pos A="0.0130624" C="0.0166833" G="0.0105373" T="0.959717"/>
      <pos A="0.0139044" C="0.0144883" G="0.950313" T="0.0212944"/>
      <pos A="0.0658922" C="0.106794" G="0.148868" T="0.678446"/>
      <pos A="0.148905" C="0.270807" G="0.266088" T="0.314199"/>
      <pos A="0.249626" C="0.240039" G="0.227308" T="0.283028"/>
    </motif>
    <motif db="0" id="MA1125.1" alt="ZNF384" length="12" nsites="30433"
        url="http://jaspar2022.genereg.net/matrix/MA1125.1">
      <pos A="0.310847" C="0.162488" G="0.185654" T="0.341011"/>
      <pos A="0.299543" C="0.230835" G="0.168666" T="0.300956"/>
      <pos A="0.312884" C="0.113561" G="0.153715" T="0.41984"/>
      <pos A="0.431275" C="0.252718" G="0.155128" T="0.160879"/>
      <pos A="0.997402" C="0.000230305" G="0.000427305" T="0.00194033"/>
      <pos A="0.992046" C="0.0011503" G="0.000624304" T="0.00617932"/>
      <pos A="0.988136" C="0.000690304" G="0.000854303" T="0.0103193"/>
      <pos A="0.994051" C="0.000427305" G="0.000493305" T="0.00502832"/>
      <pos A="0.992408" C="0.000854303" G="0.000460305" T="0.00627732"/>
      <pos A="0.999111" C="0.000197305" G="3.06126e-07" T="0.000691335"/>
      <pos A="0.667761" C="0.095554" G="0.090921" T="0.145764"/>
      <pos A="0.621561" C="0.13022" G="0.095226" T="0.152993"/>
    </motif>
    <motif db="0" id="MA1156.1" alt="JKD" length="20" nsites="596"
        url="http://jaspar2022.genereg.net/matrix/MA1156.1">
      <pos A="0.273512" C="0.181193" G="0.112413" T="0.432882"/>
      <pos A="0.270157" C="0.166095" G="0.1208" T="0.442947"/>
      <pos A="0.271835" C="0.16945" G="0.132543" T="0.426171"/>
      <pos A="0.295321" C="0.105703" G="0.125834" T="0.473143"/>
      <pos A="0.243316" C="0.117446" G="0.124156" T="0.515083"/>
      <pos A="0.139307" C="0.0503432" G="0.0520199" T="0.75833"/>
      <pos A="0.0101336" C="0.0402769" G="0.021824" T="0.927765"/>
      <pos A="6.82497e-05" C="0.00840322" G="0.0067255" T="0.984802"/>
      <pos A="6.82497e-05" C="0.0167918" G="1.56289e-05" T="0.983124"/>
      <pos A="6.82497e-05" C="1.56289e-05" G="0.999848" T="6.82497e-05"/>
      <pos A="6.82497e-05" C="1.56289e-05" G="0.021824" T="0.978092"/>
      <pos A="0.0185212" C="0.946166" G="1.56289e-05" T="0.0352973"/>
      <pos A="0.0520725" C="0.104025" G="0.555291" T="0.288611"/>
      <pos A="0.0151667" C="0.033567" G="0.0704738" T="0.880792"/>
      <pos A="0.0956902" C="0.166095" G="0.0570531" T="0.681162"/>
      <pos A="0.146017" C="1.56289e-05" G="1.56289e-05" T="0.853952"/>
      <pos A="0.224863" C="0.04531" G="0.0134364" T="0.716391"/>
      <pos A="0.119176" C="0.382501" G="0.323787" T="0.174536"/>
      <pos A="0.078914" C="0.226488" G="0.0654407" T="0.629158"/>
      <pos A="0.239961" C="0.0922821" G="0.350628" T="0.317129"/>
    </motif>
    <motif db="0" id="MA1157.1" alt="NUC" length="20" nsites="570"
        url="http://jaspar2022.genereg.net/matrix/MA1157.1">
      <pos A="0.243889" C="0.180687" G="0.152622" T="0.422804"/>
      <pos A="0.247396" C="0.18244" G="0.157884" T="0.41228"/>
      <pos A="0.264937" C="0.191211" G="0.145605" T="0.398248"/>
      <pos A="0.298265" C="0.135081" G="0.147358" T="0.419296"/>
      <pos A="0.222839" C="0.133326" G="0.149113" T="0.494722"/>
      <pos A="0.122857" C="0.0824579" G="0.0736874" T="0.720998"/>
      <pos A="0.0141039" C="0.0579012" G="0.0333435" T="0.894651"/>
      <pos A="7.13623e-05" C="0.0087868" G="0.0140489" T="0.977093"/>
      <pos A="7.13623e-05" C="0.0140489" G="1.63416e-05" T="0.985863"/>
      <pos A="7.13623e-05" C="1.63416e-05" G="0.999841" T="7.13623e-05"/>
      <pos A="7.13623e-05" C="1.63416e-05" G="0.0087868" T="0.991125"/>
      <pos A="7.13623e-05" C="0.999841" G="1.63416e-05" T="7.13623e-05"/>
      <pos A="0.0316448" C="0.0894746" G="0.66832" T="0.21056"/>
      <pos A="0.00533344" C="0.0333435" G="0.0579012" T="0.903422"/>
      <pos A="0.110578" C="0.156129" G="0.0807042" T="0.652589"/>
      <pos A="0.129874" C="1.63416e-05" G="0.00527842" T="0.864832"/>
      <pos A="0.259675" C="0.0719337" G="0.0263277" T="0.642064"/>
      <pos A="0.0983001" C="0.321013" G="0.35434" T="0.226348"/>
      <pos A="0.042169" C="0.25962" G="0.0964904" T="0.60172"/>
      <pos A="0.229856" C="0.0947367" G="0.398192" T="0.277216"/>
    </motif>
    <motif db="0" id="MA1158.1" alt="MGP" length="20" nsites="594"
        url="http://jaspar2022.genereg.net/matrix/MA1158.1">
      <pos A="0.31483" C="0.341709" G="0.0841765" T="0.259284"/>
      <pos A="0.611077" C="0.0841765" G="0.233983" T="0.0707636"/>
      <pos A="0.240769" C="0.308045" G="0.311411" T="0.139776"/>
      <pos A="0.676723" C="0.0252644" G="0.0841765" T="0.213837"/>
      <pos A="0.861876" C="1.56815e-05" G="0.00338211" T="0.134726"/>
      <pos A="0.708703" C="0.0437793" G="0.122891" T="0.124627"/>
      <pos A="0.929205" C="0.0353637" G="0.03368" T="0.0017522"/>
      <pos A="0.257601" C="0.637955" G="0.0875429" T="0.0169006"/>
      <pos A="6.84794e-05" C="1.56815e-05" G="0.999847" T="6.84794e-05"/>
      <pos A="0.998216" C="1.56815e-05" G="0.0016994" T="6.84794e-05"/>
      <pos A="6.84794e-05" C="0.999847" G="1.56815e-05" T="6.84794e-05"/>
      <pos A="0.972969" C="1.56815e-05" G="0.0269471" T="6.84794e-05"/>
      <pos A="0.988117" C="0.00506583" G="0.00674855" T="6.84794e-05"/>
      <pos A="0.95277" C="0.0151651" G="0.0269471" T="0.00511863"/>
      <pos A="0.814746" C="0.0471457" G="0.0319973" T="0.106112"/>
      <pos A="0.537015" C="0.134673" G="0.0942758" T="0.234036"/>
      <pos A="0.479786" C="0.129624" G="0.114474" T="0.276116"/>
      <pos A="0.452854" C="0.121207" G="0.188536" T="0.237403"/>
      <pos A="0.432656" C="0.134673" G="0.158238" T="0.274433"/>
      <pos A="0.442755" C="0.114474" G="0.17507" T="0.2677"/>
    </motif>
    <motif db="0" id="MA1159.1" alt="SGR5" length="15" nsites="600"
        url="http://jaspar2022.genereg.net/matrix/MA1159.1">
      <pos A="0.488319" C="0.209981" G="0.0666714" T="0.235029"/>
      <pos A="0.57164" C="0.0949997" G="0.266638" T="0.0667237"/>
      <pos A="0.56664" C="0.0800022" G="0.193316" T="0.160041"/>
      <pos A="0.721615" C="1.55247e-05" G="0.0733363" T="0.205034"/>
      <pos A="0.516649" C="0.0266781" G="0.045008" T="0.411666"/>
      <pos A="0.809933" C="0.0366764" G="0.153323" T="6.77948e-05"/>
      <pos A="0.886587" C="0.00668141" G="0.0366764" T="0.0700561"/>
      <pos A="0.0550586" C="1.55247e-05" G="0.943191" T="0.00173452"/>
      <pos A="0.984904" C="0.0100139" G="1.55247e-05" T="0.00506696"/>
      <pos A="6.77948e-05" C="0.998182" G="0.00168225" T="6.77948e-05"/>
      <pos A="0.98657" C="0.00168225" G="0.0116806" T="6.77948e-05"/>
      <pos A="0.996569" C="0.00168225" G="1.55247e-05" T="0.00173452"/>
      <pos A="0.933245" C="0.0166797" G="0.0183455" T="0.0317295"/>
      <pos A="0.713282" C="0.0566731" G="0.0350097" T="0.195035"/>
      <pos A="0.474989" C="0.138325" G="0.0716706" T="0.315015"/>
    </motif>
    <motif db="0" id="MA1160.1" alt="IDD6" length="20" nsites="242"
        url="http://jaspar2022.genereg.net/matrix/MA1160.1">
      <pos A="0.25213" C="0.148737" G="0.132215" T="0.466917"/>
      <pos A="0.25213" C="0.132215" G="0.140476" T="0.475179"/>
      <pos A="0.248" C="0.177651" G="0.132215" T="0.442134"/>
      <pos A="0.297566" C="0.111562" G="0.115693" T="0.475179"/>
      <pos A="0.239738" C="0.0950402" G="0.115693" T="0.549528"/>
      <pos A="0.103431" C="0.0619959" G="0.0454747" T="0.789098"/>
      <pos A="0.000168045" C="0.0248212" G="0.0206909" T="0.954319"/>
      <pos A="0.000168045" C="0.00829907" G="3.84815e-05" T="0.991494"/>
      <pos A="0.000168045" C="0.0248212" G="0.00416877" T="0.970841"/>
      <pos A="0.000168045" C="0.00416877" G="0.991365" T="0.00429834"/>
      <pos A="0.000168045" C="0.00829907" G="0.0619959" T="0.929536"/>
      <pos A="0.00842863" C="0.978973" G="3.84815e-05" T="0.0125599"/>
      <pos A="0.0538649" C="0.0867796" G="0.63614" T="0.223216"/>
      <pos A="0.00842863" C="0.0372131" G="0.0578656" T="0.896492"/>
      <pos A="0.0290821" C="0.132215" G="0.0537353" T="0.784968"/>
      <pos A="0.144736" C="3.84815e-05" G="0.0248212" T="0.830404"/>
      <pos A="0.268652" C="0.0206909" G="0.00416877" T="0.706488"/>
      <pos A="0.0869092" C="0.367656" G="0.446135" T="0.0993011"/>
      <pos A="0.0166902" C="0.272653" G="0.0165607" T="0.694096"/>
      <pos A="0.157128" C="0.0619959" G="0.48331" T="0.297566"/>
    </motif>
    <motif db="0" id="MA1232.1" alt="ERF054" length="20" nsites="567"
        url="http://jaspar2022.genereg.net/matrix/MA1232.1">
      <pos A="0.0194683" C="0.0053065" G="0.96281" T="0.0124156"/>
      <pos A="0.269865" C="0.0370469" G="0.350925" T="0.342163"/>
      <pos A="0.00183543" C="0.99455" G="1.64281e-05" T="0.00359812"/>
      <pos A="7.17398e-05" C="1.64281e-05" G="0.99984" T="7.17398e-05"/>
      <pos A="7.17398e-05" C="0.00354281" G="0.996314" T="7.17398e-05"/>
      <pos A="7.17398e-05" C="0.375611" G="1.64281e-05" T="0.624301"/>
      <pos A="0.0406286" C="0.0211767" G="0.853482" T="0.0847128"/>
      <pos A="0.13585" C="0.169299" G="0.659512" T="0.0353385"/>
      <pos A="0.375666" C="0.335054" G="0.070551" T="0.218728"/>
      <pos A="0.174644" C="0.0529171" G="0.581925" T="0.190514"/>
      <pos A="0.315713" C="0.109344" G="0.416169" T="0.158774"/>
      <pos A="0.250469" C="0.313894" G="0.149902" T="0.285735"/>
      <pos A="0.190514" C="0.125214" G="0.48494" T="0.199332"/>
      <pos A="0.232835" C="0.144612" G="0.465542" T="0.15701"/>
      <pos A="0.202858" C="0.278627" G="0.164009" T="0.354506"/>
      <pos A="0.220492" C="0.146375" G="0.497283" T="0.13585"/>
      <pos A="0.213438" C="0.162245" G="0.440856" T="0.183461"/>
      <pos A="0.202858" C="0.26981" G="0.193986" T="0.333346"/>
      <pos A="0.213438" C="0.171062" G="0.432039" T="0.183461"/>
      <pos A="0.253995" C="0.149902" G="0.407352" T="0.188751"/>
    </motif>
    <motif db="0" id="MA1240.1" alt="ERF10" length="21" nsites="571"
        url="http://jaspar2022.genereg.net/matrix/MA1240.1">
      <pos A="0.255718" C="0.204884" G="0.241655" T="0.297742"/>
      <pos A="0.138401" C="0.504306" G="0.129591" T="0.227702"/>
      <pos A="0.192682" C="0.478042" G="0.119084" T="0.210192"/>
      <pos A="0.309999" C="0.154105" G="0.309944" T="0.225951"/>
      <pos A="0.187429" C="0.500805" G="0.129591" T="0.182176"/>
      <pos A="0.147155" C="0.544579" G="0.0980731" T="0.210192"/>
      <pos A="0.243462" C="0.168113" G="0.306443" T="0.281983"/>
      <pos A="0.157662" C="0.495552" G="0.0858153" T="0.260972"/>
      <pos A="0.201437" C="0.567343" G="0.0175262" T="0.213694"/>
      <pos A="0.264473" C="0.112081" G="0.30294" T="0.320505"/>
      <pos A="0.0613565" C="0.59886" G="0.131342" T="0.208441"/>
      <pos A="0.0403442" C="0.942058" G="0.0105225" T="0.00707501"/>
      <pos A="0.0666096" C="1.6313e-05" G="0.784467" T="0.148907"/>
      <pos A="7.12373e-05" C="0.999841" G="1.6313e-05" T="7.12373e-05"/>
      <pos A="7.12373e-05" C="0.999841" G="1.6313e-05" T="7.12373e-05"/>
      <pos A="0.047348" C="1.6313e-05" G="0.952564" T="7.12373e-05"/>
      <pos A="0.0088267" C="0.894781" G="1.6313e-05" T="0.0963764"/>
      <pos A="0.0596058" C="0.924548" G="1.6313e-05" T="0.0158305"/>
      <pos A="0.341517" C="1.6313e-05" G="0.565591" T="0.092875"/>
      <pos A="0.0771157" C="0.542828" G="0.0735584" T="0.306498"/>
      <pos A="0.250465" C="0.3187" G="0.150603" T="0.280232"/>
    </motif>
    <motif db="0" id="MA1248.1" alt="ERF012" length="20" nsites="568"
        url="http://jaspar2022.genereg.net/matrix/MA1248.1">
      <pos A="0.190179" C="0.397833" G="0.149638" T="0.262349"/>
      <pos A="0.214823" C="0.452402" G="0.114433" T="0.218343"/>
      <pos A="0.332759" C="0.183083" G="0.232369" T="0.251788"/>
      <pos A="0.20074" C="0.457682" G="0.135556" T="0.206021"/>
      <pos A="0.1937" C="0.482325" G="0.116193" T="0.207781"/>
      <pos A="0.339801" C="0.16196" G="0.23589" T="0.262349"/>
      <pos A="0.186659" C="0.44008" G="0.121474" T="0.251788"/>
      <pos A="0.1937" C="0.487607" G="0.0915493" T="0.227145"/>
      <pos A="0.371485" C="0.121474" G="0.239411" T="0.267631"/>
      <pos A="0.186659" C="0.455922" G="0.124994" T="0.232425"/>
      <pos A="0.179617" C="0.538654" G="0.0897896" T="0.191939"/>
      <pos A="0.306356" C="0.0739474" G="0.251733" T="0.367965"/>
      <pos A="0.0458386" C="0.693556" G="0.0880289" T="0.172576"/>
      <pos A="7.16135e-05" C="0.99984" G="1.63992e-05" T="7.16135e-05"/>
      <pos A="0.933006" C="1.63992e-05" G="0.0633852" T="0.00359199"/>
      <pos A="7.16135e-05" C="0.99984" G="1.63992e-05" T="7.16135e-05"/>
      <pos A="0.0018323" C="0.99808" G="1.63992e-05" T="7.16135e-05"/>
      <pos A="0.00711237" C="0.00177709" G="0.991039" T="7.16135e-05"/>
      <pos A="0.526387" C="0.301019" G="1.63992e-05" T="0.172576"/>
      <pos A="7.16135e-05" C="0.982237" G="1.63992e-05" T="0.0176745"/>
    </motif>
    <motif db="0" id="MA1251.1" alt="RAP2-9" length="19" nsites="593"
        url="http://jaspar2022.genereg.net/matrix/MA1251.1">
      <pos A="0.242861" C="0.330483" G="0.158505" T="0.268151"/>
      <pos A="0.293442" C="0.197284" G="0.210773" T="0.2985"/>
      <pos A="0.242861" C="0.25461" G="0.178738" T="0.323791"/>
      <pos A="0.244546" C="0.306878" G="0.156819" T="0.291756"/>
      <pos A="0.310303" C="0.214145" G="0.231006" T="0.244546"/>
      <pos A="0.247919" C="0.286645" G="0.168621" T="0.296815"/>
      <pos A="0.291756" C="0.315309" G="0.138272" T="0.254663"/>
      <pos A="0.332222" C="0.111295" G="0.247866" T="0.308617"/>
      <pos A="0.0742551" C="0.436704" G="0.145016" T="0.344024"/>
      <pos A="0.0101849" C="0.9813" G="0.00507385" T="0.00344103"/>
      <pos A="0.927399" C="1.57079e-05" G="0.0708298" T="0.00175431"/>
      <pos A="6.85949e-05" C="0.999847" G="1.57079e-05" T="6.85949e-05"/>
      <pos A="6.85949e-05" C="0.999847" G="1.57079e-05" T="6.85949e-05"/>
      <pos A="6.85949e-05" C="1.57079e-05" G="0.999847" T="6.85949e-05"/>
      <pos A="0.954377" C="0.0151901" G="1.57079e-05" T="0.0304175"/>
      <pos A="6.85949e-05" C="0.999847" G="1.57079e-05" T="6.85949e-05"/>
      <pos A="0.667747" C="0.273157" G="0.0236207" T="0.0354756"/>
      <pos A="0.468793" C="0.168621" G="0.010132" T="0.352454"/>
      <pos A="0.286698" C="0.225948" G="0.121412" T="0.365943"/>
    </motif>
    <motif db="0" id="MA1258.1" alt="DREB2A" length="21" nsites="581"
        url="http://jaspar2022.genereg.net/matrix/MA1258.1">
      <pos A="0.285735" C="0.22373" G="0.175545" T="0.31499"/>
      <pos A="0.237551" C="0.141128" G="0.418188" T="0.203133"/>
      <pos A="0.266805" C="0.134244" G="0.351075" T="0.247876"/>
      <pos A="0.177321" C="0.256426" G="0.130803" T="0.435451"/>
      <pos A="0.285735" C="0.092943" G="0.251264" T="0.370058"/>
      <pos A="0.619584" C="0.0155044" G="0.278798" T="0.0861142"/>
      <pos A="0.376941" C="0.0327124" G="0.0602467" T="0.530099"/>
      <pos A="7.00114e-05" C="1.60323e-05" G="0.999844" T="7.00114e-05"/>
      <pos A="0.0310457" C="1.60323e-05" G="0.388934" T="0.580004"/>
      <pos A="0.00351142" C="0.996403" G="1.60323e-05" T="7.00114e-05"/>
      <pos A="7.00114e-05" C="1.60323e-05" G="0.999844" T="7.00114e-05"/>
      <pos A="0.00179072" C="1.60323e-05" G="0.998123" T="7.00114e-05"/>
      <pos A="7.00114e-05" C="0.134244" G="1.60323e-05" T="0.86567"/>
      <pos A="0.0276043" C="0.0430376" G="0.710737" T="0.218621"/>
      <pos A="0.249597" C="0.117036" G="0.459489" T="0.173878"/>
      <pos A="0.364895" C="0.222009" G="0.115314" T="0.297781"/>
      <pos A="0.218621" C="0.0826178" G="0.464652" T="0.234109"/>
      <pos A="0.25648" C="0.127361" G="0.444002" T="0.172157"/>
      <pos A="0.27541" C="0.222009" G="0.18587" T="0.316711"/>
      <pos A="0.25648" C="0.149732" G="0.387212" T="0.206574"/>
      <pos A="0.313269" C="0.156616" G="0.354516" T="0.175599"/>
    </motif>
    <motif db="0" id="MA1262.1" alt="ERF2" length="21" nsites="595"
        url="http://jaspar2022.genereg.net/matrix/MA1262.1">
      <pos A="0.166427" C="0.463804" G="0.122684" T="0.247086"/>
      <pos A="0.196674" C="0.467164" G="0.124365" T="0.211798"/>
      <pos A="0.284055" C="0.137807" G="0.314249" T="0.26389"/>
      <pos A="0.154664" C="0.527658" G="0.124365" T="0.193313"/>
      <pos A="0.191633" C="0.49237" G="0.124365" T="0.191633"/>
      <pos A="0.272292" C="0.139488" G="0.369702" T="0.218519"/>
      <pos A="0.109294" C="0.546142" G="0.10588" T="0.238683"/>
      <pos A="0.171469" C="0.584791" G="0.045386" T="0.198354"/>
      <pos A="0.272292" C="0.0773137" G="0.31929" T="0.331105"/>
      <pos A="0.0572018" C="0.616719" G="0.142849" T="0.183231"/>
      <pos A="0.198354" C="0.757871" G="0.0151391" T="0.0286346"/>
      <pos A="0.0706445" C="1.56551e-05" G="0.855334" T="0.0740059"/>
      <pos A="0.00510952" C="0.991446" G="1.56551e-05" T="0.0034288"/>
      <pos A="0.0118314" C="0.988085" G="1.56551e-05" T="6.83644e-05"/>
      <pos A="0.0723252" C="1.56551e-05" G="0.92423" T="0.0034288"/>
      <pos A="6.83644e-05" C="0.949436" G="1.56551e-05" T="0.0504799"/>
      <pos A="6.83644e-05" C="0.999848" G="1.56551e-05" T="6.83644e-05"/>
      <pos A="0.297497" C="1.56551e-05" G="0.593193" T="0.109294"/>
      <pos A="0.043758" C="0.512535" G="0.087396" T="0.356311"/>
      <pos A="0.205076" C="0.421794" G="0.131086" T="0.242045"/>
      <pos A="0.366394" C="0.0487465" G="0.356259" T="0.228601"/>
    </motif>
    <motif db="0" id="MA1267.1" alt="DOF5.8" length="29" nsites="597"
        url="http://jaspar2022.genereg.net/matrix/MA1267.1">
      <pos A="0.252957" C="0.194288" G="0.120598" T="0.432157"/>
      <pos A="0.231185" C="0.229458" G="0.103851" T="0.435506"/>
      <pos A="0.221137" C="0.159118" G="0.155769" T="0.463977"/>
      <pos A="0.152472" C="0.221085" G="0.0820789" T="0.544366"/>
      <pos A="0.175918" C="0.237832" G="0.0703558" T="0.515895"/>
      <pos A="0.140749" C="0.17419" G="0.0686811" T="0.61638"/>
      <pos A="0.170894" C="0.190939" G="0.0552823" T="0.582886"/>
      <pos A="0.244583" C="0.199312" G="0.0619822" T="0.494122"/>
      <pos A="0.224487" C="0.249555" G="0.103851" T="0.422108"/>
      <pos A="0.179267" C="0.308172" G="0.0536076" T="0.458952"/>
      <pos A="0.107253" C="0.232808" G="0.0435593" T="0.61638"/>
      <pos A="0.149122" C="0.0653317" G="0.0536076" T="0.731939"/>
      <pos A="0.120651" C="0.0737053" G="0.0586318" T="0.747012"/>
      <pos A="0.0335635" C="0.194288" G="0.0418846" T="0.730264"/>
      <pos A="0.189316" C="0.175865" G="0.045234" T="0.589584"/>
      <pos A="0.485749" C="0.132321" G="0.179215" T="0.202714"/>
      <pos A="0.00174285" C="0.97975" G="0.0167628" T="0.00174285"/>
      <pos A="0.00174285" C="0.0351857" G="0.00169032" T="0.961381"/>
      <pos A="6.81354e-05" C="1.56027e-05" G="1.56027e-05" T="0.999901"/>
      <pos A="6.81354e-05" C="0.00169032" G="1.56027e-05" T="0.998226"/>
      <pos A="0.175918" C="0.0368604" G="0.00169032" T="0.785532"/>
      <pos A="0.0955291" C="0.130647" G="0.144045" T="0.629779"/>
      <pos A="0.204389" C="0.231133" G="0.200987" T="0.363491"/>
      <pos A="0.23621" C="0.237832" G="0.172516" T="0.353443"/>
      <pos A="0.222812" C="0.18089" G="0.102176" T="0.494122"/>
      <pos A="0.207738" C="0.199312" G="0.115574" T="0.477375"/>
      <pos A="0.180943" C="0.179215" G="0.135671" T="0.504172"/>
      <pos A="0.246258" C="0.17419" G="0.0904525" T="0.489098"/>
      <pos A="0.304875" C="0.137346" G="0.0837536" T="0.474026"/>
    </motif>
    <motif db="0" id="MA1268.1" alt="CDF5" length="27" nsites="596"
        url="http://jaspar2022.genereg.net/matrix/MA1268.1">
      <pos A="0.21983" C="0.201324" G="0.0956376" T="0.483208"/>
      <pos A="0.231573" C="0.142609" G="0.104025" T="0.521793"/>
      <pos A="0.152728" C="0.0855713" G="0.137577" T="0.624125"/>
      <pos A="0.125886" C="0.0704738" G="0.189581" T="0.614059"/>
      <pos A="0.114143" C="0.441217" G="0.0369224" T="0.407718"/>
      <pos A="0.583863" C="0.1208" G="0.135899" T="0.159438"/>
      <pos A="6.82497e-05" C="0.999848" G="1.56289e-05" T="6.82497e-05"/>
      <pos A="6.82497e-05" C="0.0402769" G="1.56289e-05" T="0.959639"/>
      <pos A="6.82497e-05" C="0.0067255" G="1.56289e-05" T="0.993191"/>
      <pos A="6.82497e-05" C="1.56289e-05" G="1.56289e-05" T="0.9999"/>
      <pos A="0.149372" C="0.0352447" G="0.0134364" T="0.801947"/>
      <pos A="0.134274" C="0.172806" G="0.10067" T="0.592251"/>
      <pos A="0.164471" C="0.419408" G="0.098992" T="0.317129"/>
      <pos A="0.134274" C="0.253329" G="0.0503432" T="0.562055"/>
      <pos A="0.10911" C="0.134221" G="0.0352447" T="0.721424"/>
      <pos A="0.110788" C="0.104025" G="0.0419546" T="0.743233"/>
      <pos A="0.140985" C="0.10067" G="0.0570531" T="0.701293"/>
      <pos A="0.162793" C="0.182871" G="0.0604085" T="0.593929"/>
      <pos A="0.130918" C="0.238231" G="0.10067" T="0.53018"/>
      <pos A="0.191311" C="0.184549" G="0.0855713" T="0.538569"/>
      <pos A="0.122531" C="0.167772" G="0.11409" T="0.595606"/>
      <pos A="0.134274" C="0.137577" G="0.0939599" T="0.63419"/>
      <pos A="0.166147" C="0.127511" G="0.087249" T="0.619092"/>
      <pos A="0.203054" C="0.166095" G="0.098992" T="0.531858"/>
      <pos A="0.191311" C="0.14932" G="0.135899" T="0.52347"/>
      <pos A="0.224863" C="0.164418" G="0.122478" T="0.488241"/>
      <pos A="0.256736" C="0.204679" G="0.0805391" T="0.458045"/>
    </motif>
    <motif db="0" id="MA1270.1" alt="DOF3.2" length="19" nsites="600"
        url="http://jaspar2022.genereg.net/matrix/MA1270.1">
      <pos A="0.168373" C="0.129994" G="0.238309" T="0.463324"/>
      <pos A="0.125047" C="0.251641" G="0.0850014" T="0.538311"/>
      <pos A="0.295019" C="0.184985" G="0.045008" T="0.474989"/>
      <pos A="0.531646" C="0.229977" G="0.141659" T="0.0967187"/>
      <pos A="6.77948e-05" C="0.999849" G="1.55247e-05" T="6.77948e-05"/>
      <pos A="6.77948e-05" C="1.55247e-05" G="1.55247e-05" T="0.999901"/>
      <pos A="6.77948e-05" C="1.55247e-05" G="0.00168225" T="0.998234"/>
      <pos A="6.77948e-05" C="1.55247e-05" G="1.55247e-05" T="0.999901"/>
      <pos A="0.22503" C="1.55247e-05" G="1.55247e-05" T="0.774939"/>
      <pos A="0.065057" C="0.0916672" G="0.0166797" T="0.826597"/>
      <pos A="0.215032" C="0.291634" G="0.2933" T="0.200034"/>
      <pos A="0.215032" C="0.351624" G="0.178319" T="0.255025"/>
      <pos A="0.145044" C="0.314963" G="0.0949997" T="0.444994"/>
      <pos A="0.138378" C="0.163321" G="0.093333" T="0.604967"/>
      <pos A="0.148376" C="0.0916672" G="0.0983321" T="0.661625"/>
      <pos A="0.173372" C="0.199982" G="0.0800022" T="0.546644"/>
      <pos A="0.210033" C="0.153323" G="0.0916672" T="0.544977"/>
      <pos A="0.220031" C="0.153323" G="0.146658" T="0.479988"/>
      <pos A="0.128379" C="0.223311" G="0.191651" T="0.456659"/>
    </motif>
    <motif db="0" id="MA1273.1" alt="DOF4.2" length="19" nsites="598"
        url="http://jaspar2022.genereg.net/matrix/MA1273.1">
      <pos A="0.481592" C="0.117053" G="0.177244" T="0.224111"/>
      <pos A="0.469889" C="0.163868" G="0.160524" T="0.20572"/>
      <pos A="0.506672" C="0.122069" G="0.180587" T="0.190671"/>
      <pos A="0.394651" C="0.125413" G="0.24245" T="0.237486"/>
      <pos A="0.357868" C="0.183931" G="0.277561" T="0.18064"/>
      <pos A="0.797594" C="0.06355" G="0.0802702" T="0.0585862"/>
      <pos A="0.969806" C="1.55766e-05" G="1.55766e-05" T="0.030163"/>
      <pos A="0.999901" C="1.55766e-05" G="1.55766e-05" T="6.80215e-05"/>
      <pos A="0.999901" C="1.55766e-05" G="1.55766e-05" T="6.80215e-05"/>
      <pos A="0.999901" C="1.55766e-05" G="1.55766e-05" T="6.80215e-05"/>
      <pos A="6.80215e-05" C="1.55766e-05" G="0.999848" T="6.80215e-05"/>
      <pos A="0.187328" C="1.55766e-05" G="0.774133" T="0.0385236"/>
      <pos A="0.148872" C="0.423022" G="0.0468307" T="0.381275"/>
      <pos A="0.578566" C="0.100333" G="0.117053" T="0.204047"/>
      <pos A="0.652133" C="0.06355" G="0.120396" T="0.163921"/>
      <pos A="0.59027" C="0.110365" G="0.0836136" T="0.215751"/>
      <pos A="0.506672" C="0.0735823" G="0.175571" T="0.244174"/>
      <pos A="0.476577" C="0.125413" G="0.198979" T="0.199032"/>
      <pos A="0.443138" C="0.15718" G="0.200651" T="0.199032"/>
    </motif>
    <motif db="0" id="MA1274.1" alt="DOF3.6" length="21" nsites="600"
        url="http://jaspar2022.genereg.net/matrix/MA1274.1">
      <pos A="0.095052" C="0.171654" G="0.151657" T="0.581638"/>
      <pos A="0.100051" C="0.171654" G="0.00334797" T="0.724947"/>
      <pos A="0.218364" C="0.153323" G="0.0700039" T="0.558308"/>
      <pos A="0.488319" C="0.111664" G="0.119996" T="0.280021"/>
      <pos A="0.00173452" C="0.924861" G="0.00334797" T="0.0700561"/>
      <pos A="0.00173452" C="0.0383421" G="1.55247e-05" T="0.959908"/>
      <pos A="6.77948e-05" C="0.0200122" G="1.55247e-05" T="0.979904"/>
      <pos A="0.00173452" C="0.00168225" G="1.55247e-05" T="0.996569"/>
      <pos A="0.143377" C="0.0350097" G="0.00334797" T="0.818264"/>
      <pos A="0.120048" C="0.16832" G="0.0583388" T="0.653292"/>
      <pos A="0.228363" C="0.258305" G="0.141659" T="0.371673"/>
      <pos A="0.245027" C="0.249974" G="0.0533396" T="0.45166"/>
      <pos A="0.10505" C="0.269971" G="0.0883338" T="0.536645"/>
      <pos A="0.103384" C="0.163321" G="0.0583388" T="0.674955"/>
      <pos A="0.103384" C="0.143325" G="0.00668141" T="0.74661"/>
      <pos A="0.10505" C="0.208314" G="0.00168225" T="0.684954"/>
      <pos A="0.163374" C="0.0983321" G="0.0866681" T="0.651626"/>
      <pos A="0.131713" C="0.206648" G="0.101666" T="0.559974"/>
      <pos A="0.106717" C="0.183318" G="0.109997" T="0.599968"/>
      <pos A="0.191703" C="0.17332" G="0.0733363" T="0.561641"/>
      <pos A="0.203367" C="0.139992" G="0.0999989" T="0.556642"/>
    </motif>
    <motif db="0" id="MA1277.1" alt="DOF1.7" length="21" nsites="595"
        url="http://jaspar2022.genereg.net/matrix/MA1277.1">
      <pos A="0.465536" C="0.157972" G="0.163013" T="0.213477"/>
      <pos A="0.52267" C="0.119324" G="0.178137" T="0.17987"/>
      <pos A="0.556278" C="0.0840355" G="0.196622" T="0.163066"/>
      <pos A="0.531071" C="0.127725" G="0.178137" T="0.163066"/>
      <pos A="0.460495" C="0.114282" G="0.205023" T="0.220199"/>
      <pos A="0.275652" C="0.233589" G="0.339455" T="0.151304"/>
      <pos A="0.65206" C="0.0806741" G="0.181498" T="0.085768"/>
      <pos A="0.78313" C="1.56551e-05" G="0.00505681" T="0.211798"/>
      <pos A="0.9999" C="1.56551e-05" G="1.56551e-05" T="6.83644e-05"/>
      <pos A="0.9999" C="1.56551e-05" G="1.56551e-05" T="6.83644e-05"/>
      <pos A="0.966293" C="1.56551e-05" G="0.033623" T="6.83644e-05"/>
      <pos A="6.83644e-05" C="1.56551e-05" G="0.999848" T="6.83644e-05"/>
      <pos A="0.161386" C="0.1899" G="0.157972" T="0.490742"/>
      <pos A="0.623493" C="0.0302626" G="0.151251" T="0.194994"/>
      <pos A="0.574762" C="0.0437053" G="0.297445" T="0.0840882"/>
      <pos A="0.640297" C="0.087396" G="0.139488" T="0.132819"/>
      <pos A="0.547875" C="0.115962" G="0.110921" T="0.225241"/>
      <pos A="0.492423" C="0.0857153" G="0.226869" T="0.194994"/>
      <pos A="0.484021" C="0.146209" G="0.220147" T="0.149623"/>
      <pos A="0.447052" C="0.131086" G="0.159653" T="0.262209"/>
      <pos A="0.458815" C="0.1042" G="0.253755" T="0.183231"/>
    </motif>
    <motif db="0" id="MA1278.1" alt="DOF3.4" length="21" nsites="600"
        url="http://jaspar2022.genereg.net/matrix/MA1278.1">
      <pos A="0.241695" C="0.226645" G="0.133326" T="0.398334"/>
      <pos A="0.216699" C="0.22831" G="0.17332" T="0.381671"/>
      <pos A="0.153375" C="0.281636" G="0.13666" T="0.428329"/>
      <pos A="0.185037" C="0.323295" G="0.0949997" T="0.396669"/>
      <pos A="0.133379" C="0.254973" G="0.0700039" T="0.541645"/>
      <pos A="0.135045" C="0.178319" G="0.103331" T="0.583304"/>
      <pos A="0.145044" C="0.273303" G="0.0566731" T="0.52498"/>
      <pos A="0.170039" C="0.224978" G="0.123328" T="0.481655"/>
      <pos A="0.176705" C="0.198315" G="0.103331" T="0.521648"/>
      <pos A="0.15171" C="0.236643" G="0.0850014" T="0.526647"/>
      <pos A="0.188369" C="0.111664" G="0.116663" T="0.583304"/>
      <pos A="0.111716" C="0.138325" G="0.114996" T="0.634962"/>
      <pos A="0.0783877" C="0.281636" G="0.0283438" T="0.611633"/>
      <pos A="0.268356" C="0.15499" G="0.0716706" T="0.504984"/>
      <pos A="0.340011" C="0.243308" G="0.261639" T="0.155042"/>
      <pos A="6.77948e-05" C="0.999849" G="1.55247e-05" T="6.77948e-05"/>
      <pos A="6.77948e-05" C="0.0233446" G="1.55247e-05" T="0.976572"/>
      <pos A="6.77948e-05" C="0.0116806" G="1.55247e-05" T="0.988236"/>
      <pos A="6.77948e-05" C="1.55247e-05" G="1.55247e-05" T="0.999901"/>
      <pos A="0.241695" C="0.0483405" G="1.55247e-05" T="0.709949"/>
      <pos A="0.0983844" C="0.174986" G="0.17332" T="0.553309"/>
    </motif>
    <motif db="0" id="MA1279.1" alt="DOF1.5" length="21" nsites="600"
        url="http://jaspar2022.genereg.net/matrix/MA1279.1">
      <pos A="0.428329" C="0.13666" G="0.23331" T="0.201701"/>
      <pos A="0.431663" C="0.143325" G="0.19665" T="0.228363"/>
      <pos A="0.554975" C="0.0999989" G="0.174986" T="0.170039"/>
      <pos A="0.529979" C="0.103331" G="0.16832" T="0.198368"/>
      <pos A="0.548309" C="0.124995" G="0.201649" T="0.125047"/>
      <pos A="0.548309" C="0.0916672" G="0.189984" T="0.170039"/>
      <pos A="0.501651" C="0.101666" G="0.238309" T="0.158374"/>
      <pos A="0.418331" C="0.121662" G="0.244975" T="0.215032"/>
      <pos A="0.306684" C="0.156656" G="0.331627" T="0.205034"/>
      <pos A="0.733279" C="0.0566731" G="0.118329" T="0.0917195"/>
      <pos A="0.809933" C="0.0133463" G="0.00168225" T="0.175039"/>
      <pos A="0.998234" C="0.00168225" G="1.55247e-05" T="6.77948e-05"/>
      <pos A="0.998234" C="1.55247e-05" G="0.00168225" T="6.77948e-05"/>
      <pos A="0.984904" C="1.55247e-05" G="0.015013" T="6.77948e-05"/>
      <pos A="6.77948e-05" C="1.55247e-05" G="0.999849" T="6.77948e-05"/>
      <pos A="0.076722" C="0.0583388" G="0.23331" T="0.63163"/>
      <pos A="0.38667" C="0.0366764" G="0.45494" T="0.121715"/>
      <pos A="0.541645" C="0.203315" G="0.0683371" T="0.186704"/>
      <pos A="0.666624" C="0.134993" G="0.063338" T="0.135045"/>
      <pos A="0.56664" C="0.118329" G="0.0900005" T="0.22503"/>
      <pos A="0.513315" C="0.104998" G="0.198315" T="0.18337"/>
    </motif>
    <motif db="0" id="MA1281.1" alt="DOF5.1" length="21" nsites="515"
        url="http://jaspar2022.genereg.net/matrix/MA1281.1">
      <pos A="0.421356" C="0.166976" G="0.225217" T="0.186451"/>
      <pos A="0.689265" C="0.0485527" G="0.174741" T="0.087441"/>
      <pos A="0.799924" C="0.00778358" G="0.0252562" T="0.167037"/>
      <pos A="0.994061" C="1.80865e-05" G="0.00195971" T="0.00396123"/>
      <pos A="0.980472" C="1.80865e-05" G="1.80865e-05" T="0.0194922"/>
      <pos A="0.900875" C="0.00390033" G="0.0951456" T="7.8982e-05"/>
      <pos A="0.00396123" C="1.80865e-05" G="0.992058" T="0.00396123"/>
      <pos A="0.291284" C="0.180566" G="0.15921" T="0.368939"/>
      <pos A="0.594139" C="0.0310801" G="0.137855" T="0.236926"/>
      <pos A="0.716445" C="1.80865e-05" G="0.201921" T="0.0816161"/>
      <pos A="0.687325" C="0.147562" G="0.112617" T="0.0524958"/>
      <pos A="0.621317" C="0.0757314" G="0.192214" T="0.110737"/>
      <pos A="0.636848" C="0.0388455" G="0.155328" T="0.168978"/>
      <pos A="0.436887" C="0.0718491" G="0.289282" T="0.201982"/>
      <pos A="0.506777" C="0.118442" G="0.18639" T="0.188392"/>
      <pos A="0.63879" C="0.0310801" G="0.199979" T="0.130151"/>
      <pos A="0.677617" C="1.80865e-05" G="0.141739" T="0.180627"/>
      <pos A="0.669852" C="0.0873801" G="0.201921" T="0.0408481"/>
      <pos A="0.504835" C="0.0524349" G="0.213569" T="0.229161"/>
      <pos A="0.533956" C="0.114559" G="0.27181" T="0.0796755"/>
      <pos A="0.51066" C="0.0757314" G="0.231041" T="0.182568"/>
    </motif>
    <motif db="0" id="MA1284.1" alt="TCP1" length="30" nsites="95"
        url="http://jaspar2022.genereg.net/matrix/MA1284.1">
      <pos A="0.378976" C="0.0737045" G="0.168342" T="0.378976"/>
      <pos A="0.0424885" C="0.0737045" G="0.883379" T="0.000427798"/>
      <pos A="0.000427798" C="0.0631896" G="0.0526746" T="0.883709"/>
      <pos A="0.000427798" C="9.79639e-05" G="0.999046" T="0.000427798"/>
      <pos A="0.000427798" C="9.79639e-05" G="0.999046" T="0.000427798"/>
      <pos A="0.000427798" C="9.79639e-05" G="0.999046" T="0.000427798"/>
      <pos A="0.0845502" C="0.567921" G="0.0842204" T="0.263309"/>
      <pos A="0.000427798" C="0.988532" G="0.0106129" T="0.000427798"/>
      <pos A="0.000427798" C="0.999046" G="9.79639e-05" T="0.000427798"/>
      <pos A="0.0950652" C="0.862348" G="9.79639e-05" T="0.0424885"/>
      <pos A="0.54722" C="0.273494" G="0.0842204" T="0.0950652"/>
      <pos A="0.158157" C="0.641528" G="0.0211288" T="0.179187"/>
      <pos A="0.168672" C="0.357617" G="0.231433" T="0.242278"/>
      <pos A="0.137126" C="0.231433" G="0.126281" T="0.50516"/>
      <pos A="0.221248" C="0.389162" G="0.157827" T="0.231763"/>
      <pos A="0.210732" C="0.357617" G="0.10525" T="0.326401"/>
      <pos A="0.168672" C="0.294525" G="0.0842204" T="0.452584"/>
      <pos A="0.242278" C="0.452254" G="0.115765" T="0.189703"/>
      <pos A="0.263309" C="0.189373" G="0.126281" T="0.421038"/>
      <pos A="0.168672" C="0.326071" G="0.262979" T="0.242278"/>
      <pos A="0.231763" C="0.231433" G="0.178857" T="0.357946"/>
      <pos A="0.242278" C="0.273494" G="0.115765" T="0.368461"/>
      <pos A="0.158157" C="0.136796" G="0.378646" T="0.326401"/>
      <pos A="0.210732" C="0.115765" G="0.420708" T="0.252794"/>
      <pos A="0.158157" C="0.157827" G="0.378646" T="0.30537"/>
      <pos A="0.294855" C="0.378646" G="0.10525" T="0.221248"/>
      <pos A="0.200217" C="0.389162" G="0.157827" T="0.252794"/>
      <pos A="0.231763" C="0.28401" G="0.189373" T="0.294855"/>
      <pos A="0.378976" C="0.199888" G="0.220919" T="0.200217"/>
      <pos A="0.126611" C="0.368132" G="0.0842204" T="0.421038"/>
    </motif>
    <motif db="0" id="MA1300.1" alt="WRKY6" length="19" nsites="285"
        url="http://jaspar2022.genereg.net/matrix/MA1300.1">
      <pos A="0.143952" C="0.684004" G="0.0736908" T="0.0983542"/>
      <pos A="0.00365047" C="3.26775e-05" G="0.919008" T="0.0773086"/>
      <pos A="0.0001427" C="3.26775e-05" G="3.26775e-05" T="0.999792"/>
      <pos A="0.0001427" C="3.26775e-05" G="3.26775e-05" T="0.999792"/>
      <pos A="0.0001427" C="3.26775e-05" G="0.999682" T="0.0001427"/>
      <pos A="0.999792" C="3.26775e-05" G="3.26775e-05" T="0.0001427"/>
      <pos A="0.0001427" C="0.999682" G="3.26775e-05" T="0.0001427"/>
      <pos A="0.0001427" C="0.298174" G="3.26775e-05" T="0.701651"/>
      <pos A="0.270223" C="0.133319" G="0.129812" T="0.466646"/>
      <pos A="0.259701" C="0.0807064" G="0.150857" T="0.508736"/>
      <pos A="0.20358" C="0.143842" G="0.312204" T="0.340374"/>
      <pos A="0.238655" C="0.101751" G="0.294666" T="0.364927"/>
      <pos A="0.207088" C="0.270113" G="0.0666763" T="0.456123"/>
      <pos A="0.263208" C="0.147349" G="0.154365" T="0.435078"/>
      <pos A="0.354404" C="0.0807064" G="0.287651" T="0.277238"/>
      <pos A="0.385972" C="0.143842" G="0.171902" T="0.298284"/>
      <pos A="0.221118" C="0.284144" G="0.228023" T="0.266716"/>
      <pos A="0.305299" C="0.277128" G="0.136827" T="0.280746"/>
      <pos A="0.273731" C="0.294666" G="0.119289" T="0.312314"/>
    </motif>
    <motif db="0" id="MA1371.1" alt="IDD4" length="17" nsites="591"
        url="http://jaspar2022.genereg.net/matrix/MA1371.1">
      <pos A="0.360414" C="0.394196" G="0.0710697" T="0.17432"/>
      <pos A="0.725834" C="0.00847433" G="0.236863" T="0.028829"/>
      <pos A="0.0964995" C="0.422956" G="0.409421" T="0.0711228"/>
      <pos A="0.727526" C="1.57611e-05" G="0.0237008" T="0.248758"/>
      <pos A="0.862867" C="1.57611e-05" G="1.57611e-05" T="0.137102"/>
      <pos A="0.795196" C="0.0490765" G="0.131973" T="0.0237538"/>
      <pos A="0.89501" C="0.0710697" G="0.0270842" T="0.00683568"/>
      <pos A="0.314737" C="0.509236" G="0.131973" T="0.0440544"/>
      <pos A="0.0271372" C="1.57611e-05" G="0.972778" T="6.8827e-05"/>
      <pos A="0.98129" C="0.0169329" G="1.57611e-05" T="0.00176054"/>
      <pos A="6.8827e-05" C="0.999847" G="1.57611e-05" T="6.8827e-05"/>
      <pos A="0.989749" C="1.57611e-05" G="0.010166" T="6.8827e-05"/>
      <pos A="0.982983" C="0.0050909" G="0.0118578" T="6.8827e-05"/>
      <pos A="0.925462" C="0.0253925" G="0.0389262" T="0.0102191"/>
      <pos A="0.757978" C="0.0406179" G="0.0592277" T="0.142177"/>
      <pos A="0.522823" C="0.12013" G="0.103213" T="0.253833"/>
      <pos A="0.446694" C="0.121822" G="0.103213" T="0.32827"/>
    </motif>
    <motif db="0" id="MA1374.1" alt="IDD7" length="18" nsites="585"
        url="http://jaspar2022.genereg.net/matrix/MA1374.1">
      <pos A="0.3248" C="0.396529" G="0.0752171" T="0.203454"/>
      <pos A="0.673458" C="0.0341981" G="0.261509" T="0.0308333"/>
      <pos A="0.162435" C="0.382856" G="0.33671" T="0.117998"/>
      <pos A="0.683714" C="0.00514305" G="0.0615434" T="0.2496"/>
      <pos A="0.835824" C="0.00172463" G="1.59227e-05" T="0.162435"/>
      <pos A="0.724732" C="0.0837626" G="0.150417" T="0.0410885"/>
      <pos A="0.902479" C="0.0529979" G="0.0393252" T="0.00519666"/>
      <pos A="0.232509" C="0.640932" G="0.0974353" T="0.0291246"/>
      <pos A="0.00348795" C="1.59227e-05" G="0.996427" T="6.95328e-05"/>
      <pos A="0.982808" C="0.0153983" G="1.59227e-05" T="0.00177824"/>
      <pos A="6.95328e-05" C="0.999845" G="1.59227e-05" T="6.95328e-05"/>
      <pos A="0.981099" C="1.59227e-05" G="0.0188157" T="6.95328e-05"/>
      <pos A="0.984516" C="0.00343434" G="0.0102702" T="0.00177824"/>
      <pos A="0.922989" C="0.0188157" G="0.0495805" T="0.00861507"/>
      <pos A="0.753787" C="0.0427436" G="0.0666715" T="0.136798"/>
      <pos A="0.500839" C="0.152127" G="0.112818" T="0.234218"/>
      <pos A="0.456402" C="0.131617" G="0.105981" T="0.306"/>
      <pos A="0.417092" C="0.162381" G="0.184599" T="0.235926"/>
    </motif>
    <motif db="0" id="MA1430.1" alt="TB1" length="10" nsites="999"
        url="http://jaspar2022.genereg.net/matrix/MA1430.1">
      <pos A="4.07203e-05" C="9.32476e-06" G="0.999909" T="4.07203e-05"/>
      <pos A="4.07203e-05" C="9.32476e-06" G="0.999909" T="4.07203e-05"/>
      <pos A="0.0842003" C="0.308595" G="0.518995" T="0.0882079"/>
      <pos A="4.07203e-05" C="0.999909" G="9.32476e-06" T="4.07203e-05"/>
      <pos A="4.07203e-05" C="0.999909" G="9.32476e-06" T="4.07203e-05"/>
      <pos A="0.0410776" C="0.958872" G="9.32476e-06" T="4.07203e-05"/>
      <pos A="0.037148" C="0.955782" G="9.32476e-06" T="0.00706102"/>
      <pos A="0.153178" C="0.839765" G="0.00401292" T="0.00304342"/>
      <pos A="0.143169" C="0.648593" G="0.013021" T="0.195216"/>
      <pos A="0.385774" C="0.405781" G="0.119235" T="0.0892098"/>
    </motif>
    <motif db="0" id="MA1578.1" alt="VEZF1" length="10" nsites="998"
        url="http://jaspar2022.genereg.net/matrix/MA1578.1">
      <pos A="0.0711756" C="0.791513" G="0.137271" T="4.07611e-05"/>
      <pos A="0.00104266" C="0.998907" G="9.3341e-06" T="4.07611e-05"/>
      <pos A="0.00404436" C="0.995906" G="9.3341e-06" T="4.07611e-05"/>
      <pos A="0.00204256" C="0.997907" G="9.3341e-06" T="4.07611e-05"/>
      <pos A="0.00604616" C="0.9899" G="9.3341e-06" T="0.00404436"/>
      <pos A="0.0100598" C="0.978869" G="0.00301503" T="0.00805596"/>
      <pos A="0.406814" C="0.357688" G="0.110218" T="0.125279"/>
      <pos A="0.0441243" C="0.551056" G="0.0701423" T="0.334676"/>
      <pos A="0.240257" C="0.171163" G="0.211199" T="0.37738"/>
      <pos A="0.334009" C="0.173513" G="0.152451" T="0.340027"/>
    </motif>
    <motif db="0" id="MA1584.1" alt="ZIC5" length="16" nsites="21263"
        url="http://jaspar2022.genereg.net/matrix/MA1584.1">
      <pos A="0.285379" C="0.323425" G="0.24512" T="0.146076"/>
      <pos A="0.0206418" C="0.123396" G="0.644461" T="0.2115"/>
      <pos A="0.791177" C="0.095273" G="0.113548" T="1.91334e-06"/>
      <pos A="0.0116469" C="0.987559" G="4.38147e-07" T="0.00079391"/>
      <pos A="0.00686288" C="0.987767" G="0.00270743" T="0.0026619"/>
      <pos A="0.0587116" C="0.905549" G="0.0210483" T="0.0146908"/>
      <pos A="0.000236912" C="0.999714" G="4.38147e-07" T="4.89131e-05"/>
      <pos A="0.0031469" C="0.996664" G="9.44377e-05" T="9.59129e-05"/>
      <pos A="0.000471911" C="0.831372" G="4.38147e-07" T="0.168156"/>
      <pos A="0.0935055" C="0.000931434" G="0.904543" T="0.00102091"/>
      <pos A="7.9913e-05" C="0.763301" G="0.0091494" T="0.22747"/>
      <pos A="0.0917555" C="0.139079" G="0.11766" T="0.651506"/>
      <pos A="0.0117229" C="0.000374436" G="0.987808" T="9.49129e-05"/>
      <pos A="0.196876" C="0.35385" G="0.0646261" T="0.384647"/>
      <pos A="0.0021239" C="0.0707291" G="0.814665" T="0.112482"/>
      <pos A="0.31258" C="0.449373" G="0.0306663" T="0.207381"/>
    </motif>
    <motif db="0" id="MA1630.2" alt="ZNF281" length="12" nsites="999"
        url="http://jaspar2022.genereg.net/matrix/MA1630.2">
      <pos A="0.000763648" C="0.000732252" G="0.997741" T="0.000763648"/>
      <pos A="0.000763648" C="0.000732252" G="0.997741" T="0.000763648"/>
      <pos A="0.0354422" C="0.000732252" G="0.963063" T="0.000763648"/>
      <pos A="0.000763648" C="0.000732252" G="0.997741" T="0.000763648"/>
      <pos A="0.000763648" C="0.000732252" G="0.997741" T="0.000763648"/>
      <pos A="0.720345" C="0.182794" G="0.000732252" T="0.0961291"/>
      <pos A="0.122138" C="0.000732252" G="0.772331" T="0.104799"/>
      <pos A="0.000763648" C="0.000732252" G="0.997741" T="0.000763648"/>
      <pos A="0.0412216" C="0.000732252" G="0.939944" T="0.0181029"/>
      <pos A="0.047001" C="0.0267406" G="0.919715" T="0.00654307"/>
      <pos A="0.318651" C="0.272381" G="0.28105" T="0.127918"/>
      <pos A="0.260853" C="0.240592" G="0.396646" T="0.10191"/>
    </motif>
    <motif db="0" id="MA1720.1" alt="ZNF85" length="16" nsites="584"
        url="http://jaspar2022.genereg.net/matrix/MA1720.1">
      <pos A="0.375005" C="0.176356" G="0.246549" T="0.20209"/>
      <pos A="0.373294" C="0.267093" G="0.160947" T="0.198666"/>
      <pos A="0.364733" C="0.124995" G="0.261957" T="0.248315"/>
      <pos A="0.265435" C="0.113011" G="0.561564" T="0.0599914"/>
      <pos A="0.835543" C="0.00686378" G="0.12157" T="0.0360225"/>
      <pos A="0.00691748" C="0.00857648" G="0.977589" T="0.00691748"/>
      <pos A="0.981066" C="0.00344036" G="0.00857648" T="0.00691748"/>
      <pos A="0.00863019" C="0.00344036" G="0.0205604" T="0.96737"/>
      <pos A="0.0120536" C="0.00857648" G="0.00515207" T="0.974218"/>
      <pos A="0.676324" C="0.232853" G="0.0719216" T="0.0189024"/>
      <pos A="0.00349407" C="0.989573" G="0.00515207" T="0.00178136"/>
      <pos A="0.553057" C="0.0256966" G="0.046241" T="0.375005"/>
      <pos A="0.0480064" C="0.0359688" G="0.527323" T="0.388702"/>
      <pos A="0.0206141" C="0.931363" G="0.0239848" T="0.0240385"/>
      <pos A="0.770486" C="0.058225" G="0.0650728" T="0.106215"/>
      <pos A="0.12676" C="0.195188" G="0.421177" T="0.256875"/>
    </motif>
    <motif db="0" id="MA1773.1" alt="MYB51" length="21" nsites="1000"
        url="http://jaspar2022.genereg.net/matrix/MA1773.1">
      <pos A="0.267645" C="0.298352" G="0.132003" T="0.301999"/>
      <pos A="0.289343" C="0.198904" G="0.10669" T="0.405063"/>
      <pos A="0.274877" C="0.283887" G="0.130195" T="0.311041"/>
      <pos A="0.26222" C="0.321858" G="0.121154" T="0.294767"/>
      <pos A="0.37975" C="0.195288" G="0.117539" T="0.307424"/>
      <pos A="0.356244" C="0.179015" G="0.173591" T="0.291151"/>
      <pos A="0.341779" C="0.2423" G="0.104881" T="0.311041"/>
      <pos A="0.381558" C="0.195288" G="0.148276" T="0.274877"/>
      <pos A="0.26222" C="0.265806" G="0.160933" T="0.311041"/>
      <pos A="0.285726" C="0.226027" G="0.155509" T="0.332738"/>
      <pos A="0.0832154" C="0.372486" G="0.0958407" T="0.448459"/>
      <pos A="0.0994887" C="0.385143" G="0.0904163" T="0.424953"/>
      <pos A="0.104912" C="0.500863" G="0.0144749" T="0.37975"/>
      <pos A="0.998133" C="0.00181713" G="9.31544e-06" T="4.06796e-05"/>
      <pos A="4.06796e-05" C="0.999909" G="9.31544e-06" T="4.06796e-05"/>
      <pos A="4.06796e-05" C="0.999909" G="9.31544e-06" T="4.06796e-05"/>
      <pos A="0.453883" C="0.00181713" G="0.00362595" T="0.540674"/>
      <pos A="0.998133" C="9.31544e-06" G="0.00181713" T="4.06796e-05"/>
      <pos A="0.20436" C="0.772083" G="0.0144749" T="0.00908178"/>
      <pos A="0.0832154" C="0.589461" G="0.0198993" T="0.307424"/>
      <pos A="0.419529" C="0.0904163" G="0.023515" T="0.46654"/>
    </motif>
    <motif db="0" id="MA1776.1" alt="MYB67" length="21" nsites="1000"
        url="http://jaspar2022.genereg.net/matrix/MA1776.1">
      <pos A="0.100198" C="0.377267" G="0.118528" T="0.404007"/>
      <pos A="0.0818355" C="0.480762" G="0.198653" T="0.238748"/>
      <pos A="0.00671801" C="0.549203" G="9.31544e-06" T="0.444069"/>
      <pos A="0.999941" C="9.31544e-06" G="9.31544e-06" T="4.06796e-05"/>
      <pos A="0.0918515" C="0.90476" G="9.31544e-06" T="0.00337935"/>
      <pos A="4.06796e-05" C="0.999909" G="9.31544e-06" T="4.06796e-05"/>
      <pos A="0.323881" C="0.0417411" G="9.31544e-06" T="0.634368"/>
      <pos A="0.999941" C="9.31544e-06" G="9.31544e-06" T="4.06796e-05"/>
      <pos A="0.597644" C="0.400637" G="9.31544e-06" T="0.00170951"/>
      <pos A="0.0117255" C="0.888068" G="9.31544e-06" T="0.100198"/>
      <pos A="0.445739" C="0.116859" G="0.245394" T="0.192008"/>
      <pos A="0.222055" C="0.338873" G="0.0801353" T="0.358937"/>
      <pos A="0.253771" C="0.275441" G="0.101835" T="0.368952"/>
      <pos A="0.362274" C="0.227032" G="0.141898" T="0.268795"/>
      <pos A="0.250433" C="0.307158" G="0.155253" T="0.287157"/>
      <pos A="0.292165" C="0.295472" G="0.128544" T="0.283818"/>
      <pos A="0.297173" C="0.258748" G="0.16026" T="0.283818"/>
      <pos A="0.248764" C="0.332196" G="0.138559" T="0.28048"/>
      <pos A="0.318874" C="0.225363" G="0.133552" T="0.322212"/>
      <pos A="0.287157" C="0.25374" G="0.198653" T="0.260449"/>
      <pos A="0.272133" C="0.303819" G="0.150244" T="0.273803"/>
    </motif>
    <motif db="0" id="MA1823.1" alt="Zm00001d027846" length="12" nsites="987"
        url="http://jaspar2022.genereg.net/matrix/MA1823.1">
      <pos A="0.435661" C="0.161087" G="0.225924" T="0.177328"/>
      <pos A="0.404255" C="0.159061" G="0.267459" T="0.169224"/>
      <pos A="0.828731" C="0.0466107" G="0.0871336" T="0.0375244"/>
      <pos A="0.904712" C="0.0172317" G="0.0445849" T="0.0334728"/>
      <pos A="0.941182" C="0.00608782" G="0.0304014" T="0.022329"/>
      <pos A="0.0233419" C="0.024323" G="0.877327" T="0.0750086"/>
      <pos A="0.90775" C="0.0293885" G="0.0385065" T="0.0243548"/>
      <pos A="0.926999" C="0.0111533" G="0.0283756" T="0.0334728"/>
      <pos A="0.925986" C="0.0273627" G="0.0334411" T="0.0132109"/>
      <pos A="0.761869" C="0.053702" G="0.124617" T="0.0598122"/>
      <pos A="0.434647" C="0.156022" G="0.236055" T="0.173276"/>
      <pos A="0.429583" C="0.131708" G="0.264421" T="0.174289"/>
    </motif>
    <motif db="0" id="MA1851.1" alt="Dlx-c" length="22" nsites="1000"
        url="http://jaspar2022.genereg.net/matrix/MA1851.1">
      <pos A="0.30601" C="0.183991" G="0.202989" T="0.30701"/>
      <pos A="0.31001" C="0.177992" G="0.202989" T="0.30901"/>
      <pos A="0.280732" C="0.184806" G="0.213774" T="0.320688"/>
      <pos A="0.258015" C="0.201989" G="0.226987" T="0.313009"/>
      <pos A="0.271285" C="0.206195" G="0.249233" T="0.273286"/>
      <pos A="0.278013" C="0.207989" G="0.270982" T="0.243016"/>
      <pos A="0.266014" C="0.238985" G="0.264983" T="0.230018"/>
      <pos A="0.184837" C="0.163829" G="0.472489" T="0.178844"/>
      <pos A="0.452542" C="0.155838" G="0.221765" T="0.169854"/>
      <pos A="0.0290378" C="0.0969996" G="0.0110082" T="0.862954"/>
      <pos A="0.918949" C="0.0220071" G="0.0210072" T="0.0380369"/>
      <pos A="0.969944" C="0.00700862" G="0.0100083" T="0.0130394"/>
      <pos A="0.0140253" C="0.00800052" G="0.00800052" T="0.969974"/>
      <pos A="0.0330704" C="0.0180255" G="0.0260327" T="0.922871"/>
      <pos A="0.791961" C="0.0100083" G="0.165993" T="0.0320375"/>
      <pos A="0.237017" C="0.271982" G="0.217988" T="0.273013"/>
      <pos A="0.222018" C="0.273982" G="0.215988" T="0.288012"/>
      <pos A="0.20702" C="0.245985" G="0.245985" T="0.301011"/>
      <pos A="0.250016" C="0.241985" G="0.228986" T="0.279013"/>
      <pos A="0.266014" C="0.236986" G="0.222987" T="0.274013"/>
      <pos A="0.30401" C="0.214988" G="0.215988" T="0.265014"/>
      <pos A="0.31001" C="0.201989" G="0.203989" T="0.284012"/>
    </motif>
    <motif db="0" id="MA1852.1" alt="Emx" length="20" nsites="1001"
        url="http://jaspar2022.genereg.net/matrix/MA1852.1">
      <pos A="0.270743" C="0.187803" G="0.227759" T="0.313695"/>
      <pos A="0.275013" C="0.185991" G="0.235986" T="0.30301"/>
      <pos A="0.239777" C="0.197792" G="0.241743" T="0.320688"/>
      <pos A="0.245016" C="0.211988" G="0.247985" T="0.295011"/>
      <pos A="0.258015" C="0.229986" G="0.252984" T="0.259015"/>
      <pos A="0.267746" C="0.228757" G="0.283697" T="0.219799"/>
      <pos A="0.21002" C="0.254984" G="0.224987" T="0.31001"/>
      <pos A="0.0390367" C="0.0270066" G="0.0150078" T="0.918949"/>
      <pos A="0.899951" C="0.023007" G="0.0340059" T="0.0430363"/>
      <pos A="0.933947" C="0.0120081" G="0.0200073" T="0.0340372"/>
      <pos A="0.0580928" C="0.0190264" G="0.0440489" T="0.878832"/>
      <pos A="0.0699637" C="0.042962" G="0.0969026" T="0.790172"/>
      <pos A="0.172023" C="0.043005" G="0.704939" T="0.0800326"/>
      <pos A="0.251016" C="0.238985" G="0.29598" T="0.214019"/>
      <pos A="0.218019" C="0.237986" G="0.267983" T="0.276013"/>
      <pos A="0.234782" C="0.233752" G="0.25373" T="0.277735"/>
      <pos A="0.262014" C="0.220987" G="0.236986" T="0.280013"/>
      <pos A="0.277013" C="0.205989" G="0.229986" T="0.287012"/>
      <pos A="0.286012" C="0.19499" G="0.211988" T="0.30701"/>
      <pos A="0.30071" C="0.191798" G="0.204784" T="0.302707"/>
    </motif>
    <motif db="0" id="MA1856.1" alt="Fli-Erg-b" length="22" nsites="1000"
        url="http://jaspar2022.genereg.net/matrix/MA1856.1">
      <pos A="0.255015" C="0.229986" G="0.267983" T="0.247016"/>
      <pos A="0.257015" C="0.234986" G="0.249984" T="0.258015"/>
      <pos A="0.233017" C="0.257984" G="0.243985" T="0.265014"/>
      <pos A="0.21102" C="0.28898" G="0.229986" T="0.270014"/>
      <pos A="0.153178" C="0.274256" G="0.281262" T="0.291303"/>
      <pos A="0.164024" C="0.336976" G="0.234986" T="0.264014"/>
      <pos A="0.540987" C="0.101999" G="0.274982" T="0.0820325"/>
      <pos A="0.0360371" C="0.572952" G="0.0440049" T="0.347006"/>
      <pos A="0.159025" C="0.0160077" G="0.0260067" T="0.798961"/>
      <pos A="0.0250382" C="0.00900842" G="0.0160077" T="0.949946"/>
      <pos A="0.0100497" C="0.968881" G="0.00901741" T="0.0120515"/>
      <pos A="0.00803188" C="0.975936" G="0.00800052" T="0.00803188"/>
      <pos A="0.00903978" C="0.0170076" G="0.89492" T="0.0790328"/>
      <pos A="0.0260381" C="0.0810012" G="0.79693" T="0.0960311"/>
      <pos A="0.154025" C="0.129996" G="0.0460047" T="0.669974"/>
      <pos A="0.236017" C="0.220987" G="0.209988" T="0.333007"/>
      <pos A="0.194021" C="0.248984" G="0.244985" T="0.312009"/>
      <pos A="0.215019" C="0.259983" G="0.263983" T="0.261015"/>
      <pos A="0.229018" C="0.235986" G="0.29798" T="0.237017"/>
      <pos A="0.241017" C="0.240985" G="0.280981" T="0.237017"/>
      <pos A="0.231249" C="0.239224" G="0.253237" T="0.276289"/>
      <pos A="0.223018" C="0.238985" G="0.259983" T="0.278013"/>
    </motif>
    <motif db="0" id="MA1857.1" alt="Fli-Erg-c" length="20" nsites="999"
        url="http://jaspar2022.genereg.net/matrix/MA1857.1">
      <pos A="0.279292" C="0.243228" G="0.235221" T="0.242258"/>
      <pos A="0.265014" C="0.251984" G="0.240985" T="0.242016"/>
      <pos A="0.269014" C="0.256984" G="0.231986" T="0.242016"/>
      <pos A="0.287012" C="0.241985" G="0.241985" T="0.229018"/>
      <pos A="0.274287" C="0.260243" G="0.219206" T="0.246262"/>
      <pos A="0.297308" C="0.2122" G="0.204193" T="0.286298"/>
      <pos A="0.372003" C="0.150994" G="0.205989" T="0.271014"/>
      <pos A="0.102927" C="0.75418" G="0.0998993" T="0.0429934"/>
      <pos A="0.10803" C="0.838925" G="0.033006" T="0.0200387"/>
      <pos A="0.017022" C="0.0169906" G="0.946968" T="0.0190198"/>
      <pos A="0.0240383" C="0.0220071" G="0.930916" T="0.0230384"/>
      <pos A="0.897951" C="0.0280065" G="0.0260067" T="0.0480359"/>
      <pos A="0.830128" C="0.0389664" G="0.0279785" T="0.102927"/>
      <pos A="0.370374" C="0.162155" G="0.328304" T="0.139166"/>
      <pos A="0.18821" C="0.26825" G="0.178169" T="0.365369"/>
      <pos A="0.275013" C="0.231986" G="0.277981" T="0.215019"/>
      <pos A="0.294011" C="0.247985" G="0.245985" T="0.21202"/>
      <pos A="0.284012" C="0.243985" G="0.238985" T="0.233017"/>
      <pos A="0.277013" C="0.236986" G="0.238985" T="0.247016"/>
      <pos A="0.268014" C="0.244985" G="0.226987" T="0.260015"/>
    </motif>
    <motif db="0" id="MA1862.1" alt="FoxD-b" length="20" nsites="1000"
        url="http://jaspar2022.genereg.net/matrix/MA1862.1">
      <pos A="0.277013" C="0.158993" G="0.240985" T="0.323008"/>
      <pos A="0.260015" C="0.140995" G="0.206989" T="0.392001"/>
      <pos A="0.265014" C="0.129996" G="0.298979" T="0.30601"/>
      <pos A="0.20802" C="0.138995" G="0.200989" T="0.451995"/>
      <pos A="0.200021" C="0.135996" G="0.271982" T="0.392001"/>
      <pos A="0.299011" C="0.0780015" G="0.159993" T="0.462994"/>
      <pos A="0.259015" C="0.0720021" G="0.172992" T="0.495991"/>
      <pos A="0.0310376" C="0.0160077" G="0.0160077" T="0.936947"/>
      <pos A="0.0890318" C="0.0100083" G="0.862923" T="0.0380369"/>
      <pos A="0.0140393" C="0.0200073" G="0.013008" T="0.952945"/>
      <pos A="0.0390368" C="0.00900842" G="0.0450048" T="0.90695"/>
      <pos A="0.0190578" C="0.00901741" G="0.0310372" T="0.940888"/>
      <pos A="0.648976" C="0.0170076" G="0.175992" T="0.158025"/>
      <pos A="0.141168" C="0.246231" G="0.13413" T="0.478471"/>
      <pos A="0.267014" C="0.130996" G="0.247985" T="0.354005"/>
      <pos A="0.148026" C="0.180991" G="0.128996" T="0.541986"/>
      <pos A="0.411588" C="0.0559477" G="0.127869" T="0.404595"/>
      <pos A="0.31001" C="0.127997" G="0.250984" T="0.31101"/>
      <pos A="0.226018" C="0.177992" G="0.267983" T="0.328008"/>
      <pos A="0.217019" C="0.19099" G="0.246985" T="0.345006"/>
    </motif>
    <motif db="0" id="MA1863.1" alt="FoxE" length="20" nsites="999"
        url="http://jaspar2022.genereg.net/matrix/MA1863.1">
      <pos A="0.257272" C="0.189179" G="0.274256" T="0.279292"/>
      <pos A="0.253015" C="0.181991" G="0.256984" T="0.30801"/>
      <pos A="0.257015" C="0.172992" G="0.248984" T="0.321009"/>
      <pos A="0.246016" C="0.160993" G="0.260983" T="0.332007"/>
      <pos A="0.210809" C="0.154839" G="0.261721" T="0.37263"/>
      <pos A="0.182023" C="0.149994" G="0.314978" T="0.353005"/>
      <pos A="0.215234" C="0.107106" G="0.306285" T="0.371375"/>
      <pos A="0.0710336" C="0.0380055" G="0.0820011" T="0.80896"/>
      <pos A="0.0260381" C="0.0150078" G="0.033006" T="0.925948"/>
      <pos A="0.0700337" C="0.0210072" G="0.867922" T="0.0410366"/>
      <pos A="0.0280379" C="0.0250068" G="0.033006" T="0.913949"/>
      <pos A="0.0590348" C="0.0190074" G="0.0740019" T="0.847956"/>
      <pos A="0.0650342" C="0.0180075" G="0.0880005" T="0.828958"/>
      <pos A="0.31001" C="0.0900003" G="0.217988" T="0.382002"/>
      <pos A="0.224018" C="0.163993" G="0.19599" T="0.415999"/>
      <pos A="0.30701" C="0.121997" G="0.210988" T="0.360005"/>
      <pos A="0.145026" C="0.214988" G="0.164993" T="0.474993"/>
      <pos A="0.379623" C="0.105893" G="0.166826" T="0.347658"/>
      <pos A="0.295011" C="0.138995" G="0.320977" T="0.245016"/>
      <pos A="0.20902" C="0.217988" G="0.269982" T="0.30301"/>
    </motif>
    <motif db="0" id="MA1864.1" alt="FoxF" length="20" nsites="1000"
        url="http://jaspar2022.genereg.net/matrix/MA1864.1">
      <pos A="0.316009" C="0.218987" G="0.203989" T="0.261015"/>
      <pos A="0.289012" C="0.226987" G="0.168992" T="0.315009"/>
      <pos A="0.361005" C="0.184991" G="0.201989" T="0.252015"/>
      <pos A="0.299011" C="0.206989" G="0.111998" T="0.382002"/>
      <pos A="0.445996" C="0.163993" G="0.163993" T="0.226018"/>
      <pos A="0.384617" C="0.202786" G="0.122874" T="0.289722"/>
      <pos A="0.526988" C="0.119997" G="0.234986" T="0.118029"/>
      <pos A="0.0390368" C="0.137996" G="0.0110082" T="0.811959"/>
      <pos A="0.933947" C="0.0340059" G="0.0110082" T="0.0210386"/>
      <pos A="0.911949" C="0.0290064" G="0.0100083" T="0.0490358"/>
      <pos A="0.955989" C="0.00999832" G="0.00999832" T="0.0240143"/>
      <pos A="0.0140393" C="0.307979" G="0.00600872" T="0.671973"/>
      <pos A="0.950946" C="0.0100083" G="0.0180075" T="0.0210386"/>
      <pos A="0.46353" C="0.163829" G="0.0879125" T="0.284727"/>
      <pos A="0.483992" C="0.127997" G="0.107999" T="0.280013"/>
      <pos A="0.224018" C="0.372972" G="0.100999" T="0.30201"/>
      <pos A="0.540987" C="0.143995" G="0.130996" T="0.184022"/>
      <pos A="0.31032" C="0.292272" G="0.157151" T="0.240257"/>
      <pos A="0.359005" C="0.233986" G="0.176992" T="0.230018"/>
      <pos A="0.291303" C="0.27926" G="0.170162" T="0.259274"/>
    </motif>
    <motif db="0" id="MA1865.1" alt="FoxG" length="20" nsites="1000"
        url="http://jaspar2022.genereg.net/matrix/MA1865.1">
      <pos A="0.216019" C="0.177992" G="0.287981" T="0.318009"/>
      <pos A="0.225018" C="0.175992" G="0.29398" T="0.30501"/>
      <pos A="0.217019" C="0.181991" G="0.29198" T="0.30901"/>
      <pos A="0.20702" C="0.175992" G="0.280981" T="0.336007"/>
      <pos A="0.218237" C="0.184175" G="0.300279" T="0.297308"/>
      <pos A="0.232017" C="0.163993" G="0.257984" T="0.346006"/>
      <pos A="0.220798" C="0.149844" G="0.277704" T="0.351654"/>
      <pos A="0.037074" C="0.0320381" G="0.0460507" T="0.884837"/>
      <pos A="0.0890318" C="0.0260067" G="0.844925" T="0.0400367"/>
      <pos A="0.0300077" C="0.0299763" G="0.0419631" T="0.898053"/>
      <pos A="0.0430364" C="0.023007" G="0.0680025" T="0.865954"/>
      <pos A="0.0610346" C="0.0280065" G="0.073002" T="0.837957"/>
      <pos A="0.0920315" C="0.0340059" G="0.809928" T="0.0640343"/>
      <pos A="0.158183" C="0.206195" G="0.24523" T="0.390392"/>
      <pos A="0.20402" C="0.150994" G="0.29198" T="0.353005"/>
      <pos A="0.20902" C="0.162993" G="0.281981" T="0.346006"/>
      <pos A="0.227245" C="0.170162" G="0.29027" T="0.312321"/>
      <pos A="0.21002" C="0.184991" G="0.271982" T="0.333007"/>
      <pos A="0.227018" C="0.171992" G="0.28898" T="0.312009"/>
      <pos A="0.221019" C="0.174992" G="0.283981" T="0.320009"/>
    </motif>
    <motif db="0" id="MA1866.1" alt="FoxI-a" length="20" nsites="1001"
        url="http://jaspar2022.genereg.net/matrix/MA1866.1">
      <pos A="0.348657" C="0.24474" G="0.16283" T="0.243772"/>
      <pos A="0.442553" C="0.196793" G="0.132863" T="0.22779"/>
      <pos A="0.521988" C="0.162993" G="0.0800013" T="0.235017"/>
      <pos A="0.50799" C="0.225987" G="0.103999" T="0.162024"/>
      <pos A="0.41" C="0.275982" G="0.0760017" T="0.238017"/>
      <pos A="0.567984" C="0.19399" G="0.165993" T="0.0720334"/>
      <pos A="0.332674" C="0.325651" G="0.0459587" T="0.295715"/>
      <pos A="0.823958" C="0.120997" G="0.00600871" T="0.0490357"/>
      <pos A="0.846956" C="0.0949998" G="0.00800851" T="0.0500356"/>
      <pos A="0.950946" C="0.0200073" G="0.0120081" T="0.0170389"/>
      <pos A="0.016039" C="0.925917" G="0.00600871" T="0.0520354"/>
      <pos A="0.953945" C="0.0200073" G="0.0100083" T="0.016039"/>
      <pos A="0.762964" C="0.101999" G="0.0470046" T="0.0880318"/>
      <pos A="0.483992" C="0.230986" G="0.0810012" T="0.20402"/>
      <pos A="0.346659" C="0.374597" G="0.115882" T="0.162861"/>
      <pos A="0.464458" C="0.251235" G="0.124121" T="0.160185"/>
      <pos A="0.375003" C="0.29398" G="0.139995" T="0.191022"/>
      <pos A="0.363004" C="0.285981" G="0.138995" T="0.212019"/>
      <pos A="0.348657" C="0.288691" G="0.156837" T="0.205814"/>
      <pos A="0.320688" C="0.301677" G="0.161831" T="0.215803"/>
    </motif>
    <motif db="0" id="MA1868.1" alt="FoxI-c" length="20" nsites="1000"
        url="http://jaspar2022.genereg.net/matrix/MA1868.1">
      <pos A="0.321009" C="0.18899" G="0.263983" T="0.226018"/>
      <pos A="0.271285" C="0.271253" G="0.203192" T="0.254269"/>
      <pos A="0.222018" C="0.301979" G="0.348974" T="0.127028"/>
      <pos A="0.194021" C="0.163993" G="0.298979" T="0.343006"/>
      <pos A="0.324332" C="0.197187" G="0.239224" T="0.239256"/>
      <pos A="0.135027" C="0.256984" G="0.418967" T="0.189022"/>
      <pos A="0.213232" C="0.213201" G="0.320297" T="0.253268"/>
      <pos A="0.828958" C="0.0490044" G="0.073002" T="0.0490358"/>
      <pos A="0.0240383" C="0.0490044" G="0.0610032" T="0.865954"/>
      <pos A="0.037037" C="0.0240069" G="0.88992" T="0.0490358"/>
      <pos A="0.0240623" C="0.073075" G="0.0240309" T="0.878832"/>
      <pos A="0.0489868" C="0.0489554" G="0.0489554" T="0.853102"/>
      <pos A="0.10992" C="0.0369686" G="0.0489554" T="0.804156"/>
      <pos A="0.213019" C="0.199989" G="0.226987" T="0.360005"/>
      <pos A="0.212019" C="0.166993" G="0.287981" T="0.333007"/>
      <pos A="0.259015" C="0.171992" G="0.240985" T="0.328008"/>
      <pos A="0.148026" C="0.258983" G="0.277982" T="0.315009"/>
      <pos A="0.200021" C="0.199989" G="0.319977" T="0.280013"/>
      <pos A="0.220019" C="0.121997" G="0.267983" T="0.390002"/>
      <pos A="0.273013" C="0.241985" G="0.39397" T="0.0910316"/>
    </motif>
    <motif db="0" id="MA1869.1" alt="FoxK" length="20" nsites="1000"
        url="http://jaspar2022.genereg.net/matrix/MA1869.1">
      <pos A="0.240017" C="0.166993" G="0.275982" T="0.317009"/>
      <pos A="0.234017" C="0.161993" G="0.263983" T="0.340007"/>
      <pos A="0.218237" C="0.163156" G="0.283264" T="0.335342"/>
      <pos A="0.20402" C="0.154994" G="0.273982" T="0.367004"/>
      <pos A="0.20402" C="0.158993" G="0.29098" T="0.346006"/>
      <pos A="0.223018" C="0.137996" G="0.227987" T="0.411"/>
      <pos A="0.210809" C="0.112885" G="0.27171" T="0.404595"/>
      <pos A="0.0190578" C="0.0170246" G="0.0180255" T="0.945892"/>
      <pos A="0.0939373" C="0.00899942" G="0.867056" T="0.0300077"/>
      <pos A="0.017056" C="0.0170246" G="0.0160237" T="0.949896"/>
      <pos A="0.0680339" C="0.0120081" G="0.0860007" T="0.833957"/>
      <pos A="0.0180209" C="0.0139939" G="0.0539499" T="0.914035"/>
      <pos A="0.659635" C="0.02303" G="0.187178" T="0.130158"/>
      <pos A="0.097128" C="0.254238" G="0.166159" T="0.482474"/>
      <pos A="0.30071" C="0.123873" G="0.224762" T="0.350655"/>
      <pos A="0.240017" C="0.141995" G="0.219987" T="0.398001"/>
      <pos A="0.286012" C="0.135996" G="0.215988" T="0.362004"/>
      <pos A="0.217019" C="0.210988" G="0.225987" T="0.346006"/>
      <pos A="0.293011" C="0.154994" G="0.247985" T="0.30401"/>
      <pos A="0.259755" C="0.169822" G="0.24474" T="0.325682"/>
    </motif>
    <motif db="0" id="MA1870.1" alt="FoxL2" length="20" nsites="1000"
        url="http://jaspar2022.genereg.net/matrix/MA1870.1">
      <pos A="0.339007" C="0.227987" G="0.184991" T="0.248016"/>
      <pos A="0.341665" C="0.223763" G="0.154839" T="0.279733"/>
      <pos A="0.400001" C="0.161993" G="0.154994" T="0.283012"/>
      <pos A="0.419999" C="0.146995" G="0.0750018" T="0.358005"/>
      <pos A="0.506497" C="0.141136" G="0.135131" T="0.217236"/>
      <pos A="0.344661" C="0.247737" G="0.0969026" T="0.310699"/>
      <pos A="0.546986" C="0.0910002" G="0.182991" T="0.179023"/>
      <pos A="0.115029" C="0.167993" G="0.0100083" T="0.70697"/>
      <pos A="0.960945" C="0.0170076" G="0.00600872" T="0.0160391"/>
      <pos A="0.832957" C="0.105999" G="0.00500882" T="0.0560351"/>
      <pos A="0.956945" C="0.00800852" G="0.0210072" T="0.0140393"/>
      <pos A="0.0190388" C="0.866923" G="0.00600872" T="0.10803"/>
      <pos A="0.950946" C="0.013008" G="0.0120081" T="0.0240383"/>
      <pos A="0.522988" C="0.175992" G="0.0670026" T="0.234017"/>
      <pos A="0.447548" C="0.195794" G="0.121875" T="0.234782"/>
      <pos A="0.315009" C="0.338975" G="0.141995" T="0.20402"/>
      <pos A="0.428426" C="0.220207" G="0.147142" T="0.204224"/>
      <pos A="0.338007" C="0.281981" G="0.152994" T="0.227018"/>
      <pos A="0.350006" C="0.246985" G="0.160993" T="0.242016"/>
      <pos A="0.338007" C="0.261983" G="0.162993" T="0.237017"/>
    </motif>
    <motif db="0" id="MA1871.1" alt="FoxM" length="20" nsites="1000"
        url="http://jaspar2022.genereg.net/matrix/MA1871.1">
      <pos A="0.351006" C="0.328976" G="0.0989994" T="0.221019"/>
      <pos A="0.539448" C="0.158834" G="0.113884" T="0.187834"/>
      <pos A="0.522511" C="0.148143" G="0.104103" T="0.225243"/>
      <pos A="0.518989" C="0.176992" G="0.0959997" T="0.20802"/>
      <pos A="0.461533" C="0.246738" G="0.0899103" T="0.201819"/>
      <pos A="0.631977" C="0.162993" G="0.128996" T="0.0760331"/>
      <pos A="0.448996" C="0.264983" G="0.0490044" T="0.237017"/>
      <pos A="0.817777" C="0.0820831" G="0.0110192" T="0.0891208"/>
      <pos A="0.925948" C="0.0340059" G="0.00900842" T="0.0310376"/>
      <pos A="0.957903" C="0.0120201" G="0.0140219" T="0.0160551"/>
      <pos A="0.10303" C="0.784931" G="0.0140079" T="0.0980309"/>
      <pos A="0.967944" C="0.0120081" G="0.00900842" T="0.0110396"/>
      <pos A="0.827958" C="0.0510042" G="0.0250068" T="0.0960311"/>
      <pos A="0.408408" C="0.247232" G="0.121118" T="0.223241"/>
      <pos A="0.417999" C="0.234986" G="0.142995" T="0.20402"/>
      <pos A="0.479993" C="0.218987" G="0.0959997" T="0.20502"/>
      <pos A="0.385002" C="0.279981" G="0.130996" T="0.20402"/>
      <pos A="0.44555" C="0.210777" G="0.128867" T="0.214804"/>
      <pos A="0.409409" C="0.224211" G="0.147142" T="0.219238"/>
      <pos A="0.390002" C="0.251984" G="0.147995" T="0.21002"/>
    </motif>
    <motif db="0" id="MA1873.1" alt="FoxQ" length="20" nsites="1000"
        url="http://jaspar2022.genereg.net/matrix/MA1873.1">
      <pos A="0.298011" C="0.187991" G="0.211988" T="0.30201"/>
      <pos A="0.264749" C="0.195794" G="0.215772" T="0.323684"/>
      <pos A="0.288012" C="0.19199" G="0.215988" T="0.30401"/>
      <pos A="0.26375" C="0.190799" G="0.214773" T="0.330677"/>
      <pos A="0.354005" C="0.145995" G="0.203989" T="0.296011"/>
      <pos A="0.30901" C="0.19099" G="0.172992" T="0.327008"/>
      <pos A="0.30401" C="0.144995" G="0.160993" T="0.390002"/>
      <pos A="0.0791118" C="0.0660687" G="0.804734" T="0.0500857"/>
      <pos A="0.0440363" C="0.0400053" G="0.0290064" T="0.886952"/>
      <pos A="0.0740333" C="0.0150078" G="0.0510042" T="0.859955"/>
      <pos A="0.0350372" C="0.0160077" G="0.0340059" T="0.914949"/>
      <pos A="0.879074" C="0.0179895" G="0.0609422" T="0.0419945"/>
      <pos A="0.0500357" C="0.0979995" G="0.0420051" T="0.80996"/>
      <pos A="0.34435" C="0.153147" G="0.218205" T="0.284296"/>
      <pos A="0.257757" C="0.194795" G="0.168823" T="0.378624"/>
      <pos A="0.337007" C="0.158993" G="0.179991" T="0.324008"/>
      <pos A="0.303706" C="0.183807" G="0.204784" T="0.307702"/>
      <pos A="0.291303" C="0.191181" G="0.2122" T="0.305315"/>
      <pos A="0.271285" C="0.205194" G="0.218205" T="0.305315"/>
      <pos A="0.273739" C="0.191798" G="0.230755" T="0.303706"/>
    </motif>
    <motif db="0" id="MA1874.1" alt="GATA-a" length="20" nsites="1000"
        url="http://jaspar2022.genereg.net/matrix/MA1874.1">
      <pos A="0.267014" C="0.226987" G="0.241985" T="0.264014"/>
      <pos A="0.27274" C="0.233752" G="0.230755" T="0.262751"/>
      <pos A="0.268745" C="0.233752" G="0.234751" T="0.262751"/>
      <pos A="0.261753" C="0.230755" G="0.239745" T="0.267746"/>
      <pos A="0.276013" C="0.226987" G="0.233986" T="0.263014"/>
      <pos A="0.284727" C="0.215772" G="0.251732" T="0.247768"/>
      <pos A="0.234782" C="0.306672" G="0.245739" T="0.212806"/>
      <pos A="0.229247" C="0.150144" G="0.0350408" T="0.585568"/>
      <pos A="0.0140393" C="0.013008" G="0.962913" T="0.0100397"/>
      <pos A="0.972916" C="0.00801651" G="0.00801651" T="0.0110506"/>
      <pos A="0.00504018" C="0.00900842" G="0.00400892" T="0.981942"/>
      <pos A="0.91095" C="0.00600872" G="0.0110082" T="0.0720335"/>
      <pos A="0.815775" C="0.0500543" G="0.0640669" T="0.0701037"/>
      <pos A="0.164024" C="0.29198" G="0.343975" T="0.200021"/>
      <pos A="0.297011" C="0.243985" G="0.29498" T="0.164024"/>
      <pos A="0.260015" C="0.241985" G="0.243985" T="0.254015"/>
      <pos A="0.272013" C="0.247985" G="0.235986" T="0.244016"/>
      <pos A="0.266014" C="0.241985" G="0.233986" T="0.258015"/>
      <pos A="0.261276" C="0.257241" G="0.220207" T="0.261276"/>
      <pos A="0.254269" C="0.25624" G="0.22321" T="0.26628"/>
    </motif>
    <motif db="0" id="MA1875.1" alt="GATA1/2/3" length="20" nsites="1000"
        url="http://jaspar2022.genereg.net/matrix/MA1875.1">
      <pos A="0.280013" C="0.217988" G="0.227987" T="0.274013"/>
      <pos A="0.287299" C="0.213201" G="0.228214" T="0.271285"/>
      <pos A="0.297011" C="0.207989" G="0.220987" T="0.274013"/>
      <pos A="0.269014" C="0.201989" G="0.262983" T="0.266014"/>
      <pos A="0.30501" C="0.210988" G="0.227987" T="0.256015"/>
      <pos A="0.280013" C="0.211988" G="0.222987" T="0.285012"/>
      <pos A="0.262751" C="0.238746" G="0.261721" T="0.23678"/>
      <pos A="0.665974" C="0.134996" G="0.043005" T="0.156025"/>
      <pos A="0.017039" C="0.0110082" G="0.947915" T="0.0240383"/>
      <pos A="0.969944" C="0.00800852" G="0.00900842" T="0.0130394"/>
      <pos A="0.00803988" C="0.013008" G="0.00600872" T="0.972943"/>
      <pos A="0.834957" C="0.0450048" G="0.0290064" T="0.0910316"/>
      <pos A="0.799961" C="0.053004" G="0.0670026" T="0.0800327"/>
      <pos A="0.214019" C="0.244985" G="0.29398" T="0.247016"/>
      <pos A="0.323008" C="0.250984" G="0.240985" T="0.185022"/>
      <pos A="0.276013" C="0.211988" G="0.215988" T="0.296011"/>
      <pos A="0.280293" C="0.238223" G="0.213201" T="0.268282"/>
      <pos A="0.274013" C="0.232986" G="0.210988" T="0.282012"/>
      <pos A="0.272013" C="0.234986" G="0.211988" T="0.281013"/>
      <pos A="0.276013" C="0.231986" G="0.210988" T="0.281013"/>
    </motif>
    <motif db="0" id="MA1879.1" alt="Hex" length="20" nsites="1001"
        url="http://jaspar2022.genereg.net/matrix/MA1879.1">
      <pos A="0.331676" C="0.145849" G="0.160832" T="0.361643"/>
      <pos A="0.336007" C="0.151994" G="0.186991" T="0.325008"/>
      <pos A="0.329008" C="0.167993" G="0.218987" T="0.284012"/>
      <pos A="0.266014" C="0.212988" G="0.229986" T="0.291012"/>
      <pos A="0.233017" C="0.250984" G="0.167993" T="0.348006"/>
      <pos A="0.354005" C="0.166993" G="0.19199" T="0.287012"/>
      <pos A="0.50899" C="0.114998" G="0.152994" T="0.223018"/>
      <pos A="0.0781108" C="0.0550588" G="0.0750768" T="0.791754"/>
      <pos A="0.0270379" C="0.0710022" G="0.0280065" T="0.873953"/>
      <pos A="0.895951" C="0.0140079" G="0.053004" T="0.0370369"/>
      <pos A="0.935947" C="0.0160077" G="0.0180075" T="0.0300376"/>
      <pos A="0.0390367" C="0.013008" G="0.0190074" T="0.928948"/>
      <pos A="0.137164" C="0.0460507" G="0.0460507" T="0.770735"/>
      <pos A="0.42242" C="0.0940939" G="0.350324" T="0.13316"/>
      <pos A="0.291012" C="0.255984" G="0.233986" T="0.219019"/>
      <pos A="0.227018" C="0.228986" G="0.164993" T="0.379003"/>
      <pos A="0.268282" C="0.209197" G="0.17917" T="0.343349"/>
      <pos A="0.322008" C="0.172992" G="0.19099" T="0.314009"/>
      <pos A="0.313322" C="0.169161" G="0.183174" T="0.334341"/>
      <pos A="0.303313" C="0.174166" G="0.151145" T="0.371375"/>
    </motif>
    <motif db="0" id="MA1883.1" alt="Hox1" length="20" nsites="999"
        url="http://jaspar2022.genereg.net/matrix/MA1883.1">
      <pos A="0.284296" C="0.191181" G="0.219206" T="0.305315"/>
      <pos A="0.284012" C="0.19299" G="0.220987" T="0.30201"/>
      <pos A="0.284296" C="0.193183" G="0.225212" T="0.297308"/>
      <pos A="0.271014" C="0.201989" G="0.226987" T="0.300011"/>
      <pos A="0.267014" C="0.205989" G="0.212988" T="0.314009"/>
      <pos A="0.307702" C="0.201787" G="0.219767" T="0.270743"/>
      <pos A="0.344006" C="0.169992" G="0.217988" T="0.268014"/>
      <pos A="0.0810326" C="0.0620031" G="0.0760017" T="0.780963"/>
      <pos A="0.0530354" C="0.0490044" G="0.0320061" T="0.865954"/>
      <pos A="0.859096" C="0.0379675" G="0.0489554" T="0.0539813"/>
      <pos A="0.891843" C="0.0270336" G="0.0310372" T="0.0500857"/>
      <pos A="0.057035" C="0.0310062" G="0.0350058" T="0.876953"/>
      <pos A="0.0590348" C="0.0520041" G="0.0660027" T="0.822958"/>
      <pos A="0.361366" C="0.154148" G="0.240225" T="0.24426"/>
      <pos A="0.287012" C="0.220987" G="0.227987" T="0.264014"/>
      <pos A="0.268014" C="0.221987" G="0.208988" T="0.301011"/>
      <pos A="0.274013" C="0.210988" G="0.207989" T="0.30701"/>
      <pos A="0.283012" C="0.206989" G="0.206989" T="0.30301"/>
      <pos A="0.286725" C="0.206782" G="0.207781" T="0.298712"/>
      <pos A="0.286012" C="0.206989" G="0.205989" T="0.301011"/>
    </motif>
    <motif db="0" id="MA1884.1" alt="Hox3" length="20" nsites="1000"
        url="http://jaspar2022.genereg.net/matrix/MA1884.1">
      <pos A="0.338007" C="0.161993" G="0.178991" T="0.321009"/>
      <pos A="0.30601" C="0.162993" G="0.180991" T="0.350006"/>
      <pos A="0.335007" C="0.182991" G="0.206989" T="0.275013"/>
      <pos A="0.348006" C="0.182991" G="0.206989" T="0.262014"/>
      <pos A="0.262751" C="0.239745" G="0.199789" T="0.297713"/>
      <pos A="0.30601" C="0.228986" G="0.29598" T="0.169024"/>
      <pos A="0.293011" C="0.222987" G="0.209988" T="0.274013"/>
      <pos A="0.0419945" C="0.022984" G="0.0169906" T="0.918031"/>
      <pos A="0.880953" C="0.0190074" G="0.063003" T="0.037037"/>
      <pos A="0.963944" C="0.00900842" G="0.0140079" T="0.0130394"/>
      <pos A="0.00803988" C="0.0520041" G="0.00900842" T="0.930948"/>
      <pos A="0.047036" C="0.063003" G="0.672942" T="0.217019"/>
      <pos A="0.800161" C="0.0519521" G="0.0769246" T="0.0709626"/>
      <pos A="0.174023" C="0.241985" G="0.213988" T="0.370004"/>
      <pos A="0.262014" C="0.235986" G="0.241985" T="0.260015"/>
      <pos A="0.393607" C="0.173818" G="0.176815" T="0.255759"/>
      <pos A="0.259015" C="0.186991" G="0.152994" T="0.401001"/>
      <pos A="0.286012" C="0.176992" G="0.18999" T="0.347006"/>
      <pos A="0.350006" C="0.161993" G="0.168992" T="0.319009"/>
      <pos A="0.332007" C="0.178991" G="0.159993" T="0.329008"/>
    </motif>
    <motif db="0" id="MA1885.1" alt="Hox4" length="20" nsites="1000"
        url="http://jaspar2022.genereg.net/matrix/MA1885.1">
      <pos A="0.298011" C="0.19399" G="0.18899" T="0.319009"/>
      <pos A="0.321009" C="0.19099" G="0.19599" T="0.292011"/>
      <pos A="0.338668" C="0.193796" G="0.205783" T="0.261753"/>
      <pos A="0.346006" C="0.183991" G="0.205989" T="0.264014"/>
      <pos A="0.271014" C="0.227987" G="0.217988" T="0.283012"/>
      <pos A="0.273739" C="0.223763" G="0.290689" T="0.211808"/>
      <pos A="0.334007" C="0.19699" G="0.245985" T="0.223018"/>
      <pos A="0.0480359" C="0.0780015" G="0.033006" T="0.840957"/>
      <pos A="0.322685" C="0.597353" G="0.0419631" T="0.0379989"/>
      <pos A="0.933947" C="0.0100083" G="0.0460047" T="0.0100397"/>
      <pos A="0.0130264" C="0.0119961" G="0.00800052" T="0.966977"/>
      <pos A="0.027038" C="0.0290064" G="0.013008" T="0.930948"/>
      <pos A="0.936884" C="0.0160237" G="0.0170246" T="0.0300677"/>
      <pos A="0.350006" C="0.183991" G="0.208988" T="0.257015"/>
      <pos A="0.171195" C="0.292272" G="0.225212" T="0.311321"/>
      <pos A="0.249016" C="0.201989" G="0.275982" T="0.273013"/>
      <pos A="0.281013" C="0.219987" G="0.210988" T="0.288012"/>
      <pos A="0.263277" C="0.224211" G="0.205194" T="0.307317"/>
      <pos A="0.286012" C="0.216988" G="0.19299" T="0.30401"/>
      <pos A="0.294011" C="0.204989" G="0.18999" T="0.31101"/>
    </motif>
    <motif db="0" id="MA1886.1" alt="Hox5" length="20" nsites="1000"
        url="http://jaspar2022.genereg.net/matrix/MA1886.1">
      <pos A="0.296011" C="0.198989" G="0.232986" T="0.272013"/>
      <pos A="0.277735" C="0.19879" G="0.234751" T="0.288723"/>
      <pos A="0.288012" C="0.202989" G="0.243985" T="0.265014"/>
      <pos A="0.290012" C="0.209988" G="0.241985" T="0.258015"/>
      <pos A="0.257757" C="0.241743" G="0.23575" T="0.264749"/>
      <pos A="0.274013" C="0.223987" G="0.286981" T="0.215019"/>
      <pos A="0.245016" C="0.213988" G="0.232986" T="0.30801"/>
      <pos A="0.0420365" C="0.0290064" G="0.0190074" T="0.90995"/>
      <pos A="0.873953" C="0.0250068" G="0.0410052" T="0.0600347"/>
      <pos A="0.944891" C="0.0110192" G="0.0160237" T="0.0280659"/>
      <pos A="0.0510356" C="0.0200073" G="0.0350058" T="0.893951"/>
      <pos A="0.0560351" C="0.053004" G="0.107999" T="0.782962"/>
      <pos A="0.170853" C="0.0369686" G="0.722215" T="0.0699637"/>
      <pos A="0.223794" C="0.270711" G="0.264718" T="0.240776"/>
      <pos A="0.214804" C="0.241743" G="0.248735" T="0.294716"/>
      <pos A="0.248016" C="0.224987" G="0.232986" T="0.294011"/>
      <pos A="0.254015" C="0.210988" G="0.211988" T="0.323008"/>
      <pos A="0.243259" C="0.204193" G="0.221208" T="0.331339"/>
      <pos A="0.252015" C="0.201989" G="0.217988" T="0.328008"/>
      <pos A="0.263014" C="0.198989" G="0.216988" T="0.321009"/>
    </motif>
    <motif db="0" id="MA1894.1" alt="large-Maf" length="20" nsites="1000"
        url="http://jaspar2022.genereg.net/matrix/MA1894.1">
      <pos A="0.312009" C="0.201989" G="0.19099" T="0.295011"/>
      <pos A="0.338007" C="0.176992" G="0.179991" T="0.30501"/>
      <pos A="0.375003" C="0.160993" G="0.181991" T="0.282012"/>
      <pos A="0.41" C="0.114998" G="0.171992" T="0.30301"/>
      <pos A="0.385616" C="0.110887" G="0.141853" T="0.361643"/>
      <pos A="0.347353" C="0.147142" G="0.139134" T="0.36637"/>
      <pos A="0.259274" C="0.196186" G="0.203192" T="0.341348"/>
      <pos A="0.0691028" C="0.120117" G="0.0250318" T="0.785748"/>
      <pos A="0.0160391" C="0.0140079" G="0.952914" T="0.017039"/>
      <pos A="0.0660341" C="0.89592" G="0.0110082" T="0.027038"/>
      <pos A="0.0320055" C="0.0209862" G="0.0199873" T="0.927021"/>
      <pos A="0.037037" C="0.0210072" G="0.862923" T="0.0790328"/>
      <pos A="0.907043" C="0.0359697" G="0.0219851" T="0.0350022"/>
      <pos A="0.153025" C="0.400969" G="0.211988" T="0.234017"/>
      <pos A="0.198021" C="0.141995" G="0.249984" T="0.41"/>
      <pos A="0.251016" C="0.343975" G="0.125997" T="0.279013"/>
      <pos A="0.411999" C="0.155994" G="0.203989" T="0.228018"/>
      <pos A="0.214233" C="0.110108" G="0.47944" T="0.196217"/>
      <pos A="0.186022" C="0.39097" G="0.225987" T="0.197021"/>
      <pos A="0.364004" C="0.186991" G="0.225987" T="0.223018"/>
    </motif>
    <motif db="0" id="MA1895.1" alt="Lhx3/4" length="20" nsites="1001"
        url="http://jaspar2022.genereg.net/matrix/MA1895.1">
      <pos A="0.288723" C="0.183807" G="0.225761" T="0.301709"/>
      <pos A="0.288012" C="0.18899" G="0.228986" T="0.294011"/>
      <pos A="0.273013" C="0.19699" G="0.234986" T="0.295011"/>
      <pos A="0.259755" C="0.210777" G="0.236749" T="0.292718"/>
      <pos A="0.267014" C="0.201989" G="0.228986" T="0.30201"/>
      <pos A="0.322008" C="0.184991" G="0.241985" T="0.251016"/>
      <pos A="0.380383" C="0.163156" G="0.2122" T="0.24426"/>
      <pos A="0.0750331" C="0.0690024" G="0.0770016" T="0.778963"/>
      <pos A="0.0500856" C="0.0510552" G="0.0360417" T="0.862817"/>
      <pos A="0.861955" C="0.0370056" G="0.0610032" T="0.0400366"/>
      <pos A="0.90995" C="0.023007" G="0.0280065" T="0.0390367"/>
      <pos A="0.0480358" C="0.0290064" G="0.0260067" T="0.896951"/>
      <pos A="0.066034" C="0.073002" G="0.0520041" T="0.80896"/>
      <pos A="0.364004" C="0.159993" G="0.244985" T="0.231018"/>
      <pos A="0.30301" C="0.220987" G="0.242985" T="0.233017"/>
      <pos A="0.272285" C="0.224211" G="0.216204" T="0.287299"/>
      <pos A="0.270014" C="0.221987" G="0.204989" T="0.30301"/>
      <pos A="0.285012" C="0.217988" G="0.203989" T="0.293011"/>
      <pos A="0.290721" C="0.215772" G="0.206782" T="0.286725"/>
      <pos A="0.299011" C="0.213988" G="0.200989" T="0.286012"/>
    </motif>
    <motif db="0" id="MA1898.1" alt="Meox" length="20" nsites="1000"
        url="http://jaspar2022.genereg.net/matrix/MA1898.1">
      <pos A="0.30201" C="0.175992" G="0.204989" T="0.317009"/>
      <pos A="0.319009" C="0.179991" G="0.217988" T="0.283012"/>
      <pos A="0.294011" C="0.204989" G="0.219987" T="0.281013"/>
      <pos A="0.289012" C="0.205989" G="0.207989" T="0.297011"/>
      <pos A="0.293011" C="0.223987" G="0.210988" T="0.272013"/>
      <pos A="0.318009" C="0.19699" G="0.247985" T="0.237017"/>
      <pos A="0.219019" C="0.175992" G="0.209988" T="0.395001"/>
      <pos A="0.0290668" C="0.0210282" G="0.013021" T="0.936884"/>
      <pos A="0.90995" C="0.0110082" G="0.0470046" T="0.0320375"/>
      <pos A="0.964944" C="0.00700862" G="0.0100083" T="0.0180389"/>
      <pos A="0.0120395" C="0.0320061" G="0.00700862" T="0.948946"/>
      <pos A="0.0590348" C="0.0690024" G="0.548954" T="0.323008"/>
      <pos A="0.842956" C="0.0360057" G="0.0670026" T="0.0540353"/>
      <pos A="0.221797" C="0.269712" G="0.233752" T="0.274738"/>
      <pos A="0.228018" C="0.269982" G="0.204989" T="0.297011"/>
      <pos A="0.279013" C="0.211988" G="0.202989" T="0.30601"/>
      <pos A="0.280013" C="0.209988" G="0.180991" T="0.329008"/>
      <pos A="0.273286" C="0.210198" G="0.185176" T="0.331339"/>
      <pos A="0.286012" C="0.200989" G="0.171992" T="0.341007"/>
      <pos A="0.328008" C="0.19199" G="0.176992" T="0.30301"/>
    </motif>
    <motif db="0" id="MA1900.1" alt="Mnx" length="20" nsites="1000"
        url="http://jaspar2022.genereg.net/matrix/MA1900.1">
      <pos A="0.290012" C="0.134996" G="0.133996" T="0.440997"/>
      <pos A="0.290012" C="0.169992" G="0.172992" T="0.367004"/>
      <pos A="0.346006" C="0.159993" G="0.213988" T="0.280013"/>
      <pos A="0.293304" C="0.202191" G="0.225212" T="0.279292"/>
      <pos A="0.261753" C="0.206782" G="0.167825" T="0.36364"/>
      <pos A="0.353005" C="0.19099" G="0.186991" T="0.269014"/>
      <pos A="0.404595" C="0.142852" G="0.197792" T="0.25476"/>
      <pos A="0.117029" C="0.0989994" G="0.107999" T="0.675973"/>
      <pos A="0.0340033" C="0.0419631" G="0.0119961" T="0.912037"/>
      <pos A="0.937947" C="0.013008" G="0.0300063" T="0.0190388"/>
      <pos A="0.925948" C="0.0170076" G="0.023007" T="0.0340373"/>
      <pos A="0.0529824" C="0.0269796" G="0.0249818" T="0.895056"/>
      <pos A="0.0580349" C="0.0560037" G="0.073002" T="0.812959"/>
      <pos A="0.489992" C="0.0870006" G="0.254984" T="0.168024"/>
      <pos A="0.283012" C="0.234986" G="0.239985" T="0.242016"/>
      <pos A="0.255015" C="0.227987" G="0.177992" T="0.339007"/>
      <pos A="0.30701" C="0.18999" G="0.19299" T="0.31001"/>
      <pos A="0.367004" C="0.153994" G="0.165993" T="0.313009"/>
      <pos A="0.269744" C="0.160832" G="0.161831" T="0.407592"/>
      <pos A="0.275013" C="0.163993" G="0.140995" T="0.419999"/>
    </motif>
    <motif db="0" id="MA1903.1" alt="Nk-1" length="20" nsites="1001"
        url="http://jaspar2022.genereg.net/matrix/MA1903.1">
      <pos A="0.278734" C="0.252731" G="0.186804" T="0.28173"/>
      <pos A="0.297011" C="0.241985" G="0.198989" T="0.262014"/>
      <pos A="0.301709" C="0.24474" G="0.194795" T="0.258756"/>
      <pos A="0.316009" C="0.238985" G="0.19099" T="0.254015"/>
      <pos A="0.313009" C="0.225987" G="0.206989" T="0.254015"/>
      <pos A="0.293011" C="0.215988" G="0.205989" T="0.285012"/>
      <pos A="0.228246" C="0.266249" G="0.224211" T="0.281294"/>
      <pos A="0.0340712" C="0.8778" G="0.0300363" T="0.0580928"/>
      <pos A="0.821959" C="0.0770016" G="0.0480045" T="0.0530353"/>
      <pos A="0.90295" C="0.033006" G="0.0210072" T="0.0430363"/>
      <pos A="0.0370369" C="0.0280065" G="0.0170076" T="0.917949"/>
      <pos A="0.0750331" C="0.104999" G="0.0370056" T="0.782962"/>
      <pos A="0.799961" C="0.0650028" G="0.0840009" T="0.0510355"/>
      <pos A="0.349006" C="0.242985" G="0.173992" T="0.234017"/>
      <pos A="0.30701" C="0.279981" G="0.18899" T="0.224018"/>
      <pos A="0.279733" C="0.279701" G="0.205783" T="0.234782"/>
      <pos A="0.291012" C="0.264983" G="0.198989" T="0.245016"/>
      <pos A="0.279292" C="0.286267" G="0.192182" T="0.242258"/>
      <pos A="0.289012" C="0.281981" G="0.182991" T="0.246016"/>
      <pos A="0.294011" C="0.266983" G="0.187991" T="0.251016"/>
    </motif>
    <motif db="0" id="MA1904.1" alt="Nk-3" length="20" nsites="1000"
        url="http://jaspar2022.genereg.net/matrix/MA1904.1">
      <pos A="0.351006" C="0.150994" G="0.162993" T="0.335007"/>
      <pos A="0.305704" C="0.159833" G="0.195794" T="0.338668"/>
      <pos A="0.290302" C="0.164157" G="0.239224" T="0.306316"/>
      <pos A="0.249016" C="0.19599" G="0.241985" T="0.313009"/>
      <pos A="0.249016" C="0.233986" G="0.184991" T="0.332007"/>
      <pos A="0.362366" C="0.203192" G="0.207196" T="0.227245"/>
      <pos A="0.425423" C="0.165158" G="0.213201" T="0.196217"/>
      <pos A="0.0749582" C="0.100898" G="0.0839169" T="0.740227"/>
      <pos A="0.0400367" C="0.0670026" G="0.0160077" T="0.876953"/>
      <pos A="0.907043" C="0.0259807" G="0.0379675" T="0.0290088"/>
      <pos A="0.935012" C="0.0159917" G="0.0249818" T="0.0240143"/>
      <pos A="0.0489868" C="0.0259807" G="0.0299763" T="0.895056"/>
      <pos A="0.0619725" C="0.0419631" G="0.0789224" T="0.817142"/>
      <pos A="0.448444" C="0.0780795" G="0.31229" T="0.161186"/>
      <pos A="0.345006" C="0.206989" G="0.252984" T="0.195021"/>
      <pos A="0.227245" C="0.239224" G="0.197187" T="0.336343"/>
      <pos A="0.264014" C="0.208988" G="0.200989" T="0.326008"/>
      <pos A="0.296714" C="0.169822" G="0.203785" T="0.329678"/>
      <pos A="0.293011" C="0.182991" G="0.177992" T="0.346006"/>
      <pos A="0.320009" C="0.181991" G="0.159993" T="0.338007"/>
    </motif>
    <motif db="0" id="MA1905.1" alt="Nkx3" length="20" nsites="1000"
        url="http://jaspar2022.genereg.net/matrix/MA1905.1">
      <pos A="0.265014" C="0.209988" G="0.216988" T="0.30801"/>
      <pos A="0.261015" C="0.213988" G="0.226987" T="0.298011"/>
      <pos A="0.262276" C="0.221208" G="0.240225" T="0.276289"/>
      <pos A="0.251267" C="0.237223" G="0.24523" T="0.26628"/>
      <pos A="0.249016" C="0.239985" G="0.220987" T="0.290012"/>
      <pos A="0.280013" C="0.254984" G="0.225987" T="0.239017"/>
      <pos A="0.328008" C="0.208988" G="0.245985" T="0.217019"/>
      <pos A="0.0800327" C="0.0880005" G="0.0969996" T="0.734967"/>
      <pos A="0.0410366" C="0.0440049" G="0.023007" T="0.891951"/>
      <pos A="0.895951" C="0.0310062" G="0.0420051" T="0.0310376"/>
      <pos A="0.912949" C="0.0240069" G="0.0310062" T="0.0320375"/>
      <pos A="0.0480359" C="0.0360057" G="0.0420051" T="0.873953"/>
      <pos A="0.057035" C="0.0510042" G="0.0999993" T="0.791961"/>
      <pos A="0.380383" C="0.138134" G="0.278259" T="0.203223"/>
      <pos A="0.260015" C="0.249984" G="0.264983" T="0.225018"/>
      <pos A="0.239017" C="0.239985" G="0.252984" T="0.268014"/>
      <pos A="0.259755" C="0.218768" G="0.25373" T="0.267746"/>
      <pos A="0.278013" C="0.210988" G="0.241985" T="0.269014"/>
      <pos A="0.261015" C="0.210988" G="0.242985" T="0.285012"/>
      <pos A="0.269744" C="0.209778" G="0.240744" T="0.279733"/>
    </motif>
    <motif db="0" id="MA1906.1" alt="Noto" length="20" nsites="1000"
        url="http://jaspar2022.genereg.net/matrix/MA1906.1">
      <pos A="0.283012" C="0.200989" G="0.227987" T="0.288012"/>
      <pos A="0.271014" C="0.208988" G="0.237986" T="0.282012"/>
      <pos A="0.262276" C="0.22321" G="0.246231" T="0.268282"/>
      <pos A="0.262751" C="0.232753" G="0.241743" T="0.262751"/>
      <pos A="0.264014" C="0.243985" G="0.241985" T="0.250016"/>
      <pos A="0.281013" C="0.245985" G="0.258983" T="0.214019"/>
      <pos A="0.248016" C="0.252984" G="0.199989" T="0.299011"/>
      <pos A="0.0459901" C="0.032973" G="0.0199873" T="0.90105"/>
      <pos A="0.890843" C="0.0260327" G="0.0440489" T="0.0390758"/>
      <pos A="0.949946" C="0.00900842" G="0.0180075" T="0.0230384"/>
      <pos A="0.0110396" C="0.0170076" G="0.0110082" T="0.960945"/>
      <pos A="0.0850322" C="0.0600033" G="0.633946" T="0.221019"/>
      <pos A="0.816959" C="0.0490044" G="0.0820011" T="0.0520355"/>
      <pos A="0.205814" C="0.227759" G="0.294685" T="0.271742"/>
      <pos A="0.213805" C="0.260722" G="0.263719" T="0.261753"/>
      <pos A="0.255015" C="0.247985" G="0.229986" T="0.267014"/>
      <pos A="0.253015" C="0.227987" G="0.218987" T="0.300011"/>
      <pos A="0.274013" C="0.219987" G="0.212988" T="0.293011"/>
      <pos A="0.292011" C="0.209988" G="0.202989" T="0.295011"/>
      <pos A="0.295011" C="0.205989" G="0.198989" T="0.300011"/>
    </motif>
    <motif db="0" id="MA1908.1" alt="Otx" length="22" nsites="1000"
        url="http://jaspar2022.genereg.net/matrix/MA1908.1">
      <pos A="0.30401" C="0.199989" G="0.215988" T="0.280013"/>
      <pos A="0.30501" C="0.223987" G="0.201989" T="0.269014"/>
      <pos A="0.27729" C="0.237223" G="0.210198" T="0.275288"/>
      <pos A="0.258015" C="0.266983" G="0.230986" T="0.244016"/>
      <pos A="0.258273" C="0.246231" G="0.272254" T="0.223241"/>
      <pos A="0.258015" C="0.251984" G="0.275982" T="0.214019"/>
      <pos A="0.295715" C="0.265717" G="0.231754" T="0.206813"/>
      <pos A="0.169024" C="0.161993" G="0.0959997" T="0.572983"/>
      <pos A="0.0860321" C="0.0240069" G="0.0150078" T="0.874953"/>
      <pos A="0.914949" C="0.013008" G="0.0320061" T="0.0400367"/>
      <pos A="0.932947" C="0.0140079" G="0.0250068" T="0.0280379"/>
      <pos A="0.0400367" C="0.0350058" G="0.0890004" T="0.835957"/>
      <pos A="0.0649692" C="0.813115" G="0.0609422" T="0.0609736"/>
      <pos A="0.0550352" C="0.768932" G="0.0770016" T="0.0990308"/>
      <pos A="0.123028" C="0.199989" G="0.547955" T="0.129028"/>
      <pos A="0.263014" C="0.29298" G="0.218987" T="0.225018"/>
      <pos A="0.256758" C="0.230755" G="0.191798" T="0.320688"/>
      <pos A="0.259755" C="0.228757" G="0.184806" T="0.326681"/>
      <pos A="0.320688" C="0.211776" G="0.182808" T="0.284727"/>
      <pos A="0.312009" C="0.225987" G="0.19099" T="0.271014"/>
      <pos A="0.30301" C="0.243985" G="0.19299" T="0.260015"/>
      <pos A="0.288012" C="0.250984" G="0.19199" T="0.269014"/>
    </motif>
    <motif db="0" id="MA1910.1" alt="Rax" length="20" nsites="1000"
        url="http://jaspar2022.genereg.net/matrix/MA1910.1">
      <pos A="0.30601" C="0.182991" G="0.210988" T="0.300011"/>
      <pos A="0.311698" C="0.186804" G="0.220766" T="0.280732"/>
      <pos A="0.289722" C="0.196793" G="0.220766" T="0.292718"/>
      <pos A="0.241258" C="0.215203" G="0.224211" T="0.319328"/>
      <pos A="0.260754" C="0.210777" G="0.236749" T="0.29172"/>
      <pos A="0.333007" C="0.202989" G="0.244985" T="0.219019"/>
      <pos A="0.333007" C="0.18999" G="0.248984" T="0.228018"/>
      <pos A="0.0821145" C="0.0950948" G="0.0840849" T="0.738706"/>
      <pos A="0.0480359" C="0.0500043" G="0.0290064" T="0.872953"/>
      <pos A="0.882952" C="0.0280065" G="0.0510042" T="0.0380369"/>
      <pos A="0.90986" C="0.0200273" G="0.0370426" T="0.0330704"/>
      <pos A="0.047083" C="0.0370426" G="0.0370426" T="0.878832"/>
      <pos A="0.0520355" C="0.0560037" G="0.0600033" T="0.831957"/>
      <pos A="0.364368" C="0.153147" G="0.266249" T="0.216235"/>
      <pos A="0.304314" C="0.200189" G="0.284265" T="0.211231"/>
      <pos A="0.255015" C="0.220987" G="0.233986" T="0.290012"/>
      <pos A="0.232784" C="0.207781" G="0.214773" T="0.344661"/>
      <pos A="0.275013" C="0.201989" G="0.215988" T="0.30701"/>
      <pos A="0.314694" C="0.190799" G="0.214773" T="0.279733"/>
      <pos A="0.29172" C="0.190799" G="0.219767" T="0.297713"/>
    </motif>
    <motif db="0" id="MA1913.1" alt="small-Maf" length="20" nsites="1000"
        url="http://jaspar2022.genereg.net/matrix/MA1913.1">
      <pos A="0.236017" C="0.233986" G="0.259983" T="0.270014"/>
      <pos A="0.265014" C="0.213988" G="0.261983" T="0.259015"/>
      <pos A="0.318009" C="0.172992" G="0.264983" T="0.244016"/>
      <pos A="0.359005" C="0.129996" G="0.232986" T="0.278013"/>
      <pos A="0.365638" C="0.108889" G="0.170821" T="0.35465"/>
      <pos A="0.30301" C="0.134996" G="0.152994" T="0.409"/>
      <pos A="0.272285" C="0.16716" G="0.224211" T="0.336343"/>
      <pos A="0.0590348" C="0.101999" G="0.0200073" T="0.818959"/>
      <pos A="0.00903978" C="0.00900842" G="0.974912" T="0.00703998"/>
      <pos A="0.0620345" C="0.909918" G="0.00900842" T="0.0190388"/>
      <pos A="0.0280379" C="0.0200073" G="0.0110082" T="0.940947"/>
      <pos A="0.0320695" C="0.0170246" G="0.848773" T="0.102132"/>
      <pos A="0.90295" C="0.0290064" G="0.0250068" T="0.0430364"/>
      <pos A="0.106136" C="0.388358" G="0.246231" T="0.259274"/>
      <pos A="0.188022" C="0.201989" G="0.258983" T="0.351006"/>
      <pos A="0.213232" C="0.26825" G="0.173165" T="0.345351"/>
      <pos A="0.335007" C="0.19499" G="0.240985" T="0.229018"/>
      <pos A="0.251267" C="0.109107" G="0.44541" T="0.194215"/>
      <pos A="0.151026" C="0.363973" G="0.325977" T="0.159025"/>
      <pos A="0.30601" C="0.306979" G="0.212988" T="0.174023"/>
    </motif>
    <motif db="0" id="MA1917.1" alt="SoxC" length="20" nsites="1000"
        url="http://jaspar2022.genereg.net/matrix/MA1917.1">
      <pos A="0.30501" C="0.249984" G="0.202989" T="0.242016"/>
      <pos A="0.364004" C="0.174992" G="0.206989" T="0.254015"/>
      <pos A="0.316325" C="0.184175" G="0.220207" T="0.279292"/>
      <pos A="0.256758" C="0.188801" G="0.228757" T="0.325682"/>
      <pos A="0.268014" C="0.19599" G="0.246985" T="0.289012"/>
      <pos A="0.240017" C="0.239985" G="0.230986" T="0.289012"/>
      <pos A="0.256015" C="0.275982" G="0.169992" T="0.298011"/>
      <pos A="0.80496" C="0.0350058" G="0.063003" T="0.097031"/>
      <pos A="0.0510356" C="0.0340059" G="0.0420051" T="0.872953"/>
      <pos A="0.0330374" C="0.0240069" G="0.0340059" T="0.90895"/>
      <pos A="0.0600947" C="0.0420471" G="0.849774" T="0.0480839"/>
      <pos A="0.0509846" C="0.0339719" G="0.0379675" T="0.877076"/>
      <pos A="0.0659681" C="0.0589444" G="0.0719301" T="0.803157"/>
      <pos A="0.246262" C="0.215203" G="0.23422" T="0.304314"/>
      <pos A="0.241258" C="0.208196" G="0.229215" T="0.32133"/>
      <pos A="0.243772" C="0.208779" G="0.23575" T="0.311698"/>
      <pos A="0.242773" C="0.219767" G="0.237748" T="0.299711"/>
      <pos A="0.25476" C="0.214773" G="0.234751" T="0.295715"/>
      <pos A="0.256015" C="0.215988" G="0.231986" T="0.296011"/>
      <pos A="0.257015" C="0.218987" G="0.231986" T="0.292011"/>
    </motif>
    <motif db="0" id="MA1924.1" alt="Tlx" length="20" nsites="1000"
        url="http://jaspar2022.genereg.net/matrix/MA1924.1">
      <pos A="0.284012" C="0.222987" G="0.204989" T="0.288012"/>
      <pos A="0.286725" C="0.229756" G="0.203785" T="0.279733"/>
      <pos A="0.30201" C="0.217988" G="0.202989" T="0.277013"/>
      <pos A="0.312696" C="0.202786" G="0.202786" T="0.281731"/>
      <pos A="0.30071" C="0.194795" G="0.203785" T="0.30071"/>
      <pos A="0.256015" C="0.234986" G="0.19799" T="0.31101"/>
      <pos A="0.239777" C="0.288691" G="0.13586" T="0.335671"/>
      <pos A="0.799961" C="0.0680025" G="0.0470046" T="0.0850322"/>
      <pos A="0.806154" C="0.0519521" G="0.0439609" T="0.0979329"/>
      <pos A="0.0519835" C="0.0289774" G="0.0219851" T="0.897054"/>
      <pos A="0.0610346" C="0.0350058" G="0.0280065" T="0.875953"/>
      <pos A="0.883952" C="0.0220071" G="0.043005" T="0.0510356"/>
      <pos A="0.850956" C="0.0460047" G="0.0420051" T="0.0610346"/>
      <pos A="0.323008" C="0.199989" G="0.157994" T="0.319009"/>
      <pos A="0.285012" C="0.204989" G="0.19699" T="0.313009"/>
      <pos A="0.30601" C="0.19399" G="0.242985" T="0.257015"/>
      <pos A="0.294011" C="0.220987" G="0.226987" T="0.258015"/>
      <pos A="0.319009" C="0.218987" G="0.19099" T="0.271014"/>
      <pos A="0.30801" C="0.214988" G="0.186991" T="0.290012"/>
      <pos A="0.299011" C="0.216988" G="0.19399" T="0.290012"/>
    </motif>
    <motif db="0" id="MA1925.1" alt="Uncx-b" length="20" nsites="1000"
        url="http://jaspar2022.genereg.net/matrix/MA1925.1">
      <pos A="0.322008" C="0.177992" G="0.182991" T="0.317009"/>
      <pos A="0.327335" C="0.182173" G="0.186177" T="0.304314"/>
      <pos A="0.30501" C="0.18999" G="0.18999" T="0.315009"/>
      <pos A="0.266014" C="0.19799" G="0.180991" T="0.355005"/>
      <pos A="0.284296" C="0.189179" G="0.188178" T="0.338345"/>
      <pos A="0.375003" C="0.183991" G="0.19599" T="0.245016"/>
      <pos A="0.364004" C="0.175992" G="0.199989" T="0.260015"/>
      <pos A="0.10403" C="0.0880005" G="0.0750018" T="0.732967"/>
      <pos A="0.0510356" C="0.0490044" G="0.0250068" T="0.874953"/>
      <pos A="0.874953" C="0.0300063" G="0.0510042" T="0.0440363"/>
      <pos A="0.90495" C="0.023007" G="0.0280065" T="0.0440363"/>
      <pos A="0.0440363" C="0.0300063" G="0.0270066" T="0.898951"/>
      <pos A="0.0489868" C="0.0539499" G="0.0409642" T="0.856099"/>
      <pos A="0.418999" C="0.128996" G="0.199989" T="0.252015"/>
      <pos A="0.325008" C="0.181991" G="0.232986" T="0.260015"/>
      <pos A="0.269014" C="0.211988" G="0.19799" T="0.321009"/>
      <pos A="0.241017" C="0.19199" G="0.186991" T="0.380003"/>
      <pos A="0.279733" C="0.194795" G="0.186804" T="0.338668"/>
      <pos A="0.318009" C="0.176992" G="0.186991" T="0.318009"/>
      <pos A="0.283012" C="0.182991" G="0.19099" T="0.343006"/>
    </motif>
    <motif db="0" id="MA1974.1" alt="ZNF211" length="15" nsites="794"
        url="http://jaspar2022.genereg.net/matrix/MA1974.1">
      <pos A="0.370282" C="0.216609" G="0.0881616" T="0.324947"/>
      <pos A="0.506284" C="0.0906803" G="0.139792" T="0.263242"/>
      <pos A="0.0542004" C="0.346316" G="0.104533" T="0.494951"/>
      <pos A="0.953332" C="0.0264564" G="0.0163827" T="0.00382876"/>
      <pos A="0.00382876" C="0.02142" G="0.00630794" T="0.968443"/>
      <pos A="0.983554" C="0.0050491" G="0.00882662" T="0.00256992"/>
      <pos A="0.0050886" C="0.013864" G="0.00378926" T="0.977258"/>
      <pos A="0.974739" C="0.00882662" G="0.00756778" T="0.00886612"/>
      <pos A="0.00382876" C="0.977219" G="0.00882662" T="0.010126"/>
      <pos A="0.0126436" C="0.933143" G="0.00630794" T="0.0479042"/>
      <pos A="0.896663" C="0.0264564" G="0.0251976" T="0.0516817"/>
      <pos A="0.0957572" C="0.329945" G="0.0554208" T="0.518878"/>
      <pos A="0.429468" C="0.133496" G="0.289648" T="0.147388"/>
      <pos A="0.187685" C="0.26824" G="0.114607" T="0.429468"/>
      <pos A="0.416876" C="0.113347" G="0.0642356" T="0.405542"/>
    </motif>
    <motif db="0" id="MA1978.1" alt="ZNF354A" length="21" nsites="999"
        url="http://jaspar2022.genereg.net/matrix/MA1978.1">
      <pos A="0.385137" C="0.304033" G="0.0608142" T="0.250016"/>
      <pos A="0.27704" C="0.114863" G="0.0608142" T="0.547283"/>
      <pos A="0.736453" C="0.0878385" G="0.00676565" T="0.168943"/>
      <pos A="0.682404" C="0.141887" G="0.0337899" T="0.141919"/>
      <pos A="0.385137" C="0.141887" G="0.195936" T="0.27704"/>
      <pos A="0.222991" C="0.195936" G="0.141887" T="0.439186"/>
      <pos A="0.574307" C="0.0878385" G="0.277009" T="0.0608456"/>
      <pos A="0.114894" C="0.114863" G="0.0337899" T="0.736453"/>
      <pos A="0.844551" C="0.00676565" G="0.114863" T="0.0338213"/>
      <pos A="0.844551" C="0.0337899" G="0.0608142" T="0.0608456"/>
      <pos A="0.790503" C="0.0878385" G="0.0608142" T="0.0608456"/>
      <pos A="0.195967" C="0.0337899" G="0.195936" T="0.574307"/>
      <pos A="0.114894" C="0.0337899" G="0.84452" T="0.00679704"/>
      <pos A="0.304064" C="0.114863" G="0.466179" T="0.114894"/>
      <pos A="0.46621" C="0.195936" G="0.195936" T="0.141919"/>
      <pos A="0.141919" C="0.520227" G="0.0337899" T="0.304064"/>
      <pos A="0.27704" C="0.141887" G="0.141887" T="0.439186"/>
      <pos A="0.709429" C="0.22296" G="0.0337899" T="0.0338213"/>
      <pos A="0.520259" C="0.0337899" G="0.168911" T="0.27704"/>
      <pos A="0.195967" C="0.195936" G="0.168911" T="0.439186"/>
      <pos A="0.114894" C="0.0337899" G="0.0608142" T="0.790503"/>
    </motif>
    <motif db="0" id="MA2041.1" alt="MYB13" length="16" nsites="1148"
        url="http://jaspar2022.genereg.net/matrix/MA2041.1">
      <pos A="0.303145" C="0.261309" G="0.146336" T="0.289209"/>
      <pos A="0.282241" C="0.230824" G="0.186403" T="0.300532"/>
      <pos A="0.304016" C="0.27873" G="0.136756" T="0.280499"/>
      <pos A="0.187301" C="0.411122" G="0.128046" T="0.273531"/>
      <pos A="0.121976" C="0.506062" G="0.0609788" T="0.310984"/>
      <pos A="0.0522959" C="0.796106" G="0.0313644" T="0.120234"/>
      <pos A="0.964237" C="0.00436274" G="0.00958928" T="0.0218105"/>
      <pos A="0.0932333" C="0.890175" G="0.00697651" T="0.0096166"/>
      <pos A="0.00874568" C="0.97292" G="0.00523366" T="0.0131003"/>
      <pos A="0.788295" C="0.0400746" G="0.0148148" T="0.156816"/>
      <pos A="0.963367" C="0.00958928" G="0.0191704" T="0.00787475"/>
      <pos A="0.0784256" C="0.900627" G="0.00436274" T="0.016585"/>
      <pos A="0.0305208" C="0.884948" G="0.0139439" T="0.0705863"/>
      <pos A="0.634126" C="0.16637" G="0.0827539" T="0.11675"/>
      <pos A="0.339727" C="0.31357" G="0.0923341" T="0.254368"/>
      <pos A="0.326662" C="0.272632" G="0.133272" T="0.267434"/>
    </motif>
  </targets>
  <matches>
    <query idx="14">
      <target idx="29" rc="n" off="1" pv="1.43e-09" ev="2.81e-06" qv="5.59e-06"/>
      <target idx="30" rc="n" off="0" pv="8.37e-09" ev="1.64e-05" qv="1.63e-05"/>
      <target idx="37" rc="y" off="-1" pv="4.47e-08" ev="8.75e-05" qv="5.81e-05"/>
      <target idx="33" rc="n" off="-1" pv="2.64e-07" ev="5.16e-04" qv="2.57e-04"/>
      <target idx="35" rc="n" off="0" pv="3.18e-06" ev="6.22e-03" qv="2.48e-03"/>
      <target idx="34" rc="y" off="0" pv="8.31e-06" ev="1.63e-02" qv="5.40e-03"/>
      <target idx="62" rc="y" off="1" pv="2.06e-05" ev="4.03e-02" qv="1.10e-02"/>
      <target idx="36" rc="y" off="-8" pv="2.26e-05" ev="4.43e-02" qv="1.10e-02"/>
      <target idx="22" rc="n" off="-10" pv="8.02e-05" ev="1.57e-01" qv="3.29e-02"/>
      <target idx="18" rc="n" off="-1" pv="8.98e-05" ev="1.76e-01" qv="3.29e-02"/>
      <target idx="49" rc="y" off="-12" pv="9.29e-05" ev="1.82e-01" qv="3.29e-02"/>
      <target idx="20" rc="y" off="-4" pv="1.03e-04" ev="2.02e-01" qv="3.35e-02"/>
      <target idx="31" rc="n" off="-10" pv="1.59e-04" ev="3.11e-01" qv="4.77e-02"/>
      <target idx="21" rc="y" off="-13" pv="1.72e-04" ev="3.37e-01" qv="4.80e-02"/>
      <target idx="32" rc="y" off="-5" pv="1.86e-04" ev="3.64e-01" qv="4.84e-02"/>
      <target idx="17" rc="y" off="-10" pv="2.04e-04" ev="3.99e-01" qv="4.97e-02"/>
      <target idx="58" rc="y" off="1" pv="2.17e-04" ev="4.24e-01" qv="4.97e-02"/>
      <target idx="14" rc="y" off="-18" pv="2.75e-04" ev="5.38e-01" qv="5.96e-02"/>
      <target idx="40" rc="y" off="-13" pv="3.39e-04" ev="6.64e-01" qv="6.68e-02"/>
      <target idx="19" rc="n" off="-1" pv="3.43e-04" ev="6.71e-01" qv="6.68e-02"/>
      <target idx="41" rc="y" off="-12" pv="4.93e-04" ev="9.64e-01" qv="9.06e-02"/>
    </query>
    <query idx="1">
      <target idx="56" rc="n" off="2" pv="7.99e-05" ev="1.56e-01" qv="3.12e-01"/>
      <target idx="3" rc="n" off="-8" pv="3.70e-04" ev="7.24e-01" qv="3.82e-01"/>
      <target idx="13" rc="n" off="-9" pv="3.84e-04" ev="7.50e-01" qv="3.82e-01"/>
      <target idx="2" rc="y" off="-29" pv="4.89e-04" ev="9.57e-01" qv="3.82e-01"/>
    </query>
    <query idx="4">
      <target idx="35" rc="n" off="-17" pv="1.91e-09" ev="3.73e-06" qv="7.33e-06"/>
      <target idx="29" rc="n" off="-3" pv="3.96e-09" ev="7.75e-06" qv="7.61e-06"/>
      <target idx="30" rc="n" off="-1" pv="2.67e-08" ev="5.22e-05" qv="3.42e-05"/>
      <target idx="37" rc="y" off="-19" pv="3.61e-08" ev="7.06e-05" qv="3.46e-05"/>
      <target idx="34" rc="y" off="-5" pv="3.03e-07" ev="5.93e-04" qv="2.33e-04"/>
      <target idx="36" rc="y" off="-7" pv="4.18e-07" ev="8.18e-04" qv="2.68e-04"/>
      <target idx="33" rc="n" off="-8" pv="9.93e-07" ev="1.94e-03" qv="5.45e-04"/>
      <target idx="62" rc="y" off="-7" pv="2.66e-06" ev="5.19e-03" qv="1.28e-03"/>
      <target idx="60" rc="n" off="-6" pv="5.81e-06" ev="1.14e-02" qv="2.48e-03"/>
      <target idx="58" rc="y" off="-7" pv="8.70e-06" ev="1.70e-02" qv="3.34e-03"/>
      <target idx="31" rc="n" off="-10" pv="1.48e-05" ev="2.90e-02" qv="5.18e-03"/>
      <target idx="61" rc="y" off="-6" pv="1.64e-05" ev="3.20e-02" qv="5.24e-03"/>
      <target idx="54" rc="n" off="-6" pv="1.81e-05" ev="3.54e-02" qv="5.34e-03"/>
      <target idx="56" rc="y" off="-6" pv="2.21e-05" ev="4.32e-02" qv="6.05e-03"/>
      <target idx="55" rc="n" off="-1" pv="3.50e-05" ev="6.85e-02" qv="8.97e-03"/>
      <target idx="38" rc="n" off="12" pv="4.02e-05" ev="7.86e-02" qv="9.65e-03"/>
      <target idx="86" rc="y" off="-5" pv="7.19e-05" ev="1.41e-01" qv="1.62e-02"/>
      <target idx="63" rc="n" off="-7" pv="1.31e-04" ev="2.57e-01" qv="2.74e-02"/>
      <target idx="57" rc="n" off="-4" pv="1.35e-04" ev="2.65e-01" qv="2.74e-02"/>
      <target idx="32" rc="y" off="-6" pv="2.15e-04" ev="4.20e-01" qv="4.13e-02"/>
      <target idx="39" rc="n" off="9" pv="4.24e-04" ev="8.30e-01" qv="7.76e-02"/>
      <target idx="65" rc="y" off="-1" pv="4.54e-04" ev="8.88e-01" qv="7.92e-02"/>
    </query>
    <query idx="2">
      <target idx="0" rc="y" off="-6" pv="8.52e-05" ev="1.67e-01" qv="2.62e-01"/>
      <target idx="2" rc="n" off="-10" pv="1.50e-04" ev="2.93e-01" qv="2.62e-01"/>
      <target idx="3" rc="y" off="5" pv="3.35e-04" ev="6.55e-01" qv="2.62e-01"/>
      <target idx="85" rc="n" off="-7" pv="4.09e-04" ev="7.99e-01" qv="2.66e-01"/>
    </query>
    <query idx="9">
      <target idx="47" rc="n" off="-10" pv="2.29e-06" ev="4.47e-03" qv="8.63e-03"/>
      <target idx="38" rc="n" off="11" pv="5.25e-06" ev="1.03e-02" qv="9.91e-03"/>
      <target idx="25" rc="n" off="-15" pv="8.25e-06" ev="1.61e-02" qv="1.04e-02"/>
      <target idx="23" rc="y" off="-15" pv="4.86e-05" ev="9.50e-02" qv="3.16e-02"/>
      <target idx="75" rc="n" off="0" pv="5.38e-05" ev="1.05e-01" qv="3.16e-02"/>
      <target idx="68" rc="n" off="-1" pv="9.35e-05" ev="1.83e-01" qv="3.16e-02"/>
      <target idx="27" rc="y" off="-18" pv="1.10e-04" ev="2.15e-01" qv="3.16e-02"/>
      <target idx="72" rc="y" off="-1" pv="1.13e-04" ev="2.21e-01" qv="3.16e-02"/>
      <target idx="48" rc="n" off="13" pv="1.14e-04" ev="2.24e-01" qv="3.16e-02"/>
      <target idx="78" rc="n" off="-1" pv="1.24e-04" ev="2.42e-01" qv="3.16e-02"/>
      <target idx="28" rc="n" off="-18" pv="1.27e-04" ev="2.49e-01" qv="3.16e-02"/>
      <target idx="83" rc="n" off="-1" pv="1.36e-04" ev="2.66e-01" qv="3.16e-02"/>
      <target idx="67" rc="n" off="-3" pv="1.56e-04" ev="3.05e-01" qv="3.16e-02"/>
      <target idx="80" rc="y" off="-1" pv="1.64e-04" ev="3.20e-01" qv="3.16e-02"/>
      <target idx="26" rc="n" off="-16" pv="1.77e-04" ev="3.47e-01" qv="3.16e-02"/>
      <target idx="73" rc="n" off="-1" pv="1.79e-04" ev="3.50e-01" qv="3.16e-02"/>
      <target idx="63" rc="n" off="0" pv="1.82e-04" ev="3.56e-01" qv="3.16e-02"/>
      <target idx="71" rc="n" off="-1" pv="1.96e-04" ev="3.84e-01" qv="3.16e-02"/>
      <target idx="66" rc="y" off="-1" pv="1.96e-04" ev="3.84e-01" qv="3.16e-02"/>
      <target idx="84" rc="y" off="-1" pv="1.96e-04" ev="3.84e-01" qv="3.16e-02"/>
      <target idx="65" rc="n" off="13" pv="2.22e-04" ev="4.35e-01" qv="3.16e-02"/>
      <target idx="69" rc="y" off="-1" pv="2.35e-04" ev="4.59e-01" qv="3.16e-02"/>
      <target idx="74" rc="y" off="-1" pv="2.35e-04" ev="4.59e-01" qv="3.16e-02"/>
      <target idx="51" rc="y" off="0" pv="2.38e-04" ev="4.66e-01" qv="3.16e-02"/>
      <target idx="76" rc="y" off="-1" pv="2.57e-04" ev="5.02e-01" qv="3.16e-02"/>
      <target idx="77" rc="y" off="-1" pv="2.57e-04" ev="5.02e-01" qv="3.16e-02"/>
      <target idx="15" rc="n" off="10" pv="2.67e-04" ev="5.23e-01" qv="3.16e-02"/>
      <target idx="24" rc="n" off="-20" pv="2.68e-04" ev="5.23e-01" qv="3.16e-02"/>
      <target idx="50" rc="y" off="-1" pv="2.85e-04" ev="5.57e-01" qv="3.17e-02"/>
      <target idx="55" rc="y" off="-14" pv="2.85e-04" ev="5.58e-01" qv="3.17e-02"/>
      <target idx="64" rc="y" off="-1" pv="3.07e-04" ev="6.00e-01" qv="3.31e-02"/>
      <target idx="70" rc="y" off="0" pv="3.39e-04" ev="6.63e-01" qv="3.55e-02"/>
      <target idx="5" rc="n" off="11" pv="4.26e-04" ev="8.34e-01" qv="4.09e-02"/>
      <target idx="81" rc="y" off="13" pv="4.38e-04" ev="8.57e-01" qv="4.09e-02"/>
      <target idx="60" rc="y" off="-13" pv="4.47e-04" ev="8.75e-01" qv="4.09e-02"/>
      <target idx="82" rc="n" off="-2" pv="4.60e-04" ev="9.00e-01" qv="4.09e-02"/>
      <target idx="79" rc="n" off="-3" pv="4.78e-04" ev="9.35e-01" qv="4.09e-02"/>
      <target idx="53" rc="y" off="0" pv="4.78e-04" ev="9.36e-01" qv="4.09e-02"/>
    </query>
    <query idx="0">
      <target idx="30" rc="y" off="3" pv="2.37e-09" ev="4.64e-06" qv="9.23e-06"/>
      <target idx="29" rc="y" off="2" pv="8.13e-09" ev="1.59e-05" qv="1.58e-05"/>
      <target idx="33" rc="y" off="-1" pv="2.37e-08" ev="4.64e-05" qv="3.08e-05"/>
      <target idx="37" rc="n" off="-2" pv="1.45e-07" ev="2.84e-04" qv="1.41e-04"/>
      <target idx="34" rc="n" off="2" pv="2.44e-06" ev="4.78e-03" qv="1.90e-03"/>
      <target idx="36" rc="n" off="-3" pv="4.78e-06" ev="9.36e-03" qv="3.10e-03"/>
      <target idx="35" rc="y" off="-3" pv="6.01e-06" ev="1.17e-02" qv="3.34e-03"/>
      <target idx="62" rc="n" off="2" pv="7.26e-06" ev="1.42e-02" qv="3.53e-03"/>
      <target idx="32" rc="n" off="-1" pv="6.29e-05" ev="1.23e-01" qv="2.72e-02"/>
      <target idx="49" rc="n" off="-3" pv="7.61e-05" ev="1.49e-01" qv="2.96e-02"/>
      <target idx="17" rc="n" off="0" pv="9.38e-05" ev="1.83e-01" qv="3.32e-02"/>
      <target idx="21" rc="n" off="-22" pv="1.05e-04" ev="2.06e-01" qv="3.41e-02"/>
      <target idx="31" rc="y" off="-3" pv="1.61e-04" ev="3.14e-01" qv="4.80e-02"/>
      <target idx="18" rc="y" off="-1" pv="2.35e-04" ev="4.60e-01" qv="6.38e-02"/>
      <target idx="58" rc="n" off="2" pv="2.46e-04" ev="4.81e-01" qv="6.38e-02"/>
      <target idx="20" rc="n" off="-1" pv="3.43e-04" ev="6.71e-01" qv="8.34e-02"/>
      <target idx="22" rc="y" off="5" pv="4.17e-04" ev="8.16e-01" qv="9.54e-02"/>
    </query>
    <query idx="10">
      <target idx="52" rc="y" off="14" pv="2.07e-04" ev="4.04e-01" qv="3.62e-01"/>
      <target idx="46" rc="y" off="-15" pv="2.62e-04" ev="5.12e-01" qv="3.62e-01"/>
      <target idx="26" rc="y" off="10" pv="4.04e-04" ev="7.90e-01" qv="3.62e-01"/>
    </query>
    <query idx="8">
      <target idx="16" rc="y" off="-4" pv="1.96e-04" ev="3.83e-01" qv="4.06e-01"/>
      <target idx="6" rc="n" off="-14" pv="2.08e-04" ev="4.07e-01" qv="4.06e-01"/>
    </query>
    <query idx="12">
      <target idx="59" rc="n" off="-18" pv="1.36e-04" ev="2.67e-01" qv="2.27e-01"/>
      <target idx="57" rc="n" off="-19" pv="1.75e-04" ev="3.43e-01" qv="2.27e-01"/>
      <target idx="60" rc="n" off="-19" pv="1.75e-04" ev="3.43e-01" qv="2.27e-01"/>
      <target idx="48" rc="y" off="-16" pv="2.56e-04" ev="5.01e-01" qv="2.49e-01"/>
      <target idx="1" rc="n" off="10" pv="3.37e-04" ev="6.59e-01" qv="2.62e-01"/>
      <target idx="87" rc="y" off="-24" pv="4.44e-04" ev="8.69e-01" qv="2.88e-01"/>
    </query>
    <query idx="3">
      <target idx="0" rc="y" off="-12" pv="8.23e-06" ev="1.61e-02" qv="3.22e-02"/>
      <target idx="3" rc="y" off="-9" pv="2.02e-04" ev="3.96e-01" qv="2.08e-01"/>
    </query>
    <query idx="6">
      <target idx="12" rc="y" off="2" pv="1.75e-06" ev="3.43e-03" qv="6.77e-03"/>
      <target idx="8" rc="y" off="7" pv="1.15e-05" ev="2.25e-02" qv="1.28e-02"/>
      <target idx="9" rc="y" off="6" pv="1.33e-05" ev="2.59e-02" qv="1.28e-02"/>
      <target idx="10" rc="y" off="6" pv="1.33e-05" ev="2.59e-02" qv="1.28e-02"/>
      <target idx="43" rc="y" off="4" pv="2.64e-05" ev="5.16e-02" qv="2.04e-02"/>
      <target idx="45" rc="n" off="-1" pv="3.38e-05" ev="6.62e-02" qv="2.18e-02"/>
      <target idx="44" rc="y" off="7" pv="5.46e-05" ev="1.07e-01" qv="3.02e-02"/>
      <target idx="42" rc="y" off="1" pv="8.87e-05" ev="1.74e-01" qv="4.29e-02"/>
      <target idx="4" rc="y" off="4" pv="1.07e-04" ev="2.09e-01" qv="4.58e-02"/>
      <target idx="7" rc="y" off="6" pv="1.39e-04" ev="2.73e-01" qv="5.39e-02"/>
      <target idx="11" rc="y" off="7" pv="4.59e-04" ev="8.98e-01" qv="1.61e-01"/>
    </query>
  </matches>
  <runtime cycles="406893500" seconds="406.894"/>
</tomtom>
