# Supplementary material for: Transcriptome analysis reveals a de novo DNA element that may interact with chromatin-associated proteins in Plasmodium berghei during erythrocytic development
Source: Sci Rep. 2025 May 28;15:18621. doi: 10.1038/s41598-025-03586-4 (PMC12120095; doi:10.1038/s41598-025-03586-4)
Supplement: Supplementary file 5 — Supplementary Information 5. [file 41598_2025_3586_MOESM5_ESM.zip › Supplementary File S6/streme_out/DynSpansBySourceId_ring/sequences.tsv]

motif_ID	motif_ALT_ID	motif_Score	seq_ID	seq_Score	seq_Class	is_holdout?
1-AATAACTAAATA	STREME-1	2.7e-007	Pf3D7_14_v3:2557729-2558668:f	16.52	tp	0
1-AATAACTAAATA	STREME-1	2.7e-007	Pf3D7_14_v3:2802622-2802892:f	15.37	fp	0
1-AATAACTAAATA	STREME-1	2.7e-007	Pf3D7_14_v3:3175935-3176368:f	13.08	tp	0
1-AATAACTAAATA	STREME-1	2.7e-007	Pf3D7_14_v3:2263117-2263328:f	13.06	tp	0
1-AATAACTAAATA	STREME-1	2.7e-007	Pf3D7_14_v3:1477486-1478008:f	12.80	tp	0
1-AATAACTAAATA	STREME-1	2.7e-007	Pf3D7_14_v3:2785858-2786773:f	12.75	tp	0
1-AATAACTAAATA	STREME-1	2.7e-007	Pf3D7_14_v3:2245068-2245400:f	12.61	tp	0
1-AATAACTAAATA	STREME-1	2.7e-007	Pf3D7_14_v3:1680647-1680876:f	12.55	tp	0
1-AATAACTAAATA	STREME-1	2.7e-007	Pf3D7_14_v3:3249579-3250040:f	12.44	tp	0
1-AATAACTAAATA	STREME-1	2.7e-007	Pf3D7_14_v3:3179613-3180183:f	12.06	tp	0
1-AATAACTAAATA	STREME-1	2.7e-007	Pf3D7_14_v3:1889233-1889593:f	11.71	tp	0
1-AATAACTAAATA	STREME-1	2.7e-007	Pf3D7_14_v3:2260049-2260322:f	11.63	tp	0
1-AATAACTAAATA	STREME-1	2.7e-007	Pf3D7_14_v3:1938072-1938476:f	11.35	tp	0
1-AATAACTAAATA	STREME-1	2.7e-007	Pf3D7_14_v3:1476629-1476986:f	10.95	tp	0
1-AATAACTAAATA	STREME-1	2.7e-007	Pf3D7_14_v3:2462520-2462805:f	10.95	tp	0
1-AATAACTAAATA	STREME-1	2.7e-007	Pf3D7_14_v3:1895084-1895453:f	10.95	tp	0
1-AATAACTAAATA	STREME-1	2.7e-007	Pf3D7_14_v3:2263117-2263328:f	10.95	fp	0
1-AATAACTAAATA	STREME-1	2.7e-007	Pf3D7_14_v3:2559519-2560212:f	10.93	tp	0
1-AATAACTAAATA	STREME-1	2.7e-007	Pf3D7_14_v3:2091795-2092986:f	10.82	tp	0
1-AATAACTAAATA	STREME-1	2.7e-007	Pf3D7_14_v3:2331252-2331791:f	10.75	tp	0
1-AATAACTAAATA	STREME-1	2.7e-007	Pf3D7_14_v3:2421833-2422320:f	10.55	tp	0
1-AATAACTAAATA	STREME-1	2.7e-007	Pf3D7_14_v3:2685108-2685386:f	10.18	tp	0
1-AATAACTAAATA	STREME-1	2.7e-007	Pf3D7_14_v3:2102351-2102692:f	10.03	tp	0
1-AATAACTAAATA	STREME-1	2.7e-007	Pf3D7_14_v3:1903377-1903836:f	10.01	tp	0
1-AATAACTAAATA	STREME-1	2.7e-007	Pf3D7_14_v3:3179613-3180183:f	9.76	fp	0
1-AATAACTAAATA	STREME-1	2.7e-007	Pf3D7_14_v3:2381868-2382542:f	9.64	tp	0
1-AATAACTAAATA	STREME-1	2.7e-007	Pf3D7_14_v3:1568583-1568869:f	9.54	tp	0
1-AATAACTAAATA	STREME-1	2.7e-007	Pf3D7_14_v3:1369846-1370225:f	9.49	tp	0
#
2-AAAGGARAAW	STREME-2	2.1e-006	Pf3D7_14_v3:1476629-1476986:f	14.51	tp	0
2-AAAGGARAAW	STREME-2	2.1e-006	Pf3D7_14_v3:3210655-3211005:f	14.17	tp	0
2-AAAGGARAAW	STREME-2	2.1e-006	Pf3D7_14_v3:1938072-1938476:f	14.17	tp	0
2-AAAGGARAAW	STREME-2	2.1e-006	Pf3D7_14_v3:1889233-1889593:f	13.66	tp	0
2-AAAGGARAAW	STREME-2	2.1e-006	Pf3D7_14_v3:1477486-1478008:f	12.09	tp	0
2-AAAGGARAAW	STREME-2	2.1e-006	Pf3D7_14_v3:3005018-3005343:f	12.09	tp	0
2-AAAGGARAAW	STREME-2	2.1e-006	Pf3D7_14_v3:2099517-2099759:f	12.09	tp	0
2-AAAGGARAAW	STREME-2	2.1e-006	Pf3D7_14_v3:2721010-2721586:f	11.82	tp	0
2-AAAGGARAAW	STREME-2	2.1e-006	Pf3D7_14_v3:2557729-2558668:f	11.76	tp	0
2-AAAGGARAAW	STREME-2	2.1e-006	Pf3D7_14_v3:1680647-1680876:f	11.76	tp	0
2-AAAGGARAAW	STREME-2	2.1e-006	Pf3D7_14_v3:2651905-2652196:f	11.76	tp	0
2-AAAGGARAAW	STREME-2	2.1e-006	Pf3D7_14_v3:2988793-2989064:f	11.47	tp	0
2-AAAGGARAAW	STREME-2	2.1e-006	Pf3D7_14_v3:2685108-2685386:f	11.44	tp	0
2-AAAGGARAAW	STREME-2	2.1e-006	Pf3D7_14_v3:2685108-2685386:f	11.39	fp	0
2-AAAGGARAAW	STREME-2	2.1e-006	Pf3D7_14_v3:1211407-1211868:f	11.14	tp	0
2-AAAGGARAAW	STREME-2	2.1e-006	Pf3D7_14_v3:2981642-2982230:f	10.86	tp	0
2-AAAGGARAAW	STREME-2	2.1e-006	Pf3D7_14_v3:2494076-2494349:f	10.74	tp	0
2-AAAGGARAAW	STREME-2	2.1e-006	Pf3D7_14_v3:2559519-2560212:f	10.69	tp	0
2-AAAGGARAAW	STREME-2	2.1e-006	Pf3D7_14_v3:3249579-3250040:f	10.25	tp	0
2-AAAGGARAAW	STREME-2	2.1e-006	Pf3D7_14_v3:2785858-2786773:f	10.10	tp	0
#
3-AAAAATTAARA	STREME-3	2.9e-006	Pf3D7_14_v3:2685108-2685386:f	13.62	tp	0
3-AAAAATTAARA	STREME-3	2.9e-006	Pf3D7_14_v3:1369846-1370225:f	13.30	tp	0
3-AAAAATTAARA	STREME-3	2.9e-006	Pf3D7_14_v3:2557729-2558668:f	13.30	tp	0
3-AAAAATTAARA	STREME-3	2.9e-006	Pf3D7_14_v3:2785858-2786773:f	13.30	tp	0
3-AAAAATTAARA	STREME-3	2.9e-006	Pf3D7_14_v3:2102351-2102692:f	13.30	tp	0
3-AAAAATTAARA	STREME-3	2.9e-006	Pf3D7_14_v3:1372537-1372912:f	13.30	tp	0
3-AAAAATTAARA	STREME-3	2.9e-006	Pf3D7_14_v3:2802622-2802892:f	13.30	tp	0
3-AAAAATTAARA	STREME-3	2.9e-006	Pf3D7_14_v3:2721010-2721586:f	12.88	tp	0
3-AAAAATTAARA	STREME-3	2.9e-006	Pf3D7_14_v3:2140281-2140718:f	11.96	tp	0
3-AAAAATTAARA	STREME-3	2.9e-006	Pf3D7_14_v3:2333151-2333380:f	11.78	tp	0
3-AAAAATTAARA	STREME-3	2.9e-006	Pf3D7_14_v3:2559519-2560212:f	11.60	tp	0
3-AAAAATTAARA	STREME-3	2.9e-006	Pf3D7_14_v3:3179613-3180183:f	11.53	tp	0
3-AAAAATTAARA	STREME-3	2.9e-006	Pf3D7_14_v3:2244011-2244219:f	11.33	tp	0
3-AAAAATTAARA	STREME-3	2.9e-006	Pf3D7_14_v3:2260049-2260322:f	11.33	tp	0
3-AAAAATTAARA	STREME-3	2.9e-006	Pf3D7_14_v3:2331252-2331791:f	11.31	tp	0
3-AAAAATTAARA	STREME-3	2.9e-006	Pf3D7_14_v3:2651905-2652196:f	10.92	tp	0
#
4-AAGAATWAWTTYY	STREME-4	1.8e-005	Pf3D7_14_v3:3175935-3176368:f	16.95	tp	0
4-AAGAATWAWTTYY	STREME-4	1.8e-005	Pf3D7_14_v3:2263117-2263328:f	16.63	tp	0
4-AAGAATWAWTTYY	STREME-4	1.8e-005	Pf3D7_14_v3:1476629-1476986:f	16.31	tp	0
4-AAGAATWAWTTYY	STREME-4	1.8e-005	Pf3D7_14_v3:2651905-2652196:f	15.13	tp	0
4-AAGAATWAWTTYY	STREME-4	1.8e-005	Pf3D7_14_v3:3179613-3180183:f	14.63	tp	0
4-AAGAATWAWTTYY	STREME-4	1.8e-005	Pf3D7_14_v3:2649287-2649512:f	14.33	tp	0
4-AAGAATWAWTTYY	STREME-4	1.8e-005	Pf3D7_14_v3:1236797-1237020:f	14.25	tp	0
4-AAGAATWAWTTYY	STREME-4	1.8e-005	Pf3D7_14_v3:2091795-2092986:f	14.06	tp	0
4-AAGAATWAWTTYY	STREME-4	1.8e-005	Pf3D7_14_v3:1889233-1889593:f	13.67	tp	0
4-AAGAATWAWTTYY	STREME-4	1.8e-005	Pf3D7_14_v3:2140281-2140718:f	12.90	tp	0
4-AAGAATWAWTTYY	STREME-4	1.8e-005	Pf3D7_14_v3:2333151-2333380:f	12.79	tp	0
4-AAGAATWAWTTYY	STREME-4	1.8e-005	Pf3D7_14_v3:1895084-1895453:f	12.34	tp	0
4-AAGAATWAWTTYY	STREME-4	1.8e-005	Pf3D7_14_v3:2462520-2462805:f	12.08	tp	0
4-AAGAATWAWTTYY	STREME-4	1.8e-005	Pf3D7_14_v3:2381868-2382542:f	10.90	tp	0
#
5-AAAAAAAAGAAAA	STREME-5	3.4e-005	Pf3D7_14_v3:1369846-1370225:f	15.68	tp	0
5-AAAAAAAAGAAAA	STREME-5	3.4e-005	Pf3D7_14_v3:1477486-1478008:f	15.68	tp	0
5-AAAAAAAAGAAAA	STREME-5	3.4e-005	Pf3D7_14_v3:3005018-3005343:f	15.68	tp	0
5-AAAAAAAAGAAAA	STREME-5	3.4e-005	Pf3D7_14_v3:3175935-3176368:f	15.53	tp	0
5-AAAAAAAAGAAAA	STREME-5	3.4e-005	Pf3D7_14_v3:2785858-2786773:f	15.53	tp	0
5-AAAAAAAAGAAAA	STREME-5	3.4e-005	Pf3D7_14_v3:2557729-2558668:f	14.06	fp	0
5-AAAAAAAAGAAAA	STREME-5	3.4e-005	Pf3D7_14_v3:2381868-2382542:f	14.04	tp	0
5-AAAAAAAAGAAAA	STREME-5	3.4e-005	Pf3D7_14_v3:2721010-2721586:f	14.04	tp	0
5-AAAAAAAAGAAAA	STREME-5	3.4e-005	Pf3D7_14_v3:1568583-1568869:f	13.42	tp	0
5-AAAAAAAAGAAAA	STREME-5	3.4e-005	Pf3D7_14_v3:2649287-2649512:f	13.42	fp	0
5-AAAAAAAAGAAAA	STREME-5	3.4e-005	Pf3D7_14_v3:2462520-2462805:f	12.79	tp	0
5-AAAAAAAAGAAAA	STREME-5	3.4e-005	Pf3D7_14_v3:1895084-1895453:f	12.79	tp	0
5-AAAAAAAAGAAAA	STREME-5	3.4e-005	Pf3D7_14_v3:2333151-2333380:f	12.79	tp	0
5-AAAAAAAAGAAAA	STREME-5	3.4e-005	Pf3D7_14_v3:1372537-1372912:f	12.79	tp	0
5-AAAAAAAAGAAAA	STREME-5	3.4e-005	Pf3D7_14_v3:2649287-2649512:f	12.44	tp	0
5-AAAAAAAAGAAAA	STREME-5	3.4e-005	Pf3D7_14_v3:2802622-2802892:f	11.80	tp	0
5-AAAAAAAAGAAAA	STREME-5	3.4e-005	Pf3D7_14_v3:1680647-1680876:f	11.18	tp	0
5-AAAAAAAAGAAAA	STREME-5	3.4e-005	Pf3D7_14_v3:1938072-1938476:f	10.59	tp	0
5-AAAAAAAAGAAAA	STREME-5	3.4e-005	Pf3D7_14_v3:3179613-3180183:f	10.50	tp	0
5-AAAAAAAAGAAAA	STREME-5	3.4e-005	Pf3D7_14_v3:2557729-2558668:f	10.18	tp	0
