# Supplementary material for: Transcriptome analysis reveals a de novo DNA element that may interact with chromatin-associated proteins in Plasmodium berghei during erythrocytic development
Source: Sci Rep. 2025 May 28;15:18621. doi: 10.1038/s41598-025-03586-4 (PMC12120095; doi:10.1038/s41598-025-03586-4)
Supplement: Supplementary file 5 — Supplementary Information 5. [file 41598_2025_3586_MOESM5_ESM.zip › Supplementary File S6/streme_out/DynSpansBySourceId_ring/sites.tsv]

motif_ID	motif_ALT_ID	seq_ID	site_Start	site_End	site_Strand	site_Score	site_Sequence
1-AATAACTAAATA	STREME-1	Pf3D7_14_v3	2557992	2558003	+	16.52	AATAACTAAATA
1-AATAACTAAATA	STREME-1	Pf3D7_14_v3	3176291	3176302	-	13.08	AATACCTAAATA
1-AATAACTAAATA	STREME-1	Pf3D7_14_v3	2263234	2263245	+	13.06	AACAACTAAAGA
1-AATAACTAAATA	STREME-1	Pf3D7_14_v3	1477938	1477949	-	12.80	AATCACTACATA
1-AATAACTAAATA	STREME-1	Pf3D7_14_v3	2786755	2786766	-	12.75	AATGACTACAAA
1-AATAACTAAATA	STREME-1	Pf3D7_14_v3	2245075	2245086	-	12.61	AATGACTAGACA
1-AATAACTAAATA	STREME-1	Pf3D7_14_v3	1680710	1680721	-	12.55	AATAACTTAATG
1-AATAACTAAATA	STREME-1	Pf3D7_14_v3	3249904	3249915	-	12.44	AATAACTCAAAA
1-AATAACTAAATA	STREME-1	Pf3D7_14_v3	3179917	3179928	-	12.06	AATAAGTAAATA
1-AATAACTAAATA	STREME-1	Pf3D7_14_v3	2263299	2263310	+	11.81	AATAACTTAATT
1-AATAACTAAATA	STREME-1	Pf3D7_14_v3	1889419	1889430	+	11.71	ACTTACTACATA
1-AATAACTAAATA	STREME-1	Pf3D7_14_v3	2260107	2260118	-	11.63	AATAACTAATGG
1-AATAACTAAATA	STREME-1	Pf3D7_14_v3	1938399	1938410	-	11.35	AATAATTAAATA
1-AATAACTAAATA	STREME-1	Pf3D7_14_v3	2558071	2558082	+	10.95	AATAAATAAATA
1-AATAACTAAATA	STREME-1	Pf3D7_14_v3	1476846	1476857	+	10.95	AATAAATAAATA
1-AATAACTAAATA	STREME-1	Pf3D7_14_v3	2462602	2462613	+	10.95	AATAAATAAATA
1-AATAACTAAATA	STREME-1	Pf3D7_14_v3	1895328	1895339	+	10.95	AATAAATAAATA
1-AATAACTAAATA	STREME-1	Pf3D7_14_v3	2559889	2559900	-	10.93	AACAACTAATTG
1-AATAACTAAATA	STREME-1	Pf3D7_14_v3	2092234	2092245	-	10.82	ACCAACTAAACA
1-AATAACTAAATA	STREME-1	Pf3D7_14_v3	2786527	2786538	-	10.78	AATAACTCAAAC
1-AATAACTAAATA	STREME-1	Pf3D7_14_v3	2331301	2331312	+	10.75	AATAACTAATGC
1-AATAACTAAATA	STREME-1	Pf3D7_14_v3	2422093	2422104	-	10.55	AGTACCTACATA
1-AATAACTAAATA	STREME-1	Pf3D7_14_v3	2685271	2685282	-	10.18	AATAACTTCACA
1-AATAACTAAATA	STREME-1	Pf3D7_14_v3	2260286	2260297	+	10.15	AATAAATAAAGA
1-AATAACTAAATA	STREME-1	Pf3D7_14_v3	2102565	2102576	-	10.03	AATAAATAAACA
1-AATAACTAAATA	STREME-1	Pf3D7_14_v3	1889465	1889476	-	10.02	ACTTACTACACG
1-AATAACTAAATA	STREME-1	Pf3D7_14_v3	1903772	1903783	-	10.01	AGTTACTAAAAA
1-AATAACTAAATA	STREME-1	Pf3D7_14_v3	3179875	3179886	+	9.97	AATAAATAAATG
1-AATAACTAAATA	STREME-1	Pf3D7_14_v3	2785884	2785895	+	9.92	AATAAGTCAATG
1-AATAACTAAATA	STREME-1	Pf3D7_14_v3	2462767	2462778	+	9.77	AATAAATACATA
1-AATAACTAAATA	STREME-1	Pf3D7_14_v3	2462793	2462804	-	9.77	AATAAATACATA
1-AATAACTAAATA	STREME-1	Pf3D7_14_v3	1903672	1903683	-	9.74	AACGACTTAAGA
1-AATAACTAAATA	STREME-1	Pf3D7_14_v3	1372754	1372765	-	9.64	AATAAATAATTA
1-AATAACTAAATA	STREME-1	Pf3D7_14_v3	2381966	2381977	-	9.64	AATAATTAAATT
1-AATAACTAAATA	STREME-1	Pf3D7_14_v3	3179867	3179878	+	9.57	TATAACTCAATA
1-AATAACTAAATA	STREME-1	Pf3D7_14_v3	2560068	2560079	-	9.56	ACTAAATCAACA
1-AATAACTAAATA	STREME-1	Pf3D7_14_v3	2557996	2558007	+	9.55	ACTAAATAAATC
1-AATAACTAAATA	STREME-1	Pf3D7_14_v3	1568764	1568775	-	9.54	TCTAACTCAATA
1-AATAACTAAATA	STREME-1	Pf3D7_14_v3	1369859	1369870	-	9.49	AATAACTAATAT
#
2-AAAGGARAAW	STREME-2	Pf3D7_14_v3	1476795	1476804	+	14.51	AAAGGAGAAA
2-AAAGGARAAW	STREME-2	Pf3D7_14_v3	3210741	3210750	+	14.17	AAAGGAGAAT
2-AAAGGARAAW	STREME-2	Pf3D7_14_v3	1938334	1938343	-	14.17	AAAGGAGAAT
2-AAAGGARAAW	STREME-2	Pf3D7_14_v3	1889442	1889451	-	13.66	AAAGGCGAAA
2-AAAGGARAAW	STREME-2	Pf3D7_14_v3	1477499	1477508	-	12.09	AAAGGAAAAA
2-AAAGGARAAW	STREME-2	Pf3D7_14_v3	3005219	3005228	+	12.09	AAAGGAAAAA
2-AAAGGARAAW	STREME-2	Pf3D7_14_v3	2099697	2099706	-	12.09	AAAGGAAAAA
2-AAAGGARAAW	STREME-2	Pf3D7_14_v3	2721279	2721288	-	11.82	AAAGGAAAAC
2-AAAGGARAAW	STREME-2	Pf3D7_14_v3	2557904	2557913	+	11.76	AAAGGAAAAT
2-AAAGGARAAW	STREME-2	Pf3D7_14_v3	1680671	1680680	+	11.76	AAAGGAAAAT
2-AAAGGARAAW	STREME-2	Pf3D7_14_v3	2652104	2652113	+	11.76	AAAGGAAAAT
2-AAAGGARAAW	STREME-2	Pf3D7_14_v3	3005284	3005293	+	11.47	AAGGGAAAAA
2-AAAGGARAAW	STREME-2	Pf3D7_14_v3	2988922	2988931	+	11.47	AAGGGAAAAA
2-AAAGGARAAW	STREME-2	Pf3D7_14_v3	2685349	2685358	+	11.44	ACAGGAGAAC
2-AAAGGARAAW	STREME-2	Pf3D7_14_v3	1211832	1211841	+	11.14	AAGGGAAAAT
2-AAAGGARAAW	STREME-2	Pf3D7_14_v3	2981836	2981845	+	10.86	AATGGAGAAT
2-AAAGGARAAW	STREME-2	Pf3D7_14_v3	2494081	2494090	-	10.74	AACGGAGATA
2-AAAGGARAAW	STREME-2	Pf3D7_14_v3	2559538	2559547	+	10.69	ATCGGAGAAA
2-AAAGGARAAW	STREME-2	Pf3D7_14_v3	3250019	3250028	+	10.25	AAGGTAGAAA
2-AAAGGARAAW	STREME-2	Pf3D7_14_v3	2785920	2785929	+	10.10	AAAGGATAAA
#
3-AAAAATTAARA	STREME-3	Pf3D7_14_v3	2685290	2685300	+	13.62	GAAAATTAAGA
3-AAAAATTAARA	STREME-3	Pf3D7_14_v3	1370189	1370199	+	13.30	AAAAATTAAAA
3-AAAAATTAARA	STREME-3	Pf3D7_14_v3	2557752	2557762	-	13.30	AAAAATTAAAA
3-AAAAATTAARA	STREME-3	Pf3D7_14_v3	2558295	2558305	+	13.30	AAAAATTAAAA
3-AAAAATTAARA	STREME-3	Pf3D7_14_v3	2786298	2786308	-	13.30	AAAAATTAAAA
3-AAAAATTAARA	STREME-3	Pf3D7_14_v3	2102525	2102535	+	13.30	AAAAATTAAAA
3-AAAAATTAARA	STREME-3	Pf3D7_14_v3	1372884	1372894	-	13.30	AAAAATTAAAA
3-AAAAATTAARA	STREME-3	Pf3D7_14_v3	2802677	2802687	+	13.30	AAAAATTAAAA
3-AAAAATTAARA	STREME-3	Pf3D7_14_v3	2721487	2721497	+	12.88	AATAATTAAGA
3-AAAAATTAARA	STREME-3	Pf3D7_14_v3	1372751	1372761	-	12.88	AATAATTAAGA
3-AAAAATTAARA	STREME-3	Pf3D7_14_v3	2140677	2140687	+	11.96	GTAAATTAAGA
3-AAAAATTAARA	STREME-3	Pf3D7_14_v3	2333335	2333345	+	11.78	ACAAATTAAAA
3-AAAAATTAARA	STREME-3	Pf3D7_14_v3	2560122	2560132	+	11.60	AGAAATTAAAA
3-AAAAATTAARA	STREME-3	Pf3D7_14_v3	3179831	3179841	+	11.53	AAAAATTAAGT
3-AAAAATTAARA	STREME-3	Pf3D7_14_v3	2244014	2244024	+	11.33	AAAAATGAAGA
3-AAAAATTAARA	STREME-3	Pf3D7_14_v3	2786444	2786454	-	11.33	AAAAATGAAGA
3-AAAAATTAARA	STREME-3	Pf3D7_14_v3	2557920	2557930	+	11.33	AATAATTAAAA
3-AAAAATTAARA	STREME-3	Pf3D7_14_v3	2260196	2260206	+	11.33	AATAATTAAAA
3-AAAAATTAARA	STREME-3	Pf3D7_14_v3	2331607	2331617	+	11.31	AAAAATTAATA
3-AAAAATTAARA	STREME-3	Pf3D7_14_v3	2651989	2651999	+	10.92	ATAAATTAAAA
#
4-AAGAATWAWTTYY	STREME-4	Pf3D7_14_v3	3176018	3176030	-	16.95	AAGAATCAATTTC
4-AAGAATWAWTTYY	STREME-4	Pf3D7_14_v3	2263121	2263133	+	16.63	AAGAATAAATTCC
4-AAGAATWAWTTYY	STREME-4	Pf3D7_14_v3	1476777	1476789	-	16.31	AAGAATAATTTCC
4-AAGAATWAWTTYY	STREME-4	Pf3D7_14_v3	2651912	2651924	-	15.13	AAGAATAAATTTT
4-AAGAATWAWTTYY	STREME-4	Pf3D7_14_v3	3180080	3180092	-	14.63	AAGAATAATTTGC
4-AAGAATWAWTTYY	STREME-4	Pf3D7_14_v3	2649483	2649495	-	14.33	ATGAATAAATTCT
4-AAGAATWAWTTYY	STREME-4	Pf3D7_14_v3	1236819	1236831	+	14.25	AAGAATTATTTTT
4-AAGAATWAWTTYY	STREME-4	Pf3D7_14_v3	2091876	2091888	-	14.06	AACAATCATTTCT
4-AAGAATWAWTTYY	STREME-4	Pf3D7_14_v3	1889385	1889397	+	13.67	AACAATTAATTTT
4-AAGAATWAWTTYY	STREME-4	Pf3D7_14_v3	2140647	2140659	-	12.90	AAGAATTTATTCC
4-AAGAATWAWTTYY	STREME-4	Pf3D7_14_v3	2333266	2333278	-	12.79	AAGAATAAATTTA
4-AAGAATWAWTTYY	STREME-4	Pf3D7_14_v3	1895393	1895405	-	12.34	AGGAATAATTTTT
4-AAGAATWAWTTYY	STREME-4	Pf3D7_14_v3	2462633	2462645	+	12.08	ATGAATTATTTTT
4-AAGAATWAWTTYY	STREME-4	Pf3D7_14_v3	2382157	2382169	+	10.90	AAGAAATAATTTT
#
5-AAAAAAAAGAAAA	STREME-5	Pf3D7_14_v3	1370013	1370025	-	15.68	AAAAAAAAGAAAA
5-AAAAAAAAGAAAA	STREME-5	Pf3D7_14_v3	1477901	1477913	+	15.68	AAAAAAAAGAAAA
5-AAAAAAAAGAAAA	STREME-5	Pf3D7_14_v3	3005319	3005331	-	15.68	AAAAAAAAGAAAA
5-AAAAAAAAGAAAA	STREME-5	Pf3D7_14_v3	3176046	3176058	+	15.53	AACAAAAAGAAAA
5-AAAAAAAAGAAAA	STREME-5	Pf3D7_14_v3	2786501	2786513	-	15.53	AACAAAAAGAAAA
5-AAAAAAAAGAAAA	STREME-5	Pf3D7_14_v3	2382045	2382057	+	14.04	AAAAAGAAGAAAA
5-AAAAAAAAGAAAA	STREME-5	Pf3D7_14_v3	2721422	2721434	+	14.04	AAAAGAAAGAAAA
5-AAAAAAAAGAAAA	STREME-5	Pf3D7_14_v3	2557899	2557911	+	13.42	AAAAAAAAGGAAA
5-AAAAAAAAGAAAA	STREME-5	Pf3D7_14_v3	1568649	1568661	+	13.42	AAAAAAAAGGAAA
5-AAAAAAAAGAAAA	STREME-5	Pf3D7_14_v3	2462579	2462591	+	12.79	AAAAAAAATAAAA
5-AAAAAAAAGAAAA	STREME-5	Pf3D7_14_v3	1895240	1895252	-	12.79	AAAAAAAATAAAA
5-AAAAAAAAGAAAA	STREME-5	Pf3D7_14_v3	1895310	1895322	-	12.79	AAAAAAAATAAAA
5-AAAAAAAAGAAAA	STREME-5	Pf3D7_14_v3	3005290	3005302	+	12.79	AAAAAAAATAAAA
5-AAAAAAAAGAAAA	STREME-5	Pf3D7_14_v3	2333294	2333306	+	12.79	AAAAAAAATAAAA
5-AAAAAAAAGAAAA	STREME-5	Pf3D7_14_v3	1372821	1372833	+	12.79	AAAAAAAATAAAA
5-AAAAAAAAGAAAA	STREME-5	Pf3D7_14_v3	3176182	3176194	+	12.64	AACAAAAATAAAA
5-AAAAAAAAGAAAA	STREME-5	Pf3D7_14_v3	2649397	2649409	+	12.44	TAAAAAAAGAAAA
5-AAAAAAAAGAAAA	STREME-5	Pf3D7_14_v3	2802710	2802722	+	11.80	AAAAAAAAGGAAT
5-AAAAAAAAGAAAA	STREME-5	Pf3D7_14_v3	2786708	2786720	-	11.78	AAAAAGAAGGAAA
5-AAAAAAAAGAAAA	STREME-5	Pf3D7_14_v3	3005274	3005286	+	11.26	AAATAAAAGAAAG
5-AAAAAAAAGAAAA	STREME-5	Pf3D7_14_v3	1680731	1680743	+	11.18	AAATAAAAGAAAT
5-AAAAAAAAGAAAA	STREME-5	Pf3D7_14_v3	2721418	2721430	+	10.68	ATAAAAAAGAAAG
5-AAAAAAAAGAAAA	STREME-5	Pf3D7_14_v3	1938166	1938178	+	10.59	ATAAAAAAGAAAT
5-AAAAAAAAGAAAA	STREME-5	Pf3D7_14_v3	3179770	3179782	-	10.50	AAAAAAAAGAATG
5-AAAAAAAAGAAAA	STREME-5	Pf3D7_14_v3	2557885	2557897	+	10.18	TAAAAAAAGGAAA
