# Supplementary material for: Transcriptome analysis reveals a de novo DNA element that may interact with chromatin-associated proteins in Plasmodium berghei during erythrocytic development
Source: Sci Rep. 2025 May 28;15:18621. doi: 10.1038/s41598-025-03586-4 (PMC12120095; doi:10.1038/s41598-025-03586-4)
Supplement: Supplementary file 5 — Supplementary Information 5. [file 41598_2025_3586_MOESM5_ESM.zip › Supplementary File S6/streme_out/DynSpansBySourceId_schizont/streme.txt]

********************************************************************************
STREME - Sensitive, Thorough, Rapid, Enriched Motif Elicitation
********************************************************************************
MEME version 5.5.7 (Release date: Wed Jun 19 13:59:04 2024 -0700)

For further information on how to interpret these results please access https://meme-suite.org/meme.
To get a copy of the MEME Suite software please access https://meme-suite.org.

********************************************************************************


********************************************************************************
REFERENCE
********************************************************************************
If you use this program in your research, please cite:

Timothy L. Bailey,
"STREME: accurate and versatile sequence motif discovery",
Bioinformatics, Mar. 24, 2021.
********************************************************************************


ALPHABET= ACGT

strands: + -

Background letter frequencies
A 0.419 C 0.081 G 0.081 T 0.419 

MOTIF 1-TATATATATATATATA STREME-1
letter-probability matrix: alength= 4 w= 16 nsites= 74 E= 9.3e-003
 0.038094 0.007361 0.007361 0.947185
 0.947185 0.007361 0.007361 0.038094
 0.038094 0.007361 0.007361 0.947185
 0.947185 0.007361 0.007361 0.038094
 0.038094 0.007361 0.007361 0.947185
 0.947185 0.007361 0.007361 0.038094
 0.038094 0.007361 0.007361 0.947185
 0.947185 0.007361 0.007361 0.038094
 0.038094 0.007361 0.007361 0.947185
 0.947185 0.007361 0.007361 0.038094
 0.038094 0.007361 0.007361 0.947185
 0.947185 0.007361 0.007361 0.038094
 0.038094 0.007361 0.007361 0.947185
 0.947185 0.007361 0.007361 0.038094
 0.038094 0.007361 0.007361 0.947185
 0.947185 0.007361 0.007361 0.038094

MOTIF 2-AAAAAAAAAAAAA STREME-2
letter-probability matrix: alength= 4 w= 13 nsites= 60 E= 5.9e-002
 0.947185 0.007361 0.007361 0.038094
 0.947185 0.007361 0.007361 0.038094
 0.947185 0.007361 0.007361 0.038094
 0.947185 0.007361 0.007361 0.038094
 0.947185 0.007361 0.007361 0.038094
 0.947185 0.007361 0.007361 0.038094
 0.947185 0.007361 0.007361 0.038094
 0.947185 0.007361 0.007361 0.038094
 0.947185 0.007361 0.007361 0.038094
 0.947185 0.007361 0.007361 0.038094
 0.947185 0.007361 0.007361 0.038094
 0.947185 0.007361 0.007361 0.038094
 0.947185 0.007361 0.007361 0.038094

MOTIF 3-GAAAAAAAAAAAAGA STREME-3
letter-probability matrix: alength= 4 w= 15 nsites= 55 E= 9.8e-002
 0.226774 0.027722 0.738607 0.006896
 0.970285 0.000323 0.000323 0.029070
 0.997685 0.000323 0.000323 0.001670
 0.942886 0.000323 0.000323 0.056469
 0.915486 0.000323 0.027722 0.056469
 0.970285 0.027722 0.000323 0.001670
 0.942886 0.027722 0.000323 0.029070
 0.970285 0.000323 0.000323 0.029070
 0.942886 0.000323 0.000323 0.056469
 0.970285 0.000323 0.027722 0.001670
 0.970285 0.027722 0.000323 0.001670
 0.997685 0.000323 0.000323 0.001670
 0.997685 0.000323 0.000323 0.001670
 0.328959 0.000323 0.669048 0.001670
 0.942886 0.000323 0.000323 0.056469

MOTIF 4-AAATAAAATAAAATA STREME-4
letter-probability matrix: alength= 4 w= 15 nsites= 38 E= 6.3e-001
 0.908086 0.000351 0.000351 0.091212
 0.985175 0.000351 0.012658 0.001816
 0.967683 0.030150 0.000351 0.001816
 0.150810 0.000351 0.000351 0.848488
 0.967683 0.000351 0.030150 0.001816
 0.967683 0.030150 0.000351 0.001816
 0.997482 0.000351 0.000351 0.001816
 0.967683 0.000351 0.030150 0.001816
 0.001816 0.059948 0.030150 0.908086
 0.997482 0.000351 0.000351 0.001816
 0.997482 0.000351 0.000351 0.001816
 0.997482 0.000351 0.000351 0.001816
 0.967683 0.000351 0.000351 0.031615
 0.001816 0.030150 0.000351 0.967683
 0.878287 0.030150 0.000351 0.091212

MOTIF 5-AATAAATAAATAAAT STREME-5
letter-probability matrix: alength= 4 w= 15 nsites= 23 E= 3.0e+000
 0.996004 0.000557 0.000557 0.002882
 0.948713 0.000557 0.000557 0.050174
 0.002882 0.000557 0.000557 0.996004
 0.996004 0.000557 0.000557 0.002882
 0.996004 0.000557 0.000557 0.002882
 0.948713 0.047848 0.000557 0.002882
 0.002882 0.000557 0.000557 0.996004
 0.901421 0.000557 0.000557 0.097465
 0.996004 0.000557 0.000557 0.002882
 0.996004 0.000557 0.000557 0.002882
 0.002882 0.000557 0.000557 0.996004
 0.996004 0.000557 0.000557 0.002882
 0.948713 0.000557 0.047848 0.002882
 0.996004 0.000557 0.000557 0.002882
 0.002882 0.000557 0.000557 0.996004

MOTIF 6-ATAATAATAATRAT STREME-6
letter-probability matrix: alength= 4 w= 14 nsites= 39 E= 4.6e+000
 0.997851 0.000300 0.000300 0.001550
 0.077856 0.000300 0.025735 0.896110
 0.946981 0.000300 0.000300 0.052420
 0.921545 0.000300 0.025735 0.052420
 0.026985 0.025735 0.000300 0.946981
 0.896110 0.000300 0.000300 0.103291
 0.972416 0.000300 0.025735 0.001550
 0.026985 0.000300 0.000300 0.972416
 0.972416 0.000300 0.000300 0.026985
 0.870675 0.000300 0.025735 0.103291
 0.001550 0.025735 0.000300 0.972416
 0.433948 0.051170 0.369058 0.145825
 0.781703 0.051170 0.000300 0.166827
 0.115957 0.025735 0.025735 0.832574

********************************************************************************
Stopped because 3 consecutive motifs exceeded the p-value threshold (0.05).
********************************************************************************
COMMAND:	streme --verbosity 1 --oc streme_out/DynSpansBySourceId_schizont --dna --totallength 4000000 --time 14400 --minw 8 --maxw 15 --thresh 0.05 --align center --p ./DynSpansBySourceId_schizont.fasta ‑‑with‑db=/mnt/sdb3/adaobi/motifDB/motif_databases
********************************************************************************
CPU:		Nitro-AN515-51
********************************************************************************
FINALTIME:	11.27 seconds
********************************************************************************
