# Supplementary material for: Transcriptome analysis reveals a de novo DNA element that may interact with chromatin-associated proteins in Plasmodium berghei during erythrocytic development
Source: Sci Rep. 2025 May 28;15:18621. doi: 10.1038/s41598-025-03586-4 (PMC12120095; doi:10.1038/s41598-025-03586-4)
Supplement: Supplementary file 5 — Supplementary Information 5. [file 41598_2025_3586_MOESM5_ESM.zip › Supplementary File S6/streme_out/DynSpansBySourceId_schizont/sequences.tsv]

motif_ID	motif_ALT_ID	motif_P-value	seq_ID	seq_Score	seq_Class	is_holdout?
1-TATATATATATATATA	STREME-1	1.5e-003	Pf3D7_14_v3:1636677-1637556:f	12.65	tp	0
1-TATATATATATATATA	STREME-1	1.5e-003	Pf3D7_14_v3:2054770-2055077:f	12.65	tp	0
1-TATATATATATATATA	STREME-1	1.5e-003	Pf3D7_14_v3:2557800-2558753:f	12.65	tp	0
1-TATATATATATATATA	STREME-1	1.5e-003	Pf3D7_14_v3:3206129-3207172:f	12.65	tp	0
1-TATATATATATATATA	STREME-1	1.5e-003	Pf3D7_14_v3:2293527-2293866:f	12.65	tp	0
1-TATATATATATATATA	STREME-1	1.5e-003	Pf3D7_14_v3:1418168-1418961:f	12.65	tp	0
1-TATATATATATATATA	STREME-1	1.5e-003	Pf3D7_14_v3:1546085-1546463:f	12.65	tp	0
1-TATATATATATATATA	STREME-1	1.5e-003	Pf3D7_14_v3:3105409-3105863:f	12.65	tp	0
1-TATATATATATATATA	STREME-1	1.5e-003	Pf3D7_14_v3:2576891-2577396:f	12.65	tp	0
1-TATATATATATATATA	STREME-1	1.5e-003	Pf3D7_14_v3:1185920-1188103:f	12.65	tp	0
1-TATATATATATATATA	STREME-1	1.5e-003	Pf3D7_14_v3:2590344-2591798:f	12.65	tp	0
1-TATATATATATATATA	STREME-1	1.5e-003	Pf3D7_14_v3:1189588-1189997:f	12.65	tp	0
1-TATATATATATATATA	STREME-1	1.5e-003	Pf3D7_14_v3:2795992-2796279:f	12.65	tp	0
1-TATATATATATATATA	STREME-1	1.5e-003	Pf3D7_14_v3:2012976-2014161:f	12.65	tp	0
1-TATATATATATATATA	STREME-1	1.5e-003	Pf3D7_14_v3:3199842-3203913:f	12.65	tp	0
1-TATATATATATATATA	STREME-1	1.5e-003	Pf3D7_14_v3:2707497-2708427:f	12.65	tp	0
1-TATATATATATATATA	STREME-1	1.5e-003	Pf3D7_14_v3:1501615-1502042:f	12.65	tp	0
1-TATATATATATATATA	STREME-1	1.5e-003	Pf3D7_14_v3:3163221-3167846:f	12.65	tp	0
1-TATATATATATATATA	STREME-1	1.5e-003	Pf3D7_14_v3:1680219-1680838:f	12.65	tp	0
1-TATATATATATATATA	STREME-1	1.5e-003	Pf3D7_14_v3:3019174-3019512:f	12.65	tp	0
1-TATATATATATATATA	STREME-1	1.5e-003	Pf3D7_14_v3:1252422-1252744:f	12.65	tp	0
1-TATATATATATATATA	STREME-1	1.5e-003	Pf3D7_14_v3:2046592-2047297:f	12.65	tp	0
1-TATATATATATATATA	STREME-1	1.5e-003	Pf3D7_14_v3:1338595-1339128:f	12.65	tp	0
1-TATATATATATATATA	STREME-1	1.5e-003	Pf3D7_14_v3:1514467-1516182:f	12.65	tp	0
1-TATATATATATATATA	STREME-1	1.5e-003	Pf3D7_14_v3:1376854-1377968:f	12.65	tp	0
1-TATATATATATATATA	STREME-1	1.5e-003	Pf3D7_14_v3:2944837-2945101:f	12.65	tp	0
1-TATATATATATATATA	STREME-1	1.5e-003	Pf3D7_14_v3:2256285-2259646:f	12.65	tp	0
1-TATATATATATATATA	STREME-1	1.5e-003	Pf3D7_14_v3:2132325-2133318:f	12.65	tp	0
1-TATATATATATATATA	STREME-1	1.5e-003	Pf3D7_14_v3:3212889-3217511:f	12.65	tp	0
1-TATATATATATATATA	STREME-1	1.5e-003	Pf3D7_14_v3:1868647-1869732:f	12.65	tp	0
1-TATATATATATATATA	STREME-1	1.5e-003	Pf3D7_14_v3:3171711-3174112:f	12.65	tp	0
1-TATATATATATATATA	STREME-1	1.5e-003	Pf3D7_14_v3:3175468-3184610:f	12.65	tp	0
1-TATATATATATATATA	STREME-1	1.5e-003	Pf3D7_14_v3:2768230-2768708:f	12.65	tp	0
1-TATATATATATATATA	STREME-1	1.5e-003	Pf3D7_14_v3:1546919-1548676:f	12.65	tp	0
1-TATATATATATATATA	STREME-1	1.5e-003	Pf3D7_14_v3:2996271-2996670:f	12.65	tp	0
1-TATATATATATATATA	STREME-1	1.5e-003	Pf3D7_14_v3:1699010-1699980:f	12.65	tp	0
1-TATATATATATATATA	STREME-1	1.5e-003	Pf3D7_14_v3:2805655-2808082:f	12.65	tp	0
1-TATATATATATATATA	STREME-1	1.5e-003	Pf3D7_14_v3:3073617-3074243:f	12.65	tp	0
1-TATATATATATATATA	STREME-1	1.5e-003	Pf3D7_14_v3:2014612-2015358:f	12.65	tp	0
1-TATATATATATATATA	STREME-1	1.5e-003	Pf3D7_14_v3:1263240-1263882:f	12.65	tp	0
1-TATATATATATATATA	STREME-1	1.5e-003	Pf3D7_14_v3:3218155-3225300:f	12.65	tp	0
1-TATATATATATATATA	STREME-1	1.5e-003	Pf3D7_14_v3:1237558-1238541:f	12.65	tp	0
1-TATATATATATATATA	STREME-1	1.5e-003	Pf3D7_14_v3:2036952-2037465:f	12.65	tp	0
1-TATATATATATATATA	STREME-1	1.5e-003	Pf3D7_14_v3:3248615-3255859:f	12.65	tp	0
1-TATATATATATATATA	STREME-1	1.5e-003	Pf3D7_14_v3:3207609-3211714:f	12.65	tp	0
1-TATATATATATATATA	STREME-1	1.5e-003	Pf3D7_14_v3:2102259-2104435:f	12.65	tp	0
1-TATATATATATATATA	STREME-1	1.5e-003	Pf3D7_14_v3:2965350-2965663:f	12.65	tp	0
1-TATATATATATATATA	STREME-1	1.5e-003	Pf3D7_14_v3:2484465-2485035:f	12.65	tp	0
1-TATATATATATATATA	STREME-1	1.5e-003	Pf3D7_14_v3:2798304-2799280:f	12.65	tp	0
1-TATATATATATATATA	STREME-1	1.5e-003	Pf3D7_14_v3:3226031-3228989:f	12.65	tp	0
1-TATATATATATATATA	STREME-1	1.5e-003	Pf3D7_14_v3:1889236-1889610:f	12.65	tp	0
1-TATATATATATATATA	STREME-1	1.5e-003	Pf3D7_14_v3:1668102-1668795:f	12.65	tp	0
1-TATATATATATATATA	STREME-1	1.5e-003	Pf3D7_14_v3:1511329-1512410:f	12.65	tp	0
1-TATATATATATATATA	STREME-1	1.5e-003	Pf3D7_14_v3:1603692-1606564:f	12.65	tp	0
1-TATATATATATATATA	STREME-1	1.5e-003	Pf3D7_14_v3:2120649-2121852:f	12.65	tp	0
1-TATATATATATATATA	STREME-1	1.5e-003	Pf3D7_14_v3:2294529-2295302:f	12.65	tp	0
1-TATATATATATATATA	STREME-1	1.5e-003	Pf3D7_14_v3:2451225-2451851:f	12.65	tp	0
1-TATATATATATATATA	STREME-1	1.5e-003	Pf3D7_14_v3:1715879-1716573:f	12.65	tp	0
1-TATATATATATATATA	STREME-1	1.5e-003	Pf3D7_14_v3:1443955-1444623:f	12.65	tp	0
1-TATATATATATATATA	STREME-1	1.5e-003	Pf3D7_14_v3:1330541-1330940:f	12.65	tp	0
1-TATATATATATATATA	STREME-1	1.5e-003	Pf3D7_14_v3:1729018-1729417:f	12.65	tp	0
1-TATATATATATATATA	STREME-1	1.5e-003	Pf3D7_14_v3:2471660-2473166:f	12.65	tp	0
1-TATATATATATATATA	STREME-1	1.5e-003	Pf3D7_14_v3:2720935-2721646:f	12.65	tp	0
1-TATATATATATATATA	STREME-1	1.5e-003	Pf3D7_14_v3:2769316-2769904:f	12.65	tp	0
1-TATATATATATATATA	STREME-1	1.5e-003	Pf3D7_14_v3:2154501-2155072:f	12.65	tp	0
1-TATATATATATATATA	STREME-1	1.5e-003	Pf3D7_14_v3:2908927-2909339:f	12.65	tp	0
1-TATATATATATATATA	STREME-1	1.5e-003	Pf3D7_14_v3:3246229-3247763:f	12.65	tp	0
1-TATATATATATATATA	STREME-1	1.5e-003	Pf3D7_14_v3:1868647-1869732:f	12.65	fp	0
1-TATATATATATATATA	STREME-1	1.5e-003	Pf3D7_14_v3:3175468-3184610:f	12.65	fp	0
1-TATATATATATATATA	STREME-1	1.5e-003	Pf3D7_14_v3:1376854-1377968:f	12.65	fp	0
1-TATATATATATATATA	STREME-1	1.5e-003	Pf3D7_14_v3:3147875-3153882:f	12.65	fp	0
1-TATATATATATATATA	STREME-1	1.5e-003	Pf3D7_14_v3:2907956-2908342:f	12.65	tp	1
1-TATATATATATATATA	STREME-1	1.5e-003	Pf3D7_14_v3:2007303-2007835:f	12.65	tp	1
1-TATATATATATATATA	STREME-1	1.5e-003	Pf3D7_14_v3:3147875-3153882:f	12.65	tp	1
1-TATATATATATATATA	STREME-1	1.5e-003	Pf3D7_14_v3:3236981-3241811:f	12.65	tp	1
1-TATATATATATATATA	STREME-1	1.5e-003	Pf3D7_14_v3:1474711-1478007:f	12.65	tp	1
1-TATATATATATATATA	STREME-1	1.5e-003	Pf3D7_14_v3:1939847-1940999:f	12.65	tp	1
1-TATATATATATATATA	STREME-1	1.5e-003	Pf3D7_14_v3:2718826-2719679:f	12.65	tp	1
#
2-AAAAAAAAAAAAA	STREME-2	9.9e-003	Pf3D7_14_v3:1636677-1637556:f	11.82	tp	0
2-AAAAAAAAAAAAA	STREME-2	9.9e-003	Pf3D7_14_v3:2054770-2055077:f	11.82	tp	0
2-AAAAAAAAAAAAA	STREME-2	9.9e-003	Pf3D7_14_v3:2557800-2558753:f	11.82	tp	0
2-AAAAAAAAAAAAA	STREME-2	9.9e-003	Pf3D7_14_v3:3206129-3207172:f	11.82	tp	0
2-AAAAAAAAAAAAA	STREME-2	9.9e-003	Pf3D7_14_v3:1919040-1919663:f	11.82	tp	0
2-AAAAAAAAAAAAA	STREME-2	9.9e-003	Pf3D7_14_v3:3004811-3005713:f	11.82	tp	0
2-AAAAAAAAAAAAA	STREME-2	9.9e-003	Pf3D7_14_v3:2293527-2293866:f	11.82	tp	0
2-AAAAAAAAAAAAA	STREME-2	9.9e-003	Pf3D7_14_v3:1418168-1418961:f	11.82	tp	0
2-AAAAAAAAAAAAA	STREME-2	9.9e-003	Pf3D7_14_v3:2447533-2448076:f	11.82	tp	0
2-AAAAAAAAAAAAA	STREME-2	9.9e-003	Pf3D7_14_v3:1546085-1546463:f	11.82	tp	0
2-AAAAAAAAAAAAA	STREME-2	9.9e-003	Pf3D7_14_v3:2765119-2765383:f	11.82	tp	0
2-AAAAAAAAAAAAA	STREME-2	9.9e-003	Pf3D7_14_v3:1185920-1188103:f	11.82	tp	0
2-AAAAAAAAAAAAA	STREME-2	9.9e-003	Pf3D7_14_v3:2590344-2591798:f	11.82	tp	0
2-AAAAAAAAAAAAA	STREME-2	9.9e-003	Pf3D7_14_v3:1189588-1189997:f	11.82	tp	0
2-AAAAAAAAAAAAA	STREME-2	9.9e-003	Pf3D7_14_v3:2277656-2278121:f	11.82	tp	0
2-AAAAAAAAAAAAA	STREME-2	9.9e-003	Pf3D7_14_v3:2012976-2014161:f	11.82	tp	0
2-AAAAAAAAAAAAA	STREME-2	9.9e-003	Pf3D7_14_v3:3199842-3203913:f	11.82	tp	0
2-AAAAAAAAAAAAA	STREME-2	9.9e-003	Pf3D7_14_v3:2567858-2568319:f	11.82	tp	0
2-AAAAAAAAAAAAA	STREME-2	9.9e-003	Pf3D7_14_v3:3163221-3167846:f	11.82	tp	0
2-AAAAAAAAAAAAA	STREME-2	9.9e-003	Pf3D7_14_v3:3019174-3019512:f	11.82	tp	0
2-AAAAAAAAAAAAA	STREME-2	9.9e-003	Pf3D7_14_v3:2046592-2047297:f	11.82	tp	0
2-AAAAAAAAAAAAA	STREME-2	9.9e-003	Pf3D7_14_v3:1890072-1890600:f	11.82	tp	0
2-AAAAAAAAAAAAA	STREME-2	9.9e-003	Pf3D7_14_v3:1514467-1516182:f	11.82	tp	0
2-AAAAAAAAAAAAA	STREME-2	9.9e-003	Pf3D7_14_v3:1376854-1377968:f	11.82	tp	0
2-AAAAAAAAAAAAA	STREME-2	9.9e-003	Pf3D7_14_v3:2256285-2259646:f	11.82	tp	0
2-AAAAAAAAAAAAA	STREME-2	9.9e-003	Pf3D7_14_v3:2132325-2133318:f	11.82	tp	0
2-AAAAAAAAAAAAA	STREME-2	9.9e-003	Pf3D7_14_v3:3212889-3217511:f	11.82	tp	0
2-AAAAAAAAAAAAA	STREME-2	9.9e-003	Pf3D7_14_v3:1868647-1869732:f	11.82	tp	0
2-AAAAAAAAAAAAA	STREME-2	9.9e-003	Pf3D7_14_v3:3175468-3184610:f	11.82	tp	0
2-AAAAAAAAAAAAA	STREME-2	9.9e-003	Pf3D7_14_v3:2333167-2333856:f	11.82	tp	0
2-AAAAAAAAAAAAA	STREME-2	9.9e-003	Pf3D7_14_v3:2768230-2768708:f	11.82	tp	0
2-AAAAAAAAAAAAA	STREME-2	9.9e-003	Pf3D7_14_v3:1546919-1548676:f	11.82	tp	0
2-AAAAAAAAAAAAA	STREME-2	9.9e-003	Pf3D7_14_v3:2805655-2808082:f	11.82	tp	0
2-AAAAAAAAAAAAA	STREME-2	9.9e-003	Pf3D7_14_v3:2014612-2015358:f	11.82	tp	0
2-AAAAAAAAAAAAA	STREME-2	9.9e-003	Pf3D7_14_v3:1263240-1263882:f	11.82	tp	0
2-AAAAAAAAAAAAA	STREME-2	9.9e-003	Pf3D7_14_v3:3218155-3225300:f	11.82	tp	0
2-AAAAAAAAAAAAA	STREME-2	9.9e-003	Pf3D7_14_v3:1237558-1238541:f	11.82	tp	0
2-AAAAAAAAAAAAA	STREME-2	9.9e-003	Pf3D7_14_v3:3248615-3255859:f	11.82	tp	0
2-AAAAAAAAAAAAA	STREME-2	9.9e-003	Pf3D7_14_v3:2102259-2104435:f	11.82	tp	0
2-AAAAAAAAAAAAA	STREME-2	9.9e-003	Pf3D7_14_v3:2798304-2799280:f	11.82	tp	0
2-AAAAAAAAAAAAA	STREME-2	9.9e-003	Pf3D7_14_v3:3226031-3228989:f	11.82	tp	0
2-AAAAAAAAAAAAA	STREME-2	9.9e-003	Pf3D7_14_v3:1668102-1668795:f	11.82	tp	0
2-AAAAAAAAAAAAA	STREME-2	9.9e-003	Pf3D7_14_v3:1511329-1512410:f	11.82	tp	0
2-AAAAAAAAAAAAA	STREME-2	9.9e-003	Pf3D7_14_v3:1603692-1606564:f	11.82	tp	0
2-AAAAAAAAAAAAA	STREME-2	9.9e-003	Pf3D7_14_v3:2120649-2121852:f	11.82	tp	0
2-AAAAAAAAAAAAA	STREME-2	9.9e-003	Pf3D7_14_v3:2294529-2295302:f	11.82	tp	0
2-AAAAAAAAAAAAA	STREME-2	9.9e-003	Pf3D7_14_v3:2451225-2451851:f	11.82	tp	0
2-AAAAAAAAAAAAA	STREME-2	9.9e-003	Pf3D7_14_v3:1715879-1716573:f	11.82	tp	0
2-AAAAAAAAAAAAA	STREME-2	9.9e-003	Pf3D7_14_v3:1443955-1444623:f	11.82	tp	0
2-AAAAAAAAAAAAA	STREME-2	9.9e-003	Pf3D7_14_v3:2471660-2473166:f	11.82	tp	0
2-AAAAAAAAAAAAA	STREME-2	9.9e-003	Pf3D7_14_v3:2154501-2155072:f	11.82	tp	0
2-AAAAAAAAAAAAA	STREME-2	9.9e-003	Pf3D7_14_v3:3246229-3247763:f	11.82	tp	0
2-AAAAAAAAAAAAA	STREME-2	9.9e-003	Pf3D7_14_v3:3168366-3170291:f	11.82	tp	0
2-AAAAAAAAAAAAA	STREME-2	9.9e-003	Pf3D7_14_v3:2768230-2768708:f	11.82	fp	0
2-AAAAAAAAAAAAA	STREME-2	9.9e-003	Pf3D7_14_v3:2413907-2414195:f	11.82	fp	0
2-AAAAAAAAAAAAA	STREME-2	9.9e-003	Pf3D7_14_v3:2256285-2259646:f	11.82	fp	0
2-AAAAAAAAAAAAA	STREME-2	9.9e-003	Pf3D7_14_v3:1189588-1189997:f	11.82	fp	0
2-AAAAAAAAAAAAA	STREME-2	9.9e-003	Pf3D7_14_v3:2805655-2808082:f	11.82	fp	0
2-AAAAAAAAAAAAA	STREME-2	9.9e-003	Pf3D7_14_v3:1603692-1606564:f	11.82	fp	0
2-AAAAAAAAAAAAA	STREME-2	9.9e-003	Pf3D7_14_v3:2707497-2708427:f	11.82	fp	0
2-AAAAAAAAAAAAA	STREME-2	9.9e-003	Pf3D7_14_v3:2484465-2485035:f	11.82	fp	0
2-AAAAAAAAAAAAA	STREME-2	9.9e-003	Pf3D7_14_v3:3175468-3184610:f	11.82	fp	0
2-AAAAAAAAAAAAA	STREME-2	9.9e-003	Pf3D7_14_v3:2590344-2591798:f	11.82	fp	0
2-AAAAAAAAAAAAA	STREME-2	9.9e-003	Pf3D7_14_v3:3004811-3005713:f	11.82	fp	0
2-AAAAAAAAAAAAA	STREME-2	9.9e-003	Pf3D7_14_v3:3163221-3167846:f	11.82	fp	0
2-AAAAAAAAAAAAA	STREME-2	9.9e-003	Pf3D7_14_v3:2046592-2047297:f	11.82	fp	0
2-AAAAAAAAAAAAA	STREME-2	9.9e-003	Pf3D7_14_v3:1376854-1377968:f	11.82	fp	0
2-AAAAAAAAAAAAA	STREME-2	9.9e-003	Pf3D7_14_v3:2471660-2473166:f	11.82	fp	0
2-AAAAAAAAAAAAA	STREME-2	9.9e-003	Pf3D7_14_v3:2800103-2800887:f	11.82	fp	0
2-AAAAAAAAAAAAA	STREME-2	9.9e-003	Pf3D7_14_v3:2007303-2007835:f	11.82	tp	1
2-AAAAAAAAAAAAA	STREME-2	9.9e-003	Pf3D7_14_v3:3147875-3153882:f	11.82	tp	1
2-AAAAAAAAAAAAA	STREME-2	9.9e-003	Pf3D7_14_v3:2800103-2800887:f	11.82	tp	1
2-AAAAAAAAAAAAA	STREME-2	9.9e-003	Pf3D7_14_v3:3236981-3241811:f	11.82	tp	1
2-AAAAAAAAAAAAA	STREME-2	9.9e-003	Pf3D7_14_v3:1474711-1478007:f	11.82	tp	1
2-AAAAAAAAAAAAA	STREME-2	9.9e-003	Pf3D7_14_v3:1939847-1940999:f	11.82	tp	1
2-AAAAAAAAAAAAA	STREME-2	9.9e-003	Pf3D7_14_v3:2718826-2719679:f	11.82	tp	1
2-AAAAAAAAAAAAA	STREME-2	9.9e-003	Pf3D7_14_v3:3212889-3217511:f	11.82	fp	1
#
3-GAAAAAAAAAAAAGA	STREME-3	1.6e-002	Pf3D7_14_v3:1546919-1548676:f	18.44	tp	0
3-GAAAAAAAAAAAAGA	STREME-3	1.6e-002	Pf3D7_14_v3:3226031-3228989:f	18.44	tp	0
3-GAAAAAAAAAAAAGA	STREME-3	1.6e-002	Pf3D7_14_v3:2907956-2908342:f	18.44	tp	1
3-GAAAAAAAAAAAAGA	STREME-3	1.6e-002	Pf3D7_14_v3:3218155-3225300:f	16.85	tp	0
3-GAAAAAAAAAAAAGA	STREME-3	1.6e-002	Pf3D7_14_v3:1890072-1890600:f	16.33	tp	0
3-GAAAAAAAAAAAAGA	STREME-3	1.6e-002	Pf3D7_14_v3:3175468-3184610:f	16.24	tp	0
3-GAAAAAAAAAAAAGA	STREME-3	1.6e-002	Pf3D7_14_v3:3022239-3022519:f	15.76	tp	0
3-GAAAAAAAAAAAAGA	STREME-3	1.6e-002	Pf3D7_14_v3:1603692-1606564:f	15.76	tp	0
3-GAAAAAAAAAAAAGA	STREME-3	1.6e-002	Pf3D7_14_v3:2120649-2121852:f	15.76	tp	0
3-GAAAAAAAAAAAAGA	STREME-3	1.6e-002	Pf3D7_14_v3:1680219-1680838:f	15.10	tp	0
3-GAAAAAAAAAAAAGA	STREME-3	1.6e-002	Pf3D7_14_v3:2132325-2133318:f	15.10	tp	0
3-GAAAAAAAAAAAAGA	STREME-3	1.6e-002	Pf3D7_14_v3:2805655-2808082:f	14.80	tp	0
3-GAAAAAAAAAAAAGA	STREME-3	1.6e-002	Pf3D7_14_v3:2293527-2293866:f	14.76	tp	0
3-GAAAAAAAAAAAAGA	STREME-3	1.6e-002	Pf3D7_14_v3:3206129-3207172:f	14.45	tp	0
3-GAAAAAAAAAAAAGA	STREME-3	1.6e-002	Pf3D7_14_v3:1919040-1919663:f	14.45	tp	0
3-GAAAAAAAAAAAAGA	STREME-3	1.6e-002	Pf3D7_14_v3:3004811-3005713:f	14.45	tp	0
3-GAAAAAAAAAAAAGA	STREME-3	1.6e-002	Pf3D7_14_v3:2447533-2448076:f	14.45	tp	0
3-GAAAAAAAAAAAAGA	STREME-3	1.6e-002	Pf3D7_14_v3:3105409-3105863:f	14.45	tp	0
3-GAAAAAAAAAAAAGA	STREME-3	1.6e-002	Pf3D7_14_v3:1185920-1188103:f	14.45	tp	0
3-GAAAAAAAAAAAAGA	STREME-3	1.6e-002	Pf3D7_14_v3:2277656-2278121:f	14.45	tp	0
3-GAAAAAAAAAAAAGA	STREME-3	1.6e-002	Pf3D7_14_v3:2012976-2014161:f	14.45	tp	0
3-GAAAAAAAAAAAAGA	STREME-3	1.6e-002	Pf3D7_14_v3:2707497-2708427:f	14.45	tp	0
3-GAAAAAAAAAAAAGA	STREME-3	1.6e-002	Pf3D7_14_v3:3163221-3167846:f	14.45	tp	0
3-GAAAAAAAAAAAAGA	STREME-3	1.6e-002	Pf3D7_14_v3:2046592-2047297:f	14.45	tp	0
3-GAAAAAAAAAAAAGA	STREME-3	1.6e-002	Pf3D7_14_v3:1376854-1377968:f	14.45	tp	0
3-GAAAAAAAAAAAAGA	STREME-3	1.6e-002	Pf3D7_14_v3:2256285-2259646:f	14.45	tp	0
3-GAAAAAAAAAAAAGA	STREME-3	1.6e-002	Pf3D7_14_v3:3212889-3217511:f	14.45	tp	0
3-GAAAAAAAAAAAAGA	STREME-3	1.6e-002	Pf3D7_14_v3:1868647-1869732:f	14.45	tp	0
3-GAAAAAAAAAAAAGA	STREME-3	1.6e-002	Pf3D7_14_v3:2996271-2996670:f	14.45	tp	0
3-GAAAAAAAAAAAAGA	STREME-3	1.6e-002	Pf3D7_14_v3:1699010-1699980:f	14.45	tp	0
3-GAAAAAAAAAAAAGA	STREME-3	1.6e-002	Pf3D7_14_v3:3073617-3074243:f	14.45	tp	0
3-GAAAAAAAAAAAAGA	STREME-3	1.6e-002	Pf3D7_14_v3:2979977-2980257:f	14.45	tp	0
3-GAAAAAAAAAAAAGA	STREME-3	1.6e-002	Pf3D7_14_v3:2014612-2015358:f	14.45	tp	0
3-GAAAAAAAAAAAAGA	STREME-3	1.6e-002	Pf3D7_14_v3:1229478-1229798:f	14.45	tp	0
3-GAAAAAAAAAAAAGA	STREME-3	1.6e-002	Pf3D7_14_v3:3207609-3211714:f	14.45	tp	0
3-GAAAAAAAAAAAAGA	STREME-3	1.6e-002	Pf3D7_14_v3:2102259-2104435:f	14.45	tp	0
3-GAAAAAAAAAAAAGA	STREME-3	1.6e-002	Pf3D7_14_v3:2484465-2485035:f	14.45	tp	0
3-GAAAAAAAAAAAAGA	STREME-3	1.6e-002	Pf3D7_14_v3:1889236-1889610:f	14.45	tp	0
3-GAAAAAAAAAAAAGA	STREME-3	1.6e-002	Pf3D7_14_v3:1511329-1512410:f	14.45	tp	0
3-GAAAAAAAAAAAAGA	STREME-3	1.6e-002	Pf3D7_14_v3:2988654-2989072:f	14.45	tp	0
3-GAAAAAAAAAAAAGA	STREME-3	1.6e-002	Pf3D7_14_v3:1715879-1716573:f	14.45	tp	0
3-GAAAAAAAAAAAAGA	STREME-3	1.6e-002	Pf3D7_14_v3:1443955-1444623:f	14.45	tp	0
3-GAAAAAAAAAAAAGA	STREME-3	1.6e-002	Pf3D7_14_v3:1729018-1729417:f	14.45	tp	0
3-GAAAAAAAAAAAAGA	STREME-3	1.6e-002	Pf3D7_14_v3:2154501-2155072:f	14.45	tp	0
3-GAAAAAAAAAAAAGA	STREME-3	1.6e-002	Pf3D7_14_v3:1546919-1548676:f	14.45	fp	0
3-GAAAAAAAAAAAAGA	STREME-3	1.6e-002	Pf3D7_14_v3:2256285-2259646:f	14.45	fp	0
3-GAAAAAAAAAAAAGA	STREME-3	1.6e-002	Pf3D7_14_v3:2293527-2293866:f	14.45	fp	0
3-GAAAAAAAAAAAAGA	STREME-3	1.6e-002	Pf3D7_14_v3:2277656-2278121:f	14.45	fp	0
3-GAAAAAAAAAAAAGA	STREME-3	1.6e-002	Pf3D7_14_v3:2800103-2800887:f	14.45	tp	1
3-GAAAAAAAAAAAAGA	STREME-3	1.6e-002	Pf3D7_14_v3:1474711-1478007:f	14.45	tp	1
3-GAAAAAAAAAAAAGA	STREME-3	1.6e-002	Pf3D7_14_v3:1939847-1940999:f	14.45	tp	1
3-GAAAAAAAAAAAAGA	STREME-3	1.6e-002	Pf3D7_14_v3:3137760-3138657:f	14.27	tp	0
3-GAAAAAAAAAAAAGA	STREME-3	1.6e-002	Pf3D7_14_v3:2590344-2591798:f	14.27	tp	0
3-GAAAAAAAAAAAAGA	STREME-3	1.6e-002	Pf3D7_14_v3:2798304-2799280:f	14.27	tp	0
3-GAAAAAAAAAAAAGA	STREME-3	1.6e-002	Pf3D7_14_v3:2451225-2451851:f	14.27	tp	0
3-GAAAAAAAAAAAAGA	STREME-3	1.6e-002	Pf3D7_14_v3:2590344-2591798:f	14.27	fp	0
3-GAAAAAAAAAAAAGA	STREME-3	1.6e-002	Pf3D7_14_v3:3004811-3005713:f	14.27	fp	0
3-GAAAAAAAAAAAAGA	STREME-3	1.6e-002	Pf3D7_14_v3:3147875-3153882:f	14.27	tp	1
3-GAAAAAAAAAAAAGA	STREME-3	1.6e-002	Pf3D7_14_v3:1514467-1516182:f	13.20	tp	0
3-GAAAAAAAAAAAAGA	STREME-3	1.6e-002	Pf3D7_14_v3:3171711-3174112:f	13.11	tp	0
3-GAAAAAAAAAAAAGA	STREME-3	1.6e-002	Pf3D7_14_v3:3168366-3170291:f	12.89	tp	0
#
4-AAATAAAATAAAATA	STREME-4	1.1e-001	Pf3D7_14_v3:2447533-2448076:f	17.00	tp	0
4-AAATAAAATAAAATA	STREME-4	1.1e-001	Pf3D7_14_v3:2576891-2577396:f	17.00	tp	0
4-AAATAAAATAAAATA	STREME-4	1.1e-001	Pf3D7_14_v3:1189588-1189997:f	17.00	tp	0
4-AAATAAAATAAAATA	STREME-4	1.1e-001	Pf3D7_14_v3:3212889-3217511:f	17.00	tp	0
4-AAATAAAATAAAATA	STREME-4	1.1e-001	Pf3D7_14_v3:3175468-3184610:f	17.00	tp	0
4-AAATAAAATAAAATA	STREME-4	1.1e-001	Pf3D7_14_v3:2768230-2768708:f	17.00	tp	0
4-AAATAAAATAAAATA	STREME-4	1.1e-001	Pf3D7_14_v3:2805655-2808082:f	17.00	tp	0
4-AAATAAAATAAAATA	STREME-4	1.1e-001	Pf3D7_14_v3:3073617-3074243:f	17.00	tp	0
4-AAATAAAATAAAATA	STREME-4	1.1e-001	Pf3D7_14_v3:2237041-2237297:f	17.00	tp	0
4-AAATAAAATAAAATA	STREME-4	1.1e-001	Pf3D7_14_v3:2413907-2414195:f	17.00	tp	0
4-AAATAAAATAAAATA	STREME-4	1.1e-001	Pf3D7_14_v3:1603692-1606564:f	17.00	tp	0
4-AAATAAAATAAAATA	STREME-4	1.1e-001	Pf3D7_14_v3:2451225-2451851:f	17.00	tp	0
4-AAATAAAATAAAATA	STREME-4	1.1e-001	Pf3D7_14_v3:2569339-2569599:f	17.00	tp	0
4-AAATAAAATAAAATA	STREME-4	1.1e-001	Pf3D7_14_v3:3147875-3153882:f	17.00	tp	1
4-AAATAAAATAAAATA	STREME-4	1.1e-001	Pf3D7_14_v3:2718826-2719679:f	17.00	tp	1
4-AAATAAAATAAAATA	STREME-4	1.1e-001	Pf3D7_14_v3:1511329-1512410:f	15.64	tp	0
4-AAATAAAATAAAATA	STREME-4	1.1e-001	Pf3D7_14_v3:3019174-3019512:f	15.42	tp	0
4-AAATAAAATAAAATA	STREME-4	1.1e-001	Pf3D7_14_v3:3137760-3138657:f	15.23	tp	0
4-AAATAAAATAAAATA	STREME-4	1.1e-001	Pf3D7_14_v3:2471660-2473166:f	15.23	tp	0
4-AAATAAAATAAAATA	STREME-4	1.1e-001	Pf3D7_14_v3:2590344-2591798:f	14.58	tp	0
4-AAATAAAATAAAATA	STREME-4	1.1e-001	Pf3D7_14_v3:2036952-2037465:f	14.58	tp	0
4-AAATAAAATAAAATA	STREME-4	1.1e-001	Pf3D7_14_v3:1376854-1377968:f	14.48	tp	0
4-AAATAAAATAAAATA	STREME-4	1.1e-001	Pf3D7_14_v3:3171711-3174112:f	14.45	tp	0
4-AAATAAAATAAAATA	STREME-4	1.1e-001	Pf3D7_14_v3:1514467-1516182:f	14.45	tp	0
4-AAATAAAATAAAATA	STREME-4	1.1e-001	Pf3D7_14_v3:1846477-1847007:f	14.45	tp	0
4-AAATAAAATAAAATA	STREME-4	1.1e-001	Pf3D7_14_v3:2769316-2769904:f	14.45	tp	0
4-AAATAAAATAAAATA	STREME-4	1.1e-001	Pf3D7_14_v3:3163221-3167846:f	14.34	tp	0
4-AAATAAAATAAAATA	STREME-4	1.1e-001	Pf3D7_14_v3:1715879-1716573:f	14.05	tp	0
4-AAATAAAATAAAATA	STREME-4	1.1e-001	Pf3D7_14_v3:3226031-3228989:f	13.77	tp	0
4-AAATAAAATAAAATA	STREME-4	1.1e-001	Pf3D7_14_v3:3163221-3167846:f	13.77	fp	0
4-AAATAAAATAAAATA	STREME-4	1.1e-001	Pf3D7_14_v3:2707497-2708427:f	13.68	tp	0
4-AAATAAAATAAAATA	STREME-4	1.1e-001	Pf3D7_14_v3:2120649-2121852:f	13.64	tp	0
4-AAATAAAATAAAATA	STREME-4	1.1e-001	Pf3D7_14_v3:1185920-1188103:f	13.13	tp	0
4-AAATAAAATAAAATA	STREME-4	1.1e-001	Pf3D7_14_v3:2795992-2796279:f	13.13	tp	0
4-AAATAAAATAAAATA	STREME-4	1.1e-001	Pf3D7_14_v3:3199842-3203913:f	13.13	tp	0
4-AAATAAAATAAAATA	STREME-4	1.1e-001	Pf3D7_14_v3:2333167-2333856:f	13.13	tp	0
4-AAATAAAATAAAATA	STREME-4	1.1e-001	Pf3D7_14_v3:1263240-1263882:f	13.13	tp	0
4-AAATAAAATAAAATA	STREME-4	1.1e-001	Pf3D7_14_v3:1474711-1478007:f	13.13	tp	1
4-AAATAAAATAAAATA	STREME-4	1.1e-001	Pf3D7_14_v3:2256285-2259646:f	12.68	tp	0
#
5-AATAAATAAATAAAT	STREME-5	5.0e-001	Pf3D7_14_v3:2557800-2558753:f	19.19	tp	0
5-AATAAATAAATAAAT	STREME-5	5.0e-001	Pf3D7_14_v3:1185920-1188103:f	19.03	tp	0
5-AATAAATAAATAAAT	STREME-5	5.0e-001	Pf3D7_14_v3:3199842-3203913:f	19.03	tp	0
5-AATAAATAAATAAAT	STREME-5	5.0e-001	Pf3D7_14_v3:3163221-3167846:f	19.03	tp	0
5-AATAAATAAATAAAT	STREME-5	5.0e-001	Pf3D7_14_v3:1680219-1680838:f	19.03	tp	0
5-AATAAATAAATAAAT	STREME-5	5.0e-001	Pf3D7_14_v3:1376854-1377968:f	19.03	tp	0
5-AATAAATAAATAAAT	STREME-5	5.0e-001	Pf3D7_14_v3:3212889-3217511:f	19.03	tp	0
5-AATAAATAAATAAAT	STREME-5	5.0e-001	Pf3D7_14_v3:3175468-3184610:f	19.03	tp	0
5-AATAAATAAATAAAT	STREME-5	5.0e-001	Pf3D7_14_v3:2805655-2808082:f	19.03	tp	0
5-AATAAATAAATAAAT	STREME-5	5.0e-001	Pf3D7_14_v3:1263240-1263882:f	19.03	tp	0
5-AATAAATAAATAAAT	STREME-5	5.0e-001	Pf3D7_14_v3:3218155-3225300:f	19.03	tp	0
5-AATAAATAAATAAAT	STREME-5	5.0e-001	Pf3D7_14_v3:2965350-2965663:f	19.03	tp	0
5-AATAAATAAATAAAT	STREME-5	5.0e-001	Pf3D7_14_v3:2484465-2485035:f	19.03	tp	0
5-AATAAATAAATAAAT	STREME-5	5.0e-001	Pf3D7_14_v3:2451225-2451851:f	19.03	tp	0
5-AATAAATAAATAAAT	STREME-5	5.0e-001	Pf3D7_14_v3:2471660-2473166:f	19.03	tp	0
5-AATAAATAAATAAAT	STREME-5	5.0e-001	Pf3D7_14_v3:2344412-2344754:f	19.03	tp	0
5-AATAAATAAATAAAT	STREME-5	5.0e-001	Pf3D7_14_v3:2154501-2155072:f	19.03	tp	0
5-AATAAATAAATAAAT	STREME-5	5.0e-001	Pf3D7_14_v3:3147875-3153882:f	19.03	tp	1
5-AATAAATAAATAAAT	STREME-5	5.0e-001	Pf3D7_14_v3:2800103-2800887:f	19.03	tp	1
5-AATAAATAAATAAAT	STREME-5	5.0e-001	Pf3D7_14_v3:3019174-3019512:f	17.83	tp	0
5-AATAAATAAATAAAT	STREME-5	5.0e-001	Pf3D7_14_v3:1636677-1637556:f	17.44	tp	0
5-AATAAATAAATAAAT	STREME-5	5.0e-001	Pf3D7_14_v3:3207609-3211714:f	17.44	tp	0
5-AATAAATAAATAAAT	STREME-5	5.0e-001	Pf3D7_14_v3:2567858-2568319:f	15.63	tp	0
5-AATAAATAAATAAAT	STREME-5	5.0e-001	Pf3D7_14_v3:3226031-3228989:f	15.63	fp	1
#
6-ATAATAATAATRAT	STREME-6	7.6e-001	Pf3D7_14_v3:1948706-1949104:f	18.77	tp	0
6-ATAATAATAATRAT	STREME-6	7.6e-001	Pf3D7_14_v3:1868647-1869732:f	17.02	tp	0
6-ATAATAATAATRAT	STREME-6	7.6e-001	Pf3D7_14_v3:3137760-3138657:f	16.36	tp	0
6-ATAATAATAATRAT	STREME-6	7.6e-001	Pf3D7_14_v3:3199842-3203913:f	16.36	tp	0
6-ATAATAATAATRAT	STREME-6	7.6e-001	Pf3D7_14_v3:3163221-3167846:f	16.36	tp	0
6-ATAATAATAATRAT	STREME-6	7.6e-001	Pf3D7_14_v3:3212889-3217511:f	16.36	tp	0
6-ATAATAATAATRAT	STREME-6	7.6e-001	Pf3D7_14_v3:2979977-2980257:f	16.36	tp	0
6-ATAATAATAATRAT	STREME-6	7.6e-001	Pf3D7_14_v3:3207609-3211714:f	16.36	tp	0
6-ATAATAATAATRAT	STREME-6	7.6e-001	Pf3D7_14_v3:2102259-2104435:f	16.36	tp	0
6-ATAATAATAATRAT	STREME-6	7.6e-001	Pf3D7_14_v3:3028833-3029123:f	16.36	tp	0
6-ATAATAATAATRAT	STREME-6	7.6e-001	Pf3D7_14_v3:1511329-1512410:f	16.36	tp	0
6-ATAATAATAATRAT	STREME-6	7.6e-001	Pf3D7_14_v3:3236981-3241811:f	16.36	tp	1
6-ATAATAATAATRAT	STREME-6	7.6e-001	Pf3D7_14_v3:2256285-2259646:f	15.72	tp	0
6-ATAATAATAATRAT	STREME-6	7.6e-001	Pf3D7_14_v3:3236981-3241811:f	14.94	fp	0
6-ATAATAATAATRAT	STREME-6	7.6e-001	Pf3D7_14_v3:3248615-3255859:f	14.78	tp	0
6-ATAATAATAATRAT	STREME-6	7.6e-001	Pf3D7_14_v3:2798304-2799280:f	14.78	tp	0
6-ATAATAATAATRAT	STREME-6	7.6e-001	Pf3D7_14_v3:3175468-3184610:f	14.78	fp	0
6-ATAATAATAATRAT	STREME-6	7.6e-001	Pf3D7_14_v3:3226031-3228989:f	14.70	tp	0
6-ATAATAATAATRAT	STREME-6	7.6e-001	Pf3D7_14_v3:3175468-3184610:f	14.61	tp	0
6-ATAATAATAATRAT	STREME-6	7.6e-001	Pf3D7_14_v3:3206129-3207172:f	14.09	tp	0
6-ATAATAATAATRAT	STREME-6	7.6e-001	Pf3D7_14_v3:3171711-3174112:f	13.52	fp	1
6-ATAATAATAATRAT	STREME-6	7.6e-001	Pf3D7_14_v3:1603692-1606564:f	13.50	tp	0
6-ATAATAATAATRAT	STREME-6	7.6e-001	Pf3D7_14_v3:2007303-2007835:f	13.36	fp	0
6-ATAATAATAATRAT	STREME-6	7.6e-001	Pf3D7_14_v3:2707497-2708427:f	13.34	tp	0
6-ATAATAATAATRAT	STREME-6	7.6e-001	Pf3D7_14_v3:1846477-1847007:f	13.29	tp	0
6-ATAATAATAATRAT	STREME-6	7.6e-001	Pf3D7_14_v3:3168366-3170291:f	13.24	tp	0
6-ATAATAATAATRAT	STREME-6	7.6e-001	Pf3D7_14_v3:1418168-1418961:f	13.14	tp	0
6-ATAATAATAATRAT	STREME-6	7.6e-001	Pf3D7_14_v3:3137760-3138657:f	13.14	fp	0
6-ATAATAATAATRAT	STREME-6	7.6e-001	Pf3D7_14_v3:3171711-3174112:f	13.04	tp	0
6-ATAATAATAATRAT	STREME-6	7.6e-001	Pf3D7_14_v3:2471660-2473166:f	12.93	tp	0
6-ATAATAATAATRAT	STREME-6	7.6e-001	Pf3D7_14_v3:3218155-3225300:f	12.88	tp	0
6-ATAATAATAATRAT	STREME-6	7.6e-001	Pf3D7_14_v3:2413907-2414195:f	12.88	tp	0
6-ATAATAATAATRAT	STREME-6	7.6e-001	Pf3D7_14_v3:2996271-2996670:f	12.59	tp	0
6-ATAATAATAATRAT	STREME-6	7.6e-001	Pf3D7_14_v3:3207609-3211714:f	12.59	fp	0
6-ATAATAATAATRAT	STREME-6	7.6e-001	Pf3D7_14_v3:1185920-1188103:f	12.43	tp	0
6-ATAATAATAATRAT	STREME-6	7.6e-001	Pf3D7_14_v3:1263240-1263882:f	12.26	tp	0
6-ATAATAATAATRAT	STREME-6	7.6e-001	Pf3D7_14_v3:2590344-2591798:f	12.23	tp	0
6-ATAATAATAATRAT	STREME-6	7.6e-001	Pf3D7_14_v3:1338595-1339128:f	12.22	tp	0
6-ATAATAATAATRAT	STREME-6	7.6e-001	Pf3D7_14_v3:3246229-3247763:f	12.22	tp	0
6-ATAATAATAATRAT	STREME-6	7.6e-001	Pf3D7_14_v3:1729018-1729417:f	12.18	tp	0
6-ATAATAATAATRAT	STREME-6	7.6e-001	Pf3D7_14_v3:1501615-1502042:f	12.14	tp	0
6-ATAATAATAATRAT	STREME-6	7.6e-001	Pf3D7_14_v3:1443955-1444623:f	12.03	tp	0
6-ATAATAATAATRAT	STREME-6	7.6e-001	Pf3D7_14_v3:2294529-2295302:f	11.99	tp	0
6-ATAATAATAATRAT	STREME-6	7.6e-001	Pf3D7_14_v3:2132325-2133318:f	11.96	tp	0
6-ATAATAATAATRAT	STREME-6	7.6e-001	Pf3D7_14_v3:3073617-3074243:f	11.96	tp	0
