# Supplementary material for: Transcriptome analysis reveals a de novo DNA element that may interact with chromatin-associated proteins in Plasmodium berghei during erythrocytic development
Source: Sci Rep. 2025 May 28;15:18621. doi: 10.1038/s41598-025-03586-4 (PMC12120095; doi:10.1038/s41598-025-03586-4)
Supplement: Supplementary file 5 — Supplementary Information 5. [file 41598_2025_3586_MOESM5_ESM.zip › Supplementary File S6/streme_out/DynSpansBySourceId_schizont/sites.tsv]

motif_ID	motif_ALT_ID	seq_ID	site_Start	site_End	site_Strand	site_Score	site_Sequence
1-TATATATATATATATA	STREME-1	Pf3D7_14_v3	1636946	1636961	+	12.65	TATATATATATATATA
1-TATATATATATATATA	STREME-1	Pf3D7_14_v3	1636948	1636963	+	12.65	TATATATATATATATA
1-TATATATATATATATA	STREME-1	Pf3D7_14_v3	1637150	1637165	+	12.65	TATATATATATATATA
1-TATATATATATATATA	STREME-1	Pf3D7_14_v3	1637152	1637167	+	12.65	TATATATATATATATA
1-TATATATATATATATA	STREME-1	Pf3D7_14_v3	1637154	1637169	+	12.65	TATATATATATATATA
1-TATATATATATATATA	STREME-1	Pf3D7_14_v3	1637156	1637171	+	12.65	TATATATATATATATA
1-TATATATATATATATA	STREME-1	Pf3D7_14_v3	1637158	1637173	+	12.65	TATATATATATATATA
1-TATATATATATATATA	STREME-1	Pf3D7_14_v3	1637498	1637513	+	12.65	TATATATATATATATA
1-TATATATATATATATA	STREME-1	Pf3D7_14_v3	1637500	1637515	+	12.65	TATATATATATATATA
1-TATATATATATATATA	STREME-1	Pf3D7_14_v3	2907968	2907983	+	12.65	TATATATATATATATA
1-TATATATATATATATA	STREME-1	Pf3D7_14_v3	2907970	2907985	+	12.65	TATATATATATATATA
1-TATATATATATATATA	STREME-1	Pf3D7_14_v3	2907972	2907987	+	12.65	TATATATATATATATA
1-TATATATATATATATA	STREME-1	Pf3D7_14_v3	2907974	2907989	+	12.65	TATATATATATATATA
1-TATATATATATATATA	STREME-1	Pf3D7_14_v3	2907976	2907991	+	12.65	TATATATATATATATA
1-TATATATATATATATA	STREME-1	Pf3D7_14_v3	2007768	2007783	+	12.65	TATATATATATATATA
1-TATATATATATATATA	STREME-1	Pf3D7_14_v3	2054896	2054911	+	12.65	TATATATATATATATA
1-TATATATATATATATA	STREME-1	Pf3D7_14_v3	2054898	2054913	+	12.65	TATATATATATATATA
1-TATATATATATATATA	STREME-1	Pf3D7_14_v3	2054900	2054915	+	12.65	TATATATATATATATA
1-TATATATATATATATA	STREME-1	Pf3D7_14_v3	3148760	3148775	+	12.65	TATATATATATATATA
1-TATATATATATATATA	STREME-1	Pf3D7_14_v3	3148762	3148777	+	12.65	TATATATATATATATA
1-TATATATATATATATA	STREME-1	Pf3D7_14_v3	3148764	3148779	+	12.65	TATATATATATATATA
1-TATATATATATATATA	STREME-1	Pf3D7_14_v3	3148766	3148781	+	12.65	TATATATATATATATA
1-TATATATATATATATA	STREME-1	Pf3D7_14_v3	3148768	3148783	+	12.65	TATATATATATATATA
1-TATATATATATATATA	STREME-1	Pf3D7_14_v3	3148770	3148785	+	12.65	TATATATATATATATA
1-TATATATATATATATA	STREME-1	Pf3D7_14_v3	3148772	3148787	+	12.65	TATATATATATATATA
1-TATATATATATATATA	STREME-1	Pf3D7_14_v3	3148774	3148789	+	12.65	TATATATATATATATA
1-TATATATATATATATA	STREME-1	Pf3D7_14_v3	3148776	3148791	+	12.65	TATATATATATATATA
1-TATATATATATATATA	STREME-1	Pf3D7_14_v3	3148778	3148793	+	12.65	TATATATATATATATA
1-TATATATATATATATA	STREME-1	Pf3D7_14_v3	3148780	3148795	+	12.65	TATATATATATATATA
1-TATATATATATATATA	STREME-1	Pf3D7_14_v3	3148930	3148945	+	12.65	TATATATATATATATA
1-TATATATATATATATA	STREME-1	Pf3D7_14_v3	3148932	3148947	+	12.65	TATATATATATATATA
1-TATATATATATATATA	STREME-1	Pf3D7_14_v3	3148934	3148949	+	12.65	TATATATATATATATA
1-TATATATATATATATA	STREME-1	Pf3D7_14_v3	3148936	3148951	+	12.65	TATATATATATATATA
1-TATATATATATATATA	STREME-1	Pf3D7_14_v3	3148938	3148953	+	12.65	TATATATATATATATA
1-TATATATATATATATA	STREME-1	Pf3D7_14_v3	3148940	3148955	+	12.65	TATATATATATATATA
1-TATATATATATATATA	STREME-1	Pf3D7_14_v3	3148942	3148957	+	12.65	TATATATATATATATA
1-TATATATATATATATA	STREME-1	Pf3D7_14_v3	3148944	3148959	+	12.65	TATATATATATATATA
1-TATATATATATATATA	STREME-1	Pf3D7_14_v3	3148946	3148961	+	12.65	TATATATATATATATA
1-TATATATATATATATA	STREME-1	Pf3D7_14_v3	3150170	3150185	+	12.65	TATATATATATATATA
1-TATATATATATATATA	STREME-1	Pf3D7_14_v3	3150172	3150187	+	12.65	TATATATATATATATA
1-TATATATATATATATA	STREME-1	Pf3D7_14_v3	3150174	3150189	+	12.65	TATATATATATATATA
1-TATATATATATATATA	STREME-1	Pf3D7_14_v3	3150176	3150191	+	12.65	TATATATATATATATA
1-TATATATATATATATA	STREME-1	Pf3D7_14_v3	3150178	3150193	+	12.65	TATATATATATATATA
1-TATATATATATATATA	STREME-1	Pf3D7_14_v3	3150468	3150483	+	12.65	TATATATATATATATA
1-TATATATATATATATA	STREME-1	Pf3D7_14_v3	3150470	3150485	+	12.65	TATATATATATATATA
1-TATATATATATATATA	STREME-1	Pf3D7_14_v3	3150472	3150487	+	12.65	TATATATATATATATA
1-TATATATATATATATA	STREME-1	Pf3D7_14_v3	3150978	3150993	+	12.65	TATATATATATATATA
1-TATATATATATATATA	STREME-1	Pf3D7_14_v3	3150980	3150995	+	12.65	TATATATATATATATA
1-TATATATATATATATA	STREME-1	Pf3D7_14_v3	3150982	3150997	+	12.65	TATATATATATATATA
1-TATATATATATATATA	STREME-1	Pf3D7_14_v3	3150984	3150999	+	12.65	TATATATATATATATA
1-TATATATATATATATA	STREME-1	Pf3D7_14_v3	3150986	3151001	+	12.65	TATATATATATATATA
1-TATATATATATATATA	STREME-1	Pf3D7_14_v3	3150988	3151003	+	12.65	TATATATATATATATA
1-TATATATATATATATA	STREME-1	Pf3D7_14_v3	3150990	3151005	+	12.65	TATATATATATATATA
1-TATATATATATATATA	STREME-1	Pf3D7_14_v3	3150992	3151007	+	12.65	TATATATATATATATA
1-TATATATATATATATA	STREME-1	Pf3D7_14_v3	3150994	3151009	+	12.65	TATATATATATATATA
1-TATATATATATATATA	STREME-1	Pf3D7_14_v3	3150996	3151011	+	12.65	TATATATATATATATA
1-TATATATATATATATA	STREME-1	Pf3D7_14_v3	3150998	3151013	+	12.65	TATATATATATATATA
1-TATATATATATATATA	STREME-1	Pf3D7_14_v3	3151516	3151531	+	12.65	TATATATATATATATA
1-TATATATATATATATA	STREME-1	Pf3D7_14_v3	3151518	3151533	+	12.65	TATATATATATATATA
1-TATATATATATATATA	STREME-1	Pf3D7_14_v3	3151520	3151535	+	12.65	TATATATATATATATA
1-TATATATATATATATA	STREME-1	Pf3D7_14_v3	3151522	3151537	+	12.65	TATATATATATATATA
1-TATATATATATATATA	STREME-1	Pf3D7_14_v3	3151524	3151539	+	12.65	TATATATATATATATA
1-TATATATATATATATA	STREME-1	Pf3D7_14_v3	2558089	2558104	+	12.65	TATATATATATATATA
1-TATATATATATATATA	STREME-1	Pf3D7_14_v3	2558091	2558106	+	12.65	TATATATATATATATA
1-TATATATATATATATA	STREME-1	Pf3D7_14_v3	2558093	2558108	+	12.65	TATATATATATATATA
1-TATATATATATATATA	STREME-1	Pf3D7_14_v3	2558095	2558110	+	12.65	TATATATATATATATA
1-TATATATATATATATA	STREME-1	Pf3D7_14_v3	2558097	2558112	+	12.65	TATATATATATATATA
1-TATATATATATATATA	STREME-1	Pf3D7_14_v3	2558099	2558114	+	12.65	TATATATATATATATA
1-TATATATATATATATA	STREME-1	Pf3D7_14_v3	2558101	2558116	+	12.65	TATATATATATATATA
1-TATATATATATATATA	STREME-1	Pf3D7_14_v3	2558103	2558118	+	12.65	TATATATATATATATA
1-TATATATATATATATA	STREME-1	Pf3D7_14_v3	2558105	2558120	+	12.65	TATATATATATATATA
1-TATATATATATATATA	STREME-1	Pf3D7_14_v3	2558107	2558122	+	12.65	TATATATATATATATA
1-TATATATATATATATA	STREME-1	Pf3D7_14_v3	2558109	2558124	+	12.65	TATATATATATATATA
1-TATATATATATATATA	STREME-1	Pf3D7_14_v3	2558462	2558477	+	12.65	TATATATATATATATA
1-TATATATATATATATA	STREME-1	Pf3D7_14_v3	2558464	2558479	+	12.65	TATATATATATATATA
1-TATATATATATATATA	STREME-1	Pf3D7_14_v3	2558466	2558481	+	12.65	TATATATATATATATA
1-TATATATATATATATA	STREME-1	Pf3D7_14_v3	3206444	3206459	+	12.65	TATATATATATATATA
1-TATATATATATATATA	STREME-1	Pf3D7_14_v3	3206446	3206461	+	12.65	TATATATATATATATA
1-TATATATATATATATA	STREME-1	Pf3D7_14_v3	3206448	3206463	+	12.65	TATATATATATATATA
1-TATATATATATATATA	STREME-1	Pf3D7_14_v3	3206450	3206465	+	12.65	TATATATATATATATA
1-TATATATATATATATA	STREME-1	Pf3D7_14_v3	3206452	3206467	+	12.65	TATATATATATATATA
1-TATATATATATATATA	STREME-1	Pf3D7_14_v3	3239113	3239128	+	12.65	TATATATATATATATA
1-TATATATATATATATA	STREME-1	Pf3D7_14_v3	3239115	3239130	+	12.65	TATATATATATATATA
1-TATATATATATATATA	STREME-1	Pf3D7_14_v3	3239117	3239132	+	12.65	TATATATATATATATA
1-TATATATATATATATA	STREME-1	Pf3D7_14_v3	3239119	3239134	+	12.65	TATATATATATATATA
1-TATATATATATATATA	STREME-1	Pf3D7_14_v3	3239121	3239136	+	12.65	TATATATATATATATA
1-TATATATATATATATA	STREME-1	Pf3D7_14_v3	3240748	3240763	+	12.65	TATATATATATATATA
1-TATATATATATATATA	STREME-1	Pf3D7_14_v3	3240750	3240765	+	12.65	TATATATATATATATA
1-TATATATATATATATA	STREME-1	Pf3D7_14_v3	3240752	3240767	+	12.65	TATATATATATATATA
1-TATATATATATATATA	STREME-1	Pf3D7_14_v3	3240754	3240769	+	12.65	TATATATATATATATA
1-TATATATATATATATA	STREME-1	Pf3D7_14_v3	3240756	3240771	+	12.65	TATATATATATATATA
1-TATATATATATATATA	STREME-1	Pf3D7_14_v3	1474967	1474982	+	12.65	TATATATATATATATA
1-TATATATATATATATA	STREME-1	Pf3D7_14_v3	1474969	1474984	+	12.65	TATATATATATATATA
1-TATATATATATATATA	STREME-1	Pf3D7_14_v3	1474971	1474986	+	12.65	TATATATATATATATA
1-TATATATATATATATA	STREME-1	Pf3D7_14_v3	1474973	1474988	+	12.65	TATATATATATATATA
1-TATATATATATATATA	STREME-1	Pf3D7_14_v3	1474975	1474990	+	12.65	TATATATATATATATA
1-TATATATATATATATA	STREME-1	Pf3D7_14_v3	1474977	1474992	+	12.65	TATATATATATATATA
1-TATATATATATATATA	STREME-1	Pf3D7_14_v3	1475562	1475577	+	12.65	TATATATATATATATA
1-TATATATATATATATA	STREME-1	Pf3D7_14_v3	1476481	1476496	+	12.65	TATATATATATATATA
1-TATATATATATATATA	STREME-1	Pf3D7_14_v3	1476483	1476498	+	12.65	TATATATATATATATA
1-TATATATATATATATA	STREME-1	Pf3D7_14_v3	1476485	1476500	+	12.65	TATATATATATATATA
1-TATATATATATATATA	STREME-1	Pf3D7_14_v3	1476487	1476502	+	12.65	TATATATATATATATA
1-TATATATATATATATA	STREME-1	Pf3D7_14_v3	1476489	1476504	+	12.65	TATATATATATATATA
1-TATATATATATATATA	STREME-1	Pf3D7_14_v3	1476491	1476506	+	12.65	TATATATATATATATA
1-TATATATATATATATA	STREME-1	Pf3D7_14_v3	1476493	1476508	+	12.65	TATATATATATATATA
1-TATATATATATATATA	STREME-1	Pf3D7_14_v3	1477146	1477161	+	12.65	TATATATATATATATA
1-TATATATATATATATA	STREME-1	Pf3D7_14_v3	1477148	1477163	+	12.65	TATATATATATATATA
1-TATATATATATATATA	STREME-1	Pf3D7_14_v3	1477150	1477165	+	12.65	TATATATATATATATA
1-TATATATATATATATA	STREME-1	Pf3D7_14_v3	1477152	1477167	+	12.65	TATATATATATATATA
1-TATATATATATATATA	STREME-1	Pf3D7_14_v3	1477154	1477169	+	12.65	TATATATATATATATA
1-TATATATATATATATA	STREME-1	Pf3D7_14_v3	1477587	1477602	+	12.65	TATATATATATATATA
1-TATATATATATATATA	STREME-1	Pf3D7_14_v3	1477589	1477604	+	12.65	TATATATATATATATA
1-TATATATATATATATA	STREME-1	Pf3D7_14_v3	1477682	1477697	+	12.65	TATATATATATATATA
1-TATATATATATATATA	STREME-1	Pf3D7_14_v3	1477684	1477699	+	12.65	TATATATATATATATA
1-TATATATATATATATA	STREME-1	Pf3D7_14_v3	1477971	1477986	+	12.65	TATATATATATATATA
1-TATATATATATATATA	STREME-1	Pf3D7_14_v3	1477973	1477988	+	12.65	TATATATATATATATA
1-TATATATATATATATA	STREME-1	Pf3D7_14_v3	1477975	1477990	+	12.65	TATATATATATATATA
1-TATATATATATATATA	STREME-1	Pf3D7_14_v3	1477977	1477992	+	12.65	TATATATATATATATA
1-TATATATATATATATA	STREME-1	Pf3D7_14_v3	1477979	1477994	+	12.65	TATATATATATATATA
1-TATATATATATATATA	STREME-1	Pf3D7_14_v3	1477981	1477996	+	12.65	TATATATATATATATA
1-TATATATATATATATA	STREME-1	Pf3D7_14_v3	1477983	1477998	+	12.65	TATATATATATATATA
1-TATATATATATATATA	STREME-1	Pf3D7_14_v3	1477985	1478000	+	12.65	TATATATATATATATA
1-TATATATATATATATA	STREME-1	Pf3D7_14_v3	1940305	1940320	+	12.65	TATATATATATATATA
1-TATATATATATATATA	STREME-1	Pf3D7_14_v3	1940307	1940322	+	12.65	TATATATATATATATA
1-TATATATATATATATA	STREME-1	Pf3D7_14_v3	1940691	1940706	+	12.65	TATATATATATATATA
1-TATATATATATATATA	STREME-1	Pf3D7_14_v3	1940693	1940708	+	12.65	TATATATATATATATA
1-TATATATATATATATA	STREME-1	Pf3D7_14_v3	1940695	1940710	+	12.65	TATATATATATATATA
1-TATATATATATATATA	STREME-1	Pf3D7_14_v3	1940697	1940712	+	12.65	TATATATATATATATA
1-TATATATATATATATA	STREME-1	Pf3D7_14_v3	1940699	1940714	+	12.65	TATATATATATATATA
1-TATATATATATATATA	STREME-1	Pf3D7_14_v3	2293851	2293866	+	12.65	TATATATATATATATA
1-TATATATATATATATA	STREME-1	Pf3D7_14_v3	1418929	1418944	+	12.65	TATATATATATATATA
1-TATATATATATATATA	STREME-1	Pf3D7_14_v3	1418931	1418946	+	12.65	TATATATATATATATA
1-TATATATATATATATA	STREME-1	Pf3D7_14_v3	1418933	1418948	+	12.65	TATATATATATATATA
1-TATATATATATATATA	STREME-1	Pf3D7_14_v3	1418935	1418950	+	12.65	TATATATATATATATA
1-TATATATATATATATA	STREME-1	Pf3D7_14_v3	2719579	2719594	+	12.65	TATATATATATATATA
1-TATATATATATATATA	STREME-1	Pf3D7_14_v3	2719581	2719596	+	12.65	TATATATATATATATA
1-TATATATATATATATA	STREME-1	Pf3D7_14_v3	2719583	2719598	+	12.65	TATATATATATATATA
1-TATATATATATATATA	STREME-1	Pf3D7_14_v3	1546128	1546143	+	12.65	TATATATATATATATA
1-TATATATATATATATA	STREME-1	Pf3D7_14_v3	1546130	1546145	+	12.65	TATATATATATATATA
1-TATATATATATATATA	STREME-1	Pf3D7_14_v3	1546132	1546147	+	12.65	TATATATATATATATA
1-TATATATATATATATA	STREME-1	Pf3D7_14_v3	1546134	1546149	+	12.65	TATATATATATATATA
1-TATATATATATATATA	STREME-1	Pf3D7_14_v3	1546136	1546151	+	12.65	TATATATATATATATA
1-TATATATATATATATA	STREME-1	Pf3D7_14_v3	1546138	1546153	+	12.65	TATATATATATATATA
1-TATATATATATATATA	STREME-1	Pf3D7_14_v3	1546140	1546155	+	12.65	TATATATATATATATA
1-TATATATATATATATA	STREME-1	Pf3D7_14_v3	1546142	1546157	+	12.65	TATATATATATATATA
1-TATATATATATATATA	STREME-1	Pf3D7_14_v3	1546144	1546159	+	12.65	TATATATATATATATA
1-TATATATATATATATA	STREME-1	Pf3D7_14_v3	3105837	3105852	+	12.65	TATATATATATATATA
1-TATATATATATATATA	STREME-1	Pf3D7_14_v3	3105839	3105854	+	12.65	TATATATATATATATA
1-TATATATATATATATA	STREME-1	Pf3D7_14_v3	3105841	3105856	+	12.65	TATATATATATATATA
1-TATATATATATATATA	STREME-1	Pf3D7_14_v3	3105843	3105858	+	12.65	TATATATATATATATA
1-TATATATATATATATA	STREME-1	Pf3D7_14_v3	3105845	3105860	+	12.65	TATATATATATATATA
1-TATATATATATATATA	STREME-1	Pf3D7_14_v3	3105847	3105862	+	12.65	TATATATATATATATA
1-TATATATATATATATA	STREME-1	Pf3D7_14_v3	2577252	2577267	+	12.65	TATATATATATATATA
1-TATATATATATATATA	STREME-1	Pf3D7_14_v3	2577254	2577269	+	12.65	TATATATATATATATA
1-TATATATATATATATA	STREME-1	Pf3D7_14_v3	2577256	2577271	+	12.65	TATATATATATATATA
1-TATATATATATATATA	STREME-1	Pf3D7_14_v3	2577258	2577273	+	12.65	TATATATATATATATA
1-TATATATATATATATA	STREME-1	Pf3D7_14_v3	2577260	2577275	+	12.65	TATATATATATATATA
1-TATATATATATATATA	STREME-1	Pf3D7_14_v3	2577262	2577277	+	12.65	TATATATATATATATA
1-TATATATATATATATA	STREME-1	Pf3D7_14_v3	2577264	2577279	+	12.65	TATATATATATATATA
1-TATATATATATATATA	STREME-1	Pf3D7_14_v3	2577266	2577281	+	12.65	TATATATATATATATA
1-TATATATATATATATA	STREME-1	Pf3D7_14_v3	2577268	2577283	+	12.65	TATATATATATATATA
1-TATATATATATATATA	STREME-1	Pf3D7_14_v3	2577270	2577285	+	12.65	TATATATATATATATA
1-TATATATATATATATA	STREME-1	Pf3D7_14_v3	2577272	2577287	+	12.65	TATATATATATATATA
1-TATATATATATATATA	STREME-1	Pf3D7_14_v3	2577274	2577289	+	12.65	TATATATATATATATA
1-TATATATATATATATA	STREME-1	Pf3D7_14_v3	1186113	1186128	+	12.65	TATATATATATATATA
1-TATATATATATATATA	STREME-1	Pf3D7_14_v3	1186115	1186130	+	12.65	TATATATATATATATA
1-TATATATATATATATA	STREME-1	Pf3D7_14_v3	1186117	1186132	+	12.65	TATATATATATATATA
1-TATATATATATATATA	STREME-1	Pf3D7_14_v3	1186376	1186391	+	12.65	TATATATATATATATA
1-TATATATATATATATA	STREME-1	Pf3D7_14_v3	1186378	1186393	+	12.65	TATATATATATATATA
1-TATATATATATATATA	STREME-1	Pf3D7_14_v3	1186380	1186395	+	12.65	TATATATATATATATA
1-TATATATATATATATA	STREME-1	Pf3D7_14_v3	1186382	1186397	+	12.65	TATATATATATATATA
1-TATATATATATATATA	STREME-1	Pf3D7_14_v3	1186384	1186399	+	12.65	TATATATATATATATA
1-TATATATATATATATA	STREME-1	Pf3D7_14_v3	1186386	1186401	+	12.65	TATATATATATATATA
1-TATATATATATATATA	STREME-1	Pf3D7_14_v3	1186388	1186403	+	12.65	TATATATATATATATA
1-TATATATATATATATA	STREME-1	Pf3D7_14_v3	1186390	1186405	+	12.65	TATATATATATATATA
1-TATATATATATATATA	STREME-1	Pf3D7_14_v3	1186392	1186407	+	12.65	TATATATATATATATA
1-TATATATATATATATA	STREME-1	Pf3D7_14_v3	1186684	1186699	+	12.65	TATATATATATATATA
1-TATATATATATATATA	STREME-1	Pf3D7_14_v3	1186818	1186833	+	12.65	TATATATATATATATA
1-TATATATATATATATA	STREME-1	Pf3D7_14_v3	1186820	1186835	+	12.65	TATATATATATATATA
1-TATATATATATATATA	STREME-1	Pf3D7_14_v3	1186822	1186837	+	12.65	TATATATATATATATA
1-TATATATATATATATA	STREME-1	Pf3D7_14_v3	1186824	1186839	+	12.65	TATATATATATATATA
1-TATATATATATATATA	STREME-1	Pf3D7_14_v3	1186826	1186841	+	12.65	TATATATATATATATA
1-TATATATATATATATA	STREME-1	Pf3D7_14_v3	1186828	1186843	+	12.65	TATATATATATATATA
1-TATATATATATATATA	STREME-1	Pf3D7_14_v3	1186830	1186845	+	12.65	TATATATATATATATA
1-TATATATATATATATA	STREME-1	Pf3D7_14_v3	1187699	1187714	+	12.65	TATATATATATATATA
1-TATATATATATATATA	STREME-1	Pf3D7_14_v3	1187701	1187716	+	12.65	TATATATATATATATA
1-TATATATATATATATA	STREME-1	Pf3D7_14_v3	1187703	1187718	+	12.65	TATATATATATATATA
1-TATATATATATATATA	STREME-1	Pf3D7_14_v3	1187705	1187720	+	12.65	TATATATATATATATA
1-TATATATATATATATA	STREME-1	Pf3D7_14_v3	1187707	1187722	+	12.65	TATATATATATATATA
1-TATATATATATATATA	STREME-1	Pf3D7_14_v3	2591591	2591606	+	12.65	TATATATATATATATA
1-TATATATATATATATA	STREME-1	Pf3D7_14_v3	2591593	2591608	+	12.65	TATATATATATATATA
1-TATATATATATATATA	STREME-1	Pf3D7_14_v3	2591595	2591610	+	12.65	TATATATATATATATA
1-TATATATATATATATA	STREME-1	Pf3D7_14_v3	2591782	2591797	+	12.65	TATATATATATATATA
1-TATATATATATATATA	STREME-1	Pf3D7_14_v3	1189691	1189706	+	12.65	TATATATATATATATA
1-TATATATATATATATA	STREME-1	Pf3D7_14_v3	1189693	1189708	+	12.65	TATATATATATATATA
1-TATATATATATATATA	STREME-1	Pf3D7_14_v3	1189695	1189710	+	12.65	TATATATATATATATA
1-TATATATATATATATA	STREME-1	Pf3D7_14_v3	1189697	1189712	+	12.65	TATATATATATATATA
1-TATATATATATATATA	STREME-1	Pf3D7_14_v3	1189699	1189714	+	12.65	TATATATATATATATA
1-TATATATATATATATA	STREME-1	Pf3D7_14_v3	1189701	1189716	+	12.65	TATATATATATATATA
1-TATATATATATATATA	STREME-1	Pf3D7_14_v3	1189703	1189718	+	12.65	TATATATATATATATA
1-TATATATATATATATA	STREME-1	Pf3D7_14_v3	1189705	1189720	+	12.65	TATATATATATATATA
1-TATATATATATATATA	STREME-1	Pf3D7_14_v3	2795992	2796007	+	12.65	TATATATATATATATA
1-TATATATATATATATA	STREME-1	Pf3D7_14_v3	2013245	2013260	+	12.65	TATATATATATATATA
1-TATATATATATATATA	STREME-1	Pf3D7_14_v3	2013247	2013262	+	12.65	TATATATATATATATA
1-TATATATATATATATA	STREME-1	Pf3D7_14_v3	2013448	2013463	+	12.65	TATATATATATATATA
1-TATATATATATATATA	STREME-1	Pf3D7_14_v3	2013450	2013465	+	12.65	TATATATATATATATA
1-TATATATATATATATA	STREME-1	Pf3D7_14_v3	2013452	2013467	+	12.65	TATATATATATATATA
1-TATATATATATATATA	STREME-1	Pf3D7_14_v3	2013454	2013469	+	12.65	TATATATATATATATA
1-TATATATATATATATA	STREME-1	Pf3D7_14_v3	2013456	2013471	+	12.65	TATATATATATATATA
1-TATATATATATATATA	STREME-1	Pf3D7_14_v3	2013538	2013553	+	12.65	TATATATATATATATA
1-TATATATATATATATA	STREME-1	Pf3D7_14_v3	2013540	2013555	+	12.65	TATATATATATATATA
1-TATATATATATATATA	STREME-1	Pf3D7_14_v3	2013542	2013557	+	12.65	TATATATATATATATA
1-TATATATATATATATA	STREME-1	Pf3D7_14_v3	2013544	2013559	+	12.65	TATATATATATATATA
1-TATATATATATATATA	STREME-1	Pf3D7_14_v3	2013546	2013561	+	12.65	TATATATATATATATA
1-TATATATATATATATA	STREME-1	Pf3D7_14_v3	2013749	2013764	+	12.65	TATATATATATATATA
1-TATATATATATATATA	STREME-1	Pf3D7_14_v3	2013751	2013766	+	12.65	TATATATATATATATA
1-TATATATATATATATA	STREME-1	Pf3D7_14_v3	2013753	2013768	+	12.65	TATATATATATATATA
1-TATATATATATATATA	STREME-1	Pf3D7_14_v3	2013755	2013770	+	12.65	TATATATATATATATA
1-TATATATATATATATA	STREME-1	Pf3D7_14_v3	2013757	2013772	+	12.65	TATATATATATATATA
1-TATATATATATATATA	STREME-1	Pf3D7_14_v3	2013759	2013774	+	12.65	TATATATATATATATA
1-TATATATATATATATA	STREME-1	Pf3D7_14_v3	2013761	2013776	+	12.65	TATATATATATATATA
1-TATATATATATATATA	STREME-1	Pf3D7_14_v3	2013964	2013979	+	12.65	TATATATATATATATA
1-TATATATATATATATA	STREME-1	Pf3D7_14_v3	2013982	2013997	+	12.65	TATATATATATATATA
1-TATATATATATATATA	STREME-1	Pf3D7_14_v3	2013984	2013999	+	12.65	TATATATATATATATA
1-TATATATATATATATA	STREME-1	Pf3D7_14_v3	2013986	2014001	+	12.65	TATATATATATATATA
1-TATATATATATATATA	STREME-1	Pf3D7_14_v3	2013988	2014003	+	12.65	TATATATATATATATA
1-TATATATATATATATA	STREME-1	Pf3D7_14_v3	2013990	2014005	+	12.65	TATATATATATATATA
1-TATATATATATATATA	STREME-1	Pf3D7_14_v3	2013992	2014007	+	12.65	TATATATATATATATA
1-TATATATATATATATA	STREME-1	Pf3D7_14_v3	2013994	2014009	+	12.65	TATATATATATATATA
1-TATATATATATATATA	STREME-1	Pf3D7_14_v3	2014145	2014160	+	12.65	TATATATATATATATA
1-TATATATATATATATA	STREME-1	Pf3D7_14_v3	3200011	3200026	+	12.65	TATATATATATATATA
1-TATATATATATATATA	STREME-1	Pf3D7_14_v3	3200013	3200028	+	12.65	TATATATATATATATA
1-TATATATATATATATA	STREME-1	Pf3D7_14_v3	3200015	3200030	+	12.65	TATATATATATATATA
1-TATATATATATATATA	STREME-1	Pf3D7_14_v3	3200017	3200032	+	12.65	TATATATATATATATA
1-TATATATATATATATA	STREME-1	Pf3D7_14_v3	3200019	3200034	+	12.65	TATATATATATATATA
1-TATATATATATATATA	STREME-1	Pf3D7_14_v3	3200021	3200036	+	12.65	TATATATATATATATA
1-TATATATATATATATA	STREME-1	Pf3D7_14_v3	3200023	3200038	+	12.65	TATATATATATATATA
1-TATATATATATATATA	STREME-1	Pf3D7_14_v3	3200025	3200040	+	12.65	TATATATATATATATA
1-TATATATATATATATA	STREME-1	Pf3D7_14_v3	3200556	3200571	+	12.65	TATATATATATATATA
1-TATATATATATATATA	STREME-1	Pf3D7_14_v3	3200558	3200573	+	12.65	TATATATATATATATA
1-TATATATATATATATA	STREME-1	Pf3D7_14_v3	3200560	3200575	+	12.65	TATATATATATATATA
1-TATATATATATATATA	STREME-1	Pf3D7_14_v3	3200562	3200577	+	12.65	TATATATATATATATA
1-TATATATATATATATA	STREME-1	Pf3D7_14_v3	3200564	3200579	+	12.65	TATATATATATATATA
1-TATATATATATATATA	STREME-1	Pf3D7_14_v3	3201009	3201024	+	12.65	TATATATATATATATA
1-TATATATATATATATA	STREME-1	Pf3D7_14_v3	3201011	3201026	+	12.65	TATATATATATATATA
1-TATATATATATATATA	STREME-1	Pf3D7_14_v3	3201013	3201028	+	12.65	TATATATATATATATA
1-TATATATATATATATA	STREME-1	Pf3D7_14_v3	3201015	3201030	+	12.65	TATATATATATATATA
1-TATATATATATATATA	STREME-1	Pf3D7_14_v3	3201017	3201032	+	12.65	TATATATATATATATA
1-TATATATATATATATA	STREME-1	Pf3D7_14_v3	3201019	3201034	+	12.65	TATATATATATATATA
1-TATATATATATATATA	STREME-1	Pf3D7_14_v3	3201310	3201325	+	12.65	TATATATATATATATA
1-TATATATATATATATA	STREME-1	Pf3D7_14_v3	3201312	3201327	+	12.65	TATATATATATATATA
1-TATATATATATATATA	STREME-1	Pf3D7_14_v3	3201403	3201418	+	12.65	TATATATATATATATA
1-TATATATATATATATA	STREME-1	Pf3D7_14_v3	3201405	3201420	+	12.65	TATATATATATATATA
1-TATATATATATATATA	STREME-1	Pf3D7_14_v3	3201847	3201862	+	12.65	TATATATATATATATA
1-TATATATATATATATA	STREME-1	Pf3D7_14_v3	3201849	3201864	+	12.65	TATATATATATATATA
1-TATATATATATATATA	STREME-1	Pf3D7_14_v3	3201851	3201866	+	12.65	TATATATATATATATA
1-TATATATATATATATA	STREME-1	Pf3D7_14_v3	3201853	3201868	+	12.65	TATATATATATATATA
1-TATATATATATATATA	STREME-1	Pf3D7_14_v3	3201855	3201870	+	12.65	TATATATATATATATA
1-TATATATATATATATA	STREME-1	Pf3D7_14_v3	3201857	3201872	+	12.65	TATATATATATATATA
1-TATATATATATATATA	STREME-1	Pf3D7_14_v3	3201859	3201874	+	12.65	TATATATATATATATA
1-TATATATATATATATA	STREME-1	Pf3D7_14_v3	3201861	3201876	+	12.65	TATATATATATATATA
1-TATATATATATATATA	STREME-1	Pf3D7_14_v3	3201863	3201878	+	12.65	TATATATATATATATA
1-TATATATATATATATA	STREME-1	Pf3D7_14_v3	3201865	3201880	+	12.65	TATATATATATATATA
1-TATATATATATATATA	STREME-1	Pf3D7_14_v3	3201867	3201882	+	12.65	TATATATATATATATA
1-TATATATATATATATA	STREME-1	Pf3D7_14_v3	3202168	3202183	+	12.65	TATATATATATATATA
1-TATATATATATATATA	STREME-1	Pf3D7_14_v3	3202170	3202185	+	12.65	TATATATATATATATA
1-TATATATATATATATA	STREME-1	Pf3D7_14_v3	3202172	3202187	+	12.65	TATATATATATATATA
1-TATATATATATATATA	STREME-1	Pf3D7_14_v3	3202174	3202189	+	12.65	TATATATATATATATA
1-TATATATATATATATA	STREME-1	Pf3D7_14_v3	3202176	3202191	+	12.65	TATATATATATATATA
1-TATATATATATATATA	STREME-1	Pf3D7_14_v3	3202178	3202193	+	12.65	TATATATATATATATA
1-TATATATATATATATA	STREME-1	Pf3D7_14_v3	3202656	3202671	+	12.65	TATATATATATATATA
1-TATATATATATATATA	STREME-1	Pf3D7_14_v3	3202658	3202673	+	12.65	TATATATATATATATA
1-TATATATATATATATA	STREME-1	Pf3D7_14_v3	3202660	3202675	+	12.65	TATATATATATATATA
1-TATATATATATATATA	STREME-1	Pf3D7_14_v3	3203065	3203080	+	12.65	TATATATATATATATA
1-TATATATATATATATA	STREME-1	Pf3D7_14_v3	3203067	3203082	+	12.65	TATATATATATATATA
1-TATATATATATATATA	STREME-1	Pf3D7_14_v3	3203069	3203084	+	12.65	TATATATATATATATA
1-TATATATATATATATA	STREME-1	Pf3D7_14_v3	3203071	3203086	+	12.65	TATATATATATATATA
1-TATATATATATATATA	STREME-1	Pf3D7_14_v3	2707769	2707784	+	12.65	TATATATATATATATA
1-TATATATATATATATA	STREME-1	Pf3D7_14_v3	2707771	2707786	+	12.65	TATATATATATATATA
1-TATATATATATATATA	STREME-1	Pf3D7_14_v3	2707773	2707788	+	12.65	TATATATATATATATA
1-TATATATATATATATA	STREME-1	Pf3D7_14_v3	2707775	2707790	+	12.65	TATATATATATATATA
1-TATATATATATATATA	STREME-1	Pf3D7_14_v3	2707777	2707792	+	12.65	TATATATATATATATA
1-TATATATATATATATA	STREME-1	Pf3D7_14_v3	2707779	2707794	+	12.65	TATATATATATATATA
1-TATATATATATATATA	STREME-1	Pf3D7_14_v3	1501687	1501702	+	12.65	TATATATATATATATA
1-TATATATATATATATA	STREME-1	Pf3D7_14_v3	3163997	3164012	+	12.65	TATATATATATATATA
1-TATATATATATATATA	STREME-1	Pf3D7_14_v3	3163999	3164014	+	12.65	TATATATATATATATA
1-TATATATATATATATA	STREME-1	Pf3D7_14_v3	3164001	3164016	+	12.65	TATATATATATATATA
1-TATATATATATATATA	STREME-1	Pf3D7_14_v3	3164003	3164018	+	12.65	TATATATATATATATA
1-TATATATATATATATA	STREME-1	Pf3D7_14_v3	3164005	3164020	+	12.65	TATATATATATATATA
1-TATATATATATATATA	STREME-1	Pf3D7_14_v3	3164007	3164022	+	12.65	TATATATATATATATA
1-TATATATATATATATA	STREME-1	Pf3D7_14_v3	3164009	3164024	+	12.65	TATATATATATATATA
1-TATATATATATATATA	STREME-1	Pf3D7_14_v3	3164011	3164026	+	12.65	TATATATATATATATA
1-TATATATATATATATA	STREME-1	Pf3D7_14_v3	3164013	3164028	+	12.65	TATATATATATATATA
1-TATATATATATATATA	STREME-1	Pf3D7_14_v3	3164015	3164030	+	12.65	TATATATATATATATA
1-TATATATATATATATA	STREME-1	Pf3D7_14_v3	3164017	3164032	+	12.65	TATATATATATATATA
1-TATATATATATATATA	STREME-1	Pf3D7_14_v3	3164019	3164034	+	12.65	TATATATATATATATA
1-TATATATATATATATA	STREME-1	Pf3D7_14_v3	3164021	3164036	+	12.65	TATATATATATATATA
1-TATATATATATATATA	STREME-1	Pf3D7_14_v3	3164023	3164038	+	12.65	TATATATATATATATA
1-TATATATATATATATA	STREME-1	Pf3D7_14_v3	3164025	3164040	+	12.65	TATATATATATATATA
1-TATATATATATATATA	STREME-1	Pf3D7_14_v3	3164576	3164591	+	12.65	TATATATATATATATA
1-TATATATATATATATA	STREME-1	Pf3D7_14_v3	3164578	3164593	+	12.65	TATATATATATATATA
1-TATATATATATATATA	STREME-1	Pf3D7_14_v3	3164580	3164595	+	12.65	TATATATATATATATA
1-TATATATATATATATA	STREME-1	Pf3D7_14_v3	3164582	3164597	+	12.65	TATATATATATATATA
1-TATATATATATATATA	STREME-1	Pf3D7_14_v3	3164584	3164599	+	12.65	TATATATATATATATA
1-TATATATATATATATA	STREME-1	Pf3D7_14_v3	3164586	3164601	+	12.65	TATATATATATATATA
1-TATATATATATATATA	STREME-1	Pf3D7_14_v3	3164588	3164603	+	12.65	TATATATATATATATA
1-TATATATATATATATA	STREME-1	Pf3D7_14_v3	3164590	3164605	+	12.65	TATATATATATATATA
1-TATATATATATATATA	STREME-1	Pf3D7_14_v3	3164592	3164607	+	12.65	TATATATATATATATA
1-TATATATATATATATA	STREME-1	Pf3D7_14_v3	3165663	3165678	+	12.65	TATATATATATATATA
1-TATATATATATATATA	STREME-1	Pf3D7_14_v3	3165665	3165680	+	12.65	TATATATATATATATA
1-TATATATATATATATA	STREME-1	Pf3D7_14_v3	3165844	3165859	+	12.65	TATATATATATATATA
1-TATATATATATATATA	STREME-1	Pf3D7_14_v3	3165846	3165861	+	12.65	TATATATATATATATA
1-TATATATATATATATA	STREME-1	Pf3D7_14_v3	3165848	3165863	+	12.65	TATATATATATATATA
1-TATATATATATATATA	STREME-1	Pf3D7_14_v3	3165850	3165865	+	12.65	TATATATATATATATA
1-TATATATATATATATA	STREME-1	Pf3D7_14_v3	3165852	3165867	+	12.65	TATATATATATATATA
1-TATATATATATATATA	STREME-1	Pf3D7_14_v3	3165854	3165869	+	12.65	TATATATATATATATA
1-TATATATATATATATA	STREME-1	Pf3D7_14_v3	3166372	3166387	+	12.65	TATATATATATATATA
1-TATATATATATATATA	STREME-1	Pf3D7_14_v3	3166374	3166389	+	12.65	TATATATATATATATA
1-TATATATATATATATA	STREME-1	Pf3D7_14_v3	3166376	3166391	+	12.65	TATATATATATATATA
1-TATATATATATATATA	STREME-1	Pf3D7_14_v3	3166378	3166393	+	12.65	TATATATATATATATA
1-TATATATATATATATA	STREME-1	Pf3D7_14_v3	3166380	3166395	+	12.65	TATATATATATATATA
1-TATATATATATATATA	STREME-1	Pf3D7_14_v3	3166382	3166397	+	12.65	TATATATATATATATA
1-TATATATATATATATA	STREME-1	Pf3D7_14_v3	1680300	1680315	+	12.65	TATATATATATATATA
1-TATATATATATATATA	STREME-1	Pf3D7_14_v3	1680302	1680317	+	12.65	TATATATATATATATA
1-TATATATATATATATA	STREME-1	Pf3D7_14_v3	1680304	1680319	+	12.65	TATATATATATATATA
1-TATATATATATATATA	STREME-1	Pf3D7_14_v3	1680306	1680321	+	12.65	TATATATATATATATA
1-TATATATATATATATA	STREME-1	Pf3D7_14_v3	1680308	1680323	+	12.65	TATATATATATATATA
1-TATATATATATATATA	STREME-1	Pf3D7_14_v3	1680310	1680325	+	12.65	TATATATATATATATA
1-TATATATATATATATA	STREME-1	Pf3D7_14_v3	1680312	1680327	+	12.65	TATATATATATATATA
1-TATATATATATATATA	STREME-1	Pf3D7_14_v3	1680743	1680758	+	12.65	TATATATATATATATA
1-TATATATATATATATA	STREME-1	Pf3D7_14_v3	1680745	1680760	+	12.65	TATATATATATATATA
1-TATATATATATATATA	STREME-1	Pf3D7_14_v3	1680747	1680762	+	12.65	TATATATATATATATA
1-TATATATATATATATA	STREME-1	Pf3D7_14_v3	1680749	1680764	+	12.65	TATATATATATATATA
1-TATATATATATATATA	STREME-1	Pf3D7_14_v3	1680751	1680766	+	12.65	TATATATATATATATA
1-TATATATATATATATA	STREME-1	Pf3D7_14_v3	1680753	1680768	+	12.65	TATATATATATATATA
1-TATATATATATATATA	STREME-1	Pf3D7_14_v3	1680755	1680770	+	12.65	TATATATATATATATA
1-TATATATATATATATA	STREME-1	Pf3D7_14_v3	3019321	3019336	+	12.65	TATATATATATATATA
1-TATATATATATATATA	STREME-1	Pf3D7_14_v3	1252713	1252728	+	12.65	TATATATATATATATA
1-TATATATATATATATA	STREME-1	Pf3D7_14_v3	1252715	1252730	+	12.65	TATATATATATATATA
1-TATATATATATATATA	STREME-1	Pf3D7_14_v3	1252717	1252732	+	12.65	TATATATATATATATA
1-TATATATATATATATA	STREME-1	Pf3D7_14_v3	1252719	1252734	+	12.65	TATATATATATATATA
1-TATATATATATATATA	STREME-1	Pf3D7_14_v3	1252721	1252736	+	12.65	TATATATATATATATA
1-TATATATATATATATA	STREME-1	Pf3D7_14_v3	1252723	1252738	+	12.65	TATATATATATATATA
1-TATATATATATATATA	STREME-1	Pf3D7_14_v3	2046931	2046946	+	12.65	TATATATATATATATA
1-TATATATATATATATA	STREME-1	Pf3D7_14_v3	2046933	2046948	+	12.65	TATATATATATATATA
1-TATATATATATATATA	STREME-1	Pf3D7_14_v3	2046935	2046950	+	12.65	TATATATATATATATA
1-TATATATATATATATA	STREME-1	Pf3D7_14_v3	2046937	2046952	+	12.65	TATATATATATATATA
1-TATATATATATATATA	STREME-1	Pf3D7_14_v3	2046939	2046954	+	12.65	TATATATATATATATA
1-TATATATATATATATA	STREME-1	Pf3D7_14_v3	2047253	2047268	+	12.65	TATATATATATATATA
1-TATATATATATATATA	STREME-1	Pf3D7_14_v3	2047255	2047270	+	12.65	TATATATATATATATA
1-TATATATATATATATA	STREME-1	Pf3D7_14_v3	2047257	2047272	+	12.65	TATATATATATATATA
1-TATATATATATATATA	STREME-1	Pf3D7_14_v3	2047259	2047274	+	12.65	TATATATATATATATA
1-TATATATATATATATA	STREME-1	Pf3D7_14_v3	2047261	2047276	+	12.65	TATATATATATATATA
1-TATATATATATATATA	STREME-1	Pf3D7_14_v3	1339032	1339047	+	12.65	TATATATATATATATA
1-TATATATATATATATA	STREME-1	Pf3D7_14_v3	1339034	1339049	+	12.65	TATATATATATATATA
1-TATATATATATATATA	STREME-1	Pf3D7_14_v3	1339036	1339051	+	12.65	TATATATATATATATA
1-TATATATATATATATA	STREME-1	Pf3D7_14_v3	1339038	1339053	+	12.65	TATATATATATATATA
1-TATATATATATATATA	STREME-1	Pf3D7_14_v3	1339040	1339055	+	12.65	TATATATATATATATA
1-TATATATATATATATA	STREME-1	Pf3D7_14_v3	1514850	1514865	+	12.65	TATATATATATATATA
1-TATATATATATATATA	STREME-1	Pf3D7_14_v3	1514852	1514867	+	12.65	TATATATATATATATA
1-TATATATATATATATA	STREME-1	Pf3D7_14_v3	1514854	1514869	+	12.65	TATATATATATATATA
1-TATATATATATATATA	STREME-1	Pf3D7_14_v3	1514856	1514871	+	12.65	TATATATATATATATA
1-TATATATATATATATA	STREME-1	Pf3D7_14_v3	1514858	1514873	+	12.65	TATATATATATATATA
1-TATATATATATATATA	STREME-1	Pf3D7_14_v3	1514860	1514875	+	12.65	TATATATATATATATA
1-TATATATATATATATA	STREME-1	Pf3D7_14_v3	1514862	1514877	+	12.65	TATATATATATATATA
1-TATATATATATATATA	STREME-1	Pf3D7_14_v3	1514864	1514879	+	12.65	TATATATATATATATA
1-TATATATATATATATA	STREME-1	Pf3D7_14_v3	1514866	1514881	+	12.65	TATATATATATATATA
1-TATATATATATATATA	STREME-1	Pf3D7_14_v3	1514868	1514883	+	12.65	TATATATATATATATA
1-TATATATATATATATA	STREME-1	Pf3D7_14_v3	1514870	1514885	+	12.65	TATATATATATATATA
1-TATATATATATATATA	STREME-1	Pf3D7_14_v3	1514872	1514887	+	12.65	TATATATATATATATA
1-TATATATATATATATA	STREME-1	Pf3D7_14_v3	1514874	1514889	+	12.65	TATATATATATATATA
1-TATATATATATATATA	STREME-1	Pf3D7_14_v3	1514876	1514891	+	12.65	TATATATATATATATA
1-TATATATATATATATA	STREME-1	Pf3D7_14_v3	1515193	1515208	+	12.65	TATATATATATATATA
1-TATATATATATATATA	STREME-1	Pf3D7_14_v3	1515195	1515210	+	12.65	TATATATATATATATA
1-TATATATATATATATA	STREME-1	Pf3D7_14_v3	1515197	1515212	+	12.65	TATATATATATATATA
1-TATATATATATATATA	STREME-1	Pf3D7_14_v3	1515399	1515414	+	12.65	TATATATATATATATA
1-TATATATATATATATA	STREME-1	Pf3D7_14_v3	1515401	1515416	+	12.65	TATATATATATATATA
1-TATATATATATATATA	STREME-1	Pf3D7_14_v3	1515403	1515418	+	12.65	TATATATATATATATA
1-TATATATATATATATA	STREME-1	Pf3D7_14_v3	1515405	1515420	+	12.65	TATATATATATATATA
1-TATATATATATATATA	STREME-1	Pf3D7_14_v3	1515407	1515422	+	12.65	TATATATATATATATA
1-TATATATATATATATA	STREME-1	Pf3D7_14_v3	1515409	1515424	+	12.65	TATATATATATATATA
1-TATATATATATATATA	STREME-1	Pf3D7_14_v3	1515411	1515426	+	12.65	TATATATATATATATA
1-TATATATATATATATA	STREME-1	Pf3D7_14_v3	1515413	1515428	+	12.65	TATATATATATATATA
1-TATATATATATATATA	STREME-1	Pf3D7_14_v3	1515415	1515430	+	12.65	TATATATATATATATA
1-TATATATATATATATA	STREME-1	Pf3D7_14_v3	1515509	1515524	+	12.65	TATATATATATATATA
1-TATATATATATATATA	STREME-1	Pf3D7_14_v3	1515673	1515688	+	12.65	TATATATATATATATA
1-TATATATATATATATA	STREME-1	Pf3D7_14_v3	1515675	1515690	+	12.65	TATATATATATATATA
1-TATATATATATATATA	STREME-1	Pf3D7_14_v3	1515677	1515692	+	12.65	TATATATATATATATA
1-TATATATATATATATA	STREME-1	Pf3D7_14_v3	1516107	1516122	+	12.65	TATATATATATATATA
1-TATATATATATATATA	STREME-1	Pf3D7_14_v3	1377060	1377075	+	12.65	TATATATATATATATA
1-TATATATATATATATA	STREME-1	Pf3D7_14_v3	1377062	1377077	+	12.65	TATATATATATATATA
1-TATATATATATATATA	STREME-1	Pf3D7_14_v3	1377064	1377079	+	12.65	TATATATATATATATA
1-TATATATATATATATA	STREME-1	Pf3D7_14_v3	1377066	1377081	+	12.65	TATATATATATATATA
1-TATATATATATATATA	STREME-1	Pf3D7_14_v3	1377068	1377083	+	12.65	TATATATATATATATA
1-TATATATATATATATA	STREME-1	Pf3D7_14_v3	1377373	1377388	+	12.65	TATATATATATATATA
1-TATATATATATATATA	STREME-1	Pf3D7_14_v3	1377375	1377390	+	12.65	TATATATATATATATA
1-TATATATATATATATA	STREME-1	Pf3D7_14_v3	1377377	1377392	+	12.65	TATATATATATATATA
1-TATATATATATATATA	STREME-1	Pf3D7_14_v3	1377379	1377394	+	12.65	TATATATATATATATA
1-TATATATATATATATA	STREME-1	Pf3D7_14_v3	1377381	1377396	+	12.65	TATATATATATATATA
1-TATATATATATATATA	STREME-1	Pf3D7_14_v3	1377383	1377398	+	12.65	TATATATATATATATA
1-TATATATATATATATA	STREME-1	Pf3D7_14_v3	1377563	1377578	+	12.65	TATATATATATATATA
1-TATATATATATATATA	STREME-1	Pf3D7_14_v3	1377565	1377580	+	12.65	TATATATATATATATA
1-TATATATATATATATA	STREME-1	Pf3D7_14_v3	1377567	1377582	+	12.65	TATATATATATATATA
1-TATATATATATATATA	STREME-1	Pf3D7_14_v3	1377569	1377584	+	12.65	TATATATATATATATA
1-TATATATATATATATA	STREME-1	Pf3D7_14_v3	1377571	1377586	+	12.65	TATATATATATATATA
1-TATATATATATATATA	STREME-1	Pf3D7_14_v3	1377573	1377588	+	12.65	TATATATATATATATA
1-TATATATATATATATA	STREME-1	Pf3D7_14_v3	1377575	1377590	+	12.65	TATATATATATATATA
1-TATATATATATATATA	STREME-1	Pf3D7_14_v3	1377577	1377592	+	12.65	TATATATATATATATA
1-TATATATATATATATA	STREME-1	Pf3D7_14_v3	1377579	1377594	+	12.65	TATATATATATATATA
1-TATATATATATATATA	STREME-1	Pf3D7_14_v3	1377581	1377596	+	12.65	TATATATATATATATA
1-TATATATATATATATA	STREME-1	Pf3D7_14_v3	1377583	1377598	+	12.65	TATATATATATATATA
1-TATATATATATATATA	STREME-1	Pf3D7_14_v3	1377585	1377600	+	12.65	TATATATATATATATA
1-TATATATATATATATA	STREME-1	Pf3D7_14_v3	1377587	1377602	+	12.65	TATATATATATATATA
1-TATATATATATATATA	STREME-1	Pf3D7_14_v3	1377589	1377604	+	12.65	TATATATATATATATA
1-TATATATATATATATA	STREME-1	Pf3D7_14_v3	1377678	1377693	+	12.65	TATATATATATATATA
1-TATATATATATATATA	STREME-1	Pf3D7_14_v3	1377680	1377695	+	12.65	TATATATATATATATA
1-TATATATATATATATA	STREME-1	Pf3D7_14_v3	1377682	1377697	+	12.65	TATATATATATATATA
1-TATATATATATATATA	STREME-1	Pf3D7_14_v3	1377684	1377699	+	12.65	TATATATATATATATA
1-TATATATATATATATA	STREME-1	Pf3D7_14_v3	1377686	1377701	+	12.65	TATATATATATATATA
1-TATATATATATATATA	STREME-1	Pf3D7_14_v3	1377688	1377703	+	12.65	TATATATATATATATA
1-TATATATATATATATA	STREME-1	Pf3D7_14_v3	1377690	1377705	+	12.65	TATATATATATATATA
1-TATATATATATATATA	STREME-1	Pf3D7_14_v3	1377692	1377707	+	12.65	TATATATATATATATA
1-TATATATATATATATA	STREME-1	Pf3D7_14_v3	2944979	2944994	+	12.65	TATATATATATATATA
1-TATATATATATATATA	STREME-1	Pf3D7_14_v3	2944981	2944996	+	12.65	TATATATATATATATA
1-TATATATATATATATA	STREME-1	Pf3D7_14_v3	2944983	2944998	+	12.65	TATATATATATATATA
1-TATATATATATATATA	STREME-1	Pf3D7_14_v3	2945000	2945015	+	12.65	TATATATATATATATA
1-TATATATATATATATA	STREME-1	Pf3D7_14_v3	2945002	2945017	+	12.65	TATATATATATATATA
1-TATATATATATATATA	STREME-1	Pf3D7_14_v3	2257002	2257017	+	12.65	TATATATATATATATA
1-TATATATATATATATA	STREME-1	Pf3D7_14_v3	2257004	2257019	+	12.65	TATATATATATATATA
1-TATATATATATATATA	STREME-1	Pf3D7_14_v3	2257022	2257037	+	12.65	TATATATATATATATA
1-TATATATATATATATA	STREME-1	Pf3D7_14_v3	2257024	2257039	+	12.65	TATATATATATATATA
1-TATATATATATATATA	STREME-1	Pf3D7_14_v3	2257026	2257041	+	12.65	TATATATATATATATA
1-TATATATATATATATA	STREME-1	Pf3D7_14_v3	2258104	2258119	+	12.65	TATATATATATATATA
1-TATATATATATATATA	STREME-1	Pf3D7_14_v3	2258106	2258121	+	12.65	TATATATATATATATA
1-TATATATATATATATA	STREME-1	Pf3D7_14_v3	2258108	2258123	+	12.65	TATATATATATATATA
1-TATATATATATATATA	STREME-1	Pf3D7_14_v3	2258110	2258125	+	12.65	TATATATATATATATA
1-TATATATATATATATA	STREME-1	Pf3D7_14_v3	2258112	2258127	+	12.65	TATATATATATATATA
1-TATATATATATATATA	STREME-1	Pf3D7_14_v3	2258114	2258129	+	12.65	TATATATATATATATA
1-TATATATATATATATA	STREME-1	Pf3D7_14_v3	2258116	2258131	+	12.65	TATATATATATATATA
1-TATATATATATATATA	STREME-1	Pf3D7_14_v3	2258118	2258133	+	12.65	TATATATATATATATA
1-TATATATATATATATA	STREME-1	Pf3D7_14_v3	2258120	2258135	+	12.65	TATATATATATATATA
1-TATATATATATATATA	STREME-1	Pf3D7_14_v3	2258122	2258137	+	12.65	TATATATATATATATA
1-TATATATATATATATA	STREME-1	Pf3D7_14_v3	2258700	2258715	+	12.65	TATATATATATATATA
1-TATATATATATATATA	STREME-1	Pf3D7_14_v3	2258870	2258885	+	12.65	TATATATATATATATA
1-TATATATATATATATA	STREME-1	Pf3D7_14_v3	2259378	2259393	+	12.65	TATATATATATATATA
1-TATATATATATATATA	STREME-1	Pf3D7_14_v3	2259380	2259395	+	12.65	TATATATATATATATA
1-TATATATATATATATA	STREME-1	Pf3D7_14_v3	2259382	2259397	+	12.65	TATATATATATATATA
1-TATATATATATATATA	STREME-1	Pf3D7_14_v3	2259384	2259399	+	12.65	TATATATATATATATA
1-TATATATATATATATA	STREME-1	Pf3D7_14_v3	2259386	2259401	+	12.65	TATATATATATATATA
1-TATATATATATATATA	STREME-1	Pf3D7_14_v3	2259388	2259403	+	12.65	TATATATATATATATA
1-TATATATATATATATA	STREME-1	Pf3D7_14_v3	2259390	2259405	+	12.65	TATATATATATATATA
1-TATATATATATATATA	STREME-1	Pf3D7_14_v3	2259392	2259407	+	12.65	TATATATATATATATA
1-TATATATATATATATA	STREME-1	Pf3D7_14_v3	2132956	2132971	+	12.65	TATATATATATATATA
1-TATATATATATATATA	STREME-1	Pf3D7_14_v3	2132958	2132973	+	12.65	TATATATATATATATA
1-TATATATATATATATA	STREME-1	Pf3D7_14_v3	2132960	2132975	+	12.65	TATATATATATATATA
1-TATATATATATATATA	STREME-1	Pf3D7_14_v3	2132962	2132977	+	12.65	TATATATATATATATA
1-TATATATATATATATA	STREME-1	Pf3D7_14_v3	2132964	2132979	+	12.65	TATATATATATATATA
1-TATATATATATATATA	STREME-1	Pf3D7_14_v3	2133210	2133225	+	12.65	TATATATATATATATA
1-TATATATATATATATA	STREME-1	Pf3D7_14_v3	2133212	2133227	+	12.65	TATATATATATATATA
1-TATATATATATATATA	STREME-1	Pf3D7_14_v3	2133214	2133229	+	12.65	TATATATATATATATA
1-TATATATATATATATA	STREME-1	Pf3D7_14_v3	2133216	2133231	+	12.65	TATATATATATATATA
1-TATATATATATATATA	STREME-1	Pf3D7_14_v3	2133218	2133233	+	12.65	TATATATATATATATA
1-TATATATATATATATA	STREME-1	Pf3D7_14_v3	2133220	2133235	+	12.65	TATATATATATATATA
1-TATATATATATATATA	STREME-1	Pf3D7_14_v3	3213864	3213879	+	12.65	TATATATATATATATA
1-TATATATATATATATA	STREME-1	Pf3D7_14_v3	3213866	3213881	+	12.65	TATATATATATATATA
1-TATATATATATATATA	STREME-1	Pf3D7_14_v3	3213868	3213883	+	12.65	TATATATATATATATA
1-TATATATATATATATA	STREME-1	Pf3D7_14_v3	3213870	3213885	+	12.65	TATATATATATATATA
1-TATATATATATATATA	STREME-1	Pf3D7_14_v3	3213872	3213887	+	12.65	TATATATATATATATA
1-TATATATATATATATA	STREME-1	Pf3D7_14_v3	3213874	3213889	+	12.65	TATATATATATATATA
1-TATATATATATATATA	STREME-1	Pf3D7_14_v3	3214871	3214886	+	12.65	TATATATATATATATA
1-TATATATATATATATA	STREME-1	Pf3D7_14_v3	3214873	3214888	+	12.65	TATATATATATATATA
1-TATATATATATATATA	STREME-1	Pf3D7_14_v3	3214875	3214890	+	12.65	TATATATATATATATA
1-TATATATATATATATA	STREME-1	Pf3D7_14_v3	3214877	3214892	+	12.65	TATATATATATATATA
1-TATATATATATATATA	STREME-1	Pf3D7_14_v3	3214879	3214894	+	12.65	TATATATATATATATA
1-TATATATATATATATA	STREME-1	Pf3D7_14_v3	3214881	3214896	+	12.65	TATATATATATATATA
1-TATATATATATATATA	STREME-1	Pf3D7_14_v3	3214883	3214898	+	12.65	TATATATATATATATA
1-TATATATATATATATA	STREME-1	Pf3D7_14_v3	3214885	3214900	+	12.65	TATATATATATATATA
1-TATATATATATATATA	STREME-1	Pf3D7_14_v3	3214887	3214902	+	12.65	TATATATATATATATA
1-TATATATATATATATA	STREME-1	Pf3D7_14_v3	3214889	3214904	+	12.65	TATATATATATATATA
1-TATATATATATATATA	STREME-1	Pf3D7_14_v3	3214891	3214906	+	12.65	TATATATATATATATA
1-TATATATATATATATA	STREME-1	Pf3D7_14_v3	3214893	3214908	+	12.65	TATATATATATATATA
1-TATATATATATATATA	STREME-1	Pf3D7_14_v3	3215704	3215719	+	12.65	TATATATATATATATA
1-TATATATATATATATA	STREME-1	Pf3D7_14_v3	3215706	3215721	+	12.65	TATATATATATATATA
1-TATATATATATATATA	STREME-1	Pf3D7_14_v3	3215708	3215723	+	12.65	TATATATATATATATA
1-TATATATATATATATA	STREME-1	Pf3D7_14_v3	3215710	3215725	+	12.65	TATATATATATATATA
1-TATATATATATATATA	STREME-1	Pf3D7_14_v3	3215712	3215727	+	12.65	TATATATATATATATA
1-TATATATATATATATA	STREME-1	Pf3D7_14_v3	3215714	3215729	+	12.65	TATATATATATATATA
1-TATATATATATATATA	STREME-1	Pf3D7_14_v3	3215716	3215731	+	12.65	TATATATATATATATA
1-TATATATATATATATA	STREME-1	Pf3D7_14_v3	3215718	3215733	+	12.65	TATATATATATATATA
1-TATATATATATATATA	STREME-1	Pf3D7_14_v3	3215720	3215735	+	12.65	TATATATATATATATA
1-TATATATATATATATA	STREME-1	Pf3D7_14_v3	3215722	3215737	+	12.65	TATATATATATATATA
1-TATATATATATATATA	STREME-1	Pf3D7_14_v3	3215724	3215739	+	12.65	TATATATATATATATA
1-TATATATATATATATA	STREME-1	Pf3D7_14_v3	3215726	3215741	+	12.65	TATATATATATATATA
1-TATATATATATATATA	STREME-1	Pf3D7_14_v3	3215728	3215743	+	12.65	TATATATATATATATA
1-TATATATATATATATA	STREME-1	Pf3D7_14_v3	3217318	3217333	+	12.65	TATATATATATATATA
1-TATATATATATATATA	STREME-1	Pf3D7_14_v3	3217320	3217335	+	12.65	TATATATATATATATA
1-TATATATATATATATA	STREME-1	Pf3D7_14_v3	3217405	3217420	+	12.65	TATATATATATATATA
1-TATATATATATATATA	STREME-1	Pf3D7_14_v3	1868909	1868924	+	12.65	TATATATATATATATA
1-TATATATATATATATA	STREME-1	Pf3D7_14_v3	1868911	1868926	+	12.65	TATATATATATATATA
1-TATATATATATATATA	STREME-1	Pf3D7_14_v3	1868913	1868928	+	12.65	TATATATATATATATA
1-TATATATATATATATA	STREME-1	Pf3D7_14_v3	1868915	1868930	+	12.65	TATATATATATATATA
1-TATATATATATATATA	STREME-1	Pf3D7_14_v3	1868917	1868932	+	12.65	TATATATATATATATA
1-TATATATATATATATA	STREME-1	Pf3D7_14_v3	1868919	1868934	+	12.65	TATATATATATATATA
1-TATATATATATATATA	STREME-1	Pf3D7_14_v3	1869127	1869142	+	12.65	TATATATATATATATA
1-TATATATATATATATA	STREME-1	Pf3D7_14_v3	1869129	1869144	+	12.65	TATATATATATATATA
1-TATATATATATATATA	STREME-1	Pf3D7_14_v3	1869131	1869146	+	12.65	TATATATATATATATA
1-TATATATATATATATA	STREME-1	Pf3D7_14_v3	3172190	3172205	+	12.65	TATATATATATATATA
1-TATATATATATATATA	STREME-1	Pf3D7_14_v3	3172192	3172207	+	12.65	TATATATATATATATA
1-TATATATATATATATA	STREME-1	Pf3D7_14_v3	3172194	3172209	+	12.65	TATATATATATATATA
1-TATATATATATATATA	STREME-1	Pf3D7_14_v3	3172196	3172211	+	12.65	TATATATATATATATA
1-TATATATATATATATA	STREME-1	Pf3D7_14_v3	3172679	3172694	+	12.65	TATATATATATATATA
1-TATATATATATATATA	STREME-1	Pf3D7_14_v3	3172681	3172696	+	12.65	TATATATATATATATA
1-TATATATATATATATA	STREME-1	Pf3D7_14_v3	3172683	3172698	+	12.65	TATATATATATATATA
1-TATATATATATATATA	STREME-1	Pf3D7_14_v3	3172685	3172700	+	12.65	TATATATATATATATA
1-TATATATATATATATA	STREME-1	Pf3D7_14_v3	3172687	3172702	+	12.65	TATATATATATATATA
1-TATATATATATATATA	STREME-1	Pf3D7_14_v3	3172823	3172838	+	12.65	TATATATATATATATA
1-TATATATATATATATA	STREME-1	Pf3D7_14_v3	3172825	3172840	+	12.65	TATATATATATATATA
1-TATATATATATATATA	STREME-1	Pf3D7_14_v3	3172827	3172842	+	12.65	TATATATATATATATA
1-TATATATATATATATA	STREME-1	Pf3D7_14_v3	3173502	3173517	+	12.65	TATATATATATATATA
1-TATATATATATATATA	STREME-1	Pf3D7_14_v3	3173504	3173519	+	12.65	TATATATATATATATA
1-TATATATATATATATA	STREME-1	Pf3D7_14_v3	3173506	3173521	+	12.65	TATATATATATATATA
1-TATATATATATATATA	STREME-1	Pf3D7_14_v3	3173508	3173523	+	12.65	TATATATATATATATA
1-TATATATATATATATA	STREME-1	Pf3D7_14_v3	3173510	3173525	+	12.65	TATATATATATATATA
1-TATATATATATATATA	STREME-1	Pf3D7_14_v3	3173512	3173527	+	12.65	TATATATATATATATA
1-TATATATATATATATA	STREME-1	Pf3D7_14_v3	3175778	3175793	+	12.65	TATATATATATATATA
1-TATATATATATATATA	STREME-1	Pf3D7_14_v3	3175780	3175795	+	12.65	TATATATATATATATA
1-TATATATATATATATA	STREME-1	Pf3D7_14_v3	3175782	3175797	+	12.65	TATATATATATATATA
1-TATATATATATATATA	STREME-1	Pf3D7_14_v3	3175784	3175799	+	12.65	TATATATATATATATA
1-TATATATATATATATA	STREME-1	Pf3D7_14_v3	3177229	3177244	+	12.65	TATATATATATATATA
1-TATATATATATATATA	STREME-1	Pf3D7_14_v3	3177231	3177246	+	12.65	TATATATATATATATA
1-TATATATATATATATA	STREME-1	Pf3D7_14_v3	3177233	3177248	+	12.65	TATATATATATATATA
1-TATATATATATATATA	STREME-1	Pf3D7_14_v3	3177235	3177250	+	12.65	TATATATATATATATA
1-TATATATATATATATA	STREME-1	Pf3D7_14_v3	3177337	3177352	+	12.65	TATATATATATATATA
1-TATATATATATATATA	STREME-1	Pf3D7_14_v3	3177339	3177354	+	12.65	TATATATATATATATA
1-TATATATATATATATA	STREME-1	Pf3D7_14_v3	3177640	3177655	+	12.65	TATATATATATATATA
1-TATATATATATATATA	STREME-1	Pf3D7_14_v3	3177642	3177657	+	12.65	TATATATATATATATA
1-TATATATATATATATA	STREME-1	Pf3D7_14_v3	3177644	3177659	+	12.65	TATATATATATATATA
1-TATATATATATATATA	STREME-1	Pf3D7_14_v3	3177646	3177661	+	12.65	TATATATATATATATA
1-TATATATATATATATA	STREME-1	Pf3D7_14_v3	3177648	3177663	+	12.65	TATATATATATATATA
1-TATATATATATATATA	STREME-1	Pf3D7_14_v3	3178030	3178045	+	12.65	TATATATATATATATA
1-TATATATATATATATA	STREME-1	Pf3D7_14_v3	3178032	3178047	+	12.65	TATATATATATATATA
1-TATATATATATATATA	STREME-1	Pf3D7_14_v3	3178034	3178049	+	12.65	TATATATATATATATA
1-TATATATATATATATA	STREME-1	Pf3D7_14_v3	3178036	3178051	+	12.65	TATATATATATATATA
1-TATATATATATATATA	STREME-1	Pf3D7_14_v3	3178038	3178053	+	12.65	TATATATATATATATA
1-TATATATATATATATA	STREME-1	Pf3D7_14_v3	3178040	3178055	+	12.65	TATATATATATATATA
1-TATATATATATATATA	STREME-1	Pf3D7_14_v3	3178042	3178057	+	12.65	TATATATATATATATA
1-TATATATATATATATA	STREME-1	Pf3D7_14_v3	3178044	3178059	+	12.65	TATATATATATATATA
1-TATATATATATATATA	STREME-1	Pf3D7_14_v3	3178046	3178061	+	12.65	TATATATATATATATA
1-TATATATATATATATA	STREME-1	Pf3D7_14_v3	3178048	3178063	+	12.65	TATATATATATATATA
1-TATATATATATATATA	STREME-1	Pf3D7_14_v3	3178267	3178282	+	12.65	TATATATATATATATA
1-TATATATATATATATA	STREME-1	Pf3D7_14_v3	3178269	3178284	+	12.65	TATATATATATATATA
1-TATATATATATATATA	STREME-1	Pf3D7_14_v3	3178271	3178286	+	12.65	TATATATATATATATA
1-TATATATATATATATA	STREME-1	Pf3D7_14_v3	3178273	3178288	+	12.65	TATATATATATATATA
1-TATATATATATATATA	STREME-1	Pf3D7_14_v3	3178275	3178290	+	12.65	TATATATATATATATA
1-TATATATATATATATA	STREME-1	Pf3D7_14_v3	3178277	3178292	+	12.65	TATATATATATATATA
1-TATATATATATATATA	STREME-1	Pf3D7_14_v3	3178279	3178294	+	12.65	TATATATATATATATA
1-TATATATATATATATA	STREME-1	Pf3D7_14_v3	3178281	3178296	+	12.65	TATATATATATATATA
1-TATATATATATATATA	STREME-1	Pf3D7_14_v3	3178283	3178298	+	12.65	TATATATATATATATA
1-TATATATATATATATA	STREME-1	Pf3D7_14_v3	3178285	3178300	+	12.65	TATATATATATATATA
1-TATATATATATATATA	STREME-1	Pf3D7_14_v3	3178646	3178661	+	12.65	TATATATATATATATA
1-TATATATATATATATA	STREME-1	Pf3D7_14_v3	3178929	3178944	+	12.65	TATATATATATATATA
1-TATATATATATATATA	STREME-1	Pf3D7_14_v3	3179259	3179274	+	12.65	TATATATATATATATA
1-TATATATATATATATA	STREME-1	Pf3D7_14_v3	3179851	3179866	+	12.65	TATATATATATATATA
1-TATATATATATATATA	STREME-1	Pf3D7_14_v3	3179853	3179868	+	12.65	TATATATATATATATA
1-TATATATATATATATA	STREME-1	Pf3D7_14_v3	3179855	3179870	+	12.65	TATATATATATATATA
1-TATATATATATATATA	STREME-1	Pf3D7_14_v3	3180634	3180649	+	12.65	TATATATATATATATA
1-TATATATATATATATA	STREME-1	Pf3D7_14_v3	3180870	3180885	+	12.65	TATATATATATATATA
1-TATATATATATATATA	STREME-1	Pf3D7_14_v3	3180872	3180887	+	12.65	TATATATATATATATA
1-TATATATATATATATA	STREME-1	Pf3D7_14_v3	3180874	3180889	+	12.65	TATATATATATATATA
1-TATATATATATATATA	STREME-1	Pf3D7_14_v3	3181967	3181982	+	12.65	TATATATATATATATA
1-TATATATATATATATA	STREME-1	Pf3D7_14_v3	3181969	3181984	+	12.65	TATATATATATATATA
1-TATATATATATATATA	STREME-1	Pf3D7_14_v3	3181971	3181986	+	12.65	TATATATATATATATA
1-TATATATATATATATA	STREME-1	Pf3D7_14_v3	3181973	3181988	+	12.65	TATATATATATATATA
1-TATATATATATATATA	STREME-1	Pf3D7_14_v3	3181975	3181990	+	12.65	TATATATATATATATA
1-TATATATATATATATA	STREME-1	Pf3D7_14_v3	3181977	3181992	+	12.65	TATATATATATATATA
1-TATATATATATATATA	STREME-1	Pf3D7_14_v3	3181979	3181994	+	12.65	TATATATATATATATA
1-TATATATATATATATA	STREME-1	Pf3D7_14_v3	3181981	3181996	+	12.65	TATATATATATATATA
1-TATATATATATATATA	STREME-1	Pf3D7_14_v3	3182418	3182433	+	12.65	TATATATATATATATA
1-TATATATATATATATA	STREME-1	Pf3D7_14_v3	3182569	3182584	+	12.65	TATATATATATATATA
1-TATATATATATATATA	STREME-1	Pf3D7_14_v3	3182571	3182586	+	12.65	TATATATATATATATA
1-TATATATATATATATA	STREME-1	Pf3D7_14_v3	3182573	3182588	+	12.65	TATATATATATATATA
1-TATATATATATATATA	STREME-1	Pf3D7_14_v3	3184439	3184454	+	12.65	TATATATATATATATA
1-TATATATATATATATA	STREME-1	Pf3D7_14_v3	3184441	3184456	+	12.65	TATATATATATATATA
1-TATATATATATATATA	STREME-1	Pf3D7_14_v3	3184443	3184458	+	12.65	TATATATATATATATA
1-TATATATATATATATA	STREME-1	Pf3D7_14_v3	3184445	3184460	+	12.65	TATATATATATATATA
1-TATATATATATATATA	STREME-1	Pf3D7_14_v3	3184447	3184462	+	12.65	TATATATATATATATA
1-TATATATATATATATA	STREME-1	Pf3D7_14_v3	3184449	3184464	+	12.65	TATATATATATATATA
1-TATATATATATATATA	STREME-1	Pf3D7_14_v3	2768332	2768347	+	12.65	TATATATATATATATA
1-TATATATATATATATA	STREME-1	Pf3D7_14_v3	2768334	2768349	+	12.65	TATATATATATATATA
1-TATATATATATATATA	STREME-1	Pf3D7_14_v3	2768336	2768351	+	12.65	TATATATATATATATA
1-TATATATATATATATA	STREME-1	Pf3D7_14_v3	2768338	2768353	+	12.65	TATATATATATATATA
1-TATATATATATATATA	STREME-1	Pf3D7_14_v3	2768340	2768355	+	12.65	TATATATATATATATA
1-TATATATATATATATA	STREME-1	Pf3D7_14_v3	2768342	2768357	+	12.65	TATATATATATATATA
1-TATATATATATATATA	STREME-1	Pf3D7_14_v3	2768344	2768359	+	12.65	TATATATATATATATA
1-TATATATATATATATA	STREME-1	Pf3D7_14_v3	2768346	2768361	+	12.65	TATATATATATATATA
1-TATATATATATATATA	STREME-1	Pf3D7_14_v3	1547305	1547320	+	12.65	TATATATATATATATA
1-TATATATATATATATA	STREME-1	Pf3D7_14_v3	1547472	1547487	+	12.65	TATATATATATATATA
1-TATATATATATATATA	STREME-1	Pf3D7_14_v3	1547474	1547489	+	12.65	TATATATATATATATA
1-TATATATATATATATA	STREME-1	Pf3D7_14_v3	1547476	1547491	+	12.65	TATATATATATATATA
1-TATATATATATATATA	STREME-1	Pf3D7_14_v3	1547478	1547493	+	12.65	TATATATATATATATA
1-TATATATATATATATA	STREME-1	Pf3D7_14_v3	1547480	1547495	+	12.65	TATATATATATATATA
1-TATATATATATATATA	STREME-1	Pf3D7_14_v3	1548195	1548210	+	12.65	TATATATATATATATA
1-TATATATATATATATA	STREME-1	Pf3D7_14_v3	1548197	1548212	+	12.65	TATATATATATATATA
1-TATATATATATATATA	STREME-1	Pf3D7_14_v3	1548199	1548214	+	12.65	TATATATATATATATA
1-TATATATATATATATA	STREME-1	Pf3D7_14_v3	1548201	1548216	+	12.65	TATATATATATATATA
1-TATATATATATATATA	STREME-1	Pf3D7_14_v3	1548203	1548218	+	12.65	TATATATATATATATA
1-TATATATATATATATA	STREME-1	Pf3D7_14_v3	1548205	1548220	+	12.65	TATATATATATATATA
1-TATATATATATATATA	STREME-1	Pf3D7_14_v3	1548207	1548222	+	12.65	TATATATATATATATA
1-TATATATATATATATA	STREME-1	Pf3D7_14_v3	1548209	1548224	+	12.65	TATATATATATATATA
1-TATATATATATATATA	STREME-1	Pf3D7_14_v3	1548211	1548226	+	12.65	TATATATATATATATA
1-TATATATATATATATA	STREME-1	Pf3D7_14_v3	1548213	1548228	+	12.65	TATATATATATATATA
1-TATATATATATATATA	STREME-1	Pf3D7_14_v3	1548215	1548230	+	12.65	TATATATATATATATA
1-TATATATATATATATA	STREME-1	Pf3D7_14_v3	2996446	2996461	+	12.65	TATATATATATATATA
1-TATATATATATATATA	STREME-1	Pf3D7_14_v3	2996448	2996463	+	12.65	TATATATATATATATA
1-TATATATATATATATA	STREME-1	Pf3D7_14_v3	2996450	2996465	+	12.65	TATATATATATATATA
1-TATATATATATATATA	STREME-1	Pf3D7_14_v3	2996452	2996467	+	12.65	TATATATATATATATA
1-TATATATATATATATA	STREME-1	Pf3D7_14_v3	2996519	2996534	+	12.65	TATATATATATATATA
1-TATATATATATATATA	STREME-1	Pf3D7_14_v3	2996521	2996536	+	12.65	TATATATATATATATA
1-TATATATATATATATA	STREME-1	Pf3D7_14_v3	2996523	2996538	+	12.65	TATATATATATATATA
1-TATATATATATATATA	STREME-1	Pf3D7_14_v3	1699184	1699199	+	12.65	TATATATATATATATA
1-TATATATATATATATA	STREME-1	Pf3D7_14_v3	1699186	1699201	+	12.65	TATATATATATATATA
1-TATATATATATATATA	STREME-1	Pf3D7_14_v3	1699651	1699666	+	12.65	TATATATATATATATA
1-TATATATATATATATA	STREME-1	Pf3D7_14_v3	1699653	1699668	+	12.65	TATATATATATATATA
1-TATATATATATATATA	STREME-1	Pf3D7_14_v3	1699655	1699670	+	12.65	TATATATATATATATA
1-TATATATATATATATA	STREME-1	Pf3D7_14_v3	1699657	1699672	+	12.65	TATATATATATATATA
1-TATATATATATATATA	STREME-1	Pf3D7_14_v3	1699659	1699674	+	12.65	TATATATATATATATA
1-TATATATATATATATA	STREME-1	Pf3D7_14_v3	1699661	1699676	+	12.65	TATATATATATATATA
1-TATATATATATATATA	STREME-1	Pf3D7_14_v3	1699663	1699678	+	12.65	TATATATATATATATA
1-TATATATATATATATA	STREME-1	Pf3D7_14_v3	1699665	1699680	+	12.65	TATATATATATATATA
1-TATATATATATATATA	STREME-1	Pf3D7_14_v3	1699667	1699682	+	12.65	TATATATATATATATA
1-TATATATATATATATA	STREME-1	Pf3D7_14_v3	1699669	1699684	+	12.65	TATATATATATATATA
1-TATATATATATATATA	STREME-1	Pf3D7_14_v3	1699671	1699686	+	12.65	TATATATATATATATA
1-TATATATATATATATA	STREME-1	Pf3D7_14_v3	1699673	1699688	+	12.65	TATATATATATATATA
1-TATATATATATATATA	STREME-1	Pf3D7_14_v3	1699675	1699690	+	12.65	TATATATATATATATA
1-TATATATATATATATA	STREME-1	Pf3D7_14_v3	2805724	2805739	+	12.65	TATATATATATATATA
1-TATATATATATATATA	STREME-1	Pf3D7_14_v3	2805726	2805741	+	12.65	TATATATATATATATA
1-TATATATATATATATA	STREME-1	Pf3D7_14_v3	2805728	2805743	+	12.65	TATATATATATATATA
1-TATATATATATATATA	STREME-1	Pf3D7_14_v3	2805730	2805745	+	12.65	TATATATATATATATA
1-TATATATATATATATA	STREME-1	Pf3D7_14_v3	2805732	2805747	+	12.65	TATATATATATATATA
1-TATATATATATATATA	STREME-1	Pf3D7_14_v3	2806352	2806367	+	12.65	TATATATATATATATA
1-TATATATATATATATA	STREME-1	Pf3D7_14_v3	2806354	2806369	+	12.65	TATATATATATATATA
1-TATATATATATATATA	STREME-1	Pf3D7_14_v3	2806356	2806371	+	12.65	TATATATATATATATA
1-TATATATATATATATA	STREME-1	Pf3D7_14_v3	2806358	2806373	+	12.65	TATATATATATATATA
1-TATATATATATATATA	STREME-1	Pf3D7_14_v3	2806360	2806375	+	12.65	TATATATATATATATA
1-TATATATATATATATA	STREME-1	Pf3D7_14_v3	2806362	2806377	+	12.65	TATATATATATATATA
1-TATATATATATATATA	STREME-1	Pf3D7_14_v3	2806364	2806379	+	12.65	TATATATATATATATA
1-TATATATATATATATA	STREME-1	Pf3D7_14_v3	2806366	2806381	+	12.65	TATATATATATATATA
1-TATATATATATATATA	STREME-1	Pf3D7_14_v3	2806368	2806383	+	12.65	TATATATATATATATA
1-TATATATATATATATA	STREME-1	Pf3D7_14_v3	2806370	2806385	+	12.65	TATATATATATATATA
1-TATATATATATATATA	STREME-1	Pf3D7_14_v3	2806372	2806387	+	12.65	TATATATATATATATA
1-TATATATATATATATA	STREME-1	Pf3D7_14_v3	2806374	2806389	+	12.65	TATATATATATATATA
1-TATATATATATATATA	STREME-1	Pf3D7_14_v3	2806376	2806391	+	12.65	TATATATATATATATA
1-TATATATATATATATA	STREME-1	Pf3D7_14_v3	2806378	2806393	+	12.65	TATATATATATATATA
1-TATATATATATATATA	STREME-1	Pf3D7_14_v3	2806380	2806395	+	12.65	TATATATATATATATA
1-TATATATATATATATA	STREME-1	Pf3D7_14_v3	2807104	2807119	+	12.65	TATATATATATATATA
1-TATATATATATATATA	STREME-1	Pf3D7_14_v3	2807106	2807121	+	12.65	TATATATATATATATA
1-TATATATATATATATA	STREME-1	Pf3D7_14_v3	2807108	2807123	+	12.65	TATATATATATATATA
1-TATATATATATATATA	STREME-1	Pf3D7_14_v3	2807110	2807125	+	12.65	TATATATATATATATA
1-TATATATATATATATA	STREME-1	Pf3D7_14_v3	2807112	2807127	+	12.65	TATATATATATATATA
1-TATATATATATATATA	STREME-1	Pf3D7_14_v3	2807114	2807129	+	12.65	TATATATATATATATA
1-TATATATATATATATA	STREME-1	Pf3D7_14_v3	2807116	2807131	+	12.65	TATATATATATATATA
1-TATATATATATATATA	STREME-1	Pf3D7_14_v3	2807118	2807133	+	12.65	TATATATATATATATA
1-TATATATATATATATA	STREME-1	Pf3D7_14_v3	2807120	2807135	+	12.65	TATATATATATATATA
1-TATATATATATATATA	STREME-1	Pf3D7_14_v3	2807122	2807137	+	12.65	TATATATATATATATA
1-TATATATATATATATA	STREME-1	Pf3D7_14_v3	2807124	2807139	+	12.65	TATATATATATATATA
1-TATATATATATATATA	STREME-1	Pf3D7_14_v3	2807126	2807141	+	12.65	TATATATATATATATA
1-TATATATATATATATA	STREME-1	Pf3D7_14_v3	2807503	2807518	+	12.65	TATATATATATATATA
1-TATATATATATATATA	STREME-1	Pf3D7_14_v3	2807505	2807520	+	12.65	TATATATATATATATA
1-TATATATATATATATA	STREME-1	Pf3D7_14_v3	2807507	2807522	+	12.65	TATATATATATATATA
1-TATATATATATATATA	STREME-1	Pf3D7_14_v3	2807509	2807524	+	12.65	TATATATATATATATA
1-TATATATATATATATA	STREME-1	Pf3D7_14_v3	2807511	2807526	+	12.65	TATATATATATATATA
1-TATATATATATATATA	STREME-1	Pf3D7_14_v3	2807513	2807528	+	12.65	TATATATATATATATA
1-TATATATATATATATA	STREME-1	Pf3D7_14_v3	2807515	2807530	+	12.65	TATATATATATATATA
1-TATATATATATATATA	STREME-1	Pf3D7_14_v3	2807517	2807532	+	12.65	TATATATATATATATA
1-TATATATATATATATA	STREME-1	Pf3D7_14_v3	3073624	3073639	+	12.65	TATATATATATATATA
1-TATATATATATATATA	STREME-1	Pf3D7_14_v3	3073626	3073641	+	12.65	TATATATATATATATA
1-TATATATATATATATA	STREME-1	Pf3D7_14_v3	3073628	3073643	+	12.65	TATATATATATATATA
1-TATATATATATATATA	STREME-1	Pf3D7_14_v3	3073630	3073645	+	12.65	TATATATATATATATA
1-TATATATATATATATA	STREME-1	Pf3D7_14_v3	3073632	3073647	+	12.65	TATATATATATATATA
1-TATATATATATATATA	STREME-1	Pf3D7_14_v3	3073634	3073649	+	12.65	TATATATATATATATA
1-TATATATATATATATA	STREME-1	Pf3D7_14_v3	3073636	3073651	+	12.65	TATATATATATATATA
1-TATATATATATATATA	STREME-1	Pf3D7_14_v3	3073638	3073653	+	12.65	TATATATATATATATA
1-TATATATATATATATA	STREME-1	Pf3D7_14_v3	3074080	3074095	+	12.65	TATATATATATATATA
1-TATATATATATATATA	STREME-1	Pf3D7_14_v3	3074190	3074205	+	12.65	TATATATATATATATA
1-TATATATATATATATA	STREME-1	Pf3D7_14_v3	2015155	2015170	+	12.65	TATATATATATATATA
1-TATATATATATATATA	STREME-1	Pf3D7_14_v3	2015157	2015172	+	12.65	TATATATATATATATA
1-TATATATATATATATA	STREME-1	Pf3D7_14_v3	2015159	2015174	+	12.65	TATATATATATATATA
1-TATATATATATATATA	STREME-1	Pf3D7_14_v3	2015161	2015176	+	12.65	TATATATATATATATA
1-TATATATATATATATA	STREME-1	Pf3D7_14_v3	2015163	2015178	+	12.65	TATATATATATATATA
1-TATATATATATATATA	STREME-1	Pf3D7_14_v3	2015165	2015180	+	12.65	TATATATATATATATA
1-TATATATATATATATA	STREME-1	Pf3D7_14_v3	1263241	1263256	+	12.65	TATATATATATATATA
1-TATATATATATATATA	STREME-1	Pf3D7_14_v3	1263243	1263258	+	12.65	TATATATATATATATA
1-TATATATATATATATA	STREME-1	Pf3D7_14_v3	1263245	1263260	+	12.65	TATATATATATATATA
1-TATATATATATATATA	STREME-1	Pf3D7_14_v3	1263247	1263262	+	12.65	TATATATATATATATA
1-TATATATATATATATA	STREME-1	Pf3D7_14_v3	1263249	1263264	+	12.65	TATATATATATATATA
1-TATATATATATATATA	STREME-1	Pf3D7_14_v3	1263251	1263266	+	12.65	TATATATATATATATA
1-TATATATATATATATA	STREME-1	Pf3D7_14_v3	1263253	1263268	+	12.65	TATATATATATATATA
1-TATATATATATATATA	STREME-1	Pf3D7_14_v3	1263405	1263420	+	12.65	TATATATATATATATA
1-TATATATATATATATA	STREME-1	Pf3D7_14_v3	1263407	1263422	+	12.65	TATATATATATATATA
1-TATATATATATATATA	STREME-1	Pf3D7_14_v3	1263409	1263424	+	12.65	TATATATATATATATA
1-TATATATATATATATA	STREME-1	Pf3D7_14_v3	1263411	1263426	+	12.65	TATATATATATATATA
1-TATATATATATATATA	STREME-1	Pf3D7_14_v3	3220720	3220735	+	12.65	TATATATATATATATA
1-TATATATATATATATA	STREME-1	Pf3D7_14_v3	3220952	3220967	+	12.65	TATATATATATATATA
1-TATATATATATATATA	STREME-1	Pf3D7_14_v3	3220954	3220969	+	12.65	TATATATATATATATA
1-TATATATATATATATA	STREME-1	Pf3D7_14_v3	3220956	3220971	+	12.65	TATATATATATATATA
1-TATATATATATATATA	STREME-1	Pf3D7_14_v3	3220958	3220973	+	12.65	TATATATATATATATA
1-TATATATATATATATA	STREME-1	Pf3D7_14_v3	3220960	3220975	+	12.65	TATATATATATATATA
1-TATATATATATATATA	STREME-1	Pf3D7_14_v3	3220962	3220977	+	12.65	TATATATATATATATA
1-TATATATATATATATA	STREME-1	Pf3D7_14_v3	3220964	3220979	+	12.65	TATATATATATATATA
1-TATATATATATATATA	STREME-1	Pf3D7_14_v3	3220966	3220981	+	12.65	TATATATATATATATA
1-TATATATATATATATA	STREME-1	Pf3D7_14_v3	3220968	3220983	+	12.65	TATATATATATATATA
1-TATATATATATATATA	STREME-1	Pf3D7_14_v3	3220970	3220985	+	12.65	TATATATATATATATA
1-TATATATATATATATA	STREME-1	Pf3D7_14_v3	3220972	3220987	+	12.65	TATATATATATATATA
1-TATATATATATATATA	STREME-1	Pf3D7_14_v3	3220974	3220989	+	12.65	TATATATATATATATA
1-TATATATATATATATA	STREME-1	Pf3D7_14_v3	3220976	3220991	+	12.65	TATATATATATATATA
1-TATATATATATATATA	STREME-1	Pf3D7_14_v3	3220978	3220993	+	12.65	TATATATATATATATA
1-TATATATATATATATA	STREME-1	Pf3D7_14_v3	3220980	3220995	+	12.65	TATATATATATATATA
1-TATATATATATATATA	STREME-1	Pf3D7_14_v3	3221584	3221599	+	12.65	TATATATATATATATA
1-TATATATATATATATA	STREME-1	Pf3D7_14_v3	3221586	3221601	+	12.65	TATATATATATATATA
1-TATATATATATATATA	STREME-1	Pf3D7_14_v3	3221588	3221603	+	12.65	TATATATATATATATA
1-TATATATATATATATA	STREME-1	Pf3D7_14_v3	3221590	3221605	+	12.65	TATATATATATATATA
1-TATATATATATATATA	STREME-1	Pf3D7_14_v3	3221592	3221607	+	12.65	TATATATATATATATA
1-TATATATATATATATA	STREME-1	Pf3D7_14_v3	3221594	3221609	+	12.65	TATATATATATATATA
1-TATATATATATATATA	STREME-1	Pf3D7_14_v3	3221596	3221611	+	12.65	TATATATATATATATA
1-TATATATATATATATA	STREME-1	Pf3D7_14_v3	3222806	3222821	+	12.65	TATATATATATATATA
1-TATATATATATATATA	STREME-1	Pf3D7_14_v3	3225269	3225284	+	12.65	TATATATATATATATA
1-TATATATATATATATA	STREME-1	Pf3D7_14_v3	3225271	3225286	+	12.65	TATATATATATATATA
1-TATATATATATATATA	STREME-1	Pf3D7_14_v3	3225273	3225288	+	12.65	TATATATATATATATA
1-TATATATATATATATA	STREME-1	Pf3D7_14_v3	3225275	3225290	+	12.65	TATATATATATATATA
1-TATATATATATATATA	STREME-1	Pf3D7_14_v3	3225277	3225292	+	12.65	TATATATATATATATA
1-TATATATATATATATA	STREME-1	Pf3D7_14_v3	3225279	3225294	+	12.65	TATATATATATATATA
1-TATATATATATATATA	STREME-1	Pf3D7_14_v3	1237843	1237858	+	12.65	TATATATATATATATA
1-TATATATATATATATA	STREME-1	Pf3D7_14_v3	1237845	1237860	+	12.65	TATATATATATATATA
1-TATATATATATATATA	STREME-1	Pf3D7_14_v3	1237847	1237862	+	12.65	TATATATATATATATA
1-TATATATATATATATA	STREME-1	Pf3D7_14_v3	1237849	1237864	+	12.65	TATATATATATATATA
1-TATATATATATATATA	STREME-1	Pf3D7_14_v3	1238000	1238015	+	12.65	TATATATATATATATA
1-TATATATATATATATA	STREME-1	Pf3D7_14_v3	1238002	1238017	+	12.65	TATATATATATATATA
1-TATATATATATATATA	STREME-1	Pf3D7_14_v3	1238004	1238019	+	12.65	TATATATATATATATA
1-TATATATATATATATA	STREME-1	Pf3D7_14_v3	1238006	1238021	+	12.65	TATATATATATATATA
1-TATATATATATATATA	STREME-1	Pf3D7_14_v3	1238008	1238023	+	12.65	TATATATATATATATA
1-TATATATATATATATA	STREME-1	Pf3D7_14_v3	1238285	1238300	+	12.65	TATATATATATATATA
1-TATATATATATATATA	STREME-1	Pf3D7_14_v3	1238287	1238302	+	12.65	TATATATATATATATA
1-TATATATATATATATA	STREME-1	Pf3D7_14_v3	1238289	1238304	+	12.65	TATATATATATATATA
1-TATATATATATATATA	STREME-1	Pf3D7_14_v3	1238291	1238306	+	12.65	TATATATATATATATA
1-TATATATATATATATA	STREME-1	Pf3D7_14_v3	1238293	1238308	+	12.65	TATATATATATATATA
1-TATATATATATATATA	STREME-1	Pf3D7_14_v3	1238295	1238310	+	12.65	TATATATATATATATA
1-TATATATATATATATA	STREME-1	Pf3D7_14_v3	1238297	1238312	+	12.65	TATATATATATATATA
1-TATATATATATATATA	STREME-1	Pf3D7_14_v3	1238299	1238314	+	12.65	TATATATATATATATA
1-TATATATATATATATA	STREME-1	Pf3D7_14_v3	1238301	1238316	+	12.65	TATATATATATATATA
1-TATATATATATATATA	STREME-1	Pf3D7_14_v3	1238303	1238318	+	12.65	TATATATATATATATA
1-TATATATATATATATA	STREME-1	Pf3D7_14_v3	2037141	2037156	+	12.65	TATATATATATATATA
1-TATATATATATATATA	STREME-1	Pf3D7_14_v3	2037143	2037158	+	12.65	TATATATATATATATA
1-TATATATATATATATA	STREME-1	Pf3D7_14_v3	2037145	2037160	+	12.65	TATATATATATATATA
1-TATATATATATATATA	STREME-1	Pf3D7_14_v3	2037147	2037162	+	12.65	TATATATATATATATA
1-TATATATATATATATA	STREME-1	Pf3D7_14_v3	2037149	2037164	+	12.65	TATATATATATATATA
1-TATATATATATATATA	STREME-1	Pf3D7_14_v3	2037151	2037166	+	12.65	TATATATATATATATA
1-TATATATATATATATA	STREME-1	Pf3D7_14_v3	2037153	2037168	+	12.65	TATATATATATATATA
1-TATATATATATATATA	STREME-1	Pf3D7_14_v3	2037155	2037170	+	12.65	TATATATATATATATA
1-TATATATATATATATA	STREME-1	Pf3D7_14_v3	2037157	2037172	+	12.65	TATATATATATATATA
1-TATATATATATATATA	STREME-1	Pf3D7_14_v3	3248715	3248730	+	12.65	TATATATATATATATA
1-TATATATATATATATA	STREME-1	Pf3D7_14_v3	3248717	3248732	+	12.65	TATATATATATATATA
1-TATATATATATATATA	STREME-1	Pf3D7_14_v3	3248719	3248734	+	12.65	TATATATATATATATA
1-TATATATATATATATA	STREME-1	Pf3D7_14_v3	3248721	3248736	+	12.65	TATATATATATATATA
1-TATATATATATATATA	STREME-1	Pf3D7_14_v3	3248723	3248738	+	12.65	TATATATATATATATA
1-TATATATATATATATA	STREME-1	Pf3D7_14_v3	3248725	3248740	+	12.65	TATATATATATATATA
1-TATATATATATATATA	STREME-1	Pf3D7_14_v3	3248727	3248742	+	12.65	TATATATATATATATA
1-TATATATATATATATA	STREME-1	Pf3D7_14_v3	3251471	3251486	+	12.65	TATATATATATATATA
1-TATATATATATATATA	STREME-1	Pf3D7_14_v3	3251473	3251488	+	12.65	TATATATATATATATA
1-TATATATATATATATA	STREME-1	Pf3D7_14_v3	3251475	3251490	+	12.65	TATATATATATATATA
1-TATATATATATATATA	STREME-1	Pf3D7_14_v3	3251477	3251492	+	12.65	TATATATATATATATA
1-TATATATATATATATA	STREME-1	Pf3D7_14_v3	3251877	3251892	+	12.65	TATATATATATATATA
1-TATATATATATATATA	STREME-1	Pf3D7_14_v3	3251879	3251894	+	12.65	TATATATATATATATA
1-TATATATATATATATA	STREME-1	Pf3D7_14_v3	3251881	3251896	+	12.65	TATATATATATATATA
1-TATATATATATATATA	STREME-1	Pf3D7_14_v3	3251883	3251898	+	12.65	TATATATATATATATA
1-TATATATATATATATA	STREME-1	Pf3D7_14_v3	3251885	3251900	+	12.65	TATATATATATATATA
1-TATATATATATATATA	STREME-1	Pf3D7_14_v3	3251887	3251902	+	12.65	TATATATATATATATA
1-TATATATATATATATA	STREME-1	Pf3D7_14_v3	3251889	3251904	+	12.65	TATATATATATATATA
1-TATATATATATATATA	STREME-1	Pf3D7_14_v3	3251891	3251906	+	12.65	TATATATATATATATA
1-TATATATATATATATA	STREME-1	Pf3D7_14_v3	3253705	3253720	+	12.65	TATATATATATATATA
1-TATATATATATATATA	STREME-1	Pf3D7_14_v3	3253707	3253722	+	12.65	TATATATATATATATA
1-TATATATATATATATA	STREME-1	Pf3D7_14_v3	3253709	3253724	+	12.65	TATATATATATATATA
1-TATATATATATATATA	STREME-1	Pf3D7_14_v3	3253778	3253793	+	12.65	TATATATATATATATA
1-TATATATATATATATA	STREME-1	Pf3D7_14_v3	3253780	3253795	+	12.65	TATATATATATATATA
1-TATATATATATATATA	STREME-1	Pf3D7_14_v3	3253782	3253797	+	12.65	TATATATATATATATA
1-TATATATATATATATA	STREME-1	Pf3D7_14_v3	3253784	3253799	+	12.65	TATATATATATATATA
1-TATATATATATATATA	STREME-1	Pf3D7_14_v3	3253786	3253801	+	12.65	TATATATATATATATA
1-TATATATATATATATA	STREME-1	Pf3D7_14_v3	3253788	3253803	+	12.65	TATATATATATATATA
1-TATATATATATATATA	STREME-1	Pf3D7_14_v3	3253790	3253805	+	12.65	TATATATATATATATA
1-TATATATATATATATA	STREME-1	Pf3D7_14_v3	3208089	3208104	+	12.65	TATATATATATATATA
1-TATATATATATATATA	STREME-1	Pf3D7_14_v3	3208091	3208106	+	12.65	TATATATATATATATA
1-TATATATATATATATA	STREME-1	Pf3D7_14_v3	3208093	3208108	+	12.65	TATATATATATATATA
1-TATATATATATATATA	STREME-1	Pf3D7_14_v3	3208095	3208110	+	12.65	TATATATATATATATA
1-TATATATATATATATA	STREME-1	Pf3D7_14_v3	3208444	3208459	+	12.65	TATATATATATATATA
1-TATATATATATATATA	STREME-1	Pf3D7_14_v3	2103266	2103281	+	12.65	TATATATATATATATA
1-TATATATATATATATA	STREME-1	Pf3D7_14_v3	2103384	2103399	+	12.65	TATATATATATATATA
1-TATATATATATATATA	STREME-1	Pf3D7_14_v3	2103919	2103934	+	12.65	TATATATATATATATA
1-TATATATATATATATA	STREME-1	Pf3D7_14_v3	2103921	2103936	+	12.65	TATATATATATATATA
1-TATATATATATATATA	STREME-1	Pf3D7_14_v3	2103923	2103938	+	12.65	TATATATATATATATA
1-TATATATATATATATA	STREME-1	Pf3D7_14_v3	2103925	2103940	+	12.65	TATATATATATATATA
1-TATATATATATATATA	STREME-1	Pf3D7_14_v3	2103927	2103942	+	12.65	TATATATATATATATA
1-TATATATATATATATA	STREME-1	Pf3D7_14_v3	2103929	2103944	+	12.65	TATATATATATATATA
1-TATATATATATATATA	STREME-1	Pf3D7_14_v3	2103931	2103946	+	12.65	TATATATATATATATA
1-TATATATATATATATA	STREME-1	Pf3D7_14_v3	2103933	2103948	+	12.65	TATATATATATATATA
1-TATATATATATATATA	STREME-1	Pf3D7_14_v3	2965588	2965603	+	12.65	TATATATATATATATA
1-TATATATATATATATA	STREME-1	Pf3D7_14_v3	2965590	2965605	+	12.65	TATATATATATATATA
1-TATATATATATATATA	STREME-1	Pf3D7_14_v3	2965592	2965607	+	12.65	TATATATATATATATA
1-TATATATATATATATA	STREME-1	Pf3D7_14_v3	2965594	2965609	+	12.65	TATATATATATATATA
1-TATATATATATATATA	STREME-1	Pf3D7_14_v3	2965596	2965611	+	12.65	TATATATATATATATA
1-TATATATATATATATA	STREME-1	Pf3D7_14_v3	2965631	2965646	+	12.65	TATATATATATATATA
1-TATATATATATATATA	STREME-1	Pf3D7_14_v3	2965633	2965648	+	12.65	TATATATATATATATA
1-TATATATATATATATA	STREME-1	Pf3D7_14_v3	2965635	2965650	+	12.65	TATATATATATATATA
1-TATATATATATATATA	STREME-1	Pf3D7_14_v3	2965637	2965652	+	12.65	TATATATATATATATA
1-TATATATATATATATA	STREME-1	Pf3D7_14_v3	2965639	2965654	+	12.65	TATATATATATATATA
1-TATATATATATATATA	STREME-1	Pf3D7_14_v3	2965641	2965656	+	12.65	TATATATATATATATA
1-TATATATATATATATA	STREME-1	Pf3D7_14_v3	2965643	2965658	+	12.65	TATATATATATATATA
1-TATATATATATATATA	STREME-1	Pf3D7_14_v3	2965645	2965660	+	12.65	TATATATATATATATA
1-TATATATATATATATA	STREME-1	Pf3D7_14_v3	2965647	2965662	+	12.65	TATATATATATATATA
1-TATATATATATATATA	STREME-1	Pf3D7_14_v3	2484486	2484501	+	12.65	TATATATATATATATA
1-TATATATATATATATA	STREME-1	Pf3D7_14_v3	2484488	2484503	+	12.65	TATATATATATATATA
1-TATATATATATATATA	STREME-1	Pf3D7_14_v3	2798483	2798498	+	12.65	TATATATATATATATA
1-TATATATATATATATA	STREME-1	Pf3D7_14_v3	2798485	2798500	+	12.65	TATATATATATATATA
1-TATATATATATATATA	STREME-1	Pf3D7_14_v3	2798487	2798502	+	12.65	TATATATATATATATA
1-TATATATATATATATA	STREME-1	Pf3D7_14_v3	2798489	2798504	+	12.65	TATATATATATATATA
1-TATATATATATATATA	STREME-1	Pf3D7_14_v3	2798793	2798808	+	12.65	TATATATATATATATA
1-TATATATATATATATA	STREME-1	Pf3D7_14_v3	2798795	2798810	+	12.65	TATATATATATATATA
1-TATATATATATATATA	STREME-1	Pf3D7_14_v3	2799159	2799174	+	12.65	TATATATATATATATA
1-TATATATATATATATA	STREME-1	Pf3D7_14_v3	2799161	2799176	+	12.65	TATATATATATATATA
1-TATATATATATATATA	STREME-1	Pf3D7_14_v3	2799163	2799178	+	12.65	TATATATATATATATA
1-TATATATATATATATA	STREME-1	Pf3D7_14_v3	3227365	3227380	+	12.65	TATATATATATATATA
1-TATATATATATATATA	STREME-1	Pf3D7_14_v3	3227607	3227622	+	12.65	TATATATATATATATA
1-TATATATATATATATA	STREME-1	Pf3D7_14_v3	3228783	3228798	+	12.65	TATATATATATATATA
1-TATATATATATATATA	STREME-1	Pf3D7_14_v3	3228785	3228800	+	12.65	TATATATATATATATA
1-TATATATATATATATA	STREME-1	Pf3D7_14_v3	3228787	3228802	+	12.65	TATATATATATATATA
1-TATATATATATATATA	STREME-1	Pf3D7_14_v3	3228789	3228804	+	12.65	TATATATATATATATA
1-TATATATATATATATA	STREME-1	Pf3D7_14_v3	3228791	3228806	+	12.65	TATATATATATATATA
1-TATATATATATATATA	STREME-1	Pf3D7_14_v3	3228793	3228808	+	12.65	TATATATATATATATA
1-TATATATATATATATA	STREME-1	Pf3D7_14_v3	3228795	3228810	+	12.65	TATATATATATATATA
1-TATATATATATATATA	STREME-1	Pf3D7_14_v3	3228797	3228812	+	12.65	TATATATATATATATA
1-TATATATATATATATA	STREME-1	Pf3D7_14_v3	1889262	1889277	+	12.65	TATATATATATATATA
1-TATATATATATATATA	STREME-1	Pf3D7_14_v3	1889264	1889279	+	12.65	TATATATATATATATA
1-TATATATATATATATA	STREME-1	Pf3D7_14_v3	1889266	1889281	+	12.65	TATATATATATATATA
1-TATATATATATATATA	STREME-1	Pf3D7_14_v3	1889268	1889283	+	12.65	TATATATATATATATA
1-TATATATATATATATA	STREME-1	Pf3D7_14_v3	1889270	1889285	+	12.65	TATATATATATATATA
1-TATATATATATATATA	STREME-1	Pf3D7_14_v3	1668169	1668184	+	12.65	TATATATATATATATA
1-TATATATATATATATA	STREME-1	Pf3D7_14_v3	1668171	1668186	+	12.65	TATATATATATATATA
1-TATATATATATATATA	STREME-1	Pf3D7_14_v3	1668173	1668188	+	12.65	TATATATATATATATA
1-TATATATATATATATA	STREME-1	Pf3D7_14_v3	1668175	1668190	+	12.65	TATATATATATATATA
1-TATATATATATATATA	STREME-1	Pf3D7_14_v3	1668177	1668192	+	12.65	TATATATATATATATA
1-TATATATATATATATA	STREME-1	Pf3D7_14_v3	1668179	1668194	+	12.65	TATATATATATATATA
1-TATATATATATATATA	STREME-1	Pf3D7_14_v3	1668181	1668196	+	12.65	TATATATATATATATA
1-TATATATATATATATA	STREME-1	Pf3D7_14_v3	1668183	1668198	+	12.65	TATATATATATATATA
1-TATATATATATATATA	STREME-1	Pf3D7_14_v3	1668487	1668502	+	12.65	TATATATATATATATA
1-TATATATATATATATA	STREME-1	Pf3D7_14_v3	1668489	1668504	+	12.65	TATATATATATATATA
1-TATATATATATATATA	STREME-1	Pf3D7_14_v3	1668491	1668506	+	12.65	TATATATATATATATA
1-TATATATATATATATA	STREME-1	Pf3D7_14_v3	1668493	1668508	+	12.65	TATATATATATATATA
1-TATATATATATATATA	STREME-1	Pf3D7_14_v3	1668495	1668510	+	12.65	TATATATATATATATA
1-TATATATATATATATA	STREME-1	Pf3D7_14_v3	1668497	1668512	+	12.65	TATATATATATATATA
1-TATATATATATATATA	STREME-1	Pf3D7_14_v3	1668499	1668514	+	12.65	TATATATATATATATA
1-TATATATATATATATA	STREME-1	Pf3D7_14_v3	1668501	1668516	+	12.65	TATATATATATATATA
1-TATATATATATATATA	STREME-1	Pf3D7_14_v3	1511634	1511649	+	12.65	TATATATATATATATA
1-TATATATATATATATA	STREME-1	Pf3D7_14_v3	1511636	1511651	+	12.65	TATATATATATATATA
1-TATATATATATATATA	STREME-1	Pf3D7_14_v3	1511751	1511766	+	12.65	TATATATATATATATA
1-TATATATATATATATA	STREME-1	Pf3D7_14_v3	1511753	1511768	+	12.65	TATATATATATATATA
1-TATATATATATATATA	STREME-1	Pf3D7_14_v3	1511755	1511770	+	12.65	TATATATATATATATA
1-TATATATATATATATA	STREME-1	Pf3D7_14_v3	1511757	1511772	+	12.65	TATATATATATATATA
1-TATATATATATATATA	STREME-1	Pf3D7_14_v3	1511759	1511774	+	12.65	TATATATATATATATA
1-TATATATATATATATA	STREME-1	Pf3D7_14_v3	1511761	1511776	+	12.65	TATATATATATATATA
1-TATATATATATATATA	STREME-1	Pf3D7_14_v3	1511935	1511950	+	12.65	TATATATATATATATA
1-TATATATATATATATA	STREME-1	Pf3D7_14_v3	1511937	1511952	+	12.65	TATATATATATATATA
1-TATATATATATATATA	STREME-1	Pf3D7_14_v3	1604369	1604384	+	12.65	TATATATATATATATA
1-TATATATATATATATA	STREME-1	Pf3D7_14_v3	1605020	1605035	+	12.65	TATATATATATATATA
1-TATATATATATATATA	STREME-1	Pf3D7_14_v3	1605022	1605037	+	12.65	TATATATATATATATA
1-TATATATATATATATA	STREME-1	Pf3D7_14_v3	1605024	1605039	+	12.65	TATATATATATATATA
1-TATATATATATATATA	STREME-1	Pf3D7_14_v3	1605026	1605041	+	12.65	TATATATATATATATA
1-TATATATATATATATA	STREME-1	Pf3D7_14_v3	1605028	1605043	+	12.65	TATATATATATATATA
1-TATATATATATATATA	STREME-1	Pf3D7_14_v3	1605112	1605127	+	12.65	TATATATATATATATA
1-TATATATATATATATA	STREME-1	Pf3D7_14_v3	1605678	1605693	+	12.65	TATATATATATATATA
1-TATATATATATATATA	STREME-1	Pf3D7_14_v3	1605680	1605695	+	12.65	TATATATATATATATA
1-TATATATATATATATA	STREME-1	Pf3D7_14_v3	1605682	1605697	+	12.65	TATATATATATATATA
1-TATATATATATATATA	STREME-1	Pf3D7_14_v3	1605684	1605699	+	12.65	TATATATATATATATA
1-TATATATATATATATA	STREME-1	Pf3D7_14_v3	1605686	1605701	+	12.65	TATATATATATATATA
1-TATATATATATATATA	STREME-1	Pf3D7_14_v3	1605688	1605703	+	12.65	TATATATATATATATA
1-TATATATATATATATA	STREME-1	Pf3D7_14_v3	1605690	1605705	+	12.65	TATATATATATATATA
1-TATATATATATATATA	STREME-1	Pf3D7_14_v3	1605692	1605707	+	12.65	TATATATATATATATA
1-TATATATATATATATA	STREME-1	Pf3D7_14_v3	1605694	1605709	+	12.65	TATATATATATATATA
1-TATATATATATATATA	STREME-1	Pf3D7_14_v3	1605696	1605711	+	12.65	TATATATATATATATA
1-TATATATATATATATA	STREME-1	Pf3D7_14_v3	1606069	1606084	+	12.65	TATATATATATATATA
1-TATATATATATATATA	STREME-1	Pf3D7_14_v3	1606071	1606086	+	12.65	TATATATATATATATA
1-TATATATATATATATA	STREME-1	Pf3D7_14_v3	1606073	1606088	+	12.65	TATATATATATATATA
1-TATATATATATATATA	STREME-1	Pf3D7_14_v3	1606075	1606090	+	12.65	TATATATATATATATA
1-TATATATATATATATA	STREME-1	Pf3D7_14_v3	2121375	2121390	+	12.65	TATATATATATATATA
1-TATATATATATATATA	STREME-1	Pf3D7_14_v3	2121377	2121392	+	12.65	TATATATATATATATA
1-TATATATATATATATA	STREME-1	Pf3D7_14_v3	2121590	2121605	+	12.65	TATATATATATATATA
1-TATATATATATATATA	STREME-1	Pf3D7_14_v3	2121592	2121607	+	12.65	TATATATATATATATA
1-TATATATATATATATA	STREME-1	Pf3D7_14_v3	2121594	2121609	+	12.65	TATATATATATATATA
1-TATATATATATATATA	STREME-1	Pf3D7_14_v3	2121596	2121611	+	12.65	TATATATATATATATA
1-TATATATATATATATA	STREME-1	Pf3D7_14_v3	2121598	2121613	+	12.65	TATATATATATATATA
1-TATATATATATATATA	STREME-1	Pf3D7_14_v3	2121600	2121615	+	12.65	TATATATATATATATA
1-TATATATATATATATA	STREME-1	Pf3D7_14_v3	2121602	2121617	+	12.65	TATATATATATATATA
1-TATATATATATATATA	STREME-1	Pf3D7_14_v3	2121604	2121619	+	12.65	TATATATATATATATA
1-TATATATATATATATA	STREME-1	Pf3D7_14_v3	2121606	2121621	+	12.65	TATATATATATATATA
1-TATATATATATATATA	STREME-1	Pf3D7_14_v3	2121608	2121623	+	12.65	TATATATATATATATA
1-TATATATATATATATA	STREME-1	Pf3D7_14_v3	2121610	2121625	+	12.65	TATATATATATATATA
1-TATATATATATATATA	STREME-1	Pf3D7_14_v3	2121612	2121627	+	12.65	TATATATATATATATA
1-TATATATATATATATA	STREME-1	Pf3D7_14_v3	2121614	2121629	+	12.65	TATATATATATATATA
1-TATATATATATATATA	STREME-1	Pf3D7_14_v3	2295106	2295121	+	12.65	TATATATATATATATA
1-TATATATATATATATA	STREME-1	Pf3D7_14_v3	2295108	2295123	+	12.65	TATATATATATATATA
1-TATATATATATATATA	STREME-1	Pf3D7_14_v3	2295110	2295125	+	12.65	TATATATATATATATA
1-TATATATATATATATA	STREME-1	Pf3D7_14_v3	2295112	2295127	+	12.65	TATATATATATATATA
1-TATATATATATATATA	STREME-1	Pf3D7_14_v3	2295129	2295144	+	12.65	TATATATATATATATA
1-TATATATATATATATA	STREME-1	Pf3D7_14_v3	2295131	2295146	+	12.65	TATATATATATATATA
1-TATATATATATATATA	STREME-1	Pf3D7_14_v3	2295133	2295148	+	12.65	TATATATATATATATA
1-TATATATATATATATA	STREME-1	Pf3D7_14_v3	2451784	2451799	+	12.65	TATATATATATATATA
1-TATATATATATATATA	STREME-1	Pf3D7_14_v3	2451786	2451801	+	12.65	TATATATATATATATA
1-TATATATATATATATA	STREME-1	Pf3D7_14_v3	1716313	1716328	+	12.65	TATATATATATATATA
1-TATATATATATATATA	STREME-1	Pf3D7_14_v3	1716315	1716330	+	12.65	TATATATATATATATA
1-TATATATATATATATA	STREME-1	Pf3D7_14_v3	1716317	1716332	+	12.65	TATATATATATATATA
1-TATATATATATATATA	STREME-1	Pf3D7_14_v3	1716319	1716334	+	12.65	TATATATATATATATA
1-TATATATATATATATA	STREME-1	Pf3D7_14_v3	1716321	1716336	+	12.65	TATATATATATATATA
1-TATATATATATATATA	STREME-1	Pf3D7_14_v3	1716323	1716338	+	12.65	TATATATATATATATA
1-TATATATATATATATA	STREME-1	Pf3D7_14_v3	1716325	1716340	+	12.65	TATATATATATATATA
1-TATATATATATATATA	STREME-1	Pf3D7_14_v3	1716327	1716342	+	12.65	TATATATATATATATA
1-TATATATATATATATA	STREME-1	Pf3D7_14_v3	1444395	1444410	+	12.65	TATATATATATATATA
1-TATATATATATATATA	STREME-1	Pf3D7_14_v3	1444397	1444412	+	12.65	TATATATATATATATA
1-TATATATATATATATA	STREME-1	Pf3D7_14_v3	1444399	1444414	+	12.65	TATATATATATATATA
1-TATATATATATATATA	STREME-1	Pf3D7_14_v3	1330772	1330787	+	12.65	TATATATATATATATA
1-TATATATATATATATA	STREME-1	Pf3D7_14_v3	1330888	1330903	+	12.65	TATATATATATATATA
1-TATATATATATATATA	STREME-1	Pf3D7_14_v3	1330890	1330905	+	12.65	TATATATATATATATA
1-TATATATATATATATA	STREME-1	Pf3D7_14_v3	1330892	1330907	+	12.65	TATATATATATATATA
1-TATATATATATATATA	STREME-1	Pf3D7_14_v3	1729396	1729411	+	12.65	TATATATATATATATA
1-TATATATATATATATA	STREME-1	Pf3D7_14_v3	1729398	1729413	+	12.65	TATATATATATATATA
1-TATATATATATATATA	STREME-1	Pf3D7_14_v3	1729400	1729415	+	12.65	TATATATATATATATA
1-TATATATATATATATA	STREME-1	Pf3D7_14_v3	1729402	1729417	+	12.65	TATATATATATATATA
1-TATATATATATATATA	STREME-1	Pf3D7_14_v3	2471667	2471682	+	12.65	TATATATATATATATA
1-TATATATATATATATA	STREME-1	Pf3D7_14_v3	2471669	2471684	+	12.65	TATATATATATATATA
1-TATATATATATATATA	STREME-1	Pf3D7_14_v3	2471671	2471686	+	12.65	TATATATATATATATA
1-TATATATATATATATA	STREME-1	Pf3D7_14_v3	2471673	2471688	+	12.65	TATATATATATATATA
1-TATATATATATATATA	STREME-1	Pf3D7_14_v3	2472064	2472079	+	12.65	TATATATATATATATA
1-TATATATATATATATA	STREME-1	Pf3D7_14_v3	2472066	2472081	+	12.65	TATATATATATATATA
1-TATATATATATATATA	STREME-1	Pf3D7_14_v3	2472068	2472083	+	12.65	TATATATATATATATA
1-TATATATATATATATA	STREME-1	Pf3D7_14_v3	2472070	2472085	+	12.65	TATATATATATATATA
1-TATATATATATATATA	STREME-1	Pf3D7_14_v3	2472072	2472087	+	12.65	TATATATATATATATA
1-TATATATATATATATA	STREME-1	Pf3D7_14_v3	2472074	2472089	+	12.65	TATATATATATATATA
1-TATATATATATATATA	STREME-1	Pf3D7_14_v3	2472076	2472091	+	12.65	TATATATATATATATA
1-TATATATATATATATA	STREME-1	Pf3D7_14_v3	2472486	2472501	+	12.65	TATATATATATATATA
1-TATATATATATATATA	STREME-1	Pf3D7_14_v3	2472954	2472969	+	12.65	TATATATATATATATA
1-TATATATATATATATA	STREME-1	Pf3D7_14_v3	2472956	2472971	+	12.65	TATATATATATATATA
1-TATATATATATATATA	STREME-1	Pf3D7_14_v3	2472958	2472973	+	12.65	TATATATATATATATA
1-TATATATATATATATA	STREME-1	Pf3D7_14_v3	2472960	2472975	+	12.65	TATATATATATATATA
1-TATATATATATATATA	STREME-1	Pf3D7_14_v3	2472962	2472977	+	12.65	TATATATATATATATA
1-TATATATATATATATA	STREME-1	Pf3D7_14_v3	2721554	2721569	+	12.65	TATATATATATATATA
1-TATATATATATATATA	STREME-1	Pf3D7_14_v3	2721556	2721571	+	12.65	TATATATATATATATA
1-TATATATATATATATA	STREME-1	Pf3D7_14_v3	2721558	2721573	+	12.65	TATATATATATATATA
1-TATATATATATATATA	STREME-1	Pf3D7_14_v3	2721560	2721575	+	12.65	TATATATATATATATA
1-TATATATATATATATA	STREME-1	Pf3D7_14_v3	2721562	2721577	+	12.65	TATATATATATATATA
1-TATATATATATATATA	STREME-1	Pf3D7_14_v3	2721564	2721579	+	12.65	TATATATATATATATA
1-TATATATATATATATA	STREME-1	Pf3D7_14_v3	2769546	2769561	+	12.65	TATATATATATATATA
1-TATATATATATATATA	STREME-1	Pf3D7_14_v3	2769548	2769563	+	12.65	TATATATATATATATA
1-TATATATATATATATA	STREME-1	Pf3D7_14_v3	2769550	2769565	+	12.65	TATATATATATATATA
1-TATATATATATATATA	STREME-1	Pf3D7_14_v3	2769552	2769567	+	12.65	TATATATATATATATA
1-TATATATATATATATA	STREME-1	Pf3D7_14_v3	2769554	2769569	+	12.65	TATATATATATATATA
1-TATATATATATATATA	STREME-1	Pf3D7_14_v3	2769556	2769571	+	12.65	TATATATATATATATA
1-TATATATATATATATA	STREME-1	Pf3D7_14_v3	2769558	2769573	+	12.65	TATATATATATATATA
1-TATATATATATATATA	STREME-1	Pf3D7_14_v3	2769560	2769575	+	12.65	TATATATATATATATA
1-TATATATATATATATA	STREME-1	Pf3D7_14_v3	2769562	2769577	+	12.65	TATATATATATATATA
1-TATATATATATATATA	STREME-1	Pf3D7_14_v3	2769564	2769579	+	12.65	TATATATATATATATA
1-TATATATATATATATA	STREME-1	Pf3D7_14_v3	2769566	2769581	+	12.65	TATATATATATATATA
1-TATATATATATATATA	STREME-1	Pf3D7_14_v3	2155040	2155055	+	12.65	TATATATATATATATA
1-TATATATATATATATA	STREME-1	Pf3D7_14_v3	2155042	2155057	+	12.65	TATATATATATATATA
1-TATATATATATATATA	STREME-1	Pf3D7_14_v3	2155044	2155059	+	12.65	TATATATATATATATA
1-TATATATATATATATA	STREME-1	Pf3D7_14_v3	2155046	2155061	+	12.65	TATATATATATATATA
1-TATATATATATATATA	STREME-1	Pf3D7_14_v3	2909226	2909241	+	12.65	TATATATATATATATA
1-TATATATATATATATA	STREME-1	Pf3D7_14_v3	2909228	2909243	+	12.65	TATATATATATATATA
1-TATATATATATATATA	STREME-1	Pf3D7_14_v3	3247313	3247328	+	12.65	TATATATATATATATA
1-TATATATATATATATA	STREME-1	Pf3D7_14_v3	3247315	3247330	+	12.65	TATATATATATATATA
1-TATATATATATATATA	STREME-1	Pf3D7_14_v3	3247317	3247332	+	12.65	TATATATATATATATA
1-TATATATATATATATA	STREME-1	Pf3D7_14_v3	3247737	3247752	+	12.65	TATATATATATATATA
1-TATATATATATATATA	STREME-1	Pf3D7_14_v3	3247739	3247754	+	12.65	TATATATATATATATA
1-TATATATATATATATA	STREME-1	Pf3D7_14_v3	3247741	3247756	+	12.65	TATATATATATATATA
#
2-AAAAAAAAAAAAA	STREME-2	Pf3D7_14_v3	1637252	1637264	+	11.82	AAAAAAAAAAAAA
2-AAAAAAAAAAAAA	STREME-2	Pf3D7_14_v3	1637253	1637265	+	11.82	AAAAAAAAAAAAA
2-AAAAAAAAAAAAA	STREME-2	Pf3D7_14_v3	1637254	1637266	+	11.82	AAAAAAAAAAAAA
2-AAAAAAAAAAAAA	STREME-2	Pf3D7_14_v3	1637255	1637267	+	11.82	AAAAAAAAAAAAA
2-AAAAAAAAAAAAA	STREME-2	Pf3D7_14_v3	1637256	1637268	+	11.82	AAAAAAAAAAAAA
2-AAAAAAAAAAAAA	STREME-2	Pf3D7_14_v3	1637257	1637269	+	11.82	AAAAAAAAAAAAA
2-AAAAAAAAAAAAA	STREME-2	Pf3D7_14_v3	1637258	1637270	+	11.82	AAAAAAAAAAAAA
2-AAAAAAAAAAAAA	STREME-2	Pf3D7_14_v3	1637259	1637271	+	11.82	AAAAAAAAAAAAA
2-AAAAAAAAAAAAA	STREME-2	Pf3D7_14_v3	1637260	1637272	+	11.82	AAAAAAAAAAAAA
2-AAAAAAAAAAAAA	STREME-2	Pf3D7_14_v3	1637261	1637273	+	11.82	AAAAAAAAAAAAA
2-AAAAAAAAAAAAA	STREME-2	Pf3D7_14_v3	1637262	1637274	+	11.82	AAAAAAAAAAAAA
2-AAAAAAAAAAAAA	STREME-2	Pf3D7_14_v3	2007703	2007715	-	11.82	AAAAAAAAAAAAA
2-AAAAAAAAAAAAA	STREME-2	Pf3D7_14_v3	2007704	2007716	-	11.82	AAAAAAAAAAAAA
2-AAAAAAAAAAAAA	STREME-2	Pf3D7_14_v3	2054880	2054892	+	11.82	AAAAAAAAAAAAA
2-AAAAAAAAAAAAA	STREME-2	Pf3D7_14_v3	2054881	2054893	+	11.82	AAAAAAAAAAAAA
2-AAAAAAAAAAAAA	STREME-2	Pf3D7_14_v3	2054882	2054894	+	11.82	AAAAAAAAAAAAA
2-AAAAAAAAAAAAA	STREME-2	Pf3D7_14_v3	2054883	2054895	+	11.82	AAAAAAAAAAAAA
2-AAAAAAAAAAAAA	STREME-2	Pf3D7_14_v3	2055002	2055014	-	11.82	AAAAAAAAAAAAA
2-AAAAAAAAAAAAA	STREME-2	Pf3D7_14_v3	2055003	2055015	-	11.82	AAAAAAAAAAAAA
2-AAAAAAAAAAAAA	STREME-2	Pf3D7_14_v3	3149141	3149153	-	11.82	AAAAAAAAAAAAA
2-AAAAAAAAAAAAA	STREME-2	Pf3D7_14_v3	3149142	3149154	-	11.82	AAAAAAAAAAAAA
2-AAAAAAAAAAAAA	STREME-2	Pf3D7_14_v3	3149378	3149390	+	11.82	AAAAAAAAAAAAA
2-AAAAAAAAAAAAA	STREME-2	Pf3D7_14_v3	3149379	3149391	+	11.82	AAAAAAAAAAAAA
2-AAAAAAAAAAAAA	STREME-2	Pf3D7_14_v3	3149380	3149392	+	11.82	AAAAAAAAAAAAA
2-AAAAAAAAAAAAA	STREME-2	Pf3D7_14_v3	3149381	3149393	+	11.82	AAAAAAAAAAAAA
2-AAAAAAAAAAAAA	STREME-2	Pf3D7_14_v3	3149382	3149394	+	11.82	AAAAAAAAAAAAA
2-AAAAAAAAAAAAA	STREME-2	Pf3D7_14_v3	3149383	3149395	+	11.82	AAAAAAAAAAAAA
2-AAAAAAAAAAAAA	STREME-2	Pf3D7_14_v3	3149384	3149396	+	11.82	AAAAAAAAAAAAA
2-AAAAAAAAAAAAA	STREME-2	Pf3D7_14_v3	3149385	3149397	+	11.82	AAAAAAAAAAAAA
2-AAAAAAAAAAAAA	STREME-2	Pf3D7_14_v3	3149386	3149398	+	11.82	AAAAAAAAAAAAA
2-AAAAAAAAAAAAA	STREME-2	Pf3D7_14_v3	3149387	3149399	+	11.82	AAAAAAAAAAAAA
2-AAAAAAAAAAAAA	STREME-2	Pf3D7_14_v3	3149388	3149400	+	11.82	AAAAAAAAAAAAA
2-AAAAAAAAAAAAA	STREME-2	Pf3D7_14_v3	3149745	3149757	-	11.82	AAAAAAAAAAAAA
2-AAAAAAAAAAAAA	STREME-2	Pf3D7_14_v3	3149978	3149990	+	11.82	AAAAAAAAAAAAA
2-AAAAAAAAAAAAA	STREME-2	Pf3D7_14_v3	3149979	3149991	+	11.82	AAAAAAAAAAAAA
2-AAAAAAAAAAAAA	STREME-2	Pf3D7_14_v3	3149980	3149992	+	11.82	AAAAAAAAAAAAA
2-AAAAAAAAAAAAA	STREME-2	Pf3D7_14_v3	3149981	3149993	+	11.82	AAAAAAAAAAAAA
2-AAAAAAAAAAAAA	STREME-2	Pf3D7_14_v3	3151047	3151059	+	11.82	AAAAAAAAAAAAA
2-AAAAAAAAAAAAA	STREME-2	Pf3D7_14_v3	3151048	3151060	+	11.82	AAAAAAAAAAAAA
2-AAAAAAAAAAAAA	STREME-2	Pf3D7_14_v3	3151049	3151061	+	11.82	AAAAAAAAAAAAA
2-AAAAAAAAAAAAA	STREME-2	Pf3D7_14_v3	3151050	3151062	+	11.82	AAAAAAAAAAAAA
2-AAAAAAAAAAAAA	STREME-2	Pf3D7_14_v3	3151051	3151063	+	11.82	AAAAAAAAAAAAA
2-AAAAAAAAAAAAA	STREME-2	Pf3D7_14_v3	3151400	3151412	-	11.82	AAAAAAAAAAAAA
2-AAAAAAAAAAAAA	STREME-2	Pf3D7_14_v3	3151853	3151865	-	11.82	AAAAAAAAAAAAA
2-AAAAAAAAAAAAA	STREME-2	Pf3D7_14_v3	3151854	3151866	-	11.82	AAAAAAAAAAAAA
2-AAAAAAAAAAAAA	STREME-2	Pf3D7_14_v3	3151855	3151867	-	11.82	AAAAAAAAAAAAA
2-AAAAAAAAAAAAA	STREME-2	Pf3D7_14_v3	3151856	3151868	-	11.82	AAAAAAAAAAAAA
2-AAAAAAAAAAAAA	STREME-2	Pf3D7_14_v3	3151857	3151869	-	11.82	AAAAAAAAAAAAA
2-AAAAAAAAAAAAA	STREME-2	Pf3D7_14_v3	3151858	3151870	-	11.82	AAAAAAAAAAAAA
2-AAAAAAAAAAAAA	STREME-2	Pf3D7_14_v3	3151859	3151871	-	11.82	AAAAAAAAAAAAA
2-AAAAAAAAAAAAA	STREME-2	Pf3D7_14_v3	2558393	2558405	+	11.82	AAAAAAAAAAAAA
2-AAAAAAAAAAAAA	STREME-2	Pf3D7_14_v3	2558394	2558406	+	11.82	AAAAAAAAAAAAA
2-AAAAAAAAAAAAA	STREME-2	Pf3D7_14_v3	2558395	2558407	+	11.82	AAAAAAAAAAAAA
2-AAAAAAAAAAAAA	STREME-2	Pf3D7_14_v3	2558396	2558408	+	11.82	AAAAAAAAAAAAA
2-AAAAAAAAAAAAA	STREME-2	Pf3D7_14_v3	2558619	2558631	-	11.82	AAAAAAAAAAAAA
2-AAAAAAAAAAAAA	STREME-2	Pf3D7_14_v3	2800634	2800646	+	11.82	AAAAAAAAAAAAA
2-AAAAAAAAAAAAA	STREME-2	Pf3D7_14_v3	2800635	2800647	+	11.82	AAAAAAAAAAAAA
2-AAAAAAAAAAAAA	STREME-2	Pf3D7_14_v3	2800636	2800648	+	11.82	AAAAAAAAAAAAA
2-AAAAAAAAAAAAA	STREME-2	Pf3D7_14_v3	2800637	2800649	+	11.82	AAAAAAAAAAAAA
2-AAAAAAAAAAAAA	STREME-2	Pf3D7_14_v3	2800638	2800650	+	11.82	AAAAAAAAAAAAA
2-AAAAAAAAAAAAA	STREME-2	Pf3D7_14_v3	2800639	2800651	+	11.82	AAAAAAAAAAAAA
2-AAAAAAAAAAAAA	STREME-2	Pf3D7_14_v3	2800640	2800652	+	11.82	AAAAAAAAAAAAA
2-AAAAAAAAAAAAA	STREME-2	Pf3D7_14_v3	2800641	2800653	+	11.82	AAAAAAAAAAAAA
2-AAAAAAAAAAAAA	STREME-2	Pf3D7_14_v3	2800642	2800654	+	11.82	AAAAAAAAAAAAA
2-AAAAAAAAAAAAA	STREME-2	Pf3D7_14_v3	2800643	2800655	+	11.82	AAAAAAAAAAAAA
2-AAAAAAAAAAAAA	STREME-2	Pf3D7_14_v3	2800644	2800656	+	11.82	AAAAAAAAAAAAA
2-AAAAAAAAAAAAA	STREME-2	Pf3D7_14_v3	2800645	2800657	+	11.82	AAAAAAAAAAAAA
2-AAAAAAAAAAAAA	STREME-2	Pf3D7_14_v3	2800646	2800658	+	11.82	AAAAAAAAAAAAA
2-AAAAAAAAAAAAA	STREME-2	Pf3D7_14_v3	2800811	2800823	+	11.82	AAAAAAAAAAAAA
2-AAAAAAAAAAAAA	STREME-2	Pf3D7_14_v3	2800812	2800824	+	11.82	AAAAAAAAAAAAA
2-AAAAAAAAAAAAA	STREME-2	Pf3D7_14_v3	2800813	2800825	+	11.82	AAAAAAAAAAAAA
2-AAAAAAAAAAAAA	STREME-2	Pf3D7_14_v3	3206644	3206656	+	11.82	AAAAAAAAAAAAA
2-AAAAAAAAAAAAA	STREME-2	Pf3D7_14_v3	3206645	3206657	+	11.82	AAAAAAAAAAAAA
2-AAAAAAAAAAAAA	STREME-2	Pf3D7_14_v3	3206646	3206658	+	11.82	AAAAAAAAAAAAA
2-AAAAAAAAAAAAA	STREME-2	Pf3D7_14_v3	3207031	3207043	+	11.82	AAAAAAAAAAAAA
2-AAAAAAAAAAAAA	STREME-2	Pf3D7_14_v3	3207032	3207044	+	11.82	AAAAAAAAAAAAA
2-AAAAAAAAAAAAA	STREME-2	Pf3D7_14_v3	3207033	3207045	+	11.82	AAAAAAAAAAAAA
2-AAAAAAAAAAAAA	STREME-2	Pf3D7_14_v3	3207034	3207046	+	11.82	AAAAAAAAAAAAA
2-AAAAAAAAAAAAA	STREME-2	Pf3D7_14_v3	3207035	3207047	+	11.82	AAAAAAAAAAAAA
2-AAAAAAAAAAAAA	STREME-2	Pf3D7_14_v3	3207036	3207048	+	11.82	AAAAAAAAAAAAA
2-AAAAAAAAAAAAA	STREME-2	Pf3D7_14_v3	3207037	3207049	+	11.82	AAAAAAAAAAAAA
2-AAAAAAAAAAAAA	STREME-2	Pf3D7_14_v3	1919136	1919148	-	11.82	AAAAAAAAAAAAA
2-AAAAAAAAAAAAA	STREME-2	Pf3D7_14_v3	1919137	1919149	-	11.82	AAAAAAAAAAAAA
2-AAAAAAAAAAAAA	STREME-2	Pf3D7_14_v3	1919138	1919150	-	11.82	AAAAAAAAAAAAA
2-AAAAAAAAAAAAA	STREME-2	Pf3D7_14_v3	1919139	1919151	-	11.82	AAAAAAAAAAAAA
2-AAAAAAAAAAAAA	STREME-2	Pf3D7_14_v3	1919140	1919152	-	11.82	AAAAAAAAAAAAA
2-AAAAAAAAAAAAA	STREME-2	Pf3D7_14_v3	1919141	1919153	-	11.82	AAAAAAAAAAAAA
2-AAAAAAAAAAAAA	STREME-2	Pf3D7_14_v3	1919142	1919154	-	11.82	AAAAAAAAAAAAA
2-AAAAAAAAAAAAA	STREME-2	Pf3D7_14_v3	1919143	1919155	-	11.82	AAAAAAAAAAAAA
2-AAAAAAAAAAAAA	STREME-2	Pf3D7_14_v3	1919144	1919156	-	11.82	AAAAAAAAAAAAA
2-AAAAAAAAAAAAA	STREME-2	Pf3D7_14_v3	1919145	1919157	-	11.82	AAAAAAAAAAAAA
2-AAAAAAAAAAAAA	STREME-2	Pf3D7_14_v3	1919146	1919158	-	11.82	AAAAAAAAAAAAA
2-AAAAAAAAAAAAA	STREME-2	Pf3D7_14_v3	1919357	1919369	+	11.82	AAAAAAAAAAAAA
2-AAAAAAAAAAAAA	STREME-2	Pf3D7_14_v3	1919358	1919370	+	11.82	AAAAAAAAAAAAA
2-AAAAAAAAAAAAA	STREME-2	Pf3D7_14_v3	1919359	1919371	+	11.82	AAAAAAAAAAAAA
2-AAAAAAAAAAAAA	STREME-2	Pf3D7_14_v3	1919360	1919372	+	11.82	AAAAAAAAAAAAA
2-AAAAAAAAAAAAA	STREME-2	Pf3D7_14_v3	1919361	1919373	+	11.82	AAAAAAAAAAAAA
2-AAAAAAAAAAAAA	STREME-2	Pf3D7_14_v3	3239767	3239779	+	11.82	AAAAAAAAAAAAA
2-AAAAAAAAAAAAA	STREME-2	Pf3D7_14_v3	1474945	1474957	+	11.82	AAAAAAAAAAAAA
2-AAAAAAAAAAAAA	STREME-2	Pf3D7_14_v3	1474946	1474958	+	11.82	AAAAAAAAAAAAA
2-AAAAAAAAAAAAA	STREME-2	Pf3D7_14_v3	1474947	1474959	+	11.82	AAAAAAAAAAAAA
2-AAAAAAAAAAAAA	STREME-2	Pf3D7_14_v3	1474948	1474960	+	11.82	AAAAAAAAAAAAA
2-AAAAAAAAAAAAA	STREME-2	Pf3D7_14_v3	1475019	1475031	-	11.82	AAAAAAAAAAAAA
2-AAAAAAAAAAAAA	STREME-2	Pf3D7_14_v3	1475020	1475032	-	11.82	AAAAAAAAAAAAA
2-AAAAAAAAAAAAA	STREME-2	Pf3D7_14_v3	1475021	1475033	-	11.82	AAAAAAAAAAAAA
2-AAAAAAAAAAAAA	STREME-2	Pf3D7_14_v3	1475036	1475048	-	11.82	AAAAAAAAAAAAA
2-AAAAAAAAAAAAA	STREME-2	Pf3D7_14_v3	1475037	1475049	-	11.82	AAAAAAAAAAAAA
2-AAAAAAAAAAAAA	STREME-2	Pf3D7_14_v3	1475038	1475050	-	11.82	AAAAAAAAAAAAA
2-AAAAAAAAAAAAA	STREME-2	Pf3D7_14_v3	1475039	1475051	-	11.82	AAAAAAAAAAAAA
2-AAAAAAAAAAAAA	STREME-2	Pf3D7_14_v3	1475040	1475052	-	11.82	AAAAAAAAAAAAA
2-AAAAAAAAAAAAA	STREME-2	Pf3D7_14_v3	1475041	1475053	-	11.82	AAAAAAAAAAAAA
2-AAAAAAAAAAAAA	STREME-2	Pf3D7_14_v3	1475042	1475054	-	11.82	AAAAAAAAAAAAA
2-AAAAAAAAAAAAA	STREME-2	Pf3D7_14_v3	1475043	1475055	-	11.82	AAAAAAAAAAAAA
2-AAAAAAAAAAAAA	STREME-2	Pf3D7_14_v3	1475044	1475056	-	11.82	AAAAAAAAAAAAA
2-AAAAAAAAAAAAA	STREME-2	Pf3D7_14_v3	1475084	1475096	+	11.82	AAAAAAAAAAAAA
2-AAAAAAAAAAAAA	STREME-2	Pf3D7_14_v3	1475085	1475097	+	11.82	AAAAAAAAAAAAA
2-AAAAAAAAAAAAA	STREME-2	Pf3D7_14_v3	1475194	1475206	-	11.82	AAAAAAAAAAAAA
2-AAAAAAAAAAAAA	STREME-2	Pf3D7_14_v3	1475195	1475207	-	11.82	AAAAAAAAAAAAA
2-AAAAAAAAAAAAA	STREME-2	Pf3D7_14_v3	1475196	1475208	-	11.82	AAAAAAAAAAAAA
2-AAAAAAAAAAAAA	STREME-2	Pf3D7_14_v3	1475197	1475209	-	11.82	AAAAAAAAAAAAA
2-AAAAAAAAAAAAA	STREME-2	Pf3D7_14_v3	1475198	1475210	-	11.82	AAAAAAAAAAAAA
2-AAAAAAAAAAAAA	STREME-2	Pf3D7_14_v3	1475538	1475550	+	11.82	AAAAAAAAAAAAA
2-AAAAAAAAAAAAA	STREME-2	Pf3D7_14_v3	1475539	1475551	+	11.82	AAAAAAAAAAAAA
2-AAAAAAAAAAAAA	STREME-2	Pf3D7_14_v3	1475540	1475552	+	11.82	AAAAAAAAAAAAA
2-AAAAAAAAAAAAA	STREME-2	Pf3D7_14_v3	1475541	1475553	+	11.82	AAAAAAAAAAAAA
2-AAAAAAAAAAAAA	STREME-2	Pf3D7_14_v3	1475542	1475554	+	11.82	AAAAAAAAAAAAA
2-AAAAAAAAAAAAA	STREME-2	Pf3D7_14_v3	1475543	1475555	+	11.82	AAAAAAAAAAAAA
2-AAAAAAAAAAAAA	STREME-2	Pf3D7_14_v3	1475544	1475556	+	11.82	AAAAAAAAAAAAA
2-AAAAAAAAAAAAA	STREME-2	Pf3D7_14_v3	1475545	1475557	+	11.82	AAAAAAAAAAAAA
2-AAAAAAAAAAAAA	STREME-2	Pf3D7_14_v3	1475546	1475558	+	11.82	AAAAAAAAAAAAA
2-AAAAAAAAAAAAA	STREME-2	Pf3D7_14_v3	1475547	1475559	+	11.82	AAAAAAAAAAAAA
2-AAAAAAAAAAAAA	STREME-2	Pf3D7_14_v3	1475548	1475560	+	11.82	AAAAAAAAAAAAA
2-AAAAAAAAAAAAA	STREME-2	Pf3D7_14_v3	1475549	1475561	+	11.82	AAAAAAAAAAAAA
2-AAAAAAAAAAAAA	STREME-2	Pf3D7_14_v3	1475711	1475723	-	11.82	AAAAAAAAAAAAA
2-AAAAAAAAAAAAA	STREME-2	Pf3D7_14_v3	1475712	1475724	-	11.82	AAAAAAAAAAAAA
2-AAAAAAAAAAAAA	STREME-2	Pf3D7_14_v3	1475713	1475725	-	11.82	AAAAAAAAAAAAA
2-AAAAAAAAAAAAA	STREME-2	Pf3D7_14_v3	1475714	1475726	-	11.82	AAAAAAAAAAAAA
2-AAAAAAAAAAAAA	STREME-2	Pf3D7_14_v3	1475715	1475727	-	11.82	AAAAAAAAAAAAA
2-AAAAAAAAAAAAA	STREME-2	Pf3D7_14_v3	1475716	1475728	-	11.82	AAAAAAAAAAAAA
2-AAAAAAAAAAAAA	STREME-2	Pf3D7_14_v3	1475717	1475729	-	11.82	AAAAAAAAAAAAA
2-AAAAAAAAAAAAA	STREME-2	Pf3D7_14_v3	1475718	1475730	-	11.82	AAAAAAAAAAAAA
2-AAAAAAAAAAAAA	STREME-2	Pf3D7_14_v3	1475719	1475731	-	11.82	AAAAAAAAAAAAA
2-AAAAAAAAAAAAA	STREME-2	Pf3D7_14_v3	1476116	1476128	-	11.82	AAAAAAAAAAAAA
2-AAAAAAAAAAAAA	STREME-2	Pf3D7_14_v3	1476117	1476129	-	11.82	AAAAAAAAAAAAA
2-AAAAAAAAAAAAA	STREME-2	Pf3D7_14_v3	1476118	1476130	-	11.82	AAAAAAAAAAAAA
2-AAAAAAAAAAAAA	STREME-2	Pf3D7_14_v3	1476370	1476382	+	11.82	AAAAAAAAAAAAA
2-AAAAAAAAAAAAA	STREME-2	Pf3D7_14_v3	1476371	1476383	+	11.82	AAAAAAAAAAAAA
2-AAAAAAAAAAAAA	STREME-2	Pf3D7_14_v3	1476372	1476384	+	11.82	AAAAAAAAAAAAA
2-AAAAAAAAAAAAA	STREME-2	Pf3D7_14_v3	1476373	1476385	+	11.82	AAAAAAAAAAAAA
2-AAAAAAAAAAAAA	STREME-2	Pf3D7_14_v3	1476374	1476386	+	11.82	AAAAAAAAAAAAA
2-AAAAAAAAAAAAA	STREME-2	Pf3D7_14_v3	1476401	1476413	-	11.82	AAAAAAAAAAAAA
2-AAAAAAAAAAAAA	STREME-2	Pf3D7_14_v3	1476402	1476414	-	11.82	AAAAAAAAAAAAA
2-AAAAAAAAAAAAA	STREME-2	Pf3D7_14_v3	1477321	1477333	+	11.82	AAAAAAAAAAAAA
2-AAAAAAAAAAAAA	STREME-2	Pf3D7_14_v3	1477322	1477334	+	11.82	AAAAAAAAAAAAA
2-AAAAAAAAAAAAA	STREME-2	Pf3D7_14_v3	1477336	1477348	+	11.82	AAAAAAAAAAAAA
2-AAAAAAAAAAAAA	STREME-2	Pf3D7_14_v3	1477337	1477349	+	11.82	AAAAAAAAAAAAA
2-AAAAAAAAAAAAA	STREME-2	Pf3D7_14_v3	1477338	1477350	+	11.82	AAAAAAAAAAAAA
2-AAAAAAAAAAAAA	STREME-2	Pf3D7_14_v3	1477489	1477501	-	11.82	AAAAAAAAAAAAA
2-AAAAAAAAAAAAA	STREME-2	Pf3D7_14_v3	1477490	1477502	-	11.82	AAAAAAAAAAAAA
2-AAAAAAAAAAAAA	STREME-2	Pf3D7_14_v3	1477491	1477503	-	11.82	AAAAAAAAAAAAA
2-AAAAAAAAAAAAA	STREME-2	Pf3D7_14_v3	1477895	1477907	+	11.82	AAAAAAAAAAAAA
2-AAAAAAAAAAAAA	STREME-2	Pf3D7_14_v3	1477896	1477908	+	11.82	AAAAAAAAAAAAA
2-AAAAAAAAAAAAA	STREME-2	Pf3D7_14_v3	3005079	3005091	+	11.82	AAAAAAAAAAAAA
2-AAAAAAAAAAAAA	STREME-2	Pf3D7_14_v3	3005080	3005092	+	11.82	AAAAAAAAAAAAA
2-AAAAAAAAAAAAA	STREME-2	Pf3D7_14_v3	3005081	3005093	+	11.82	AAAAAAAAAAAAA
2-AAAAAAAAAAAAA	STREME-2	Pf3D7_14_v3	3005082	3005094	+	11.82	AAAAAAAAAAAAA
2-AAAAAAAAAAAAA	STREME-2	Pf3D7_14_v3	3005083	3005095	+	11.82	AAAAAAAAAAAAA
2-AAAAAAAAAAAAA	STREME-2	Pf3D7_14_v3	3005084	3005096	+	11.82	AAAAAAAAAAAAA
2-AAAAAAAAAAAAA	STREME-2	Pf3D7_14_v3	3005085	3005097	+	11.82	AAAAAAAAAAAAA
2-AAAAAAAAAAAAA	STREME-2	Pf3D7_14_v3	3005086	3005098	+	11.82	AAAAAAAAAAAAA
2-AAAAAAAAAAAAA	STREME-2	Pf3D7_14_v3	3005087	3005099	+	11.82	AAAAAAAAAAAAA
2-AAAAAAAAAAAAA	STREME-2	Pf3D7_14_v3	3005088	3005100	+	11.82	AAAAAAAAAAAAA
2-AAAAAAAAAAAAA	STREME-2	Pf3D7_14_v3	3005089	3005101	+	11.82	AAAAAAAAAAAAA
2-AAAAAAAAAAAAA	STREME-2	Pf3D7_14_v3	3005090	3005102	+	11.82	AAAAAAAAAAAAA
2-AAAAAAAAAAAAA	STREME-2	Pf3D7_14_v3	3005091	3005103	+	11.82	AAAAAAAAAAAAA
2-AAAAAAAAAAAAA	STREME-2	Pf3D7_14_v3	3005224	3005236	+	11.82	AAAAAAAAAAAAA
2-AAAAAAAAAAAAA	STREME-2	Pf3D7_14_v3	3005225	3005237	+	11.82	AAAAAAAAAAAAA
2-AAAAAAAAAAAAA	STREME-2	Pf3D7_14_v3	3005226	3005238	+	11.82	AAAAAAAAAAAAA
2-AAAAAAAAAAAAA	STREME-2	Pf3D7_14_v3	3005431	3005443	-	11.82	AAAAAAAAAAAAA
2-AAAAAAAAAAAAA	STREME-2	Pf3D7_14_v3	3005432	3005444	-	11.82	AAAAAAAAAAAAA
2-AAAAAAAAAAAAA	STREME-2	Pf3D7_14_v3	3005433	3005445	-	11.82	AAAAAAAAAAAAA
2-AAAAAAAAAAAAA	STREME-2	Pf3D7_14_v3	3005434	3005446	-	11.82	AAAAAAAAAAAAA
2-AAAAAAAAAAAAA	STREME-2	Pf3D7_14_v3	3005435	3005447	-	11.82	AAAAAAAAAAAAA
2-AAAAAAAAAAAAA	STREME-2	Pf3D7_14_v3	3005436	3005448	-	11.82	AAAAAAAAAAAAA
2-AAAAAAAAAAAAA	STREME-2	Pf3D7_14_v3	3005437	3005449	-	11.82	AAAAAAAAAAAAA
2-AAAAAAAAAAAAA	STREME-2	Pf3D7_14_v3	3005438	3005450	-	11.82	AAAAAAAAAAAAA
2-AAAAAAAAAAAAA	STREME-2	Pf3D7_14_v3	3005439	3005451	-	11.82	AAAAAAAAAAAAA
2-AAAAAAAAAAAAA	STREME-2	Pf3D7_14_v3	3005440	3005452	-	11.82	AAAAAAAAAAAAA
2-AAAAAAAAAAAAA	STREME-2	Pf3D7_14_v3	3005487	3005499	+	11.82	AAAAAAAAAAAAA
2-AAAAAAAAAAAAA	STREME-2	Pf3D7_14_v3	3005488	3005500	+	11.82	AAAAAAAAAAAAA
2-AAAAAAAAAAAAA	STREME-2	Pf3D7_14_v3	3005489	3005501	+	11.82	AAAAAAAAAAAAA
2-AAAAAAAAAAAAA	STREME-2	Pf3D7_14_v3	3005490	3005502	+	11.82	AAAAAAAAAAAAA
2-AAAAAAAAAAAAA	STREME-2	Pf3D7_14_v3	3005491	3005503	+	11.82	AAAAAAAAAAAAA
2-AAAAAAAAAAAAA	STREME-2	Pf3D7_14_v3	3005554	3005566	-	11.82	AAAAAAAAAAAAA
2-AAAAAAAAAAAAA	STREME-2	Pf3D7_14_v3	3005555	3005567	-	11.82	AAAAAAAAAAAAA
2-AAAAAAAAAAAAA	STREME-2	Pf3D7_14_v3	3005556	3005568	-	11.82	AAAAAAAAAAAAA
2-AAAAAAAAAAAAA	STREME-2	Pf3D7_14_v3	3005557	3005569	-	11.82	AAAAAAAAAAAAA
2-AAAAAAAAAAAAA	STREME-2	Pf3D7_14_v3	3005558	3005570	-	11.82	AAAAAAAAAAAAA
2-AAAAAAAAAAAAA	STREME-2	Pf3D7_14_v3	3005559	3005571	-	11.82	AAAAAAAAAAAAA
2-AAAAAAAAAAAAA	STREME-2	Pf3D7_14_v3	3005560	3005572	-	11.82	AAAAAAAAAAAAA
2-AAAAAAAAAAAAA	STREME-2	Pf3D7_14_v3	3005561	3005573	-	11.82	AAAAAAAAAAAAA
2-AAAAAAAAAAAAA	STREME-2	Pf3D7_14_v3	3005562	3005574	-	11.82	AAAAAAAAAAAAA
2-AAAAAAAAAAAAA	STREME-2	Pf3D7_14_v3	3005563	3005575	-	11.82	AAAAAAAAAAAAA
2-AAAAAAAAAAAAA	STREME-2	Pf3D7_14_v3	3005564	3005576	-	11.82	AAAAAAAAAAAAA
2-AAAAAAAAAAAAA	STREME-2	Pf3D7_14_v3	3005565	3005577	-	11.82	AAAAAAAAAAAAA
2-AAAAAAAAAAAAA	STREME-2	Pf3D7_14_v3	3005566	3005578	-	11.82	AAAAAAAAAAAAA
2-AAAAAAAAAAAAA	STREME-2	Pf3D7_14_v3	3005567	3005579	-	11.82	AAAAAAAAAAAAA
2-AAAAAAAAAAAAA	STREME-2	Pf3D7_14_v3	1940207	1940219	-	11.82	AAAAAAAAAAAAA
2-AAAAAAAAAAAAA	STREME-2	Pf3D7_14_v3	1940443	1940455	-	11.82	AAAAAAAAAAAAA
2-AAAAAAAAAAAAA	STREME-2	Pf3D7_14_v3	1940501	1940513	-	11.82	AAAAAAAAAAAAA
2-AAAAAAAAAAAAA	STREME-2	Pf3D7_14_v3	1940502	1940514	-	11.82	AAAAAAAAAAAAA
2-AAAAAAAAAAAAA	STREME-2	Pf3D7_14_v3	1940503	1940515	-	11.82	AAAAAAAAAAAAA
2-AAAAAAAAAAAAA	STREME-2	Pf3D7_14_v3	1940504	1940516	-	11.82	AAAAAAAAAAAAA
2-AAAAAAAAAAAAA	STREME-2	Pf3D7_14_v3	1940505	1940517	-	11.82	AAAAAAAAAAAAA
2-AAAAAAAAAAAAA	STREME-2	Pf3D7_14_v3	1940506	1940518	-	11.82	AAAAAAAAAAAAA
2-AAAAAAAAAAAAA	STREME-2	Pf3D7_14_v3	1940507	1940519	-	11.82	AAAAAAAAAAAAA
2-AAAAAAAAAAAAA	STREME-2	Pf3D7_14_v3	1940508	1940520	-	11.82	AAAAAAAAAAAAA
2-AAAAAAAAAAAAA	STREME-2	Pf3D7_14_v3	1940509	1940521	-	11.82	AAAAAAAAAAAAA
2-AAAAAAAAAAAAA	STREME-2	Pf3D7_14_v3	1940510	1940522	-	11.82	AAAAAAAAAAAAA
2-AAAAAAAAAAAAA	STREME-2	Pf3D7_14_v3	1940511	1940523	-	11.82	AAAAAAAAAAAAA
2-AAAAAAAAAAAAA	STREME-2	Pf3D7_14_v3	1940512	1940524	-	11.82	AAAAAAAAAAAAA
2-AAAAAAAAAAAAA	STREME-2	Pf3D7_14_v3	1940513	1940525	-	11.82	AAAAAAAAAAAAA
2-AAAAAAAAAAAAA	STREME-2	Pf3D7_14_v3	1940514	1940526	-	11.82	AAAAAAAAAAAAA
2-AAAAAAAAAAAAA	STREME-2	Pf3D7_14_v3	1940515	1940527	-	11.82	AAAAAAAAAAAAA
2-AAAAAAAAAAAAA	STREME-2	Pf3D7_14_v3	2293774	2293786	+	11.82	AAAAAAAAAAAAA
2-AAAAAAAAAAAAA	STREME-2	Pf3D7_14_v3	1418318	1418330	+	11.82	AAAAAAAAAAAAA
2-AAAAAAAAAAAAA	STREME-2	Pf3D7_14_v3	1418319	1418331	+	11.82	AAAAAAAAAAAAA
2-AAAAAAAAAAAAA	STREME-2	Pf3D7_14_v3	1418320	1418332	+	11.82	AAAAAAAAAAAAA
2-AAAAAAAAAAAAA	STREME-2	Pf3D7_14_v3	1418321	1418333	+	11.82	AAAAAAAAAAAAA
2-AAAAAAAAAAAAA	STREME-2	Pf3D7_14_v3	1418322	1418334	+	11.82	AAAAAAAAAAAAA
2-AAAAAAAAAAAAA	STREME-2	Pf3D7_14_v3	1418323	1418335	+	11.82	AAAAAAAAAAAAA
2-AAAAAAAAAAAAA	STREME-2	Pf3D7_14_v3	1418324	1418336	+	11.82	AAAAAAAAAAAAA
2-AAAAAAAAAAAAA	STREME-2	Pf3D7_14_v3	1418325	1418337	+	11.82	AAAAAAAAAAAAA
2-AAAAAAAAAAAAA	STREME-2	Pf3D7_14_v3	1418326	1418338	+	11.82	AAAAAAAAAAAAA
2-AAAAAAAAAAAAA	STREME-2	Pf3D7_14_v3	1418327	1418339	+	11.82	AAAAAAAAAAAAA
2-AAAAAAAAAAAAA	STREME-2	Pf3D7_14_v3	1418328	1418340	+	11.82	AAAAAAAAAAAAA
2-AAAAAAAAAAAAA	STREME-2	Pf3D7_14_v3	2719666	2719678	+	11.82	AAAAAAAAAAAAA
2-AAAAAAAAAAAAA	STREME-2	Pf3D7_14_v3	2447665	2447677	+	11.82	AAAAAAAAAAAAA
2-AAAAAAAAAAAAA	STREME-2	Pf3D7_14_v3	2447666	2447678	+	11.82	AAAAAAAAAAAAA
2-AAAAAAAAAAAAA	STREME-2	Pf3D7_14_v3	2447667	2447679	+	11.82	AAAAAAAAAAAAA
2-AAAAAAAAAAAAA	STREME-2	Pf3D7_14_v3	2447668	2447680	+	11.82	AAAAAAAAAAAAA
2-AAAAAAAAAAAAA	STREME-2	Pf3D7_14_v3	2447759	2447771	-	11.82	AAAAAAAAAAAAA
2-AAAAAAAAAAAAA	STREME-2	Pf3D7_14_v3	2447760	2447772	-	11.82	AAAAAAAAAAAAA
2-AAAAAAAAAAAAA	STREME-2	Pf3D7_14_v3	2447761	2447773	-	11.82	AAAAAAAAAAAAA
2-AAAAAAAAAAAAA	STREME-2	Pf3D7_14_v3	2447762	2447774	-	11.82	AAAAAAAAAAAAA
2-AAAAAAAAAAAAA	STREME-2	Pf3D7_14_v3	1546449	1546461	-	11.82	AAAAAAAAAAAAA
2-AAAAAAAAAAAAA	STREME-2	Pf3D7_14_v3	1546450	1546462	-	11.82	AAAAAAAAAAAAA
2-AAAAAAAAAAAAA	STREME-2	Pf3D7_14_v3	1546451	1546463	-	11.82	AAAAAAAAAAAAA
2-AAAAAAAAAAAAA	STREME-2	Pf3D7_14_v3	3105792	3105804	-	11.82	AAAAAAAAAAAAA
2-AAAAAAAAAAAAA	STREME-2	Pf3D7_14_v3	3105793	3105805	-	11.82	AAAAAAAAAAAAA
2-AAAAAAAAAAAAA	STREME-2	Pf3D7_14_v3	3105794	3105806	-	11.82	AAAAAAAAAAAAA
2-AAAAAAAAAAAAA	STREME-2	Pf3D7_14_v3	3105795	3105807	-	11.82	AAAAAAAAAAAAA
2-AAAAAAAAAAAAA	STREME-2	Pf3D7_14_v3	3138269	3138281	+	11.82	AAAAAAAAAAAAA
2-AAAAAAAAAAAAA	STREME-2	Pf3D7_14_v3	3138270	3138282	+	11.82	AAAAAAAAAAAAA
2-AAAAAAAAAAAAA	STREME-2	Pf3D7_14_v3	3138271	3138283	+	11.82	AAAAAAAAAAAAA
2-AAAAAAAAAAAAA	STREME-2	Pf3D7_14_v3	3138272	3138284	+	11.82	AAAAAAAAAAAAA
2-AAAAAAAAAAAAA	STREME-2	Pf3D7_14_v3	3138273	3138285	+	11.82	AAAAAAAAAAAAA
2-AAAAAAAAAAAAA	STREME-2	Pf3D7_14_v3	3138274	3138286	+	11.82	AAAAAAAAAAAAA
2-AAAAAAAAAAAAA	STREME-2	Pf3D7_14_v3	3138275	3138287	+	11.82	AAAAAAAAAAAAA
2-AAAAAAAAAAAAA	STREME-2	Pf3D7_14_v3	3138276	3138288	+	11.82	AAAAAAAAAAAAA
2-AAAAAAAAAAAAA	STREME-2	Pf3D7_14_v3	3138277	3138289	+	11.82	AAAAAAAAAAAAA
2-AAAAAAAAAAAAA	STREME-2	Pf3D7_14_v3	2765257	2765269	-	11.82	AAAAAAAAAAAAA
2-AAAAAAAAAAAAA	STREME-2	Pf3D7_14_v3	2765258	2765270	-	11.82	AAAAAAAAAAAAA
2-AAAAAAAAAAAAA	STREME-2	Pf3D7_14_v3	2765259	2765271	-	11.82	AAAAAAAAAAAAA
2-AAAAAAAAAAAAA	STREME-2	Pf3D7_14_v3	1186133	1186145	-	11.82	AAAAAAAAAAAAA
2-AAAAAAAAAAAAA	STREME-2	Pf3D7_14_v3	1186134	1186146	-	11.82	AAAAAAAAAAAAA
2-AAAAAAAAAAAAA	STREME-2	Pf3D7_14_v3	1186135	1186147	-	11.82	AAAAAAAAAAAAA
2-AAAAAAAAAAAAA	STREME-2	Pf3D7_14_v3	1186800	1186812	+	11.82	AAAAAAAAAAAAA
2-AAAAAAAAAAAAA	STREME-2	Pf3D7_14_v3	1186801	1186813	+	11.82	AAAAAAAAAAAAA
2-AAAAAAAAAAAAA	STREME-2	Pf3D7_14_v3	1187336	1187348	+	11.82	AAAAAAAAAAAAA
2-AAAAAAAAAAAAA	STREME-2	Pf3D7_14_v3	1187337	1187349	+	11.82	AAAAAAAAAAAAA
2-AAAAAAAAAAAAA	STREME-2	Pf3D7_14_v3	1187338	1187350	+	11.82	AAAAAAAAAAAAA
2-AAAAAAAAAAAAA	STREME-2	Pf3D7_14_v3	1187339	1187351	+	11.82	AAAAAAAAAAAAA
2-AAAAAAAAAAAAA	STREME-2	Pf3D7_14_v3	1187340	1187352	+	11.82	AAAAAAAAAAAAA
2-AAAAAAAAAAAAA	STREME-2	Pf3D7_14_v3	1187341	1187353	+	11.82	AAAAAAAAAAAAA
2-AAAAAAAAAAAAA	STREME-2	Pf3D7_14_v3	1187342	1187354	+	11.82	AAAAAAAAAAAAA
2-AAAAAAAAAAAAA	STREME-2	Pf3D7_14_v3	1187343	1187355	+	11.82	AAAAAAAAAAAAA
2-AAAAAAAAAAAAA	STREME-2	Pf3D7_14_v3	1187344	1187356	+	11.82	AAAAAAAAAAAAA
2-AAAAAAAAAAAAA	STREME-2	Pf3D7_14_v3	1187345	1187357	+	11.82	AAAAAAAAAAAAA
2-AAAAAAAAAAAAA	STREME-2	Pf3D7_14_v3	1187346	1187358	+	11.82	AAAAAAAAAAAAA
2-AAAAAAAAAAAAA	STREME-2	Pf3D7_14_v3	1187347	1187359	+	11.82	AAAAAAAAAAAAA
2-AAAAAAAAAAAAA	STREME-2	Pf3D7_14_v3	1187387	1187399	+	11.82	AAAAAAAAAAAAA
2-AAAAAAAAAAAAA	STREME-2	Pf3D7_14_v3	1187388	1187400	+	11.82	AAAAAAAAAAAAA
2-AAAAAAAAAAAAA	STREME-2	Pf3D7_14_v3	1187389	1187401	+	11.82	AAAAAAAAAAAAA
2-AAAAAAAAAAAAA	STREME-2	Pf3D7_14_v3	1187390	1187402	+	11.82	AAAAAAAAAAAAA
2-AAAAAAAAAAAAA	STREME-2	Pf3D7_14_v3	1187391	1187403	+	11.82	AAAAAAAAAAAAA
2-AAAAAAAAAAAAA	STREME-2	Pf3D7_14_v3	1187392	1187404	+	11.82	AAAAAAAAAAAAA
2-AAAAAAAAAAAAA	STREME-2	Pf3D7_14_v3	1187393	1187405	+	11.82	AAAAAAAAAAAAA
2-AAAAAAAAAAAAA	STREME-2	Pf3D7_14_v3	1187394	1187406	+	11.82	AAAAAAAAAAAAA
2-AAAAAAAAAAAAA	STREME-2	Pf3D7_14_v3	1187395	1187407	+	11.82	AAAAAAAAAAAAA
2-AAAAAAAAAAAAA	STREME-2	Pf3D7_14_v3	1187396	1187408	+	11.82	AAAAAAAAAAAAA
2-AAAAAAAAAAAAA	STREME-2	Pf3D7_14_v3	1187397	1187409	+	11.82	AAAAAAAAAAAAA
2-AAAAAAAAAAAAA	STREME-2	Pf3D7_14_v3	1187398	1187410	+	11.82	AAAAAAAAAAAAA
2-AAAAAAAAAAAAA	STREME-2	Pf3D7_14_v3	1187662	1187674	-	11.82	AAAAAAAAAAAAA
2-AAAAAAAAAAAAA	STREME-2	Pf3D7_14_v3	1187663	1187675	-	11.82	AAAAAAAAAAAAA
2-AAAAAAAAAAAAA	STREME-2	Pf3D7_14_v3	1187664	1187676	-	11.82	AAAAAAAAAAAAA
2-AAAAAAAAAAAAA	STREME-2	Pf3D7_14_v3	1187665	1187677	-	11.82	AAAAAAAAAAAAA
2-AAAAAAAAAAAAA	STREME-2	Pf3D7_14_v3	2590847	2590859	+	11.82	AAAAAAAAAAAAA
2-AAAAAAAAAAAAA	STREME-2	Pf3D7_14_v3	2590848	2590860	+	11.82	AAAAAAAAAAAAA
2-AAAAAAAAAAAAA	STREME-2	Pf3D7_14_v3	2590849	2590861	+	11.82	AAAAAAAAAAAAA
2-AAAAAAAAAAAAA	STREME-2	Pf3D7_14_v3	2590850	2590862	+	11.82	AAAAAAAAAAAAA
2-AAAAAAAAAAAAA	STREME-2	Pf3D7_14_v3	2590851	2590863	+	11.82	AAAAAAAAAAAAA
2-AAAAAAAAAAAAA	STREME-2	Pf3D7_14_v3	2590852	2590864	+	11.82	AAAAAAAAAAAAA
2-AAAAAAAAAAAAA	STREME-2	Pf3D7_14_v3	2590853	2590865	+	11.82	AAAAAAAAAAAAA
2-AAAAAAAAAAAAA	STREME-2	Pf3D7_14_v3	2590854	2590866	+	11.82	AAAAAAAAAAAAA
2-AAAAAAAAAAAAA	STREME-2	Pf3D7_14_v3	2590855	2590867	+	11.82	AAAAAAAAAAAAA
2-AAAAAAAAAAAAA	STREME-2	Pf3D7_14_v3	2590856	2590868	+	11.82	AAAAAAAAAAAAA
2-AAAAAAAAAAAAA	STREME-2	Pf3D7_14_v3	2590857	2590869	+	11.82	AAAAAAAAAAAAA
2-AAAAAAAAAAAAA	STREME-2	Pf3D7_14_v3	2590858	2590870	+	11.82	AAAAAAAAAAAAA
2-AAAAAAAAAAAAA	STREME-2	Pf3D7_14_v3	2590859	2590871	+	11.82	AAAAAAAAAAAAA
2-AAAAAAAAAAAAA	STREME-2	Pf3D7_14_v3	2590860	2590872	+	11.82	AAAAAAAAAAAAA
2-AAAAAAAAAAAAA	STREME-2	Pf3D7_14_v3	2590861	2590873	+	11.82	AAAAAAAAAAAAA
2-AAAAAAAAAAAAA	STREME-2	Pf3D7_14_v3	2590992	2591004	-	11.82	AAAAAAAAAAAAA
2-AAAAAAAAAAAAA	STREME-2	Pf3D7_14_v3	2590993	2591005	-	11.82	AAAAAAAAAAAAA
2-AAAAAAAAAAAAA	STREME-2	Pf3D7_14_v3	1189853	1189865	-	11.82	AAAAAAAAAAAAA
2-AAAAAAAAAAAAA	STREME-2	Pf3D7_14_v3	2277766	2277778	+	11.82	AAAAAAAAAAAAA
2-AAAAAAAAAAAAA	STREME-2	Pf3D7_14_v3	2277767	2277779	+	11.82	AAAAAAAAAAAAA
2-AAAAAAAAAAAAA	STREME-2	Pf3D7_14_v3	2277768	2277780	+	11.82	AAAAAAAAAAAAA
2-AAAAAAAAAAAAA	STREME-2	Pf3D7_14_v3	2277769	2277781	+	11.82	AAAAAAAAAAAAA
2-AAAAAAAAAAAAA	STREME-2	Pf3D7_14_v3	2277770	2277782	+	11.82	AAAAAAAAAAAAA
2-AAAAAAAAAAAAA	STREME-2	Pf3D7_14_v3	2277771	2277783	+	11.82	AAAAAAAAAAAAA
2-AAAAAAAAAAAAA	STREME-2	Pf3D7_14_v3	2277772	2277784	+	11.82	AAAAAAAAAAAAA
2-AAAAAAAAAAAAA	STREME-2	Pf3D7_14_v3	2277773	2277785	+	11.82	AAAAAAAAAAAAA
2-AAAAAAAAAAAAA	STREME-2	Pf3D7_14_v3	2277774	2277786	+	11.82	AAAAAAAAAAAAA
2-AAAAAAAAAAAAA	STREME-2	Pf3D7_14_v3	2278033	2278045	-	11.82	AAAAAAAAAAAAA
2-AAAAAAAAAAAAA	STREME-2	Pf3D7_14_v3	2278034	2278046	-	11.82	AAAAAAAAAAAAA
2-AAAAAAAAAAAAA	STREME-2	Pf3D7_14_v3	2278035	2278047	-	11.82	AAAAAAAAAAAAA
2-AAAAAAAAAAAAA	STREME-2	Pf3D7_14_v3	2278036	2278048	-	11.82	AAAAAAAAAAAAA
2-AAAAAAAAAAAAA	STREME-2	Pf3D7_14_v3	2278037	2278049	-	11.82	AAAAAAAAAAAAA
2-AAAAAAAAAAAAA	STREME-2	Pf3D7_14_v3	2278038	2278050	-	11.82	AAAAAAAAAAAAA
2-AAAAAAAAAAAAA	STREME-2	Pf3D7_14_v3	2278039	2278051	-	11.82	AAAAAAAAAAAAA
2-AAAAAAAAAAAAA	STREME-2	Pf3D7_14_v3	2278040	2278052	-	11.82	AAAAAAAAAAAAA
2-AAAAAAAAAAAAA	STREME-2	Pf3D7_14_v3	2278041	2278053	-	11.82	AAAAAAAAAAAAA
2-AAAAAAAAAAAAA	STREME-2	Pf3D7_14_v3	2278042	2278054	-	11.82	AAAAAAAAAAAAA
2-AAAAAAAAAAAAA	STREME-2	Pf3D7_14_v3	2278043	2278055	-	11.82	AAAAAAAAAAAAA
2-AAAAAAAAAAAAA	STREME-2	Pf3D7_14_v3	2278044	2278056	-	11.82	AAAAAAAAAAAAA
2-AAAAAAAAAAAAA	STREME-2	Pf3D7_14_v3	2278045	2278057	-	11.82	AAAAAAAAAAAAA
2-AAAAAAAAAAAAA	STREME-2	Pf3D7_14_v3	2278046	2278058	-	11.82	AAAAAAAAAAAAA
2-AAAAAAAAAAAAA	STREME-2	Pf3D7_14_v3	2278047	2278059	-	11.82	AAAAAAAAAAAAA
2-AAAAAAAAAAAAA	STREME-2	Pf3D7_14_v3	2278048	2278060	-	11.82	AAAAAAAAAAAAA
2-AAAAAAAAAAAAA	STREME-2	Pf3D7_14_v3	2278049	2278061	-	11.82	AAAAAAAAAAAAA
2-AAAAAAAAAAAAA	STREME-2	Pf3D7_14_v3	2013032	2013044	+	11.82	AAAAAAAAAAAAA
2-AAAAAAAAAAAAA	STREME-2	Pf3D7_14_v3	2013033	2013045	+	11.82	AAAAAAAAAAAAA
2-AAAAAAAAAAAAA	STREME-2	Pf3D7_14_v3	2013034	2013046	+	11.82	AAAAAAAAAAAAA
2-AAAAAAAAAAAAA	STREME-2	Pf3D7_14_v3	2013035	2013047	+	11.82	AAAAAAAAAAAAA
2-AAAAAAAAAAAAA	STREME-2	Pf3D7_14_v3	2013036	2013048	+	11.82	AAAAAAAAAAAAA
2-AAAAAAAAAAAAA	STREME-2	Pf3D7_14_v3	2013037	2013049	+	11.82	AAAAAAAAAAAAA
2-AAAAAAAAAAAAA	STREME-2	Pf3D7_14_v3	2013038	2013050	+	11.82	AAAAAAAAAAAAA
2-AAAAAAAAAAAAA	STREME-2	Pf3D7_14_v3	2013039	2013051	+	11.82	AAAAAAAAAAAAA
2-AAAAAAAAAAAAA	STREME-2	Pf3D7_14_v3	2013040	2013052	+	11.82	AAAAAAAAAAAAA
2-AAAAAAAAAAAAA	STREME-2	Pf3D7_14_v3	2013041	2013053	+	11.82	AAAAAAAAAAAAA
2-AAAAAAAAAAAAA	STREME-2	Pf3D7_14_v3	2013042	2013054	+	11.82	AAAAAAAAAAAAA
2-AAAAAAAAAAAAA	STREME-2	Pf3D7_14_v3	2013043	2013055	+	11.82	AAAAAAAAAAAAA
2-AAAAAAAAAAAAA	STREME-2	Pf3D7_14_v3	2013044	2013056	+	11.82	AAAAAAAAAAAAA
2-AAAAAAAAAAAAA	STREME-2	Pf3D7_14_v3	2013045	2013057	+	11.82	AAAAAAAAAAAAA
2-AAAAAAAAAAAAA	STREME-2	Pf3D7_14_v3	2013496	2013508	+	11.82	AAAAAAAAAAAAA
2-AAAAAAAAAAAAA	STREME-2	Pf3D7_14_v3	2013497	2013509	+	11.82	AAAAAAAAAAAAA
2-AAAAAAAAAAAAA	STREME-2	Pf3D7_14_v3	2013498	2013510	+	11.82	AAAAAAAAAAAAA
2-AAAAAAAAAAAAA	STREME-2	Pf3D7_14_v3	2013499	2013511	+	11.82	AAAAAAAAAAAAA
2-AAAAAAAAAAAAA	STREME-2	Pf3D7_14_v3	2013500	2013512	+	11.82	AAAAAAAAAAAAA
2-AAAAAAAAAAAAA	STREME-2	Pf3D7_14_v3	2013614	2013626	+	11.82	AAAAAAAAAAAAA
2-AAAAAAAAAAAAA	STREME-2	Pf3D7_14_v3	2013687	2013699	+	11.82	AAAAAAAAAAAAA
2-AAAAAAAAAAAAA	STREME-2	Pf3D7_14_v3	2013688	2013700	+	11.82	AAAAAAAAAAAAA
2-AAAAAAAAAAAAA	STREME-2	Pf3D7_14_v3	2013689	2013701	+	11.82	AAAAAAAAAAAAA
2-AAAAAAAAAAAAA	STREME-2	Pf3D7_14_v3	2013690	2013702	+	11.82	AAAAAAAAAAAAA
2-AAAAAAAAAAAAA	STREME-2	Pf3D7_14_v3	3200171	3200183	+	11.82	AAAAAAAAAAAAA
2-AAAAAAAAAAAAA	STREME-2	Pf3D7_14_v3	3200819	3200831	+	11.82	AAAAAAAAAAAAA
2-AAAAAAAAAAAAA	STREME-2	Pf3D7_14_v3	3200820	3200832	+	11.82	AAAAAAAAAAAAA
2-AAAAAAAAAAAAA	STREME-2	Pf3D7_14_v3	3200821	3200833	+	11.82	AAAAAAAAAAAAA
2-AAAAAAAAAAAAA	STREME-2	Pf3D7_14_v3	3200822	3200834	+	11.82	AAAAAAAAAAAAA
2-AAAAAAAAAAAAA	STREME-2	Pf3D7_14_v3	3201604	3201616	-	11.82	AAAAAAAAAAAAA
2-AAAAAAAAAAAAA	STREME-2	Pf3D7_14_v3	3202777	3202789	-	11.82	AAAAAAAAAAAAA
2-AAAAAAAAAAAAA	STREME-2	Pf3D7_14_v3	3202778	3202790	-	11.82	AAAAAAAAAAAAA
2-AAAAAAAAAAAAA	STREME-2	Pf3D7_14_v3	3202779	3202791	-	11.82	AAAAAAAAAAAAA
2-AAAAAAAAAAAAA	STREME-2	Pf3D7_14_v3	3202780	3202792	-	11.82	AAAAAAAAAAAAA
2-AAAAAAAAAAAAA	STREME-2	Pf3D7_14_v3	3202781	3202793	-	11.82	AAAAAAAAAAAAA
2-AAAAAAAAAAAAA	STREME-2	Pf3D7_14_v3	3202782	3202794	-	11.82	AAAAAAAAAAAAA
2-AAAAAAAAAAAAA	STREME-2	Pf3D7_14_v3	3202783	3202795	-	11.82	AAAAAAAAAAAAA
2-AAAAAAAAAAAAA	STREME-2	Pf3D7_14_v3	3202784	3202796	-	11.82	AAAAAAAAAAAAA
2-AAAAAAAAAAAAA	STREME-2	Pf3D7_14_v3	3202785	3202797	-	11.82	AAAAAAAAAAAAA
2-AAAAAAAAAAAAA	STREME-2	Pf3D7_14_v3	3202786	3202798	-	11.82	AAAAAAAAAAAAA
2-AAAAAAAAAAAAA	STREME-2	Pf3D7_14_v3	3202787	3202799	-	11.82	AAAAAAAAAAAAA
2-AAAAAAAAAAAAA	STREME-2	Pf3D7_14_v3	3202788	3202800	-	11.82	AAAAAAAAAAAAA
2-AAAAAAAAAAAAA	STREME-2	Pf3D7_14_v3	3202886	3202898	+	11.82	AAAAAAAAAAAAA
2-AAAAAAAAAAAAA	STREME-2	Pf3D7_14_v3	3202887	3202899	+	11.82	AAAAAAAAAAAAA
2-AAAAAAAAAAAAA	STREME-2	Pf3D7_14_v3	3202888	3202900	+	11.82	AAAAAAAAAAAAA
2-AAAAAAAAAAAAA	STREME-2	Pf3D7_14_v3	3202889	3202901	+	11.82	AAAAAAAAAAAAA
2-AAAAAAAAAAAAA	STREME-2	Pf3D7_14_v3	3202890	3202902	+	11.82	AAAAAAAAAAAAA
2-AAAAAAAAAAAAA	STREME-2	Pf3D7_14_v3	3202891	3202903	+	11.82	AAAAAAAAAAAAA
2-AAAAAAAAAAAAA	STREME-2	Pf3D7_14_v3	3202892	3202904	+	11.82	AAAAAAAAAAAAA
2-AAAAAAAAAAAAA	STREME-2	Pf3D7_14_v3	3202893	3202905	+	11.82	AAAAAAAAAAAAA
2-AAAAAAAAAAAAA	STREME-2	Pf3D7_14_v3	3202894	3202906	+	11.82	AAAAAAAAAAAAA
2-AAAAAAAAAAAAA	STREME-2	Pf3D7_14_v3	3203190	3203202	-	11.82	AAAAAAAAAAAAA
2-AAAAAAAAAAAAA	STREME-2	Pf3D7_14_v3	3203191	3203203	-	11.82	AAAAAAAAAAAAA
2-AAAAAAAAAAAAA	STREME-2	Pf3D7_14_v3	3203192	3203204	-	11.82	AAAAAAAAAAAAA
2-AAAAAAAAAAAAA	STREME-2	Pf3D7_14_v3	3203193	3203205	-	11.82	AAAAAAAAAAAAA
2-AAAAAAAAAAAAA	STREME-2	Pf3D7_14_v3	3203211	3203223	-	11.82	AAAAAAAAAAAAA
2-AAAAAAAAAAAAA	STREME-2	Pf3D7_14_v3	2707909	2707921	+	11.82	AAAAAAAAAAAAA
2-AAAAAAAAAAAAA	STREME-2	Pf3D7_14_v3	2707910	2707922	+	11.82	AAAAAAAAAAAAA
2-AAAAAAAAAAAAA	STREME-2	Pf3D7_14_v3	2707911	2707923	+	11.82	AAAAAAAAAAAAA
2-AAAAAAAAAAAAA	STREME-2	Pf3D7_14_v3	2707912	2707924	+	11.82	AAAAAAAAAAAAA
2-AAAAAAAAAAAAA	STREME-2	Pf3D7_14_v3	2568176	2568188	+	11.82	AAAAAAAAAAAAA
2-AAAAAAAAAAAAA	STREME-2	Pf3D7_14_v3	2568177	2568189	+	11.82	AAAAAAAAAAAAA
2-AAAAAAAAAAAAA	STREME-2	Pf3D7_14_v3	2568178	2568190	+	11.82	AAAAAAAAAAAAA
2-AAAAAAAAAAAAA	STREME-2	Pf3D7_14_v3	2568179	2568191	+	11.82	AAAAAAAAAAAAA
2-AAAAAAAAAAAAA	STREME-2	Pf3D7_14_v3	2568180	2568192	+	11.82	AAAAAAAAAAAAA
2-AAAAAAAAAAAAA	STREME-2	Pf3D7_14_v3	2568181	2568193	+	11.82	AAAAAAAAAAAAA
2-AAAAAAAAAAAAA	STREME-2	Pf3D7_14_v3	2568182	2568194	+	11.82	AAAAAAAAAAAAA
2-AAAAAAAAAAAAA	STREME-2	Pf3D7_14_v3	3163463	3163475	-	11.82	AAAAAAAAAAAAA
2-AAAAAAAAAAAAA	STREME-2	Pf3D7_14_v3	3163464	3163476	-	11.82	AAAAAAAAAAAAA
2-AAAAAAAAAAAAA	STREME-2	Pf3D7_14_v3	3163465	3163477	-	11.82	AAAAAAAAAAAAA
2-AAAAAAAAAAAAA	STREME-2	Pf3D7_14_v3	3163466	3163478	-	11.82	AAAAAAAAAAAAA
2-AAAAAAAAAAAAA	STREME-2	Pf3D7_14_v3	3163467	3163479	-	11.82	AAAAAAAAAAAAA
2-AAAAAAAAAAAAA	STREME-2	Pf3D7_14_v3	3163468	3163480	-	11.82	AAAAAAAAAAAAA
2-AAAAAAAAAAAAA	STREME-2	Pf3D7_14_v3	3163469	3163481	-	11.82	AAAAAAAAAAAAA
2-AAAAAAAAAAAAA	STREME-2	Pf3D7_14_v3	3163786	3163798	-	11.82	AAAAAAAAAAAAA
2-AAAAAAAAAAAAA	STREME-2	Pf3D7_14_v3	3164106	3164118	+	11.82	AAAAAAAAAAAAA
2-AAAAAAAAAAAAA	STREME-2	Pf3D7_14_v3	3164107	3164119	+	11.82	AAAAAAAAAAAAA
2-AAAAAAAAAAAAA	STREME-2	Pf3D7_14_v3	3164654	3164666	+	11.82	AAAAAAAAAAAAA
2-AAAAAAAAAAAAA	STREME-2	Pf3D7_14_v3	3164655	3164667	+	11.82	AAAAAAAAAAAAA
2-AAAAAAAAAAAAA	STREME-2	Pf3D7_14_v3	3164656	3164668	+	11.82	AAAAAAAAAAAAA
2-AAAAAAAAAAAAA	STREME-2	Pf3D7_14_v3	3164871	3164883	+	11.82	AAAAAAAAAAAAA
2-AAAAAAAAAAAAA	STREME-2	Pf3D7_14_v3	3165017	3165029	-	11.82	AAAAAAAAAAAAA
2-AAAAAAAAAAAAA	STREME-2	Pf3D7_14_v3	3165018	3165030	-	11.82	AAAAAAAAAAAAA
2-AAAAAAAAAAAAA	STREME-2	Pf3D7_14_v3	3165019	3165031	-	11.82	AAAAAAAAAAAAA
2-AAAAAAAAAAAAA	STREME-2	Pf3D7_14_v3	3165020	3165032	-	11.82	AAAAAAAAAAAAA
2-AAAAAAAAAAAAA	STREME-2	Pf3D7_14_v3	3166495	3166507	+	11.82	AAAAAAAAAAAAA
2-AAAAAAAAAAAAA	STREME-2	Pf3D7_14_v3	3166496	3166508	+	11.82	AAAAAAAAAAAAA
2-AAAAAAAAAAAAA	STREME-2	Pf3D7_14_v3	3166497	3166509	+	11.82	AAAAAAAAAAAAA
2-AAAAAAAAAAAAA	STREME-2	Pf3D7_14_v3	3166498	3166510	+	11.82	AAAAAAAAAAAAA
2-AAAAAAAAAAAAA	STREME-2	Pf3D7_14_v3	3166499	3166511	+	11.82	AAAAAAAAAAAAA
2-AAAAAAAAAAAAA	STREME-2	Pf3D7_14_v3	3166500	3166512	+	11.82	AAAAAAAAAAAAA
2-AAAAAAAAAAAAA	STREME-2	Pf3D7_14_v3	3166501	3166513	+	11.82	AAAAAAAAAAAAA
2-AAAAAAAAAAAAA	STREME-2	Pf3D7_14_v3	3167076	3167088	-	11.82	AAAAAAAAAAAAA
2-AAAAAAAAAAAAA	STREME-2	Pf3D7_14_v3	3167077	3167089	-	11.82	AAAAAAAAAAAAA
2-AAAAAAAAAAAAA	STREME-2	Pf3D7_14_v3	3167078	3167090	-	11.82	AAAAAAAAAAAAA
2-AAAAAAAAAAAAA	STREME-2	Pf3D7_14_v3	3167079	3167091	-	11.82	AAAAAAAAAAAAA
2-AAAAAAAAAAAAA	STREME-2	Pf3D7_14_v3	3167080	3167092	-	11.82	AAAAAAAAAAAAA
2-AAAAAAAAAAAAA	STREME-2	Pf3D7_14_v3	3167081	3167093	-	11.82	AAAAAAAAAAAAA
2-AAAAAAAAAAAAA	STREME-2	Pf3D7_14_v3	3167082	3167094	-	11.82	AAAAAAAAAAAAA
2-AAAAAAAAAAAAA	STREME-2	Pf3D7_14_v3	3167083	3167095	-	11.82	AAAAAAAAAAAAA
2-AAAAAAAAAAAAA	STREME-2	Pf3D7_14_v3	3167084	3167096	-	11.82	AAAAAAAAAAAAA
2-AAAAAAAAAAAAA	STREME-2	Pf3D7_14_v3	3167085	3167097	-	11.82	AAAAAAAAAAAAA
2-AAAAAAAAAAAAA	STREME-2	Pf3D7_14_v3	3167086	3167098	-	11.82	AAAAAAAAAAAAA
2-AAAAAAAAAAAAA	STREME-2	Pf3D7_14_v3	3167087	3167099	-	11.82	AAAAAAAAAAAAA
2-AAAAAAAAAAAAA	STREME-2	Pf3D7_14_v3	3167088	3167100	-	11.82	AAAAAAAAAAAAA
2-AAAAAAAAAAAAA	STREME-2	Pf3D7_14_v3	3167089	3167101	-	11.82	AAAAAAAAAAAAA
2-AAAAAAAAAAAAA	STREME-2	Pf3D7_14_v3	3167090	3167102	-	11.82	AAAAAAAAAAAAA
2-AAAAAAAAAAAAA	STREME-2	Pf3D7_14_v3	3167091	3167103	-	11.82	AAAAAAAAAAAAA
2-AAAAAAAAAAAAA	STREME-2	Pf3D7_14_v3	3167092	3167104	-	11.82	AAAAAAAAAAAAA
2-AAAAAAAAAAAAA	STREME-2	Pf3D7_14_v3	3019188	3019200	+	11.82	AAAAAAAAAAAAA
2-AAAAAAAAAAAAA	STREME-2	Pf3D7_14_v3	2046642	2046654	-	11.82	AAAAAAAAAAAAA
2-AAAAAAAAAAAAA	STREME-2	Pf3D7_14_v3	2046643	2046655	-	11.82	AAAAAAAAAAAAA
2-AAAAAAAAAAAAA	STREME-2	Pf3D7_14_v3	2046644	2046656	-	11.82	AAAAAAAAAAAAA
2-AAAAAAAAAAAAA	STREME-2	Pf3D7_14_v3	2046645	2046657	-	11.82	AAAAAAAAAAAAA
2-AAAAAAAAAAAAA	STREME-2	Pf3D7_14_v3	2047107	2047119	-	11.82	AAAAAAAAAAAAA
2-AAAAAAAAAAAAA	STREME-2	Pf3D7_14_v3	2047108	2047120	-	11.82	AAAAAAAAAAAAA
2-AAAAAAAAAAAAA	STREME-2	Pf3D7_14_v3	2047109	2047121	-	11.82	AAAAAAAAAAAAA
2-AAAAAAAAAAAAA	STREME-2	Pf3D7_14_v3	2047110	2047122	-	11.82	AAAAAAAAAAAAA
2-AAAAAAAAAAAAA	STREME-2	Pf3D7_14_v3	2047111	2047123	-	11.82	AAAAAAAAAAAAA
2-AAAAAAAAAAAAA	STREME-2	Pf3D7_14_v3	2047112	2047124	-	11.82	AAAAAAAAAAAAA
2-AAAAAAAAAAAAA	STREME-2	Pf3D7_14_v3	2047113	2047125	-	11.82	AAAAAAAAAAAAA
2-AAAAAAAAAAAAA	STREME-2	Pf3D7_14_v3	2047114	2047126	-	11.82	AAAAAAAAAAAAA
2-AAAAAAAAAAAAA	STREME-2	Pf3D7_14_v3	2047115	2047127	-	11.82	AAAAAAAAAAAAA
2-AAAAAAAAAAAAA	STREME-2	Pf3D7_14_v3	2047116	2047128	-	11.82	AAAAAAAAAAAAA
2-AAAAAAAAAAAAA	STREME-2	Pf3D7_14_v3	1890138	1890150	-	11.82	AAAAAAAAAAAAA
2-AAAAAAAAAAAAA	STREME-2	Pf3D7_14_v3	1890504	1890516	-	11.82	AAAAAAAAAAAAA
2-AAAAAAAAAAAAA	STREME-2	Pf3D7_14_v3	1515551	1515563	-	11.82	AAAAAAAAAAAAA
2-AAAAAAAAAAAAA	STREME-2	Pf3D7_14_v3	1515552	1515564	-	11.82	AAAAAAAAAAAAA
2-AAAAAAAAAAAAA	STREME-2	Pf3D7_14_v3	1515553	1515565	-	11.82	AAAAAAAAAAAAA
2-AAAAAAAAAAAAA	STREME-2	Pf3D7_14_v3	1515554	1515566	-	11.82	AAAAAAAAAAAAA
2-AAAAAAAAAAAAA	STREME-2	Pf3D7_14_v3	1515555	1515567	-	11.82	AAAAAAAAAAAAA
2-AAAAAAAAAAAAA	STREME-2	Pf3D7_14_v3	1515783	1515795	-	11.82	AAAAAAAAAAAAA
2-AAAAAAAAAAAAA	STREME-2	Pf3D7_14_v3	1515784	1515796	-	11.82	AAAAAAAAAAAAA
2-AAAAAAAAAAAAA	STREME-2	Pf3D7_14_v3	1515785	1515797	-	11.82	AAAAAAAAAAAAA
2-AAAAAAAAAAAAA	STREME-2	Pf3D7_14_v3	1515786	1515798	-	11.82	AAAAAAAAAAAAA
2-AAAAAAAAAAAAA	STREME-2	Pf3D7_14_v3	1515787	1515799	-	11.82	AAAAAAAAAAAAA
2-AAAAAAAAAAAAA	STREME-2	Pf3D7_14_v3	1515788	1515800	-	11.82	AAAAAAAAAAAAA
2-AAAAAAAAAAAAA	STREME-2	Pf3D7_14_v3	1377132	1377144	-	11.82	AAAAAAAAAAAAA
2-AAAAAAAAAAAAA	STREME-2	Pf3D7_14_v3	1377133	1377145	-	11.82	AAAAAAAAAAAAA
2-AAAAAAAAAAAAA	STREME-2	Pf3D7_14_v3	1377134	1377146	-	11.82	AAAAAAAAAAAAA
2-AAAAAAAAAAAAA	STREME-2	Pf3D7_14_v3	1377135	1377147	-	11.82	AAAAAAAAAAAAA
2-AAAAAAAAAAAAA	STREME-2	Pf3D7_14_v3	1377136	1377148	-	11.82	AAAAAAAAAAAAA
2-AAAAAAAAAAAAA	STREME-2	Pf3D7_14_v3	1377137	1377149	-	11.82	AAAAAAAAAAAAA
2-AAAAAAAAAAAAA	STREME-2	Pf3D7_14_v3	1377138	1377150	-	11.82	AAAAAAAAAAAAA
2-AAAAAAAAAAAAA	STREME-2	Pf3D7_14_v3	1377139	1377151	-	11.82	AAAAAAAAAAAAA
2-AAAAAAAAAAAAA	STREME-2	Pf3D7_14_v3	1377280	1377292	-	11.82	AAAAAAAAAAAAA
2-AAAAAAAAAAAAA	STREME-2	Pf3D7_14_v3	1377281	1377293	-	11.82	AAAAAAAAAAAAA
2-AAAAAAAAAAAAA	STREME-2	Pf3D7_14_v3	1377282	1377294	-	11.82	AAAAAAAAAAAAA
2-AAAAAAAAAAAAA	STREME-2	Pf3D7_14_v3	1377283	1377295	-	11.82	AAAAAAAAAAAAA
2-AAAAAAAAAAAAA	STREME-2	Pf3D7_14_v3	1377284	1377296	-	11.82	AAAAAAAAAAAAA
2-AAAAAAAAAAAAA	STREME-2	Pf3D7_14_v3	1377285	1377297	-	11.82	AAAAAAAAAAAAA
2-AAAAAAAAAAAAA	STREME-2	Pf3D7_14_v3	1377286	1377298	-	11.82	AAAAAAAAAAAAA
2-AAAAAAAAAAAAA	STREME-2	Pf3D7_14_v3	1377287	1377299	-	11.82	AAAAAAAAAAAAA
2-AAAAAAAAAAAAA	STREME-2	Pf3D7_14_v3	2256748	2256760	+	11.82	AAAAAAAAAAAAA
2-AAAAAAAAAAAAA	STREME-2	Pf3D7_14_v3	2256749	2256761	+	11.82	AAAAAAAAAAAAA
2-AAAAAAAAAAAAA	STREME-2	Pf3D7_14_v3	2256750	2256762	+	11.82	AAAAAAAAAAAAA
2-AAAAAAAAAAAAA	STREME-2	Pf3D7_14_v3	2256751	2256763	+	11.82	AAAAAAAAAAAAA
2-AAAAAAAAAAAAA	STREME-2	Pf3D7_14_v3	2257065	2257077	-	11.82	AAAAAAAAAAAAA
2-AAAAAAAAAAAAA	STREME-2	Pf3D7_14_v3	2257066	2257078	-	11.82	AAAAAAAAAAAAA
2-AAAAAAAAAAAAA	STREME-2	Pf3D7_14_v3	2257067	2257079	-	11.82	AAAAAAAAAAAAA
2-AAAAAAAAAAAAA	STREME-2	Pf3D7_14_v3	2257068	2257080	-	11.82	AAAAAAAAAAAAA
2-AAAAAAAAAAAAA	STREME-2	Pf3D7_14_v3	2257182	2257194	+	11.82	AAAAAAAAAAAAA
2-AAAAAAAAAAAAA	STREME-2	Pf3D7_14_v3	2257623	2257635	-	11.82	AAAAAAAAAAAAA
2-AAAAAAAAAAAAA	STREME-2	Pf3D7_14_v3	2257624	2257636	-	11.82	AAAAAAAAAAAAA
2-AAAAAAAAAAAAA	STREME-2	Pf3D7_14_v3	2257625	2257637	-	11.82	AAAAAAAAAAAAA
2-AAAAAAAAAAAAA	STREME-2	Pf3D7_14_v3	2257626	2257638	-	11.82	AAAAAAAAAAAAA
2-AAAAAAAAAAAAA	STREME-2	Pf3D7_14_v3	2257627	2257639	-	11.82	AAAAAAAAAAAAA
2-AAAAAAAAAAAAA	STREME-2	Pf3D7_14_v3	2257628	2257640	-	11.82	AAAAAAAAAAAAA
2-AAAAAAAAAAAAA	STREME-2	Pf3D7_14_v3	2257629	2257641	-	11.82	AAAAAAAAAAAAA
2-AAAAAAAAAAAAA	STREME-2	Pf3D7_14_v3	2257630	2257642	-	11.82	AAAAAAAAAAAAA
2-AAAAAAAAAAAAA	STREME-2	Pf3D7_14_v3	2257631	2257643	-	11.82	AAAAAAAAAAAAA
2-AAAAAAAAAAAAA	STREME-2	Pf3D7_14_v3	2257858	2257870	-	11.82	AAAAAAAAAAAAA
2-AAAAAAAAAAAAA	STREME-2	Pf3D7_14_v3	2257859	2257871	-	11.82	AAAAAAAAAAAAA
2-AAAAAAAAAAAAA	STREME-2	Pf3D7_14_v3	2257860	2257872	-	11.82	AAAAAAAAAAAAA
2-AAAAAAAAAAAAA	STREME-2	Pf3D7_14_v3	2257861	2257873	-	11.82	AAAAAAAAAAAAA
2-AAAAAAAAAAAAA	STREME-2	Pf3D7_14_v3	2257862	2257874	-	11.82	AAAAAAAAAAAAA
2-AAAAAAAAAAAAA	STREME-2	Pf3D7_14_v3	2257863	2257875	-	11.82	AAAAAAAAAAAAA
2-AAAAAAAAAAAAA	STREME-2	Pf3D7_14_v3	2257864	2257876	-	11.82	AAAAAAAAAAAAA
2-AAAAAAAAAAAAA	STREME-2	Pf3D7_14_v3	2257865	2257877	-	11.82	AAAAAAAAAAAAA
2-AAAAAAAAAAAAA	STREME-2	Pf3D7_14_v3	2257866	2257878	-	11.82	AAAAAAAAAAAAA
2-AAAAAAAAAAAAA	STREME-2	Pf3D7_14_v3	2257867	2257879	-	11.82	AAAAAAAAAAAAA
2-AAAAAAAAAAAAA	STREME-2	Pf3D7_14_v3	2257868	2257880	-	11.82	AAAAAAAAAAAAA
2-AAAAAAAAAAAAA	STREME-2	Pf3D7_14_v3	2257869	2257881	-	11.82	AAAAAAAAAAAAA
2-AAAAAAAAAAAAA	STREME-2	Pf3D7_14_v3	2257870	2257882	-	11.82	AAAAAAAAAAAAA
2-AAAAAAAAAAAAA	STREME-2	Pf3D7_14_v3	2257871	2257883	-	11.82	AAAAAAAAAAAAA
2-AAAAAAAAAAAAA	STREME-2	Pf3D7_14_v3	2257872	2257884	-	11.82	AAAAAAAAAAAAA
2-AAAAAAAAAAAAA	STREME-2	Pf3D7_14_v3	2257873	2257885	-	11.82	AAAAAAAAAAAAA
2-AAAAAAAAAAAAA	STREME-2	Pf3D7_14_v3	2258032	2258044	-	11.82	AAAAAAAAAAAAA
2-AAAAAAAAAAAAA	STREME-2	Pf3D7_14_v3	2258033	2258045	-	11.82	AAAAAAAAAAAAA
2-AAAAAAAAAAAAA	STREME-2	Pf3D7_14_v3	2258034	2258046	-	11.82	AAAAAAAAAAAAA
2-AAAAAAAAAAAAA	STREME-2	Pf3D7_14_v3	2258035	2258047	-	11.82	AAAAAAAAAAAAA
2-AAAAAAAAAAAAA	STREME-2	Pf3D7_14_v3	2258036	2258048	-	11.82	AAAAAAAAAAAAA
2-AAAAAAAAAAAAA	STREME-2	Pf3D7_14_v3	2258037	2258049	-	11.82	AAAAAAAAAAAAA
2-AAAAAAAAAAAAA	STREME-2	Pf3D7_14_v3	2258038	2258050	-	11.82	AAAAAAAAAAAAA
2-AAAAAAAAAAAAA	STREME-2	Pf3D7_14_v3	2258039	2258051	-	11.82	AAAAAAAAAAAAA
2-AAAAAAAAAAAAA	STREME-2	Pf3D7_14_v3	2258040	2258052	-	11.82	AAAAAAAAAAAAA
2-AAAAAAAAAAAAA	STREME-2	Pf3D7_14_v3	2258041	2258053	-	11.82	AAAAAAAAAAAAA
2-AAAAAAAAAAAAA	STREME-2	Pf3D7_14_v3	2258042	2258054	-	11.82	AAAAAAAAAAAAA
2-AAAAAAAAAAAAA	STREME-2	Pf3D7_14_v3	2258043	2258055	-	11.82	AAAAAAAAAAAAA
2-AAAAAAAAAAAAA	STREME-2	Pf3D7_14_v3	2258044	2258056	-	11.82	AAAAAAAAAAAAA
2-AAAAAAAAAAAAA	STREME-2	Pf3D7_14_v3	2258045	2258057	-	11.82	AAAAAAAAAAAAA
2-AAAAAAAAAAAAA	STREME-2	Pf3D7_14_v3	2258046	2258058	-	11.82	AAAAAAAAAAAAA
2-AAAAAAAAAAAAA	STREME-2	Pf3D7_14_v3	2258047	2258059	-	11.82	AAAAAAAAAAAAA
2-AAAAAAAAAAAAA	STREME-2	Pf3D7_14_v3	2258048	2258060	-	11.82	AAAAAAAAAAAAA
2-AAAAAAAAAAAAA	STREME-2	Pf3D7_14_v3	2258049	2258061	-	11.82	AAAAAAAAAAAAA
2-AAAAAAAAAAAAA	STREME-2	Pf3D7_14_v3	2258236	2258248	-	11.82	AAAAAAAAAAAAA
2-AAAAAAAAAAAAA	STREME-2	Pf3D7_14_v3	2258237	2258249	-	11.82	AAAAAAAAAAAAA
2-AAAAAAAAAAAAA	STREME-2	Pf3D7_14_v3	2258238	2258250	-	11.82	AAAAAAAAAAAAA
2-AAAAAAAAAAAAA	STREME-2	Pf3D7_14_v3	2258239	2258251	-	11.82	AAAAAAAAAAAAA
2-AAAAAAAAAAAAA	STREME-2	Pf3D7_14_v3	2258240	2258252	-	11.82	AAAAAAAAAAAAA
2-AAAAAAAAAAAAA	STREME-2	Pf3D7_14_v3	2258241	2258253	-	11.82	AAAAAAAAAAAAA
2-AAAAAAAAAAAAA	STREME-2	Pf3D7_14_v3	2258242	2258254	-	11.82	AAAAAAAAAAAAA
2-AAAAAAAAAAAAA	STREME-2	Pf3D7_14_v3	2258456	2258468	+	11.82	AAAAAAAAAAAAA
2-AAAAAAAAAAAAA	STREME-2	Pf3D7_14_v3	2258457	2258469	+	11.82	AAAAAAAAAAAAA
2-AAAAAAAAAAAAA	STREME-2	Pf3D7_14_v3	2258458	2258470	+	11.82	AAAAAAAAAAAAA
2-AAAAAAAAAAAAA	STREME-2	Pf3D7_14_v3	2258459	2258471	+	11.82	AAAAAAAAAAAAA
2-AAAAAAAAAAAAA	STREME-2	Pf3D7_14_v3	2258460	2258472	+	11.82	AAAAAAAAAAAAA
2-AAAAAAAAAAAAA	STREME-2	Pf3D7_14_v3	2258461	2258473	+	11.82	AAAAAAAAAAAAA
2-AAAAAAAAAAAAA	STREME-2	Pf3D7_14_v3	2258462	2258474	+	11.82	AAAAAAAAAAAAA
2-AAAAAAAAAAAAA	STREME-2	Pf3D7_14_v3	2258463	2258475	+	11.82	AAAAAAAAAAAAA
2-AAAAAAAAAAAAA	STREME-2	Pf3D7_14_v3	2258464	2258476	+	11.82	AAAAAAAAAAAAA
2-AAAAAAAAAAAAA	STREME-2	Pf3D7_14_v3	2258576	2258588	+	11.82	AAAAAAAAAAAAA
2-AAAAAAAAAAAAA	STREME-2	Pf3D7_14_v3	2258577	2258589	+	11.82	AAAAAAAAAAAAA
2-AAAAAAAAAAAAA	STREME-2	Pf3D7_14_v3	2258578	2258590	+	11.82	AAAAAAAAAAAAA
2-AAAAAAAAAAAAA	STREME-2	Pf3D7_14_v3	2258664	2258676	-	11.82	AAAAAAAAAAAAA
2-AAAAAAAAAAAAA	STREME-2	Pf3D7_14_v3	2258665	2258677	-	11.82	AAAAAAAAAAAAA
2-AAAAAAAAAAAAA	STREME-2	Pf3D7_14_v3	2258666	2258678	-	11.82	AAAAAAAAAAAAA
2-AAAAAAAAAAAAA	STREME-2	Pf3D7_14_v3	2258667	2258679	-	11.82	AAAAAAAAAAAAA
2-AAAAAAAAAAAAA	STREME-2	Pf3D7_14_v3	2258668	2258680	-	11.82	AAAAAAAAAAAAA
2-AAAAAAAAAAAAA	STREME-2	Pf3D7_14_v3	2258669	2258681	-	11.82	AAAAAAAAAAAAA
2-AAAAAAAAAAAAA	STREME-2	Pf3D7_14_v3	2258670	2258682	-	11.82	AAAAAAAAAAAAA
2-AAAAAAAAAAAAA	STREME-2	Pf3D7_14_v3	2258671	2258683	-	11.82	AAAAAAAAAAAAA
2-AAAAAAAAAAAAA	STREME-2	Pf3D7_14_v3	2258672	2258684	-	11.82	AAAAAAAAAAAAA
2-AAAAAAAAAAAAA	STREME-2	Pf3D7_14_v3	2258673	2258685	-	11.82	AAAAAAAAAAAAA
2-AAAAAAAAAAAAA	STREME-2	Pf3D7_14_v3	2258674	2258686	-	11.82	AAAAAAAAAAAAA
2-AAAAAAAAAAAAA	STREME-2	Pf3D7_14_v3	2258675	2258687	-	11.82	AAAAAAAAAAAAA
2-AAAAAAAAAAAAA	STREME-2	Pf3D7_14_v3	2258676	2258688	-	11.82	AAAAAAAAAAAAA
2-AAAAAAAAAAAAA	STREME-2	Pf3D7_14_v3	2258677	2258689	-	11.82	AAAAAAAAAAAAA
2-AAAAAAAAAAAAA	STREME-2	Pf3D7_14_v3	2259179	2259191	-	11.82	AAAAAAAAAAAAA
2-AAAAAAAAAAAAA	STREME-2	Pf3D7_14_v3	2259180	2259192	-	11.82	AAAAAAAAAAAAA
2-AAAAAAAAAAAAA	STREME-2	Pf3D7_14_v3	2259181	2259193	-	11.82	AAAAAAAAAAAAA
2-AAAAAAAAAAAAA	STREME-2	Pf3D7_14_v3	2259182	2259194	-	11.82	AAAAAAAAAAAAA
2-AAAAAAAAAAAAA	STREME-2	Pf3D7_14_v3	2259183	2259195	-	11.82	AAAAAAAAAAAAA
2-AAAAAAAAAAAAA	STREME-2	Pf3D7_14_v3	2259184	2259196	-	11.82	AAAAAAAAAAAAA
2-AAAAAAAAAAAAA	STREME-2	Pf3D7_14_v3	2259185	2259197	-	11.82	AAAAAAAAAAAAA
2-AAAAAAAAAAAAA	STREME-2	Pf3D7_14_v3	2259186	2259198	-	11.82	AAAAAAAAAAAAA
2-AAAAAAAAAAAAA	STREME-2	Pf3D7_14_v3	2259413	2259425	-	11.82	AAAAAAAAAAAAA
2-AAAAAAAAAAAAA	STREME-2	Pf3D7_14_v3	2259414	2259426	-	11.82	AAAAAAAAAAAAA
2-AAAAAAAAAAAAA	STREME-2	Pf3D7_14_v3	2259415	2259427	-	11.82	AAAAAAAAAAAAA
2-AAAAAAAAAAAAA	STREME-2	Pf3D7_14_v3	2259416	2259428	-	11.82	AAAAAAAAAAAAA
2-AAAAAAAAAAAAA	STREME-2	Pf3D7_14_v3	2259417	2259429	-	11.82	AAAAAAAAAAAAA
2-AAAAAAAAAAAAA	STREME-2	Pf3D7_14_v3	2259418	2259430	-	11.82	AAAAAAAAAAAAA
2-AAAAAAAAAAAAA	STREME-2	Pf3D7_14_v3	2259419	2259431	-	11.82	AAAAAAAAAAAAA
2-AAAAAAAAAAAAA	STREME-2	Pf3D7_14_v3	2259420	2259432	-	11.82	AAAAAAAAAAAAA
2-AAAAAAAAAAAAA	STREME-2	Pf3D7_14_v3	2259421	2259433	-	11.82	AAAAAAAAAAAAA
2-AAAAAAAAAAAAA	STREME-2	Pf3D7_14_v3	2259422	2259434	-	11.82	AAAAAAAAAAAAA
2-AAAAAAAAAAAAA	STREME-2	Pf3D7_14_v3	2259423	2259435	-	11.82	AAAAAAAAAAAAA
2-AAAAAAAAAAAAA	STREME-2	Pf3D7_14_v3	2259424	2259436	-	11.82	AAAAAAAAAAAAA
2-AAAAAAAAAAAAA	STREME-2	Pf3D7_14_v3	2259425	2259437	-	11.82	AAAAAAAAAAAAA
2-AAAAAAAAAAAAA	STREME-2	Pf3D7_14_v3	2259426	2259438	-	11.82	AAAAAAAAAAAAA
2-AAAAAAAAAAAAA	STREME-2	Pf3D7_14_v3	2259427	2259439	-	11.82	AAAAAAAAAAAAA
2-AAAAAAAAAAAAA	STREME-2	Pf3D7_14_v3	2259428	2259440	-	11.82	AAAAAAAAAAAAA
2-AAAAAAAAAAAAA	STREME-2	Pf3D7_14_v3	2259429	2259441	-	11.82	AAAAAAAAAAAAA
2-AAAAAAAAAAAAA	STREME-2	Pf3D7_14_v3	2259430	2259442	-	11.82	AAAAAAAAAAAAA
2-AAAAAAAAAAAAA	STREME-2	Pf3D7_14_v3	2132566	2132578	-	11.82	AAAAAAAAAAAAA
2-AAAAAAAAAAAAA	STREME-2	Pf3D7_14_v3	2132567	2132579	-	11.82	AAAAAAAAAAAAA
2-AAAAAAAAAAAAA	STREME-2	Pf3D7_14_v3	2132568	2132580	-	11.82	AAAAAAAAAAAAA
2-AAAAAAAAAAAAA	STREME-2	Pf3D7_14_v3	2132569	2132581	-	11.82	AAAAAAAAAAAAA
2-AAAAAAAAAAAAA	STREME-2	Pf3D7_14_v3	2132570	2132582	-	11.82	AAAAAAAAAAAAA
2-AAAAAAAAAAAAA	STREME-2	Pf3D7_14_v3	2132571	2132583	-	11.82	AAAAAAAAAAAAA
2-AAAAAAAAAAAAA	STREME-2	Pf3D7_14_v3	2132572	2132584	-	11.82	AAAAAAAAAAAAA
2-AAAAAAAAAAAAA	STREME-2	Pf3D7_14_v3	2132573	2132585	-	11.82	AAAAAAAAAAAAA
2-AAAAAAAAAAAAA	STREME-2	Pf3D7_14_v3	2132574	2132586	-	11.82	AAAAAAAAAAAAA
2-AAAAAAAAAAAAA	STREME-2	Pf3D7_14_v3	2132575	2132587	-	11.82	AAAAAAAAAAAAA
2-AAAAAAAAAAAAA	STREME-2	Pf3D7_14_v3	3213890	3213902	-	11.82	AAAAAAAAAAAAA
2-AAAAAAAAAAAAA	STREME-2	Pf3D7_14_v3	3215193	3215205	-	11.82	AAAAAAAAAAAAA
2-AAAAAAAAAAAAA	STREME-2	Pf3D7_14_v3	3215194	3215206	-	11.82	AAAAAAAAAAAAA
2-AAAAAAAAAAAAA	STREME-2	Pf3D7_14_v3	3215195	3215207	-	11.82	AAAAAAAAAAAAA
2-AAAAAAAAAAAAA	STREME-2	Pf3D7_14_v3	3215889	3215901	-	11.82	AAAAAAAAAAAAA
2-AAAAAAAAAAAAA	STREME-2	Pf3D7_14_v3	3215890	3215902	-	11.82	AAAAAAAAAAAAA
2-AAAAAAAAAAAAA	STREME-2	Pf3D7_14_v3	3215891	3215903	-	11.82	AAAAAAAAAAAAA
2-AAAAAAAAAAAAA	STREME-2	Pf3D7_14_v3	3215892	3215904	-	11.82	AAAAAAAAAAAAA
2-AAAAAAAAAAAAA	STREME-2	Pf3D7_14_v3	3215941	3215953	-	11.82	AAAAAAAAAAAAA
2-AAAAAAAAAAAAA	STREME-2	Pf3D7_14_v3	3215942	3215954	-	11.82	AAAAAAAAAAAAA
2-AAAAAAAAAAAAA	STREME-2	Pf3D7_14_v3	3215943	3215955	-	11.82	AAAAAAAAAAAAA
2-AAAAAAAAAAAAA	STREME-2	Pf3D7_14_v3	3215944	3215956	-	11.82	AAAAAAAAAAAAA
2-AAAAAAAAAAAAA	STREME-2	Pf3D7_14_v3	3215945	3215957	-	11.82	AAAAAAAAAAAAA
2-AAAAAAAAAAAAA	STREME-2	Pf3D7_14_v3	3215946	3215958	-	11.82	AAAAAAAAAAAAA
2-AAAAAAAAAAAAA	STREME-2	Pf3D7_14_v3	3215947	3215959	-	11.82	AAAAAAAAAAAAA
2-AAAAAAAAAAAAA	STREME-2	Pf3D7_14_v3	3215948	3215960	-	11.82	AAAAAAAAAAAAA
2-AAAAAAAAAAAAA	STREME-2	Pf3D7_14_v3	3215949	3215961	-	11.82	AAAAAAAAAAAAA
2-AAAAAAAAAAAAA	STREME-2	Pf3D7_14_v3	3215950	3215962	-	11.82	AAAAAAAAAAAAA
2-AAAAAAAAAAAAA	STREME-2	Pf3D7_14_v3	3215951	3215963	-	11.82	AAAAAAAAAAAAA
2-AAAAAAAAAAAAA	STREME-2	Pf3D7_14_v3	3215952	3215964	-	11.82	AAAAAAAAAAAAA
2-AAAAAAAAAAAAA	STREME-2	Pf3D7_14_v3	3215953	3215965	-	11.82	AAAAAAAAAAAAA
2-AAAAAAAAAAAAA	STREME-2	Pf3D7_14_v3	3216268	3216280	+	11.82	AAAAAAAAAAAAA
2-AAAAAAAAAAAAA	STREME-2	Pf3D7_14_v3	3216269	3216281	+	11.82	AAAAAAAAAAAAA
2-AAAAAAAAAAAAA	STREME-2	Pf3D7_14_v3	3216270	3216282	+	11.82	AAAAAAAAAAAAA
2-AAAAAAAAAAAAA	STREME-2	Pf3D7_14_v3	3216271	3216283	+	11.82	AAAAAAAAAAAAA
2-AAAAAAAAAAAAA	STREME-2	Pf3D7_14_v3	3216272	3216284	+	11.82	AAAAAAAAAAAAA
2-AAAAAAAAAAAAA	STREME-2	Pf3D7_14_v3	3216273	3216285	+	11.82	AAAAAAAAAAAAA
2-AAAAAAAAAAAAA	STREME-2	Pf3D7_14_v3	3216274	3216286	+	11.82	AAAAAAAAAAAAA
2-AAAAAAAAAAAAA	STREME-2	Pf3D7_14_v3	3216275	3216287	+	11.82	AAAAAAAAAAAAA
2-AAAAAAAAAAAAA	STREME-2	Pf3D7_14_v3	3216276	3216288	+	11.82	AAAAAAAAAAAAA
2-AAAAAAAAAAAAA	STREME-2	Pf3D7_14_v3	3216277	3216289	+	11.82	AAAAAAAAAAAAA
2-AAAAAAAAAAAAA	STREME-2	Pf3D7_14_v3	3216278	3216290	+	11.82	AAAAAAAAAAAAA
2-AAAAAAAAAAAAA	STREME-2	Pf3D7_14_v3	3216376	3216388	-	11.82	AAAAAAAAAAAAA
2-AAAAAAAAAAAAA	STREME-2	Pf3D7_14_v3	3216377	3216389	-	11.82	AAAAAAAAAAAAA
2-AAAAAAAAAAAAA	STREME-2	Pf3D7_14_v3	3216378	3216390	-	11.82	AAAAAAAAAAAAA
2-AAAAAAAAAAAAA	STREME-2	Pf3D7_14_v3	3216379	3216391	-	11.82	AAAAAAAAAAAAA
2-AAAAAAAAAAAAA	STREME-2	Pf3D7_14_v3	3216380	3216392	-	11.82	AAAAAAAAAAAAA
2-AAAAAAAAAAAAA	STREME-2	Pf3D7_14_v3	3216381	3216393	-	11.82	AAAAAAAAAAAAA
2-AAAAAAAAAAAAA	STREME-2	Pf3D7_14_v3	3216382	3216394	-	11.82	AAAAAAAAAAAAA
2-AAAAAAAAAAAAA	STREME-2	Pf3D7_14_v3	3216383	3216395	-	11.82	AAAAAAAAAAAAA
2-AAAAAAAAAAAAA	STREME-2	Pf3D7_14_v3	3216384	3216396	-	11.82	AAAAAAAAAAAAA
2-AAAAAAAAAAAAA	STREME-2	Pf3D7_14_v3	3216385	3216397	-	11.82	AAAAAAAAAAAAA
2-AAAAAAAAAAAAA	STREME-2	Pf3D7_14_v3	3216386	3216398	-	11.82	AAAAAAAAAAAAA
2-AAAAAAAAAAAAA	STREME-2	Pf3D7_14_v3	3216387	3216399	-	11.82	AAAAAAAAAAAAA
2-AAAAAAAAAAAAA	STREME-2	Pf3D7_14_v3	3216388	3216400	-	11.82	AAAAAAAAAAAAA
2-AAAAAAAAAAAAA	STREME-2	Pf3D7_14_v3	3217078	3217090	+	11.82	AAAAAAAAAAAAA
2-AAAAAAAAAAAAA	STREME-2	Pf3D7_14_v3	3217079	3217091	+	11.82	AAAAAAAAAAAAA
2-AAAAAAAAAAAAA	STREME-2	Pf3D7_14_v3	3217080	3217092	+	11.82	AAAAAAAAAAAAA
2-AAAAAAAAAAAAA	STREME-2	Pf3D7_14_v3	3217081	3217093	+	11.82	AAAAAAAAAAAAA
2-AAAAAAAAAAAAA	STREME-2	Pf3D7_14_v3	3217104	3217116	+	11.82	AAAAAAAAAAAAA
2-AAAAAAAAAAAAA	STREME-2	Pf3D7_14_v3	1868706	1868718	+	11.82	AAAAAAAAAAAAA
2-AAAAAAAAAAAAA	STREME-2	Pf3D7_14_v3	1868707	1868719	+	11.82	AAAAAAAAAAAAA
2-AAAAAAAAAAAAA	STREME-2	Pf3D7_14_v3	1868708	1868720	+	11.82	AAAAAAAAAAAAA
2-AAAAAAAAAAAAA	STREME-2	Pf3D7_14_v3	1868709	1868721	+	11.82	AAAAAAAAAAAAA
2-AAAAAAAAAAAAA	STREME-2	Pf3D7_14_v3	1868710	1868722	+	11.82	AAAAAAAAAAAAA
2-AAAAAAAAAAAAA	STREME-2	Pf3D7_14_v3	1868845	1868857	+	11.82	AAAAAAAAAAAAA
2-AAAAAAAAAAAAA	STREME-2	Pf3D7_14_v3	1868846	1868858	+	11.82	AAAAAAAAAAAAA
2-AAAAAAAAAAAAA	STREME-2	Pf3D7_14_v3	1868860	1868872	+	11.82	AAAAAAAAAAAAA
2-AAAAAAAAAAAAA	STREME-2	Pf3D7_14_v3	1868861	1868873	+	11.82	AAAAAAAAAAAAA
2-AAAAAAAAAAAAA	STREME-2	Pf3D7_14_v3	1868862	1868874	+	11.82	AAAAAAAAAAAAA
2-AAAAAAAAAAAAA	STREME-2	Pf3D7_14_v3	3176597	3176609	-	11.82	AAAAAAAAAAAAA
2-AAAAAAAAAAAAA	STREME-2	Pf3D7_14_v3	3176598	3176610	-	11.82	AAAAAAAAAAAAA
2-AAAAAAAAAAAAA	STREME-2	Pf3D7_14_v3	3176599	3176611	-	11.82	AAAAAAAAAAAAA
2-AAAAAAAAAAAAA	STREME-2	Pf3D7_14_v3	3179235	3179247	+	11.82	AAAAAAAAAAAAA
2-AAAAAAAAAAAAA	STREME-2	Pf3D7_14_v3	3179236	3179248	+	11.82	AAAAAAAAAAAAA
2-AAAAAAAAAAAAA	STREME-2	Pf3D7_14_v3	3179237	3179249	+	11.82	AAAAAAAAAAAAA
2-AAAAAAAAAAAAA	STREME-2	Pf3D7_14_v3	3179238	3179250	+	11.82	AAAAAAAAAAAAA
2-AAAAAAAAAAAAA	STREME-2	Pf3D7_14_v3	3179239	3179251	+	11.82	AAAAAAAAAAAAA
2-AAAAAAAAAAAAA	STREME-2	Pf3D7_14_v3	3179240	3179252	+	11.82	AAAAAAAAAAAAA
2-AAAAAAAAAAAAA	STREME-2	Pf3D7_14_v3	3179241	3179253	+	11.82	AAAAAAAAAAAAA
2-AAAAAAAAAAAAA	STREME-2	Pf3D7_14_v3	3179242	3179254	+	11.82	AAAAAAAAAAAAA
2-AAAAAAAAAAAAA	STREME-2	Pf3D7_14_v3	3179243	3179255	+	11.82	AAAAAAAAAAAAA
2-AAAAAAAAAAAAA	STREME-2	Pf3D7_14_v3	3179244	3179256	+	11.82	AAAAAAAAAAAAA
2-AAAAAAAAAAAAA	STREME-2	Pf3D7_14_v3	3179245	3179257	+	11.82	AAAAAAAAAAAAA
2-AAAAAAAAAAAAA	STREME-2	Pf3D7_14_v3	3179246	3179258	+	11.82	AAAAAAAAAAAAA
2-AAAAAAAAAAAAA	STREME-2	Pf3D7_14_v3	3182388	3182400	+	11.82	AAAAAAAAAAAAA
2-AAAAAAAAAAAAA	STREME-2	Pf3D7_14_v3	3182607	3182619	-	11.82	AAAAAAAAAAAAA
2-AAAAAAAAAAAAA	STREME-2	Pf3D7_14_v3	3182608	3182620	-	11.82	AAAAAAAAAAAAA
2-AAAAAAAAAAAAA	STREME-2	Pf3D7_14_v3	3182609	3182621	-	11.82	AAAAAAAAAAAAA
2-AAAAAAAAAAAAA	STREME-2	Pf3D7_14_v3	3182610	3182622	-	11.82	AAAAAAAAAAAAA
2-AAAAAAAAAAAAA	STREME-2	Pf3D7_14_v3	3182611	3182623	-	11.82	AAAAAAAAAAAAA
2-AAAAAAAAAAAAA	STREME-2	Pf3D7_14_v3	3182612	3182624	-	11.82	AAAAAAAAAAAAA
2-AAAAAAAAAAAAA	STREME-2	Pf3D7_14_v3	3183020	3183032	-	11.82	AAAAAAAAAAAAA
2-AAAAAAAAAAAAA	STREME-2	Pf3D7_14_v3	2333392	2333404	+	11.82	AAAAAAAAAAAAA
2-AAAAAAAAAAAAA	STREME-2	Pf3D7_14_v3	2333393	2333405	+	11.82	AAAAAAAAAAAAA
2-AAAAAAAAAAAAA	STREME-2	Pf3D7_14_v3	2333394	2333406	+	11.82	AAAAAAAAAAAAA
2-AAAAAAAAAAAAA	STREME-2	Pf3D7_14_v3	2333395	2333407	+	11.82	AAAAAAAAAAAAA
2-AAAAAAAAAAAAA	STREME-2	Pf3D7_14_v3	2768613	2768625	+	11.82	AAAAAAAAAAAAA
2-AAAAAAAAAAAAA	STREME-2	Pf3D7_14_v3	2768614	2768626	+	11.82	AAAAAAAAAAAAA
2-AAAAAAAAAAAAA	STREME-2	Pf3D7_14_v3	2768615	2768627	+	11.82	AAAAAAAAAAAAA
2-AAAAAAAAAAAAA	STREME-2	Pf3D7_14_v3	2768616	2768628	+	11.82	AAAAAAAAAAAAA
2-AAAAAAAAAAAAA	STREME-2	Pf3D7_14_v3	2768617	2768629	+	11.82	AAAAAAAAAAAAA
2-AAAAAAAAAAAAA	STREME-2	Pf3D7_14_v3	2768618	2768630	+	11.82	AAAAAAAAAAAAA
2-AAAAAAAAAAAAA	STREME-2	Pf3D7_14_v3	2768619	2768631	+	11.82	AAAAAAAAAAAAA
2-AAAAAAAAAAAAA	STREME-2	Pf3D7_14_v3	2768620	2768632	+	11.82	AAAAAAAAAAAAA
2-AAAAAAAAAAAAA	STREME-2	Pf3D7_14_v3	2768621	2768633	+	11.82	AAAAAAAAAAAAA
2-AAAAAAAAAAAAA	STREME-2	Pf3D7_14_v3	1548504	1548516	-	11.82	AAAAAAAAAAAAA
2-AAAAAAAAAAAAA	STREME-2	Pf3D7_14_v3	2996626	2996638	-	11.82	AAAAAAAAAAAAA
2-AAAAAAAAAAAAA	STREME-2	Pf3D7_14_v3	2996627	2996639	-	11.82	AAAAAAAAAAAAA
2-AAAAAAAAAAAAA	STREME-2	Pf3D7_14_v3	2996628	2996640	-	11.82	AAAAAAAAAAAAA
2-AAAAAAAAAAAAA	STREME-2	Pf3D7_14_v3	1699614	1699626	+	11.82	AAAAAAAAAAAAA
2-AAAAAAAAAAAAA	STREME-2	Pf3D7_14_v3	1699615	1699627	+	11.82	AAAAAAAAAAAAA
2-AAAAAAAAAAAAA	STREME-2	Pf3D7_14_v3	1699616	1699628	+	11.82	AAAAAAAAAAAAA
2-AAAAAAAAAAAAA	STREME-2	Pf3D7_14_v3	1699617	1699629	+	11.82	AAAAAAAAAAAAA
2-AAAAAAAAAAAAA	STREME-2	Pf3D7_14_v3	2805894	2805906	-	11.82	AAAAAAAAAAAAA
2-AAAAAAAAAAAAA	STREME-2	Pf3D7_14_v3	2805895	2805907	-	11.82	AAAAAAAAAAAAA
2-AAAAAAAAAAAAA	STREME-2	Pf3D7_14_v3	2805896	2805908	-	11.82	AAAAAAAAAAAAA
2-AAAAAAAAAAAAA	STREME-2	Pf3D7_14_v3	2805897	2805909	-	11.82	AAAAAAAAAAAAA
2-AAAAAAAAAAAAA	STREME-2	Pf3D7_14_v3	2805898	2805910	-	11.82	AAAAAAAAAAAAA
2-AAAAAAAAAAAAA	STREME-2	Pf3D7_14_v3	2805899	2805911	-	11.82	AAAAAAAAAAAAA
2-AAAAAAAAAAAAA	STREME-2	Pf3D7_14_v3	2805900	2805912	-	11.82	AAAAAAAAAAAAA
2-AAAAAAAAAAAAA	STREME-2	Pf3D7_14_v3	2805901	2805913	-	11.82	AAAAAAAAAAAAA
2-AAAAAAAAAAAAA	STREME-2	Pf3D7_14_v3	2806117	2806129	-	11.82	AAAAAAAAAAAAA
2-AAAAAAAAAAAAA	STREME-2	Pf3D7_14_v3	2806118	2806130	-	11.82	AAAAAAAAAAAAA
2-AAAAAAAAAAAAA	STREME-2	Pf3D7_14_v3	2806119	2806131	-	11.82	AAAAAAAAAAAAA
2-AAAAAAAAAAAAA	STREME-2	Pf3D7_14_v3	2806120	2806132	-	11.82	AAAAAAAAAAAAA
2-AAAAAAAAAAAAA	STREME-2	Pf3D7_14_v3	2806121	2806133	-	11.82	AAAAAAAAAAAAA
2-AAAAAAAAAAAAA	STREME-2	Pf3D7_14_v3	2806122	2806134	-	11.82	AAAAAAAAAAAAA
2-AAAAAAAAAAAAA	STREME-2	Pf3D7_14_v3	2806123	2806135	-	11.82	AAAAAAAAAAAAA
2-AAAAAAAAAAAAA	STREME-2	Pf3D7_14_v3	2806124	2806136	-	11.82	AAAAAAAAAAAAA
2-AAAAAAAAAAAAA	STREME-2	Pf3D7_14_v3	2806499	2806511	-	11.82	AAAAAAAAAAAAA
2-AAAAAAAAAAAAA	STREME-2	Pf3D7_14_v3	2806500	2806512	-	11.82	AAAAAAAAAAAAA
2-AAAAAAAAAAAAA	STREME-2	Pf3D7_14_v3	2806501	2806513	-	11.82	AAAAAAAAAAAAA
2-AAAAAAAAAAAAA	STREME-2	Pf3D7_14_v3	2806502	2806514	-	11.82	AAAAAAAAAAAAA
2-AAAAAAAAAAAAA	STREME-2	Pf3D7_14_v3	2806503	2806515	-	11.82	AAAAAAAAAAAAA
2-AAAAAAAAAAAAA	STREME-2	Pf3D7_14_v3	2806504	2806516	-	11.82	AAAAAAAAAAAAA
2-AAAAAAAAAAAAA	STREME-2	Pf3D7_14_v3	2806505	2806517	-	11.82	AAAAAAAAAAAAA
2-AAAAAAAAAAAAA	STREME-2	Pf3D7_14_v3	2806506	2806518	-	11.82	AAAAAAAAAAAAA
2-AAAAAAAAAAAAA	STREME-2	Pf3D7_14_v3	2806599	2806611	-	11.82	AAAAAAAAAAAAA
2-AAAAAAAAAAAAA	STREME-2	Pf3D7_14_v3	2806600	2806612	-	11.82	AAAAAAAAAAAAA
2-AAAAAAAAAAAAA	STREME-2	Pf3D7_14_v3	2806601	2806613	-	11.82	AAAAAAAAAAAAA
2-AAAAAAAAAAAAA	STREME-2	Pf3D7_14_v3	2806602	2806614	-	11.82	AAAAAAAAAAAAA
2-AAAAAAAAAAAAA	STREME-2	Pf3D7_14_v3	2806603	2806615	-	11.82	AAAAAAAAAAAAA
2-AAAAAAAAAAAAA	STREME-2	Pf3D7_14_v3	2807037	2807049	-	11.82	AAAAAAAAAAAAA
2-AAAAAAAAAAAAA	STREME-2	Pf3D7_14_v3	2807038	2807050	-	11.82	AAAAAAAAAAAAA
2-AAAAAAAAAAAAA	STREME-2	Pf3D7_14_v3	2807039	2807051	-	11.82	AAAAAAAAAAAAA
2-AAAAAAAAAAAAA	STREME-2	Pf3D7_14_v3	2807040	2807052	-	11.82	AAAAAAAAAAAAA
2-AAAAAAAAAAAAA	STREME-2	Pf3D7_14_v3	2807269	2807281	-	11.82	AAAAAAAAAAAAA
2-AAAAAAAAAAAAA	STREME-2	Pf3D7_14_v3	2807270	2807282	-	11.82	AAAAAAAAAAAAA
2-AAAAAAAAAAAAA	STREME-2	Pf3D7_14_v3	2807271	2807283	-	11.82	AAAAAAAAAAAAA
2-AAAAAAAAAAAAA	STREME-2	Pf3D7_14_v3	2807272	2807284	-	11.82	AAAAAAAAAAAAA
2-AAAAAAAAAAAAA	STREME-2	Pf3D7_14_v3	2807273	2807285	-	11.82	AAAAAAAAAAAAA
2-AAAAAAAAAAAAA	STREME-2	Pf3D7_14_v3	2807274	2807286	-	11.82	AAAAAAAAAAAAA
2-AAAAAAAAAAAAA	STREME-2	Pf3D7_14_v3	2807335	2807347	-	11.82	AAAAAAAAAAAAA
2-AAAAAAAAAAAAA	STREME-2	Pf3D7_14_v3	2807336	2807348	-	11.82	AAAAAAAAAAAAA
2-AAAAAAAAAAAAA	STREME-2	Pf3D7_14_v3	2807337	2807349	-	11.82	AAAAAAAAAAAAA
2-AAAAAAAAAAAAA	STREME-2	Pf3D7_14_v3	2807338	2807350	-	11.82	AAAAAAAAAAAAA
2-AAAAAAAAAAAAA	STREME-2	Pf3D7_14_v3	2807339	2807351	-	11.82	AAAAAAAAAAAAA
2-AAAAAAAAAAAAA	STREME-2	Pf3D7_14_v3	2807340	2807352	-	11.82	AAAAAAAAAAAAA
2-AAAAAAAAAAAAA	STREME-2	Pf3D7_14_v3	2807341	2807353	-	11.82	AAAAAAAAAAAAA
2-AAAAAAAAAAAAA	STREME-2	Pf3D7_14_v3	2807342	2807354	-	11.82	AAAAAAAAAAAAA
2-AAAAAAAAAAAAA	STREME-2	Pf3D7_14_v3	2807343	2807355	-	11.82	AAAAAAAAAAAAA
2-AAAAAAAAAAAAA	STREME-2	Pf3D7_14_v3	2807344	2807356	-	11.82	AAAAAAAAAAAAA
2-AAAAAAAAAAAAA	STREME-2	Pf3D7_14_v3	2807345	2807357	-	11.82	AAAAAAAAAAAAA
2-AAAAAAAAAAAAA	STREME-2	Pf3D7_14_v3	2808060	2808072	-	11.82	AAAAAAAAAAAAA
2-AAAAAAAAAAAAA	STREME-2	Pf3D7_14_v3	2808061	2808073	-	11.82	AAAAAAAAAAAAA
2-AAAAAAAAAAAAA	STREME-2	Pf3D7_14_v3	2808062	2808074	-	11.82	AAAAAAAAAAAAA
2-AAAAAAAAAAAAA	STREME-2	Pf3D7_14_v3	3073847	3073859	-	11.82	AAAAAAAAAAAAA
2-AAAAAAAAAAAAA	STREME-2	Pf3D7_14_v3	3073848	3073860	-	11.82	AAAAAAAAAAAAA
2-AAAAAAAAAAAAA	STREME-2	Pf3D7_14_v3	3073849	3073861	-	11.82	AAAAAAAAAAAAA
2-AAAAAAAAAAAAA	STREME-2	Pf3D7_14_v3	3073918	3073930	-	11.82	AAAAAAAAAAAAA
2-AAAAAAAAAAAAA	STREME-2	Pf3D7_14_v3	3073919	3073931	-	11.82	AAAAAAAAAAAAA
2-AAAAAAAAAAAAA	STREME-2	Pf3D7_14_v3	3073920	3073932	-	11.82	AAAAAAAAAAAAA
2-AAAAAAAAAAAAA	STREME-2	Pf3D7_14_v3	3073921	3073933	-	11.82	AAAAAAAAAAAAA
2-AAAAAAAAAAAAA	STREME-2	Pf3D7_14_v3	3073922	3073934	-	11.82	AAAAAAAAAAAAA
2-AAAAAAAAAAAAA	STREME-2	Pf3D7_14_v3	3074152	3074164	-	11.82	AAAAAAAAAAAAA
2-AAAAAAAAAAAAA	STREME-2	Pf3D7_14_v3	3074153	3074165	-	11.82	AAAAAAAAAAAAA
2-AAAAAAAAAAAAA	STREME-2	Pf3D7_14_v3	3074154	3074166	-	11.82	AAAAAAAAAAAAA
2-AAAAAAAAAAAAA	STREME-2	Pf3D7_14_v3	3074155	3074167	-	11.82	AAAAAAAAAAAAA
2-AAAAAAAAAAAAA	STREME-2	Pf3D7_14_v3	3074156	3074168	-	11.82	AAAAAAAAAAAAA
2-AAAAAAAAAAAAA	STREME-2	Pf3D7_14_v3	2979997	2980009	+	11.82	AAAAAAAAAAAAA
2-AAAAAAAAAAAAA	STREME-2	Pf3D7_14_v3	2979998	2980010	+	11.82	AAAAAAAAAAAAA
2-AAAAAAAAAAAAA	STREME-2	Pf3D7_14_v3	2979999	2980011	+	11.82	AAAAAAAAAAAAA
2-AAAAAAAAAAAAA	STREME-2	Pf3D7_14_v3	2014855	2014867	+	11.82	AAAAAAAAAAAAA
2-AAAAAAAAAAAAA	STREME-2	Pf3D7_14_v3	2014856	2014868	+	11.82	AAAAAAAAAAAAA
2-AAAAAAAAAAAAA	STREME-2	Pf3D7_14_v3	2014857	2014869	+	11.82	AAAAAAAAAAAAA
2-AAAAAAAAAAAAA	STREME-2	Pf3D7_14_v3	2015093	2015105	-	11.82	AAAAAAAAAAAAA
2-AAAAAAAAAAAAA	STREME-2	Pf3D7_14_v3	2015094	2015106	-	11.82	AAAAAAAAAAAAA
2-AAAAAAAAAAAAA	STREME-2	Pf3D7_14_v3	2015095	2015107	-	11.82	AAAAAAAAAAAAA
2-AAAAAAAAAAAAA	STREME-2	Pf3D7_14_v3	2015096	2015108	-	11.82	AAAAAAAAAAAAA
2-AAAAAAAAAAAAA	STREME-2	Pf3D7_14_v3	2015097	2015109	-	11.82	AAAAAAAAAAAAA
2-AAAAAAAAAAAAA	STREME-2	Pf3D7_14_v3	2015098	2015110	-	11.82	AAAAAAAAAAAAA
2-AAAAAAAAAAAAA	STREME-2	Pf3D7_14_v3	2015099	2015111	-	11.82	AAAAAAAAAAAAA
2-AAAAAAAAAAAAA	STREME-2	Pf3D7_14_v3	2015100	2015112	-	11.82	AAAAAAAAAAAAA
2-AAAAAAAAAAAAA	STREME-2	Pf3D7_14_v3	2015101	2015113	-	11.82	AAAAAAAAAAAAA
2-AAAAAAAAAAAAA	STREME-2	Pf3D7_14_v3	2015102	2015114	-	11.82	AAAAAAAAAAAAA
2-AAAAAAAAAAAAA	STREME-2	Pf3D7_14_v3	2015103	2015115	-	11.82	AAAAAAAAAAAAA
2-AAAAAAAAAAAAA	STREME-2	Pf3D7_14_v3	2015104	2015116	-	11.82	AAAAAAAAAAAAA
2-AAAAAAAAAAAAA	STREME-2	Pf3D7_14_v3	2015105	2015117	-	11.82	AAAAAAAAAAAAA
2-AAAAAAAAAAAAA	STREME-2	Pf3D7_14_v3	2015106	2015118	-	11.82	AAAAAAAAAAAAA
2-AAAAAAAAAAAAA	STREME-2	Pf3D7_14_v3	2015107	2015119	-	11.82	AAAAAAAAAAAAA
2-AAAAAAAAAAAAA	STREME-2	Pf3D7_14_v3	2015108	2015120	-	11.82	AAAAAAAAAAAAA
2-AAAAAAAAAAAAA	STREME-2	Pf3D7_14_v3	2015109	2015121	-	11.82	AAAAAAAAAAAAA
2-AAAAAAAAAAAAA	STREME-2	Pf3D7_14_v3	2015110	2015122	-	11.82	AAAAAAAAAAAAA
2-AAAAAAAAAAAAA	STREME-2	Pf3D7_14_v3	2015111	2015123	-	11.82	AAAAAAAAAAAAA
2-AAAAAAAAAAAAA	STREME-2	Pf3D7_14_v3	2015112	2015124	-	11.82	AAAAAAAAAAAAA
2-AAAAAAAAAAAAA	STREME-2	Pf3D7_14_v3	2015113	2015125	-	11.82	AAAAAAAAAAAAA
2-AAAAAAAAAAAAA	STREME-2	Pf3D7_14_v3	2015114	2015126	-	11.82	AAAAAAAAAAAAA
2-AAAAAAAAAAAAA	STREME-2	Pf3D7_14_v3	2015115	2015127	-	11.82	AAAAAAAAAAAAA
2-AAAAAAAAAAAAA	STREME-2	Pf3D7_14_v3	1263702	1263714	+	11.82	AAAAAAAAAAAAA
2-AAAAAAAAAAAAA	STREME-2	Pf3D7_14_v3	1263703	1263715	+	11.82	AAAAAAAAAAAAA
2-AAAAAAAAAAAAA	STREME-2	Pf3D7_14_v3	3218236	3218248	-	11.82	AAAAAAAAAAAAA
2-AAAAAAAAAAAAA	STREME-2	Pf3D7_14_v3	3218606	3218618	-	11.82	AAAAAAAAAAAAA
2-AAAAAAAAAAAAA	STREME-2	Pf3D7_14_v3	3218607	3218619	-	11.82	AAAAAAAAAAAAA
2-AAAAAAAAAAAAA	STREME-2	Pf3D7_14_v3	3218608	3218620	-	11.82	AAAAAAAAAAAAA
2-AAAAAAAAAAAAA	STREME-2	Pf3D7_14_v3	3218609	3218621	-	11.82	AAAAAAAAAAAAA
2-AAAAAAAAAAAAA	STREME-2	Pf3D7_14_v3	3219126	3219138	-	11.82	AAAAAAAAAAAAA
2-AAAAAAAAAAAAA	STREME-2	Pf3D7_14_v3	3219127	3219139	-	11.82	AAAAAAAAAAAAA
2-AAAAAAAAAAAAA	STREME-2	Pf3D7_14_v3	3219128	3219140	-	11.82	AAAAAAAAAAAAA
2-AAAAAAAAAAAAA	STREME-2	Pf3D7_14_v3	3219129	3219141	-	11.82	AAAAAAAAAAAAA
2-AAAAAAAAAAAAA	STREME-2	Pf3D7_14_v3	3219130	3219142	-	11.82	AAAAAAAAAAAAA
2-AAAAAAAAAAAAA	STREME-2	Pf3D7_14_v3	3219736	3219748	+	11.82	AAAAAAAAAAAAA
2-AAAAAAAAAAAAA	STREME-2	Pf3D7_14_v3	3219737	3219749	+	11.82	AAAAAAAAAAAAA
2-AAAAAAAAAAAAA	STREME-2	Pf3D7_14_v3	3219738	3219750	+	11.82	AAAAAAAAAAAAA
2-AAAAAAAAAAAAA	STREME-2	Pf3D7_14_v3	3219739	3219751	+	11.82	AAAAAAAAAAAAA
2-AAAAAAAAAAAAA	STREME-2	Pf3D7_14_v3	3219740	3219752	+	11.82	AAAAAAAAAAAAA
2-AAAAAAAAAAAAA	STREME-2	Pf3D7_14_v3	3223851	3223863	-	11.82	AAAAAAAAAAAAA
2-AAAAAAAAAAAAA	STREME-2	Pf3D7_14_v3	3223852	3223864	-	11.82	AAAAAAAAAAAAA
2-AAAAAAAAAAAAA	STREME-2	Pf3D7_14_v3	3223853	3223865	-	11.82	AAAAAAAAAAAAA
2-AAAAAAAAAAAAA	STREME-2	Pf3D7_14_v3	3223854	3223866	-	11.82	AAAAAAAAAAAAA
2-AAAAAAAAAAAAA	STREME-2	Pf3D7_14_v3	3223855	3223867	-	11.82	AAAAAAAAAAAAA
2-AAAAAAAAAAAAA	STREME-2	Pf3D7_14_v3	3223856	3223868	-	11.82	AAAAAAAAAAAAA
2-AAAAAAAAAAAAA	STREME-2	Pf3D7_14_v3	3223857	3223869	-	11.82	AAAAAAAAAAAAA
2-AAAAAAAAAAAAA	STREME-2	Pf3D7_14_v3	3223858	3223870	-	11.82	AAAAAAAAAAAAA
2-AAAAAAAAAAAAA	STREME-2	Pf3D7_14_v3	3223859	3223871	-	11.82	AAAAAAAAAAAAA
2-AAAAAAAAAAAAA	STREME-2	Pf3D7_14_v3	3223860	3223872	-	11.82	AAAAAAAAAAAAA
2-AAAAAAAAAAAAA	STREME-2	Pf3D7_14_v3	1229510	1229522	-	11.82	AAAAAAAAAAAAA
2-AAAAAAAAAAAAA	STREME-2	Pf3D7_14_v3	1229511	1229523	-	11.82	AAAAAAAAAAAAA
2-AAAAAAAAAAAAA	STREME-2	Pf3D7_14_v3	1229512	1229524	-	11.82	AAAAAAAAAAAAA
2-AAAAAAAAAAAAA	STREME-2	Pf3D7_14_v3	1237691	1237703	+	11.82	AAAAAAAAAAAAA
2-AAAAAAAAAAAAA	STREME-2	Pf3D7_14_v3	1237692	1237704	+	11.82	AAAAAAAAAAAAA
2-AAAAAAAAAAAAA	STREME-2	Pf3D7_14_v3	1237693	1237705	+	11.82	AAAAAAAAAAAAA
2-AAAAAAAAAAAAA	STREME-2	Pf3D7_14_v3	1237694	1237706	+	11.82	AAAAAAAAAAAAA
2-AAAAAAAAAAAAA	STREME-2	Pf3D7_14_v3	1237695	1237707	+	11.82	AAAAAAAAAAAAA
2-AAAAAAAAAAAAA	STREME-2	Pf3D7_14_v3	1237696	1237708	+	11.82	AAAAAAAAAAAAA
2-AAAAAAAAAAAAA	STREME-2	Pf3D7_14_v3	1237697	1237709	+	11.82	AAAAAAAAAAAAA
2-AAAAAAAAAAAAA	STREME-2	Pf3D7_14_v3	1237698	1237710	+	11.82	AAAAAAAAAAAAA
2-AAAAAAAAAAAAA	STREME-2	Pf3D7_14_v3	1237699	1237711	+	11.82	AAAAAAAAAAAAA
2-AAAAAAAAAAAAA	STREME-2	Pf3D7_14_v3	1237700	1237712	+	11.82	AAAAAAAAAAAAA
2-AAAAAAAAAAAAA	STREME-2	Pf3D7_14_v3	1237701	1237713	+	11.82	AAAAAAAAAAAAA
2-AAAAAAAAAAAAA	STREME-2	Pf3D7_14_v3	1237702	1237714	+	11.82	AAAAAAAAAAAAA
2-AAAAAAAAAAAAA	STREME-2	Pf3D7_14_v3	1237703	1237715	+	11.82	AAAAAAAAAAAAA
2-AAAAAAAAAAAAA	STREME-2	Pf3D7_14_v3	1237704	1237716	+	11.82	AAAAAAAAAAAAA
2-AAAAAAAAAAAAA	STREME-2	Pf3D7_14_v3	1237924	1237936	-	11.82	AAAAAAAAAAAAA
2-AAAAAAAAAAAAA	STREME-2	Pf3D7_14_v3	1238099	1238111	+	11.82	AAAAAAAAAAAAA
2-AAAAAAAAAAAAA	STREME-2	Pf3D7_14_v3	3249062	3249074	-	11.82	AAAAAAAAAAAAA
2-AAAAAAAAAAAAA	STREME-2	Pf3D7_14_v3	3249063	3249075	-	11.82	AAAAAAAAAAAAA
2-AAAAAAAAAAAAA	STREME-2	Pf3D7_14_v3	3249064	3249076	-	11.82	AAAAAAAAAAAAA
2-AAAAAAAAAAAAA	STREME-2	Pf3D7_14_v3	3249065	3249077	-	11.82	AAAAAAAAAAAAA
2-AAAAAAAAAAAAA	STREME-2	Pf3D7_14_v3	3249066	3249078	-	11.82	AAAAAAAAAAAAA
2-AAAAAAAAAAAAA	STREME-2	Pf3D7_14_v3	3251076	3251088	-	11.82	AAAAAAAAAAAAA
2-AAAAAAAAAAAAA	STREME-2	Pf3D7_14_v3	3251077	3251089	-	11.82	AAAAAAAAAAAAA
2-AAAAAAAAAAAAA	STREME-2	Pf3D7_14_v3	3251078	3251090	-	11.82	AAAAAAAAAAAAA
2-AAAAAAAAAAAAA	STREME-2	Pf3D7_14_v3	3251079	3251091	-	11.82	AAAAAAAAAAAAA
2-AAAAAAAAAAAAA	STREME-2	Pf3D7_14_v3	3251080	3251092	-	11.82	AAAAAAAAAAAAA
2-AAAAAAAAAAAAA	STREME-2	Pf3D7_14_v3	3251081	3251093	-	11.82	AAAAAAAAAAAAA
2-AAAAAAAAAAAAA	STREME-2	Pf3D7_14_v3	3251082	3251094	-	11.82	AAAAAAAAAAAAA
2-AAAAAAAAAAAAA	STREME-2	Pf3D7_14_v3	3251083	3251095	-	11.82	AAAAAAAAAAAAA
2-AAAAAAAAAAAAA	STREME-2	Pf3D7_14_v3	3251084	3251096	-	11.82	AAAAAAAAAAAAA
2-AAAAAAAAAAAAA	STREME-2	Pf3D7_14_v3	3251085	3251097	-	11.82	AAAAAAAAAAAAA
2-AAAAAAAAAAAAA	STREME-2	Pf3D7_14_v3	3251086	3251098	-	11.82	AAAAAAAAAAAAA
2-AAAAAAAAAAAAA	STREME-2	Pf3D7_14_v3	3251087	3251099	-	11.82	AAAAAAAAAAAAA
2-AAAAAAAAAAAAA	STREME-2	Pf3D7_14_v3	3251088	3251100	-	11.82	AAAAAAAAAAAAA
2-AAAAAAAAAAAAA	STREME-2	Pf3D7_14_v3	3252198	3252210	-	11.82	AAAAAAAAAAAAA
2-AAAAAAAAAAAAA	STREME-2	Pf3D7_14_v3	3252199	3252211	-	11.82	AAAAAAAAAAAAA
2-AAAAAAAAAAAAA	STREME-2	Pf3D7_14_v3	3207926	3207938	-	11.82	AAAAAAAAAAAAA
2-AAAAAAAAAAAAA	STREME-2	Pf3D7_14_v3	3207927	3207939	-	11.82	AAAAAAAAAAAAA
2-AAAAAAAAAAAAA	STREME-2	Pf3D7_14_v3	3207928	3207940	-	11.82	AAAAAAAAAAAAA
2-AAAAAAAAAAAAA	STREME-2	Pf3D7_14_v3	3211620	3211632	+	11.82	AAAAAAAAAAAAA
2-AAAAAAAAAAAAA	STREME-2	Pf3D7_14_v3	3211621	3211633	+	11.82	AAAAAAAAAAAAA
2-AAAAAAAAAAAAA	STREME-2	Pf3D7_14_v3	3211622	3211634	+	11.82	AAAAAAAAAAAAA
2-AAAAAAAAAAAAA	STREME-2	Pf3D7_14_v3	2102330	2102342	+	11.82	AAAAAAAAAAAAA
2-AAAAAAAAAAAAA	STREME-2	Pf3D7_14_v3	2102331	2102343	+	11.82	AAAAAAAAAAAAA
2-AAAAAAAAAAAAA	STREME-2	Pf3D7_14_v3	2102332	2102344	+	11.82	AAAAAAAAAAAAA
2-AAAAAAAAAAAAA	STREME-2	Pf3D7_14_v3	2102333	2102345	+	11.82	AAAAAAAAAAAAA
2-AAAAAAAAAAAAA	STREME-2	Pf3D7_14_v3	2102334	2102346	+	11.82	AAAAAAAAAAAAA
2-AAAAAAAAAAAAA	STREME-2	Pf3D7_14_v3	2102335	2102347	+	11.82	AAAAAAAAAAAAA
2-AAAAAAAAAAAAA	STREME-2	Pf3D7_14_v3	2102795	2102807	-	11.82	AAAAAAAAAAAAA
2-AAAAAAAAAAAAA	STREME-2	Pf3D7_14_v3	2102796	2102808	-	11.82	AAAAAAAAAAAAA
2-AAAAAAAAAAAAA	STREME-2	Pf3D7_14_v3	2102797	2102809	-	11.82	AAAAAAAAAAAAA
2-AAAAAAAAAAAAA	STREME-2	Pf3D7_14_v3	2102798	2102810	-	11.82	AAAAAAAAAAAAA
2-AAAAAAAAAAAAA	STREME-2	Pf3D7_14_v3	2102799	2102811	-	11.82	AAAAAAAAAAAAA
2-AAAAAAAAAAAAA	STREME-2	Pf3D7_14_v3	2102800	2102812	-	11.82	AAAAAAAAAAAAA
2-AAAAAAAAAAAAA	STREME-2	Pf3D7_14_v3	2102840	2102852	+	11.82	AAAAAAAAAAAAA
2-AAAAAAAAAAAAA	STREME-2	Pf3D7_14_v3	2102841	2102853	+	11.82	AAAAAAAAAAAAA
2-AAAAAAAAAAAAA	STREME-2	Pf3D7_14_v3	2102842	2102854	+	11.82	AAAAAAAAAAAAA
2-AAAAAAAAAAAAA	STREME-2	Pf3D7_14_v3	2103074	2103086	-	11.82	AAAAAAAAAAAAA
2-AAAAAAAAAAAAA	STREME-2	Pf3D7_14_v3	2103075	2103087	-	11.82	AAAAAAAAAAAAA
2-AAAAAAAAAAAAA	STREME-2	Pf3D7_14_v3	2103111	2103123	+	11.82	AAAAAAAAAAAAA
2-AAAAAAAAAAAAA	STREME-2	Pf3D7_14_v3	2103540	2103552	+	11.82	AAAAAAAAAAAAA
2-AAAAAAAAAAAAA	STREME-2	Pf3D7_14_v3	2103612	2103624	+	11.82	AAAAAAAAAAAAA
2-AAAAAAAAAAAAA	STREME-2	Pf3D7_14_v3	2103613	2103625	+	11.82	AAAAAAAAAAAAA
2-AAAAAAAAAAAAA	STREME-2	Pf3D7_14_v3	2103614	2103626	+	11.82	AAAAAAAAAAAAA
2-AAAAAAAAAAAAA	STREME-2	Pf3D7_14_v3	2103615	2103627	+	11.82	AAAAAAAAAAAAA
2-AAAAAAAAAAAAA	STREME-2	Pf3D7_14_v3	2103616	2103628	+	11.82	AAAAAAAAAAAAA
2-AAAAAAAAAAAAA	STREME-2	Pf3D7_14_v3	2103617	2103629	+	11.82	AAAAAAAAAAAAA
2-AAAAAAAAAAAAA	STREME-2	Pf3D7_14_v3	2103618	2103630	+	11.82	AAAAAAAAAAAAA
2-AAAAAAAAAAAAA	STREME-2	Pf3D7_14_v3	2103619	2103631	+	11.82	AAAAAAAAAAAAA
2-AAAAAAAAAAAAA	STREME-2	Pf3D7_14_v3	2103620	2103632	+	11.82	AAAAAAAAAAAAA
2-AAAAAAAAAAAAA	STREME-2	Pf3D7_14_v3	2103621	2103633	+	11.82	AAAAAAAAAAAAA
2-AAAAAAAAAAAAA	STREME-2	Pf3D7_14_v3	2103622	2103634	+	11.82	AAAAAAAAAAAAA
2-AAAAAAAAAAAAA	STREME-2	Pf3D7_14_v3	2103623	2103635	+	11.82	AAAAAAAAAAAAA
2-AAAAAAAAAAAAA	STREME-2	Pf3D7_14_v3	2103624	2103636	+	11.82	AAAAAAAAAAAAA
2-AAAAAAAAAAAAA	STREME-2	Pf3D7_14_v3	2103855	2103867	-	11.82	AAAAAAAAAAAAA
2-AAAAAAAAAAAAA	STREME-2	Pf3D7_14_v3	2103856	2103868	-	11.82	AAAAAAAAAAAAA
2-AAAAAAAAAAAAA	STREME-2	Pf3D7_14_v3	2104089	2104101	-	11.82	AAAAAAAAAAAAA
2-AAAAAAAAAAAAA	STREME-2	Pf3D7_14_v3	2104090	2104102	-	11.82	AAAAAAAAAAAAA
2-AAAAAAAAAAAAA	STREME-2	Pf3D7_14_v3	2104091	2104103	-	11.82	AAAAAAAAAAAAA
2-AAAAAAAAAAAAA	STREME-2	Pf3D7_14_v3	2104092	2104104	-	11.82	AAAAAAAAAAAAA
2-AAAAAAAAAAAAA	STREME-2	Pf3D7_14_v3	2104093	2104105	-	11.82	AAAAAAAAAAAAA
2-AAAAAAAAAAAAA	STREME-2	Pf3D7_14_v3	2104094	2104106	-	11.82	AAAAAAAAAAAAA
2-AAAAAAAAAAAAA	STREME-2	Pf3D7_14_v3	2104095	2104107	-	11.82	AAAAAAAAAAAAA
2-AAAAAAAAAAAAA	STREME-2	Pf3D7_14_v3	2484756	2484768	+	11.82	AAAAAAAAAAAAA
2-AAAAAAAAAAAAA	STREME-2	Pf3D7_14_v3	2484757	2484769	+	11.82	AAAAAAAAAAAAA
2-AAAAAAAAAAAAA	STREME-2	Pf3D7_14_v3	2484758	2484770	+	11.82	AAAAAAAAAAAAA
2-AAAAAAAAAAAAA	STREME-2	Pf3D7_14_v3	2484759	2484771	+	11.82	AAAAAAAAAAAAA
2-AAAAAAAAAAAAA	STREME-2	Pf3D7_14_v3	2484760	2484772	+	11.82	AAAAAAAAAAAAA
2-AAAAAAAAAAAAA	STREME-2	Pf3D7_14_v3	2484761	2484773	+	11.82	AAAAAAAAAAAAA
2-AAAAAAAAAAAAA	STREME-2	Pf3D7_14_v3	2484762	2484774	+	11.82	AAAAAAAAAAAAA
2-AAAAAAAAAAAAA	STREME-2	Pf3D7_14_v3	2484763	2484775	+	11.82	AAAAAAAAAAAAA
2-AAAAAAAAAAAAA	STREME-2	Pf3D7_14_v3	2484764	2484776	+	11.82	AAAAAAAAAAAAA
2-AAAAAAAAAAAAA	STREME-2	Pf3D7_14_v3	2484765	2484777	+	11.82	AAAAAAAAAAAAA
2-AAAAAAAAAAAAA	STREME-2	Pf3D7_14_v3	2484766	2484778	+	11.82	AAAAAAAAAAAAA
2-AAAAAAAAAAAAA	STREME-2	Pf3D7_14_v3	2484767	2484779	+	11.82	AAAAAAAAAAAAA
2-AAAAAAAAAAAAA	STREME-2	Pf3D7_14_v3	2484768	2484780	+	11.82	AAAAAAAAAAAAA
2-AAAAAAAAAAAAA	STREME-2	Pf3D7_14_v3	2484769	2484781	+	11.82	AAAAAAAAAAAAA
2-AAAAAAAAAAAAA	STREME-2	Pf3D7_14_v3	2484770	2484782	+	11.82	AAAAAAAAAAAAA
2-AAAAAAAAAAAAA	STREME-2	Pf3D7_14_v3	2484771	2484783	+	11.82	AAAAAAAAAAAAA
2-AAAAAAAAAAAAA	STREME-2	Pf3D7_14_v3	2484772	2484784	+	11.82	AAAAAAAAAAAAA
2-AAAAAAAAAAAAA	STREME-2	Pf3D7_14_v3	2484773	2484785	+	11.82	AAAAAAAAAAAAA
2-AAAAAAAAAAAAA	STREME-2	Pf3D7_14_v3	2485004	2485016	-	11.82	AAAAAAAAAAAAA
2-AAAAAAAAAAAAA	STREME-2	Pf3D7_14_v3	2485005	2485017	-	11.82	AAAAAAAAAAAAA
2-AAAAAAAAAAAAA	STREME-2	Pf3D7_14_v3	2485006	2485018	-	11.82	AAAAAAAAAAAAA
2-AAAAAAAAAAAAA	STREME-2	Pf3D7_14_v3	2798582	2798594	+	11.82	AAAAAAAAAAAAA
2-AAAAAAAAAAAAA	STREME-2	Pf3D7_14_v3	2798583	2798595	+	11.82	AAAAAAAAAAAAA
2-AAAAAAAAAAAAA	STREME-2	Pf3D7_14_v3	2798584	2798596	+	11.82	AAAAAAAAAAAAA
2-AAAAAAAAAAAAA	STREME-2	Pf3D7_14_v3	2799022	2799034	-	11.82	AAAAAAAAAAAAA
2-AAAAAAAAAAAAA	STREME-2	Pf3D7_14_v3	2799023	2799035	-	11.82	AAAAAAAAAAAAA
2-AAAAAAAAAAAAA	STREME-2	Pf3D7_14_v3	3227455	3227467	-	11.82	AAAAAAAAAAAAA
2-AAAAAAAAAAAAA	STREME-2	Pf3D7_14_v3	3227456	3227468	-	11.82	AAAAAAAAAAAAA
2-AAAAAAAAAAAAA	STREME-2	Pf3D7_14_v3	3227457	3227469	-	11.82	AAAAAAAAAAAAA
2-AAAAAAAAAAAAA	STREME-2	Pf3D7_14_v3	1889308	1889320	-	11.82	AAAAAAAAAAAAA
2-AAAAAAAAAAAAA	STREME-2	Pf3D7_14_v3	1889309	1889321	-	11.82	AAAAAAAAAAAAA
2-AAAAAAAAAAAAA	STREME-2	Pf3D7_14_v3	1889310	1889322	-	11.82	AAAAAAAAAAAAA
2-AAAAAAAAAAAAA	STREME-2	Pf3D7_14_v3	1889311	1889323	-	11.82	AAAAAAAAAAAAA
2-AAAAAAAAAAAAA	STREME-2	Pf3D7_14_v3	1668130	1668142	+	11.82	AAAAAAAAAAAAA
2-AAAAAAAAAAAAA	STREME-2	Pf3D7_14_v3	1668131	1668143	+	11.82	AAAAAAAAAAAAA
2-AAAAAAAAAAAAA	STREME-2	Pf3D7_14_v3	1668132	1668144	+	11.82	AAAAAAAAAAAAA
2-AAAAAAAAAAAAA	STREME-2	Pf3D7_14_v3	1668133	1668145	+	11.82	AAAAAAAAAAAAA
2-AAAAAAAAAAAAA	STREME-2	Pf3D7_14_v3	1668134	1668146	+	11.82	AAAAAAAAAAAAA
2-AAAAAAAAAAAAA	STREME-2	Pf3D7_14_v3	1668135	1668147	+	11.82	AAAAAAAAAAAAA
2-AAAAAAAAAAAAA	STREME-2	Pf3D7_14_v3	1668136	1668148	+	11.82	AAAAAAAAAAAAA
2-AAAAAAAAAAAAA	STREME-2	Pf3D7_14_v3	1668137	1668149	+	11.82	AAAAAAAAAAAAA
2-AAAAAAAAAAAAA	STREME-2	Pf3D7_14_v3	1668138	1668150	+	11.82	AAAAAAAAAAAAA
2-AAAAAAAAAAAAA	STREME-2	Pf3D7_14_v3	1668139	1668151	+	11.82	AAAAAAAAAAAAA
2-AAAAAAAAAAAAA	STREME-2	Pf3D7_14_v3	1668140	1668152	+	11.82	AAAAAAAAAAAAA
2-AAAAAAAAAAAAA	STREME-2	Pf3D7_14_v3	1668141	1668153	+	11.82	AAAAAAAAAAAAA
2-AAAAAAAAAAAAA	STREME-2	Pf3D7_14_v3	1668142	1668154	+	11.82	AAAAAAAAAAAAA
2-AAAAAAAAAAAAA	STREME-2	Pf3D7_14_v3	1668143	1668155	+	11.82	AAAAAAAAAAAAA
2-AAAAAAAAAAAAA	STREME-2	Pf3D7_14_v3	1668144	1668156	+	11.82	AAAAAAAAAAAAA
2-AAAAAAAAAAAAA	STREME-2	Pf3D7_14_v3	1511709	1511721	+	11.82	AAAAAAAAAAAAA
2-AAAAAAAAAAAAA	STREME-2	Pf3D7_14_v3	1511710	1511722	+	11.82	AAAAAAAAAAAAA
2-AAAAAAAAAAAAA	STREME-2	Pf3D7_14_v3	1511711	1511723	+	11.82	AAAAAAAAAAAAA
2-AAAAAAAAAAAAA	STREME-2	Pf3D7_14_v3	1511712	1511724	+	11.82	AAAAAAAAAAAAA
2-AAAAAAAAAAAAA	STREME-2	Pf3D7_14_v3	1511713	1511725	+	11.82	AAAAAAAAAAAAA
2-AAAAAAAAAAAAA	STREME-2	Pf3D7_14_v3	1511974	1511986	-	11.82	AAAAAAAAAAAAA
2-AAAAAAAAAAAAA	STREME-2	Pf3D7_14_v3	1511975	1511987	-	11.82	AAAAAAAAAAAAA
2-AAAAAAAAAAAAA	STREME-2	Pf3D7_14_v3	1511976	1511988	-	11.82	AAAAAAAAAAAAA
2-AAAAAAAAAAAAA	STREME-2	Pf3D7_14_v3	1511977	1511989	-	11.82	AAAAAAAAAAAAA
2-AAAAAAAAAAAAA	STREME-2	Pf3D7_14_v3	1511978	1511990	-	11.82	AAAAAAAAAAAAA
2-AAAAAAAAAAAAA	STREME-2	Pf3D7_14_v3	1511979	1511991	-	11.82	AAAAAAAAAAAAA
2-AAAAAAAAAAAAA	STREME-2	Pf3D7_14_v3	1511980	1511992	-	11.82	AAAAAAAAAAAAA
2-AAAAAAAAAAAAA	STREME-2	Pf3D7_14_v3	1512195	1512207	-	11.82	AAAAAAAAAAAAA
2-AAAAAAAAAAAAA	STREME-2	Pf3D7_14_v3	1512196	1512208	-	11.82	AAAAAAAAAAAAA
2-AAAAAAAAAAAAA	STREME-2	Pf3D7_14_v3	1512197	1512209	-	11.82	AAAAAAAAAAAAA
2-AAAAAAAAAAAAA	STREME-2	Pf3D7_14_v3	1603941	1603953	-	11.82	AAAAAAAAAAAAA
2-AAAAAAAAAAAAA	STREME-2	Pf3D7_14_v3	1603942	1603954	-	11.82	AAAAAAAAAAAAA
2-AAAAAAAAAAAAA	STREME-2	Pf3D7_14_v3	1603943	1603955	-	11.82	AAAAAAAAAAAAA
2-AAAAAAAAAAAAA	STREME-2	Pf3D7_14_v3	1603944	1603956	-	11.82	AAAAAAAAAAAAA
2-AAAAAAAAAAAAA	STREME-2	Pf3D7_14_v3	1603945	1603957	-	11.82	AAAAAAAAAAAAA
2-AAAAAAAAAAAAA	STREME-2	Pf3D7_14_v3	1603946	1603958	-	11.82	AAAAAAAAAAAAA
2-AAAAAAAAAAAAA	STREME-2	Pf3D7_14_v3	1603947	1603959	-	11.82	AAAAAAAAAAAAA
2-AAAAAAAAAAAAA	STREME-2	Pf3D7_14_v3	1603948	1603960	-	11.82	AAAAAAAAAAAAA
2-AAAAAAAAAAAAA	STREME-2	Pf3D7_14_v3	1603949	1603961	-	11.82	AAAAAAAAAAAAA
2-AAAAAAAAAAAAA	STREME-2	Pf3D7_14_v3	1603950	1603962	-	11.82	AAAAAAAAAAAAA
2-AAAAAAAAAAAAA	STREME-2	Pf3D7_14_v3	1604104	1604116	-	11.82	AAAAAAAAAAAAA
2-AAAAAAAAAAAAA	STREME-2	Pf3D7_14_v3	1604105	1604117	-	11.82	AAAAAAAAAAAAA
2-AAAAAAAAAAAAA	STREME-2	Pf3D7_14_v3	1604106	1604118	-	11.82	AAAAAAAAAAAAA
2-AAAAAAAAAAAAA	STREME-2	Pf3D7_14_v3	1604340	1604352	+	11.82	AAAAAAAAAAAAA
2-AAAAAAAAAAAAA	STREME-2	Pf3D7_14_v3	1604341	1604353	+	11.82	AAAAAAAAAAAAA
2-AAAAAAAAAAAAA	STREME-2	Pf3D7_14_v3	1604342	1604354	+	11.82	AAAAAAAAAAAAA
2-AAAAAAAAAAAAA	STREME-2	Pf3D7_14_v3	1604343	1604355	+	11.82	AAAAAAAAAAAAA
2-AAAAAAAAAAAAA	STREME-2	Pf3D7_14_v3	1604344	1604356	+	11.82	AAAAAAAAAAAAA
2-AAAAAAAAAAAAA	STREME-2	Pf3D7_14_v3	1604345	1604357	+	11.82	AAAAAAAAAAAAA
2-AAAAAAAAAAAAA	STREME-2	Pf3D7_14_v3	1604346	1604358	+	11.82	AAAAAAAAAAAAA
2-AAAAAAAAAAAAA	STREME-2	Pf3D7_14_v3	1604347	1604359	+	11.82	AAAAAAAAAAAAA
2-AAAAAAAAAAAAA	STREME-2	Pf3D7_14_v3	1604348	1604360	+	11.82	AAAAAAAAAAAAA
2-AAAAAAAAAAAAA	STREME-2	Pf3D7_14_v3	1604349	1604361	+	11.82	AAAAAAAAAAAAA
2-AAAAAAAAAAAAA	STREME-2	Pf3D7_14_v3	1604350	1604362	+	11.82	AAAAAAAAAAAAA
2-AAAAAAAAAAAAA	STREME-2	Pf3D7_14_v3	1604440	1604452	-	11.82	AAAAAAAAAAAAA
2-AAAAAAAAAAAAA	STREME-2	Pf3D7_14_v3	1604441	1604453	-	11.82	AAAAAAAAAAAAA
2-AAAAAAAAAAAAA	STREME-2	Pf3D7_14_v3	1604442	1604454	-	11.82	AAAAAAAAAAAAA
2-AAAAAAAAAAAAA	STREME-2	Pf3D7_14_v3	1604443	1604455	-	11.82	AAAAAAAAAAAAA
2-AAAAAAAAAAAAA	STREME-2	Pf3D7_14_v3	1604444	1604456	-	11.82	AAAAAAAAAAAAA
[truncated: 547 more rows]
