# Supplementary material for: Transcriptome analysis reveals a de novo DNA element that may interact with chromatin-associated proteins in Plasmodium berghei during erythrocytic development
Source: Sci Rep. 2025 May 28;15:18621. doi: 10.1038/s41598-025-03586-4 (PMC12120095; doi:10.1038/s41598-025-03586-4)
Supplement: Supplementary file 5 — Supplementary Information 5. [file 41598_2025_3586_MOESM5_ESM.zip › Supplementary File S6/streme_out/DynSpansBySourceId_trophozoite/sequences.tsv]

motif_ID	motif_ALT_ID	motif_P-value	seq_ID	seq_Score	seq_Class	is_holdout?
1-WATATATATATATATW	STREME-1	6.4e-002	Pf3D7_14_v3:2800128-2801772:f	14.93	tp	0
1-WATATATATATATATW	STREME-1	6.4e-002	Pf3D7_14_v3:1338545-1339021:f	14.93	tp	0
1-WATATATATATATATW	STREME-1	6.4e-002	Pf3D7_14_v3:1928094-1928948:f	14.93	tp	0
1-WATATATATATATATW	STREME-1	6.4e-002	Pf3D7_14_v3:3248618-3255950:f	14.93	tp	0
1-WATATATATATATATW	STREME-1	6.4e-002	Pf3D7_14_v3:3237002-3243357:f	14.93	tp	0
1-WATATATATATATATW	STREME-1	6.4e-002	Pf3D7_14_v3:3163521-3170420:f	14.93	tp	0
1-WATATATATATATATW	STREME-1	6.4e-002	Pf3D7_14_v3:3137628-3138531:f	14.93	tp	0
1-WATATATATATATATW	STREME-1	6.4e-002	Pf3D7_14_v3:1259833-1260171:f	14.93	tp	0
1-WATATATATATATATW	STREME-1	6.4e-002	Pf3D7_14_v3:2127340-2127699:f	14.93	fp	0
1-WATATATATATATATW	STREME-1	6.4e-002	Pf3D7_14_v3:2908942-2909354:f	14.93	fp	0
1-WATATATATATATATW	STREME-1	6.4e-002	Pf3D7_14_v3:1895338-1896281:f	14.93	fp	0
1-WATATATATATATATW	STREME-1	6.4e-002	Pf3D7_14_v3:3226151-3228144:f	14.93	fp	0
1-WATATATATATATATW	STREME-1	6.4e-002	Pf3D7_14_v3:3171652-3184635:f	14.93	fp	0
1-WATATATATATATATW	STREME-1	6.4e-002	Pf3D7_14_v3:3171652-3184635:f	14.93	tp	1
1-WATATATATATATATW	STREME-1	6.4e-002	Pf3D7_14_v3:2907988-2908394:f	13.39	tp	0
1-WATATATATATATATW	STREME-1	6.4e-002	Pf3D7_14_v3:1547571-1548136:f	13.39	tp	0
1-WATATATATATATATW	STREME-1	6.4e-002	Pf3D7_14_v3:3193679-3194799:f	13.39	tp	0
1-WATATATATATATATW	STREME-1	6.4e-002	Pf3D7_14_v3:2484463-2485274:f	13.39	tp	0
1-WATATATATATATATW	STREME-1	6.4e-002	Pf3D7_14_v3:3212133-3217644:f	13.39	tp	0
1-WATATATATATATATW	STREME-1	6.4e-002	Pf3D7_14_v3:2046808-2047397:f	13.39	tp	0
1-WATATATATATATATW	STREME-1	6.4e-002	Pf3D7_14_v3:1895338-1896281:f	13.39	tp	0
1-WATATATATATATATW	STREME-1	6.4e-002	Pf3D7_14_v3:2277389-2278032:f	13.39	tp	0
1-WATATATATATATATW	STREME-1	6.4e-002	Pf3D7_14_v3:1409044-1409510:f	13.39	tp	0
1-WATATATATATATATW	STREME-1	6.4e-002	Pf3D7_14_v3:2785932-2786654:f	13.39	tp	0
1-WATATATATATATATW	STREME-1	6.4e-002	Pf3D7_14_v3:2765055-2765662:f	13.39	tp	0
1-WATATATATATATATW	STREME-1	6.4e-002	Pf3D7_14_v3:1617077-1617312:f	13.39	tp	0
1-WATATATATATATATW	STREME-1	6.4e-002	Pf3D7_14_v3:2576923-2577391:f	13.39	tp	0
1-WATATATATATATATW	STREME-1	6.4e-002	Pf3D7_14_v3:3147264-3148644:f	13.39	tp	0
1-WATATATATATATATW	STREME-1	6.4e-002	Pf3D7_14_v3:2036948-2037379:f	13.39	tp	0
1-WATATATATATATATW	STREME-1	6.4e-002	Pf3D7_14_v3:1229491-1229801:f	13.39	tp	0
1-WATATATATATATATW	STREME-1	6.4e-002	Pf3D7_14_v3:2777469-2777927:f	13.39	tp	0
1-WATATATATATATATW	STREME-1	6.4e-002	Pf3D7_14_v3:2685929-2686320:f	13.39	tp	0
1-WATATATATATATATW	STREME-1	6.4e-002	Pf3D7_14_v3:3159154-3159709:f	13.39	tp	0
1-WATATATATATATATW	STREME-1	6.4e-002	Pf3D7_14_v3:1728983-1729778:f	13.39	tp	0
1-WATATATATATATATW	STREME-1	6.4e-002	Pf3D7_14_v3:3206094-3211696:f	13.39	tp	0
1-WATATATATATATATW	STREME-1	6.4e-002	Pf3D7_14_v3:2722766-2723183:f	13.39	tp	0
1-WATATATATATATATW	STREME-1	6.4e-002	Pf3D7_14_v3:2128094-2128408:f	13.39	tp	0
1-WATATATATATATATW	STREME-1	6.4e-002	Pf3D7_14_v3:2956678-2957013:f	13.39	tp	0
1-WATATATATATATATW	STREME-1	6.4e-002	Pf3D7_14_v3:2246039-2246473:f	13.39	tp	0
1-WATATATATATATATW	STREME-1	6.4e-002	Pf3D7_14_v3:2720901-2721805:f	13.39	tp	0
1-WATATATATATATATW	STREME-1	6.4e-002	Pf3D7_14_v3:1376791-1377884:f	13.39	tp	0
1-WATATATATATATATW	STREME-1	6.4e-002	Pf3D7_14_v3:2013710-2014059:f	13.39	tp	0
1-WATATATATATATATW	STREME-1	6.4e-002	Pf3D7_14_v3:1636721-1637055:f	13.39	tp	0
1-WATATATATATATATW	STREME-1	6.4e-002	Pf3D7_14_v3:1688993-1689715:f	13.39	tp	0
1-WATATATATATATATW	STREME-1	6.4e-002	Pf3D7_14_v3:1330570-1330959:f	13.39	tp	0
1-WATATATATATATATW	STREME-1	6.4e-002	Pf3D7_14_v3:1568594-1568913:f	13.39	tp	0
1-WATATATATATATATW	STREME-1	6.4e-002	Pf3D7_14_v3:2102322-2104463:f	13.39	tp	0
1-WATATATATATATATW	STREME-1	6.4e-002	Pf3D7_14_v3:1474969-1477999:f	13.39	tp	0
1-WATATATATATATATW	STREME-1	6.4e-002	Pf3D7_14_v3:3149076-3153342:f	13.39	tp	0
1-WATATATATATATATW	STREME-1	6.4e-002	Pf3D7_14_v3:2718804-2719504:f	13.39	tp	0
1-WATATATATATATATW	STREME-1	6.4e-002	Pf3D7_14_v3:2798269-2799196:f	13.39	tp	0
1-WATATATATATATATW	STREME-1	6.4e-002	Pf3D7_14_v3:2865176-2865594:f	13.39	tp	0
1-WATATATATATATATW	STREME-1	6.4e-002	Pf3D7_14_v3:2089375-2089641:f	13.39	tp	0
1-WATATATATATATATW	STREME-1	6.4e-002	Pf3D7_14_v3:2926067-2926341:f	13.39	tp	0
1-WATATATATATATATW	STREME-1	6.4e-002	Pf3D7_14_v3:2987493-2987843:f	13.39	tp	0
1-WATATATATATATATW	STREME-1	6.4e-002	Pf3D7_14_v3:3226151-3228144:f	13.39	tp	0
1-WATATATATATATATW	STREME-1	6.4e-002	Pf3D7_14_v3:2557266-2558724:f	13.39	tp	0
1-WATATATATATATATW	STREME-1	6.4e-002	Pf3D7_14_v3:3199069-3204008:f	13.39	tp	0
1-WATATATATATATATW	STREME-1	6.4e-002	Pf3D7_14_v3:2014594-2014964:f	13.39	tp	0
1-WATATATATATATATW	STREME-1	6.4e-002	Pf3D7_14_v3:2258902-2260745:f	13.39	tp	0
1-WATATATATATATATW	STREME-1	6.4e-002	Pf3D7_14_v3:1942814-1944874:f	13.39	tp	0
1-WATATATATATATATW	STREME-1	6.4e-002	Pf3D7_14_v3:1237768-1238103:f	13.39	tp	0
1-WATATATATATATATW	STREME-1	6.4e-002	Pf3D7_14_v3:1668110-1668421:f	13.39	tp	0
1-WATATATATATATATW	STREME-1	6.4e-002	Pf3D7_14_v3:3018707-3019525:f	13.39	tp	0
1-WATATATATATATATW	STREME-1	6.4e-002	Pf3D7_14_v3:3218194-3225760:f	13.39	tp	0
1-WATATATATATATATW	STREME-1	6.4e-002	Pf3D7_14_v3:2462480-2462913:f	13.39	tp	0
1-WATATATATATATATW	STREME-1	6.4e-002	Pf3D7_14_v3:2005097-2005415:f	13.39	tp	0
1-WATATATATATATATW	STREME-1	6.4e-002	Pf3D7_14_v3:2132789-2133116:f	13.39	tp	0
1-WATATATATATATATW	STREME-1	6.4e-002	Pf3D7_14_v3:1940374-1941029:f	13.39	tp	0
1-WATATATATATATATW	STREME-1	6.4e-002	Pf3D7_14_v3:2996267-2996750:f	13.39	tp	0
1-WATATATATATATATW	STREME-1	6.4e-002	Pf3D7_14_v3:1938130-1938428:f	13.39	tp	0
1-WATATATATATATATW	STREME-1	6.4e-002	Pf3D7_14_v3:2944800-2945087:f	13.39	tp	0
1-WATATATATATATATW	STREME-1	6.4e-002	Pf3D7_14_v3:1605899-1606470:f	13.39	tp	0
1-WATATATATATATATW	STREME-1	6.4e-002	Pf3D7_14_v3:1680399-1680961:f	13.39	tp	0
1-WATATATATATATATW	STREME-1	6.4e-002	Pf3D7_14_v3:3246269-3246963:f	13.39	tp	0
1-WATATATATATATATW	STREME-1	6.4e-002	Pf3D7_14_v3:1715750-1716541:f	13.39	tp	0
1-WATATATATATATATW	STREME-1	6.4e-002	Pf3D7_14_v3:2294662-2295332:f	13.39	tp	0
1-WATATATATATATATW	STREME-1	6.4e-002	Pf3D7_14_v3:1928094-1928948:f	13.39	fp	0
1-WATATATATATATATW	STREME-1	6.4e-002	Pf3D7_14_v3:2718804-2719504:f	13.39	fp	0
1-WATATATATATATATW	STREME-1	6.4e-002	Pf3D7_14_v3:2996267-2996750:f	13.39	fp	0
1-WATATATATATATATW	STREME-1	6.4e-002	Pf3D7_14_v3:1474969-1477999:f	13.39	fp	0
1-WATATATATATATATW	STREME-1	6.4e-002	Pf3D7_14_v3:3199069-3204008:f	13.39	fp	0
1-WATATATATATATATW	STREME-1	6.4e-002	Pf3D7_14_v3:1532421-1532858:f	13.39	tp	1
1-WATATATATATATATW	STREME-1	6.4e-002	Pf3D7_14_v3:2962128-2962548:f	13.39	tp	1
1-WATATATATATATATW	STREME-1	6.4e-002	Pf3D7_14_v3:1866130-1866448:f	13.39	tp	1
1-WATATATATATATATW	STREME-1	6.4e-002	Pf3D7_14_v3:2900741-2901008:f	13.39	tp	1
1-WATATATATATATATW	STREME-1	6.4e-002	Pf3D7_14_v3:1186746-1187214:f	13.39	tp	1
1-WATATATATATATATW	STREME-1	6.4e-002	Pf3D7_14_v3:3247420-3247790:f	13.39	tp	1
1-WATATATATATATATW	STREME-1	6.4e-002	Pf3D7_14_v3:2471777-2472800:f	13.39	tp	1
1-WATATATATATATATW	STREME-1	6.4e-002	Pf3D7_14_v3:1501659-1502042:f	13.39	fp	1
1-WATATATATATATATW	STREME-1	6.4e-002	Pf3D7_14_v3:1769521-1770025:f	11.85	tp	0
1-WATATATATATATATW	STREME-1	6.4e-002	Pf3D7_14_v3:1546091-1546536:f	11.85	tp	0
1-WATATATATATATATW	STREME-1	6.4e-002	Pf3D7_14_v3:1515853-1516132:f	11.85	tp	0
1-WATATATATATATATW	STREME-1	6.4e-002	Pf3D7_14_v3:2154783-2155066:f	11.85	tp	0
1-WATATATATATATATW	STREME-1	6.4e-002	Pf3D7_14_v3:1544474-1545246:f	11.85	tp	0
1-WATATATATATATATW	STREME-1	6.4e-002	Pf3D7_14_v3:2199299-2199617:f	11.85	tp	0
1-WATATATATATATATW	STREME-1	6.4e-002	Pf3D7_14_v3:3122771-3123128:f	11.85	tp	0
1-WATATATATATATATW	STREME-1	6.4e-002	Pf3D7_14_v3:2797351-2797578:f	11.85	tp	0
1-WATATATATATATATW	STREME-1	6.4e-002	Pf3D7_14_v3:2435626-2436118:f	11.85	tp	0
1-WATATATATATATATW	STREME-1	6.4e-002	Pf3D7_14_v3:1501659-1502042:f	11.85	tp	0
1-WATATATATATATATW	STREME-1	6.4e-002	Pf3D7_14_v3:2908942-2909354:f	11.85	tp	0
1-WATATATATATATATW	STREME-1	6.4e-002	Pf3D7_14_v3:1942814-1944874:f	11.85	fp	0
1-WATATATATATATATW	STREME-1	6.4e-002	Pf3D7_14_v3:1869173-1869553:f	11.85	fp	0
1-WATATATATATATATW	STREME-1	6.4e-002	Pf3D7_14_v3:2557266-2558724:f	11.85	fp	0
1-WATATATATATATATW	STREME-1	6.4e-002	Pf3D7_14_v3:2333113-2333860:f	11.69	tp	0
1-WATATATATATATATW	STREME-1	6.4e-002	Pf3D7_14_v3:1543351-1543706:f	11.69	tp	0
1-WATATATATATATATW	STREME-1	6.4e-002	Pf3D7_14_v3:3091552-3092112:f	11.25	tp	0
#
2-AATAAAWAAATAAA	STREME-2	5.1e-001	Pf3D7_14_v3:2590786-2591226:f	16.89	tp	0
2-AATAAAWAAATAAA	STREME-2	5.1e-001	Pf3D7_14_v3:3193679-3194799:f	16.89	tp	0
2-AATAAAWAAATAAA	STREME-2	5.1e-001	Pf3D7_14_v3:2484463-2485274:f	16.89	tp	0
2-AATAAAWAAATAAA	STREME-2	5.1e-001	Pf3D7_14_v3:3212133-3217644:f	16.89	tp	0
2-AATAAAWAAATAAA	STREME-2	5.1e-001	Pf3D7_14_v3:1702883-1703391:f	16.89	tp	0
2-AATAAAWAAATAAA	STREME-2	5.1e-001	Pf3D7_14_v3:2277389-2278032:f	16.89	tp	0
2-AATAAAWAAATAAA	STREME-2	5.1e-001	Pf3D7_14_v3:2283195-2283471:f	16.89	tp	0
2-AATAAAWAAATAAA	STREME-2	5.1e-001	Pf3D7_14_v3:2494007-2495111:f	16.89	tp	0
2-AATAAAWAAATAAA	STREME-2	5.1e-001	Pf3D7_14_v3:3159154-3159709:f	16.89	tp	0
2-AATAAAWAAATAAA	STREME-2	5.1e-001	Pf3D7_14_v3:2720901-2721805:f	16.89	tp	0
2-AATAAAWAAATAAA	STREME-2	5.1e-001	Pf3D7_14_v3:2800128-2801772:f	16.89	tp	0
2-AATAAAWAAATAAA	STREME-2	5.1e-001	Pf3D7_14_v3:1376791-1377884:f	16.89	tp	0
2-AATAAAWAAATAAA	STREME-2	5.1e-001	Pf3D7_14_v3:2806677-2807023:f	16.89	tp	0
2-AATAAAWAAATAAA	STREME-2	5.1e-001	Pf3D7_14_v3:1474969-1477999:f	16.89	tp	0
2-AATAAAWAAATAAA	STREME-2	5.1e-001	Pf3D7_14_v3:3149076-3153342:f	16.89	tp	0
2-AATAAAWAAATAAA	STREME-2	5.1e-001	Pf3D7_14_v3:2344427-2344762:f	16.89	tp	0
2-AATAAAWAAATAAA	STREME-2	5.1e-001	Pf3D7_14_v3:2237045-2237315:f	16.89	tp	0
2-AATAAAWAAATAAA	STREME-2	5.1e-001	Pf3D7_14_v3:2926067-2926341:f	16.89	tp	0
2-AATAAAWAAATAAA	STREME-2	5.1e-001	Pf3D7_14_v3:2796020-2796365:f	16.89	tp	0
2-AATAAAWAAATAAA	STREME-2	5.1e-001	Pf3D7_14_v3:3144971-3145215:f	16.89	tp	0
2-AATAAAWAAATAAA	STREME-2	5.1e-001	Pf3D7_14_v3:3199069-3204008:f	16.89	tp	0
2-AATAAAWAAATAAA	STREME-2	5.1e-001	Pf3D7_14_v3:2154783-2155066:f	16.89	tp	0
2-AATAAAWAAATAAA	STREME-2	5.1e-001	Pf3D7_14_v3:3163521-3170420:f	16.89	tp	0
2-AATAAAWAAATAAA	STREME-2	5.1e-001	Pf3D7_14_v3:3218194-3225760:f	16.89	tp	0
2-AATAAAWAAATAAA	STREME-2	5.1e-001	Pf3D7_14_v3:2227897-2228230:f	16.89	tp	0
2-AATAAAWAAATAAA	STREME-2	5.1e-001	Pf3D7_14_v3:3248618-3255950:f	16.89	fp	0
2-AATAAAWAAATAAA	STREME-2	5.1e-001	Pf3D7_14_v3:1928094-1928948:f	16.89	fp	0
2-AATAAAWAAATAAA	STREME-2	5.1e-001	Pf3D7_14_v3:2900741-2901008:f	16.89	tp	1
2-AATAAAWAAATAAA	STREME-2	5.1e-001	Pf3D7_14_v3:3171652-3184635:f	16.89	tp	1
2-AATAAAWAAATAAA	STREME-2	5.1e-001	Pf3D7_14_v3:2471777-2472800:f	16.89	tp	1
2-AATAAAWAAATAAA	STREME-2	5.1e-001	Pf3D7_14_v3:2718804-2719504:f	15.44	tp	0
2-AATAAAWAAATAAA	STREME-2	5.1e-001	Pf3D7_14_v3:3206094-3211696:f	15.11	tp	0
2-AATAAAWAAATAAA	STREME-2	5.1e-001	Pf3D7_14_v3:2333113-2333860:f	15.11	tp	0
2-AATAAAWAAATAAA	STREME-2	5.1e-001	Pf3D7_14_v3:2046808-2047397:f	15.03	tp	0
2-AATAAAWAAATAAA	STREME-2	5.1e-001	Pf3D7_14_v3:1958832-1959132:f	15.03	tp	0
2-AATAAAWAAATAAA	STREME-2	5.1e-001	Pf3D7_14_v3:3248618-3255950:f	15.03	tp	0
2-AATAAAWAAATAAA	STREME-2	5.1e-001	Pf3D7_14_v3:3062456-3062695:f	15.03	tp	0
2-AATAAAWAAATAAA	STREME-2	5.1e-001	Pf3D7_14_v3:3246269-3246963:f	15.03	tp	0
2-AATAAAWAAATAAA	STREME-2	5.1e-001	Pf3D7_14_v3:2962128-2962548:f	15.03	tp	1
2-AATAAAWAAATAAA	STREME-2	5.1e-001	Pf3D7_14_v3:1942814-1944874:f	14.84	tp	0
2-AATAAAWAAATAAA	STREME-2	5.1e-001	Pf3D7_14_v3:3018707-3019525:f	14.77	tp	0
2-AATAAAWAAATAAA	STREME-2	5.1e-001	Pf3D7_14_v3:3237002-3243357:f	14.77	fp	0
2-AATAAAWAAATAAA	STREME-2	5.1e-001	Pf3D7_14_v3:1895338-1896281:f	14.00	tp	0
2-AATAAAWAAATAAA	STREME-2	5.1e-001	Pf3D7_14_v3:3147264-3148644:f	14.00	tp	0
2-AATAAAWAAATAAA	STREME-2	5.1e-001	Pf3D7_14_v3:2557266-2558724:f	14.00	tp	0
2-AATAAAWAAATAAA	STREME-2	5.1e-001	Pf3D7_14_v3:2567781-2568515:f	14.00	tp	0
2-AATAAAWAAATAAA	STREME-2	5.1e-001	Pf3D7_14_v3:2777469-2777927:f	13.38	tp	0
2-AATAAAWAAATAAA	STREME-2	5.1e-001	Pf3D7_14_v3:1621907-1622268:f	13.13	fp	0
2-AATAAAWAAATAAA	STREME-2	5.1e-001	Pf3D7_14_v3:3078593-3079040:f	13.03	tp	0
2-AATAAAWAAATAAA	STREME-2	5.1e-001	Pf3D7_14_v3:1257659-1257975:f	13.03	tp	0
2-AATAAAWAAATAAA	STREME-2	5.1e-001	Pf3D7_14_v3:1971363-1971608:f	13.03	tp	0
2-AATAAAWAAATAAA	STREME-2	5.1e-001	Pf3D7_14_v3:2046808-2047397:f	13.03	fp	0
2-AATAAAWAAATAAA	STREME-2	5.1e-001	Pf3D7_14_v3:1186746-1187214:f	13.03	tp	1
2-AATAAAWAAATAAA	STREME-2	5.1e-001	Pf3D7_14_v3:1621907-1622268:f	13.03	tp	1
2-AATAAAWAAATAAA	STREME-2	5.1e-001	Pf3D7_14_v3:1680399-1680961:f	12.97	tp	0
2-AATAAAWAAATAAA	STREME-2	5.1e-001	Pf3D7_14_v3:3105313-3105814:f	12.97	fp	1
2-AATAAAWAAATAAA	STREME-2	5.1e-001	Pf3D7_14_v3:1869173-1869553:f	12.91	tp	0
2-AATAAAWAAATAAA	STREME-2	5.1e-001	Pf3D7_14_v3:2785932-2786654:f	12.34	fp	0
2-AATAAAWAAATAAA	STREME-2	5.1e-001	Pf3D7_14_v3:1259833-1260171:f	12.31	tp	0
2-AATAAAWAAATAAA	STREME-2	5.1e-001	Pf3D7_14_v3:2908942-2909354:f	12.13	tp	0
2-AATAAAWAAATAAA	STREME-2	5.1e-001	Pf3D7_14_v3:3218194-3225760:f	12.13	fp	0
2-AATAAAWAAATAAA	STREME-2	5.1e-001	Pf3D7_14_v3:1544474-1545246:f	12.01	tp	0
2-AATAAAWAAATAAA	STREME-2	5.1e-001	Pf3D7_14_v3:2199299-2199617:f	11.93	tp	0
2-AATAAAWAAATAAA	STREME-2	5.1e-001	Pf3D7_14_v3:1330570-1330959:f	11.87	tp	0
2-AATAAAWAAATAAA	STREME-2	5.1e-001	Pf3D7_14_v3:3192407-3192707:f	11.63	fp	1
2-AATAAAWAAATAAA	STREME-2	5.1e-001	Pf3D7_14_v3:3233161-3233882:f	11.57	tp	0
2-AATAAAWAAATAAA	STREME-2	5.1e-001	Pf3D7_14_v3:3206094-3211696:f	11.45	fp	1
2-AATAAAWAAATAAA	STREME-2	5.1e-001	Pf3D7_14_v3:3004936-3005793:f	11.26	tp	0
2-AATAAAWAAATAAA	STREME-2	5.1e-001	Pf3D7_14_v3:2722766-2723183:f	11.22	fp	0
2-AATAAAWAAATAAA	STREME-2	5.1e-001	Pf3D7_14_v3:2258902-2260745:f	10.90	tp	0
2-AATAAAWAAATAAA	STREME-2	5.1e-001	Pf3D7_14_v3:1866130-1866448:f	10.90	tp	1
2-AATAAAWAAATAAA	STREME-2	5.1e-001	Pf3D7_14_v3:1928094-1928948:f	10.50	tp	0
2-AATAAAWAAATAAA	STREME-2	5.1e-001	Pf3D7_14_v3:2567781-2568515:f	10.26	fp	1
2-AATAAAWAAATAAA	STREME-2	5.1e-001	Pf3D7_14_v3:1789474-1789800:f	10.18	tp	0
#
3-AAAAAAAAAAGAAAA	STREME-3	6.4e-001	Pf3D7_14_v3:2907988-2908394:f	16.96	tp	0
3-AAAAAAAAAAGAAAA	STREME-3	6.4e-001	Pf3D7_14_v3:2590786-2591226:f	16.96	tp	0
3-AAAAAAAAAAGAAAA	STREME-3	6.4e-001	Pf3D7_14_v3:3193679-3194799:f	16.96	tp	0
3-AAAAAAAAAAGAAAA	STREME-3	6.4e-001	Pf3D7_14_v3:2494007-2495111:f	16.96	tp	0
3-AAAAAAAAAAGAAAA	STREME-3	6.4e-001	Pf3D7_14_v3:1229491-1229801:f	16.96	tp	0
3-AAAAAAAAAAGAAAA	STREME-3	6.4e-001	Pf3D7_14_v3:3129280-3129579:f	16.96	tp	0
3-AAAAAAAAAAGAAAA	STREME-3	6.4e-001	Pf3D7_14_v3:1688993-1689715:f	16.96	tp	0
3-AAAAAAAAAAGAAAA	STREME-3	6.4e-001	Pf3D7_14_v3:1474969-1477999:f	16.96	tp	0
3-AAAAAAAAAAGAAAA	STREME-3	6.4e-001	Pf3D7_14_v3:3149076-3153342:f	16.96	tp	0
3-AAAAAAAAAAGAAAA	STREME-3	6.4e-001	Pf3D7_14_v3:3163521-3170420:f	16.96	tp	0
3-AAAAAAAAAAGAAAA	STREME-3	6.4e-001	Pf3D7_14_v3:2132789-2133116:f	16.96	tp	0
3-AAAAAAAAAAGAAAA	STREME-3	6.4e-001	Pf3D7_14_v3:1605899-1606470:f	16.96	tp	0
3-AAAAAAAAAAGAAAA	STREME-3	6.4e-001	Pf3D7_14_v3:2908942-2909354:f	16.96	tp	0
3-AAAAAAAAAAGAAAA	STREME-3	6.4e-001	Pf3D7_14_v3:3171652-3184635:f	16.96	tp	1
3-AAAAAAAAAAGAAAA	STREME-3	6.4e-001	Pf3D7_14_v3:3206094-3211696:f	15.62	tp	0
3-AAAAAAAAAAGAAAA	STREME-3	6.4e-001	Pf3D7_14_v3:2800128-2801772:f	15.62	tp	0
3-AAAAAAAAAAGAAAA	STREME-3	6.4e-001	Pf3D7_14_v3:3218194-3225760:f	15.62	tp	0
3-AAAAAAAAAAGAAAA	STREME-3	6.4e-001	Pf3D7_14_v3:1940374-1941029:f	15.62	tp	0
3-AAAAAAAAAAGAAAA	STREME-3	6.4e-001	Pf3D7_14_v3:2484463-2485274:f	15.02	tp	0
3-AAAAAAAAAAGAAAA	STREME-3	6.4e-001	Pf3D7_14_v3:1942814-1944874:f	15.02	tp	0
3-AAAAAAAAAAGAAAA	STREME-3	6.4e-001	Pf3D7_14_v3:2722766-2723183:f	14.58	tp	0
3-AAAAAAAAAAGAAAA	STREME-3	6.4e-001	Pf3D7_14_v3:2676885-2677303:f	14.50	tp	0
3-AAAAAAAAAAGAAAA	STREME-3	6.4e-001	Pf3D7_14_v3:1680399-1680961:f	14.50	tp	0
3-AAAAAAAAAAGAAAA	STREME-3	6.4e-001	Pf3D7_14_v3:2293376-2293809:f	14.47	tp	0
3-AAAAAAAAAAGAAAA	STREME-3	6.4e-001	Pf3D7_14_v3:1963864-1964107:f	14.47	tp	0
3-AAAAAAAAAAGAAAA	STREME-3	6.4e-001	Pf3D7_14_v3:2344427-2344762:f	14.47	tp	0
3-AAAAAAAAAAGAAAA	STREME-3	6.4e-001	Pf3D7_14_v3:2102322-2104463:f	14.44	tp	0
3-AAAAAAAAAAGAAAA	STREME-3	6.4e-001	Pf3D7_14_v3:2798269-2799196:f	14.44	tp	0
3-AAAAAAAAAAGAAAA	STREME-3	6.4e-001	Pf3D7_14_v3:2835751-2836178:f	13.92	tp	0
3-AAAAAAAAAAGAAAA	STREME-3	6.4e-001	Pf3D7_14_v3:2765055-2765662:f	13.80	tp	0
3-AAAAAAAAAAGAAAA	STREME-3	6.4e-001	Pf3D7_14_v3:2243836-2244184:f	13.80	tp	0
3-AAAAAAAAAAGAAAA	STREME-3	6.4e-001	Pf3D7_14_v3:2806677-2807023:f	13.80	tp	0
3-AAAAAAAAAAGAAAA	STREME-3	6.4e-001	Pf3D7_14_v3:1869173-1869553:f	13.80	tp	0
3-AAAAAAAAAAGAAAA	STREME-3	6.4e-001	Pf3D7_14_v3:3246269-3246963:f	13.80	tp	0
3-AAAAAAAAAAGAAAA	STREME-3	6.4e-001	Pf3D7_14_v3:3212133-3217644:f	13.54	tp	0
3-AAAAAAAAAAGAAAA	STREME-3	6.4e-001	Pf3D7_14_v3:2014594-2014964:f	13.54	tp	0
3-AAAAAAAAAAGAAAA	STREME-3	6.4e-001	Pf3D7_14_v3:1990409-1990923:f	13.50	tp	0
3-AAAAAAAAAAGAAAA	STREME-3	6.4e-001	Pf3D7_14_v3:2720901-2721805:f	13.48	tp	0
3-AAAAAAAAAAGAAAA	STREME-3	6.4e-001	Pf3D7_14_v3:3199069-3204008:f	13.47	tp	0
3-AAAAAAAAAAGAAAA	STREME-3	6.4e-001	Pf3D7_14_v3:3237002-3243357:f	13.45	tp	0
3-AAAAAAAAAAGAAAA	STREME-3	6.4e-001	Pf3D7_14_v3:1546091-1546536:f	13.42	tp	0
3-AAAAAAAAAAGAAAA	STREME-3	6.4e-001	Pf3D7_14_v3:3062456-3062695:f	13.42	tp	0
3-AAAAAAAAAAGAAAA	STREME-3	6.4e-001	Pf3D7_14_v3:1715750-1716541:f	13.38	tp	0
3-AAAAAAAAAAGAAAA	STREME-3	6.4e-001	Pf3D7_14_v3:3248618-3255950:f	13.31	tp	0
3-AAAAAAAAAAGAAAA	STREME-3	6.4e-001	Pf3D7_14_v3:2277389-2278032:f	12.85	tp	0
3-AAAAAAAAAAGAAAA	STREME-3	6.4e-001	Pf3D7_14_v3:2425909-2426256:f	12.85	tp	0
3-AAAAAAAAAAGAAAA	STREME-3	6.4e-001	Pf3D7_14_v3:1871582-1871955:f	12.82	tp	0
3-AAAAAAAAAAGAAAA	STREME-3	6.4e-001	Pf3D7_14_v3:2557266-2558724:f	12.82	fp	0
3-AAAAAAAAAAGAAAA	STREME-3	6.4e-001	Pf3D7_14_v3:2046808-2047397:f	12.70	tp	0
3-AAAAAAAAAAGAAAA	STREME-3	6.4e-001	Pf3D7_14_v3:2627856-2628166:f	12.70	tp	0
3-AAAAAAAAAAGAAAA	STREME-3	6.4e-001	Pf3D7_14_v3:2988783-2989013:f	12.70	tp	0
3-AAAAAAAAAAGAAAA	STREME-3	6.4e-001	Pf3D7_14_v3:3159154-3159709:f	12.70	tp	0
3-AAAAAAAAAAGAAAA	STREME-3	6.4e-001	Pf3D7_14_v3:2117607-2118013:f	12.70	tp	0
3-AAAAAAAAAAGAAAA	STREME-3	6.4e-001	Pf3D7_14_v3:3004936-3005793:f	12.70	tp	0
3-AAAAAAAAAAGAAAA	STREME-3	6.4e-001	Pf3D7_14_v3:3105313-3105814:f	12.70	tp	0
3-AAAAAAAAAAGAAAA	STREME-3	6.4e-001	Pf3D7_14_v3:1376791-1377884:f	12.70	tp	0
3-AAAAAAAAAAGAAAA	STREME-3	6.4e-001	Pf3D7_14_v3:2451392-2451788:f	12.70	tp	0
3-AAAAAAAAAAGAAAA	STREME-3	6.4e-001	Pf3D7_14_v3:3226151-3228144:f	12.70	tp	0
3-AAAAAAAAAAGAAAA	STREME-3	6.4e-001	Pf3D7_14_v3:1928094-1928948:f	12.70	tp	0
3-AAAAAAAAAAGAAAA	STREME-3	6.4e-001	Pf3D7_14_v3:2127340-2127699:f	12.70	tp	0
3-AAAAAAAAAAGAAAA	STREME-3	6.4e-001	Pf3D7_14_v3:2557266-2558724:f	12.70	tp	0
3-AAAAAAAAAAGAAAA	STREME-3	6.4e-001	Pf3D7_14_v3:2154783-2155066:f	12.70	tp	0
3-AAAAAAAAAAGAAAA	STREME-3	6.4e-001	Pf3D7_14_v3:2258902-2260745:f	12.70	tp	0
3-AAAAAAAAAAGAAAA	STREME-3	6.4e-001	Pf3D7_14_v3:1544474-1545246:f	12.70	tp	0
3-AAAAAAAAAAGAAAA	STREME-3	6.4e-001	Pf3D7_14_v3:1868455-1868754:f	12.70	tp	0
3-AAAAAAAAAAGAAAA	STREME-3	6.4e-001	Pf3D7_14_v3:1668110-1668421:f	12.70	tp	0
3-AAAAAAAAAAGAAAA	STREME-3	6.4e-001	Pf3D7_14_v3:3018707-3019525:f	12.70	tp	0
3-AAAAAAAAAAGAAAA	STREME-3	6.4e-001	Pf3D7_14_v3:1450918-1451290:f	12.70	tp	0
3-AAAAAAAAAAGAAAA	STREME-3	6.4e-001	Pf3D7_14_v3:2567781-2568515:f	12.70	tp	0
3-AAAAAAAAAAGAAAA	STREME-3	6.4e-001	Pf3D7_14_v3:3122771-3123128:f	12.70	tp	0
3-AAAAAAAAAAGAAAA	STREME-3	6.4e-001	Pf3D7_14_v3:2333113-2333860:f	12.70	tp	0
3-AAAAAAAAAAGAAAA	STREME-3	6.4e-001	Pf3D7_14_v3:1919088-1919436:f	12.70	tp	0
3-AAAAAAAAAAGAAAA	STREME-3	6.4e-001	Pf3D7_14_v3:2893758-2894605:f	12.70	tp	0
3-AAAAAAAAAAGAAAA	STREME-3	6.4e-001	Pf3D7_14_v3:2447532-2448035:f	12.70	tp	0
3-AAAAAAAAAAGAAAA	STREME-3	6.4e-001	Pf3D7_14_v3:3137628-3138531:f	12.70	tp	0
3-AAAAAAAAAAGAAAA	STREME-3	6.4e-001	Pf3D7_14_v3:1889277-1889592:f	12.70	tp	0
3-AAAAAAAAAAGAAAA	STREME-3	6.4e-001	Pf3D7_14_v3:2996267-2996750:f	12.70	tp	0
3-AAAAAAAAAAGAAAA	STREME-3	6.4e-001	Pf3D7_14_v3:1891733-1892205:f	12.70	tp	0
3-AAAAAAAAAAGAAAA	STREME-3	6.4e-001	Pf3D7_14_v3:2294662-2295332:f	12.70	tp	0
3-AAAAAAAAAAGAAAA	STREME-3	6.4e-001	Pf3D7_14_v3:3246269-3246963:f	12.70	fp	0
3-AAAAAAAAAAGAAAA	STREME-3	6.4e-001	Pf3D7_14_v3:1702883-1703391:f	12.70	fp	0
3-AAAAAAAAAAGAAAA	STREME-3	6.4e-001	Pf3D7_14_v3:3171652-3184635:f	12.70	fp	0
3-AAAAAAAAAAGAAAA	STREME-3	6.4e-001	Pf3D7_14_v3:3163521-3170420:f	12.70	fp	0
3-AAAAAAAAAAGAAAA	STREME-3	6.4e-001	Pf3D7_14_v3:2029443-2029872:f	12.70	fp	0
3-AAAAAAAAAAGAAAA	STREME-3	6.4e-001	Pf3D7_14_v3:2471777-2472800:f	12.70	tp	1
3-AAAAAAAAAAGAAAA	STREME-3	6.4e-001	Pf3D7_14_v3:3004936-3005793:f	12.70	fp	1
3-AAAAAAAAAAGAAAA	STREME-3	6.4e-001	Pf3D7_14_v3:2797351-2797578:f	12.55	tp	0
