# Supplementary material for: Transcriptome analysis reveals a de novo DNA element that may interact with chromatin-associated proteins in Plasmodium berghei during erythrocytic development
Source: Sci Rep. 2025 May 28;15:18621. doi: 10.1038/s41598-025-03586-4 (PMC12120095; doi:10.1038/s41598-025-03586-4)
Supplement: Supplementary file 5 — Supplementary Information 5. [file 41598_2025_3586_MOESM5_ESM.zip › Supplementary File S6/streme_out/DynSpansBySourceId_trophozoite/sites.tsv]

motif_ID	motif_ALT_ID	seq_ID	site_Start	site_End	site_Strand	site_Score	site_Sequence
1-WATATATATATATATW	STREME-1	Pf3D7_14_v3	3182984	3182999	+	14.93	AATATATATATATATT
1-WATATATATATATATW	STREME-1	Pf3D7_14_v3	2800364	2800379	+	14.93	AATATATATATATATT
1-WATATATATATATATW	STREME-1	Pf3D7_14_v3	1338881	1338896	+	14.93	AATATATATATATATT
1-WATATATATATATATW	STREME-1	Pf3D7_14_v3	1928785	1928800	+	14.93	AATATATATATATATT
1-WATATATATATATATW	STREME-1	Pf3D7_14_v3	3252465	3252480	+	14.93	AATATATATATATATT
1-WATATATATATATATW	STREME-1	Pf3D7_14_v3	3241645	3241660	+	14.93	AATATATATATATATT
1-WATATATATATATATW	STREME-1	Pf3D7_14_v3	3167426	3167441	+	14.93	AATATATATATATATT
1-WATATATATATATATW	STREME-1	Pf3D7_14_v3	3138065	3138080	+	14.93	AATATATATATATATT
1-WATATATATATATATW	STREME-1	Pf3D7_14_v3	1260050	1260065	+	14.93	AATATATATATATATT
1-WATATATATATATATW	STREME-1	Pf3D7_14_v3	2908311	2908326	+	13.39	AATATATATATATATA
1-WATATATATATATATW	STREME-1	Pf3D7_14_v3	2908330	2908345	+	13.39	AATATATATATATATA
1-WATATATATATATATW	STREME-1	Pf3D7_14_v3	1532827	1532842	-	13.39	AATATATATATATATA
1-WATATATATATATATW	STREME-1	Pf3D7_14_v3	1547998	1548013	+	13.39	AATATATATATATATA
1-WATATATATATATATW	STREME-1	Pf3D7_14_v3	1548000	1548015	-	13.39	AATATATATATATATA
1-WATATATATATATATW	STREME-1	Pf3D7_14_v3	2962223	2962238	+	13.39	AATATATATATATATA
1-WATATATATATATATW	STREME-1	Pf3D7_14_v3	3194183	3194198	+	13.39	AATATATATATATATA
1-WATATATATATATATW	STREME-1	Pf3D7_14_v3	1866208	1866223	+	13.39	AATATATATATATATA
1-WATATATATATATATW	STREME-1	Pf3D7_14_v3	1866212	1866227	-	13.39	AATATATATATATATA
1-WATATATATATATATW	STREME-1	Pf3D7_14_v3	2484490	2484505	-	13.39	AATATATATATATATA
1-WATATATATATATATW	STREME-1	Pf3D7_14_v3	2900758	2900773	-	13.39	AATATATATATATATA
1-WATATATATATATATW	STREME-1	Pf3D7_14_v3	1186816	1186831	+	13.39	AATATATATATATATA
1-WATATATATATATATW	STREME-1	Pf3D7_14_v3	3213876	3213891	-	13.39	AATATATATATATATA
1-WATATATATATATATW	STREME-1	Pf3D7_14_v3	3214869	3214884	+	13.39	AATATATATATATATA
1-WATATATATATATATW	STREME-1	Pf3D7_14_v3	3214895	3214910	-	13.39	AATATATATATATATA
1-WATATATATATATATW	STREME-1	Pf3D7_14_v3	3215667	3215682	+	13.39	AATATATATATATATA
1-WATATATATATATATW	STREME-1	Pf3D7_14_v3	3217407	3217422	-	13.39	AATATATATATATATA
1-WATATATATATATATW	STREME-1	Pf3D7_14_v3	2047138	2047153	-	13.39	AATATATATATATATA
1-WATATATATATATATW	STREME-1	Pf3D7_14_v3	2047317	2047332	-	13.39	AATATATATATATATA
1-WATATATATATATATW	STREME-1	Pf3D7_14_v3	1895685	1895700	-	13.39	AATATATATATATATA
1-WATATATATATATATW	STREME-1	Pf3D7_14_v3	1895783	1895798	+	13.39	AATATATATATATATA
1-WATATATATATATATW	STREME-1	Pf3D7_14_v3	1895906	1895921	+	13.39	AATATATATATATATA
1-WATATATATATATATW	STREME-1	Pf3D7_14_v3	1895912	1895927	-	13.39	AATATATATATATATA
1-WATATATATATATATW	STREME-1	Pf3D7_14_v3	3247743	3247758	-	13.39	AATATATATATATATA
1-WATATATATATATATW	STREME-1	Pf3D7_14_v3	2277555	2277570	+	13.39	AATATATATATATATA
1-WATATATATATATATW	STREME-1	Pf3D7_14_v3	1409150	1409165	-	13.39	AATATATATATATATA
1-WATATATATATATATW	STREME-1	Pf3D7_14_v3	1409491	1409506	+	13.39	AATATATATATATATA
1-WATATATATATATATW	STREME-1	Pf3D7_14_v3	3172198	3172213	-	13.39	AATATATATATATATA
1-WATATATATATATATW	STREME-1	Pf3D7_14_v3	3173514	3173529	-	13.39	AATATATATATATATA
1-WATATATATATATATW	STREME-1	Pf3D7_14_v3	3174220	3174235	+	13.39	AATATATATATATATA
1-WATATATATATATATW	STREME-1	Pf3D7_14_v3	3174230	3174245	-	13.39	AATATATATATATATA
1-WATATATATATATATW	STREME-1	Pf3D7_14_v3	3174382	3174397	+	13.39	AATATATATATATATA
1-WATATATATATATATW	STREME-1	Pf3D7_14_v3	3174412	3174427	-	13.39	AATATATATATATATA
1-WATATATATATATATW	STREME-1	Pf3D7_14_v3	3175123	3175138	+	13.39	AATATATATATATATA
1-WATATATATATATATW	STREME-1	Pf3D7_14_v3	3175260	3175275	-	13.39	AATATATATATATATA
1-WATATATATATATATW	STREME-1	Pf3D7_14_v3	3175776	3175791	+	13.39	AATATATATATATATA
1-WATATATATATATATW	STREME-1	Pf3D7_14_v3	3177227	3177242	+	13.39	AATATATATATATATA
1-WATATATATATATATW	STREME-1	Pf3D7_14_v3	3177237	3177252	-	13.39	AATATATATATATATA
1-WATATATATATATATW	STREME-1	Pf3D7_14_v3	3177335	3177350	+	13.39	AATATATATATATATA
1-WATATATATATATATW	STREME-1	Pf3D7_14_v3	3177341	3177356	-	13.39	AATATATATATATATA
1-WATATATATATATATW	STREME-1	Pf3D7_14_v3	3177638	3177653	+	13.39	AATATATATATATATA
1-WATATATATATATATW	STREME-1	Pf3D7_14_v3	3177650	3177665	-	13.39	AATATATATATATATA
1-WATATATATATATATW	STREME-1	Pf3D7_14_v3	3177961	3177976	+	13.39	AATATATATATATATA
1-WATATATATATATATW	STREME-1	Pf3D7_14_v3	3178644	3178659	+	13.39	AATATATATATATATA
1-WATATATATATATATW	STREME-1	Pf3D7_14_v3	3178931	3178946	-	13.39	AATATATATATATATA
1-WATATATATATATATW	STREME-1	Pf3D7_14_v3	3179257	3179272	+	13.39	AATATATATATATATA
1-WATATATATATATATW	STREME-1	Pf3D7_14_v3	3179849	3179864	+	13.39	AATATATATATATATA
1-WATATATATATATATW	STREME-1	Pf3D7_14_v3	3179905	3179920	-	13.39	AATATATATATATATA
1-WATATATATATATATW	STREME-1	Pf3D7_14_v3	3180632	3180647	+	13.39	AATATATATATATATA
1-WATATATATATATATW	STREME-1	Pf3D7_14_v3	3180636	3180651	-	13.39	AATATATATATATATA
1-WATATATATATATATW	STREME-1	Pf3D7_14_v3	3181156	3181171	+	13.39	AATATATATATATATA
1-WATATATATATATATW	STREME-1	Pf3D7_14_v3	3181158	3181173	-	13.39	AATATATATATATATA
1-WATATATATATATATW	STREME-1	Pf3D7_14_v3	3181965	3181980	+	13.39	AATATATATATATATA
1-WATATATATATATATW	STREME-1	Pf3D7_14_v3	3182416	3182431	+	13.39	AATATATATATATATA
1-WATATATATATATATW	STREME-1	Pf3D7_14_v3	3182420	3182435	-	13.39	AATATATATATATATA
1-WATATATATATATATW	STREME-1	Pf3D7_14_v3	3182567	3182582	+	13.39	AATATATATATATATA
1-WATATATATATATATW	STREME-1	Pf3D7_14_v3	3182575	3182590	-	13.39	AATATATATATATATA
1-WATATATATATATATW	STREME-1	Pf3D7_14_v3	3184451	3184466	-	13.39	AATATATATATATATA
1-WATATATATATATATW	STREME-1	Pf3D7_14_v3	2786243	2786258	+	13.39	AATATATATATATATA
1-WATATATATATATATW	STREME-1	Pf3D7_14_v3	2786267	2786282	-	13.39	AATATATATATATATA
1-WATATATATATATATW	STREME-1	Pf3D7_14_v3	2472078	2472093	-	13.39	AATATATATATATATA
1-WATATATATATATATW	STREME-1	Pf3D7_14_v3	2472484	2472499	+	13.39	AATATATATATATATA
1-WATATATATATATATW	STREME-1	Pf3D7_14_v3	2472488	2472503	-	13.39	AATATATATATATATA
1-WATATATATATATATW	STREME-1	Pf3D7_14_v3	2765417	2765432	-	13.39	AATATATATATATATA
1-WATATATATATATATW	STREME-1	Pf3D7_14_v3	1617251	1617266	+	13.39	AATATATATATATATA
1-WATATATATATATATW	STREME-1	Pf3D7_14_v3	1617267	1617282	-	13.39	AATATATATATATATA
1-WATATATATATATATW	STREME-1	Pf3D7_14_v3	2577250	2577265	+	13.39	AATATATATATATATA
1-WATATATATATATATW	STREME-1	Pf3D7_14_v3	2577276	2577291	-	13.39	AATATATATATATATA
1-WATATATATATATATW	STREME-1	Pf3D7_14_v3	3147666	3147681	-	13.39	AATATATATATATATA
1-WATATATATATATATW	STREME-1	Pf3D7_14_v3	2037139	2037154	+	13.39	AATATATATATATATA
1-WATATATATATATATW	STREME-1	Pf3D7_14_v3	1229768	1229783	+	13.39	AATATATATATATATA
1-WATATATATATATATW	STREME-1	Pf3D7_14_v3	1229770	1229785	-	13.39	AATATATATATATATA
1-WATATATATATATATW	STREME-1	Pf3D7_14_v3	2777794	2777809	+	13.39	AATATATATATATATA
1-WATATATATATATATW	STREME-1	Pf3D7_14_v3	2777802	2777817	-	13.39	AATATATATATATATA
1-WATATATATATATATW	STREME-1	Pf3D7_14_v3	2686185	2686200	+	13.39	AATATATATATATATA
1-WATATATATATATATW	STREME-1	Pf3D7_14_v3	3159459	3159474	-	13.39	AATATATATATATATA
1-WATATATATATATATW	STREME-1	Pf3D7_14_v3	1729394	1729409	+	13.39	AATATATATATATATA
1-WATATATATATATATW	STREME-1	Pf3D7_14_v3	1729418	1729433	-	13.39	AATATATATATATATA
1-WATATATATATATATW	STREME-1	Pf3D7_14_v3	3206442	3206457	+	13.39	AATATATATATATATA
1-WATATATATATATATW	STREME-1	Pf3D7_14_v3	3207543	3207558	+	13.39	AATATATATATATATA
1-WATATATATATATATW	STREME-1	Pf3D7_14_v3	3207565	3207580	-	13.39	AATATATATATATATA
1-WATATATATATATATW	STREME-1	Pf3D7_14_v3	3208087	3208102	+	13.39	AATATATATATATATA
1-WATATATATATATATW	STREME-1	Pf3D7_14_v3	2722877	2722892	+	13.39	AATATATATATATATA
1-WATATATATATATATW	STREME-1	Pf3D7_14_v3	2128110	2128125	-	13.39	AATATATATATATATA
1-WATATATATATATATW	STREME-1	Pf3D7_14_v3	2956821	2956836	-	13.39	AATATATATATATATA
1-WATATATATATATATW	STREME-1	Pf3D7_14_v3	2246131	2246146	-	13.39	AATATATATATATATA
1-WATATATATATATATW	STREME-1	Pf3D7_14_v3	2721566	2721581	-	13.39	AATATATATATATATA
1-WATATATATATATATW	STREME-1	Pf3D7_14_v3	1377058	1377073	+	13.39	AATATATATATATATA
1-WATATATATATATATW	STREME-1	Pf3D7_14_v3	1377371	1377386	+	13.39	AATATATATATATATA
1-WATATATATATATATW	STREME-1	Pf3D7_14_v3	1377561	1377576	+	13.39	AATATATATATATATA
1-WATATATATATATATW	STREME-1	Pf3D7_14_v3	1377676	1377691	+	13.39	AATATATATATATATA
1-WATATATATATATATW	STREME-1	Pf3D7_14_v3	2013763	2013778	-	13.39	AATATATATATATATA
1-WATATATATATATATW	STREME-1	Pf3D7_14_v3	2013980	2013995	+	13.39	AATATATATATATATA
1-WATATATATATATATW	STREME-1	Pf3D7_14_v3	1636950	1636965	-	13.39	AATATATATATATATA
1-WATATATATATATATW	STREME-1	Pf3D7_14_v3	1689227	1689242	+	13.39	AATATATATATATATA
1-WATATATATATATATW	STREME-1	Pf3D7_14_v3	1689368	1689383	-	13.39	AATATATATATATATA
1-WATATATATATATATW	STREME-1	Pf3D7_14_v3	1330770	1330785	+	13.39	AATATATATATATATA
1-WATATATATATATATW	STREME-1	Pf3D7_14_v3	1330886	1330901	+	13.39	AATATATATATATATA
1-WATATATATATATATW	STREME-1	Pf3D7_14_v3	1568606	1568621	-	13.39	AATATATATATATATA
1-WATATATATATATATW	STREME-1	Pf3D7_14_v3	2102740	2102755	+	13.39	AATATATATATATATA
1-WATATATATATATATW	STREME-1	Pf3D7_14_v3	2103268	2103283	-	13.39	AATATATATATATATA
1-WATATATATATATATW	STREME-1	Pf3D7_14_v3	1474979	1474994	-	13.39	AATATATATATATATA
1-WATATATATATATATW	STREME-1	Pf3D7_14_v3	1475560	1475575	+	13.39	AATATATATATATATA
1-WATATATATATATATW	STREME-1	Pf3D7_14_v3	1476479	1476494	+	13.39	AATATATATATATATA
1-WATATATATATATATW	STREME-1	Pf3D7_14_v3	1477144	1477159	+	13.39	AATATATATATATATA
1-WATATATATATATATW	STREME-1	Pf3D7_14_v3	1477156	1477171	-	13.39	AATATATATATATATA
1-WATATATATATATATW	STREME-1	Pf3D7_14_v3	1477585	1477600	+	13.39	AATATATATATATATA
1-WATATATATATATATW	STREME-1	Pf3D7_14_v3	1477686	1477701	-	13.39	AATATATATATATATA
1-WATATATATATATATW	STREME-1	Pf3D7_14_v3	3151000	3151015	-	13.39	AATATATATATATATA
1-WATATATATATATATW	STREME-1	Pf3D7_14_v3	3151822	3151837	+	13.39	AATATATATATATATA
1-WATATATATATATATW	STREME-1	Pf3D7_14_v3	3151824	3151839	-	13.39	AATATATATATATATA
1-WATATATATATATATW	STREME-1	Pf3D7_14_v3	2718807	2718822	-	13.39	AATATATATATATATA
1-WATATATATATATATW	STREME-1	Pf3D7_14_v3	2719164	2719179	+	13.39	AATATATATATATATA
1-WATATATATATATATW	STREME-1	Pf3D7_14_v3	2798491	2798506	-	13.39	AATATATATATATATA
1-WATATATATATATATW	STREME-1	Pf3D7_14_v3	2798791	2798806	+	13.39	AATATATATATATATA
1-WATATATATATATATW	STREME-1	Pf3D7_14_v3	2798797	2798812	-	13.39	AATATATATATATATA
1-WATATATATATATATW	STREME-1	Pf3D7_14_v3	2865573	2865588	-	13.39	AATATATATATATATA
1-WATATATATATATATW	STREME-1	Pf3D7_14_v3	2089419	2089434	+	13.39	AATATATATATATATA
1-WATATATATATATATW	STREME-1	Pf3D7_14_v3	2926077	2926092	-	13.39	AATATATATATATATA
1-WATATATATATATATW	STREME-1	Pf3D7_14_v3	2987750	2987765	-	13.39	AATATATATATATATA
1-WATATATATATATATW	STREME-1	Pf3D7_14_v3	3226433	3226448	+	13.39	AATATATATATATATA
1-WATATATATATATATW	STREME-1	Pf3D7_14_v3	3226435	3226450	-	13.39	AATATATATATATATA
1-WATATATATATATATW	STREME-1	Pf3D7_14_v3	3227367	3227382	-	13.39	AATATATATATATATA
1-WATATATATATATATW	STREME-1	Pf3D7_14_v3	3227605	3227620	+	13.39	AATATATATATATATA
1-WATATATATATATATW	STREME-1	Pf3D7_14_v3	1928694	1928709	+	13.39	AATATATATATATATA
1-WATATATATATATATW	STREME-1	Pf3D7_14_v3	1928835	1928850	-	13.39	AATATATATATATATA
1-WATATATATATATATW	STREME-1	Pf3D7_14_v3	3251479	3251494	-	13.39	AATATATATATATATA
1-WATATATATATATATW	STREME-1	Pf3D7_14_v3	3251893	3251908	-	13.39	AATATATATATATATA
1-WATATATATATATATW	STREME-1	Pf3D7_14_v3	3253792	3253807	-	13.39	AATATATATATATATA
1-WATATATATATATATW	STREME-1	Pf3D7_14_v3	2557565	2557580	+	13.39	AATATATATATATATA
1-WATATATATATATATW	STREME-1	Pf3D7_14_v3	2558204	2558219	+	13.39	AATATATATATATATA
1-WATATATATATATATW	STREME-1	Pf3D7_14_v3	2558460	2558475	+	13.39	AATATATATATATATA
1-WATATATATATATATW	STREME-1	Pf3D7_14_v3	3199600	3199615	+	13.39	AATATATATATATATA
1-WATATATATATATATW	STREME-1	Pf3D7_14_v3	3199612	3199627	-	13.39	AATATATATATATATA
1-WATATATATATATATW	STREME-1	Pf3D7_14_v3	3200027	3200042	-	13.39	AATATATATATATATA
1-WATATATATATATATW	STREME-1	Pf3D7_14_v3	3200320	3200335	-	13.39	AATATATATATATATA
1-WATATATATATATATW	STREME-1	Pf3D7_14_v3	3200554	3200569	+	13.39	AATATATATATATATA
1-WATATATATATATATW	STREME-1	Pf3D7_14_v3	3200566	3200581	-	13.39	AATATATATATATATA
1-WATATATATATATATW	STREME-1	Pf3D7_14_v3	3201314	3201329	-	13.39	AATATATATATATATA
1-WATATATATATATATW	STREME-1	Pf3D7_14_v3	3201401	3201416	+	13.39	AATATATATATATATA
1-WATATATATATATATW	STREME-1	Pf3D7_14_v3	3201407	3201422	-	13.39	AATATATATATATATA
1-WATATATATATATATW	STREME-1	Pf3D7_14_v3	3202292	3202307	+	13.39	AATATATATATATATA
1-WATATATATATATATW	STREME-1	Pf3D7_14_v3	2014901	2014916	-	13.39	AATATATATATATATA
1-WATATATATATATATW	STREME-1	Pf3D7_14_v3	2259376	2259391	+	13.39	AATATATATATATATA
1-WATATATATATATATW	STREME-1	Pf3D7_14_v3	2259394	2259409	-	13.39	AATATATATATATATA
1-WATATATATATATATW	STREME-1	Pf3D7_14_v3	1943140	1943155	+	13.39	AATATATATATATATA
1-WATATATATATATATW	STREME-1	Pf3D7_14_v3	1943313	1943328	+	13.39	AATATATATATATATA
1-WATATATATATATATW	STREME-1	Pf3D7_14_v3	1943331	1943346	-	13.39	AATATATATATATATA
1-WATATATATATATATW	STREME-1	Pf3D7_14_v3	1943551	1943566	+	13.39	AATATATATATATATA
1-WATATATATATATATW	STREME-1	Pf3D7_14_v3	3240746	3240761	+	13.39	AATATATATATATATA
1-WATATATATATATATW	STREME-1	Pf3D7_14_v3	3242843	3242858	-	13.39	AATATATATATATATA
1-WATATATATATATATW	STREME-1	Pf3D7_14_v3	1237841	1237856	+	13.39	AATATATATATATATA
1-WATATATATATATATW	STREME-1	Pf3D7_14_v3	3163995	3164010	+	13.39	AATATATATATATATA
1-WATATATATATATATW	STREME-1	Pf3D7_14_v3	3164594	3164609	-	13.39	AATATATATATATATA
1-WATATATATATATATW	STREME-1	Pf3D7_14_v3	3165661	3165676	+	13.39	AATATATATATATATA
1-WATATATATATATATW	STREME-1	Pf3D7_14_v3	3165667	3165682	-	13.39	AATATATATATATATA
1-WATATATATATATATW	STREME-1	Pf3D7_14_v3	3165842	3165857	+	13.39	AATATATATATATATA
1-WATATATATATATATW	STREME-1	Pf3D7_14_v3	3165856	3165871	-	13.39	AATATATATATATATA
1-WATATATATATATATW	STREME-1	Pf3D7_14_v3	3168143	3168158	+	13.39	AATATATATATATATA
1-WATATATATATATATW	STREME-1	Pf3D7_14_v3	3168153	3168168	-	13.39	AATATATATATATATA
1-WATATATATATATATW	STREME-1	Pf3D7_14_v3	3168365	3168380	-	13.39	AATATATATATATATA
1-WATATATATATATATW	STREME-1	Pf3D7_14_v3	1668185	1668200	-	13.39	AATATATATATATATA
1-WATATATATATATATW	STREME-1	Pf3D7_14_v3	3018942	3018957	+	13.39	AATATATATATATATA
1-WATATATATATATATW	STREME-1	Pf3D7_14_v3	3019102	3019117	+	13.39	AATATATATATATATA
1-WATATATATATATATW	STREME-1	Pf3D7_14_v3	3019323	3019338	-	13.39	AATATATATATATATA
1-WATATATATATATATW	STREME-1	Pf3D7_14_v3	3220722	3220737	-	13.39	AATATATATATATATA
1-WATATATATATATATW	STREME-1	Pf3D7_14_v3	3220950	3220965	+	13.39	AATATATATATATATA
1-WATATATATATATATW	STREME-1	Pf3D7_14_v3	3221598	3221613	-	13.39	AATATATATATATATA
1-WATATATATATATATW	STREME-1	Pf3D7_14_v3	3222804	3222819	+	13.39	AATATATATATATATA
1-WATATATATATATATW	STREME-1	Pf3D7_14_v3	2462610	2462625	+	13.39	AATATATATATATATA
1-WATATATATATATATW	STREME-1	Pf3D7_14_v3	2005239	2005254	+	13.39	AATATATATATATATA
1-WATATATATATATATW	STREME-1	Pf3D7_14_v3	2005300	2005315	+	13.39	AATATATATATATATA
1-WATATATATATATATW	STREME-1	Pf3D7_14_v3	2005304	2005319	-	13.39	AATATATATATATATA
1-WATATATATATATATW	STREME-1	Pf3D7_14_v3	2132966	2132981	-	13.39	AATATATATATATATA
1-WATATATATATATATW	STREME-1	Pf3D7_14_v3	1940701	1940716	-	13.39	AATATATATATATATA
1-WATATATATATATATW	STREME-1	Pf3D7_14_v3	1940998	1941013	+	13.39	AATATATATATATATA
1-WATATATATATATATW	STREME-1	Pf3D7_14_v3	1941014	1941029	-	13.39	AATATATATATATATA
1-WATATATATATATATW	STREME-1	Pf3D7_14_v3	3137679	3137694	+	13.39	AATATATATATATATA
1-WATATATATATATATW	STREME-1	Pf3D7_14_v3	3137964	3137979	-	13.39	AATATATATATATATA
1-WATATATATATATATW	STREME-1	Pf3D7_14_v3	2996525	2996540	-	13.39	AATATATATATATATA
1-WATATATATATATATW	STREME-1	Pf3D7_14_v3	1938226	1938241	-	13.39	AATATATATATATATA
1-WATATATATATATATW	STREME-1	Pf3D7_14_v3	2944977	2944992	+	13.39	AATATATATATATATA
1-WATATATATATATATW	STREME-1	Pf3D7_14_v3	2944998	2945013	+	13.39	AATATATATATATATA
1-WATATATATATATATW	STREME-1	Pf3D7_14_v3	1606067	1606082	+	13.39	AATATATATATATATA
1-WATATATATATATATW	STREME-1	Pf3D7_14_v3	1680741	1680756	+	13.39	AATATATATATATATA
1-WATATATATATATATW	STREME-1	Pf3D7_14_v3	1680757	1680772	-	13.39	AATATATATATATATA
1-WATATATATATATATW	STREME-1	Pf3D7_14_v3	3246690	3246705	-	13.39	AATATATATATATATA
1-WATATATATATATATW	STREME-1	Pf3D7_14_v3	3246825	3246840	+	13.39	AATATATATATATATA
1-WATATATATATATATW	STREME-1	Pf3D7_14_v3	3246827	3246842	-	13.39	AATATATATATATATA
1-WATATATATATATATW	STREME-1	Pf3D7_14_v3	1716329	1716344	-	13.39	AATATATATATATATA
1-WATATATATATATATW	STREME-1	Pf3D7_14_v3	2295104	2295119	+	13.39	AATATATATATATATA
1-WATATATATATATATW	STREME-1	Pf3D7_14_v3	2295127	2295142	+	13.39	AATATATATATATATA
1-WATATATATATATATW	STREME-1	Pf3D7_14_v3	2295135	2295150	-	13.39	AATATATATATATATA
1-WATATATATATATATW	STREME-1	Pf3D7_14_v3	2908332	2908347	+	11.85	TATATATATATATATA
1-WATATATATATATATW	STREME-1	Pf3D7_14_v3	1532733	1532748	+	11.85	TATATATATATATATA
1-WATATATATATATATW	STREME-1	Pf3D7_14_v3	1532735	1532750	+	11.85	TATATATATATATATA
1-WATATATATATATATW	STREME-1	Pf3D7_14_v3	1532737	1532752	+	11.85	TATATATATATATATA
1-WATATATATATATATW	STREME-1	Pf3D7_14_v3	1532739	1532754	+	11.85	TATATATATATATATA
1-WATATATATATATATW	STREME-1	Pf3D7_14_v3	2962225	2962240	+	11.85	TATATATATATATATA
1-WATATATATATATATW	STREME-1	Pf3D7_14_v3	2962227	2962242	+	11.85	TATATATATATATATA
1-WATATATATATATATW	STREME-1	Pf3D7_14_v3	2962229	2962244	+	11.85	TATATATATATATATA
1-WATATATATATATATW	STREME-1	Pf3D7_14_v3	2962231	2962246	+	11.85	TATATATATATATATA
1-WATATATATATATATW	STREME-1	Pf3D7_14_v3	3194185	3194200	+	11.85	TATATATATATATATA
1-WATATATATATATATW	STREME-1	Pf3D7_14_v3	1866210	1866225	+	11.85	TATATATATATATATA
1-WATATATATATATATW	STREME-1	Pf3D7_14_v3	2484486	2484501	+	11.85	TATATATATATATATA
1-WATATATATATATATW	STREME-1	Pf3D7_14_v3	2484488	2484503	+	11.85	TATATATATATATATA
1-WATATATATATATATW	STREME-1	Pf3D7_14_v3	2900748	2900763	+	11.85	TATATATATATATATA
1-WATATATATATATATW	STREME-1	Pf3D7_14_v3	2900750	2900765	+	11.85	TATATATATATATATA
1-WATATATATATATATW	STREME-1	Pf3D7_14_v3	2900752	2900767	+	11.85	TATATATATATATATA
1-WATATATATATATATW	STREME-1	Pf3D7_14_v3	2900754	2900769	+	11.85	TATATATATATATATA
1-WATATATATATATATW	STREME-1	Pf3D7_14_v3	2900756	2900771	+	11.85	TATATATATATATATA
1-WATATATATATATATW	STREME-1	Pf3D7_14_v3	1186818	1186833	+	11.85	TATATATATATATATA
1-WATATATATATATATW	STREME-1	Pf3D7_14_v3	1186820	1186835	+	11.85	TATATATATATATATA
1-WATATATATATATATW	STREME-1	Pf3D7_14_v3	1186822	1186837	+	11.85	TATATATATATATATA
1-WATATATATATATATW	STREME-1	Pf3D7_14_v3	1186824	1186839	+	11.85	TATATATATATATATA
1-WATATATATATATATW	STREME-1	Pf3D7_14_v3	1186826	1186841	+	11.85	TATATATATATATATA
1-WATATATATATATATW	STREME-1	Pf3D7_14_v3	1186828	1186843	+	11.85	TATATATATATATATA
1-WATATATATATATATW	STREME-1	Pf3D7_14_v3	1186830	1186845	+	11.85	TATATATATATATATA
1-WATATATATATATATW	STREME-1	Pf3D7_14_v3	1769577	1769592	+	11.85	TATATATATATATATA
1-WATATATATATATATW	STREME-1	Pf3D7_14_v3	3213864	3213879	+	11.85	TATATATATATATATA
1-WATATATATATATATW	STREME-1	Pf3D7_14_v3	3213866	3213881	+	11.85	TATATATATATATATA
1-WATATATATATATATW	STREME-1	Pf3D7_14_v3	3213868	3213883	+	11.85	TATATATATATATATA
1-WATATATATATATATW	STREME-1	Pf3D7_14_v3	3213870	3213885	+	11.85	TATATATATATATATA
1-WATATATATATATATW	STREME-1	Pf3D7_14_v3	3213872	3213887	+	11.85	TATATATATATATATA
1-WATATATATATATATW	STREME-1	Pf3D7_14_v3	3213874	3213889	+	11.85	TATATATATATATATA
1-WATATATATATATATW	STREME-1	Pf3D7_14_v3	3214871	3214886	+	11.85	TATATATATATATATA
1-WATATATATATATATW	STREME-1	Pf3D7_14_v3	3214873	3214888	+	11.85	TATATATATATATATA
1-WATATATATATATATW	STREME-1	Pf3D7_14_v3	3214875	3214890	+	11.85	TATATATATATATATA
1-WATATATATATATATW	STREME-1	Pf3D7_14_v3	3214877	3214892	+	11.85	TATATATATATATATA
1-WATATATATATATATW	STREME-1	Pf3D7_14_v3	3214879	3214894	+	11.85	TATATATATATATATA
1-WATATATATATATATW	STREME-1	Pf3D7_14_v3	3214881	3214896	+	11.85	TATATATATATATATA
1-WATATATATATATATW	STREME-1	Pf3D7_14_v3	3214883	3214898	+	11.85	TATATATATATATATA
1-WATATATATATATATW	STREME-1	Pf3D7_14_v3	3214885	3214900	+	11.85	TATATATATATATATA
1-WATATATATATATATW	STREME-1	Pf3D7_14_v3	3214887	3214902	+	11.85	TATATATATATATATA
1-WATATATATATATATW	STREME-1	Pf3D7_14_v3	3214889	3214904	+	11.85	TATATATATATATATA
1-WATATATATATATATW	STREME-1	Pf3D7_14_v3	3214891	3214906	+	11.85	TATATATATATATATA
1-WATATATATATATATW	STREME-1	Pf3D7_14_v3	3214893	3214908	+	11.85	TATATATATATATATA
1-WATATATATATATATW	STREME-1	Pf3D7_14_v3	3215704	3215719	+	11.85	TATATATATATATATA
1-WATATATATATATATW	STREME-1	Pf3D7_14_v3	3215706	3215721	+	11.85	TATATATATATATATA
1-WATATATATATATATW	STREME-1	Pf3D7_14_v3	3215708	3215723	+	11.85	TATATATATATATATA
1-WATATATATATATATW	STREME-1	Pf3D7_14_v3	3215710	3215725	+	11.85	TATATATATATATATA
1-WATATATATATATATW	STREME-1	Pf3D7_14_v3	3215712	3215727	+	11.85	TATATATATATATATA
1-WATATATATATATATW	STREME-1	Pf3D7_14_v3	3215714	3215729	+	11.85	TATATATATATATATA
1-WATATATATATATATW	STREME-1	Pf3D7_14_v3	3215716	3215731	+	11.85	TATATATATATATATA
1-WATATATATATATATW	STREME-1	Pf3D7_14_v3	3215718	3215733	+	11.85	TATATATATATATATA
1-WATATATATATATATW	STREME-1	Pf3D7_14_v3	3215720	3215735	+	11.85	TATATATATATATATA
1-WATATATATATATATW	STREME-1	Pf3D7_14_v3	3215722	3215737	+	11.85	TATATATATATATATA
1-WATATATATATATATW	STREME-1	Pf3D7_14_v3	3215724	3215739	+	11.85	TATATATATATATATA
1-WATATATATATATATW	STREME-1	Pf3D7_14_v3	3215726	3215741	+	11.85	TATATATATATATATA
1-WATATATATATATATW	STREME-1	Pf3D7_14_v3	3215728	3215743	+	11.85	TATATATATATATATA
1-WATATATATATATATW	STREME-1	Pf3D7_14_v3	3217318	3217333	+	11.85	TATATATATATATATA
1-WATATATATATATATW	STREME-1	Pf3D7_14_v3	3217320	3217335	+	11.85	TATATATATATATATA
1-WATATATATATATATW	STREME-1	Pf3D7_14_v3	3217405	3217420	+	11.85	TATATATATATATATA
1-WATATATATATATATW	STREME-1	Pf3D7_14_v3	2046931	2046946	+	11.85	TATATATATATATATA
1-WATATATATATATATW	STREME-1	Pf3D7_14_v3	2046933	2046948	+	11.85	TATATATATATATATA
1-WATATATATATATATW	STREME-1	Pf3D7_14_v3	2046935	2046950	+	11.85	TATATATATATATATA
1-WATATATATATATATW	STREME-1	Pf3D7_14_v3	2046937	2046952	+	11.85	TATATATATATATATA
1-WATATATATATATATW	STREME-1	Pf3D7_14_v3	2046939	2046954	+	11.85	TATATATATATATATA
1-WATATATATATATATW	STREME-1	Pf3D7_14_v3	2047253	2047268	+	11.85	TATATATATATATATA
1-WATATATATATATATW	STREME-1	Pf3D7_14_v3	2047255	2047270	+	11.85	TATATATATATATATA
1-WATATATATATATATW	STREME-1	Pf3D7_14_v3	2047257	2047272	+	11.85	TATATATATATATATA
1-WATATATATATATATW	STREME-1	Pf3D7_14_v3	2047259	2047274	+	11.85	TATATATATATATATA
1-WATATATATATATATW	STREME-1	Pf3D7_14_v3	2047261	2047276	+	11.85	TATATATATATATATA
1-WATATATATATATATW	STREME-1	Pf3D7_14_v3	2047313	2047328	+	11.85	TATATATATATATATA
1-WATATATATATATATW	STREME-1	Pf3D7_14_v3	2047315	2047330	+	11.85	TATATATATATATATA
1-WATATATATATATATW	STREME-1	Pf3D7_14_v3	1895669	1895684	+	11.85	TATATATATATATATA
1-WATATATATATATATW	STREME-1	Pf3D7_14_v3	1895671	1895686	+	11.85	TATATATATATATATA
1-WATATATATATATATW	STREME-1	Pf3D7_14_v3	1895673	1895688	+	11.85	TATATATATATATATA
1-WATATATATATATATW	STREME-1	Pf3D7_14_v3	1895675	1895690	+	11.85	TATATATATATATATA
1-WATATATATATATATW	STREME-1	Pf3D7_14_v3	1895677	1895692	+	11.85	TATATATATATATATA
1-WATATATATATATATW	STREME-1	Pf3D7_14_v3	1895679	1895694	+	11.85	TATATATATATATATA
1-WATATATATATATATW	STREME-1	Pf3D7_14_v3	1895681	1895696	+	11.85	TATATATATATATATA
1-WATATATATATATATW	STREME-1	Pf3D7_14_v3	1895683	1895698	+	11.85	TATATATATATATATA
1-WATATATATATATATW	STREME-1	Pf3D7_14_v3	1895785	1895800	+	11.85	TATATATATATATATA
1-WATATATATATATATW	STREME-1	Pf3D7_14_v3	1895787	1895802	+	11.85	TATATATATATATATA
1-WATATATATATATATW	STREME-1	Pf3D7_14_v3	1895789	1895804	+	11.85	TATATATATATATATA
1-WATATATATATATATW	STREME-1	Pf3D7_14_v3	1895791	1895806	+	11.85	TATATATATATATATA
1-WATATATATATATATW	STREME-1	Pf3D7_14_v3	1895793	1895808	+	11.85	TATATATATATATATA
1-WATATATATATATATW	STREME-1	Pf3D7_14_v3	1895795	1895810	+	11.85	TATATATATATATATA
1-WATATATATATATATW	STREME-1	Pf3D7_14_v3	1895797	1895812	+	11.85	TATATATATATATATA
1-WATATATATATATATW	STREME-1	Pf3D7_14_v3	1895799	1895814	+	11.85	TATATATATATATATA
1-WATATATATATATATW	STREME-1	Pf3D7_14_v3	1895801	1895816	+	11.85	TATATATATATATATA
1-WATATATATATATATW	STREME-1	Pf3D7_14_v3	1895803	1895818	+	11.85	TATATATATATATATA
1-WATATATATATATATW	STREME-1	Pf3D7_14_v3	1895805	1895820	+	11.85	TATATATATATATATA
1-WATATATATATATATW	STREME-1	Pf3D7_14_v3	1895807	1895822	+	11.85	TATATATATATATATA
1-WATATATATATATATW	STREME-1	Pf3D7_14_v3	1895809	1895824	+	11.85	TATATATATATATATA
1-WATATATATATATATW	STREME-1	Pf3D7_14_v3	1895811	1895826	+	11.85	TATATATATATATATA
1-WATATATATATATATW	STREME-1	Pf3D7_14_v3	1895908	1895923	+	11.85	TATATATATATATATA
1-WATATATATATATATW	STREME-1	Pf3D7_14_v3	1895910	1895925	+	11.85	TATATATATATATATA
1-WATATATATATATATW	STREME-1	Pf3D7_14_v3	1895985	1896000	+	11.85	TATATATATATATATA
1-WATATATATATATATW	STREME-1	Pf3D7_14_v3	1895987	1896002	+	11.85	TATATATATATATATA
1-WATATATATATATATW	STREME-1	Pf3D7_14_v3	1895989	1896004	+	11.85	TATATATATATATATA
1-WATATATATATATATW	STREME-1	Pf3D7_14_v3	1895991	1896006	+	11.85	TATATATATATATATA
1-WATATATATATATATW	STREME-1	Pf3D7_14_v3	1895993	1896008	+	11.85	TATATATATATATATA
1-WATATATATATATATW	STREME-1	Pf3D7_14_v3	1895995	1896010	+	11.85	TATATATATATATATA
1-WATATATATATATATW	STREME-1	Pf3D7_14_v3	1895997	1896012	+	11.85	TATATATATATATATA
1-WATATATATATATATW	STREME-1	Pf3D7_14_v3	1895999	1896014	+	11.85	TATATATATATATATA
1-WATATATATATATATW	STREME-1	Pf3D7_14_v3	3247737	3247752	+	11.85	TATATATATATATATA
1-WATATATATATATATW	STREME-1	Pf3D7_14_v3	3247739	3247754	+	11.85	TATATATATATATATA
1-WATATATATATATATW	STREME-1	Pf3D7_14_v3	3247741	3247756	+	11.85	TATATATATATATATA
1-WATATATATATATATW	STREME-1	Pf3D7_14_v3	2277557	2277572	+	11.85	TATATATATATATATA
1-WATATATATATATATW	STREME-1	Pf3D7_14_v3	1409148	1409163	+	11.85	TATATATATATATATA
1-WATATATATATATATW	STREME-1	Pf3D7_14_v3	1409493	1409508	+	11.85	TATATATATATATATA
1-WATATATATATATATW	STREME-1	Pf3D7_14_v3	1409495	1409510	+	11.85	TATATATATATATATA
1-WATATATATATATATW	STREME-1	Pf3D7_14_v3	3172190	3172205	+	11.85	TATATATATATATATA
1-WATATATATATATATW	STREME-1	Pf3D7_14_v3	3172192	3172207	+	11.85	TATATATATATATATA
1-WATATATATATATATW	STREME-1	Pf3D7_14_v3	3172194	3172209	+	11.85	TATATATATATATATA
1-WATATATATATATATW	STREME-1	Pf3D7_14_v3	3172196	3172211	+	11.85	TATATATATATATATA
1-WATATATATATATATW	STREME-1	Pf3D7_14_v3	3172679	3172694	+	11.85	TATATATATATATATA
1-WATATATATATATATW	STREME-1	Pf3D7_14_v3	3172681	3172696	+	11.85	TATATATATATATATA
1-WATATATATATATATW	STREME-1	Pf3D7_14_v3	3172683	3172698	+	11.85	TATATATATATATATA
1-WATATATATATATATW	STREME-1	Pf3D7_14_v3	3172685	3172700	+	11.85	TATATATATATATATA
1-WATATATATATATATW	STREME-1	Pf3D7_14_v3	3172687	3172702	+	11.85	TATATATATATATATA
1-WATATATATATATATW	STREME-1	Pf3D7_14_v3	3172823	3172838	+	11.85	TATATATATATATATA
1-WATATATATATATATW	STREME-1	Pf3D7_14_v3	3172825	3172840	+	11.85	TATATATATATATATA
1-WATATATATATATATW	STREME-1	Pf3D7_14_v3	3172827	3172842	+	11.85	TATATATATATATATA
1-WATATATATATATATW	STREME-1	Pf3D7_14_v3	3173502	3173517	+	11.85	TATATATATATATATA
1-WATATATATATATATW	STREME-1	Pf3D7_14_v3	3173504	3173519	+	11.85	TATATATATATATATA
1-WATATATATATATATW	STREME-1	Pf3D7_14_v3	3173506	3173521	+	11.85	TATATATATATATATA
1-WATATATATATATATW	STREME-1	Pf3D7_14_v3	3173508	3173523	+	11.85	TATATATATATATATA
1-WATATATATATATATW	STREME-1	Pf3D7_14_v3	3173510	3173525	+	11.85	TATATATATATATATA
1-WATATATATATATATW	STREME-1	Pf3D7_14_v3	3173512	3173527	+	11.85	TATATATATATATATA
1-WATATATATATATATW	STREME-1	Pf3D7_14_v3	3174222	3174237	+	11.85	TATATATATATATATA
1-WATATATATATATATW	STREME-1	Pf3D7_14_v3	3174224	3174239	+	11.85	TATATATATATATATA
1-WATATATATATATATW	STREME-1	Pf3D7_14_v3	3174226	3174241	+	11.85	TATATATATATATATA
1-WATATATATATATATW	STREME-1	Pf3D7_14_v3	3174228	3174243	+	11.85	TATATATATATATATA
1-WATATATATATATATW	STREME-1	Pf3D7_14_v3	3174384	3174399	+	11.85	TATATATATATATATA
1-WATATATATATATATW	STREME-1	Pf3D7_14_v3	3174386	3174401	+	11.85	TATATATATATATATA
1-WATATATATATATATW	STREME-1	Pf3D7_14_v3	3174388	3174403	+	11.85	TATATATATATATATA
1-WATATATATATATATW	STREME-1	Pf3D7_14_v3	3174390	3174405	+	11.85	TATATATATATATATA
1-WATATATATATATATW	STREME-1	Pf3D7_14_v3	3174392	3174407	+	11.85	TATATATATATATATA
1-WATATATATATATATW	STREME-1	Pf3D7_14_v3	3174394	3174409	+	11.85	TATATATATATATATA
1-WATATATATATATATW	STREME-1	Pf3D7_14_v3	3174396	3174411	+	11.85	TATATATATATATATA
1-WATATATATATATATW	STREME-1	Pf3D7_14_v3	3174398	3174413	+	11.85	TATATATATATATATA
1-WATATATATATATATW	STREME-1	Pf3D7_14_v3	3174400	3174415	+	11.85	TATATATATATATATA
1-WATATATATATATATW	STREME-1	Pf3D7_14_v3	3174402	3174417	+	11.85	TATATATATATATATA
1-WATATATATATATATW	STREME-1	Pf3D7_14_v3	3174404	3174419	+	11.85	TATATATATATATATA
1-WATATATATATATATW	STREME-1	Pf3D7_14_v3	3174406	3174421	+	11.85	TATATATATATATATA
1-WATATATATATATATW	STREME-1	Pf3D7_14_v3	3174408	3174423	+	11.85	TATATATATATATATA
1-WATATATATATATATW	STREME-1	Pf3D7_14_v3	3174410	3174425	+	11.85	TATATATATATATATA
1-WATATATATATATATW	STREME-1	Pf3D7_14_v3	3174779	3174794	+	11.85	TATATATATATATATA
1-WATATATATATATATW	STREME-1	Pf3D7_14_v3	3174781	3174796	+	11.85	TATATATATATATATA
1-WATATATATATATATW	STREME-1	Pf3D7_14_v3	3174783	3174798	+	11.85	TATATATATATATATA
1-WATATATATATATATW	STREME-1	Pf3D7_14_v3	3174785	3174800	+	11.85	TATATATATATATATA
1-WATATATATATATATW	STREME-1	Pf3D7_14_v3	3174787	3174802	+	11.85	TATATATATATATATA
1-WATATATATATATATW	STREME-1	Pf3D7_14_v3	3174789	3174804	+	11.85	TATATATATATATATA
1-WATATATATATATATW	STREME-1	Pf3D7_14_v3	3174791	3174806	+	11.85	TATATATATATATATA
1-WATATATATATATATW	STREME-1	Pf3D7_14_v3	3174793	3174808	+	11.85	TATATATATATATATA
1-WATATATATATATATW	STREME-1	Pf3D7_14_v3	3174795	3174810	+	11.85	TATATATATATATATA
1-WATATATATATATATW	STREME-1	Pf3D7_14_v3	3175254	3175269	+	11.85	TATATATATATATATA
1-WATATATATATATATW	STREME-1	Pf3D7_14_v3	3175256	3175271	+	11.85	TATATATATATATATA
1-WATATATATATATATW	STREME-1	Pf3D7_14_v3	3175258	3175273	+	11.85	TATATATATATATATA
1-WATATATATATATATW	STREME-1	Pf3D7_14_v3	3175405	3175420	+	11.85	TATATATATATATATA
1-WATATATATATATATW	STREME-1	Pf3D7_14_v3	3175407	3175422	+	11.85	TATATATATATATATA
1-WATATATATATATATW	STREME-1	Pf3D7_14_v3	3175409	3175424	+	11.85	TATATATATATATATA
1-WATATATATATATATW	STREME-1	Pf3D7_14_v3	3175411	3175426	+	11.85	TATATATATATATATA
1-WATATATATATATATW	STREME-1	Pf3D7_14_v3	3175413	3175428	+	11.85	TATATATATATATATA
1-WATATATATATATATW	STREME-1	Pf3D7_14_v3	3175415	3175430	+	11.85	TATATATATATATATA
1-WATATATATATATATW	STREME-1	Pf3D7_14_v3	3175417	3175432	+	11.85	TATATATATATATATA
1-WATATATATATATATW	STREME-1	Pf3D7_14_v3	3175419	3175434	+	11.85	TATATATATATATATA
1-WATATATATATATATW	STREME-1	Pf3D7_14_v3	3175421	3175436	+	11.85	TATATATATATATATA
1-WATATATATATATATW	STREME-1	Pf3D7_14_v3	3175423	3175438	+	11.85	TATATATATATATATA
1-WATATATATATATATW	STREME-1	Pf3D7_14_v3	3175778	3175793	+	11.85	TATATATATATATATA
1-WATATATATATATATW	STREME-1	Pf3D7_14_v3	3175780	3175795	+	11.85	TATATATATATATATA
1-WATATATATATATATW	STREME-1	Pf3D7_14_v3	3175782	3175797	+	11.85	TATATATATATATATA
1-WATATATATATATATW	STREME-1	Pf3D7_14_v3	3175784	3175799	+	11.85	TATATATATATATATA
1-WATATATATATATATW	STREME-1	Pf3D7_14_v3	3177229	3177244	+	11.85	TATATATATATATATA
1-WATATATATATATATW	STREME-1	Pf3D7_14_v3	3177231	3177246	+	11.85	TATATATATATATATA
1-WATATATATATATATW	STREME-1	Pf3D7_14_v3	3177233	3177248	+	11.85	TATATATATATATATA
1-WATATATATATATATW	STREME-1	Pf3D7_14_v3	3177235	3177250	+	11.85	TATATATATATATATA
1-WATATATATATATATW	STREME-1	Pf3D7_14_v3	3177337	3177352	+	11.85	TATATATATATATATA
1-WATATATATATATATW	STREME-1	Pf3D7_14_v3	3177339	3177354	+	11.85	TATATATATATATATA
1-WATATATATATATATW	STREME-1	Pf3D7_14_v3	3177640	3177655	+	11.85	TATATATATATATATA
1-WATATATATATATATW	STREME-1	Pf3D7_14_v3	3177642	3177657	+	11.85	TATATATATATATATA
1-WATATATATATATATW	STREME-1	Pf3D7_14_v3	3177644	3177659	+	11.85	TATATATATATATATA
1-WATATATATATATATW	STREME-1	Pf3D7_14_v3	3177646	3177661	+	11.85	TATATATATATATATA
1-WATATATATATATATW	STREME-1	Pf3D7_14_v3	3177648	3177663	+	11.85	TATATATATATATATA
1-WATATATATATATATW	STREME-1	Pf3D7_14_v3	3178030	3178045	+	11.85	TATATATATATATATA
1-WATATATATATATATW	STREME-1	Pf3D7_14_v3	3178032	3178047	+	11.85	TATATATATATATATA
1-WATATATATATATATW	STREME-1	Pf3D7_14_v3	3178034	3178049	+	11.85	TATATATATATATATA
1-WATATATATATATATW	STREME-1	Pf3D7_14_v3	3178036	3178051	+	11.85	TATATATATATATATA
1-WATATATATATATATW	STREME-1	Pf3D7_14_v3	3178038	3178053	+	11.85	TATATATATATATATA
1-WATATATATATATATW	STREME-1	Pf3D7_14_v3	3178040	3178055	+	11.85	TATATATATATATATA
1-WATATATATATATATW	STREME-1	Pf3D7_14_v3	3178042	3178057	+	11.85	TATATATATATATATA
1-WATATATATATATATW	STREME-1	Pf3D7_14_v3	3178044	3178059	+	11.85	TATATATATATATATA
1-WATATATATATATATW	STREME-1	Pf3D7_14_v3	3178046	3178061	+	11.85	TATATATATATATATA
1-WATATATATATATATW	STREME-1	Pf3D7_14_v3	3178048	3178063	+	11.85	TATATATATATATATA
1-WATATATATATATATW	STREME-1	Pf3D7_14_v3	3178267	3178282	+	11.85	TATATATATATATATA
1-WATATATATATATATW	STREME-1	Pf3D7_14_v3	3178269	3178284	+	11.85	TATATATATATATATA
1-WATATATATATATATW	STREME-1	Pf3D7_14_v3	3178271	3178286	+	11.85	TATATATATATATATA
1-WATATATATATATATW	STREME-1	Pf3D7_14_v3	3178273	3178288	+	11.85	TATATATATATATATA
1-WATATATATATATATW	STREME-1	Pf3D7_14_v3	3178275	3178290	+	11.85	TATATATATATATATA
1-WATATATATATATATW	STREME-1	Pf3D7_14_v3	3178277	3178292	+	11.85	TATATATATATATATA
1-WATATATATATATATW	STREME-1	Pf3D7_14_v3	3178279	3178294	+	11.85	TATATATATATATATA
1-WATATATATATATATW	STREME-1	Pf3D7_14_v3	3178281	3178296	+	11.85	TATATATATATATATA
1-WATATATATATATATW	STREME-1	Pf3D7_14_v3	3178283	3178298	+	11.85	TATATATATATATATA
1-WATATATATATATATW	STREME-1	Pf3D7_14_v3	3178285	3178300	+	11.85	TATATATATATATATA
1-WATATATATATATATW	STREME-1	Pf3D7_14_v3	3178646	3178661	+	11.85	TATATATATATATATA
1-WATATATATATATATW	STREME-1	Pf3D7_14_v3	3178929	3178944	+	11.85	TATATATATATATATA
1-WATATATATATATATW	STREME-1	Pf3D7_14_v3	3179259	3179274	+	11.85	TATATATATATATATA
1-WATATATATATATATW	STREME-1	Pf3D7_14_v3	3179851	3179866	+	11.85	TATATATATATATATA
1-WATATATATATATATW	STREME-1	Pf3D7_14_v3	3179853	3179868	+	11.85	TATATATATATATATA
1-WATATATATATATATW	STREME-1	Pf3D7_14_v3	3179855	3179870	+	11.85	TATATATATATATATA
1-WATATATATATATATW	STREME-1	Pf3D7_14_v3	3180634	3180649	+	11.85	TATATATATATATATA
1-WATATATATATATATW	STREME-1	Pf3D7_14_v3	3180870	3180885	+	11.85	TATATATATATATATA
1-WATATATATATATATW	STREME-1	Pf3D7_14_v3	3180872	3180887	+	11.85	TATATATATATATATA
1-WATATATATATATATW	STREME-1	Pf3D7_14_v3	3180874	3180889	+	11.85	TATATATATATATATA
1-WATATATATATATATW	STREME-1	Pf3D7_14_v3	3181967	3181982	+	11.85	TATATATATATATATA
1-WATATATATATATATW	STREME-1	Pf3D7_14_v3	3181969	3181984	+	11.85	TATATATATATATATA
1-WATATATATATATATW	STREME-1	Pf3D7_14_v3	3181971	3181986	+	11.85	TATATATATATATATA
1-WATATATATATATATW	STREME-1	Pf3D7_14_v3	3181973	3181988	+	11.85	TATATATATATATATA
1-WATATATATATATATW	STREME-1	Pf3D7_14_v3	3181975	3181990	+	11.85	TATATATATATATATA
1-WATATATATATATATW	STREME-1	Pf3D7_14_v3	3181977	3181992	+	11.85	TATATATATATATATA
1-WATATATATATATATW	STREME-1	Pf3D7_14_v3	3181979	3181994	+	11.85	TATATATATATATATA
1-WATATATATATATATW	STREME-1	Pf3D7_14_v3	3181981	3181996	+	11.85	TATATATATATATATA
1-WATATATATATATATW	STREME-1	Pf3D7_14_v3	3182418	3182433	+	11.85	TATATATATATATATA
1-WATATATATATATATW	STREME-1	Pf3D7_14_v3	3182569	3182584	+	11.85	TATATATATATATATA
1-WATATATATATATATW	STREME-1	Pf3D7_14_v3	3182571	3182586	+	11.85	TATATATATATATATA
1-WATATATATATATATW	STREME-1	Pf3D7_14_v3	3182573	3182588	+	11.85	TATATATATATATATA
1-WATATATATATATATW	STREME-1	Pf3D7_14_v3	3184439	3184454	+	11.85	TATATATATATATATA
1-WATATATATATATATW	STREME-1	Pf3D7_14_v3	3184441	3184456	+	11.85	TATATATATATATATA
1-WATATATATATATATW	STREME-1	Pf3D7_14_v3	3184443	3184458	+	11.85	TATATATATATATATA
1-WATATATATATATATW	STREME-1	Pf3D7_14_v3	3184445	3184460	+	11.85	TATATATATATATATA
1-WATATATATATATATW	STREME-1	Pf3D7_14_v3	3184447	3184462	+	11.85	TATATATATATATATA
1-WATATATATATATATW	STREME-1	Pf3D7_14_v3	3184449	3184464	+	11.85	TATATATATATATATA
1-WATATATATATATATW	STREME-1	Pf3D7_14_v3	2786245	2786260	+	11.85	TATATATATATATATA
1-WATATATATATATATW	STREME-1	Pf3D7_14_v3	2786247	2786262	+	11.85	TATATATATATATATA
1-WATATATATATATATW	STREME-1	Pf3D7_14_v3	2786249	2786264	+	11.85	TATATATATATATATA
1-WATATATATATATATW	STREME-1	Pf3D7_14_v3	2786251	2786266	+	11.85	TATATATATATATATA
1-WATATATATATATATW	STREME-1	Pf3D7_14_v3	2786253	2786268	+	11.85	TATATATATATATATA
1-WATATATATATATATW	STREME-1	Pf3D7_14_v3	2786255	2786270	+	11.85	TATATATATATATATA
1-WATATATATATATATW	STREME-1	Pf3D7_14_v3	2786257	2786272	+	11.85	TATATATATATATATA
1-WATATATATATATATW	STREME-1	Pf3D7_14_v3	2786259	2786274	+	11.85	TATATATATATATATA
1-WATATATATATATATW	STREME-1	Pf3D7_14_v3	2786261	2786276	+	11.85	TATATATATATATATA
1-WATATATATATATATW	STREME-1	Pf3D7_14_v3	2786263	2786278	+	11.85	TATATATATATATATA
1-WATATATATATATATW	STREME-1	Pf3D7_14_v3	2786265	2786280	+	11.85	TATATATATATATATA
1-WATATATATATATATW	STREME-1	Pf3D7_14_v3	2472064	2472079	+	11.85	TATATATATATATATA
1-WATATATATATATATW	STREME-1	Pf3D7_14_v3	2472066	2472081	+	11.85	TATATATATATATATA
1-WATATATATATATATW	STREME-1	Pf3D7_14_v3	2472068	2472083	+	11.85	TATATATATATATATA
1-WATATATATATATATW	STREME-1	Pf3D7_14_v3	2472070	2472085	+	11.85	TATATATATATATATA
1-WATATATATATATATW	STREME-1	Pf3D7_14_v3	2472072	2472087	+	11.85	TATATATATATATATA
1-WATATATATATATATW	STREME-1	Pf3D7_14_v3	2472074	2472089	+	11.85	TATATATATATATATA
1-WATATATATATATATW	STREME-1	Pf3D7_14_v3	2472076	2472091	+	11.85	TATATATATATATATA
1-WATATATATATATATW	STREME-1	Pf3D7_14_v3	2472486	2472501	+	11.85	TATATATATATATATA
1-WATATATATATATATW	STREME-1	Pf3D7_14_v3	2765407	2765422	+	11.85	TATATATATATATATA
1-WATATATATATATATW	STREME-1	Pf3D7_14_v3	2765409	2765424	+	11.85	TATATATATATATATA
1-WATATATATATATATW	STREME-1	Pf3D7_14_v3	2765411	2765426	+	11.85	TATATATATATATATA
1-WATATATATATATATW	STREME-1	Pf3D7_14_v3	2765413	2765428	+	11.85	TATATATATATATATA
1-WATATATATATATATW	STREME-1	Pf3D7_14_v3	2765415	2765430	+	11.85	TATATATATATATATA
1-WATATATATATATATW	STREME-1	Pf3D7_14_v3	1617253	1617268	+	11.85	TATATATATATATATA
1-WATATATATATATATW	STREME-1	Pf3D7_14_v3	1617255	1617270	+	11.85	TATATATATATATATA
1-WATATATATATATATW	STREME-1	Pf3D7_14_v3	1617257	1617272	+	11.85	TATATATATATATATA
1-WATATATATATATATW	STREME-1	Pf3D7_14_v3	1617259	1617274	+	11.85	TATATATATATATATA
1-WATATATATATATATW	STREME-1	Pf3D7_14_v3	1617261	1617276	+	11.85	TATATATATATATATA
1-WATATATATATATATW	STREME-1	Pf3D7_14_v3	1617263	1617278	+	11.85	TATATATATATATATA
1-WATATATATATATATW	STREME-1	Pf3D7_14_v3	1617265	1617280	+	11.85	TATATATATATATATA
1-WATATATATATATATW	STREME-1	Pf3D7_14_v3	2577252	2577267	+	11.85	TATATATATATATATA
1-WATATATATATATATW	STREME-1	Pf3D7_14_v3	2577254	2577269	+	11.85	TATATATATATATATA
1-WATATATATATATATW	STREME-1	Pf3D7_14_v3	2577256	2577271	+	11.85	TATATATATATATATA
1-WATATATATATATATW	STREME-1	Pf3D7_14_v3	2577258	2577273	+	11.85	TATATATATATATATA
1-WATATATATATATATW	STREME-1	Pf3D7_14_v3	2577260	2577275	+	11.85	TATATATATATATATA
1-WATATATATATATATW	STREME-1	Pf3D7_14_v3	2577262	2577277	+	11.85	TATATATATATATATA
1-WATATATATATATATW	STREME-1	Pf3D7_14_v3	2577264	2577279	+	11.85	TATATATATATATATA
1-WATATATATATATATW	STREME-1	Pf3D7_14_v3	2577266	2577281	+	11.85	TATATATATATATATA
1-WATATATATATATATW	STREME-1	Pf3D7_14_v3	2577268	2577283	+	11.85	TATATATATATATATA
1-WATATATATATATATW	STREME-1	Pf3D7_14_v3	2577270	2577285	+	11.85	TATATATATATATATA
1-WATATATATATATATW	STREME-1	Pf3D7_14_v3	2577272	2577287	+	11.85	TATATATATATATATA
1-WATATATATATATATW	STREME-1	Pf3D7_14_v3	2577274	2577289	+	11.85	TATATATATATATATA
1-WATATATATATATATW	STREME-1	Pf3D7_14_v3	3147654	3147669	+	11.85	TATATATATATATATA
1-WATATATATATATATW	STREME-1	Pf3D7_14_v3	3147656	3147671	+	11.85	TATATATATATATATA
1-WATATATATATATATW	STREME-1	Pf3D7_14_v3	3147658	3147673	+	11.85	TATATATATATATATA
1-WATATATATATATATW	STREME-1	Pf3D7_14_v3	3147660	3147675	+	11.85	TATATATATATATATA
1-WATATATATATATATW	STREME-1	Pf3D7_14_v3	3147662	3147677	+	11.85	TATATATATATATATA
1-WATATATATATATATW	STREME-1	Pf3D7_14_v3	3147664	3147679	+	11.85	TATATATATATATATA
1-WATATATATATATATW	STREME-1	Pf3D7_14_v3	2037141	2037156	+	11.85	TATATATATATATATA
1-WATATATATATATATW	STREME-1	Pf3D7_14_v3	2037143	2037158	+	11.85	TATATATATATATATA
1-WATATATATATATATW	STREME-1	Pf3D7_14_v3	2037145	2037160	+	11.85	TATATATATATATATA
1-WATATATATATATATW	STREME-1	Pf3D7_14_v3	2037147	2037162	+	11.85	TATATATATATATATA
1-WATATATATATATATW	STREME-1	Pf3D7_14_v3	2037149	2037164	+	11.85	TATATATATATATATA
1-WATATATATATATATW	STREME-1	Pf3D7_14_v3	2037151	2037166	+	11.85	TATATATATATATATA
1-WATATATATATATATW	STREME-1	Pf3D7_14_v3	2037153	2037168	+	11.85	TATATATATATATATA
1-WATATATATATATATW	STREME-1	Pf3D7_14_v3	2037155	2037170	+	11.85	TATATATATATATATA
1-WATATATATATATATW	STREME-1	Pf3D7_14_v3	2037157	2037172	+	11.85	TATATATATATATATA
1-WATATATATATATATW	STREME-1	Pf3D7_14_v3	2777796	2777811	+	11.85	TATATATATATATATA
1-WATATATATATATATW	STREME-1	Pf3D7_14_v3	2777798	2777813	+	11.85	TATATATATATATATA
1-WATATATATATATATW	STREME-1	Pf3D7_14_v3	2777800	2777815	+	11.85	TATATATATATATATA
1-WATATATATATATATW	STREME-1	Pf3D7_14_v3	2686187	2686202	+	11.85	TATATATATATATATA
1-WATATATATATATATW	STREME-1	Pf3D7_14_v3	2686189	2686204	+	11.85	TATATATATATATATA
1-WATATATATATATATW	STREME-1	Pf3D7_14_v3	2686191	2686206	+	11.85	TATATATATATATATA
1-WATATATATATATATW	STREME-1	Pf3D7_14_v3	2686193	2686208	+	11.85	TATATATATATATATA
1-WATATATATATATATW	STREME-1	Pf3D7_14_v3	1729396	1729411	+	11.85	TATATATATATATATA
1-WATATATATATATATW	STREME-1	Pf3D7_14_v3	1729398	1729413	+	11.85	TATATATATATATATA
1-WATATATATATATATW	STREME-1	Pf3D7_14_v3	1729400	1729415	+	11.85	TATATATATATATATA
1-WATATATATATATATW	STREME-1	Pf3D7_14_v3	1729402	1729417	+	11.85	TATATATATATATATA
1-WATATATATATATATW	STREME-1	Pf3D7_14_v3	1729404	1729419	+	11.85	TATATATATATATATA
1-WATATATATATATATW	STREME-1	Pf3D7_14_v3	1729406	1729421	+	11.85	TATATATATATATATA
1-WATATATATATATATW	STREME-1	Pf3D7_14_v3	1729408	1729423	+	11.85	TATATATATATATATA
1-WATATATATATATATW	STREME-1	Pf3D7_14_v3	1729410	1729425	+	11.85	TATATATATATATATA
1-WATATATATATATATW	STREME-1	Pf3D7_14_v3	1729412	1729427	+	11.85	TATATATATATATATA
1-WATATATATATATATW	STREME-1	Pf3D7_14_v3	1729414	1729429	+	11.85	TATATATATATATATA
1-WATATATATATATATW	STREME-1	Pf3D7_14_v3	1729416	1729431	+	11.85	TATATATATATATATA
1-WATATATATATATATW	STREME-1	Pf3D7_14_v3	3206444	3206459	+	11.85	TATATATATATATATA
1-WATATATATATATATW	STREME-1	Pf3D7_14_v3	3206446	3206461	+	11.85	TATATATATATATATA
1-WATATATATATATATW	STREME-1	Pf3D7_14_v3	3206448	3206463	+	11.85	TATATATATATATATA
1-WATATATATATATATW	STREME-1	Pf3D7_14_v3	3206450	3206465	+	11.85	TATATATATATATATA
1-WATATATATATATATW	STREME-1	Pf3D7_14_v3	3206452	3206467	+	11.85	TATATATATATATATA
1-WATATATATATATATW	STREME-1	Pf3D7_14_v3	3207545	3207560	+	11.85	TATATATATATATATA
1-WATATATATATATATW	STREME-1	Pf3D7_14_v3	3207547	3207562	+	11.85	TATATATATATATATA
1-WATATATATATATATW	STREME-1	Pf3D7_14_v3	3207549	3207564	+	11.85	TATATATATATATATA
1-WATATATATATATATW	STREME-1	Pf3D7_14_v3	3207551	3207566	+	11.85	TATATATATATATATA
1-WATATATATATATATW	STREME-1	Pf3D7_14_v3	3207553	3207568	+	11.85	TATATATATATATATA
1-WATATATATATATATW	STREME-1	Pf3D7_14_v3	3207555	3207570	+	11.85	TATATATATATATATA
1-WATATATATATATATW	STREME-1	Pf3D7_14_v3	3207557	3207572	+	11.85	TATATATATATATATA
1-WATATATATATATATW	STREME-1	Pf3D7_14_v3	3207559	3207574	+	11.85	TATATATATATATATA
1-WATATATATATATATW	STREME-1	Pf3D7_14_v3	3207561	3207576	+	11.85	TATATATATATATATA
1-WATATATATATATATW	STREME-1	Pf3D7_14_v3	3207563	3207578	+	11.85	TATATATATATATATA
1-WATATATATATATATW	STREME-1	Pf3D7_14_v3	3208089	3208104	+	11.85	TATATATATATATATA
1-WATATATATATATATW	STREME-1	Pf3D7_14_v3	3208091	3208106	+	11.85	TATATATATATATATA
1-WATATATATATATATW	STREME-1	Pf3D7_14_v3	3208093	3208108	+	11.85	TATATATATATATATA
1-WATATATATATATATW	STREME-1	Pf3D7_14_v3	3208095	3208110	+	11.85	TATATATATATATATA
1-WATATATATATATATW	STREME-1	Pf3D7_14_v3	3208444	3208459	+	11.85	TATATATATATATATA
1-WATATATATATATATW	STREME-1	Pf3D7_14_v3	2722879	2722894	+	11.85	TATATATATATATATA
1-WATATATATATATATW	STREME-1	Pf3D7_14_v3	2722881	2722896	+	11.85	TATATATATATATATA
1-WATATATATATATATW	STREME-1	Pf3D7_14_v3	2722883	2722898	+	11.85	TATATATATATATATA
1-WATATATATATATATW	STREME-1	Pf3D7_14_v3	2722885	2722900	+	11.85	TATATATATATATATA
1-WATATATATATATATW	STREME-1	Pf3D7_14_v3	2722887	2722902	+	11.85	TATATATATATATATA
1-WATATATATATATATW	STREME-1	Pf3D7_14_v3	2128094	2128109	+	11.85	TATATATATATATATA
1-WATATATATATATATW	STREME-1	Pf3D7_14_v3	2128096	2128111	+	11.85	TATATATATATATATA
1-WATATATATATATATW	STREME-1	Pf3D7_14_v3	2128098	2128113	+	11.85	TATATATATATATATA
1-WATATATATATATATW	STREME-1	Pf3D7_14_v3	2128100	2128115	+	11.85	TATATATATATATATA
1-WATATATATATATATW	STREME-1	Pf3D7_14_v3	2128102	2128117	+	11.85	TATATATATATATATA
1-WATATATATATATATW	STREME-1	Pf3D7_14_v3	2128104	2128119	+	11.85	TATATATATATATATA
1-WATATATATATATATW	STREME-1	Pf3D7_14_v3	2128106	2128121	+	11.85	TATATATATATATATA
1-WATATATATATATATW	STREME-1	Pf3D7_14_v3	2128108	2128123	+	11.85	TATATATATATATATA
1-WATATATATATATATW	STREME-1	Pf3D7_14_v3	2956815	2956830	+	11.85	TATATATATATATATA
1-WATATATATATATATW	STREME-1	Pf3D7_14_v3	2956817	2956832	+	11.85	TATATATATATATATA
1-WATATATATATATATW	STREME-1	Pf3D7_14_v3	2956819	2956834	+	11.85	TATATATATATATATA
1-WATATATATATATATW	STREME-1	Pf3D7_14_v3	2246115	2246130	+	11.85	TATATATATATATATA
1-WATATATATATATATW	STREME-1	Pf3D7_14_v3	2246117	2246132	+	11.85	TATATATATATATATA
1-WATATATATATATATW	STREME-1	Pf3D7_14_v3	2246119	2246134	+	11.85	TATATATATATATATA
1-WATATATATATATATW	STREME-1	Pf3D7_14_v3	2246121	2246136	+	11.85	TATATATATATATATA
1-WATATATATATATATW	STREME-1	Pf3D7_14_v3	2246123	2246138	+	11.85	TATATATATATATATA
1-WATATATATATATATW	STREME-1	Pf3D7_14_v3	2246125	2246140	+	11.85	TATATATATATATATA
1-WATATATATATATATW	STREME-1	Pf3D7_14_v3	2246127	2246142	+	11.85	TATATATATATATATA
1-WATATATATATATATW	STREME-1	Pf3D7_14_v3	2246129	2246144	+	11.85	TATATATATATATATA
1-WATATATATATATATW	STREME-1	Pf3D7_14_v3	2721554	2721569	+	11.85	TATATATATATATATA
1-WATATATATATATATW	STREME-1	Pf3D7_14_v3	2721556	2721571	+	11.85	TATATATATATATATA
1-WATATATATATATATW	STREME-1	Pf3D7_14_v3	2721558	2721573	+	11.85	TATATATATATATATA
1-WATATATATATATATW	STREME-1	Pf3D7_14_v3	2721560	2721575	+	11.85	TATATATATATATATA
1-WATATATATATATATW	STREME-1	Pf3D7_14_v3	2721562	2721577	+	11.85	TATATATATATATATA
1-WATATATATATATATW	STREME-1	Pf3D7_14_v3	2721564	2721579	+	11.85	TATATATATATATATA
1-WATATATATATATATW	STREME-1	Pf3D7_14_v3	1546128	1546143	+	11.85	TATATATATATATATA
1-WATATATATATATATW	STREME-1	Pf3D7_14_v3	1546130	1546145	+	11.85	TATATATATATATATA
1-WATATATATATATATW	STREME-1	Pf3D7_14_v3	1546132	1546147	+	11.85	TATATATATATATATA
1-WATATATATATATATW	STREME-1	Pf3D7_14_v3	1546134	1546149	+	11.85	TATATATATATATATA
1-WATATATATATATATW	STREME-1	Pf3D7_14_v3	1546136	1546151	+	11.85	TATATATATATATATA
1-WATATATATATATATW	STREME-1	Pf3D7_14_v3	1546138	1546153	+	11.85	TATATATATATATATA
1-WATATATATATATATW	STREME-1	Pf3D7_14_v3	1546140	1546155	+	11.85	TATATATATATATATA
1-WATATATATATATATW	STREME-1	Pf3D7_14_v3	1546142	1546157	+	11.85	TATATATATATATATA
1-WATATATATATATATW	STREME-1	Pf3D7_14_v3	1546144	1546159	+	11.85	TATATATATATATATA
1-WATATATATATATATW	STREME-1	Pf3D7_14_v3	2801432	2801447	+	11.85	TATATATATATATATA
1-WATATATATATATATW	STREME-1	Pf3D7_14_v3	2801434	2801449	+	11.85	TATATATATATATATA
1-WATATATATATATATW	STREME-1	Pf3D7_14_v3	2801436	2801451	+	11.85	TATATATATATATATA
1-WATATATATATATATW	STREME-1	Pf3D7_14_v3	2801438	2801453	+	11.85	TATATATATATATATA
1-WATATATATATATATW	STREME-1	Pf3D7_14_v3	2801440	2801455	+	11.85	TATATATATATATATA
1-WATATATATATATATW	STREME-1	Pf3D7_14_v3	2801442	2801457	+	11.85	TATATATATATATATA
1-WATATATATATATATW	STREME-1	Pf3D7_14_v3	2801444	2801459	+	11.85	TATATATATATATATA
1-WATATATATATATATW	STREME-1	Pf3D7_14_v3	1377060	1377075	+	11.85	TATATATATATATATA
1-WATATATATATATATW	STREME-1	Pf3D7_14_v3	1377062	1377077	+	11.85	TATATATATATATATA
1-WATATATATATATATW	STREME-1	Pf3D7_14_v3	1377064	1377079	+	11.85	TATATATATATATATA
1-WATATATATATATATW	STREME-1	Pf3D7_14_v3	1377066	1377081	+	11.85	TATATATATATATATA
1-WATATATATATATATW	STREME-1	Pf3D7_14_v3	1377068	1377083	+	11.85	TATATATATATATATA
1-WATATATATATATATW	STREME-1	Pf3D7_14_v3	1377373	1377388	+	11.85	TATATATATATATATA
1-WATATATATATATATW	STREME-1	Pf3D7_14_v3	1377375	1377390	+	11.85	TATATATATATATATA
1-WATATATATATATATW	STREME-1	Pf3D7_14_v3	1377377	1377392	+	11.85	TATATATATATATATA
1-WATATATATATATATW	STREME-1	Pf3D7_14_v3	1377379	1377394	+	11.85	TATATATATATATATA
1-WATATATATATATATW	STREME-1	Pf3D7_14_v3	1377381	1377396	+	11.85	TATATATATATATATA
1-WATATATATATATATW	STREME-1	Pf3D7_14_v3	1377383	1377398	+	11.85	TATATATATATATATA
1-WATATATATATATATW	STREME-1	Pf3D7_14_v3	1377563	1377578	+	11.85	TATATATATATATATA
1-WATATATATATATATW	STREME-1	Pf3D7_14_v3	1377565	1377580	+	11.85	TATATATATATATATA
1-WATATATATATATATW	STREME-1	Pf3D7_14_v3	1377567	1377582	+	11.85	TATATATATATATATA
1-WATATATATATATATW	STREME-1	Pf3D7_14_v3	1377569	1377584	+	11.85	TATATATATATATATA
1-WATATATATATATATW	STREME-1	Pf3D7_14_v3	1377571	1377586	+	11.85	TATATATATATATATA
1-WATATATATATATATW	STREME-1	Pf3D7_14_v3	1377573	1377588	+	11.85	TATATATATATATATA
1-WATATATATATATATW	STREME-1	Pf3D7_14_v3	1377575	1377590	+	11.85	TATATATATATATATA
1-WATATATATATATATW	STREME-1	Pf3D7_14_v3	1377577	1377592	+	11.85	TATATATATATATATA
1-WATATATATATATATW	STREME-1	Pf3D7_14_v3	1377579	1377594	+	11.85	TATATATATATATATA
1-WATATATATATATATW	STREME-1	Pf3D7_14_v3	1377581	1377596	+	11.85	TATATATATATATATA
1-WATATATATATATATW	STREME-1	Pf3D7_14_v3	1377583	1377598	+	11.85	TATATATATATATATA
1-WATATATATATATATW	STREME-1	Pf3D7_14_v3	1377585	1377600	+	11.85	TATATATATATATATA
1-WATATATATATATATW	STREME-1	Pf3D7_14_v3	1377587	1377602	+	11.85	TATATATATATATATA
1-WATATATATATATATW	STREME-1	Pf3D7_14_v3	1377589	1377604	+	11.85	TATATATATATATATA
1-WATATATATATATATW	STREME-1	Pf3D7_14_v3	1377678	1377693	+	11.85	TATATATATATATATA
1-WATATATATATATATW	STREME-1	Pf3D7_14_v3	1377680	1377695	+	11.85	TATATATATATATATA
1-WATATATATATATATW	STREME-1	Pf3D7_14_v3	1377682	1377697	+	11.85	TATATATATATATATA
1-WATATATATATATATW	STREME-1	Pf3D7_14_v3	1377684	1377699	+	11.85	TATATATATATATATA
1-WATATATATATATATW	STREME-1	Pf3D7_14_v3	1377686	1377701	+	11.85	TATATATATATATATA
1-WATATATATATATATW	STREME-1	Pf3D7_14_v3	1377688	1377703	+	11.85	TATATATATATATATA
1-WATATATATATATATW	STREME-1	Pf3D7_14_v3	1377690	1377705	+	11.85	TATATATATATATATA
1-WATATATATATATATW	STREME-1	Pf3D7_14_v3	1377692	1377707	+	11.85	TATATATATATATATA
1-WATATATATATATATW	STREME-1	Pf3D7_14_v3	2013749	2013764	+	11.85	TATATATATATATATA
1-WATATATATATATATW	STREME-1	Pf3D7_14_v3	2013751	2013766	+	11.85	TATATATATATATATA
1-WATATATATATATATW	STREME-1	Pf3D7_14_v3	2013753	2013768	+	11.85	TATATATATATATATA
1-WATATATATATATATW	STREME-1	Pf3D7_14_v3	2013755	2013770	+	11.85	TATATATATATATATA
1-WATATATATATATATW	STREME-1	Pf3D7_14_v3	2013757	2013772	+	11.85	TATATATATATATATA
1-WATATATATATATATW	STREME-1	Pf3D7_14_v3	2013759	2013774	+	11.85	TATATATATATATATA
1-WATATATATATATATW	STREME-1	Pf3D7_14_v3	2013761	2013776	+	11.85	TATATATATATATATA
1-WATATATATATATATW	STREME-1	Pf3D7_14_v3	2013964	2013979	+	11.85	TATATATATATATATA
1-WATATATATATATATW	STREME-1	Pf3D7_14_v3	2013982	2013997	+	11.85	TATATATATATATATA
1-WATATATATATATATW	STREME-1	Pf3D7_14_v3	2013984	2013999	+	11.85	TATATATATATATATA
1-WATATATATATATATW	STREME-1	Pf3D7_14_v3	2013986	2014001	+	11.85	TATATATATATATATA
1-WATATATATATATATW	STREME-1	Pf3D7_14_v3	2013988	2014003	+	11.85	TATATATATATATATA
1-WATATATATATATATW	STREME-1	Pf3D7_14_v3	2013990	2014005	+	11.85	TATATATATATATATA
1-WATATATATATATATW	STREME-1	Pf3D7_14_v3	2013992	2014007	+	11.85	TATATATATATATATA
1-WATATATATATATATW	STREME-1	Pf3D7_14_v3	2013994	2014009	+	11.85	TATATATATATATATA
1-WATATATATATATATW	STREME-1	Pf3D7_14_v3	1636946	1636961	+	11.85	TATATATATATATATA
1-WATATATATATATATW	STREME-1	Pf3D7_14_v3	1636948	1636963	+	11.85	TATATATATATATATA
1-WATATATATATATATW	STREME-1	Pf3D7_14_v3	1689229	1689244	+	11.85	TATATATATATATATA
1-WATATATATATATATW	STREME-1	Pf3D7_14_v3	1689231	1689246	+	11.85	TATATATATATATATA
1-WATATATATATATATW	STREME-1	Pf3D7_14_v3	1689233	1689248	+	11.85	TATATATATATATATA
1-WATATATATATATATW	STREME-1	Pf3D7_14_v3	1689235	1689250	+	11.85	TATATATATATATATA
1-WATATATATATATATW	STREME-1	Pf3D7_14_v3	1689237	1689252	+	11.85	TATATATATATATATA
1-WATATATATATATATW	STREME-1	Pf3D7_14_v3	1330772	1330787	+	11.85	TATATATATATATATA
1-WATATATATATATATW	STREME-1	Pf3D7_14_v3	1330888	1330903	+	11.85	TATATATATATATATA
1-WATATATATATATATW	STREME-1	Pf3D7_14_v3	1330890	1330905	+	11.85	TATATATATATATATA
1-WATATATATATATATW	STREME-1	Pf3D7_14_v3	1330892	1330907	+	11.85	TATATATATATATATA
1-WATATATATATATATW	STREME-1	Pf3D7_14_v3	1516107	1516122	+	11.85	TATATATATATATATA
1-WATATATATATATATW	STREME-1	Pf3D7_14_v3	1568598	1568613	+	11.85	TATATATATATATATA
1-WATATATATATATATW	STREME-1	Pf3D7_14_v3	1568600	1568615	+	11.85	TATATATATATATATA
1-WATATATATATATATW	STREME-1	Pf3D7_14_v3	1568602	1568617	+	11.85	TATATATATATATATA
1-WATATATATATATATW	STREME-1	Pf3D7_14_v3	1568604	1568619	+	11.85	TATATATATATATATA
1-WATATATATATATATW	STREME-1	Pf3D7_14_v3	1568794	1568809	+	11.85	TATATATATATATATA
1-WATATATATATATATW	STREME-1	Pf3D7_14_v3	1568796	1568811	+	11.85	TATATATATATATATA
1-WATATATATATATATW	STREME-1	Pf3D7_14_v3	1568798	1568813	+	11.85	TATATATATATATATA
1-WATATATATATATATW	STREME-1	Pf3D7_14_v3	1568800	1568815	+	11.85	TATATATATATATATA
1-WATATATATATATATW	STREME-1	Pf3D7_14_v3	2103266	2103281	+	11.85	TATATATATATATATA
1-WATATATATATATATW	STREME-1	Pf3D7_14_v3	2103384	2103399	+	11.85	TATATATATATATATA
1-WATATATATATATATW	STREME-1	Pf3D7_14_v3	2103919	2103934	+	11.85	TATATATATATATATA
1-WATATATATATATATW	STREME-1	Pf3D7_14_v3	2103921	2103936	+	11.85	TATATATATATATATA
1-WATATATATATATATW	STREME-1	Pf3D7_14_v3	2103923	2103938	+	11.85	TATATATATATATATA
1-WATATATATATATATW	STREME-1	Pf3D7_14_v3	2103925	2103940	+	11.85	TATATATATATATATA
1-WATATATATATATATW	STREME-1	Pf3D7_14_v3	2103927	2103942	+	11.85	TATATATATATATATA
1-WATATATATATATATW	STREME-1	Pf3D7_14_v3	2103929	2103944	+	11.85	TATATATATATATATA
1-WATATATATATATATW	STREME-1	Pf3D7_14_v3	2103931	2103946	+	11.85	TATATATATATATATA
1-WATATATATATATATW	STREME-1	Pf3D7_14_v3	2103933	2103948	+	11.85	TATATATATATATATA
1-WATATATATATATATW	STREME-1	Pf3D7_14_v3	1474969	1474984	+	11.85	TATATATATATATATA
1-WATATATATATATATW	STREME-1	Pf3D7_14_v3	1474971	1474986	+	11.85	TATATATATATATATA
1-WATATATATATATATW	STREME-1	Pf3D7_14_v3	1474973	1474988	+	11.85	TATATATATATATATA
1-WATATATATATATATW	STREME-1	Pf3D7_14_v3	1474975	1474990	+	11.85	TATATATATATATATA
1-WATATATATATATATW	STREME-1	Pf3D7_14_v3	1474977	1474992	+	11.85	TATATATATATATATA
1-WATATATATATATATW	STREME-1	Pf3D7_14_v3	1475562	1475577	+	11.85	TATATATATATATATA
1-WATATATATATATATW	STREME-1	Pf3D7_14_v3	1476481	1476496	+	11.85	TATATATATATATATA
1-WATATATATATATATW	STREME-1	Pf3D7_14_v3	1476483	1476498	+	11.85	TATATATATATATATA
1-WATATATATATATATW	STREME-1	Pf3D7_14_v3	1476485	1476500	+	11.85	TATATATATATATATA
1-WATATATATATATATW	STREME-1	Pf3D7_14_v3	1476487	1476502	+	11.85	TATATATATATATATA
1-WATATATATATATATW	STREME-1	Pf3D7_14_v3	1476489	1476504	+	11.85	TATATATATATATATA
1-WATATATATATATATW	STREME-1	Pf3D7_14_v3	1476491	1476506	+	11.85	TATATATATATATATA
1-WATATATATATATATW	STREME-1	Pf3D7_14_v3	1476493	1476508	+	11.85	TATATATATATATATA
1-WATATATATATATATW	STREME-1	Pf3D7_14_v3	1477146	1477161	+	11.85	TATATATATATATATA
1-WATATATATATATATW	STREME-1	Pf3D7_14_v3	1477148	1477163	+	11.85	TATATATATATATATA
1-WATATATATATATATW	STREME-1	Pf3D7_14_v3	1477150	1477165	+	11.85	TATATATATATATATA
1-WATATATATATATATW	STREME-1	Pf3D7_14_v3	1477152	1477167	+	11.85	TATATATATATATATA
1-WATATATATATATATW	STREME-1	Pf3D7_14_v3	1477154	1477169	+	11.85	TATATATATATATATA
1-WATATATATATATATW	STREME-1	Pf3D7_14_v3	1477587	1477602	+	11.85	TATATATATATATATA
1-WATATATATATATATW	STREME-1	Pf3D7_14_v3	1477589	1477604	+	11.85	TATATATATATATATA
1-WATATATATATATATW	STREME-1	Pf3D7_14_v3	1477682	1477697	+	11.85	TATATATATATATATA
1-WATATATATATATATW	STREME-1	Pf3D7_14_v3	1477684	1477699	+	11.85	TATATATATATATATA
1-WATATATATATATATW	STREME-1	Pf3D7_14_v3	1477971	1477986	+	11.85	TATATATATATATATA
1-WATATATATATATATW	STREME-1	Pf3D7_14_v3	1477973	1477988	+	11.85	TATATATATATATATA
1-WATATATATATATATW	STREME-1	Pf3D7_14_v3	1477975	1477990	+	11.85	TATATATATATATATA
1-WATATATATATATATW	STREME-1	Pf3D7_14_v3	1477977	1477992	+	11.85	TATATATATATATATA
1-WATATATATATATATW	STREME-1	Pf3D7_14_v3	1477979	1477994	+	11.85	TATATATATATATATA
1-WATATATATATATATW	STREME-1	Pf3D7_14_v3	1477981	1477996	+	11.85	TATATATATATATATA
1-WATATATATATATATW	STREME-1	Pf3D7_14_v3	1477983	1477998	+	11.85	TATATATATATATATA
1-WATATATATATATATW	STREME-1	Pf3D7_14_v3	3150170	3150185	+	11.85	TATATATATATATATA
1-WATATATATATATATW	STREME-1	Pf3D7_14_v3	3150172	3150187	+	11.85	TATATATATATATATA
1-WATATATATATATATW	STREME-1	Pf3D7_14_v3	3150174	3150189	+	11.85	TATATATATATATATA
1-WATATATATATATATW	STREME-1	Pf3D7_14_v3	3150176	3150191	+	11.85	TATATATATATATATA
1-WATATATATATATATW	STREME-1	Pf3D7_14_v3	3150178	3150193	+	11.85	TATATATATATATATA
1-WATATATATATATATW	STREME-1	Pf3D7_14_v3	3150468	3150483	+	11.85	TATATATATATATATA
1-WATATATATATATATW	STREME-1	Pf3D7_14_v3	3150470	3150485	+	11.85	TATATATATATATATA
1-WATATATATATATATW	STREME-1	Pf3D7_14_v3	3150472	3150487	+	11.85	TATATATATATATATA
1-WATATATATATATATW	STREME-1	Pf3D7_14_v3	3150978	3150993	+	11.85	TATATATATATATATA
1-WATATATATATATATW	STREME-1	Pf3D7_14_v3	3150980	3150995	+	11.85	TATATATATATATATA
1-WATATATATATATATW	STREME-1	Pf3D7_14_v3	3150982	3150997	+	11.85	TATATATATATATATA
1-WATATATATATATATW	STREME-1	Pf3D7_14_v3	3150984	3150999	+	11.85	TATATATATATATATA
1-WATATATATATATATW	STREME-1	Pf3D7_14_v3	3150986	3151001	+	11.85	TATATATATATATATA
1-WATATATATATATATW	STREME-1	Pf3D7_14_v3	3150988	3151003	+	11.85	TATATATATATATATA
1-WATATATATATATATW	STREME-1	Pf3D7_14_v3	3150990	3151005	+	11.85	TATATATATATATATA
1-WATATATATATATATW	STREME-1	Pf3D7_14_v3	3150992	3151007	+	11.85	TATATATATATATATA
1-WATATATATATATATW	STREME-1	Pf3D7_14_v3	3150994	3151009	+	11.85	TATATATATATATATA
1-WATATATATATATATW	STREME-1	Pf3D7_14_v3	3150996	3151011	+	11.85	TATATATATATATATA
1-WATATATATATATATW	STREME-1	Pf3D7_14_v3	3150998	3151013	+	11.85	TATATATATATATATA
1-WATATATATATATATW	STREME-1	Pf3D7_14_v3	3151516	3151531	+	11.85	TATATATATATATATA
1-WATATATATATATATW	STREME-1	Pf3D7_14_v3	3151518	3151533	+	11.85	TATATATATATATATA
1-WATATATATATATATW	STREME-1	Pf3D7_14_v3	3151520	3151535	+	11.85	TATATATATATATATA
1-WATATATATATATATW	STREME-1	Pf3D7_14_v3	3151522	3151537	+	11.85	TATATATATATATATA
1-WATATATATATATATW	STREME-1	Pf3D7_14_v3	3151524	3151539	+	11.85	TATATATATATATATA
1-WATATATATATATATW	STREME-1	Pf3D7_14_v3	2718805	2718820	+	11.85	TATATATATATATATA
1-WATATATATATATATW	STREME-1	Pf3D7_14_v3	2798483	2798498	+	11.85	TATATATATATATATA
1-WATATATATATATATW	STREME-1	Pf3D7_14_v3	2798485	2798500	+	11.85	TATATATATATATATA
1-WATATATATATATATW	STREME-1	Pf3D7_14_v3	2798487	2798502	+	11.85	TATATATATATATATA
1-WATATATATATATATW	STREME-1	Pf3D7_14_v3	2798489	2798504	+	11.85	TATATATATATATATA
1-WATATATATATATATW	STREME-1	Pf3D7_14_v3	2798793	2798808	+	11.85	TATATATATATATATA
1-WATATATATATATATW	STREME-1	Pf3D7_14_v3	2798795	2798810	+	11.85	TATATATATATATATA
1-WATATATATATATATW	STREME-1	Pf3D7_14_v3	2799159	2799174	+	11.85	TATATATATATATATA
1-WATATATATATATATW	STREME-1	Pf3D7_14_v3	2799161	2799176	+	11.85	TATATATATATATATA
1-WATATATATATATATW	STREME-1	Pf3D7_14_v3	2799163	2799178	+	11.85	TATATATATATATATA
1-WATATATATATATATW	STREME-1	Pf3D7_14_v3	2865567	2865582	+	11.85	TATATATATATATATA
1-WATATATATATATATW	STREME-1	Pf3D7_14_v3	2865569	2865584	+	11.85	TATATATATATATATA
1-WATATATATATATATW	STREME-1	Pf3D7_14_v3	2865571	2865586	+	11.85	TATATATATATATATA
1-WATATATATATATATW	STREME-1	Pf3D7_14_v3	2926067	2926082	+	11.85	TATATATATATATATA
1-WATATATATATATATW	STREME-1	Pf3D7_14_v3	2926069	2926084	+	11.85	TATATATATATATATA
1-WATATATATATATATW	STREME-1	Pf3D7_14_v3	2926071	2926086	+	11.85	TATATATATATATATA
1-WATATATATATATATW	STREME-1	Pf3D7_14_v3	2926073	2926088	+	11.85	TATATATATATATATA
1-WATATATATATATATW	STREME-1	Pf3D7_14_v3	2926075	2926090	+	11.85	TATATATATATATATA
1-WATATATATATATATW	STREME-1	Pf3D7_14_v3	2987746	2987761	+	11.85	TATATATATATATATA
1-WATATATATATATATW	STREME-1	Pf3D7_14_v3	2987748	2987763	+	11.85	TATATATATATATATA
1-WATATATATATATATW	STREME-1	Pf3D7_14_v3	3227365	3227380	+	11.85	TATATATATATATATA
1-WATATATATATATATW	STREME-1	Pf3D7_14_v3	3227607	3227622	+	11.85	TATATATATATATATA
1-WATATATATATATATW	STREME-1	Pf3D7_14_v3	1928378	1928393	+	11.85	TATATATATATATATA
1-WATATATATATATATW	STREME-1	Pf3D7_14_v3	1928380	1928395	+	11.85	TATATATATATATATA
1-WATATATATATATATW	STREME-1	Pf3D7_14_v3	1928382	1928397	+	11.85	TATATATATATATATA
1-WATATATATATATATW	STREME-1	Pf3D7_14_v3	1928384	1928399	+	11.85	TATATATATATATATA
1-WATATATATATATATW	STREME-1	Pf3D7_14_v3	1928386	1928401	+	11.85	TATATATATATATATA
1-WATATATATATATATW	STREME-1	Pf3D7_14_v3	1928388	1928403	+	11.85	TATATATATATATATA
1-WATATATATATATATW	STREME-1	Pf3D7_14_v3	1928390	1928405	+	11.85	TATATATATATATATA
1-WATATATATATATATW	STREME-1	Pf3D7_14_v3	1928696	1928711	+	11.85	TATATATATATATATA
1-WATATATATATATATW	STREME-1	Pf3D7_14_v3	3248715	3248730	+	11.85	TATATATATATATATA
1-WATATATATATATATW	STREME-1	Pf3D7_14_v3	3248717	3248732	+	11.85	TATATATATATATATA
1-WATATATATATATATW	STREME-1	Pf3D7_14_v3	3248719	3248734	+	11.85	TATATATATATATATA
1-WATATATATATATATW	STREME-1	Pf3D7_14_v3	3248721	3248736	+	11.85	TATATATATATATATA
1-WATATATATATATATW	STREME-1	Pf3D7_14_v3	3248723	3248738	+	11.85	TATATATATATATATA
1-WATATATATATATATW	STREME-1	Pf3D7_14_v3	3248725	3248740	+	11.85	TATATATATATATATA
1-WATATATATATATATW	STREME-1	Pf3D7_14_v3	3248727	3248742	+	11.85	TATATATATATATATA
1-WATATATATATATATW	STREME-1	Pf3D7_14_v3	3251471	3251486	+	11.85	TATATATATATATATA
1-WATATATATATATATW	STREME-1	Pf3D7_14_v3	3251473	3251488	+	11.85	TATATATATATATATA
1-WATATATATATATATW	STREME-1	Pf3D7_14_v3	3251475	3251490	+	11.85	TATATATATATATATA
1-WATATATATATATATW	STREME-1	Pf3D7_14_v3	3251477	3251492	+	11.85	TATATATATATATATA
1-WATATATATATATATW	STREME-1	Pf3D7_14_v3	3251877	3251892	+	11.85	TATATATATATATATA
1-WATATATATATATATW	STREME-1	Pf3D7_14_v3	3251879	3251894	+	11.85	TATATATATATATATA
1-WATATATATATATATW	STREME-1	Pf3D7_14_v3	3251881	3251896	+	11.85	TATATATATATATATA
1-WATATATATATATATW	STREME-1	Pf3D7_14_v3	3251883	3251898	+	11.85	TATATATATATATATA
1-WATATATATATATATW	STREME-1	Pf3D7_14_v3	3251885	3251900	+	11.85	TATATATATATATATA
1-WATATATATATATATW	STREME-1	Pf3D7_14_v3	3251887	3251902	+	11.85	TATATATATATATATA
1-WATATATATATATATW	STREME-1	Pf3D7_14_v3	3251889	3251904	+	11.85	TATATATATATATATA
1-WATATATATATATATW	STREME-1	Pf3D7_14_v3	3251891	3251906	+	11.85	TATATATATATATATA
1-WATATATATATATATW	STREME-1	Pf3D7_14_v3	3253705	3253720	+	11.85	TATATATATATATATA
1-WATATATATATATATW	STREME-1	Pf3D7_14_v3	3253707	3253722	+	11.85	TATATATATATATATA
1-WATATATATATATATW	STREME-1	Pf3D7_14_v3	3253709	3253724	+	11.85	TATATATATATATATA
1-WATATATATATATATW	STREME-1	Pf3D7_14_v3	3253778	3253793	+	11.85	TATATATATATATATA
1-WATATATATATATATW	STREME-1	Pf3D7_14_v3	3253780	3253795	+	11.85	TATATATATATATATA
1-WATATATATATATATW	STREME-1	Pf3D7_14_v3	3253782	3253797	+	11.85	TATATATATATATATA
1-WATATATATATATATW	STREME-1	Pf3D7_14_v3	3253784	3253799	+	11.85	TATATATATATATATA
1-WATATATATATATATW	STREME-1	Pf3D7_14_v3	3253786	3253801	+	11.85	TATATATATATATATA
1-WATATATATATATATW	STREME-1	Pf3D7_14_v3	3253788	3253803	+	11.85	TATATATATATATATA
1-WATATATATATATATW	STREME-1	Pf3D7_14_v3	3253790	3253805	+	11.85	TATATATATATATATA
1-WATATATATATATATW	STREME-1	Pf3D7_14_v3	2557567	2557582	+	11.85	TATATATATATATATA
1-WATATATATATATATW	STREME-1	Pf3D7_14_v3	2557569	2557584	+	11.85	TATATATATATATATA
1-WATATATATATATATW	STREME-1	Pf3D7_14_v3	2557571	2557586	+	11.85	TATATATATATATATA
1-WATATATATATATATW	STREME-1	Pf3D7_14_v3	2557573	2557588	+	11.85	TATATATATATATATA
1-WATATATATATATATW	STREME-1	Pf3D7_14_v3	2557575	2557590	+	11.85	TATATATATATATATA
1-WATATATATATATATW	STREME-1	Pf3D7_14_v3	2557577	2557592	+	11.85	TATATATATATATATA
1-WATATATATATATATW	STREME-1	Pf3D7_14_v3	2557579	2557594	+	11.85	TATATATATATATATA
1-WATATATATATATATW	STREME-1	Pf3D7_14_v3	2557581	2557596	+	11.85	TATATATATATATATA
1-WATATATATATATATW	STREME-1	Pf3D7_14_v3	2557583	2557598	+	11.85	TATATATATATATATA
1-WATATATATATATATW	STREME-1	Pf3D7_14_v3	2558089	2558104	+	11.85	TATATATATATATATA
1-WATATATATATATATW	STREME-1	Pf3D7_14_v3	2558091	2558106	+	11.85	TATATATATATATATA
1-WATATATATATATATW	STREME-1	Pf3D7_14_v3	2558093	2558108	+	11.85	TATATATATATATATA
1-WATATATATATATATW	STREME-1	Pf3D7_14_v3	2558095	2558110	+	11.85	TATATATATATATATA
1-WATATATATATATATW	STREME-1	Pf3D7_14_v3	2558097	2558112	+	11.85	TATATATATATATATA
1-WATATATATATATATW	STREME-1	Pf3D7_14_v3	2558099	2558114	+	11.85	TATATATATATATATA
1-WATATATATATATATW	STREME-1	Pf3D7_14_v3	2558101	2558116	+	11.85	TATATATATATATATA
1-WATATATATATATATW	STREME-1	Pf3D7_14_v3	2558103	2558118	+	11.85	TATATATATATATATA
1-WATATATATATATATW	STREME-1	Pf3D7_14_v3	2558105	2558120	+	11.85	TATATATATATATATA
1-WATATATATATATATW	STREME-1	Pf3D7_14_v3	2558107	2558122	+	11.85	TATATATATATATATA
1-WATATATATATATATW	STREME-1	Pf3D7_14_v3	2558109	2558124	+	11.85	TATATATATATATATA
1-WATATATATATATATW	STREME-1	Pf3D7_14_v3	2558462	2558477	+	11.85	TATATATATATATATA
1-WATATATATATATATW	STREME-1	Pf3D7_14_v3	2558464	2558479	+	11.85	TATATATATATATATA
1-WATATATATATATATW	STREME-1	Pf3D7_14_v3	2558466	2558481	+	11.85	TATATATATATATATA
1-WATATATATATATATW	STREME-1	Pf3D7_14_v3	3199602	3199617	+	11.85	TATATATATATATATA
1-WATATATATATATATW	STREME-1	Pf3D7_14_v3	3199604	3199619	+	11.85	TATATATATATATATA
1-WATATATATATATATW	STREME-1	Pf3D7_14_v3	3199606	3199621	+	11.85	TATATATATATATATA
1-WATATATATATATATW	STREME-1	Pf3D7_14_v3	3199608	3199623	+	11.85	TATATATATATATATA
1-WATATATATATATATW	STREME-1	Pf3D7_14_v3	3199610	3199625	+	11.85	TATATATATATATATA
1-WATATATATATATATW	STREME-1	Pf3D7_14_v3	3200011	3200026	+	11.85	TATATATATATATATA
1-WATATATATATATATW	STREME-1	Pf3D7_14_v3	3200013	3200028	+	11.85	TATATATATATATATA
1-WATATATATATATATW	STREME-1	Pf3D7_14_v3	3200015	3200030	+	11.85	TATATATATATATATA
1-WATATATATATATATW	STREME-1	Pf3D7_14_v3	3200017	3200032	+	11.85	TATATATATATATATA
1-WATATATATATATATW	STREME-1	Pf3D7_14_v3	3200019	3200034	+	11.85	TATATATATATATATA
1-WATATATATATATATW	STREME-1	Pf3D7_14_v3	3200021	3200036	+	11.85	TATATATATATATATA
1-WATATATATATATATW	STREME-1	Pf3D7_14_v3	3200023	3200038	+	11.85	TATATATATATATATA
1-WATATATATATATATW	STREME-1	Pf3D7_14_v3	3200025	3200040	+	11.85	TATATATATATATATA
1-WATATATATATATATW	STREME-1	Pf3D7_14_v3	3200556	3200571	+	11.85	TATATATATATATATA
1-WATATATATATATATW	STREME-1	Pf3D7_14_v3	3200558	3200573	+	11.85	TATATATATATATATA
1-WATATATATATATATW	STREME-1	Pf3D7_14_v3	3200560	3200575	+	11.85	TATATATATATATATA
1-WATATATATATATATW	STREME-1	Pf3D7_14_v3	3200562	3200577	+	11.85	TATATATATATATATA
1-WATATATATATATATW	STREME-1	Pf3D7_14_v3	3200564	3200579	+	11.85	TATATATATATATATA
1-WATATATATATATATW	STREME-1	Pf3D7_14_v3	3201009	3201024	+	11.85	TATATATATATATATA
1-WATATATATATATATW	STREME-1	Pf3D7_14_v3	3201011	3201026	+	11.85	TATATATATATATATA
1-WATATATATATATATW	STREME-1	Pf3D7_14_v3	3201013	3201028	+	11.85	TATATATATATATATA
1-WATATATATATATATW	STREME-1	Pf3D7_14_v3	3201015	3201030	+	11.85	TATATATATATATATA
1-WATATATATATATATW	STREME-1	Pf3D7_14_v3	3201017	3201032	+	11.85	TATATATATATATATA
1-WATATATATATATATW	STREME-1	Pf3D7_14_v3	3201019	3201034	+	11.85	TATATATATATATATA
1-WATATATATATATATW	STREME-1	Pf3D7_14_v3	3201310	3201325	+	11.85	TATATATATATATATA
1-WATATATATATATATW	STREME-1	Pf3D7_14_v3	3201312	3201327	+	11.85	TATATATATATATATA
1-WATATATATATATATW	STREME-1	Pf3D7_14_v3	3201403	3201418	+	11.85	TATATATATATATATA
1-WATATATATATATATW	STREME-1	Pf3D7_14_v3	3201405	3201420	+	11.85	TATATATATATATATA
1-WATATATATATATATW	STREME-1	Pf3D7_14_v3	3201847	3201862	+	11.85	TATATATATATATATA
1-WATATATATATATATW	STREME-1	Pf3D7_14_v3	3201849	3201864	+	11.85	TATATATATATATATA
1-WATATATATATATATW	STREME-1	Pf3D7_14_v3	3201851	3201866	+	11.85	TATATATATATATATA
1-WATATATATATATATW	STREME-1	Pf3D7_14_v3	3201853	3201868	+	11.85	TATATATATATATATA
1-WATATATATATATATW	STREME-1	Pf3D7_14_v3	3201855	3201870	+	11.85	TATATATATATATATA
1-WATATATATATATATW	STREME-1	Pf3D7_14_v3	3201857	3201872	+	11.85	TATATATATATATATA
1-WATATATATATATATW	STREME-1	Pf3D7_14_v3	3201859	3201874	+	11.85	TATATATATATATATA
1-WATATATATATATATW	STREME-1	Pf3D7_14_v3	3201861	3201876	+	11.85	TATATATATATATATA
1-WATATATATATATATW	STREME-1	Pf3D7_14_v3	3201863	3201878	+	11.85	TATATATATATATATA
1-WATATATATATATATW	STREME-1	Pf3D7_14_v3	3201865	3201880	+	11.85	TATATATATATATATA
1-WATATATATATATATW	STREME-1	Pf3D7_14_v3	3201867	3201882	+	11.85	TATATATATATATATA
1-WATATATATATATATW	STREME-1	Pf3D7_14_v3	3202168	3202183	+	11.85	TATATATATATATATA
1-WATATATATATATATW	STREME-1	Pf3D7_14_v3	3202170	3202185	+	11.85	TATATATATATATATA
1-WATATATATATATATW	STREME-1	Pf3D7_14_v3	3202172	3202187	+	11.85	TATATATATATATATA
1-WATATATATATATATW	STREME-1	Pf3D7_14_v3	3202174	3202189	+	11.85	TATATATATATATATA
1-WATATATATATATATW	STREME-1	Pf3D7_14_v3	3202176	3202191	+	11.85	TATATATATATATATA
1-WATATATATATATATW	STREME-1	Pf3D7_14_v3	3202178	3202193	+	11.85	TATATATATATATATA
1-WATATATATATATATW	STREME-1	Pf3D7_14_v3	3202656	3202671	+	11.85	TATATATATATATATA
1-WATATATATATATATW	STREME-1	Pf3D7_14_v3	3202658	3202673	+	11.85	TATATATATATATATA
1-WATATATATATATATW	STREME-1	Pf3D7_14_v3	3202660	3202675	+	11.85	TATATATATATATATA
1-WATATATATATATATW	STREME-1	Pf3D7_14_v3	3203065	3203080	+	11.85	TATATATATATATATA
1-WATATATATATATATW	STREME-1	Pf3D7_14_v3	3203067	3203082	+	11.85	TATATATATATATATA
1-WATATATATATATATW	STREME-1	Pf3D7_14_v3	3203069	3203084	+	11.85	TATATATATATATATA
1-WATATATATATATATW	STREME-1	Pf3D7_14_v3	3203071	3203086	+	11.85	TATATATATATATATA
1-WATATATATATATATW	STREME-1	Pf3D7_14_v3	2155040	2155055	+	11.85	TATATATATATATATA
1-WATATATATATATATW	STREME-1	Pf3D7_14_v3	2155042	2155057	+	11.85	TATATATATATATATA
1-WATATATATATATATW	STREME-1	Pf3D7_14_v3	2155044	2155059	+	11.85	TATATATATATATATA
1-WATATATATATATATW	STREME-1	Pf3D7_14_v3	2155046	2155061	+	11.85	TATATATATATATATA
1-WATATATATATATATW	STREME-1	Pf3D7_14_v3	2259378	2259393	+	11.85	TATATATATATATATA
1-WATATATATATATATW	STREME-1	Pf3D7_14_v3	2259380	2259395	+	11.85	TATATATATATATATA
1-WATATATATATATATW	STREME-1	Pf3D7_14_v3	2259382	2259397	+	11.85	TATATATATATATATA
1-WATATATATATATATW	STREME-1	Pf3D7_14_v3	2259384	2259399	+	11.85	TATATATATATATATA
1-WATATATATATATATW	STREME-1	Pf3D7_14_v3	2259386	2259401	+	11.85	TATATATATATATATA
1-WATATATATATATATW	STREME-1	Pf3D7_14_v3	2259388	2259403	+	11.85	TATATATATATATATA
1-WATATATATATATATW	STREME-1	Pf3D7_14_v3	2259390	2259405	+	11.85	TATATATATATATATA
1-WATATATATATATATW	STREME-1	Pf3D7_14_v3	2259392	2259407	+	11.85	TATATATATATATATA
1-WATATATATATATATW	STREME-1	Pf3D7_14_v3	1544637	1544652	+	11.85	TATATATATATATATA
1-WATATATATATATATW	STREME-1	Pf3D7_14_v3	1943315	1943330	+	11.85	TATATATATATATATA
1-WATATATATATATATW	STREME-1	Pf3D7_14_v3	1943317	1943332	+	11.85	TATATATATATATATA
1-WATATATATATATATW	STREME-1	Pf3D7_14_v3	1943319	1943334	+	11.85	TATATATATATATATA
1-WATATATATATATATW	STREME-1	Pf3D7_14_v3	1943321	1943336	+	11.85	TATATATATATATATA
1-WATATATATATATATW	STREME-1	Pf3D7_14_v3	1943323	1943338	+	11.85	TATATATATATATATA
1-WATATATATATATATW	STREME-1	Pf3D7_14_v3	1943325	1943340	+	11.85	TATATATATATATATA
1-WATATATATATATATW	STREME-1	Pf3D7_14_v3	1943327	1943342	+	11.85	TATATATATATATATA
1-WATATATATATATATW	STREME-1	Pf3D7_14_v3	1943329	1943344	+	11.85	TATATATATATATATA
1-WATATATATATATATW	STREME-1	Pf3D7_14_v3	3239113	3239128	+	11.85	TATATATATATATATA
1-WATATATATATATATW	STREME-1	Pf3D7_14_v3	3239115	3239130	+	11.85	TATATATATATATATA
1-WATATATATATATATW	STREME-1	Pf3D7_14_v3	3239117	3239132	+	11.85	TATATATATATATATA
1-WATATATATATATATW	STREME-1	Pf3D7_14_v3	3239119	3239134	+	11.85	TATATATATATATATA
1-WATATATATATATATW	STREME-1	Pf3D7_14_v3	3239121	3239136	+	11.85	TATATATATATATATA
1-WATATATATATATATW	STREME-1	Pf3D7_14_v3	3240748	3240763	+	11.85	TATATATATATATATA
1-WATATATATATATATW	STREME-1	Pf3D7_14_v3	3240750	3240765	+	11.85	TATATATATATATATA
1-WATATATATATATATW	STREME-1	Pf3D7_14_v3	3240752	3240767	+	11.85	TATATATATATATATA
1-WATATATATATATATW	STREME-1	Pf3D7_14_v3	3240754	3240769	+	11.85	TATATATATATATATA
1-WATATATATATATATW	STREME-1	Pf3D7_14_v3	3240756	3240771	+	11.85	TATATATATATATATA
1-WATATATATATATATW	STREME-1	Pf3D7_14_v3	3242841	3242856	+	11.85	TATATATATATATATA
1-WATATATATATATATW	STREME-1	Pf3D7_14_v3	1237843	1237858	+	11.85	TATATATATATATATA
1-WATATATATATATATW	STREME-1	Pf3D7_14_v3	1237845	1237860	+	11.85	TATATATATATATATA
1-WATATATATATATATW	STREME-1	Pf3D7_14_v3	1237847	1237862	+	11.85	TATATATATATATATA
1-WATATATATATATATW	STREME-1	Pf3D7_14_v3	1237849	1237864	+	11.85	TATATATATATATATA
1-WATATATATATATATW	STREME-1	Pf3D7_14_v3	1238000	1238015	+	11.85	TATATATATATATATA
1-WATATATATATATATW	STREME-1	Pf3D7_14_v3	1238002	1238017	+	11.85	TATATATATATATATA
1-WATATATATATATATW	STREME-1	Pf3D7_14_v3	1238004	1238019	+	11.85	TATATATATATATATA
1-WATATATATATATATW	STREME-1	Pf3D7_14_v3	1238006	1238021	+	11.85	TATATATATATATATA
1-WATATATATATATATW	STREME-1	Pf3D7_14_v3	1238008	1238023	+	11.85	TATATATATATATATA
1-WATATATATATATATW	STREME-1	Pf3D7_14_v3	3163997	3164012	+	11.85	TATATATATATATATA
1-WATATATATATATATW	STREME-1	Pf3D7_14_v3	3163999	3164014	+	11.85	TATATATATATATATA
1-WATATATATATATATW	STREME-1	Pf3D7_14_v3	3164001	3164016	+	11.85	TATATATATATATATA
1-WATATATATATATATW	STREME-1	Pf3D7_14_v3	3164003	3164018	+	11.85	TATATATATATATATA
1-WATATATATATATATW	STREME-1	Pf3D7_14_v3	3164005	3164020	+	11.85	TATATATATATATATA
1-WATATATATATATATW	STREME-1	Pf3D7_14_v3	3164007	3164022	+	11.85	TATATATATATATATA
1-WATATATATATATATW	STREME-1	Pf3D7_14_v3	3164009	3164024	+	11.85	TATATATATATATATA
1-WATATATATATATATW	STREME-1	Pf3D7_14_v3	3164011	3164026	+	11.85	TATATATATATATATA
1-WATATATATATATATW	STREME-1	Pf3D7_14_v3	3164013	3164028	+	11.85	TATATATATATATATA
1-WATATATATATATATW	STREME-1	Pf3D7_14_v3	3164015	3164030	+	11.85	TATATATATATATATA
1-WATATATATATATATW	STREME-1	Pf3D7_14_v3	3164017	3164032	+	11.85	TATATATATATATATA
1-WATATATATATATATW	STREME-1	Pf3D7_14_v3	3164019	3164034	+	11.85	TATATATATATATATA
1-WATATATATATATATW	STREME-1	Pf3D7_14_v3	3164021	3164036	+	11.85	TATATATATATATATA
1-WATATATATATATATW	STREME-1	Pf3D7_14_v3	3164023	3164038	+	11.85	TATATATATATATATA
1-WATATATATATATATW	STREME-1	Pf3D7_14_v3	3164025	3164040	+	11.85	TATATATATATATATA
1-WATATATATATATATW	STREME-1	Pf3D7_14_v3	3164576	3164591	+	11.85	TATATATATATATATA
1-WATATATATATATATW	STREME-1	Pf3D7_14_v3	3164578	3164593	+	11.85	TATATATATATATATA
1-WATATATATATATATW	STREME-1	Pf3D7_14_v3	3164580	3164595	+	11.85	TATATATATATATATA
1-WATATATATATATATW	STREME-1	Pf3D7_14_v3	3164582	3164597	+	11.85	TATATATATATATATA
1-WATATATATATATATW	STREME-1	Pf3D7_14_v3	3164584	3164599	+	11.85	TATATATATATATATA
1-WATATATATATATATW	STREME-1	Pf3D7_14_v3	3164586	3164601	+	11.85	TATATATATATATATA
1-WATATATATATATATW	STREME-1	Pf3D7_14_v3	3164588	3164603	+	11.85	TATATATATATATATA
1-WATATATATATATATW	STREME-1	Pf3D7_14_v3	3164590	3164605	+	11.85	TATATATATATATATA
1-WATATATATATATATW	STREME-1	Pf3D7_14_v3	3164592	3164607	+	11.85	TATATATATATATATA
1-WATATATATATATATW	STREME-1	Pf3D7_14_v3	3165663	3165678	+	11.85	TATATATATATATATA
1-WATATATATATATATW	STREME-1	Pf3D7_14_v3	3165665	3165680	+	11.85	TATATATATATATATA
1-WATATATATATATATW	STREME-1	Pf3D7_14_v3	3165844	3165859	+	11.85	TATATATATATATATA
1-WATATATATATATATW	STREME-1	Pf3D7_14_v3	3165846	3165861	+	11.85	TATATATATATATATA
1-WATATATATATATATW	STREME-1	Pf3D7_14_v3	3165848	3165863	+	11.85	TATATATATATATATA
1-WATATATATATATATW	STREME-1	Pf3D7_14_v3	3165850	3165865	+	11.85	TATATATATATATATA
1-WATATATATATATATW	STREME-1	Pf3D7_14_v3	3165852	3165867	+	11.85	TATATATATATATATA
1-WATATATATATATATW	STREME-1	Pf3D7_14_v3	3165854	3165869	+	11.85	TATATATATATATATA
1-WATATATATATATATW	STREME-1	Pf3D7_14_v3	3166372	3166387	+	11.85	TATATATATATATATA
1-WATATATATATATATW	STREME-1	Pf3D7_14_v3	3166374	3166389	+	11.85	TATATATATATATATA
1-WATATATATATATATW	STREME-1	Pf3D7_14_v3	3166376	3166391	+	11.85	TATATATATATATATA
1-WATATATATATATATW	STREME-1	Pf3D7_14_v3	3166378	3166393	+	11.85	TATATATATATATATA
1-WATATATATATATATW	STREME-1	Pf3D7_14_v3	3166380	3166395	+	11.85	TATATATATATATATA
1-WATATATATATATATW	STREME-1	Pf3D7_14_v3	3166382	3166397	+	11.85	TATATATATATATATA
1-WATATATATATATATW	STREME-1	Pf3D7_14_v3	3168145	3168160	+	11.85	TATATATATATATATA
1-WATATATATATATATW	STREME-1	Pf3D7_14_v3	3168147	3168162	+	11.85	TATATATATATATATA
1-WATATATATATATATW	STREME-1	Pf3D7_14_v3	3168149	3168164	+	11.85	TATATATATATATATA
1-WATATATATATATATW	STREME-1	Pf3D7_14_v3	3168151	3168166	+	11.85	TATATATATATATATA
1-WATATATATATATATW	STREME-1	Pf3D7_14_v3	3168337	3168352	+	11.85	TATATATATATATATA
1-WATATATATATATATW	STREME-1	Pf3D7_14_v3	3168339	3168354	+	11.85	TATATATATATATATA
1-WATATATATATATATW	STREME-1	Pf3D7_14_v3	3168341	3168356	+	11.85	TATATATATATATATA
1-WATATATATATATATW	STREME-1	Pf3D7_14_v3	3168343	3168358	+	11.85	TATATATATATATATA
1-WATATATATATATATW	STREME-1	Pf3D7_14_v3	3168345	3168360	+	11.85	TATATATATATATATA
1-WATATATATATATATW	STREME-1	Pf3D7_14_v3	3168347	3168362	+	11.85	TATATATATATATATA
1-WATATATATATATATW	STREME-1	Pf3D7_14_v3	3168349	3168364	+	11.85	TATATATATATATATA
1-WATATATATATATATW	STREME-1	Pf3D7_14_v3	3168351	3168366	+	11.85	TATATATATATATATA
1-WATATATATATATATW	STREME-1	Pf3D7_14_v3	3168353	3168368	+	11.85	TATATATATATATATA
1-WATATATATATATATW	STREME-1	Pf3D7_14_v3	3168355	3168370	+	11.85	TATATATATATATATA
1-WATATATATATATATW	STREME-1	Pf3D7_14_v3	3168357	3168372	+	11.85	TATATATATATATATA
1-WATATATATATATATW	STREME-1	Pf3D7_14_v3	3168359	3168374	+	11.85	TATATATATATATATA
1-WATATATATATATATW	STREME-1	Pf3D7_14_v3	3168361	3168376	+	11.85	TATATATATATATATA
1-WATATATATATATATW	STREME-1	Pf3D7_14_v3	3168363	3168378	+	11.85	TATATATATATATATA
1-WATATATATATATATW	STREME-1	Pf3D7_14_v3	1668169	1668184	+	11.85	TATATATATATATATA
1-WATATATATATATATW	STREME-1	Pf3D7_14_v3	1668171	1668186	+	11.85	TATATATATATATATA
1-WATATATATATATATW	STREME-1	Pf3D7_14_v3	1668173	1668188	+	11.85	TATATATATATATATA
1-WATATATATATATATW	STREME-1	Pf3D7_14_v3	1668175	1668190	+	11.85	TATATATATATATATA
1-WATATATATATATATW	STREME-1	Pf3D7_14_v3	1668177	1668192	+	11.85	TATATATATATATATA
1-WATATATATATATATW	STREME-1	Pf3D7_14_v3	1668179	1668194	+	11.85	TATATATATATATATA
1-WATATATATATATATW	STREME-1	Pf3D7_14_v3	1668181	1668196	+	11.85	TATATATATATATATA
1-WATATATATATATATW	STREME-1	Pf3D7_14_v3	1668183	1668198	+	11.85	TATATATATATATATA
1-WATATATATATATATW	STREME-1	Pf3D7_14_v3	3018995	3019010	+	11.85	TATATATATATATATA
1-WATATATATATATATW	STREME-1	Pf3D7_14_v3	3018997	3019012	+	11.85	TATATATATATATATA
1-WATATATATATATATW	STREME-1	Pf3D7_14_v3	3018999	3019014	+	11.85	TATATATATATATATA
1-WATATATATATATATW	STREME-1	Pf3D7_14_v3	3019001	3019016	+	11.85	TATATATATATATATA
1-WATATATATATATATW	STREME-1	Pf3D7_14_v3	3019003	3019018	+	11.85	TATATATATATATATA
1-WATATATATATATATW	STREME-1	Pf3D7_14_v3	3019005	3019020	+	11.85	TATATATATATATATA
1-WATATATATATATATW	STREME-1	Pf3D7_14_v3	3019104	3019119	+	11.85	TATATATATATATATA
1-WATATATATATATATW	STREME-1	Pf3D7_14_v3	3019106	3019121	+	11.85	TATATATATATATATA
1-WATATATATATATATW	STREME-1	Pf3D7_14_v3	3019108	3019123	+	11.85	TATATATATATATATA
1-WATATATATATATATW	STREME-1	Pf3D7_14_v3	3019110	3019125	+	11.85	TATATATATATATATA
1-WATATATATATATATW	STREME-1	Pf3D7_14_v3	3019112	3019127	+	11.85	TATATATATATATATA
1-WATATATATATATATW	STREME-1	Pf3D7_14_v3	3019114	3019129	+	11.85	TATATATATATATATA
1-WATATATATATATATW	STREME-1	Pf3D7_14_v3	3019116	3019131	+	11.85	TATATATATATATATA
1-WATATATATATATATW	STREME-1	Pf3D7_14_v3	3019321	3019336	+	11.85	TATATATATATATATA
1-WATATATATATATATW	STREME-1	Pf3D7_14_v3	3220720	3220735	+	11.85	TATATATATATATATA
1-WATATATATATATATW	STREME-1	Pf3D7_14_v3	3220952	3220967	+	11.85	TATATATATATATATA
1-WATATATATATATATW	STREME-1	Pf3D7_14_v3	3220954	3220969	+	11.85	TATATATATATATATA
1-WATATATATATATATW	STREME-1	Pf3D7_14_v3	3220956	3220971	+	11.85	TATATATATATATATA
1-WATATATATATATATW	STREME-1	Pf3D7_14_v3	3220958	3220973	+	11.85	TATATATATATATATA
1-WATATATATATATATW	STREME-1	Pf3D7_14_v3	3220960	3220975	+	11.85	TATATATATATATATA
1-WATATATATATATATW	STREME-1	Pf3D7_14_v3	3220962	3220977	+	11.85	TATATATATATATATA
1-WATATATATATATATW	STREME-1	Pf3D7_14_v3	3220964	3220979	+	11.85	TATATATATATATATA
1-WATATATATATATATW	STREME-1	Pf3D7_14_v3	3220966	3220981	+	11.85	TATATATATATATATA
1-WATATATATATATATW	STREME-1	Pf3D7_14_v3	3220968	3220983	+	11.85	TATATATATATATATA
1-WATATATATATATATW	STREME-1	Pf3D7_14_v3	3220970	3220985	+	11.85	TATATATATATATATA
1-WATATATATATATATW	STREME-1	Pf3D7_14_v3	3220972	3220987	+	11.85	TATATATATATATATA
1-WATATATATATATATW	STREME-1	Pf3D7_14_v3	3220974	3220989	+	11.85	TATATATATATATATA
1-WATATATATATATATW	STREME-1	Pf3D7_14_v3	3220976	3220991	+	11.85	TATATATATATATATA
1-WATATATATATATATW	STREME-1	Pf3D7_14_v3	3220978	3220993	+	11.85	TATATATATATATATA
1-WATATATATATATATW	STREME-1	Pf3D7_14_v3	3220980	3220995	+	11.85	TATATATATATATATA
1-WATATATATATATATW	STREME-1	Pf3D7_14_v3	3221584	3221599	+	11.85	TATATATATATATATA
1-WATATATATATATATW	STREME-1	Pf3D7_14_v3	3221586	3221601	+	11.85	TATATATATATATATA
1-WATATATATATATATW	STREME-1	Pf3D7_14_v3	3221588	3221603	+	11.85	TATATATATATATATA
1-WATATATATATATATW	STREME-1	Pf3D7_14_v3	3221590	3221605	+	11.85	TATATATATATATATA
1-WATATATATATATATW	STREME-1	Pf3D7_14_v3	3221592	3221607	+	11.85	TATATATATATATATA
1-WATATATATATATATW	STREME-1	Pf3D7_14_v3	3221594	3221609	+	11.85	TATATATATATATATA
1-WATATATATATATATW	STREME-1	Pf3D7_14_v3	3221596	3221611	+	11.85	TATATATATATATATA
1-WATATATATATATATW	STREME-1	Pf3D7_14_v3	3222806	3222821	+	11.85	TATATATATATATATA
1-WATATATATATATATW	STREME-1	Pf3D7_14_v3	3225269	3225284	+	11.85	TATATATATATATATA
1-WATATATATATATATW	STREME-1	Pf3D7_14_v3	3225271	3225286	+	11.85	TATATATATATATATA
1-WATATATATATATATW	STREME-1	Pf3D7_14_v3	3225273	3225288	+	11.85	TATATATATATATATA
1-WATATATATATATATW	STREME-1	Pf3D7_14_v3	3225275	3225290	+	11.85	TATATATATATATATA
1-WATATATATATATATW	STREME-1	Pf3D7_14_v3	3225277	3225292	+	11.85	TATATATATATATATA
1-WATATATATATATATW	STREME-1	Pf3D7_14_v3	3225279	3225294	+	11.85	TATATATATATATATA
1-WATATATATATATATW	STREME-1	Pf3D7_14_v3	2199574	2199589	+	11.85	TATATATATATATATA
1-WATATATATATATATW	STREME-1	Pf3D7_14_v3	2199576	2199591	+	11.85	TATATATATATATATA
1-WATATATATATATATW	STREME-1	Pf3D7_14_v3	3123042	3123057	+	11.85	TATATATATATATATA
1-WATATATATATATATW	STREME-1	Pf3D7_14_v3	3123044	3123059	+	11.85	TATATATATATATATA
1-WATATATATATATATW	STREME-1	Pf3D7_14_v3	2462612	2462627	+	11.85	TATATATATATATATA
1-WATATATATATATATW	STREME-1	Pf3D7_14_v3	2462614	2462629	+	11.85	TATATATATATATATA
1-WATATATATATATATW	STREME-1	Pf3D7_14_v3	2462616	2462631	+	11.85	TATATATATATATATA
1-WATATATATATATATW	STREME-1	Pf3D7_14_v3	2462618	2462633	+	11.85	TATATATATATATATA
1-WATATATATATATATW	STREME-1	Pf3D7_14_v3	2797464	2797479	+	11.85	TATATATATATATATA
1-WATATATATATATATW	STREME-1	Pf3D7_14_v3	2797466	2797481	+	11.85	TATATATATATATATA
1-WATATATATATATATW	STREME-1	Pf3D7_14_v3	2797468	2797483	+	11.85	TATATATATATATATA
1-WATATATATATATATW	STREME-1	Pf3D7_14_v3	2797470	2797485	+	11.85	TATATATATATATATA
1-WATATATATATATATW	STREME-1	Pf3D7_14_v3	2797472	2797487	+	11.85	TATATATATATATATA
1-WATATATATATATATW	STREME-1	Pf3D7_14_v3	2797474	2797489	+	11.85	TATATATATATATATA
1-WATATATATATATATW	STREME-1	Pf3D7_14_v3	2797476	2797491	+	11.85	TATATATATATATATA
1-WATATATATATATATW	STREME-1	Pf3D7_14_v3	2435779	2435794	+	11.85	TATATATATATATATA
1-WATATATATATATATW	STREME-1	Pf3D7_14_v3	2435781	2435796	+	11.85	TATATATATATATATA
1-WATATATATATATATW	STREME-1	Pf3D7_14_v3	2435783	2435798	+	11.85	TATATATATATATATA
1-WATATATATATATATW	STREME-1	Pf3D7_14_v3	2435785	2435800	+	11.85	TATATATATATATATA
1-WATATATATATATATW	STREME-1	Pf3D7_14_v3	1501687	1501702	+	11.85	TATATATATATATATA
1-WATATATATATATATW	STREME-1	Pf3D7_14_v3	2005241	2005256	+	11.85	TATATATATATATATA
1-WATATATATATATATW	STREME-1	Pf3D7_14_v3	2005243	2005258	+	11.85	TATATATATATATATA
1-WATATATATATATATW	STREME-1	Pf3D7_14_v3	2005302	2005317	+	11.85	TATATATATATATATA
1-WATATATATATATATW	STREME-1	Pf3D7_14_v3	2132956	2132971	+	11.85	TATATATATATATATA
1-WATATATATATATATW	STREME-1	Pf3D7_14_v3	2132958	2132973	+	11.85	TATATATATATATATA
1-WATATATATATATATW	STREME-1	Pf3D7_14_v3	2132960	2132975	+	11.85	TATATATATATATATA
1-WATATATATATATATW	STREME-1	Pf3D7_14_v3	2132962	2132977	+	11.85	TATATATATATATATA
1-WATATATATATATATW	STREME-1	Pf3D7_14_v3	2132964	2132979	+	11.85	TATATATATATATATA
1-WATATATATATATATW	STREME-1	Pf3D7_14_v3	1940691	1940706	+	11.85	TATATATATATATATA
1-WATATATATATATATW	STREME-1	Pf3D7_14_v3	1940693	1940708	+	11.85	TATATATATATATATA
1-WATATATATATATATW	STREME-1	Pf3D7_14_v3	1940695	1940710	+	11.85	TATATATATATATATA
1-WATATATATATATATW	STREME-1	Pf3D7_14_v3	1940697	1940712	+	11.85	TATATATATATATATA
1-WATATATATATATATW	STREME-1	Pf3D7_14_v3	1940699	1940714	+	11.85	TATATATATATATATA
1-WATATATATATATATW	STREME-1	Pf3D7_14_v3	1941000	1941015	+	11.85	TATATATATATATATA
1-WATATATATATATATW	STREME-1	Pf3D7_14_v3	1941002	1941017	+	11.85	TATATATATATATATA
1-WATATATATATATATW	STREME-1	Pf3D7_14_v3	1941004	1941019	+	11.85	TATATATATATATATA
1-WATATATATATATATW	STREME-1	Pf3D7_14_v3	1941006	1941021	+	11.85	TATATATATATATATA
1-WATATATATATATATW	STREME-1	Pf3D7_14_v3	1941008	1941023	+	11.85	TATATATATATATATA
1-WATATATATATATATW	STREME-1	Pf3D7_14_v3	1941010	1941025	+	11.85	TATATATATATATATA
1-WATATATATATATATW	STREME-1	Pf3D7_14_v3	1941012	1941027	+	11.85	TATATATATATATATA
1-WATATATATATATATW	STREME-1	Pf3D7_14_v3	3137681	3137696	+	11.85	TATATATATATATATA
1-WATATATATATATATW	STREME-1	Pf3D7_14_v3	3137683	3137698	+	11.85	TATATATATATATATA
1-WATATATATATATATW	STREME-1	Pf3D7_14_v3	3137685	3137700	+	11.85	TATATATATATATATA
1-WATATATATATATATW	STREME-1	Pf3D7_14_v3	3137687	3137702	+	11.85	TATATATATATATATA
1-WATATATATATATATW	STREME-1	Pf3D7_14_v3	3137689	3137704	+	11.85	TATATATATATATATA
1-WATATATATATATATW	STREME-1	Pf3D7_14_v3	3137691	3137706	+	11.85	TATATATATATATATA
1-WATATATATATATATW	STREME-1	Pf3D7_14_v3	3137693	3137708	+	11.85	TATATATATATATATA
1-WATATATATATATATW	STREME-1	Pf3D7_14_v3	3137695	3137710	+	11.85	TATATATATATATATA
1-WATATATATATATATW	STREME-1	Pf3D7_14_v3	3137697	3137712	+	11.85	TATATATATATATATA
1-WATATATATATATATW	STREME-1	Pf3D7_14_v3	3137699	3137714	+	11.85	TATATATATATATATA
1-WATATATATATATATW	STREME-1	Pf3D7_14_v3	3137701	3137716	+	11.85	TATATATATATATATA
1-WATATATATATATATW	STREME-1	Pf3D7_14_v3	3137703	3137718	+	11.85	TATATATATATATATA
1-WATATATATATATATW	STREME-1	Pf3D7_14_v3	2996446	2996461	+	11.85	TATATATATATATATA
1-WATATATATATATATW	STREME-1	Pf3D7_14_v3	2996448	2996463	+	11.85	TATATATATATATATA
1-WATATATATATATATW	STREME-1	Pf3D7_14_v3	2996450	2996465	+	11.85	TATATATATATATATA
1-WATATATATATATATW	STREME-1	Pf3D7_14_v3	2996452	2996467	+	11.85	TATATATATATATATA
1-WATATATATATATATW	STREME-1	Pf3D7_14_v3	2996519	2996534	+	11.85	TATATATATATATATA
1-WATATATATATATATW	STREME-1	Pf3D7_14_v3	2996521	2996536	+	11.85	TATATATATATATATA
1-WATATATATATATATW	STREME-1	Pf3D7_14_v3	2996523	2996538	+	11.85	TATATATATATATATA
1-WATATATATATATATW	STREME-1	Pf3D7_14_v3	1938208	1938223	+	11.85	TATATATATATATATA
1-WATATATATATATATW	STREME-1	Pf3D7_14_v3	1938210	1938225	+	11.85	TATATATATATATATA
1-WATATATATATATATW	STREME-1	Pf3D7_14_v3	1938212	1938227	+	11.85	TATATATATATATATA
1-WATATATATATATATW	STREME-1	Pf3D7_14_v3	1938214	1938229	+	11.85	TATATATATATATATA
1-WATATATATATATATW	STREME-1	Pf3D7_14_v3	1938216	1938231	+	11.85	TATATATATATATATA
1-WATATATATATATATW	STREME-1	Pf3D7_14_v3	1938218	1938233	+	11.85	TATATATATATATATA
1-WATATATATATATATW	STREME-1	Pf3D7_14_v3	1938220	1938235	+	11.85	TATATATATATATATA
1-WATATATATATATATW	STREME-1	Pf3D7_14_v3	1938222	1938237	+	11.85	TATATATATATATATA
1-WATATATATATATATW	STREME-1	Pf3D7_14_v3	1938224	1938239	+	11.85	TATATATATATATATA
1-WATATATATATATATW	STREME-1	Pf3D7_14_v3	2944979	2944994	+	11.85	TATATATATATATATA
1-WATATATATATATATW	STREME-1	Pf3D7_14_v3	2944981	2944996	+	11.85	TATATATATATATATA
1-WATATATATATATATW	STREME-1	Pf3D7_14_v3	2944983	2944998	+	11.85	TATATATATATATATA
1-WATATATATATATATW	STREME-1	Pf3D7_14_v3	2945000	2945015	+	11.85	TATATATATATATATA
1-WATATATATATATATW	STREME-1	Pf3D7_14_v3	2945002	2945017	+	11.85	TATATATATATATATA
1-WATATATATATATATW	STREME-1	Pf3D7_14_v3	1606069	1606084	+	11.85	TATATATATATATATA
1-WATATATATATATATW	STREME-1	Pf3D7_14_v3	1606071	1606086	+	11.85	TATATATATATATATA
1-WATATATATATATATW	STREME-1	Pf3D7_14_v3	1606073	1606088	+	11.85	TATATATATATATATA
1-WATATATATATATATW	STREME-1	Pf3D7_14_v3	1606075	1606090	+	11.85	TATATATATATATATA
1-WATATATATATATATW	STREME-1	Pf3D7_14_v3	1680743	1680758	+	11.85	TATATATATATATATA
1-WATATATATATATATW	STREME-1	Pf3D7_14_v3	1680745	1680760	+	11.85	TATATATATATATATA
1-WATATATATATATATW	STREME-1	Pf3D7_14_v3	1680747	1680762	+	11.85	TATATATATATATATA
1-WATATATATATATATW	STREME-1	Pf3D7_14_v3	1680749	1680764	+	11.85	TATATATATATATATA
1-WATATATATATATATW	STREME-1	Pf3D7_14_v3	1680751	1680766	+	11.85	TATATATATATATATA
1-WATATATATATATATW	STREME-1	Pf3D7_14_v3	1680753	1680768	+	11.85	TATATATATATATATA
1-WATATATATATATATW	STREME-1	Pf3D7_14_v3	1680755	1680770	+	11.85	TATATATATATATATA
1-WATATATATATATATW	STREME-1	Pf3D7_14_v3	2909226	2909241	+	11.85	TATATATATATATATA
1-WATATATATATATATW	STREME-1	Pf3D7_14_v3	2909228	2909243	+	11.85	TATATATATATATATA
1-WATATATATATATATW	STREME-1	Pf3D7_14_v3	1716313	1716328	+	11.85	TATATATATATATATA
1-WATATATATATATATW	STREME-1	Pf3D7_14_v3	1716315	1716330	+	11.85	TATATATATATATATA
1-WATATATATATATATW	STREME-1	Pf3D7_14_v3	1716317	1716332	+	11.85	TATATATATATATATA
1-WATATATATATATATW	STREME-1	Pf3D7_14_v3	1716319	1716334	+	11.85	TATATATATATATATA
1-WATATATATATATATW	STREME-1	Pf3D7_14_v3	1716321	1716336	+	11.85	TATATATATATATATA
1-WATATATATATATATW	STREME-1	Pf3D7_14_v3	1716323	1716338	+	11.85	TATATATATATATATA
1-WATATATATATATATW	STREME-1	Pf3D7_14_v3	1716325	1716340	+	11.85	TATATATATATATATA
1-WATATATATATATATW	STREME-1	Pf3D7_14_v3	1716327	1716342	+	11.85	TATATATATATATATA
1-WATATATATATATATW	STREME-1	Pf3D7_14_v3	2295106	2295121	+	11.85	TATATATATATATATA
1-WATATATATATATATW	STREME-1	Pf3D7_14_v3	2295108	2295123	+	11.85	TATATATATATATATA
1-WATATATATATATATW	STREME-1	Pf3D7_14_v3	2295110	2295125	+	11.85	TATATATATATATATA
1-WATATATATATATATW	STREME-1	Pf3D7_14_v3	2295112	2295127	+	11.85	TATATATATATATATA
1-WATATATATATATATW	STREME-1	Pf3D7_14_v3	2295129	2295144	+	11.85	TATATATATATATATA
1-WATATATATATATATW	STREME-1	Pf3D7_14_v3	2295131	2295146	+	11.85	TATATATATATATATA
1-WATATATATATATATW	STREME-1	Pf3D7_14_v3	2295133	2295148	+	11.85	TATATATATATATATA
1-WATATATATATATATW	STREME-1	Pf3D7_14_v3	3182933	3182948	-	11.69	AATATATATATATAAT
1-WATATATATATATATW	STREME-1	Pf3D7_14_v3	3206941	3206956	+	11.69	AATATATATATATAAT
1-WATATATATATATATW	STREME-1	Pf3D7_14_v3	3211654	3211669	-	11.69	AATATATATATATAAT
1-WATATATATATATATW	STREME-1	Pf3D7_14_v3	2103248	2103263	-	11.69	AATATATATATATAAT
1-WATATATATATATATW	STREME-1	Pf3D7_14_v3	1477094	1477109	-	11.69	AATATATATATATAAT
1-WATATATATATATATW	STREME-1	Pf3D7_14_v3	3241764	3241779	-	11.69	AATATATATATATAAT
1-WATATATATATATATW	STREME-1	Pf3D7_14_v3	2333604	2333619	+	11.69	AATATATATATATAAT
1-WATATATATATATATW	STREME-1	Pf3D7_14_v3	1940815	1940830	-	11.69	AATATATATATATAAT
1-WATATATATATATATW	STREME-1	Pf3D7_14_v3	1605927	1605942	-	11.69	AATATATATATATAAT
1-WATATATATATATATW	STREME-1	Pf3D7_14_v3	1543598	1543613	-	11.69	AATATATATATATAAT
1-WATATATATATATATW	STREME-1	Pf3D7_14_v3	3091728	3091743	-	11.25	AATATATATATATATC
#
2-AATAAAWAAATAAA	STREME-2	Pf3D7_14_v3	2591071	2591084	+	16.89	AATAAATAAATAAA
2-AATAAAWAAATAAA	STREME-2	Pf3D7_14_v3	3194161	3194174	+	16.89	AATAAATAAATAAA
2-AATAAAWAAATAAA	STREME-2	Pf3D7_14_v3	2484504	2484517	-	16.89	AATAAATAAATAAA
2-AATAAAWAAATAAA	STREME-2	Pf3D7_14_v3	2484508	2484521	-	16.89	AATAAATAAATAAA
2-AATAAAWAAATAAA	STREME-2	Pf3D7_14_v3	2900970	2900983	-	16.89	AATAAATAAATAAA
2-AATAAAWAAATAAA	STREME-2	Pf3D7_14_v3	2900974	2900987	-	16.89	AATAAATAAATAAA
2-AATAAAWAAATAAA	STREME-2	Pf3D7_14_v3	2900978	2900991	-	16.89	AATAAATAAATAAA
2-AATAAAWAAATAAA	STREME-2	Pf3D7_14_v3	2900982	2900995	-	16.89	AATAAATAAATAAA
2-AATAAAWAAATAAA	STREME-2	Pf3D7_14_v3	2900986	2900999	-	16.89	AATAAATAAATAAA
2-AATAAAWAAATAAA	STREME-2	Pf3D7_14_v3	2900990	2901003	-	16.89	AATAAATAAATAAA
2-AATAAAWAAATAAA	STREME-2	Pf3D7_14_v3	2900994	2901007	-	16.89	AATAAATAAATAAA
2-AATAAAWAAATAAA	STREME-2	Pf3D7_14_v3	3213768	3213781	-	16.89	AATAAATAAATAAA
2-AATAAAWAAATAAA	STREME-2	Pf3D7_14_v3	3213772	3213785	-	16.89	AATAAATAAATAAA
2-AATAAAWAAATAAA	STREME-2	Pf3D7_14_v3	3214857	3214870	+	16.89	AATAAATAAATAAA
2-AATAAAWAAATAAA	STREME-2	Pf3D7_14_v3	1703311	1703324	+	16.89	AATAAATAAATAAA
2-AATAAAWAAATAAA	STREME-2	Pf3D7_14_v3	1703315	1703328	+	16.89	AATAAATAAATAAA
2-AATAAAWAAATAAA	STREME-2	Pf3D7_14_v3	1703319	1703332	+	16.89	AATAAATAAATAAA
2-AATAAAWAAATAAA	STREME-2	Pf3D7_14_v3	2277535	2277548	+	16.89	AATAAATAAATAAA
2-AATAAAWAAATAAA	STREME-2	Pf3D7_14_v3	2277539	2277552	+	16.89	AATAAATAAATAAA
2-AATAAAWAAATAAA	STREME-2	Pf3D7_14_v3	2277543	2277556	+	16.89	AATAAATAAATAAA
2-AATAAAWAAATAAA	STREME-2	Pf3D7_14_v3	3175756	3175769	+	16.89	AATAAATAAATAAA
2-AATAAAWAAATAAA	STREME-2	Pf3D7_14_v3	3175760	3175773	+	16.89	AATAAATAAATAAA
2-AATAAAWAAATAAA	STREME-2	Pf3D7_14_v3	3175764	3175777	+	16.89	AATAAATAAATAAA
2-AATAAAWAAATAAA	STREME-2	Pf3D7_14_v3	3178945	3178958	-	16.89	AATAAATAAATAAA
2-AATAAAWAAATAAA	STREME-2	Pf3D7_14_v3	3178949	3178962	-	16.89	AATAAATAAATAAA
2-AATAAAWAAATAAA	STREME-2	Pf3D7_14_v3	3178953	3178966	-	16.89	AATAAATAAATAAA
2-AATAAAWAAATAAA	STREME-2	Pf3D7_14_v3	3182555	3182568	+	16.89	AATAAATAAATAAA
2-AATAAAWAAATAAA	STREME-2	Pf3D7_14_v3	3182998	3183011	-	16.89	AATAAATAAATAAA
2-AATAAAWAAATAAA	STREME-2	Pf3D7_14_v3	3183002	3183015	-	16.89	AATAAATAAATAAA
2-AATAAAWAAATAAA	STREME-2	Pf3D7_14_v3	2472025	2472038	+	16.89	AATAAATAAATAAA
2-AATAAAWAAATAAA	STREME-2	Pf3D7_14_v3	2472092	2472105	-	16.89	AATAAATAAATAAA
2-AATAAAWAAATAAA	STREME-2	Pf3D7_14_v3	2283207	2283220	-	16.89	AATAAATAAATAAA
2-AATAAAWAAATAAA	STREME-2	Pf3D7_14_v3	2283211	2283224	-	16.89	AATAAATAAATAAA
2-AATAAAWAAATAAA	STREME-2	Pf3D7_14_v3	2494815	2494828	+	16.89	AATAAATAAATAAA
2-AATAAAWAAATAAA	STREME-2	Pf3D7_14_v3	2494819	2494832	+	16.89	AATAAATAAATAAA
2-AATAAAWAAATAAA	STREME-2	Pf3D7_14_v3	2494823	2494836	+	16.89	AATAAATAAATAAA
2-AATAAAWAAATAAA	STREME-2	Pf3D7_14_v3	2494827	2494840	+	16.89	AATAAATAAATAAA
2-AATAAAWAAATAAA	STREME-2	Pf3D7_14_v3	2494831	2494844	+	16.89	AATAAATAAATAAA
2-AATAAAWAAATAAA	STREME-2	Pf3D7_14_v3	2494835	2494848	+	16.89	AATAAATAAATAAA
2-AATAAAWAAATAAA	STREME-2	Pf3D7_14_v3	2494839	2494852	+	16.89	AATAAATAAATAAA
2-AATAAAWAAATAAA	STREME-2	Pf3D7_14_v3	2494843	2494856	+	16.89	AATAAATAAATAAA
2-AATAAAWAAATAAA	STREME-2	Pf3D7_14_v3	3159331	3159344	-	16.89	AATAAATAAATAAA
2-AATAAAWAAATAAA	STREME-2	Pf3D7_14_v3	2721789	2721802	+	16.89	AATAAATAAATAAA
2-AATAAAWAAATAAA	STREME-2	Pf3D7_14_v3	2800710	2800723	-	16.89	AATAAATAAATAAA
2-AATAAAWAAATAAA	STREME-2	Pf3D7_14_v3	2800714	2800727	-	16.89	AATAAATAAATAAA
2-AATAAAWAAATAAA	STREME-2	Pf3D7_14_v3	2800740	2800753	-	16.89	AATAAATAAATAAA
2-AATAAAWAAATAAA	STREME-2	Pf3D7_14_v3	1377545	1377558	+	16.89	AATAAATAAATAAA
2-AATAAAWAAATAAA	STREME-2	Pf3D7_14_v3	1377549	1377562	+	16.89	AATAAATAAATAAA
2-AATAAAWAAATAAA	STREME-2	Pf3D7_14_v3	2806698	2806711	-	16.89	AATAAATAAATAAA
2-AATAAAWAAATAAA	STREME-2	Pf3D7_14_v3	2806702	2806715	-	16.89	AATAAATAAATAAA
2-AATAAAWAAATAAA	STREME-2	Pf3D7_14_v3	1476846	1476859	+	16.89	AATAAATAAATAAA
2-AATAAAWAAATAAA	STREME-2	Pf3D7_14_v3	3150529	3150542	+	16.89	AATAAATAAATAAA
2-AATAAAWAAATAAA	STREME-2	Pf3D7_14_v3	2344712	2344725	+	16.89	AATAAATAAATAAA
2-AATAAAWAAATAAA	STREME-2	Pf3D7_14_v3	2237273	2237286	-	16.89	AATAAATAAATAAA
2-AATAAAWAAATAAA	STREME-2	Pf3D7_14_v3	2926091	2926104	-	16.89	AATAAATAAATAAA
2-AATAAAWAAATAAA	STREME-2	Pf3D7_14_v3	2926095	2926108	-	16.89	AATAAATAAATAAA
2-AATAAAWAAATAAA	STREME-2	Pf3D7_14_v3	2926099	2926112	-	16.89	AATAAATAAATAAA
2-AATAAAWAAATAAA	STREME-2	Pf3D7_14_v3	2796300	2796313	+	16.89	AATAAATAAATAAA
2-AATAAAWAAATAAA	STREME-2	Pf3D7_14_v3	3145049	3145062	-	16.89	AATAAATAAATAAA
2-AATAAAWAAATAAA	STREME-2	Pf3D7_14_v3	3199580	3199593	+	16.89	AATAAATAAATAAA
2-AATAAAWAAATAAA	STREME-2	Pf3D7_14_v3	3199584	3199597	+	16.89	AATAAATAAATAAA
2-AATAAAWAAATAAA	STREME-2	Pf3D7_14_v3	3199588	3199601	+	16.89	AATAAATAAATAAA
2-AATAAAWAAATAAA	STREME-2	Pf3D7_14_v3	3200849	3200862	+	16.89	AATAAATAAATAAA
2-AATAAAWAAATAAA	STREME-2	Pf3D7_14_v3	3200925	3200938	+	16.89	AATAAATAAATAAA
2-AATAAAWAAATAAA	STREME-2	Pf3D7_14_v3	3200929	3200942	+	16.89	AATAAATAAATAAA
2-AATAAAWAAATAAA	STREME-2	Pf3D7_14_v3	2154845	2154858	-	16.89	AATAAATAAATAAA
2-AATAAAWAAATAAA	STREME-2	Pf3D7_14_v3	3163967	3163980	+	16.89	AATAAATAAATAAA
2-AATAAAWAAATAAA	STREME-2	Pf3D7_14_v3	3163971	3163984	+	16.89	AATAAATAAATAAA
2-AATAAAWAAATAAA	STREME-2	Pf3D7_14_v3	3163975	3163988	+	16.89	AATAAATAAATAAA
2-AATAAAWAAATAAA	STREME-2	Pf3D7_14_v3	3163979	3163992	+	16.89	AATAAATAAATAAA
2-AATAAAWAAATAAA	STREME-2	Pf3D7_14_v3	3163983	3163996	+	16.89	AATAAATAAATAAA
2-AATAAAWAAATAAA	STREME-2	Pf3D7_14_v3	3165363	3165376	-	16.89	AATAAATAAATAAA
2-AATAAAWAAATAAA	STREME-2	Pf3D7_14_v3	3165367	3165380	-	16.89	AATAAATAAATAAA
2-AATAAAWAAATAAA	STREME-2	Pf3D7_14_v3	3165371	3165384	-	16.89	AATAAATAAATAAA
2-AATAAAWAAATAAA	STREME-2	Pf3D7_14_v3	3165375	3165388	-	16.89	AATAAATAAATAAA
2-AATAAAWAAATAAA	STREME-2	Pf3D7_14_v3	3165379	3165392	-	16.89	AATAAATAAATAAA
2-AATAAAWAAATAAA	STREME-2	Pf3D7_14_v3	3165383	3165396	-	16.89	AATAAATAAATAAA
2-AATAAAWAAATAAA	STREME-2	Pf3D7_14_v3	3165387	3165400	-	16.89	AATAAATAAATAAA
2-AATAAAWAAATAAA	STREME-2	Pf3D7_14_v3	3165391	3165404	-	16.89	AATAAATAAATAAA
2-AATAAAWAAATAAA	STREME-2	Pf3D7_14_v3	3165395	3165408	-	16.89	AATAAATAAATAAA
2-AATAAAWAAATAAA	STREME-2	Pf3D7_14_v3	3165399	3165412	-	16.89	AATAAATAAATAAA
2-AATAAAWAAATAAA	STREME-2	Pf3D7_14_v3	3165403	3165416	-	16.89	AATAAATAAATAAA
2-AATAAAWAAATAAA	STREME-2	Pf3D7_14_v3	3165407	3165420	-	16.89	AATAAATAAATAAA
2-AATAAAWAAATAAA	STREME-2	Pf3D7_14_v3	3165411	3165424	-	16.89	AATAAATAAATAAA
2-AATAAAWAAATAAA	STREME-2	Pf3D7_14_v3	3224728	3224741	-	16.89	AATAAATAAATAAA
2-AATAAAWAAATAAA	STREME-2	Pf3D7_14_v3	3224732	3224745	-	16.89	AATAAATAAATAAA
2-AATAAAWAAATAAA	STREME-2	Pf3D7_14_v3	2228009	2228022	+	16.89	AATAAATAAATAAA
2-AATAAAWAAATAAA	STREME-2	Pf3D7_14_v3	2228013	2228026	+	16.89	AATAAATAAATAAA
2-AATAAAWAAATAAA	STREME-2	Pf3D7_14_v3	3175752	3175765	+	15.44	AATGAATAAATAAA
2-AATAAAWAAATAAA	STREME-2	Pf3D7_14_v3	3178957	3178970	-	15.44	AATGAATAAATAAA
2-AATAAAWAAATAAA	STREME-2	Pf3D7_14_v3	3178969	3178982	-	15.44	AATGAATAAATAAA
2-AATAAAWAAATAAA	STREME-2	Pf3D7_14_v3	2719249	2719262	-	15.44	AATGAATAAATAAA
2-AATAAAWAAATAAA	STREME-2	Pf3D7_14_v3	2344696	2344709	+	15.44	AATGAATAAATAAA
2-AATAAAWAAATAAA	STREME-2	Pf3D7_14_v3	3209159	3209172	-	15.11	AATAAATTAATAAA
2-AATAAAWAAATAAA	STREME-2	Pf3D7_14_v3	3163568	3163581	-	15.11	AATAAATTAATAAA
2-AATAAAWAAATAAA	STREME-2	Pf3D7_14_v3	2333567	2333580	+	15.11	AATAAATTAATAAA
2-AATAAAWAAATAAA	STREME-2	Pf3D7_14_v3	2962298	2962311	-	15.03	AATAAAAAAATAAA
2-AATAAAWAAATAAA	STREME-2	Pf3D7_14_v3	3217137	3217150	+	15.03	AATAAAAAAATAAA
2-AATAAAWAAATAAA	STREME-2	Pf3D7_14_v3	2047068	2047081	-	15.03	AATAAAAAAATAAA
2-AATAAAWAAATAAA	STREME-2	Pf3D7_14_v3	2277842	2277855	+	15.03	AATAAAAAAATAAA
2-AATAAAWAAATAAA	STREME-2	Pf3D7_14_v3	1959084	1959097	+	15.03	AATAAAAAAATAAA
2-AATAAAWAAATAAA	STREME-2	Pf3D7_14_v3	1477418	1477431	+	15.03	AATAAAAAAATAAA
2-AATAAAWAAATAAA	STREME-2	Pf3D7_14_v3	3253268	3253281	-	15.03	AATAAAAAAATAAA
2-AATAAAWAAATAAA	STREME-2	Pf3D7_14_v3	3219548	3219561	+	15.03	AATAAAAAAATAAA
2-AATAAAWAAATAAA	STREME-2	Pf3D7_14_v3	3222236	3222249	+	15.03	AATAAAAAAATAAA
2-AATAAAWAAATAAA	STREME-2	Pf3D7_14_v3	3062622	3062635	+	15.03	AATAAAAAAATAAA
2-AATAAAWAAATAAA	STREME-2	Pf3D7_14_v3	2447679	2447692	+	15.03	AATAAAAAAATAAA
2-AATAAAWAAATAAA	STREME-2	Pf3D7_14_v3	3246547	3246560	+	15.03	AATAAAAAAATAAA
2-AATAAAWAAATAAA	STREME-2	Pf3D7_14_v3	3246555	3246568	+	15.03	AATAAAAAAATAAA
2-AATAAAWAAATAAA	STREME-2	Pf3D7_14_v3	3246563	3246576	+	15.03	AATAAAAAAATAAA
2-AATAAAWAAATAAA	STREME-2	Pf3D7_14_v3	3246571	3246584	+	15.03	AATAAAAAAATAAA
2-AATAAAWAAATAAA	STREME-2	Pf3D7_14_v3	3246579	3246592	+	15.03	AATAAAAAAATAAA
2-AATAAAWAAATAAA	STREME-2	Pf3D7_14_v3	3246587	3246600	+	15.03	AATAAAAAAATAAA
2-AATAAAWAAATAAA	STREME-2	Pf3D7_14_v3	1944222	1944235	-	14.84	AATAAAAAACTAAA
2-AATAAAWAAATAAA	STREME-2	Pf3D7_14_v3	3200295	3200308	-	14.77	AATAAATAAATAGA
2-AATAAAWAAATAAA	STREME-2	Pf3D7_14_v3	3019449	3019462	-	14.77	AATAAATAAATAGA
2-AATAAAWAAATAAA	STREME-2	Pf3D7_14_v3	1895722	1895735	-	14.00	ATTAAATAAATAAA
2-AATAAAWAAATAAA	STREME-2	Pf3D7_14_v3	3177476	3177489	-	14.00	ATTAAATAAATAAA
2-AATAAAWAAATAAA	STREME-2	Pf3D7_14_v3	2472096	2472109	-	14.00	ATTAAATAAATAAA
2-AATAAAWAAATAAA	STREME-2	Pf3D7_14_v3	3147361	3147374	-	14.00	ATTAAATAAATAAA
2-AATAAAWAAATAAA	STREME-2	Pf3D7_14_v3	2721785	2721798	+	14.00	ATTAAATAAATAAA
2-AATAAAWAAATAAA	STREME-2	Pf3D7_14_v3	2796296	2796309	+	14.00	ATTAAATAAATAAA
2-AATAAAWAAATAAA	STREME-2	Pf3D7_14_v3	2558067	2558080	+	14.00	ATTAAATAAATAAA
2-AATAAAWAAATAAA	STREME-2	Pf3D7_14_v3	3200299	3200312	-	14.00	ATTAAATAAATAAA
2-AATAAAWAAATAAA	STREME-2	Pf3D7_14_v3	3167005	3167018	+	14.00	ATTAAATAAATAAA
2-AATAAAWAAATAAA	STREME-2	Pf3D7_14_v3	2567997	2568010	-	14.00	ATTAAATAAATAAA
2-AATAAAWAAATAAA	STREME-2	Pf3D7_14_v3	3178965	3178978	-	13.79	AATAAATAAATGAA
2-AATAAAWAAATAAA	STREME-2	Pf3D7_14_v3	3179875	3179888	+	13.79	AATAAATAAATGAA
2-AATAAAWAAATAAA	STREME-2	Pf3D7_14_v3	3148609	3148622	-	13.58	AATGAAAAAATAAA
2-AATAAAWAAATAAA	STREME-2	Pf3D7_14_v3	2777676	2777689	+	13.38	AATGAAAAACTAAA
2-AATAAAWAAATAAA	STREME-2	Pf3D7_14_v3	3178981	3178994	-	13.13	AATAAATAATTAAA
2-AATAAAWAAATAAA	STREME-2	Pf3D7_14_v3	3252902	3252915	-	13.13	AATAAATAATTAAA
2-AATAAAWAAATAAA	STREME-2	Pf3D7_14_v3	3218255	3218268	+	13.13	AATAAATAATTAAA
2-AATAAAWAAATAAA	STREME-2	Pf3D7_14_v3	1186917	1186930	-	13.03	AATAAAATAATAAA
2-AATAAAWAAATAAA	STREME-2	Pf3D7_14_v3	1621977	1621990	-	13.03	AATAAAATAATAAA
2-AATAAAWAAATAAA	STREME-2	Pf3D7_14_v3	3078659	3078672	+	13.03	AATAAAATAATAAA
2-AATAAAWAAATAAA	STREME-2	Pf3D7_14_v3	3150732	3150745	+	13.03	AATAAAATAATAAA
2-AATAAAWAAATAAA	STREME-2	Pf3D7_14_v3	1257674	1257687	+	13.03	AATAAAATAATAAA
2-AATAAAWAAATAAA	STREME-2	Pf3D7_14_v3	2228084	2228097	-	13.03	AATAAAATAATAAA
2-AATAAAWAAATAAA	STREME-2	Pf3D7_14_v3	1971464	1971477	+	13.03	AATAAAATAATAAA
2-AATAAAWAAATAAA	STREME-2	Pf3D7_14_v3	1680499	1680512	-	12.97	AATAAAACAATAAA
2-AATAAAWAAATAAA	STREME-2	Pf3D7_14_v3	1869191	1869204	+	12.91	AATAAAAAAATAGA
2-AATAAAWAAATAAA	STREME-2	Pf3D7_14_v3	3253094	3253107	+	12.91	AATAAAAAAATAGA
2-AATAAAWAAATAAA	STREME-2	Pf3D7_14_v3	1260020	1260033	-	12.31	AATAGAAAAATAAA
2-AATAAAWAAATAAA	STREME-2	Pf3D7_14_v3	1475474	1475487	-	12.13	ATTAAAAAAATAAA
2-AATAAAWAAATAAA	STREME-2	Pf3D7_14_v3	3150789	3150802	+	12.13	ATTAAAAAAATAAA
2-AATAAAWAAATAAA	STREME-2	Pf3D7_14_v3	2567956	2567969	+	12.13	ATTAAAAAAATAAA
2-AATAAAWAAATAAA	STREME-2	Pf3D7_14_v3	2909149	2909162	-	12.13	ATTAAAAAAATAAA
2-AATAAAWAAATAAA	STREME-2	Pf3D7_14_v3	1545002	1545015	+	12.01	GATAAAAAAATAAA
2-AATAAAWAAATAAA	STREME-2	Pf3D7_14_v3	2199356	2199369	-	11.93	AATAAAAAAATGAA
2-AATAAAWAAATAAA	STREME-2	Pf3D7_14_v3	3177288	3177301	+	11.87	AATAATTAAATAAA
2-AATAAAWAAATAAA	STREME-2	Pf3D7_14_v3	1330861	1330874	+	11.87	AATAATTAAATAAA
2-AATAAAWAAATAAA	STREME-2	Pf3D7_14_v3	3169074	3169087	+	11.57	AATGAAATAATAAA
2-AATAAAWAAATAAA	STREME-2	Pf3D7_14_v3	3233179	3233192	+	11.57	AATGAAATAATAAA
2-AATAAAWAAATAAA	STREME-2	Pf3D7_14_v3	3209897	3209910	+	11.45	AATGAAAAAATAGA
2-AATAAAWAAATAAA	STREME-2	Pf3D7_14_v3	3254122	3254135	-	11.35	ATTAGATAAATAAA
2-AATAAAWAAATAAA	STREME-2	Pf3D7_14_v3	3147680	3147693	-	11.26	AATAAAAAATTAAA
2-AATAAAWAAATAAA	STREME-2	Pf3D7_14_v3	3005524	3005537	+	11.26	AATAAAAAATTAAA
2-AATAAAWAAATAAA	STREME-2	Pf3D7_14_v3	1866267	1866280	-	10.90	AATAAAATAATAGA
2-AATAAAWAAATAAA	STREME-2	Pf3D7_14_v3	2259258	2259271	-	10.90	AATAAAATAATAGA
2-AATAAAWAAATAAA	STREME-2	Pf3D7_14_v3	1928648	1928661	+	10.50	AATAAATAAATGGA
2-AATAAAWAAATAAA	STREME-2	Pf3D7_14_v3	2721781	2721794	+	10.50	AATGATTAAATAAA
2-AATAAAWAAATAAA	STREME-2	Pf3D7_14_v3	3173363	3173376	-	10.26	AATAAATCATTAAA
2-AATAAAWAAATAAA	STREME-2	Pf3D7_14_v3	3172212	3172225	-	10.23	ATTAAATAATTAAA
2-AATAAAWAAATAAA	STREME-2	Pf3D7_14_v3	1377629	1377642	+	10.18	ATTGAAAAAATAAA
2-AATAAAWAAATAAA	STREME-2	Pf3D7_14_v3	3164414	3164427	-	10.18	ATTGAAAAAATAAA
2-AATAAAWAAATAAA	STREME-2	Pf3D7_14_v3	1789498	1789511	+	10.18	ATTGAAAAAATAAA
#
3-AAAAAAAAAAGAAAA	STREME-3	Pf3D7_14_v3	2908198	2908212	+	16.96	AAAAAAAAAAGAAAA
3-AAAAAAAAAAGAAAA	STREME-3	Pf3D7_14_v3	2590987	2591001	-	16.96	AAAAAAAAAAGAAAA
3-AAAAAAAAAAGAAAA	STREME-3	Pf3D7_14_v3	3194602	3194616	+	16.96	AAAAAAAAAAGAAAA
3-AAAAAAAAAAGAAAA	STREME-3	Pf3D7_14_v3	3175222	3175236	+	16.96	AAAAAAAAAAGAAAA
3-AAAAAAAAAAGAAAA	STREME-3	Pf3D7_14_v3	2495030	2495044	+	16.96	AAAAAAAAAAGAAAA
3-AAAAAAAAAAGAAAA	STREME-3	Pf3D7_14_v3	1229505	1229519	-	16.96	AAAAAAAAAAGAAAA
3-AAAAAAAAAAGAAAA	STREME-3	Pf3D7_14_v3	3129440	3129454	+	16.96	AAAAAAAAAAGAAAA
3-AAAAAAAAAAGAAAA	STREME-3	Pf3D7_14_v3	1689489	1689503	+	16.96	AAAAAAAAAAGAAAA
3-AAAAAAAAAAGAAAA	STREME-3	Pf3D7_14_v3	1476377	1476391	+	16.96	AAAAAAAAAAGAAAA
3-AAAAAAAAAAGAAAA	STREME-3	Pf3D7_14_v3	1477899	1477913	+	16.96	AAAAAAAAAAGAAAA
3-AAAAAAAAAAGAAAA	STREME-3	Pf3D7_14_v3	3151175	3151189	+	16.96	AAAAAAAAAAGAAAA
3-AAAAAAAAAAGAAAA	STREME-3	Pf3D7_14_v3	3164110	3164124	+	16.96	AAAAAAAAAAGAAAA
3-AAAAAAAAAAGAAAA	STREME-3	Pf3D7_14_v3	3167071	3167085	-	16.96	AAAAAAAAAAGAAAA
3-AAAAAAAAAAGAAAA	STREME-3	Pf3D7_14_v3	2133085	2133099	-	16.96	AAAAAAAAAAGAAAA
3-AAAAAAAAAAGAAAA	STREME-3	Pf3D7_14_v3	1606150	1606164	-	16.96	AAAAAAAAAAGAAAA
3-AAAAAAAAAAGAAAA	STREME-3	Pf3D7_14_v3	2908954	2908968	-	16.96	AAAAAAAAAAGAAAA
3-AAAAAAAAAAGAAAA	STREME-3	Pf3D7_14_v3	3211625	3211639	+	15.62	AAAAAAAAAAGTAAA
3-AAAAAAAAAAGAAAA	STREME-3	Pf3D7_14_v3	2800816	2800830	+	15.62	AAAAAAAAAAGTAAA
3-AAAAAAAAAAGAAAA	STREME-3	Pf3D7_14_v3	3223846	3223860	-	15.62	AAAAAAAAAAGTAAA
3-AAAAAAAAAAGAAAA	STREME-3	Pf3D7_14_v3	1940899	1940913	-	15.62	AAAAAAAAAAGTAAA
3-AAAAAAAAAAGAAAA	STREME-3	Pf3D7_14_v3	2484776	2484790	+	15.02	AAAAAAAAAAGACAA
3-AAAAAAAAAAGAAAA	STREME-3	Pf3D7_14_v3	2495045	2495059	+	15.02	AAAAAAAAAAGACAA
3-AAAAAAAAAAGAAAA	STREME-3	Pf3D7_14_v3	1943520	1943534	+	15.02	AAAAAAAAAAGACAA
3-AAAAAAAAAAGAAAA	STREME-3	Pf3D7_14_v3	3182391	3182405	+	14.58	AAAAAAAAAAGATAA
3-AAAAAAAAAAGAAAA	STREME-3	Pf3D7_14_v3	2722966	2722980	-	14.58	AAAAAAAAAAGATAA
3-AAAAAAAAAAGAAAA	STREME-3	Pf3D7_14_v3	3181200	3181214	-	14.50	AAAAGAAAAAGAAAA
3-AAAAAAAAAAGAAAA	STREME-3	Pf3D7_14_v3	2676954	2676968	+	14.50	AAAAGAAAAAGAAAA
3-AAAAAAAAAAGAAAA	STREME-3	Pf3D7_14_v3	1606138	1606152	-	14.50	AAAAGAAAAAGAAAA
3-AAAAAAAAAAGAAAA	STREME-3	Pf3D7_14_v3	1606144	1606158	-	14.50	AAAAGAAAAAGAAAA
3-AAAAAAAAAAGAAAA	STREME-3	Pf3D7_14_v3	1680867	1680881	+	14.50	AAAAGAAAAAGAAAA
3-AAAAAAAAAAGAAAA	STREME-3	Pf3D7_14_v3	2590980	2590994	-	14.47	AAAGAAAAAAGAAAA
3-AAAAAAAAAAGAAAA	STREME-3	Pf3D7_14_v3	3175031	3175045	+	14.47	AAAGAAAAAAGAAAA
3-AAAAAAAAAAGAAAA	STREME-3	Pf3D7_14_v3	2293729	2293743	+	14.47	AAAGAAAAAAGAAAA
3-AAAAAAAAAAGAAAA	STREME-3	Pf3D7_14_v3	1964080	1964094	-	14.47	AAAGAAAAAAGAAAA
3-AAAAAAAAAAGAAAA	STREME-3	Pf3D7_14_v3	1475767	1475781	+	14.47	AAAGAAAAAAGAAAA
3-AAAAAAAAAAGAAAA	STREME-3	Pf3D7_14_v3	2344482	2344496	-	14.47	AAAGAAAAAAGAAAA
3-AAAAAAAAAAGAAAA	STREME-3	Pf3D7_14_v3	3164117	3164131	+	14.47	AAAGAAAAAAGAAAA
3-AAAAAAAAAAGAAAA	STREME-3	Pf3D7_14_v3	3224462	3224476	+	14.47	AAAGAAAAAAGAAAA
3-AAAAAAAAAAGAAAA	STREME-3	Pf3D7_14_v3	2104084	2104098	-	14.44	AAAAAAAAAAGAGAA
3-AAAAAAAAAAGAAAA	STREME-3	Pf3D7_14_v3	2798587	2798601	+	14.44	AAAAAAAAAAGAGAA
3-AAAAAAAAAAGAAAA	STREME-3	Pf3D7_14_v3	2835844	2835858	-	13.92	AAAAACAAAAGAAAA
3-AAAAAAAAAAGAAAA	STREME-3	Pf3D7_14_v3	2765462	2765476	-	13.80	AAAAAAAAAACAAAA
3-AAAAAAAAAAGAAAA	STREME-3	Pf3D7_14_v3	2801602	2801616	-	13.80	AAAAAAAAAACAAAA
3-AAAAAAAAAAGAAAA	STREME-3	Pf3D7_14_v3	2243845	2243859	-	13.80	AAAAAAAAAACAAAA
3-AAAAAAAAAAGAAAA	STREME-3	Pf3D7_14_v3	2806737	2806751	-	13.80	AAAAAAAAAACAAAA
3-AAAAAAAAAAGAAAA	STREME-3	Pf3D7_14_v3	1477325	1477339	+	13.80	AAAAAAAAAACAAAA
3-AAAAAAAAAAGAAAA	STREME-3	Pf3D7_14_v3	1869416	1869430	+	13.80	AAAAAAAAAACAAAA
3-AAAAAAAAAAGAAAA	STREME-3	Pf3D7_14_v3	2836083	2836097	+	13.80	AAAAAAAAAACAAAA
3-AAAAAAAAAAGAAAA	STREME-3	Pf3D7_14_v3	3246534	3246548	+	13.80	AAAAAAAAAACAAAA
3-AAAAAAAAAAGAAAA	STREME-3	Pf3D7_14_v3	3212861	3212875	+	13.54	AAAAAAAAAAGCAAA
3-AAAAAAAAAAGAAAA	STREME-3	Pf3D7_14_v3	2014860	2014874	+	13.54	AAAAAAAAAAGCAAA
3-AAAAAAAAAAGAAAA	STREME-3	Pf3D7_14_v3	3163781	3163795	-	13.54	AAAAAAAAAAGCAAA
3-AAAAAAAAAAGAAAA	STREME-3	Pf3D7_14_v3	1990607	1990621	-	13.50	AAAAAAAAAAGAAGA
3-AAAAAAAAAAGAAAA	STREME-3	Pf3D7_14_v3	1943770	1943784	+	13.50	AAAAAAAAAAGAAGA
3-AAAAAAAAAAGAAAA	STREME-3	Pf3D7_14_v3	2721420	2721434	+	13.48	AAAAAAGAAAGAAAA
3-AAAAAAAAAAGAAAA	STREME-3	Pf3D7_14_v3	3149477	3149491	-	13.48	AAAAAAGAAAGAAAA
3-AAAAAAAAAAGAAAA	STREME-3	Pf3D7_14_v3	3201660	3201674	-	13.47	AAGAAAAAAAGAAAA
3-AAAAAAAAAAGAAAA	STREME-3	Pf3D7_14_v3	3208341	3208355	+	13.45	ACAAAAAAAAGAAAA
3-AAAAAAAAAAGAAAA	STREME-3	Pf3D7_14_v3	3239719	3239733	+	13.45	ACAAAAAAAAGAAAA
3-AAAAAAAAAAGAAAA	STREME-3	Pf3D7_14_v3	1546443	1546457	-	13.42	AAAAAAAAAGGAAAA
3-AAAAAAAAAAGAAAA	STREME-3	Pf3D7_14_v3	2102789	2102803	-	13.42	AAAAAAAAAGGAAAA
3-AAAAAAAAAAGAAAA	STREME-3	Pf3D7_14_v3	3151186	3151200	+	13.42	AAAAAAAAAGGAAAA
3-AAAAAAAAAAGAAAA	STREME-3	Pf3D7_14_v3	3062665	3062679	-	13.42	AAAAAAAAAGGAAAA
3-AAAAAAAAAAGAAAA	STREME-3	Pf3D7_14_v3	2836094	2836108	+	13.42	AAAAAAAAAGGAAAA
3-AAAAAAAAAAGAAAA	STREME-3	Pf3D7_14_v3	3215870	3215884	+	13.38	AAAAAAAAAAGAAAG
3-AAAAAAAAAAGAAAA	STREME-3	Pf3D7_14_v3	1476024	1476038	+	13.38	AAAAAAAAAAGAAAG
3-AAAAAAAAAAGAAAA	STREME-3	Pf3D7_14_v3	3149481	3149495	-	13.38	AAAAAAAAAAGAAAG
3-AAAAAAAAAAGAAAA	STREME-3	Pf3D7_14_v3	1715812	1715826	-	13.38	AAAAAAAAAAGAAAG
3-AAAAAAAAAAGAAAA	STREME-3	Pf3D7_14_v3	3248746	3248760	-	13.31	CAAAAAAAAAGAAAA
3-AAAAAAAAAAGAAAA	STREME-3	Pf3D7_14_v3	3251274	3251288	-	13.31	CAAAAAAAAAGAAAA
3-AAAAAAAAAAGAAAA	STREME-3	Pf3D7_14_v3	2277777	2277791	+	12.85	AAAAAAAAAAGTTAA
3-AAAAAAAAAAGAAAA	STREME-3	Pf3D7_14_v3	2426122	2426136	+	12.85	AAAAAAAAAAGTTAA
3-AAAAAAAAAAGAAAA	STREME-3	Pf3D7_14_v3	1871733	1871747	+	12.82	AAAAAAAAAACTAAA
3-AAAAAAAAAAGAAAA	STREME-3	Pf3D7_14_v3	2590847	2590861	+	12.70	AAAAAAAAAAAAAAA
3-AAAAAAAAAAGAAAA	STREME-3	Pf3D7_14_v3	2590848	2590862	+	12.70	AAAAAAAAAAAAAAA
3-AAAAAAAAAAGAAAA	STREME-3	Pf3D7_14_v3	2590849	2590863	+	12.70	AAAAAAAAAAAAAAA
3-AAAAAAAAAAGAAAA	STREME-3	Pf3D7_14_v3	2590850	2590864	+	12.70	AAAAAAAAAAAAAAA
3-AAAAAAAAAAGAAAA	STREME-3	Pf3D7_14_v3	2590851	2590865	+	12.70	AAAAAAAAAAAAAAA
3-AAAAAAAAAAGAAAA	STREME-3	Pf3D7_14_v3	2590852	2590866	+	12.70	AAAAAAAAAAAAAAA
3-AAAAAAAAAAGAAAA	STREME-3	Pf3D7_14_v3	2590853	2590867	+	12.70	AAAAAAAAAAAAAAA
3-AAAAAAAAAAGAAAA	STREME-3	Pf3D7_14_v3	2590854	2590868	+	12.70	AAAAAAAAAAAAAAA
3-AAAAAAAAAAGAAAA	STREME-3	Pf3D7_14_v3	2590855	2590869	+	12.70	AAAAAAAAAAAAAAA
3-AAAAAAAAAAGAAAA	STREME-3	Pf3D7_14_v3	2590856	2590870	+	12.70	AAAAAAAAAAAAAAA
3-AAAAAAAAAAGAAAA	STREME-3	Pf3D7_14_v3	2590857	2590871	+	12.70	AAAAAAAAAAAAAAA
3-AAAAAAAAAAGAAAA	STREME-3	Pf3D7_14_v3	2590858	2590872	+	12.70	AAAAAAAAAAAAAAA
3-AAAAAAAAAAGAAAA	STREME-3	Pf3D7_14_v3	2590859	2590873	+	12.70	AAAAAAAAAAAAAAA
3-AAAAAAAAAAGAAAA	STREME-3	Pf3D7_14_v3	3194592	3194606	+	12.70	AAAAAAAAAAAAAAA
3-AAAAAAAAAAGAAAA	STREME-3	Pf3D7_14_v3	3194593	3194607	+	12.70	AAAAAAAAAAAAAAA
3-AAAAAAAAAAGAAAA	STREME-3	Pf3D7_14_v3	3194594	3194608	+	12.70	AAAAAAAAAAAAAAA
3-AAAAAAAAAAGAAAA	STREME-3	Pf3D7_14_v3	3194595	3194609	+	12.70	AAAAAAAAAAAAAAA
3-AAAAAAAAAAGAAAA	STREME-3	Pf3D7_14_v3	3194596	3194610	+	12.70	AAAAAAAAAAAAAAA
3-AAAAAAAAAAGAAAA	STREME-3	Pf3D7_14_v3	3194597	3194611	+	12.70	AAAAAAAAAAAAAAA
3-AAAAAAAAAAGAAAA	STREME-3	Pf3D7_14_v3	2484756	2484770	+	12.70	AAAAAAAAAAAAAAA
3-AAAAAAAAAAGAAAA	STREME-3	Pf3D7_14_v3	2484757	2484771	+	12.70	AAAAAAAAAAAAAAA
3-AAAAAAAAAAGAAAA	STREME-3	Pf3D7_14_v3	2484758	2484772	+	12.70	AAAAAAAAAAAAAAA
3-AAAAAAAAAAGAAAA	STREME-3	Pf3D7_14_v3	2484759	2484773	+	12.70	AAAAAAAAAAAAAAA
3-AAAAAAAAAAGAAAA	STREME-3	Pf3D7_14_v3	2484760	2484774	+	12.70	AAAAAAAAAAAAAAA
3-AAAAAAAAAAGAAAA	STREME-3	Pf3D7_14_v3	2484761	2484775	+	12.70	AAAAAAAAAAAAAAA
3-AAAAAAAAAAGAAAA	STREME-3	Pf3D7_14_v3	2484762	2484776	+	12.70	AAAAAAAAAAAAAAA
3-AAAAAAAAAAGAAAA	STREME-3	Pf3D7_14_v3	2484763	2484777	+	12.70	AAAAAAAAAAAAAAA
3-AAAAAAAAAAGAAAA	STREME-3	Pf3D7_14_v3	2484764	2484778	+	12.70	AAAAAAAAAAAAAAA
3-AAAAAAAAAAGAAAA	STREME-3	Pf3D7_14_v3	2484765	2484779	+	12.70	AAAAAAAAAAAAAAA
3-AAAAAAAAAAGAAAA	STREME-3	Pf3D7_14_v3	2484766	2484780	+	12.70	AAAAAAAAAAAAAAA
3-AAAAAAAAAAGAAAA	STREME-3	Pf3D7_14_v3	2484767	2484781	+	12.70	AAAAAAAAAAAAAAA
3-AAAAAAAAAAGAAAA	STREME-3	Pf3D7_14_v3	2484768	2484782	+	12.70	AAAAAAAAAAAAAAA
3-AAAAAAAAAAGAAAA	STREME-3	Pf3D7_14_v3	2484769	2484783	+	12.70	AAAAAAAAAAAAAAA
3-AAAAAAAAAAGAAAA	STREME-3	Pf3D7_14_v3	2484770	2484784	+	12.70	AAAAAAAAAAAAAAA
3-AAAAAAAAAAGAAAA	STREME-3	Pf3D7_14_v3	2484771	2484785	+	12.70	AAAAAAAAAAAAAAA
3-AAAAAAAAAAGAAAA	STREME-3	Pf3D7_14_v3	2485004	2485018	-	12.70	AAAAAAAAAAAAAAA
3-AAAAAAAAAAGAAAA	STREME-3	Pf3D7_14_v3	3212504	3212518	+	12.70	AAAAAAAAAAAAAAA
3-AAAAAAAAAAGAAAA	STREME-3	Pf3D7_14_v3	3212505	3212519	+	12.70	AAAAAAAAAAAAAAA
3-AAAAAAAAAAGAAAA	STREME-3	Pf3D7_14_v3	3212506	3212520	+	12.70	AAAAAAAAAAAAAAA
3-AAAAAAAAAAGAAAA	STREME-3	Pf3D7_14_v3	3212775	3212789	+	12.70	AAAAAAAAAAAAAAA
3-AAAAAAAAAAGAAAA	STREME-3	Pf3D7_14_v3	3212776	3212790	+	12.70	AAAAAAAAAAAAAAA
3-AAAAAAAAAAGAAAA	STREME-3	Pf3D7_14_v3	3212777	3212791	+	12.70	AAAAAAAAAAAAAAA
3-AAAAAAAAAAGAAAA	STREME-3	Pf3D7_14_v3	3212778	3212792	+	12.70	AAAAAAAAAAAAAAA
3-AAAAAAAAAAGAAAA	STREME-3	Pf3D7_14_v3	3212779	3212793	+	12.70	AAAAAAAAAAAAAAA
3-AAAAAAAAAAGAAAA	STREME-3	Pf3D7_14_v3	3212853	3212867	+	12.70	AAAAAAAAAAAAAAA
3-AAAAAAAAAAGAAAA	STREME-3	Pf3D7_14_v3	3212854	3212868	+	12.70	AAAAAAAAAAAAAAA
3-AAAAAAAAAAGAAAA	STREME-3	Pf3D7_14_v3	3212855	3212869	+	12.70	AAAAAAAAAAAAAAA
3-AAAAAAAAAAGAAAA	STREME-3	Pf3D7_14_v3	3212856	3212870	+	12.70	AAAAAAAAAAAAAAA
3-AAAAAAAAAAGAAAA	STREME-3	Pf3D7_14_v3	3215193	3215207	-	12.70	AAAAAAAAAAAAAAA
3-AAAAAAAAAAGAAAA	STREME-3	Pf3D7_14_v3	3215889	3215903	-	12.70	AAAAAAAAAAAAAAA
3-AAAAAAAAAAGAAAA	STREME-3	Pf3D7_14_v3	3215890	3215904	-	12.70	AAAAAAAAAAAAAAA
3-AAAAAAAAAAGAAAA	STREME-3	Pf3D7_14_v3	3215941	3215955	-	12.70	AAAAAAAAAAAAAAA
3-AAAAAAAAAAGAAAA	STREME-3	Pf3D7_14_v3	3215942	3215956	-	12.70	AAAAAAAAAAAAAAA
3-AAAAAAAAAAGAAAA	STREME-3	Pf3D7_14_v3	3215943	3215957	-	12.70	AAAAAAAAAAAAAAA
3-AAAAAAAAAAGAAAA	STREME-3	Pf3D7_14_v3	3215944	3215958	-	12.70	AAAAAAAAAAAAAAA
3-AAAAAAAAAAGAAAA	STREME-3	Pf3D7_14_v3	3215945	3215959	-	12.70	AAAAAAAAAAAAAAA
3-AAAAAAAAAAGAAAA	STREME-3	Pf3D7_14_v3	3215946	3215960	-	12.70	AAAAAAAAAAAAAAA
3-AAAAAAAAAAGAAAA	STREME-3	Pf3D7_14_v3	3215947	3215961	-	12.70	AAAAAAAAAAAAAAA
3-AAAAAAAAAAGAAAA	STREME-3	Pf3D7_14_v3	3215948	3215962	-	12.70	AAAAAAAAAAAAAAA
3-AAAAAAAAAAGAAAA	STREME-3	Pf3D7_14_v3	3215949	3215963	-	12.70	AAAAAAAAAAAAAAA
3-AAAAAAAAAAGAAAA	STREME-3	Pf3D7_14_v3	3215950	3215964	-	12.70	AAAAAAAAAAAAAAA
3-AAAAAAAAAAGAAAA	STREME-3	Pf3D7_14_v3	3215951	3215965	-	12.70	AAAAAAAAAAAAAAA
3-AAAAAAAAAAGAAAA	STREME-3	Pf3D7_14_v3	3216268	3216282	+	12.70	AAAAAAAAAAAAAAA
3-AAAAAAAAAAGAAAA	STREME-3	Pf3D7_14_v3	3216269	3216283	+	12.70	AAAAAAAAAAAAAAA
3-AAAAAAAAAAGAAAA	STREME-3	Pf3D7_14_v3	3216270	3216284	+	12.70	AAAAAAAAAAAAAAA
3-AAAAAAAAAAGAAAA	STREME-3	Pf3D7_14_v3	3216271	3216285	+	12.70	AAAAAAAAAAAAAAA
3-AAAAAAAAAAGAAAA	STREME-3	Pf3D7_14_v3	3216272	3216286	+	12.70	AAAAAAAAAAAAAAA
3-AAAAAAAAAAGAAAA	STREME-3	Pf3D7_14_v3	3216273	3216287	+	12.70	AAAAAAAAAAAAAAA
3-AAAAAAAAAAGAAAA	STREME-3	Pf3D7_14_v3	3216274	3216288	+	12.70	AAAAAAAAAAAAAAA
3-AAAAAAAAAAGAAAA	STREME-3	Pf3D7_14_v3	3216275	3216289	+	12.70	AAAAAAAAAAAAAAA
3-AAAAAAAAAAGAAAA	STREME-3	Pf3D7_14_v3	3216276	3216290	+	12.70	AAAAAAAAAAAAAAA
3-AAAAAAAAAAGAAAA	STREME-3	Pf3D7_14_v3	3216376	3216390	-	12.70	AAAAAAAAAAAAAAA
3-AAAAAAAAAAGAAAA	STREME-3	Pf3D7_14_v3	3216377	3216391	-	12.70	AAAAAAAAAAAAAAA
3-AAAAAAAAAAGAAAA	STREME-3	Pf3D7_14_v3	3216378	3216392	-	12.70	AAAAAAAAAAAAAAA
3-AAAAAAAAAAGAAAA	STREME-3	Pf3D7_14_v3	3216379	3216393	-	12.70	AAAAAAAAAAAAAAA
3-AAAAAAAAAAGAAAA	STREME-3	Pf3D7_14_v3	3216380	3216394	-	12.70	AAAAAAAAAAAAAAA
3-AAAAAAAAAAGAAAA	STREME-3	Pf3D7_14_v3	3216381	3216395	-	12.70	AAAAAAAAAAAAAAA
3-AAAAAAAAAAGAAAA	STREME-3	Pf3D7_14_v3	3216382	3216396	-	12.70	AAAAAAAAAAAAAAA
3-AAAAAAAAAAGAAAA	STREME-3	Pf3D7_14_v3	3216383	3216397	-	12.70	AAAAAAAAAAAAAAA
3-AAAAAAAAAAGAAAA	STREME-3	Pf3D7_14_v3	3216384	3216398	-	12.70	AAAAAAAAAAAAAAA
3-AAAAAAAAAAGAAAA	STREME-3	Pf3D7_14_v3	3216385	3216399	-	12.70	AAAAAAAAAAAAAAA
3-AAAAAAAAAAGAAAA	STREME-3	Pf3D7_14_v3	3216386	3216400	-	12.70	AAAAAAAAAAAAAAA
3-AAAAAAAAAAGAAAA	STREME-3	Pf3D7_14_v3	3217078	3217092	+	12.70	AAAAAAAAAAAAAAA
3-AAAAAAAAAAGAAAA	STREME-3	Pf3D7_14_v3	3217079	3217093	+	12.70	AAAAAAAAAAAAAAA
3-AAAAAAAAAAGAAAA	STREME-3	Pf3D7_14_v3	2047107	2047121	-	12.70	AAAAAAAAAAAAAAA
3-AAAAAAAAAAGAAAA	STREME-3	Pf3D7_14_v3	2047108	2047122	-	12.70	AAAAAAAAAAAAAAA
3-AAAAAAAAAAGAAAA	STREME-3	Pf3D7_14_v3	2047109	2047123	-	12.70	AAAAAAAAAAAAAAA
3-AAAAAAAAAAGAAAA	STREME-3	Pf3D7_14_v3	2047110	2047124	-	12.70	AAAAAAAAAAAAAAA
3-AAAAAAAAAAGAAAA	STREME-3	Pf3D7_14_v3	2047111	2047125	-	12.70	AAAAAAAAAAAAAAA
3-AAAAAAAAAAGAAAA	STREME-3	Pf3D7_14_v3	2047112	2047126	-	12.70	AAAAAAAAAAAAAAA
3-AAAAAAAAAAGAAAA	STREME-3	Pf3D7_14_v3	2047113	2047127	-	12.70	AAAAAAAAAAAAAAA
3-AAAAAAAAAAGAAAA	STREME-3	Pf3D7_14_v3	2047114	2047128	-	12.70	AAAAAAAAAAAAAAA
3-AAAAAAAAAAGAAAA	STREME-3	Pf3D7_14_v3	2277766	2277780	+	12.70	AAAAAAAAAAAAAAA
3-AAAAAAAAAAGAAAA	STREME-3	Pf3D7_14_v3	2277767	2277781	+	12.70	AAAAAAAAAAAAAAA
3-AAAAAAAAAAGAAAA	STREME-3	Pf3D7_14_v3	2277768	2277782	+	12.70	AAAAAAAAAAAAAAA
3-AAAAAAAAAAGAAAA	STREME-3	Pf3D7_14_v3	2277769	2277783	+	12.70	AAAAAAAAAAAAAAA
3-AAAAAAAAAAGAAAA	STREME-3	Pf3D7_14_v3	2277770	2277784	+	12.70	AAAAAAAAAAAAAAA
3-AAAAAAAAAAGAAAA	STREME-3	Pf3D7_14_v3	2277771	2277785	+	12.70	AAAAAAAAAAAAAAA
3-AAAAAAAAAAGAAAA	STREME-3	Pf3D7_14_v3	2277772	2277786	+	12.70	AAAAAAAAAAAAAAA
3-AAAAAAAAAAGAAAA	STREME-3	Pf3D7_14_v3	3174290	3174304	+	12.70	AAAAAAAAAAAAAAA
3-AAAAAAAAAAGAAAA	STREME-3	Pf3D7_14_v3	3174291	3174305	+	12.70	AAAAAAAAAAAAAAA
3-AAAAAAAAAAGAAAA	STREME-3	Pf3D7_14_v3	3174292	3174306	+	12.70	AAAAAAAAAAAAAAA
3-AAAAAAAAAAGAAAA	STREME-3	Pf3D7_14_v3	3174746	3174760	-	12.70	AAAAAAAAAAAAAAA
3-AAAAAAAAAAGAAAA	STREME-3	Pf3D7_14_v3	3174747	3174761	-	12.70	AAAAAAAAAAAAAAA
3-AAAAAAAAAAGAAAA	STREME-3	Pf3D7_14_v3	3174748	3174762	-	12.70	AAAAAAAAAAAAAAA
3-AAAAAAAAAAGAAAA	STREME-3	Pf3D7_14_v3	3174749	3174763	-	12.70	AAAAAAAAAAAAAAA
3-AAAAAAAAAAGAAAA	STREME-3	Pf3D7_14_v3	3174750	3174764	-	12.70	AAAAAAAAAAAAAAA
3-AAAAAAAAAAGAAAA	STREME-3	Pf3D7_14_v3	3174751	3174765	-	12.70	AAAAAAAAAAAAAAA
3-AAAAAAAAAAGAAAA	STREME-3	Pf3D7_14_v3	3174752	3174766	-	12.70	AAAAAAAAAAAAAAA
3-AAAAAAAAAAGAAAA	STREME-3	Pf3D7_14_v3	3174753	3174767	-	12.70	AAAAAAAAAAAAAAA
3-AAAAAAAAAAGAAAA	STREME-3	Pf3D7_14_v3	3174754	3174768	-	12.70	AAAAAAAAAAAAAAA
3-AAAAAAAAAAGAAAA	STREME-3	Pf3D7_14_v3	3174755	3174769	-	12.70	AAAAAAAAAAAAAAA
3-AAAAAAAAAAGAAAA	STREME-3	Pf3D7_14_v3	3175213	3175227	+	12.70	AAAAAAAAAAAAAAA
3-AAAAAAAAAAGAAAA	STREME-3	Pf3D7_14_v3	3175214	3175228	+	12.70	AAAAAAAAAAAAAAA
3-AAAAAAAAAAGAAAA	STREME-3	Pf3D7_14_v3	3175215	3175229	+	12.70	AAAAAAAAAAAAAAA
3-AAAAAAAAAAGAAAA	STREME-3	Pf3D7_14_v3	3175216	3175230	+	12.70	AAAAAAAAAAAAAAA
3-AAAAAAAAAAGAAAA	STREME-3	Pf3D7_14_v3	3175217	3175231	+	12.70	AAAAAAAAAAAAAAA
3-AAAAAAAAAAGAAAA	STREME-3	Pf3D7_14_v3	3176597	3176611	-	12.70	AAAAAAAAAAAAAAA
3-AAAAAAAAAAGAAAA	STREME-3	Pf3D7_14_v3	3179235	3179249	+	12.70	AAAAAAAAAAAAAAA
3-AAAAAAAAAAGAAAA	STREME-3	Pf3D7_14_v3	3179236	3179250	+	12.70	AAAAAAAAAAAAAAA
3-AAAAAAAAAAGAAAA	STREME-3	Pf3D7_14_v3	3179237	3179251	+	12.70	AAAAAAAAAAAAAAA
3-AAAAAAAAAAGAAAA	STREME-3	Pf3D7_14_v3	3179238	3179252	+	12.70	AAAAAAAAAAAAAAA
3-AAAAAAAAAAGAAAA	STREME-3	Pf3D7_14_v3	3179239	3179253	+	12.70	AAAAAAAAAAAAAAA
3-AAAAAAAAAAGAAAA	STREME-3	Pf3D7_14_v3	3179240	3179254	+	12.70	AAAAAAAAAAAAAAA
3-AAAAAAAAAAGAAAA	STREME-3	Pf3D7_14_v3	3179241	3179255	+	12.70	AAAAAAAAAAAAAAA
3-AAAAAAAAAAGAAAA	STREME-3	Pf3D7_14_v3	3179242	3179256	+	12.70	AAAAAAAAAAAAAAA
3-AAAAAAAAAAGAAAA	STREME-3	Pf3D7_14_v3	3179243	3179257	+	12.70	AAAAAAAAAAAAAAA
3-AAAAAAAAAAGAAAA	STREME-3	Pf3D7_14_v3	3179244	3179258	+	12.70	AAAAAAAAAAAAAAA
3-AAAAAAAAAAGAAAA	STREME-3	Pf3D7_14_v3	3182607	3182621	-	12.70	AAAAAAAAAAAAAAA
3-AAAAAAAAAAGAAAA	STREME-3	Pf3D7_14_v3	3182608	3182622	-	12.70	AAAAAAAAAAAAAAA
3-AAAAAAAAAAGAAAA	STREME-3	Pf3D7_14_v3	3182609	3182623	-	12.70	AAAAAAAAAAAAAAA
3-AAAAAAAAAAGAAAA	STREME-3	Pf3D7_14_v3	3182610	3182624	-	12.70	AAAAAAAAAAAAAAA
3-AAAAAAAAAAGAAAA	STREME-3	Pf3D7_14_v3	2627972	2627986	-	12.70	AAAAAAAAAAAAAAA
3-AAAAAAAAAAGAAAA	STREME-3	Pf3D7_14_v3	2627973	2627987	-	12.70	AAAAAAAAAAAAAAA
3-AAAAAAAAAAGAAAA	STREME-3	Pf3D7_14_v3	2627974	2627988	-	12.70	AAAAAAAAAAAAAAA
3-AAAAAAAAAAGAAAA	STREME-3	Pf3D7_14_v3	2472734	2472748	-	12.70	AAAAAAAAAAAAAAA
3-AAAAAAAAAAGAAAA	STREME-3	Pf3D7_14_v3	2472735	2472749	-	12.70	AAAAAAAAAAAAAAA
3-AAAAAAAAAAGAAAA	STREME-3	Pf3D7_14_v3	2472736	2472750	-	12.70	AAAAAAAAAAAAAAA
3-AAAAAAAAAAGAAAA	STREME-3	Pf3D7_14_v3	2472737	2472751	-	12.70	AAAAAAAAAAAAAAA
3-AAAAAAAAAAGAAAA	STREME-3	Pf3D7_14_v3	2472738	2472752	-	12.70	AAAAAAAAAAAAAAA
3-AAAAAAAAAAGAAAA	STREME-3	Pf3D7_14_v3	2472739	2472753	-	12.70	AAAAAAAAAAAAAAA
3-AAAAAAAAAAGAAAA	STREME-3	Pf3D7_14_v3	2472740	2472754	-	12.70	AAAAAAAAAAAAAAA
3-AAAAAAAAAAGAAAA	STREME-3	Pf3D7_14_v3	2472741	2472755	-	12.70	AAAAAAAAAAAAAAA
3-AAAAAAAAAAGAAAA	STREME-3	Pf3D7_14_v3	2472742	2472756	-	12.70	AAAAAAAAAAAAAAA
3-AAAAAAAAAAGAAAA	STREME-3	Pf3D7_14_v3	2472743	2472757	-	12.70	AAAAAAAAAAAAAAA
3-AAAAAAAAAAGAAAA	STREME-3	Pf3D7_14_v3	2472744	2472758	-	12.70	AAAAAAAAAAAAAAA
3-AAAAAAAAAAGAAAA	STREME-3	Pf3D7_14_v3	2472745	2472759	-	12.70	AAAAAAAAAAAAAAA
3-AAAAAAAAAAGAAAA	STREME-3	Pf3D7_14_v3	2472746	2472760	-	12.70	AAAAAAAAAAAAAAA
3-AAAAAAAAAAGAAAA	STREME-3	Pf3D7_14_v3	2472747	2472761	-	12.70	AAAAAAAAAAAAAAA
3-AAAAAAAAAAGAAAA	STREME-3	Pf3D7_14_v3	2472748	2472762	-	12.70	AAAAAAAAAAAAAAA
3-AAAAAAAAAAGAAAA	STREME-3	Pf3D7_14_v3	2472749	2472763	-	12.70	AAAAAAAAAAAAAAA
3-AAAAAAAAAAGAAAA	STREME-3	Pf3D7_14_v3	2472750	2472764	-	12.70	AAAAAAAAAAAAAAA
3-AAAAAAAAAAGAAAA	STREME-3	Pf3D7_14_v3	2472751	2472765	-	12.70	AAAAAAAAAAAAAAA
3-AAAAAAAAAAGAAAA	STREME-3	Pf3D7_14_v3	2472752	2472766	-	12.70	AAAAAAAAAAAAAAA
3-AAAAAAAAAAGAAAA	STREME-3	Pf3D7_14_v3	2472753	2472767	-	12.70	AAAAAAAAAAAAAAA
3-AAAAAAAAAAGAAAA	STREME-3	Pf3D7_14_v3	2472754	2472768	-	12.70	AAAAAAAAAAAAAAA
3-AAAAAAAAAAGAAAA	STREME-3	Pf3D7_14_v3	2472755	2472769	-	12.70	AAAAAAAAAAAAAAA
3-AAAAAAAAAAGAAAA	STREME-3	Pf3D7_14_v3	2472756	2472770	-	12.70	AAAAAAAAAAAAAAA
3-AAAAAAAAAAGAAAA	STREME-3	Pf3D7_14_v3	2472757	2472771	-	12.70	AAAAAAAAAAAAAAA
3-AAAAAAAAAAGAAAA	STREME-3	Pf3D7_14_v3	2765257	2765271	-	12.70	AAAAAAAAAAAAAAA
3-AAAAAAAAAAGAAAA	STREME-3	Pf3D7_14_v3	2495024	2495038	+	12.70	AAAAAAAAAAAAAAA
3-AAAAAAAAAAGAAAA	STREME-3	Pf3D7_14_v3	2495025	2495039	+	12.70	AAAAAAAAAAAAAAA
3-AAAAAAAAAAGAAAA	STREME-3	Pf3D7_14_v3	2988927	2988941	+	12.70	AAAAAAAAAAAAAAA
3-AAAAAAAAAAGAAAA	STREME-3	Pf3D7_14_v3	2988928	2988942	+	12.70	AAAAAAAAAAAAAAA
3-AAAAAAAAAAGAAAA	STREME-3	Pf3D7_14_v3	2988929	2988943	+	12.70	AAAAAAAAAAAAAAA
3-AAAAAAAAAAGAAAA	STREME-3	Pf3D7_14_v3	2988930	2988944	+	12.70	AAAAAAAAAAAAAAA
3-AAAAAAAAAAGAAAA	STREME-3	Pf3D7_14_v3	1229510	1229524	-	12.70	AAAAAAAAAAAAAAA
3-AAAAAAAAAAGAAAA	STREME-3	Pf3D7_14_v3	3159413	3159427	-	12.70	AAAAAAAAAAAAAAA
3-AAAAAAAAAAGAAAA	STREME-3	Pf3D7_14_v3	3159414	3159428	-	12.70	AAAAAAAAAAAAAAA
3-AAAAAAAAAAGAAAA	STREME-3	Pf3D7_14_v3	3159415	3159429	-	12.70	AAAAAAAAAAAAAAA
3-AAAAAAAAAAGAAAA	STREME-3	Pf3D7_14_v3	3159416	3159430	-	12.70	AAAAAAAAAAAAAAA
3-AAAAAAAAAAGAAAA	STREME-3	Pf3D7_14_v3	3159417	3159431	-	12.70	AAAAAAAAAAAAAAA
3-AAAAAAAAAAGAAAA	STREME-3	Pf3D7_14_v3	3159418	3159432	-	12.70	AAAAAAAAAAAAAAA
3-AAAAAAAAAAGAAAA	STREME-3	Pf3D7_14_v3	3159419	3159433	-	12.70	AAAAAAAAAAAAAAA
3-AAAAAAAAAAGAAAA	STREME-3	Pf3D7_14_v3	3159420	3159434	-	12.70	AAAAAAAAAAAAAAA
3-AAAAAAAAAAGAAAA	STREME-3	Pf3D7_14_v3	3159421	3159435	-	12.70	AAAAAAAAAAAAAAA
3-AAAAAAAAAAGAAAA	STREME-3	Pf3D7_14_v3	3159422	3159436	-	12.70	AAAAAAAAAAAAAAA
3-AAAAAAAAAAGAAAA	STREME-3	Pf3D7_14_v3	3159423	3159437	-	12.70	AAAAAAAAAAAAAAA
3-AAAAAAAAAAGAAAA	STREME-3	Pf3D7_14_v3	3159424	3159438	-	12.70	AAAAAAAAAAAAAAA
3-AAAAAAAAAAGAAAA	STREME-3	Pf3D7_14_v3	3159425	3159439	-	12.70	AAAAAAAAAAAAAAA
3-AAAAAAAAAAGAAAA	STREME-3	Pf3D7_14_v3	3159426	3159440	-	12.70	AAAAAAAAAAAAAAA
3-AAAAAAAAAAGAAAA	STREME-3	Pf3D7_14_v3	3159427	3159441	-	12.70	AAAAAAAAAAAAAAA
3-AAAAAAAAAAGAAAA	STREME-3	Pf3D7_14_v3	3159428	3159442	-	12.70	AAAAAAAAAAAAAAA
3-AAAAAAAAAAGAAAA	STREME-3	Pf3D7_14_v3	2117955	2117969	+	12.70	AAAAAAAAAAAAAAA
3-AAAAAAAAAAGAAAA	STREME-3	Pf3D7_14_v3	3206644	3206658	+	12.70	AAAAAAAAAAAAAAA
3-AAAAAAAAAAGAAAA	STREME-3	Pf3D7_14_v3	3207031	3207045	+	12.70	AAAAAAAAAAAAAAA
3-AAAAAAAAAAGAAAA	STREME-3	Pf3D7_14_v3	3207032	3207046	+	12.70	AAAAAAAAAAAAAAA
3-AAAAAAAAAAGAAAA	STREME-3	Pf3D7_14_v3	3207033	3207047	+	12.70	AAAAAAAAAAAAAAA
3-AAAAAAAAAAGAAAA	STREME-3	Pf3D7_14_v3	3207034	3207048	+	12.70	AAAAAAAAAAAAAAA
3-AAAAAAAAAAGAAAA	STREME-3	Pf3D7_14_v3	3207035	3207049	+	12.70	AAAAAAAAAAAAAAA
3-AAAAAAAAAAGAAAA	STREME-3	Pf3D7_14_v3	3207319	3207333	-	12.70	AAAAAAAAAAAAAAA
3-AAAAAAAAAAGAAAA	STREME-3	Pf3D7_14_v3	3207320	3207334	-	12.70	AAAAAAAAAAAAAAA
3-AAAAAAAAAAGAAAA	STREME-3	Pf3D7_14_v3	3207321	3207335	-	12.70	AAAAAAAAAAAAAAA
3-AAAAAAAAAAGAAAA	STREME-3	Pf3D7_14_v3	3207322	3207336	-	12.70	AAAAAAAAAAAAAAA
3-AAAAAAAAAAGAAAA	STREME-3	Pf3D7_14_v3	3207323	3207337	-	12.70	AAAAAAAAAAAAAAA
3-AAAAAAAAAAGAAAA	STREME-3	Pf3D7_14_v3	3207324	3207338	-	12.70	AAAAAAAAAAAAAAA
3-AAAAAAAAAAGAAAA	STREME-3	Pf3D7_14_v3	3207325	3207339	-	12.70	AAAAAAAAAAAAAAA
3-AAAAAAAAAAGAAAA	STREME-3	Pf3D7_14_v3	3207926	3207940	-	12.70	AAAAAAAAAAAAAAA
3-AAAAAAAAAAGAAAA	STREME-3	Pf3D7_14_v3	3211620	3211634	+	12.70	AAAAAAAAAAAAAAA
3-AAAAAAAAAAGAAAA	STREME-3	Pf3D7_14_v3	3005079	3005093	+	12.70	AAAAAAAAAAAAAAA
3-AAAAAAAAAAGAAAA	STREME-3	Pf3D7_14_v3	3005080	3005094	+	12.70	AAAAAAAAAAAAAAA
3-AAAAAAAAAAGAAAA	STREME-3	Pf3D7_14_v3	3005081	3005095	+	12.70	AAAAAAAAAAAAAAA
3-AAAAAAAAAAGAAAA	STREME-3	Pf3D7_14_v3	3005082	3005096	+	12.70	AAAAAAAAAAAAAAA
3-AAAAAAAAAAGAAAA	STREME-3	Pf3D7_14_v3	3005083	3005097	+	12.70	AAAAAAAAAAAAAAA
3-AAAAAAAAAAGAAAA	STREME-3	Pf3D7_14_v3	3005084	3005098	+	12.70	AAAAAAAAAAAAAAA
3-AAAAAAAAAAGAAAA	STREME-3	Pf3D7_14_v3	3005085	3005099	+	12.70	AAAAAAAAAAAAAAA
3-AAAAAAAAAAGAAAA	STREME-3	Pf3D7_14_v3	3005086	3005100	+	12.70	AAAAAAAAAAAAAAA
3-AAAAAAAAAAGAAAA	STREME-3	Pf3D7_14_v3	3005087	3005101	+	12.70	AAAAAAAAAAAAAAA
3-AAAAAAAAAAGAAAA	STREME-3	Pf3D7_14_v3	3005088	3005102	+	12.70	AAAAAAAAAAAAAAA
3-AAAAAAAAAAGAAAA	STREME-3	Pf3D7_14_v3	3005089	3005103	+	12.70	AAAAAAAAAAAAAAA
3-AAAAAAAAAAGAAAA	STREME-3	Pf3D7_14_v3	3005224	3005238	+	12.70	AAAAAAAAAAAAAAA
3-AAAAAAAAAAGAAAA	STREME-3	Pf3D7_14_v3	3005431	3005445	-	12.70	AAAAAAAAAAAAAAA
3-AAAAAAAAAAGAAAA	STREME-3	Pf3D7_14_v3	3005432	3005446	-	12.70	AAAAAAAAAAAAAAA
3-AAAAAAAAAAGAAAA	STREME-3	Pf3D7_14_v3	3005433	3005447	-	12.70	AAAAAAAAAAAAAAA
3-AAAAAAAAAAGAAAA	STREME-3	Pf3D7_14_v3	3005434	3005448	-	12.70	AAAAAAAAAAAAAAA
3-AAAAAAAAAAGAAAA	STREME-3	Pf3D7_14_v3	3005435	3005449	-	12.70	AAAAAAAAAAAAAAA
3-AAAAAAAAAAGAAAA	STREME-3	Pf3D7_14_v3	3005436	3005450	-	12.70	AAAAAAAAAAAAAAA
3-AAAAAAAAAAGAAAA	STREME-3	Pf3D7_14_v3	3005437	3005451	-	12.70	AAAAAAAAAAAAAAA
3-AAAAAAAAAAGAAAA	STREME-3	Pf3D7_14_v3	3005438	3005452	-	12.70	AAAAAAAAAAAAAAA
3-AAAAAAAAAAGAAAA	STREME-3	Pf3D7_14_v3	3005487	3005501	+	12.70	AAAAAAAAAAAAAAA
3-AAAAAAAAAAGAAAA	STREME-3	Pf3D7_14_v3	3005488	3005502	+	12.70	AAAAAAAAAAAAAAA
3-AAAAAAAAAAGAAAA	STREME-3	Pf3D7_14_v3	3005489	3005503	+	12.70	AAAAAAAAAAAAAAA
3-AAAAAAAAAAGAAAA	STREME-3	Pf3D7_14_v3	3005554	3005568	-	12.70	AAAAAAAAAAAAAAA
3-AAAAAAAAAAGAAAA	STREME-3	Pf3D7_14_v3	3005555	3005569	-	12.70	AAAAAAAAAAAAAAA
3-AAAAAAAAAAGAAAA	STREME-3	Pf3D7_14_v3	3005556	3005570	-	12.70	AAAAAAAAAAAAAAA
3-AAAAAAAAAAGAAAA	STREME-3	Pf3D7_14_v3	3005557	3005571	-	12.70	AAAAAAAAAAAAAAA
3-AAAAAAAAAAGAAAA	STREME-3	Pf3D7_14_v3	3005558	3005572	-	12.70	AAAAAAAAAAAAAAA
3-AAAAAAAAAAGAAAA	STREME-3	Pf3D7_14_v3	3005559	3005573	-	12.70	AAAAAAAAAAAAAAA
3-AAAAAAAAAAGAAAA	STREME-3	Pf3D7_14_v3	3005560	3005574	-	12.70	AAAAAAAAAAAAAAA
3-AAAAAAAAAAGAAAA	STREME-3	Pf3D7_14_v3	3005561	3005575	-	12.70	AAAAAAAAAAAAAAA
3-AAAAAAAAAAGAAAA	STREME-3	Pf3D7_14_v3	3005562	3005576	-	12.70	AAAAAAAAAAAAAAA
3-AAAAAAAAAAGAAAA	STREME-3	Pf3D7_14_v3	3005563	3005577	-	12.70	AAAAAAAAAAAAAAA
3-AAAAAAAAAAGAAAA	STREME-3	Pf3D7_14_v3	3005564	3005578	-	12.70	AAAAAAAAAAAAAAA
3-AAAAAAAAAAGAAAA	STREME-3	Pf3D7_14_v3	3005565	3005579	-	12.70	AAAAAAAAAAAAAAA
3-AAAAAAAAAAGAAAA	STREME-3	Pf3D7_14_v3	2721738	2721752	+	12.70	AAAAAAAAAAAAAAA
3-AAAAAAAAAAGAAAA	STREME-3	Pf3D7_14_v3	2721757	2721771	+	12.70	AAAAAAAAAAAAAAA
3-AAAAAAAAAAGAAAA	STREME-3	Pf3D7_14_v3	2721758	2721772	+	12.70	AAAAAAAAAAAAAAA
3-AAAAAAAAAAGAAAA	STREME-3	Pf3D7_14_v3	2721759	2721773	+	12.70	AAAAAAAAAAAAAAA
3-AAAAAAAAAAGAAAA	STREME-3	Pf3D7_14_v3	2721760	2721774	+	12.70	AAAAAAAAAAAAAAA
3-AAAAAAAAAAGAAAA	STREME-3	Pf3D7_14_v3	2721761	2721775	+	12.70	AAAAAAAAAAAAAAA
3-AAAAAAAAAAGAAAA	STREME-3	Pf3D7_14_v3	2721762	2721776	+	12.70	AAAAAAAAAAAAAAA
3-AAAAAAAAAAGAAAA	STREME-3	Pf3D7_14_v3	2721763	2721777	+	12.70	AAAAAAAAAAAAAAA
3-AAAAAAAAAAGAAAA	STREME-3	Pf3D7_14_v3	2721764	2721778	+	12.70	AAAAAAAAAAAAAAA
3-AAAAAAAAAAGAAAA	STREME-3	Pf3D7_14_v3	3105792	3105806	-	12.70	AAAAAAAAAAAAAAA
3-AAAAAAAAAAGAAAA	STREME-3	Pf3D7_14_v3	3105793	3105807	-	12.70	AAAAAAAAAAAAAAA
3-AAAAAAAAAAGAAAA	STREME-3	Pf3D7_14_v3	1546449	1546463	-	12.70	AAAAAAAAAAAAAAA
3-AAAAAAAAAAGAAAA	STREME-3	Pf3D7_14_v3	1546450	1546464	-	12.70	AAAAAAAAAAAAAAA
3-AAAAAAAAAAGAAAA	STREME-3	Pf3D7_14_v3	1546451	1546465	-	12.70	AAAAAAAAAAAAAAA
3-AAAAAAAAAAGAAAA	STREME-3	Pf3D7_14_v3	1546452	1546466	-	12.70	AAAAAAAAAAAAAAA
3-AAAAAAAAAAGAAAA	STREME-3	Pf3D7_14_v3	1546453	1546467	-	12.70	AAAAAAAAAAAAAAA
3-AAAAAAAAAAGAAAA	STREME-3	Pf3D7_14_v3	1546454	1546468	-	12.70	AAAAAAAAAAAAAAA
3-AAAAAAAAAAGAAAA	STREME-3	Pf3D7_14_v3	1546455	1546469	-	12.70	AAAAAAAAAAAAAAA
3-AAAAAAAAAAGAAAA	STREME-3	Pf3D7_14_v3	1546456	1546470	-	12.70	AAAAAAAAAAAAAAA
3-AAAAAAAAAAGAAAA	STREME-3	Pf3D7_14_v3	1546457	1546471	-	12.70	AAAAAAAAAAAAAAA
3-AAAAAAAAAAGAAAA	STREME-3	Pf3D7_14_v3	1546458	1546472	-	12.70	AAAAAAAAAAAAAAA
3-AAAAAAAAAAGAAAA	STREME-3	Pf3D7_14_v3	1546459	1546473	-	12.70	AAAAAAAAAAAAAAA
3-AAAAAAAAAAGAAAA	STREME-3	Pf3D7_14_v3	1546460	1546474	-	12.70	AAAAAAAAAAAAAAA
3-AAAAAAAAAAGAAAA	STREME-3	Pf3D7_14_v3	1546461	1546475	-	12.70	AAAAAAAAAAAAAAA
3-AAAAAAAAAAGAAAA	STREME-3	Pf3D7_14_v3	2800634	2800648	+	12.70	AAAAAAAAAAAAAAA
3-AAAAAAAAAAGAAAA	STREME-3	Pf3D7_14_v3	2800635	2800649	+	12.70	AAAAAAAAAAAAAAA
3-AAAAAAAAAAGAAAA	STREME-3	Pf3D7_14_v3	2800636	2800650	+	12.70	AAAAAAAAAAAAAAA
3-AAAAAAAAAAGAAAA	STREME-3	Pf3D7_14_v3	2800637	2800651	+	12.70	AAAAAAAAAAAAAAA
3-AAAAAAAAAAGAAAA	STREME-3	Pf3D7_14_v3	2800638	2800652	+	12.70	AAAAAAAAAAAAAAA
3-AAAAAAAAAAGAAAA	STREME-3	Pf3D7_14_v3	2800639	2800653	+	12.70	AAAAAAAAAAAAAAA
3-AAAAAAAAAAGAAAA	STREME-3	Pf3D7_14_v3	2800640	2800654	+	12.70	AAAAAAAAAAAAAAA
3-AAAAAAAAAAGAAAA	STREME-3	Pf3D7_14_v3	2800641	2800655	+	12.70	AAAAAAAAAAAAAAA
3-AAAAAAAAAAGAAAA	STREME-3	Pf3D7_14_v3	2800642	2800656	+	12.70	AAAAAAAAAAAAAAA
3-AAAAAAAAAAGAAAA	STREME-3	Pf3D7_14_v3	2800643	2800657	+	12.70	AAAAAAAAAAAAAAA
3-AAAAAAAAAAGAAAA	STREME-3	Pf3D7_14_v3	2800644	2800658	+	12.70	AAAAAAAAAAAAAAA
3-AAAAAAAAAAGAAAA	STREME-3	Pf3D7_14_v3	2800811	2800825	+	12.70	AAAAAAAAAAAAAAA
3-AAAAAAAAAAGAAAA	STREME-3	Pf3D7_14_v3	2293437	2293451	-	12.70	AAAAAAAAAAAAAAA
3-AAAAAAAAAAGAAAA	STREME-3	Pf3D7_14_v3	2293438	2293452	-	12.70	AAAAAAAAAAAAAAA
3-AAAAAAAAAAGAAAA	STREME-3	Pf3D7_14_v3	2293439	2293453	-	12.70	AAAAAAAAAAAAAAA
3-AAAAAAAAAAGAAAA	STREME-3	Pf3D7_14_v3	1377132	1377146	-	12.70	AAAAAAAAAAAAAAA
3-AAAAAAAAAAGAAAA	STREME-3	Pf3D7_14_v3	1377133	1377147	-	12.70	AAAAAAAAAAAAAAA
3-AAAAAAAAAAGAAAA	STREME-3	Pf3D7_14_v3	1377134	1377148	-	12.70	AAAAAAAAAAAAAAA
3-AAAAAAAAAAGAAAA	STREME-3	Pf3D7_14_v3	1377135	1377149	-	12.70	AAAAAAAAAAAAAAA
3-AAAAAAAAAAGAAAA	STREME-3	Pf3D7_14_v3	1377136	1377150	-	12.70	AAAAAAAAAAAAAAA
3-AAAAAAAAAAGAAAA	STREME-3	Pf3D7_14_v3	1377137	1377151	-	12.70	AAAAAAAAAAAAAAA
3-AAAAAAAAAAGAAAA	STREME-3	Pf3D7_14_v3	1377280	1377294	-	12.70	AAAAAAAAAAAAAAA
3-AAAAAAAAAAGAAAA	STREME-3	Pf3D7_14_v3	1377281	1377295	-	12.70	AAAAAAAAAAAAAAA
3-AAAAAAAAAAGAAAA	STREME-3	Pf3D7_14_v3	1377282	1377296	-	12.70	AAAAAAAAAAAAAAA
3-AAAAAAAAAAGAAAA	STREME-3	Pf3D7_14_v3	1377283	1377297	-	12.70	AAAAAAAAAAAAAAA
3-AAAAAAAAAAGAAAA	STREME-3	Pf3D7_14_v3	1377284	1377298	-	12.70	AAAAAAAAAAAAAAA
3-AAAAAAAAAAGAAAA	STREME-3	Pf3D7_14_v3	1377285	1377299	-	12.70	AAAAAAAAAAAAAAA
3-AAAAAAAAAAGAAAA	STREME-3	Pf3D7_14_v3	1689161	1689175	-	12.70	AAAAAAAAAAAAAAA
3-AAAAAAAAAAGAAAA	STREME-3	Pf3D7_14_v3	1871656	1871670	+	12.70	AAAAAAAAAAAAAAA
3-AAAAAAAAAAGAAAA	STREME-3	Pf3D7_14_v3	1871657	1871671	+	12.70	AAAAAAAAAAAAAAA
3-AAAAAAAAAAGAAAA	STREME-3	Pf3D7_14_v3	1871750	1871764	+	12.70	AAAAAAAAAAAAAAA
3-AAAAAAAAAAGAAAA	STREME-3	Pf3D7_14_v3	1871751	1871765	+	12.70	AAAAAAAAAAAAAAA
3-AAAAAAAAAAGAAAA	STREME-3	Pf3D7_14_v3	2102330	2102344	+	12.70	AAAAAAAAAAAAAAA
3-AAAAAAAAAAGAAAA	STREME-3	Pf3D7_14_v3	2102331	2102345	+	12.70	AAAAAAAAAAAAAAA
3-AAAAAAAAAAGAAAA	STREME-3	Pf3D7_14_v3	2102332	2102346	+	12.70	AAAAAAAAAAAAAAA
3-AAAAAAAAAAGAAAA	STREME-3	Pf3D7_14_v3	2102333	2102347	+	12.70	AAAAAAAAAAAAAAA
3-AAAAAAAAAAGAAAA	STREME-3	Pf3D7_14_v3	2102795	2102809	-	12.70	AAAAAAAAAAAAAAA
3-AAAAAAAAAAGAAAA	STREME-3	Pf3D7_14_v3	2102796	2102810	-	12.70	AAAAAAAAAAAAAAA
3-AAAAAAAAAAGAAAA	STREME-3	Pf3D7_14_v3	2102797	2102811	-	12.70	AAAAAAAAAAAAAAA
3-AAAAAAAAAAGAAAA	STREME-3	Pf3D7_14_v3	2102798	2102812	-	12.70	AAAAAAAAAAAAAAA
3-AAAAAAAAAAGAAAA	STREME-3	Pf3D7_14_v3	2102840	2102854	+	12.70	AAAAAAAAAAAAAAA
3-AAAAAAAAAAGAAAA	STREME-3	Pf3D7_14_v3	2103612	2103626	+	12.70	AAAAAAAAAAAAAAA
3-AAAAAAAAAAGAAAA	STREME-3	Pf3D7_14_v3	2103613	2103627	+	12.70	AAAAAAAAAAAAAAA
3-AAAAAAAAAAGAAAA	STREME-3	Pf3D7_14_v3	2103614	2103628	+	12.70	AAAAAAAAAAAAAAA
3-AAAAAAAAAAGAAAA	STREME-3	Pf3D7_14_v3	2103615	2103629	+	12.70	AAAAAAAAAAAAAAA
3-AAAAAAAAAAGAAAA	STREME-3	Pf3D7_14_v3	2103616	2103630	+	12.70	AAAAAAAAAAAAAAA
3-AAAAAAAAAAGAAAA	STREME-3	Pf3D7_14_v3	2103617	2103631	+	12.70	AAAAAAAAAAAAAAA
3-AAAAAAAAAAGAAAA	STREME-3	Pf3D7_14_v3	2103618	2103632	+	12.70	AAAAAAAAAAAAAAA
3-AAAAAAAAAAGAAAA	STREME-3	Pf3D7_14_v3	2103619	2103633	+	12.70	AAAAAAAAAAAAAAA
3-AAAAAAAAAAGAAAA	STREME-3	Pf3D7_14_v3	2103620	2103634	+	12.70	AAAAAAAAAAAAAAA
3-AAAAAAAAAAGAAAA	STREME-3	Pf3D7_14_v3	2103621	2103635	+	12.70	AAAAAAAAAAAAAAA
3-AAAAAAAAAAGAAAA	STREME-3	Pf3D7_14_v3	2103622	2103636	+	12.70	AAAAAAAAAAAAAAA
3-AAAAAAAAAAGAAAA	STREME-3	Pf3D7_14_v3	2104089	2104103	-	12.70	AAAAAAAAAAAAAAA
3-AAAAAAAAAAGAAAA	STREME-3	Pf3D7_14_v3	2104090	2104104	-	12.70	AAAAAAAAAAAAAAA
3-AAAAAAAAAAGAAAA	STREME-3	Pf3D7_14_v3	2104091	2104105	-	12.70	AAAAAAAAAAAAAAA
3-AAAAAAAAAAGAAAA	STREME-3	Pf3D7_14_v3	2104092	2104106	-	12.70	AAAAAAAAAAAAAAA
3-AAAAAAAAAAGAAAA	STREME-3	Pf3D7_14_v3	2104093	2104107	-	12.70	AAAAAAAAAAAAAAA
3-AAAAAAAAAAGAAAA	STREME-3	Pf3D7_14_v3	1475019	1475033	-	12.70	AAAAAAAAAAAAAAA
3-AAAAAAAAAAGAAAA	STREME-3	Pf3D7_14_v3	1475036	1475050	-	12.70	AAAAAAAAAAAAAAA
3-AAAAAAAAAAGAAAA	STREME-3	Pf3D7_14_v3	1475037	1475051	-	12.70	AAAAAAAAAAAAAAA
3-AAAAAAAAAAGAAAA	STREME-3	Pf3D7_14_v3	1475038	1475052	-	12.70	AAAAAAAAAAAAAAA
3-AAAAAAAAAAGAAAA	STREME-3	Pf3D7_14_v3	1475039	1475053	-	12.70	AAAAAAAAAAAAAAA
3-AAAAAAAAAAGAAAA	STREME-3	Pf3D7_14_v3	1475040	1475054	-	12.70	AAAAAAAAAAAAAAA
3-AAAAAAAAAAGAAAA	STREME-3	Pf3D7_14_v3	1475041	1475055	-	12.70	AAAAAAAAAAAAAAA
3-AAAAAAAAAAGAAAA	STREME-3	Pf3D7_14_v3	1475042	1475056	-	12.70	AAAAAAAAAAAAAAA
3-AAAAAAAAAAGAAAA	STREME-3	Pf3D7_14_v3	1475194	1475208	-	12.70	AAAAAAAAAAAAAAA
3-AAAAAAAAAAGAAAA	STREME-3	Pf3D7_14_v3	1475195	1475209	-	12.70	AAAAAAAAAAAAAAA
3-AAAAAAAAAAGAAAA	STREME-3	Pf3D7_14_v3	1475196	1475210	-	12.70	AAAAAAAAAAAAAAA
3-AAAAAAAAAAGAAAA	STREME-3	Pf3D7_14_v3	1475538	1475552	+	12.70	AAAAAAAAAAAAAAA
3-AAAAAAAAAAGAAAA	STREME-3	Pf3D7_14_v3	1475539	1475553	+	12.70	AAAAAAAAAAAAAAA
3-AAAAAAAAAAGAAAA	STREME-3	Pf3D7_14_v3	1475540	1475554	+	12.70	AAAAAAAAAAAAAAA
3-AAAAAAAAAAGAAAA	STREME-3	Pf3D7_14_v3	1475541	1475555	+	12.70	AAAAAAAAAAAAAAA
3-AAAAAAAAAAGAAAA	STREME-3	Pf3D7_14_v3	1475542	1475556	+	12.70	AAAAAAAAAAAAAAA
3-AAAAAAAAAAGAAAA	STREME-3	Pf3D7_14_v3	1475543	1475557	+	12.70	AAAAAAAAAAAAAAA
3-AAAAAAAAAAGAAAA	STREME-3	Pf3D7_14_v3	1475544	1475558	+	12.70	AAAAAAAAAAAAAAA
3-AAAAAAAAAAGAAAA	STREME-3	Pf3D7_14_v3	1475545	1475559	+	12.70	AAAAAAAAAAAAAAA
3-AAAAAAAAAAGAAAA	STREME-3	Pf3D7_14_v3	1475546	1475560	+	12.70	AAAAAAAAAAAAAAA
3-AAAAAAAAAAGAAAA	STREME-3	Pf3D7_14_v3	1475547	1475561	+	12.70	AAAAAAAAAAAAAAA
3-AAAAAAAAAAGAAAA	STREME-3	Pf3D7_14_v3	1475711	1475725	-	12.70	AAAAAAAAAAAAAAA
3-AAAAAAAAAAGAAAA	STREME-3	Pf3D7_14_v3	1475712	1475726	-	12.70	AAAAAAAAAAAAAAA
3-AAAAAAAAAAGAAAA	STREME-3	Pf3D7_14_v3	1475713	1475727	-	12.70	AAAAAAAAAAAAAAA
3-AAAAAAAAAAGAAAA	STREME-3	Pf3D7_14_v3	1475714	1475728	-	12.70	AAAAAAAAAAAAAAA
3-AAAAAAAAAAGAAAA	STREME-3	Pf3D7_14_v3	1475715	1475729	-	12.70	AAAAAAAAAAAAAAA
3-AAAAAAAAAAGAAAA	STREME-3	Pf3D7_14_v3	1475716	1475730	-	12.70	AAAAAAAAAAAAAAA
3-AAAAAAAAAAGAAAA	STREME-3	Pf3D7_14_v3	1475717	1475731	-	12.70	AAAAAAAAAAAAAAA
3-AAAAAAAAAAGAAAA	STREME-3	Pf3D7_14_v3	1476116	1476130	-	12.70	AAAAAAAAAAAAAAA
3-AAAAAAAAAAGAAAA	STREME-3	Pf3D7_14_v3	1476370	1476384	+	12.70	AAAAAAAAAAAAAAA
3-AAAAAAAAAAGAAAA	STREME-3	Pf3D7_14_v3	1476371	1476385	+	12.70	AAAAAAAAAAAAAAA
3-AAAAAAAAAAGAAAA	STREME-3	Pf3D7_14_v3	1476372	1476386	+	12.70	AAAAAAAAAAAAAAA
3-AAAAAAAAAAGAAAA	STREME-3	Pf3D7_14_v3	1477336	1477350	+	12.70	AAAAAAAAAAAAAAA
3-AAAAAAAAAAGAAAA	STREME-3	Pf3D7_14_v3	1477489	1477503	-	12.70	AAAAAAAAAAAAAAA
3-AAAAAAAAAAGAAAA	STREME-3	Pf3D7_14_v3	3149378	3149392	+	12.70	AAAAAAAAAAAAAAA
3-AAAAAAAAAAGAAAA	STREME-3	Pf3D7_14_v3	3149379	3149393	+	12.70	AAAAAAAAAAAAAAA
3-AAAAAAAAAAGAAAA	STREME-3	Pf3D7_14_v3	3149380	3149394	+	12.70	AAAAAAAAAAAAAAA
3-AAAAAAAAAAGAAAA	STREME-3	Pf3D7_14_v3	3149381	3149395	+	12.70	AAAAAAAAAAAAAAA
3-AAAAAAAAAAGAAAA	STREME-3	Pf3D7_14_v3	3149382	3149396	+	12.70	AAAAAAAAAAAAAAA
3-AAAAAAAAAAGAAAA	STREME-3	Pf3D7_14_v3	3149383	3149397	+	12.70	AAAAAAAAAAAAAAA
3-AAAAAAAAAAGAAAA	STREME-3	Pf3D7_14_v3	3149384	3149398	+	12.70	AAAAAAAAAAAAAAA
3-AAAAAAAAAAGAAAA	STREME-3	Pf3D7_14_v3	3149385	3149399	+	12.70	AAAAAAAAAAAAAAA
3-AAAAAAAAAAGAAAA	STREME-3	Pf3D7_14_v3	3149386	3149400	+	12.70	AAAAAAAAAAAAAAA
3-AAAAAAAAAAGAAAA	STREME-3	Pf3D7_14_v3	3149978	3149992	+	12.70	AAAAAAAAAAAAAAA
3-AAAAAAAAAAGAAAA	STREME-3	Pf3D7_14_v3	3149979	3149993	+	12.70	AAAAAAAAAAAAAAA
3-AAAAAAAAAAGAAAA	STREME-3	Pf3D7_14_v3	3151047	3151061	+	12.70	AAAAAAAAAAAAAAA
3-AAAAAAAAAAGAAAA	STREME-3	Pf3D7_14_v3	3151048	3151062	+	12.70	AAAAAAAAAAAAAAA
3-AAAAAAAAAAGAAAA	STREME-3	Pf3D7_14_v3	3151049	3151063	+	12.70	AAAAAAAAAAAAAAA
3-AAAAAAAAAAGAAAA	STREME-3	Pf3D7_14_v3	3151853	3151867	-	12.70	AAAAAAAAAAAAAAA
3-AAAAAAAAAAGAAAA	STREME-3	Pf3D7_14_v3	3151854	3151868	-	12.70	AAAAAAAAAAAAAAA
3-AAAAAAAAAAGAAAA	STREME-3	Pf3D7_14_v3	3151855	3151869	-	12.70	AAAAAAAAAAAAAAA
3-AAAAAAAAAAGAAAA	STREME-3	Pf3D7_14_v3	3151856	3151870	-	12.70	AAAAAAAAAAAAAAA
3-AAAAAAAAAAGAAAA	STREME-3	Pf3D7_14_v3	3151857	3151871	-	12.70	AAAAAAAAAAAAAAA
3-AAAAAAAAAAGAAAA	STREME-3	Pf3D7_14_v3	2798582	2798596	+	12.70	AAAAAAAAAAAAAAA
3-AAAAAAAAAAGAAAA	STREME-3	Pf3D7_14_v3	2451496	2451510	+	12.70	AAAAAAAAAAAAAAA
3-AAAAAAAAAAGAAAA	STREME-3	Pf3D7_14_v3	2451497	2451511	+	12.70	AAAAAAAAAAAAAAA
3-AAAAAAAAAAGAAAA	STREME-3	Pf3D7_14_v3	3227455	3227469	-	12.70	AAAAAAAAAAAAAAA
3-AAAAAAAAAAGAAAA	STREME-3	Pf3D7_14_v3	1928477	1928491	-	12.70	AAAAAAAAAAAAAAA
3-AAAAAAAAAAGAAAA	STREME-3	Pf3D7_14_v3	1928478	1928492	-	12.70	AAAAAAAAAAAAAAA
3-AAAAAAAAAAGAAAA	STREME-3	Pf3D7_14_v3	1928479	1928493	-	12.70	AAAAAAAAAAAAAAA
3-AAAAAAAAAAGAAAA	STREME-3	Pf3D7_14_v3	1928480	1928494	-	12.70	AAAAAAAAAAAAAAA
3-AAAAAAAAAAGAAAA	STREME-3	Pf3D7_14_v3	2127564	2127578	-	12.70	AAAAAAAAAAAAAAA
3-AAAAAAAAAAGAAAA	STREME-3	Pf3D7_14_v3	2127565	2127579	-	12.70	AAAAAAAAAAAAAAA
3-AAAAAAAAAAGAAAA	STREME-3	Pf3D7_14_v3	2127566	2127580	-	12.70	AAAAAAAAAAAAAAA
3-AAAAAAAAAAGAAAA	STREME-3	Pf3D7_14_v3	2127567	2127581	-	12.70	AAAAAAAAAAAAAAA
3-AAAAAAAAAAGAAAA	STREME-3	Pf3D7_14_v3	2127568	2127582	-	12.70	AAAAAAAAAAAAAAA
3-AAAAAAAAAAGAAAA	STREME-3	Pf3D7_14_v3	2127569	2127583	-	12.70	AAAAAAAAAAAAAAA
3-AAAAAAAAAAGAAAA	STREME-3	Pf3D7_14_v3	2127570	2127584	-	12.70	AAAAAAAAAAAAAAA
3-AAAAAAAAAAGAAAA	STREME-3	Pf3D7_14_v3	2127571	2127585	-	12.70	AAAAAAAAAAAAAAA
3-AAAAAAAAAAGAAAA	STREME-3	Pf3D7_14_v3	2127572	2127586	-	12.70	AAAAAAAAAAAAAAA
3-AAAAAAAAAAGAAAA	STREME-3	Pf3D7_14_v3	3249062	3249076	-	12.70	AAAAAAAAAAAAAAA
3-AAAAAAAAAAGAAAA	STREME-3	Pf3D7_14_v3	3249063	3249077	-	12.70	AAAAAAAAAAAAAAA
3-AAAAAAAAAAGAAAA	STREME-3	Pf3D7_14_v3	3249064	3249078	-	12.70	AAAAAAAAAAAAAAA
3-AAAAAAAAAAGAAAA	STREME-3	Pf3D7_14_v3	3251076	3251090	-	12.70	AAAAAAAAAAAAAAA
3-AAAAAAAAAAGAAAA	STREME-3	Pf3D7_14_v3	3251077	3251091	-	12.70	AAAAAAAAAAAAAAA
3-AAAAAAAAAAGAAAA	STREME-3	Pf3D7_14_v3	3251078	3251092	-	12.70	AAAAAAAAAAAAAAA
3-AAAAAAAAAAGAAAA	STREME-3	Pf3D7_14_v3	3251079	3251093	-	12.70	AAAAAAAAAAAAAAA
3-AAAAAAAAAAGAAAA	STREME-3	Pf3D7_14_v3	3251080	3251094	-	12.70	AAAAAAAAAAAAAAA
3-AAAAAAAAAAGAAAA	STREME-3	Pf3D7_14_v3	3251081	3251095	-	12.70	AAAAAAAAAAAAAAA
3-AAAAAAAAAAGAAAA	STREME-3	Pf3D7_14_v3	3251082	3251096	-	12.70	AAAAAAAAAAAAAAA
3-AAAAAAAAAAGAAAA	STREME-3	Pf3D7_14_v3	3251083	3251097	-	12.70	AAAAAAAAAAAAAAA
3-AAAAAAAAAAGAAAA	STREME-3	Pf3D7_14_v3	3251084	3251098	-	12.70	AAAAAAAAAAAAAAA
3-AAAAAAAAAAGAAAA	STREME-3	Pf3D7_14_v3	3251085	3251099	-	12.70	AAAAAAAAAAAAAAA
3-AAAAAAAAAAGAAAA	STREME-3	Pf3D7_14_v3	3251086	3251100	-	12.70	AAAAAAAAAAAAAAA
3-AAAAAAAAAAGAAAA	STREME-3	Pf3D7_14_v3	2557532	2557546	+	12.70	AAAAAAAAAAAAAAA
3-AAAAAAAAAAGAAAA	STREME-3	Pf3D7_14_v3	2557533	2557547	+	12.70	AAAAAAAAAAAAAAA
3-AAAAAAAAAAGAAAA	STREME-3	Pf3D7_14_v3	2557534	2557548	+	12.70	AAAAAAAAAAAAAAA
3-AAAAAAAAAAGAAAA	STREME-3	Pf3D7_14_v3	2557535	2557549	+	12.70	AAAAAAAAAAAAAAA
3-AAAAAAAAAAGAAAA	STREME-3	Pf3D7_14_v3	2557536	2557550	+	12.70	AAAAAAAAAAAAAAA
3-AAAAAAAAAAGAAAA	STREME-3	Pf3D7_14_v3	2557537	2557551	+	12.70	AAAAAAAAAAAAAAA
3-AAAAAAAAAAGAAAA	STREME-3	Pf3D7_14_v3	2557538	2557552	+	12.70	AAAAAAAAAAAAAAA
3-AAAAAAAAAAGAAAA	STREME-3	Pf3D7_14_v3	2557539	2557553	+	12.70	AAAAAAAAAAAAAAA
3-AAAAAAAAAAGAAAA	STREME-3	Pf3D7_14_v3	2557638	2557652	-	12.70	AAAAAAAAAAAAAAA
3-AAAAAAAAAAGAAAA	STREME-3	Pf3D7_14_v3	2557639	2557653	-	12.70	AAAAAAAAAAAAAAA
3-AAAAAAAAAAGAAAA	STREME-3	Pf3D7_14_v3	2558393	2558407	+	12.70	AAAAAAAAAAAAAAA
3-AAAAAAAAAAGAAAA	STREME-3	Pf3D7_14_v3	2558394	2558408	+	12.70	AAAAAAAAAAAAAAA
3-AAAAAAAAAAGAAAA	STREME-3	Pf3D7_14_v3	3199674	3199688	-	12.70	AAAAAAAAAAAAAAA
3-AAAAAAAAAAGAAAA	STREME-3	Pf3D7_14_v3	3199675	3199689	-	12.70	AAAAAAAAAAAAAAA
3-AAAAAAAAAAGAAAA	STREME-3	Pf3D7_14_v3	3200819	3200833	+	12.70	AAAAAAAAAAAAAAA
3-AAAAAAAAAAGAAAA	STREME-3	Pf3D7_14_v3	3200820	3200834	+	12.70	AAAAAAAAAAAAAAA
3-AAAAAAAAAAGAAAA	STREME-3	Pf3D7_14_v3	3202777	3202791	-	12.70	AAAAAAAAAAAAAAA
3-AAAAAAAAAAGAAAA	STREME-3	Pf3D7_14_v3	3202778	3202792	-	12.70	AAAAAAAAAAAAAAA
3-AAAAAAAAAAGAAAA	STREME-3	Pf3D7_14_v3	3202779	3202793	-	12.70	AAAAAAAAAAAAAAA
3-AAAAAAAAAAGAAAA	STREME-3	Pf3D7_14_v3	3202780	3202794	-	12.70	AAAAAAAAAAAAAAA
3-AAAAAAAAAAGAAAA	STREME-3	Pf3D7_14_v3	3202781	3202795	-	12.70	AAAAAAAAAAAAAAA
3-AAAAAAAAAAGAAAA	STREME-3	Pf3D7_14_v3	3202782	3202796	-	12.70	AAAAAAAAAAAAAAA
3-AAAAAAAAAAGAAAA	STREME-3	Pf3D7_14_v3	3202783	3202797	-	12.70	AAAAAAAAAAAAAAA
3-AAAAAAAAAAGAAAA	STREME-3	Pf3D7_14_v3	3202784	3202798	-	12.70	AAAAAAAAAAAAAAA
3-AAAAAAAAAAGAAAA	STREME-3	Pf3D7_14_v3	3202785	3202799	-	12.70	AAAAAAAAAAAAAAA
3-AAAAAAAAAAGAAAA	STREME-3	Pf3D7_14_v3	3202786	3202800	-	12.70	AAAAAAAAAAAAAAA
3-AAAAAAAAAAGAAAA	STREME-3	Pf3D7_14_v3	3202886	3202900	+	12.70	AAAAAAAAAAAAAAA
3-AAAAAAAAAAGAAAA	STREME-3	Pf3D7_14_v3	3202887	3202901	+	12.70	AAAAAAAAAAAAAAA
3-AAAAAAAAAAGAAAA	STREME-3	Pf3D7_14_v3	3202888	3202902	+	12.70	AAAAAAAAAAAAAAA
3-AAAAAAAAAAGAAAA	STREME-3	Pf3D7_14_v3	3202889	3202903	+	12.70	AAAAAAAAAAAAAAA
3-AAAAAAAAAAGAAAA	STREME-3	Pf3D7_14_v3	3202890	3202904	+	12.70	AAAAAAAAAAAAAAA
3-AAAAAAAAAAGAAAA	STREME-3	Pf3D7_14_v3	3202891	3202905	+	12.70	AAAAAAAAAAAAAAA
3-AAAAAAAAAAGAAAA	STREME-3	Pf3D7_14_v3	3202892	3202906	+	12.70	AAAAAAAAAAAAAAA
3-AAAAAAAAAAGAAAA	STREME-3	Pf3D7_14_v3	3203190	3203204	-	12.70	AAAAAAAAAAAAAAA
3-AAAAAAAAAAGAAAA	STREME-3	Pf3D7_14_v3	3203191	3203205	-	12.70	AAAAAAAAAAAAAAA
3-AAAAAAAAAAGAAAA	STREME-3	Pf3D7_14_v3	2014855	2014869	+	12.70	AAAAAAAAAAAAAAA
3-AAAAAAAAAAGAAAA	STREME-3	Pf3D7_14_v3	2154860	2154874	-	12.70	AAAAAAAAAAAAAAA
3-AAAAAAAAAAGAAAA	STREME-3	Pf3D7_14_v3	2259179	2259193	-	12.70	AAAAAAAAAAAAAAA
3-AAAAAAAAAAGAAAA	STREME-3	Pf3D7_14_v3	2259180	2259194	-	12.70	AAAAAAAAAAAAAAA
3-AAAAAAAAAAGAAAA	STREME-3	Pf3D7_14_v3	2259181	2259195	-	12.70	AAAAAAAAAAAAAAA
3-AAAAAAAAAAGAAAA	STREME-3	Pf3D7_14_v3	2259182	2259196	-	12.70	AAAAAAAAAAAAAAA
3-AAAAAAAAAAGAAAA	STREME-3	Pf3D7_14_v3	2259183	2259197	-	12.70	AAAAAAAAAAAAAAA
3-AAAAAAAAAAGAAAA	STREME-3	Pf3D7_14_v3	2259184	2259198	-	12.70	AAAAAAAAAAAAAAA
3-AAAAAAAAAAGAAAA	STREME-3	Pf3D7_14_v3	2259413	2259427	-	12.70	AAAAAAAAAAAAAAA
3-AAAAAAAAAAGAAAA	STREME-3	Pf3D7_14_v3	2259414	2259428	-	12.70	AAAAAAAAAAAAAAA
3-AAAAAAAAAAGAAAA	STREME-3	Pf3D7_14_v3	2259415	2259429	-	12.70	AAAAAAAAAAAAAAA
3-AAAAAAAAAAGAAAA	STREME-3	Pf3D7_14_v3	2259416	2259430	-	12.70	AAAAAAAAAAAAAAA
3-AAAAAAAAAAGAAAA	STREME-3	Pf3D7_14_v3	2259417	2259431	-	12.70	AAAAAAAAAAAAAAA
3-AAAAAAAAAAGAAAA	STREME-3	Pf3D7_14_v3	2259418	2259432	-	12.70	AAAAAAAAAAAAAAA
3-AAAAAAAAAAGAAAA	STREME-3	Pf3D7_14_v3	2259419	2259433	-	12.70	AAAAAAAAAAAAAAA
3-AAAAAAAAAAGAAAA	STREME-3	Pf3D7_14_v3	2259420	2259434	-	12.70	AAAAAAAAAAAAAAA
3-AAAAAAAAAAGAAAA	STREME-3	Pf3D7_14_v3	2259421	2259435	-	12.70	AAAAAAAAAAAAAAA
3-AAAAAAAAAAGAAAA	STREME-3	Pf3D7_14_v3	2259422	2259436	-	12.70	AAAAAAAAAAAAAAA
3-AAAAAAAAAAGAAAA	STREME-3	Pf3D7_14_v3	2259423	2259437	-	12.70	AAAAAAAAAAAAAAA
3-AAAAAAAAAAGAAAA	STREME-3	Pf3D7_14_v3	2259424	2259438	-	12.70	AAAAAAAAAAAAAAA
3-AAAAAAAAAAGAAAA	STREME-3	Pf3D7_14_v3	2259425	2259439	-	12.70	AAAAAAAAAAAAAAA
3-AAAAAAAAAAGAAAA	STREME-3	Pf3D7_14_v3	2259426	2259440	-	12.70	AAAAAAAAAAAAAAA
3-AAAAAAAAAAGAAAA	STREME-3	Pf3D7_14_v3	2259427	2259441	-	12.70	AAAAAAAAAAAAAAA
3-AAAAAAAAAAGAAAA	STREME-3	Pf3D7_14_v3	2259428	2259442	-	12.70	AAAAAAAAAAAAAAA
3-AAAAAAAAAAGAAAA	STREME-3	Pf3D7_14_v3	1544822	1544836	-	12.70	AAAAAAAAAAAAAAA
3-AAAAAAAAAAGAAAA	STREME-3	Pf3D7_14_v3	1544823	1544837	-	12.70	AAAAAAAAAAAAAAA
3-AAAAAAAAAAGAAAA	STREME-3	Pf3D7_14_v3	1943510	1943524	+	12.70	AAAAAAAAAAAAAAA
3-AAAAAAAAAAGAAAA	STREME-3	Pf3D7_14_v3	1943511	1943525	+	12.70	AAAAAAAAAAAAAAA
3-AAAAAAAAAAGAAAA	STREME-3	Pf3D7_14_v3	1943512	1943526	+	12.70	AAAAAAAAAAAAAAA
3-AAAAAAAAAAGAAAA	STREME-3	Pf3D7_14_v3	1943513	1943527	+	12.70	AAAAAAAAAAAAAAA
3-AAAAAAAAAAGAAAA	STREME-3	Pf3D7_14_v3	1943514	1943528	+	12.70	AAAAAAAAAAAAAAA
3-AAAAAAAAAAGAAAA	STREME-3	Pf3D7_14_v3	1943515	1943529	+	12.70	AAAAAAAAAAAAAAA
3-AAAAAAAAAAGAAAA	STREME-3	Pf3D7_14_v3	1943591	1943605	-	12.70	AAAAAAAAAAAAAAA
3-AAAAAAAAAAGAAAA	STREME-3	Pf3D7_14_v3	1943592	1943606	-	12.70	AAAAAAAAAAAAAAA
3-AAAAAAAAAAGAAAA	STREME-3	Pf3D7_14_v3	1943764	1943778	+	12.70	AAAAAAAAAAAAAAA
3-AAAAAAAAAAGAAAA	STREME-3	Pf3D7_14_v3	1943765	1943779	+	12.70	AAAAAAAAAAAAAAA
3-AAAAAAAAAAGAAAA	STREME-3	Pf3D7_14_v3	1943867	1943881	+	12.70	AAAAAAAAAAAAAAA
3-AAAAAAAAAAGAAAA	STREME-3	Pf3D7_14_v3	1943868	1943882	+	12.70	AAAAAAAAAAAAAAA
3-AAAAAAAAAAGAAAA	STREME-3	Pf3D7_14_v3	1943869	1943883	+	12.70	AAAAAAAAAAAAAAA
3-AAAAAAAAAAGAAAA	STREME-3	Pf3D7_14_v3	1943870	1943884	+	12.70	AAAAAAAAAAAAAAA
3-AAAAAAAAAAGAAAA	STREME-3	Pf3D7_14_v3	1943871	1943885	+	12.70	AAAAAAAAAAAAAAA
3-AAAAAAAAAAGAAAA	STREME-3	Pf3D7_14_v3	1943872	1943886	+	12.70	AAAAAAAAAAAAAAA
3-AAAAAAAAAAGAAAA	STREME-3	Pf3D7_14_v3	1943873	1943887	+	12.70	AAAAAAAAAAAAAAA
3-AAAAAAAAAAGAAAA	STREME-3	Pf3D7_14_v3	1943874	1943888	+	12.70	AAAAAAAAAAAAAAA
3-AAAAAAAAAAGAAAA	STREME-3	Pf3D7_14_v3	1943875	1943889	+	12.70	AAAAAAAAAAAAAAA
3-AAAAAAAAAAGAAAA	STREME-3	Pf3D7_14_v3	1943876	1943890	+	12.70	AAAAAAAAAAAAAAA
3-AAAAAAAAAAGAAAA	STREME-3	Pf3D7_14_v3	1943877	1943891	+	12.70	AAAAAAAAAAAAAAA
3-AAAAAAAAAAGAAAA	STREME-3	Pf3D7_14_v3	1943878	1943892	+	12.70	AAAAAAAAAAAAAAA
3-AAAAAAAAAAGAAAA	STREME-3	Pf3D7_14_v3	1943879	1943893	+	12.70	AAAAAAAAAAAAAAA
3-AAAAAAAAAAGAAAA	STREME-3	Pf3D7_14_v3	1943880	1943894	+	12.70	AAAAAAAAAAAAAAA
3-AAAAAAAAAAGAAAA	STREME-3	Pf3D7_14_v3	1943881	1943895	+	12.70	AAAAAAAAAAAAAAA
3-AAAAAAAAAAGAAAA	STREME-3	Pf3D7_14_v3	1868706	1868720	+	12.70	AAAAAAAAAAAAAAA
3-AAAAAAAAAAGAAAA	STREME-3	Pf3D7_14_v3	1868707	1868721	+	12.70	AAAAAAAAAAAAAAA
3-AAAAAAAAAAGAAAA	STREME-3	Pf3D7_14_v3	1868708	1868722	+	12.70	AAAAAAAAAAAAAAA
3-AAAAAAAAAAGAAAA	STREME-3	Pf3D7_14_v3	3164654	3164668	+	12.70	AAAAAAAAAAAAAAA
3-AAAAAAAAAAGAAAA	STREME-3	Pf3D7_14_v3	3165017	3165031	-	12.70	AAAAAAAAAAAAAAA
3-AAAAAAAAAAGAAAA	STREME-3	Pf3D7_14_v3	3165018	3165032	-	12.70	AAAAAAAAAAAAAAA
3-AAAAAAAAAAGAAAA	STREME-3	Pf3D7_14_v3	3166495	3166509	+	12.70	AAAAAAAAAAAAAAA
3-AAAAAAAAAAGAAAA	STREME-3	Pf3D7_14_v3	3166496	3166510	+	12.70	AAAAAAAAAAAAAAA
3-AAAAAAAAAAGAAAA	STREME-3	Pf3D7_14_v3	3166497	3166511	+	12.70	AAAAAAAAAAAAAAA
3-AAAAAAAAAAGAAAA	STREME-3	Pf3D7_14_v3	3166498	3166512	+	12.70	AAAAAAAAAAAAAAA
3-AAAAAAAAAAGAAAA	STREME-3	Pf3D7_14_v3	3166499	3166513	+	12.70	AAAAAAAAAAAAAAA
3-AAAAAAAAAAGAAAA	STREME-3	Pf3D7_14_v3	3167076	3167090	-	12.70	AAAAAAAAAAAAAAA
3-AAAAAAAAAAGAAAA	STREME-3	Pf3D7_14_v3	3167077	3167091	-	12.70	AAAAAAAAAAAAAAA
3-AAAAAAAAAAGAAAA	STREME-3	Pf3D7_14_v3	3167078	3167092	-	12.70	AAAAAAAAAAAAAAA
3-AAAAAAAAAAGAAAA	STREME-3	Pf3D7_14_v3	3167079	3167093	-	12.70	AAAAAAAAAAAAAAA
3-AAAAAAAAAAGAAAA	STREME-3	Pf3D7_14_v3	3167080	3167094	-	12.70	AAAAAAAAAAAAAAA
3-AAAAAAAAAAGAAAA	STREME-3	Pf3D7_14_v3	3167081	3167095	-	12.70	AAAAAAAAAAAAAAA
3-AAAAAAAAAAGAAAA	STREME-3	Pf3D7_14_v3	3167082	3167096	-	12.70	AAAAAAAAAAAAAAA
3-AAAAAAAAAAGAAAA	STREME-3	Pf3D7_14_v3	3167083	3167097	-	12.70	AAAAAAAAAAAAAAA
3-AAAAAAAAAAGAAAA	STREME-3	Pf3D7_14_v3	3167084	3167098	-	12.70	AAAAAAAAAAAAAAA
3-AAAAAAAAAAGAAAA	STREME-3	Pf3D7_14_v3	3167085	3167099	-	12.70	AAAAAAAAAAAAAAA
3-AAAAAAAAAAGAAAA	STREME-3	Pf3D7_14_v3	3167086	3167100	-	12.70	AAAAAAAAAAAAAAA
3-AAAAAAAAAAGAAAA	STREME-3	Pf3D7_14_v3	3167087	3167101	-	12.70	AAAAAAAAAAAAAAA
3-AAAAAAAAAAGAAAA	STREME-3	Pf3D7_14_v3	3167088	3167102	-	12.70	AAAAAAAAAAAAAAA
3-AAAAAAAAAAGAAAA	STREME-3	Pf3D7_14_v3	3167089	3167103	-	12.70	AAAAAAAAAAAAAAA
3-AAAAAAAAAAGAAAA	STREME-3	Pf3D7_14_v3	3167090	3167104	-	12.70	AAAAAAAAAAAAAAA
3-AAAAAAAAAAGAAAA	STREME-3	Pf3D7_14_v3	3168000	3168014	-	12.70	AAAAAAAAAAAAAAA
3-AAAAAAAAAAGAAAA	STREME-3	Pf3D7_14_v3	3168507	3168521	-	12.70	AAAAAAAAAAAAAAA
3-AAAAAAAAAAGAAAA	STREME-3	Pf3D7_14_v3	3168508	3168522	-	12.70	AAAAAAAAAAAAAAA
3-AAAAAAAAAAGAAAA	STREME-3	Pf3D7_14_v3	3168509	3168523	-	12.70	AAAAAAAAAAAAAAA
3-AAAAAAAAAAGAAAA	STREME-3	Pf3D7_14_v3	3168510	3168524	-	12.70	AAAAAAAAAAAAAAA
3-AAAAAAAAAAGAAAA	STREME-3	Pf3D7_14_v3	3168511	3168525	-	12.70	AAAAAAAAAAAAAAA
3-AAAAAAAAAAGAAAA	STREME-3	Pf3D7_14_v3	3168512	3168526	-	12.70	AAAAAAAAAAAAAAA
3-AAAAAAAAAAGAAAA	STREME-3	Pf3D7_14_v3	3168513	3168527	-	12.70	AAAAAAAAAAAAAAA
3-AAAAAAAAAAGAAAA	STREME-3	Pf3D7_14_v3	3168514	3168528	-	12.70	AAAAAAAAAAAAAAA
3-AAAAAAAAAAGAAAA	STREME-3	Pf3D7_14_v3	3168515	3168529	-	12.70	AAAAAAAAAAAAAAA
3-AAAAAAAAAAGAAAA	STREME-3	Pf3D7_14_v3	3168516	3168530	-	12.70	AAAAAAAAAAAAAAA
3-AAAAAAAAAAGAAAA	STREME-3	Pf3D7_14_v3	3168517	3168531	-	12.70	AAAAAAAAAAAAAAA
3-AAAAAAAAAAGAAAA	STREME-3	Pf3D7_14_v3	3168518	3168532	-	12.70	AAAAAAAAAAAAAAA
3-AAAAAAAAAAGAAAA	STREME-3	Pf3D7_14_v3	3168519	3168533	-	12.70	AAAAAAAAAAAAAAA
3-AAAAAAAAAAGAAAA	STREME-3	Pf3D7_14_v3	3168520	3168534	-	12.70	AAAAAAAAAAAAAAA
3-AAAAAAAAAAGAAAA	STREME-3	Pf3D7_14_v3	3168521	3168535	-	12.70	AAAAAAAAAAAAAAA
3-AAAAAAAAAAGAAAA	STREME-3	Pf3D7_14_v3	1668130	1668144	+	12.70	AAAAAAAAAAAAAAA
3-AAAAAAAAAAGAAAA	STREME-3	Pf3D7_14_v3	1668131	1668145	+	12.70	AAAAAAAAAAAAAAA
3-AAAAAAAAAAGAAAA	STREME-3	Pf3D7_14_v3	1668132	1668146	+	12.70	AAAAAAAAAAAAAAA
3-AAAAAAAAAAGAAAA	STREME-3	Pf3D7_14_v3	1668133	1668147	+	12.70	AAAAAAAAAAAAAAA
3-AAAAAAAAAAGAAAA	STREME-3	Pf3D7_14_v3	1668134	1668148	+	12.70	AAAAAAAAAAAAAAA
3-AAAAAAAAAAGAAAA	STREME-3	Pf3D7_14_v3	1668135	1668149	+	12.70	AAAAAAAAAAAAAAA
3-AAAAAAAAAAGAAAA	STREME-3	Pf3D7_14_v3	1668136	1668150	+	12.70	AAAAAAAAAAAAAAA
3-AAAAAAAAAAGAAAA	STREME-3	Pf3D7_14_v3	1668137	1668151	+	12.70	AAAAAAAAAAAAAAA
3-AAAAAAAAAAGAAAA	STREME-3	Pf3D7_14_v3	1668138	1668152	+	12.70	AAAAAAAAAAAAAAA
3-AAAAAAAAAAGAAAA	STREME-3	Pf3D7_14_v3	1668139	1668153	+	12.70	AAAAAAAAAAAAAAA
3-AAAAAAAAAAGAAAA	STREME-3	Pf3D7_14_v3	1668140	1668154	+	12.70	AAAAAAAAAAAAAAA
3-AAAAAAAAAAGAAAA	STREME-3	Pf3D7_14_v3	1668141	1668155	+	12.70	AAAAAAAAAAAAAAA
3-AAAAAAAAAAGAAAA	STREME-3	Pf3D7_14_v3	1668142	1668156	+	12.70	AAAAAAAAAAAAAAA
3-AAAAAAAAAAGAAAA	STREME-3	Pf3D7_14_v3	3018861	3018875	+	12.70	AAAAAAAAAAAAAAA
3-AAAAAAAAAAGAAAA	STREME-3	Pf3D7_14_v3	3018862	3018876	+	12.70	AAAAAAAAAAAAAAA
3-AAAAAAAAAAGAAAA	STREME-3	Pf3D7_14_v3	3018863	3018877	+	12.70	AAAAAAAAAAAAAAA
3-AAAAAAAAAAGAAAA	STREME-3	Pf3D7_14_v3	3018864	3018878	+	12.70	AAAAAAAAAAAAAAA
3-AAAAAAAAAAGAAAA	STREME-3	Pf3D7_14_v3	3018865	3018879	+	12.70	AAAAAAAAAAAAAAA
3-AAAAAAAAAAGAAAA	STREME-3	Pf3D7_14_v3	3018866	3018880	+	12.70	AAAAAAAAAAAAAAA
3-AAAAAAAAAAGAAAA	STREME-3	Pf3D7_14_v3	3018867	3018881	+	12.70	AAAAAAAAAAAAAAA
3-AAAAAAAAAAGAAAA	STREME-3	Pf3D7_14_v3	3018868	3018882	+	12.70	AAAAAAAAAAAAAAA
3-AAAAAAAAAAGAAAA	STREME-3	Pf3D7_14_v3	3218606	3218620	-	12.70	AAAAAAAAAAAAAAA
3-AAAAAAAAAAGAAAA	STREME-3	Pf3D7_14_v3	3218607	3218621	-	12.70	AAAAAAAAAAAAAAA
3-AAAAAAAAAAGAAAA	STREME-3	Pf3D7_14_v3	3219126	3219140	-	12.70	AAAAAAAAAAAAAAA
3-AAAAAAAAAAGAAAA	STREME-3	Pf3D7_14_v3	3219127	3219141	-	12.70	AAAAAAAAAAAAAAA
3-AAAAAAAAAAGAAAA	STREME-3	Pf3D7_14_v3	3219128	3219142	-	12.70	AAAAAAAAAAAAAAA
3-AAAAAAAAAAGAAAA	STREME-3	Pf3D7_14_v3	3219736	3219750	+	12.70	AAAAAAAAAAAAAAA
3-AAAAAAAAAAGAAAA	STREME-3	Pf3D7_14_v3	3219737	3219751	+	12.70	AAAAAAAAAAAAAAA
3-AAAAAAAAAAGAAAA	STREME-3	Pf3D7_14_v3	3219738	3219752	+	12.70	AAAAAAAAAAAAAAA
3-AAAAAAAAAAGAAAA	STREME-3	Pf3D7_14_v3	3223851	3223865	-	12.70	AAAAAAAAAAAAAAA
3-AAAAAAAAAAGAAAA	STREME-3	Pf3D7_14_v3	3223852	3223866	-	12.70	AAAAAAAAAAAAAAA
3-AAAAAAAAAAGAAAA	STREME-3	Pf3D7_14_v3	3223853	3223867	-	12.70	AAAAAAAAAAAAAAA
3-AAAAAAAAAAGAAAA	STREME-3	Pf3D7_14_v3	3223854	3223868	-	12.70	AAAAAAAAAAAAAAA
3-AAAAAAAAAAGAAAA	STREME-3	Pf3D7_14_v3	3223855	3223869	-	12.70	AAAAAAAAAAAAAAA
3-AAAAAAAAAAGAAAA	STREME-3	Pf3D7_14_v3	3223856	3223870	-	12.70	AAAAAAAAAAAAAAA
3-AAAAAAAAAAGAAAA	STREME-3	Pf3D7_14_v3	3223857	3223871	-	12.70	AAAAAAAAAAAAAAA
3-AAAAAAAAAAGAAAA	STREME-3	Pf3D7_14_v3	3223858	3223872	-	12.70	AAAAAAAAAAAAAAA
3-AAAAAAAAAAGAAAA	STREME-3	Pf3D7_14_v3	1451191	1451205	+	12.70	AAAAAAAAAAAAAAA
3-AAAAAAAAAAGAAAA	STREME-3	Pf3D7_14_v3	1451192	1451206	+	12.70	AAAAAAAAAAAAAAA
3-AAAAAAAAAAGAAAA	STREME-3	Pf3D7_14_v3	2568176	2568190	+	12.70	AAAAAAAAAAAAAAA
3-AAAAAAAAAAGAAAA	STREME-3	Pf3D7_14_v3	2568177	2568191	+	12.70	AAAAAAAAAAAAAAA
3-AAAAAAAAAAGAAAA	STREME-3	Pf3D7_14_v3	2568178	2568192	+	12.70	AAAAAAAAAAAAAAA
3-AAAAAAAAAAGAAAA	STREME-3	Pf3D7_14_v3	2568179	2568193	+	12.70	AAAAAAAAAAAAAAA
3-AAAAAAAAAAGAAAA	STREME-3	Pf3D7_14_v3	2568180	2568194	+	12.70	AAAAAAAAAAAAAAA
3-AAAAAAAAAAGAAAA	STREME-3	Pf3D7_14_v3	2568391	2568405	+	12.70	AAAAAAAAAAAAAAA
3-AAAAAAAAAAGAAAA	STREME-3	Pf3D7_14_v3	2568392	2568406	+	12.70	AAAAAAAAAAAAAAA
3-AAAAAAAAAAGAAAA	STREME-3	Pf3D7_14_v3	2568393	2568407	+	12.70	AAAAAAAAAAAAAAA
3-AAAAAAAAAAGAAAA	STREME-3	Pf3D7_14_v3	2568394	2568408	+	12.70	AAAAAAAAAAAAAAA
3-AAAAAAAAAAGAAAA	STREME-3	Pf3D7_14_v3	3122854	3122868	-	12.70	AAAAAAAAAAAAAAA
3-AAAAAAAAAAGAAAA	STREME-3	Pf3D7_14_v3	3122855	3122869	-	12.70	AAAAAAAAAAAAAAA
3-AAAAAAAAAAGAAAA	STREME-3	Pf3D7_14_v3	3122856	3122870	-	12.70	AAAAAAAAAAAAAAA
3-AAAAAAAAAAGAAAA	STREME-3	Pf3D7_14_v3	3122857	3122871	-	12.70	AAAAAAAAAAAAAAA
3-AAAAAAAAAAGAAAA	STREME-3	Pf3D7_14_v3	3122858	3122872	-	12.70	AAAAAAAAAAAAAAA
3-AAAAAAAAAAGAAAA	STREME-3	Pf3D7_14_v3	3122859	3122873	-	12.70	AAAAAAAAAAAAAAA
3-AAAAAAAAAAGAAAA	STREME-3	Pf3D7_14_v3	3122860	3122874	-	12.70	AAAAAAAAAAAAAAA
3-AAAAAAAAAAGAAAA	STREME-3	Pf3D7_14_v3	3122861	3122875	-	12.70	AAAAAAAAAAAAAAA
3-AAAAAAAAAAGAAAA	STREME-3	Pf3D7_14_v3	3122862	3122876	-	12.70	AAAAAAAAAAAAAAA
3-AAAAAAAAAAGAAAA	STREME-3	Pf3D7_14_v3	3122863	3122877	-	12.70	AAAAAAAAAAAAAAA
3-AAAAAAAAAAGAAAA	STREME-3	Pf3D7_14_v3	2333392	2333406	+	12.70	AAAAAAAAAAAAAAA
3-AAAAAAAAAAGAAAA	STREME-3	Pf3D7_14_v3	2333393	2333407	+	12.70	AAAAAAAAAAAAAAA
3-AAAAAAAAAAGAAAA	STREME-3	Pf3D7_14_v3	1919136	1919150	-	12.70	AAAAAAAAAAAAAAA
3-AAAAAAAAAAGAAAA	STREME-3	Pf3D7_14_v3	1919137	1919151	-	12.70	AAAAAAAAAAAAAAA
3-AAAAAAAAAAGAAAA	STREME-3	Pf3D7_14_v3	1919138	1919152	-	12.70	AAAAAAAAAAAAAAA
3-AAAAAAAAAAGAAAA	STREME-3	Pf3D7_14_v3	1919139	1919153	-	12.70	AAAAAAAAAAAAAAA
3-AAAAAAAAAAGAAAA	STREME-3	Pf3D7_14_v3	1919140	1919154	-	12.70	AAAAAAAAAAAAAAA
3-AAAAAAAAAAGAAAA	STREME-3	Pf3D7_14_v3	1919141	1919155	-	12.70	AAAAAAAAAAAAAAA
3-AAAAAAAAAAGAAAA	STREME-3	Pf3D7_14_v3	1919142	1919156	-	12.70	AAAAAAAAAAAAAAA
3-AAAAAAAAAAGAAAA	STREME-3	Pf3D7_14_v3	1919143	1919157	-	12.70	AAAAAAAAAAAAAAA
3-AAAAAAAAAAGAAAA	STREME-3	Pf3D7_14_v3	1919144	1919158	-	12.70	AAAAAAAAAAAAAAA
3-AAAAAAAAAAGAAAA	STREME-3	Pf3D7_14_v3	1919357	1919371	+	12.70	AAAAAAAAAAAAAAA
3-AAAAAAAAAAGAAAA	STREME-3	Pf3D7_14_v3	1919358	1919372	+	12.70	AAAAAAAAAAAAAAA
3-AAAAAAAAAAGAAAA	STREME-3	Pf3D7_14_v3	1919359	1919373	+	12.70	AAAAAAAAAAAAAAA
3-AAAAAAAAAAGAAAA	STREME-3	Pf3D7_14_v3	3062654	3062668	-	12.70	AAAAAAAAAAAAAAA
3-AAAAAAAAAAGAAAA	STREME-3	Pf3D7_14_v3	2893929	2893943	-	12.70	AAAAAAAAAAAAAAA
3-AAAAAAAAAAGAAAA	STREME-3	Pf3D7_14_v3	1940501	1940515	-	12.70	AAAAAAAAAAAAAAA
3-AAAAAAAAAAGAAAA	STREME-3	Pf3D7_14_v3	1940502	1940516	-	12.70	AAAAAAAAAAAAAAA
3-AAAAAAAAAAGAAAA	STREME-3	Pf3D7_14_v3	1940503	1940517	-	12.70	AAAAAAAAAAAAAAA
3-AAAAAAAAAAGAAAA	STREME-3	Pf3D7_14_v3	1940504	1940518	-	12.70	AAAAAAAAAAAAAAA
3-AAAAAAAAAAGAAAA	STREME-3	Pf3D7_14_v3	1940505	1940519	-	12.70	AAAAAAAAAAAAAAA
3-AAAAAAAAAAGAAAA	STREME-3	Pf3D7_14_v3	1940506	1940520	-	12.70	AAAAAAAAAAAAAAA
3-AAAAAAAAAAGAAAA	STREME-3	Pf3D7_14_v3	1940507	1940521	-	12.70	AAAAAAAAAAAAAAA
3-AAAAAAAAAAGAAAA	STREME-3	Pf3D7_14_v3	1940508	1940522	-	12.70	AAAAAAAAAAAAAAA
3-AAAAAAAAAAGAAAA	STREME-3	Pf3D7_14_v3	1940509	1940523	-	12.70	AAAAAAAAAAAAAAA
3-AAAAAAAAAAGAAAA	STREME-3	Pf3D7_14_v3	1940510	1940524	-	12.70	AAAAAAAAAAAAAAA
3-AAAAAAAAAAGAAAA	STREME-3	Pf3D7_14_v3	1940511	1940525	-	12.70	AAAAAAAAAAAAAAA
3-AAAAAAAAAAGAAAA	STREME-3	Pf3D7_14_v3	1940512	1940526	-	12.70	AAAAAAAAAAAAAAA
3-AAAAAAAAAAGAAAA	STREME-3	Pf3D7_14_v3	1940513	1940527	-	12.70	AAAAAAAAAAAAAAA
3-AAAAAAAAAAGAAAA	STREME-3	Pf3D7_14_v3	2447665	2447679	+	12.70	AAAAAAAAAAAAAAA
3-AAAAAAAAAAGAAAA	STREME-3	Pf3D7_14_v3	2447666	2447680	+	12.70	AAAAAAAAAAAAAAA
3-AAAAAAAAAAGAAAA	STREME-3	Pf3D7_14_v3	2447759	2447773	-	12.70	AAAAAAAAAAAAAAA
3-AAAAAAAAAAGAAAA	STREME-3	Pf3D7_14_v3	2447760	2447774	-	12.70	AAAAAAAAAAAAAAA
3-AAAAAAAAAAGAAAA	STREME-3	Pf3D7_14_v3	3138269	3138283	+	12.70	AAAAAAAAAAAAAAA
3-AAAAAAAAAAGAAAA	STREME-3	Pf3D7_14_v3	3138270	3138284	+	12.70	AAAAAAAAAAAAAAA
3-AAAAAAAAAAGAAAA	STREME-3	Pf3D7_14_v3	3138271	3138285	+	12.70	AAAAAAAAAAAAAAA
3-AAAAAAAAAAGAAAA	STREME-3	Pf3D7_14_v3	3138272	3138286	+	12.70	AAAAAAAAAAAAAAA
3-AAAAAAAAAAGAAAA	STREME-3	Pf3D7_14_v3	3138273	3138287	+	12.70	AAAAAAAAAAAAAAA
3-AAAAAAAAAAGAAAA	STREME-3	Pf3D7_14_v3	3138274	3138288	+	12.70	AAAAAAAAAAAAAAA
3-AAAAAAAAAAGAAAA	STREME-3	Pf3D7_14_v3	3138275	3138289	+	12.70	AAAAAAAAAAAAAAA
3-AAAAAAAAAAGAAAA	STREME-3	Pf3D7_14_v3	1889308	1889322	-	12.70	AAAAAAAAAAAAAAA
3-AAAAAAAAAAGAAAA	STREME-3	Pf3D7_14_v3	1889309	1889323	-	12.70	AAAAAAAAAAAAAAA
3-AAAAAAAAAAGAAAA	STREME-3	Pf3D7_14_v3	2996626	2996640	-	12.70	AAAAAAAAAAAAAAA
3-AAAAAAAAAAGAAAA	STREME-3	Pf3D7_14_v3	1606414	1606428	-	12.70	AAAAAAAAAAAAAAA
3-AAAAAAAAAAGAAAA	STREME-3	Pf3D7_14_v3	1606415	1606429	-	12.70	AAAAAAAAAAAAAAA
3-AAAAAAAAAAGAAAA	STREME-3	Pf3D7_14_v3	1892156	1892170	-	12.70	AAAAAAAAAAAAAAA
3-AAAAAAAAAAGAAAA	STREME-3	Pf3D7_14_v3	1892157	1892171	-	12.70	AAAAAAAAAAAAAAA
3-AAAAAAAAAAGAAAA	STREME-3	Pf3D7_14_v3	3246517	3246531	+	12.70	AAAAAAAAAAAAAAA
3-AAAAAAAAAAGAAAA	STREME-3	Pf3D7_14_v3	3246518	3246532	+	12.70	AAAAAAAAAAAAAAA
3-AAAAAAAAAAGAAAA	STREME-3	Pf3D7_14_v3	3246519	3246533	+	12.70	AAAAAAAAAAAAAAA
3-AAAAAAAAAAGAAAA	STREME-3	Pf3D7_14_v3	3246520	3246534	+	12.70	AAAAAAAAAAAAAAA
3-AAAAAAAAAAGAAAA	STREME-3	Pf3D7_14_v3	3246521	3246535	+	12.70	AAAAAAAAAAAAAAA
3-AAAAAAAAAAGAAAA	STREME-3	Pf3D7_14_v3	3246522	3246536	+	12.70	AAAAAAAAAAAAAAA
3-AAAAAAAAAAGAAAA	STREME-3	Pf3D7_14_v3	3246523	3246537	+	12.70	AAAAAAAAAAAAAAA
3-AAAAAAAAAAGAAAA	STREME-3	Pf3D7_14_v3	3246524	3246538	+	12.70	AAAAAAAAAAAAAAA
3-AAAAAAAAAAGAAAA	STREME-3	Pf3D7_14_v3	3246525	3246539	+	12.70	AAAAAAAAAAAAAAA
3-AAAAAAAAAAGAAAA	STREME-3	Pf3D7_14_v3	3246526	3246540	+	12.70	AAAAAAAAAAAAAAA
3-AAAAAAAAAAGAAAA	STREME-3	Pf3D7_14_v3	3246527	3246541	+	12.70	AAAAAAAAAAAAAAA
3-AAAAAAAAAAGAAAA	STREME-3	Pf3D7_14_v3	3246528	3246542	+	12.70	AAAAAAAAAAAAAAA
3-AAAAAAAAAAGAAAA	STREME-3	Pf3D7_14_v3	3246529	3246543	+	12.70	AAAAAAAAAAAAAAA
3-AAAAAAAAAAGAAAA	STREME-3	Pf3D7_14_v3	1715817	1715831	-	12.70	AAAAAAAAAAAAAAA
3-AAAAAAAAAAGAAAA	STREME-3	Pf3D7_14_v3	1716284	1716298	+	12.70	AAAAAAAAAAAAAAA
3-AAAAAAAAAAGAAAA	STREME-3	Pf3D7_14_v3	1716285	1716299	+	12.70	AAAAAAAAAAAAAAA
3-AAAAAAAAAAGAAAA	STREME-3	Pf3D7_14_v3	1716286	1716300	+	12.70	AAAAAAAAAAAAAAA
3-AAAAAAAAAAGAAAA	STREME-3	Pf3D7_14_v3	2294900	2294914	+	12.70	AAAAAAAAAAAAAAA
3-AAAAAAAAAAGAAAA	STREME-3	Pf3D7_14_v3	2294901	2294915	+	12.70	AAAAAAAAAAAAAAA
3-AAAAAAAAAAGAAAA	STREME-3	Pf3D7_14_v3	2294902	2294916	+	12.70	AAAAAAAAAAAAAAA
3-AAAAAAAAAAGAAAA	STREME-3	Pf3D7_14_v3	2294903	2294917	+	12.70	AAAAAAAAAAAAAAA
3-AAAAAAAAAAGAAAA	STREME-3	Pf3D7_14_v3	2294904	2294918	+	12.70	AAAAAAAAAAAAAAA
3-AAAAAAAAAAGAAAA	STREME-3	Pf3D7_14_v3	2294905	2294919	+	12.70	AAAAAAAAAAAAAAA
[truncated: 18 more rows]
