# Supplementary material for: Transcriptome analysis reveals a de novo DNA element that may interact with chromatin-associated proteins in Plasmodium berghei during erythrocytic development
Source: Sci Rep. 2025 May 28;15:18621. doi: 10.1038/s41598-025-03586-4 (PMC12120095; doi:10.1038/s41598-025-03586-4)
Supplement: Supplementary file 9 — Supplementary Information 9. [file 41598_2025_3586_MOESM9_ESM.csv]

Sporozoite_Caldelari	Sporozoite_ToroMoreno	L6h_Caldelari	L24h_Caldelari	L48h_Caldelari	L54h_Caldelari	L60h_Caldelari	L24h_ToroMoreno	L36h_ToroMoreno	L48h_ToroMoreno	Ring_Otto	Trophozoite_Otto	Schizont_Otto	Asexual_BS_Yeoh	Gametocyte_Otto	Gametocyte_Pandey	Ookinete_Otto	Ookinete_Modrzynska
berg12:tRNA:rfamscan:1587707-1587789	berg12:tRNA:rfamscan:1587707-1587789	PBANKA_API0017 (rpoC2)	berg12:tRNA:rfamscan:1587707-1587789	berg12:tRNA:rfamscan:1587707-1587789	berg12:tRNA:rfamscan:1587707-1587789	berg12:tRNA:rfamscan:1587707-1587789	berg12:tRNA:rfamscan:1587707-1587789	berg12:tRNA:rfamscan:1587707-1587789	berg12:tRNA:rfamscan:1587707-1587789	berg12:tRNA:rfamscan:1587707-1587789	berg12:tRNA:rfamscan:1587707-1587789	berg12:tRNA:rfamscan:1587707-1587789	PBANKA_050080	berg12:tRNA:rfamscan:1587707-1587789	berg12:tRNA:rfamscan:1587707-1587789	berg12:tRNA:rfamscan:1587707-1587789	PBANKA_050080
PBANKA_API0017 (rpoC2)	PBANKA_API0020 (ORF79)	PBANKA_API0033 (rps5)	PBANKA_API0017 (rpoC2)	PBANKA_API0017 (rpoC2)	PBANKA_API0017 (rpoC2)	PBANKA_API0017 (rpoC2)	PBANKA_API0017 (rpoC2)	PBANKA_API0017 (rpoC2)	PBANKA_API0017 (rpoC2)	PBANKA_API0033 (rps5)	PBANKA_API0017 (rpoC2)	PBANKA_API0017 (rpoC2)	PBANKA_141350	berg14:tRNA:rfamscan:796075-796146	berg14:tRNA:rfamscan:796075-796146	PBANKA_132710 (RON11)	berg11:tRNA:rfamscan:519723-519795
PBANKA_API0033 (rps5)	ENSRNA049713374	PBANKA_API0020 (ORF79)	PBANKA_API0033 (rps5)	PBANKA_API0033 (rps5)	PBANKA_API0033 (rps5)	PBANKA_API0033 (rps5)	PBANKA_API0033 (rps5)	PBANKA_API0033 (rps5)	PBANKA_API0033 (rps5)	berg10:tRNA:rfamscan:940789-940860	PBANKA_132710 (RON11)	PBANKA_API0033 (rps5)	PBANKA_rRNA_10.2 (RNA3)	berg10:tRNA:rfamscan:940789-940860	PBANKA_050080	berg12:tRNA:rfamscan:1586754-1586826	PBANKA_143140
PBANKA_132710 (RON11)	berg10:tRNA:rfamscan:940789-940860	ENSRNA049713374	PBANKA_API0020 (ORF79)	PBANKA_API0020 (ORF79)	PBANKA_API0020 (ORF79)	PBANKA_API0020 (ORF79)	berg10:tRNA:rfamscan:940789-940860	PBANKA_API0020 (ORF79)	PBANKA_API0020 (ORF79)	PBANKA_050080	PBANKA_050080	berg14:tRNA:rfamscan:796075-796146	PBANKA_142898	PBANKA_050080	PBANKA_141350	berg11:tRNA:rfamscan:519723-519795	berg12:tRNA:rfamscan:1586754-1586826
berg10:tRNA:rfamscan:940789-940860	PBANKA_API_tRNA6	PBANKA_API0014 (ORF101)	berg10:tRNA:rfamscan:940789-940860	PBANKA_132710 (RON11)	PBANKA_132710 (RON11)	PBANKA_143500	PBANKA_API0020 (ORF79)	berg10:tRNA:rfamscan:940789-940860	PBANKA_132710 (RON11)	PBANKA_143500	PBANKA_rRNA_RNA11	PBANKA_API0020 (ORF79)	PBANKA_143140	PBANKA_rRNA_RNA11	berg11:tRNA:rfamscan:377879-377958	PBANKA_050080	PBANKA_141350
PBANKA_rRNA14	ENSRNA049713396	PBANKA_API0015 (rpoB)	ENSRNA049713369	PBANKA_143500	PBANKA_143500	ENSRNA049713369	berg12:tRNA:rfamscan:1586754-1586826	PBANKA_132710 (RON11)	berg10:tRNA:rfamscan:940789-940860	berg14:tRNA:rfamscan:2392305-2392376	berg10:tRNA:rfamscan:940789-940860	PBANKA_143500	PBANKA_030180 (CAPH2)	berg10:tRNA:rfamscan:29047-29120	berg14:tRNA:rfamscan:2392305-2392376	PBANKA_030180 (CAPH2)	berg13:tRNA:rfamscan:1995703-1995774
berg13:tRNA:rfamscan:1996487-1996558	PBANKA_rRNA_RNA11	PBANKA_API_tRNA7	berg14:tRNA:rfamscan:2392305-2392376	berg10:tRNA:rfamscan:940789-940860	berg10:tRNA:rfamscan:940789-940860	ENSRNA049713396	berg08:tRNA:rfamscan:218200-218272	ENSRNA049713396	PBANKA_rRNA_RNA4	ENSRNA049713374	ENSRNA049713369	ENSRNA049713362	PBANKA_090030	PBANKA_rRNA_RNA4	PBANKA_132510	PBANKA_141350	berg06:tRNA:rfamscan:498006-498077
PBANKA_rRNA_RNA4	berg12:tRNA:rfamscan:1586754-1586826	PBANKA_API0043 (rpl4)	berg14:tRNA:rfamscan:796075-796146	ENSRNA049713396	PBANKA_API_tRNA3	ENSRNA049713374	PBANKA_rRNA_RNA4	PBANKA_API0014 (ORF101)	PBANKA_rRNA_LSUF (LSUF)	ENSRNA049713365	PBANKA_API_tRNA3	PBANKA_rRNA_RNA11	PBANKA_010980	PBANKA_143140	berg12:tRNA:rfamscan:1586754-1586826	berg13:tRNA:rfamscan:1995703-1995774	PBANKA_142898
PBANKA_rRNA_SSUF	ENSRNA049713369	PBANKA_API_tRNA2	PBANKA_rRNA_LSUF (LSUF)	ENSRNA049713374	ENSRNA049713374	berg10:tRNA:rfamscan:940789-940860	berg10:tRNA:rfamscan:321077-321149	PBANKA_rRNA_RNA4	PBANKA_API0014 (ORF101)	berg11:tRNA:rfamscan:377879-377958	PBANKA_rRNA_RNA4	berg10:tRNA:rfamscan:940789-940860	PBANKA_API_tRNA7	ENSRNA049713374	berg13:tRNA:rfamscan:1996487-1996558	berg14:tRNA:rfamscan:2392305-2392376	berg11:tRNA:rfamscan:377879-377958
berg13:tRNA:rfamscan:1995703-1995774	PBANKA_rRNA14	PBANKA_API0034 (rpl6)	PBANKA_API0015 (rpoB)	PBANKA_rRNA_RNA11	PBANKA_API0014 (ORF101)	PBANKA_API0015 (rpoB)	berg11:tRNA:rfamscan:377879-377958	PBANKA_rRNA_LSUF (LSUF)	PBANKA_API_tRNA3	PBANKA_rRNA_RNA11	ENSRNA049713365	PBANKA_050080	berg08:tRNA:rfamscan:20764-20836	berg14:tRNA:rfamscan:2392305-2392376	PBANKA_090030	berg14:tRNA:rfamscan:796934-797013	PBANKA_091630
PBANKA_API0015 (rpoB)	PBANKA_API0014 (ORF101)	PBANKA_API0039 (rps3)	PBANKA_rRNA_RNA4	PBANKA_rRNA_RNA4	ENSRNA049713396	PBANKA_050080	berg14:tRNA:rfamscan:796075-796146	berg12:tRNA:rfamscan:1586754-1586826	PBANKA_rRNA_RNA11	PBANKA_090030	PBANKA_rRNA_LSUF (LSUF)	ENSRNA049713374	PBANKA_146230	PBANKA_rRNA_10.2 (RNA3)	PBANKA_142898	PBANKA_091630	berg14:tRNA:rfamscan:796934-797013
PBANKA_rRNA_RNA11	berg08:tRNA:rfamscan:218200-218272	PBANKA_010980	berg11:tRNA:rfamscan:377879-377958	PBANKA_API0015 (rpoB)	PBANKA_API0015 (rpoB)	berg12:tRNA:rfamscan:1586754-1586826	berg10:tRNA:rfamscan:29047-29120	berg10:tRNA:rfamscan:321077-321149	ENSRNA049713396	berg12:tRNA:rfamscan:1586754-1586826	berg11:tRNA:rfamscan:377879-377958	PBANKA_rRNA_RNA4	berg13:tRNA:rfamscan:116536-116639	berg12:tRNA:rfamscan:1586754-1586826	berg09_tRNA2	PBANKA_146230	PBANKA_040531
PBANKA_141350	ENSRNA049713371	PBANKA_rRNA_LSUF (LSUF)	PBANKA_rRNA_SSUF	PBANKA_rRNA_LSUF (LSUF)	PBANKA_rRNA_RNA11	berg11:tRNA:rfamscan:519723-519795	PBANKA_rRNA_LSUF (LSUF)	ENSRNA049713374	PBANKA_rRNA_SSUF	PBANKA_141350	PBANKA_rRNA_SSUF	berg10:tRNA:rfamscan:29047-29120	berg08:tRNA:rfamscan:216660-216731	PBANKA_rRNA_RNA7	PBANKA_020030	berg06:tRNA:rfamscan:498006-498077	PBANKA_rRNA_10.2 (RNA3)
berg08:tRNA:rfamscan:20764-20836	PBANKA_API_tRNA4	PBANKA_API0060 (ClpM)	PBANKA_rRNA_RNA11	PBANKA_rRNA_SSUF	PBANKA_API0059 (rps11)	berg14:tRNA:rfamscan:2392305-2392376	berg14:tRNA:rfamscan:2392305-2392376	ENSRNA049713369	ENSRNA049713374	berg10:tRNA:rfamscan:29047-29120	PBANKA_rRNA14	berg14:tRNA:rfamscan:2392305-2392376	PBANKA_121340	PBANKA_141350	PBANKA_146230	PBANKA_132510	berg13:tRNA:rfamscan:1996487-1996558
PBANKA_132510	berg14:tRNA:rfamscan:796075-796146	PBANKA_141350	berg10:tRNA:rfamscan:29047-29120	PBANKA_API0059 (rps11)	PBANKA_050080	PBANKA_rRNA_RNA4	PBANKA_rRNA_RNA11	PBANKA_rRNA_RNA11	berg12:tRNA:rfamscan:1586754-1586826	berg14:tRNA:rfamscan:796075-796146	berg14:tRNA:rfamscan:2392305-2392376	PBANKA_rRNA_LSUF (LSUF)	PBANKA_020030	PBANKA_142898	PBANKA_rRNA_10.2 (RNA3)	PBANKA_143140	PBANKA_146230
PBANKA_API0043 (rpl4)	berg08:tRNA:rfamscan:20764-20836	berg14:tRNA:rfamscan:797666-797747	PBANKA_API0059 (rps11)	berg11:tRNA:rfamscan:519723-519795	berg14:tRNA:rfamscan:2392305-2392376	PBANKA_API0059 (rps11)	PBANKA_rRNA_SSUF	berg14:tRNA:rfamscan:2392305-2392376	PBANKA_API0015 (rpoB)	PBANKA_040531	PBANKA_142898	PBANKA_rRNA14	berg09_tRNA2	berg11:tRNA:rfamscan:377879-377958	PBANKA_121340	berg09_tRNA2	PBANKA_020030
berg06:tRNA:rfamscan:498006-498077	ENSRNA049713365	PBANKA_API0030 (rps12)	berg14:tRNA:rfamscan:796934-797013	PBANKA_API0034 (rpl6)	berg11:tRNA:rfamscan:519723-519795	PBANKA_API0034 (rpl6)	PBANKA_API_tRNA6	PBANKA_API0015 (rpoB)	berg11:tRNA:rfamscan:377879-377958	berg14:tRNA:rfamscan:796934-797013	berg12:tRNA:rfamscan:1586754-1586826	berg12:tRNA:rfamscan:1586754-1586826	berg08:tRNA:rfamscan:21241-21324	PBANKA_132510	PBANKA_101900	berg13:tRNA:rfamscan:116536-116639	berg09_tRNA2
PBANKA_030180 (CAPH2)	PBANKA_API_tRNA7	PBANKA_rRNA_10.2 (RNA3)	berg02:tRNA:rfamscan:569318-569389	berg14:tRNA:rfamscan:2392305-2392376	PBANKA_rRNA_RNA4	PBANKA_rRNA_LSUF (LSUF)	PBANKA_API0014 (ORF101)	ENSRNA049713371	PBANKA_rRNA14	PBANKA_030180 (CAPH2)	berg10:tRNA:rfamscan:29047-29120	berg11:tRNA:rfamscan:377879-377958	berg12:tRNA:rfamscan:1635393-1635465	berg14:tRNA:rfamscan:796934-797013	berg06:tRNA:rfamscan:498006-498077	PBANKA_121340	PBANKA_121340
berg02:tRNA:rfamscan:569318-569389	ENSRNA049713362	PBANKA_143140	PBANKA_050080	PBANKA_API0039 (rps3)	PBANKA_API0034 (rpl6)	PBANKA_API0039 (rps3)	berg08:tRNA:rfamscan:20764-20836	berg11:tRNA:rfamscan:377879-377958	ENSRNA049713369	PBANKA_142898	berg14:tRNA:rfamscan:796075-796146	PBANKA_142898	PBANKA_134230.2	berg13:tRNA:rfamscan:116536-116639	berg12:tRNA:rfamscan:1635393-1635465	berg08:tRNA:rfamscan:21241-21324	PBANKA_090030
berg12:tRNA:rfamscan:1635393-1635465	PBANKA_API0055 (rps4)	PBANKA_030180 (CAPH2)	PBANKA_rRNA14	PBANKA_050080	PBANKA_API_tRNA2	PBANKA_141350	PBANKA_API_tRNA4	berg14:tRNA:rfamscan:796075-796146	PBANKA_API0034 (rpl6)	PBANKA_143140	PBANKA_141350	PBANKA_rRNA_10.2 (RNA3)	PBANKA_040665	PBANKA_rRNA14	berg13:tRNA:rfamscan:117829-117902	PBANKA_142898	PBANKA_101900
PBANKA_146230	PBANKA_040531	PBANKA_090030	berg13:tRNA:rfamscan:1995703-1995774	berg11:tRNA:rfamscan:377879-377958	PBANKA_API0039 (rps3)	PBANKA_rRNA_RNA11	ENSRNA049713396	PBANKA_050080	PBANKA_API0059 (rps11)	PBANKA_API0039 (rps3)	PBANKA_rRNA_10.2 (RNA3)	PBANKA_141350	berg02:tRNA:rfamscan:569318-569389	PBANKA_090030	berg13:tRNA:rfamscan:116536-116639	berg04:tRNA:rfamscan:398679-398751	berg08:tRNA:rfamscan:20764-20836
berg08:tRNA:rfamscan:21241-21324	PBANKA_050080	PBANKA_040665	PBANKA_API0034 (rpl6)	PBANKA_rRNA14	PBANKA_rRNA14	PBANKA_API0043 (rpl4)	berg13:tRNA:rfamscan:116536-116639	PBANKA_rRNA_SSUF	ENSRNA049713371	berg13:tRNA:rfamscan:1996487-1996558	berg13:tRNA:rfamscan:1996487-1996558	PBANKA_030180 (CAPH2)	berg13:tRNA:rfamscan:117829-117902	PBANKA_020030	berg14:tRNA:rfamscan:796934-797013	PBANKA_090030	berg12:tRNA:rfamscan:1635393-1635465
berg14:tRNA:rfamscan:797666-797747	PBANKA_API0059 (rps11)	PBANKA_020030	berg09_tRNA2	PBANKA_API0043 (rpl4)	PBANKA_API0043 (rpl4)	ENSRNA049713371	berg09_tRNA2	berg13:tRNA:rfamscan:1995703-1995774	berg14:tRNA:rfamscan:2392305-2392376	PBANKA_rRNA_10.2 (RNA3)	PBANKA_040531	PBANKA_API0043 (rpl4)	PBANKA_000600	PBANKA_API0034 (rpl6)	PBANKA_040665	PBANKA_103780 (SOAP)	berg14:tRNA:rfamscan:797666-797747
PBANKA_rRNA_10.2 (RNA3)	PBANKA_API0043 (rpl4)	berg13:tRNA:rfamscan:117829-117902	PBANKA_API_tRNA2	ENSRNA049713371	berg11:tRNA:rfamscan:377879-377958	berg13:tRNA:rfamscan:1996487-1996558	berg06:tRNA:rfamscan:498006-498077	berg11:tRNA:rfamscan:519723-519795	PBANKA_API0039 (rps3)	berg12:tRNA:rfamscan:1635393-1635465	ENSRNA049713371	PBANKA_API0060 (ClpM)	PBANKA_000270	berg13:tRNA:rfamscan:1996487-1996558	PBANKA_091630	PBANKA_020030	berg13:tRNA:rfamscan:116536-116639
berg04:tRNA:rfamscan:398679-398751	PBANKA_API0034 (rpl6)	PBANKA_082080 (RCC-PIP)	berg13:tRNA:rfamscan:116536-116639	PBANKA_141350	PBANKA_API0060 (ClpM)	PBANKA_API_tRNA2	PBANKA_rRNA14	PBANKA_API0055 (rps4)	berg14:tRNA:rfamscan:796075-796146	berg08:tRNA:rfamscan:21241-21324	berg06:tRNA:rfamscan:498006-498077	PBANKA_API0059 (rps11)	PBANKA_052480 (SEP1)	ENSRNA049713371	PBANKA_143500	berg14:tRNA:rfamscan:797666-797747	PBANKA_040665
PBANKA_134230.2	berg10:tRNA:rfamscan:321077-321149	PBANKA_050120 (UIS4)	PBANKA_API0039 (rps3)	PBANKA_API0060 (ClpM)	berg14:tRNA:rfamscan:796934-797013	PBANKA_rRNA_SSUF	berg14:tRNA:rfamscan:796934-797013	berg10:tRNA:rfamscan:29047-29120	PBANKA_API0043 (rpl4)	PBANKA_API0043 (rpl4)	berg14:tRNA:rfamscan:796934-797013	berg13:tRNA:rfamscan:1996487-1996558	PBANKA_123790	berg06:tRNA:rfamscan:498006-498077	PBANKA_070490 (CryPH)	berg11:tRNA:rfamscan:723606-723677	berg08:tRNA:rfamscan:21241-21324
PBANKA_API0030 (rps12)	PBANKA_API_tRNA2	PBANKA_114590 (MAHRP1b)	berg06:tRNA:rfamscan:498006-498077	berg06:tRNA:rfamscan:498006-498077	berg13:tRNA:rfamscan:116536-116639	PBANKA_030180 (CAPH2)	berg12:tRNA:rfamscan:1635393-1635465	PBANKA_rRNA14	PBANKA_API0055 (rps4)	PBANKA_020030	PBANKA_090030	PBANKA_API0039 (rps3)	PBANKA_082170	ENSRNA049713354	PBANKA_142170 (PSOP20)	berg13:tRNA:rfamscan:117829-117902	PBANKA_103780 (SOAP)
PBANKA_050120 (UIS4)	berg10:tRNA:rfamscan:29047-29120	PBANKA_123010	PBANKA_API0029 (rps7)	berg13:tRNA:rfamscan:1995703-1995774	berg14:tRNA:rfamscan:796075-796146	PBANKA_API0060 (ClpM)	berg13:tRNA:rfamscan:1996487-1996558	PBANKA_API0059 (rps11)	berg13:tRNA:rfamscan:1995703-1995774	PBANKA_API0059 (rps11)	PBANKA_rRNA_RNA7	PBANKA_API0055 (rps4)	PBANKA_132710 (RON11)	PBANKA_040531	PBANKA_052220	PBANKA_143230 (CelTOS)	berg04:tRNA:rfamscan:398679-398751
PBANKA_091090 (SPELD)	berg14:tRNA:rfamscan:2392305-2392376	PBANKA_134930	berg08:tRNA:rfamscan:20764-20836	berg14:tRNA:rfamscan:796934-797013	berg02:tRNA:rfamscan:569318-569389	berg10:tRNA:rfamscan:29047-29120	ENSRNA049713369	berg13:tRNA:rfamscan:116536-116639	PBANKA_API0060 (ClpM)	berg09_tRNA2	PBANKA_040665	PBANKA_143140	PBANKA_130510	berg09_tRNA2	PBANKA_090200	PBANKA_041290 (CTRP)	berg13:tRNA:rfamscan:117829-117902
PBANKA_091250	PBANKA_rRNA_10.2 (RNA3)	PBANKA_API0028 (TUFA)	berg12:tRNA:rfamscan:1635393-1635465	PBANKA_API_tRNA7	PBANKA_030180 (CAPH2)	berg13:tRNA:rfamscan:116536-116639	ENSRNA049713374	PBANKA_API0043 (rpl4)	berg10:tRNA:rfamscan:29047-29120	ENSRNA049713371	PBANKA_010980	PBANKA_040531	PBANKA_144170 (PV2)	PBANKA_API0043 (rpl4)	PBANKA_131860	PBANKA_122890 (WARP)	PBANKA_143500
PBANKA_100220 (P36p)	PBANKA_API0029 (rps7)	PBANKA_120360	PBANKA_142898	berg02:tRNA:rfamscan:569318-569389	PBANKA_API0055 (rps4)	PBANKA_API0055 (rps4)	PBANKA_API0015 (rpoB)	berg08:tRNA:rfamscan:20764-20836	PBANKA_API_tRNA7	PBANKA_API0029 (rps7)	berg13:tRNA:rfamscan:116536-116639	PBANKA_API_tRNA3	PBANKA_080040	PBANKA_121340	PBANKA_080010	PBANKA_111920 (PIMMS43)	PBANKA_143230 (CelTOS)
berg11:tRNA:rfamscan:519723-519795	PBANKA_142898	PBANKA_123470	PBANKA_API0060 (ClpM)	PBANKA_API_tRNA2	berg06:tRNA:rfamscan:498006-498077	PBANKA_rRNA14	ENSRNA049713371	ENSRNA049713365	berg14:tRNA:rfamscan:796934-797013	berg13:tRNA:rfamscan:116536-116639	PBANKA_API0059 (rps11)	PBANKA_API_tRNA7	berg05:rRNA:rfamscan:775564-775699	PBANKA_API_tRNA2	PBANKA_123900	PBANKA_122540 (GAMER)	PBANKA_110690 (PIMMS2)
PBANKA_091630	ENSRNA049713354	berg05:rRNA:rfamscan:775564-775699	PBANKA_rRNA_10.2 (RNA3)	berg13:tRNA:rfamscan:116536-116639	berg13:tRNA:rfamscan:1995703-1995774	berg13:tRNA:rfamscan:1995703-1995774	berg02:tRNA:rfamscan:569318-569389	PBANKA_API0034 (rpl6)	ENSRNA049713365	berg02:tRNA:rfamscan:569318-569389	ENSRNA049713354	ENSRNA049713371	PBANKA_072250	berg12:tRNA:rfamscan:1635393-1635465	PBANKA_132710 (RON11)	PBANKA_080050 (CHT1)	PBANKA_111920 (PIMMS43)
PBANKA_143230 (CelTOS)	PBANKA_API_tRNA3	berg06_28S	PBANKA_040665	ENSRNA049713362	PBANKA_API0029 (rps7)	berg08:tRNA:rfamscan:20764-20836	PBANKA_142898	PBANKA_API0060 (ClpM)	berg08:tRNA:rfamscan:216660-216731	PBANKA_API0055 (rps4)	PBANKA_API0034 (rpl6)	PBANKA_132510	PBANKA_000110	PBANKA_146230	PBANKA_041720 (PH)	PBANKA_082020 (TrxL1)	PBANKA_080050 (CHT1)
PBANKA_121340	berg06:tRNA:rfamscan:498006-498077	PBANKA_130510	PBANKA_020030	PBANKA_API0029 (rps7)	PBANKA_API_tRNA7	berg08:tRNA:rfamscan:216660-216731	PBANKA_API0059 (rps11)	berg09_tRNA2	berg13:tRNA:rfamscan:116536-116639	PBANKA_rRNA_RNA7	berg12:tRNA:rfamscan:1635393-1635465	PBANKA_API0029 (rps7)	PBANKA_135870	PBANKA_API0029 (rps7)	PBANKA_143660 (IMC1h)	PBANKA_061920 (PSOP1)	PBANKA_081840
PBANKA_rRNA_RNA7	berg08:tRNA:rfamscan:216660-216731	PBANKA_100400 (cGLO2)	PBANKA_121340	berg08:tRNA:rfamscan:21241-21324	PBANKA_141350	ENSRNA049713362	PBANKA_API0055 (rps4)	PBANKA_API0039 (rps3)	PBANKA_141350	berg14:tRNA:rfamscan:797666-797747	PBANKA_030180 (CAPH2)	PBANKA_API0034 (rpl6)	PBANKA_062380	berg02:tRNA:rfamscan:569318-569389	PBANKA_081260	PBANKA_110690 (PIMMS2)	PBANKA_100640
berg11:tRNA:rfamscan:723606-723677	berg11:tRNA:rfamscan:377879-377958	berg05_18s	berg14:tRNA:rfamscan:797666-797747	PBANKA_API0055 (rps4)	ENSRNA049713371	PBANKA_API0029 (rps7)	PBANKA_API0034 (rpl6)	berg08:tRNA:rfamscan:216660-216731	berg09_tRNA2	berg10:tRNA:rfamscan:320440-320521	ENSRNA049713362	PBANKA_121340	PBANKA_081420	berg08:tRNA:rfamscan:21241-21324	PBANKA_051500 (P25)	PBANKA_143500	PBANKA_100620 (SIAP1)
PBANKA_040320 (CSP)	berg09_tRNA2	PBANKA_123790	PBANKA_API0030 (rps12)	berg12:tRNA:rfamscan:1635393-1635465	berg09_tRNA2	PBANKA_020030	PBANKA_040665	berg14:tRNA:rfamscan:796934-797013	PBANKA_API0029 (rps7)	PBANKA_091250	berg08:tRNA:rfamscan:21241-21324	PBANKA_090030	PBANKA_124630	PBANKA_101900	PBANKA_070710 (IMC1i)	PBANKA_100640	PBANKA_082020 (TrxL1)
PBANKA_100630 (PLP1)	berg14:tRNA:rfamscan:796934-797013	PBANKA_135460 (ISC1)	PBANKA_146230	berg13:tRNA:rfamscan:1996487-1996558	ENSRNA049713354	PBANKA_API_tRNA7	PBANKA_API0043 (rpl4)	ENSRNA049713362	berg08:tRNA:rfamscan:20764-20836	PBANKA_134230.2	PBANKA_API0055 (rps4)	PBANKA_rRNA_RNA7	PBANKA_094370	berg14:tRNA:rfamscan:797666-797747	PBANKA_081070 (SPM1)	PBANKA_071140 (PLP4)	PBANKA_122540 (GAMER)
berg11:tRNA:rfamscan:1692721-1692792	berg12:tRNA:rfamscan:1635393-1635465	PBANKA_124595	berg13:tRNA:rfamscan:117829-117902	berg09_tRNA2	berg08:tRNA:rfamscan:21241-21324	PBANKA_010980	PBANKA_API0039 (rps3)	berg06:tRNA:rfamscan:498006-498077	berg10:tRNA:rfamscan:321077-321149	PBANKA_121340	berg02:tRNA:rfamscan:569318-569389	berg12:tRNA:rfamscan:1635393-1635465	PBANKA_100400 (cGLO2)	PBANKA_040665	PBANKA_131850	PBANKA_081840	PBANKA_132710 (RON11)
PBANKA_131270 (GEST)	berg13:tRNA:rfamscan:116536-116639	PBANKA_112770 (NAPRT)	berg04:tRNA:rfamscan:398679-398751	PBANKA_rRNA_10.2 (RNA3)	berg12:tRNA:rfamscan:1635393-1635465	berg09_tRNA2	PBANKA_050080	PBANKA_API0029 (rps7)	berg06:tRNA:rfamscan:498006-498077	berg06:tRNA:rfamscan:498006-498077	PBANKA_API_tRNA2	berg06:tRNA:rfamscan:498006-498077	PBANKA_124640	berg10:tRNA:rfamscan:320440-320521	PBANKA_000270	PBANKA_092120	PBANKA_050450
PBANKA_091500 (AMA1)	PBANKA_141350	PBANKA_113500 (YOP1L)	PBANKA_090030	PBANKA_API0030 (rps12)	berg08:tRNA:rfamscan:20764-20836	berg06:tRNA:rfamscan:498006-498077	PBANKA_API0060 (ClpM)	PBANKA_API_tRNA7	ENSRNA049713362	PBANKA_040665	PBANKA_API0043 (rpl4)	PBANKA_040665	PBANKA_135860 (IDH)	berg13:tRNA:rfamscan:117829-117902	PBANKA_124630	PBANKA_100620 (SIAP1)	PBANKA_094370
berg11:tRNA:rfamscan:1692057-1692130	berg02:tRNA:rfamscan:569318-569389	PBANKA_121080 (HGPRT)	PBANKA_091630	berg14:tRNA:rfamscan:797666-797747	berg13:tRNA:rfamscan:117829-117902	berg02:tRNA:rfamscan:569318-569389	PBANKA_rRNA_10.2 (RNA3)	berg12:tRNA:rfamscan:1635393-1635465	PBANKA_rRNA_RNA7	PBANKA_146230	PBANKA_API0029 (rps7)	berg13:tRNA:rfamscan:116536-116639	PBANKA_100050	PBANKA_091630	PBANKA_122550	PBANKA_060390 (HADO)	PBANKA_122890 (WARP)
PBANKA_101900	PBANKA_121340	PBANKA_081430	PBANKA_134230.2	PBANKA_121340	berg13:tRNA:rfamscan:1996487-1996558	PBANKA_API_tRNA3	ENSRNA049713365	berg13:tRNA:rfamscan:1996487-1996558	PBANKA_rRNA_10.2 (RNA3)	berg04:tRNA:rfamscan:398679-398751	PBANKA_121340	berg08:tRNA:rfamscan:21241-21324	PBANKA_040530	berg04:tRNA:rfamscan:398679-398751	PBANKA_123360 (PSOP13)	PBANKA_040820 (CDPK3)	PBANKA_061920 (PSOP1)
PBANKA_020910 (TRSP)	PBANKA_030180 (CAPH2)	PBANKA_135860 (IDH)	PBANKA_130510	PBANKA_142898	ENSRNA049713362	berg14:tRNA:rfamscan:796934-797013	PBANKA_API_tRNA7	berg02:tRNA:rfamscan:569318-569389	berg12:tRNA:rfamscan:1635393-1635465	berg13:tRNA:rfamscan:117829-117902	PBANKA_143140	PBANKA_091250	PBANKA_114580 (MAHRP1a)	PBANKA_143500	PBANKA_135380	PBANKA_071680	PBANKA_041290 (CTRP)
PBANKA_134930	PBANKA_020030	berg06_18S	berg07:rRNA:rfamscan:29369-29527	berg13:tRNA:rfamscan:117829-117902	PBANKA_API0030 (rps12)	berg12:tRNA:rfamscan:1635393-1635465	ENSRNA049713362	PBANKA_142898	PBANKA_142898	PBANKA_091630	PBANKA_146230	PBANKA_146230	PBANKA_080010	berg07:rRNA:rfamscan:29369-29527	PBANKA_040270 (IMC1e)	PBANKA_140920	PBANKA_031200
PBANKA_141100	berg14:tRNA:rfamscan:797666-797747	PBANKA_050450	PBANKA_081420	PBANKA_090030	berg14:tRNA:rfamscan:797666-797747	PBANKA_132510	berg10:tRNA:rfamscan:320440-320521	PBANKA_040665	berg02:tRNA:rfamscan:569318-569389	PBANKA_000590	berg09_tRNA2	PBANKA_020030	PBANKA_120040	PBANKA_132710 (RON11)	PBANKA_120940 (ISP1)	PBANKA_070190 (GAMA)	PBANKA_071140 (PLP4)
PBANKA_070190 (GAMA)	PBANKA_090030	PBANKA_135870	PBANKA_123790	PBANKA_020030	PBANKA_rRNA_10.2 (RNA3)	berg13:tRNA:rfamscan:117829-117902	PBANKA_API0029 (rps7)	berg14:tRNA:rfamscan:797666-797747	PBANKA_API_tRNA2	PBANKA_132710 (RON11)	PBANKA_020030	berg02:tRNA:rfamscan:569318-569389	PBANKA_110730 (NPL4)	PBANKA_070480	PBANKA_094370	PBANKA_051300 (IMC1m)	PBANKA_060390 (HADO)
PBANKA_100620 (SIAP1)	PBANKA_143140	PBANKA_130210	PBANKA_082170	PBANKA_040665	PBANKA_020030	berg08:tRNA:rfamscan:21241-21324	berg13:tRNA:rfamscan:117829-117902	PBANKA_040531	PBANKA_040665	PBANKA_080040	berg14:tRNA:rfamscan:797666-797747	berg10:tRNA:rfamscan:320440-320521	PBANKA_133840	PBANKA_052220	PBANKA_070480	PBANKA_131270 (GEST)	PBANKA_101920
PBANKA_134980 (TRAP)	PBANKA_146230	PBANKA_081420	PBANKA_050120 (UIS4)	berg10:tRNA:rfamscan:320440-320521	PBANKA_121340	PBANKA_API0030 (rps12)	PBANKA_141350	PBANKA_rRNA_RNA7	PBANKA_121340	PBANKA_050060	PBANKA_091630	PBANKA_134230.2	PBANKA_110090	PBANKA_070490 (CryPH)	PBANKA_143760 (GAP45)	PBANKA_103450	PBANKA_020910 (TRSP)
PBANKA_100210 (P36)	PBANKA_040665	PBANKA_113640 (EMC3)	PBANKA_135870	berg04:tRNA:rfamscan:398679-398751	berg04:tRNA:rfamscan:398679-398751	PBANKA_090030	PBANKA_API_tRNA2	PBANKA_rRNA_10.2 (RNA3)	PBANKA_API0030 (rps12)	PBANKA_130510	berg10:tRNA:rfamscan:320440-320521	PBANKA_091630	PBANKA_020160 (ETRAMP)	PBANKA_050095	PBANKA_031200	PBANKA_031200	PBANKA_100220 (P36p)
PBANKA_122540 (GAMER)	berg04:tRNA:rfamscan:398679-398751	PBANKA_143230 (CelTOS)	PBANKA_135860 (IDH)	PBANKA_146230	PBANKA_090030	PBANKA_142898	berg08:tRNA:rfamscan:216660-216731	PBANKA_141350	berg14:tRNA:rfamscan:797666-797747	PBANKA_081420	berg04:tRNA:rfamscan:398679-398751	berg14:tRNA:rfamscan:797666-797747	PBANKA_136550 (IBIS1)	PBANKA_051490 (P28)	PBANKA_052230	PBANKA_020460 (PHIL1)	PBANKA_070190 (GAMA)
PBANKA_131870 (PPM3)	berg10:tRNA:rfamscan:320440-320521	PBANKA_071250	PBANKA_100400 (cGLO2)	PBANKA_143140	PBANKA_142898	PBANKA_040665	berg11:tRNA:rfamscan:1692057-1692130	berg08:tRNA:rfamscan:21241-21324	berg13:tRNA:rfamscan:117829-117902	PBANKA_144170 (PV2)	berg13:tRNA:rfamscan:117829-117902	PBANKA_132710 (RON11)	PBANKA_136450	PBANKA_142170 (PSOP20)	PBANKA_112040 (ALV7)	PBANKA_145670	PBANKA_142280
PBANKA_135560 (SPECT1)	PBANKA_091630	PBANKA_070050	PBANKA_132640 (GAPDH)	PBANKA_134230.2	PBANKA_146230	PBANKA_143140	PBANKA_121340	PBANKA_020030	PBANKA_146230	PBANKA_113500 (YOP1L)	PBANKA_050095	berg04:tRNA:rfamscan:398679-398751	PBANKA_103990	PBANKA_052230	PBANKA_091540	PBANKA_050450	PBANKA_040820 (CDPK3)
PBANKA_091665	berg13:tRNA:rfamscan:117829-117902	PBANKA_120720 (AK1)	PBANKA_133840	PBANKA_091630	PBANKA_143140	PBANKA_121340	PBANKA_020030	berg10:tRNA:rfamscan:320440-320521	PBANKA_020030	PBANKA_082170	PBANKA_000590	berg13:tRNA:rfamscan:117829-117902	PBANKA_140070	PBANKA_041720 (PH)	PBANKA_051490 (P28)	PBANKA_071430 (HSP20)	PBANKA_101390 (PIP3)
PBANKA_142920 (S20)	PBANKA_091090 (SPELD)	PBANKA_141180	PBANKA_134930	PBANKA_123790	PBANKA_040531	berg10:tRNA:rfamscan:320440-320521	ENSRNA049713354	ENSRNA049713354	berg08:tRNA:rfamscan:21241-21324	PBANKA_130020	PBANKA_081420	PBANKA_000590	PBANKA_121080 (HGPRT)	PBANKA_124630	PBANKA_082570 (TRF1)	PBANKA_145120	PBANKA_051300 (IMC1m)
PBANKA_092120	PBANKA_050120 (UIS4)	PBANKA_144800 (PPR2)	PBANKA_144170 (PV2)	PBANKA_135860 (IDH)	PBANKA_040665	PBANKA_091250	PBANKA_API0030 (rps12)	PBANKA_030180 (CAPH2)	ENSRNA049713354	PBANKA_124630	berg07:rRNA:rfamscan:29369-29527	PBANKA_051930	PBANKA_112780	PBANKA_120360	PBANKA_091670	PBANKA_090860	PBANKA_080010
PBANKA_143590 (UIS27)	PBANKA_134230.2	PBANKA_100060	PBANKA_133870 (PMV)	PBANKA_112800	PBANKA_091250	berg14:tRNA:rfamscan:797666-797747	berg08:tRNA:rfamscan:21241-21324	PBANKA_API_tRNA3	PBANKA_090030	PBANKA_000600	PBANKA_082170	PBANKA_051910	PBANKA_113640 (EMC3)	PBANKA_113310 (ARK3)	PBANKA_136360	PBANKA_082420 (PLP3)	PBANKA_145670
PBANKA_110760 (P38)	berg11:tRNA:rfamscan:723606-723677	PBANKA_062300	PBANKA_082080 (RCC-PIP)	berg05:rRNA:rfamscan:775564-775699	PBANKA_134230.2	ENSRNA049713354	PBANKA_API_tRNA3	PBANKA_API0030 (rps12)	PBANKA_143140	PBANKA_143760 (GAP45)	PBANKA_130510	PBANKA_083100 (MSP1)	PBANKA_133870 (PMV)	PBANKA_040270 (IMC1e)	PBANKA_110600	PBANKA_060960	PBANKA_050900 (EXP3)
PBANKA_030470 (SERA5)	PBANKA_143230 (CelTOS)	PBANKA_122590	PBANKA_102460 (LISP1)	PBANKA_133870 (PMV)	PBANKA_091630	PBANKA_rRNA_10.2 (RNA3)	PBANKA_090030	PBANKA_090030	berg04:tRNA:rfamscan:398679-398751	PBANKA_114580 (MAHRP1a)	PBANKA_123790	PBANKA_091510 (CDC50B)	PBANKA_140830	PBANKA_091670	PBANKA_083040	PBANKA_142290	PBANKA_146610
PBANKA_071680	PBANKA_100220 (P36p)	PBANKA_103980	PBANKA_130620 (tRIP)	PBANKA_135870	PBANKA_100390	PBANKA_091630	PBANKA_143140	PBANKA_143140	PBANKA_134230.2	PBANKA_100050	PBANKA_113500 (YOP1L)	PBANKA_052380 (AARP)	PBANKA_130210	PBANKA_131860	PBANKA_143030	PBANKA_050440	PBANKA_131270 (GEST)
PBANKA_140080 (UIS3)	PBANKA_100250 (S10)	PBANKA_121400 (HSP60)	PBANKA_140830	PBANKA_051890	PBANKA_123790	PBANKA_134230.2	PBANKA_146230	PBANKA_146230	berg10:tRNA:rfamscan:320440-320521	PBANKA_124690	PBANKA_135870	PBANKA_124470	PBANKA_120720 (AK1)	PBANKA_143760 (GAP45)	PBANKA_100210 (P36)	PBANKA_090940	PBANKA_140920
PBANKA_082590	PBANKA_040320 (CSP)	PBANKA_132400 (RPL29)	PBANKA_103000 (DHS)	PBANKA_100230	PBANKA_112800	berg04:tRNA:rfamscan:398679-398751	PBANKA_rRNA_9.1 (RNA2)	berg13:tRNA:rfamscan:117829-117902	PBANKA_rRNA_9.1 (RNA2)	PBANKA_000020	PBANKA_144170 (PV2)	PBANKA_051940	PBANKA_050020	PBANKA_136360	PBANKA_010980	PBANKA_070710 (IMC1i)	PBANKA_101170
PBANKA_123370	PBANKA_123470	PBANKA_132640 (GAPDH)	PBANKA_113500 (YOP1L)	PBANKA_144170 (PV2)	PBANKA_131040 (CEN2)	PBANKA_146230	berg11:tRNA:rfamscan:519723-519795	berg04:tRNA:rfamscan:398679-398751	berg11:tRNA:rfamscan:723606-723677	PBANKA_110090	PBANKA_021455	PBANKA_141200	PBANKA_132640 (GAPDH)	PBANKA_080010	PBANKA_114640	PBANKA_145770 (PSOP26)	PBANKA_071680
berg14:tRNA:rfamscan:1168020-1168091	PBANKA_rRNA_8 (SSUE)	PBANKA_080470	PBANKA_081430	PBANKA_130510	PBANKA_051930	PBANKA_132710 (RON11)	PBANKA_091630	PBANKA_API_tRNA2	PBANKA_rRNA_19 (RNA8)	PBANKA_010560	PBANKA_124690	PBANKA_123790	PBANKA_131040 (CEN2)	PBANKA_081260	PBANKA_142920 (S20)	PBANKA_120940 (ISP1)	PBANKA_120040
PBANKA_090940	PBANKA_020910 (TRSP)	PBANKA_140080 (UIS3)	PBANKA_141050 (MCAT)	PBANKA_121080 (HGPRT)	PBANKA_API0038 (rpl16)	berg11:tRNA:rfamscan:1692721-1692792	PBANKA_rRNA_19 (RNA8)	PBANKA_121340	PBANKA_rRNA_1 (rRNA1)	PBANKA_110200 (MPV17)	PBANKA_050060	PBANKA_144330	PBANKA_114050	PBANKA_145110	PBANKA_094340	PBANKA_124060 (IMC1g)	PBANKA_103060
PBANKA_071640	PBANKA_131270 (GEST)	PBANKA_135750 (LipA)	PBANKA_093700	PBANKA_102460 (LISP1)	PBANKA_135860 (IDH)	PBANKA_100390	PBANKA_rRNA_1 (rRNA1)	berg11:tRNA:rfamscan:723606-723677	PBANKA_rRNA_RNA5	PBANKA_133490	PBANKA_140990 (AP1M1)	PBANKA_062345	PBANKA_142770 (RUVB1)	PBANKA_101390 (PIP3)	PBANKA_145110	PBANKA_123370	PBANKA_123070
PBANKA_082020 (TrxL1)	berg11:tRNA:rfamscan:1692721-1692792	PBANKA_121360 (CysRS)	PBANKA_140280	PBANKA_082170	PBANKA_051890	PBANKA_051910	PBANKA_rRNA_LSUG	PBANKA_091630	PBANKA_rRNA_14	PBANKA_104000	PBANKA_103830 (TRAM)	PBANKA_000480	PBANKA_041600 (RhopH3)	PBANKA_123360 (PSOP13)	PBANKA_143220 (MDV1)	PBANKA_020910 (TRSP)	PBANKA_124640
PBANKA_145670	PBANKA_091250	PBANKA_041840	PBANKA_092360 (MGE1)	PBANKA_112510 (FabB/FabF)	PBANKA_141050 (MCAT)	PBANKA_091500 (AMA1)	PBANKA_rRNA_14	PBANKA_134230.2	PBANKA_143500	PBANKA_100400 (cGLO2)	PBANKA_124630	PBANKA_051920	PBANKA_050740 (OMPDC)	PBANKA_143660 (IMC1h)	PBANKA_050440	PBANKA_142280	PBANKA_143760 (GAP45)
PBANKA_071920 (PUF2)	PBANKA_082080 (RCC-PIP)	PBANKA_142960 (PRS)	PBANKA_113640 (EMC3)	PBANKA_081420	PBANKA_102460 (LISP1)	PBANKA_051930	PBANKA_rRNA_18 (LSUD)	PBANKA_091250	PBANKA_API0016 (rpoC1)	PBANKA_133840	PBANKA_144810	PBANKA_101920	PBANKA_083000	PBANKA_123900	PBANKA_132990	PBANKA_041720 (PH)	PBANKA_090940
berg06_28S	berg08:tRNA:rfamscan:21241-21324	PBANKA_031620	PBANKA_120720 (AK1)	PBANKA_051930	PBANKA_140990 (AP1M1)	PBANKA_083100 (MSP1)	PBANKA_rRNA_17.1 (LSUE)	berg11:tRNA:rfamscan:1692057-1692130	PBANKA_135860 (IDH)	PBANKA_050020	PBANKA_114050	PBANKA_121080 (HGPRT)	PBANKA_114640	PBANKA_110600	PBANKA_141930	PBANKA_051490 (P28)	PBANKA_010270
PBANKA_103740	berg11:tRNA:rfamscan:1692057-1692130	PBANKA_040910	PBANKA_112770 (NAPRT)	PBANKA_133840	PBANKA_020890	PBANKA_051920	PBANKA_rRNA_10.1	PBANKA_rRNA_9.1 (RNA2)	PBANKA_rRNA_17.1 (LSUE)	PBANKA_100020	PBANKA_100050	PBANKA_134870	PBANKA_130620 (tRIP)	PBANKA_101170	PBANKA_133840	PBANKA_100220 (P36p)	PBANKA_070710 (IMC1i)
PBANKA_041240 (RNF1)	PBANKA_134930	PBANKA_103000 (DHS)	PBANKA_100230	PBANKA_100470	PBANKA_112510 (FabB/FabF)	PBANKA_134440 (AMPD)	PBANKA_rRNA_RNA5	berg11:tRNA:rfamscan:1692721-1692792	PBANKA_123790	PBANKA_080010	PBANKA_100400 (cGLO2)	PBANKA_081420	PBANKA_040920	PBANKA_120040	PBANKA_050030	PBANKA_120360	PBANKA_082420 (PLP3)
PBANKA_134470 (ACBP1)	PBANKA_120680	PBANKA_120380	PBANKA_140990 (AP1M1)	PBANKA_114050	PBANKA_135870	PBANKA_062290	berg07:rRNA:rfamscan:29369-29527	PBANKA_rRNA_19 (RNA8)	PBANKA_130510	PBANKA_135870	PBANKA_040920	PBANKA_135870	PBANKA_000420	PBANKA_082570 (TRF1)	PBANKA_091090 (SPELD)	PBANKA_114370 (PSOP2)	PBANKA_120940 (ISP1)
PBANKA_120680	PBANKA_100620 (SIAP1)	PBANKA_132860 (MED4)	PBANKA_050740 (OMPDC)	PBANKA_070420 (CPT)	PBANKA_133870 (PMV)	PBANKA_052380 (AARP)	berg13:tRNA:rfamscan:1995703-1995774	PBANKA_rRNA_1 (rRNA1)	PBANKA_144170 (PV2)	PBANKA_136550 (IBIS1)	PBANKA_081430	PBANKA_091500 (AMA1)	PBANKA_102140 (COX14)	PBANKA_051500 (P25)	PBANKA_131040 (CEN2)	PBANKA_070660	PBANKA_104000
PBANKA_132010 (UIS25)	PBANKA_092120	PBANKA_135700	PBANKA_140300	PBANKA_140990 (AP1M1)	PBANKA_083100 (MSP1)	PBANKA_050060	PBANKA_rRNA_SSUB	PBANKA_rRNA_RNA5	PBANKA_081420	PBANKA_052480 (SEP1)	PBANKA_110730 (NPL4)	PBANKA_102140 (COX14)	PBANKA_031630	PBANKA_112040 (ALV7)	PBANKA_090710 (IMC1b)	PBANKA_142920 (S20)	PBANKA_124060 (IMC1g)
PBANKA_052220	PBANKA_rRNA_RNA7	PBANKA_133480	PBANKA_100300 (LISP2)	PBANKA_100300 (LISP2)	PBANKA_130510	PBANKA_112800	berg08:tRNA:rfamscan:216082-216154	PBANKA_rRNA_14	PBANKA_133870 (PMV)	PBANKA_081260	PBANKA_114580 (MAHRP1a)	PBANKA_140990 (AP1M1)	PBANKA_000380	PBANKA_131850	PBANKA_111530 (GAP40)	PBANKA_081430	PBANKA_052120
PBANKA_142520 (SSP3)	PBANKA_100630 (PLP1)	PBANKA_120630 (PHD1)	PBANKA_114050	PBANKA_050120 (UIS4)	PBANKA_082590	PBANKA_020890	berg14:tRNA:rfamscan:797666-797747	PBANKA_143500	PBANKA_051930	PBANKA_070060	PBANKA_123070	PBANKA_134900 (MSRP2)	PBANKA_051450 (RPN9)	PBANKA_141930	PBANKA_101170	PBANKA_031150	PBANKA_145770 (PSOP26)
PBANKA_rRNA_17.1 (LSUE)	PBANKA_100210 (P36)	PBANKA_131410	PBANKA_131040 (CEN2)	PBANKA_140300	PBANKA_133840	PBANKA_051890	PBANKA_rRNA_15.1 (SSUD)	PBANKA_130510	PBANKA_112510 (FabB/FabF)	PBANKA_120040	PBANKA_144800 (PPR2)	PBANKA_100240 (DPAP3)	PBANKA_144810	PBANKA_010270	PBANKA_146130	PBANKA_110760 (P38)	PBANKA_060310
PBANKA_124290	PBANKA_rRNA_9.2	PBANKA_133200 (U2AF2)	PBANKA_120380	PBANKA_103990	PBANKA_051910	PBANKA_143760 (GAP45)	PBANKA_081420	PBANKA_081420	PBANKA_134800	PBANKA_040530	PBANKA_010560	PBANKA_110140 (RAP2/3)	PBANKA_114670	PBANKA_082590	PBANKA_071980	PBANKA_040690	PBANKA_060960
PBANKA_051370	PBANKA_rRNA_LSUG	PBANKA_040520 (CCT2)	PBANKA_132400 (RPL29)	PBANKA_112770 (NAPRT)	PBANKA_103830 (TRAM)	PBANKA_API0041 (RPL2)	PBANKA_rRNA_RNA6	PBANKA_rRNA_17.1 (LSUE)	PBANKA_113500 (YOP1L)	PBANKA_050040	PBANKA_140360	PBANKA_131290	PBANKA_031620	PBANKA_111530 (GAP40)	PBANKA_141480	PBANKA_102570 (IMC1l)	PBANKA_103450
PBANKA_020900	PBANKA_093360	PBANKA_130730 (WLP1)	PBANKA_092810 (PGM1)	PBANKA_093220	PBANKA_041600 (RhopH3)	PBANKA_123790	berg04:tRNA:rfamscan:399257-399330	PBANKA_API0038 (rpl16)	PBANKA_135840	PBANKA_136450	PBANKA_113780 (GAC)	PBANKA_080450 (RAMA)	PBANKA_101920	PBANKA_031200	PBANKA_140010	PBANKA_010450	PBANKA_142920 (S20)
PBANKA_100250 (S10)	PBANKA_091500 (AMA1)	PBANKA_134690	PBANKA_130210	PBANKA_113640 (EMC3)	PBANKA_070420 (CPT)	PBANKA_API0012 (sufB)	berg11:tRNA:rfamscan:1690662-1690735	PBANKA_144170 (PV2)	PBANKA_121080 (HGPRT)	PBANKA_146500	PBANKA_102140 (COX14)	PBANKA_113780 (GAC)	PBANKA_114240	PBANKA_070710 (IMC1i)	PBANKA_070020	PBANKA_145110	PBANKA_071450
PBANKA_051300 (IMC1m)	PBANKA_rRNA_15.1 (SSUD)	PBANKA_133090	PBANKA_144800 (PPR2)	PBANKA_135750 (LipA)	PBANKA_130480	PBANKA_000110	PBANKA_rRNA_RNA7	PBANKA_134800	PBANKA_112780	PBANKA_041720 (PH)	PBANKA_103990	PBANKA_104000	PBANKA_145020 (SHMT)	PBANKA_111410	PBANKA_112900 (PSOP6)	PBANKA_131130	PBANKA_146000 (PKB)
PBANKA_142280	PBANKA_141100	PBANKA_111760	PBANKA_121360 (CysRS)	PBANKA_113740	PBANKA_093220	PBANKA_API0028 (TUFA)	berg06:tRNA:rfamscan:498490-498561	PBANKA_136450	PBANKA_API0038 (rpl16)	PBANKA_124640	PBANKA_051450 (RPN9)	PBANKA_080220	PBANKA_140360	PBANKA_131950 (CCP2)	PBANKA_135490 (IMC1k)	PBANKA_082590	PBANKA_070470
berg05_28s	PBANKA_082020 (TrxL1)	PBANKA_060950	PBANKA_145840	PBANKA_130210	PBANKA_134900 (MSRP2)	PBANKA_051940	PBANKA_050120 (UIS4)	PBANKA_API0012 (sufB)	PBANKA_093220	PBANKA_092180	PBANKA_052480 (SEP1)	PBANKA_080040	PBANKA_121050	PBANKA_122550	PBANKA_051760	PBANKA_133870 (PMV)	PBANKA_080838
PBANKA_083210	PBANKA_143590 (UIS27)	PBANKA_020280 (AKLP1)	PBANKA_135750 (LipA)	PBANKA_091130	PBANKA_121080 (HGPRT)	PBANKA_091050	PBANKA_143500	PBANKA_135860 (IDH)	PBANKA_090760 (PIGH)	PBANKA_083000	PBANKA_130620 (tRIP)	PBANKA_134440 (AMPD)	PBANKA_011260	PBANKA_040250	PBANKA_142290	PBANKA_071160 (PLP5)	PBANKA_145110
PBANKA_093110	berg13:tRNA:rfamscan:1995703-1995774	PBANKA_041240 (RNF1)	PBANKA_101920	PBANKA_146260	PBANKA_114240	PBANKA_133870 (PMV)	PBANKA_091165	PBANKA_123790	PBANKA_131040 (CEN2)	PBANKA_140070	PBANKA_010050	PBANKA_092260	PBANKA_140010	PBANKA_010980	PBANKA_132150	PBANKA_143220 (MDV1)	PBANKA_123770
PBANKA_111090	PBANKA_140080 (UIS3)	PBANKA_114400 (RPN11)	PBANKA_010710	PBANKA_130230 (MCA2)	PBANKA_144170 (PV2)	PBANKA_134900 (MSRP2)	PBANKA_134930	PBANKA_090760 (PIGH)	PBANKA_133840	PBANKA_102210	PBANKA_110180 (VPS11)	PBANKA_103210 (RAP1)	PBANKA_101190 (NOP10)	PBANKA_100210 (P36)	PBANKA_121910 (IMC1d)	PBANKA_020170	PBANKA_031360
PBANKA_142290	PBANKA_145670	PBANKA_030600 (P230p)	PBANKA_112510 (FabB/FabF)	PBANKA_083210	PBANKA_112770 (NAPRT)	PBANKA_102460 (LISP1)	PBANKA_rRNA_RNA12	PBANKA_API0041 (RPL2)	PBANKA_135870	PBANKA_144810	PBANKA_135860 (IDH)	PBANKA_123070	PBANKA_041820 (RAB7)	PBANKA_050440	PBANKA_111410	PBANKA_083040	PBANKA_133870 (PMV)
PBANKA_051070	PBANKA_122540 (GAMER)	PBANKA_091130	PBANKA_090280	PBANKA_100390	PBANKA_API0028 (TUFA)	PBANKA_100240 (DPAP3)	berg11:tRNA:rfamscan:723606-723677	PBANKA_130975	PBANKA_101920	PBANKA_110180 (VPS11)	PBANKA_140830	PBANKA_081830	PBANKA_000210	PBANKA_081070 (SPM1)	PBANKA_133810	PBANKA_051810 (TLAP2)	PBANKA_141200
PBANKA_111600 (TLP)	PBANKA_135560 (SPECT1)	PBANKA_102760	PBANKA_131840 (6PGD)	PBANKA_101440	PBANKA_051940	PBANKA_051900	PBANKA_135438	PBANKA_API0016 (rpoC1)	PBANKA_080838	PBANKA_070710 (IMC1i)	PBANKA_000400	PBANKA_113500 (YOP1L)	PBANKA_090040	PBANKA_094340	PBANKA_113490	PBANKA_091540	PBANKA_070660
PBANKA_123350 (PUF1)	PBANKA_071640	PBANKA_092810 (PGM1)	PBANKA_091130	PBANKA_111760	PBANKA_040050	PBANKA_082590	PBANKA_135860 (IDH)	PBANKA_114050	PBANKA_136450	PBANKA_040920	PBANKA_080140	PBANKA_124710	PBANKA_081430	PBANKA_062345	PBANKA_010450	PBANKA_120990	PBANKA_110760 (P38)
PBANKA_060590	PBANKA_142920 (S20)	PBANKA_146510	PBANKA_120730 (DPH5)	PBANKA_103980	PBANKA_135840	PBANKA_020460 (PHIL1)	PBANKA_134800	PBANKA_113500 (YOP1L)	PBANKA_114050	PBANKA_000210	PBANKA_050740 (OMPDC)	PBANKA_143760 (GAP45)	PBANKA_092660 (GCN20)	PBANKA_051760	PBANKA_062200	PBANKA_141680	PBANKA_071430 (HSP20)
PBANKA_050160 (GRASP)	PBANKA_090940	PBANKA_110500	PBANKA_052000	PBANKA_103000 (DHS)	PBANKA_113640 (EMC3)	PBANKA_082080 (RCC-PIP)	PBANKA_140830	PBANKA_133870 (PMV)	PBANKA_103990	PBANKA_051940	PBANKA_112780	PBANKA_051900	PBANKA_041690	PBANKA_090710 (IMC1b)	PBANKA_040250	PBANKA_123070	PBANKA_133840
PBANKA_131140	PBANKA_123620	PBANKA_140130	PBANKA_103980	PBANKA_080838	PBANKA_134440 (AMPD)	PBANKA_146500	PBANKA_rRNA_11 (SSUA)	PBANKA_041690	PBANKA_140830	PBANKA_123790	PBANKA_121400 (HSP60)	PBANKA_102210	PBANKA_104000	PBANKA_010450	PBANKA_143770	PBANKA_071320	PBANKA_140010
PBANKA_092920	PBANKA_110760 (P38)	PBANKA_061900	PBANKA_011130.1	PBANKA_052000	PBANKA_101920	PBANKA_141200	PBANKA_113500 (YOP1L)	PBANKA_140830	PBANKA_100390	PBANKA_052430	PBANKA_040530	PBANKA_050060	PBANKA_123840	PBANKA_140010	PBANKA_081540	PBANKA_133660	PBANKA_082590
PBANKA_112810 (PL)	PBANKA_132010 (UIS25)	PBANKA_041760 (CCp4)	PBANKA_135800 (TRX2)	PBANKA_113780 (GAC)	PBANKA_114050	PBANKA_100260 (P41)	PBANKA_133840	PBANKA_050740 (OMPDC)	PBANKA_130210	PBANKA_081430	PBANKA_083010	PBANKA_092180	PBANKA_040520 (CCT2)	PBANKA_141480	PBANKA_135860 (IDH)	PBANKA_136440 (IMC1f)	PBANKA_114370 (PSOP2)
PBANKA_112380	PBANKA_134800	PBANKA_135740 (USB1)	PBANKA_130730 (WLP1)	PBANKA_131840 (6PGD)	PBANKA_146260	PBANKA_080450 (RAMA)	PBANKA_135870	PBANKA_133840	PBANKA_113640 (EMC3)	PBANKA_133870 (PMV)	PBANKA_104000	PBANKA_133490	PBANKA_135840	PBANKA_120940 (ISP1)	PBANKA_131950 (CCP2)	PBANKA_145950 (MTIP)	PBANKA_092120
PBANKA_072100	PBANKA_rRNA_SSUB	PBANKA_141150	PBANKA_121890 (EF-1delta)	PBANKA_041820 (RAB7)	PBANKA_100230	PBANKA_121050	PBANKA_101920	PBANKA_121080 (HGPRT)	PBANKA_110730 (NPL4)	PBANKA_110220 (MSP8)	PBANKA_110200 (MPV17)	PBANKA_040920	PBANKA_070420 (CPT)	PBANKA_124640	PBANKA_113280	PBANKA_135380	PBANKA_102570 (IMC1l)
PBANKA_082040 (MFS3)	PBANKA_rRNA_9.1 (RNA2)	PBANKA_010580	PBANKA_040520 (CCT2)	PBANKA_132630 (CYT1)	PBANKA_123070	PBANKA_052450	PBANKA_123790	PBANKA_132640 (GAPDH)	PBANKA_070420 (CPT)	PBANKA_031620	PBANKA_101920	PBANKA_144170 (PV2)	PBANKA_100060	PBANKA_083040	PBANKA_072090	PBANKA_124300 (DHHC7)	PBANKA_052230
PBANKA_122250 (PMX)	PBANKA_142520 (SSP3)	PBANKA_130740 (PARN)	PBANKA_111760	PBANKA_132640 (GAPDH)	PBANKA_103990	PBANKA_122540 (GAMER)	PBANKA_136450	PBANKA_081430	PBANKA_140360	PBANKA_124600	PBANKA_130210	PBANKA_010040 (Pb235)	PBANKA_010710	PBANKA_031370	PBANKA_131140	PBANKA_122250 (PMX)	PBANKA_114640
PBANKA_131070	berg06_28S	PBANKA_090210 (SLARP)	berg05:rRNA:rfamscan:775564-775699	PBANKA_060690	PBANKA_130230 (MCA2)	PBANKA_124470	PBANKA_082170	PBANKA_093700	PBANKA_120720 (AK1)	PBANKA_090020	PBANKA_121080 (HGPRT)	PBANKA_110090	PBANKA_103000 (DHS)	PBANKA_121080 (HGPRT)	PBANKA_110410 (TPM2)	PBANKA_050740 (OMPDC)	PBANKA_050740 (OMPDC)
PBANKA_031140 (STK2)	PBANKA_052220	PBANKA_120060	PBANKA_140130	PBANKA_121400 (HSP60)	PBANKA_112780	PBANKA_130230 (MCA2)	PBANKA_API0041 (RPL2)	PBANKA_102460 (LISP1)	PBANKA_130480	PBANKA_103070	PBANKA_031620	PBANKA_093200 (RON4)	PBANKA_110180 (VPS11)	PBANKA_113490	PBANKA_133470 (TMEM43)	PBANKA_141200	PBANKA_090200
PBANKA_091540	PBANKA_API0016 (rpoC1)	PBANKA_121900	PBANKA_052090	PBANKA_010710	PBANKA_020910 (TRSP)	PBANKA_110090	berg09_tRNA1	PBANKA_101920	PBANKA_140300	PBANKA_103000 (DHS)	PBANKA_121050	PBANKA_113310 (ARK3)	PBANKA_140030	PBANKA_144480 (TLAP1)	PBANKA_134230.2	PBANKA_146000 (PKB)	PBANKA_113280
PBANKA_146000 (PKB)	PBANKA_112380	PBANKA_083210	PBANKA_132630 (CYT1)	PBANKA_143590 (UIS27)	PBANKA_104000	PBANKA_104000	PBANKA_144170 (PV2)	PBANKA_112780	PBANKA_123840	PBANKA_051910	PBANKA_124640	PBANKA_140640	PBANKA_040950	PBANKA_114640	PBANKA_010320	PBANKA_031140 (STK2)	PBANKA_094230
PBANKA_141680	PBANKA_060590	PBANKA_121560 (RPS3A)	PBANKA_060270 (NAPL)	PBANKA_133200 (U2AF2)	PBANKA_123840	PBANKA_130480	PBANKA_130210	PBANKA_140360	PBANKA_102460 (LISP1)	PBANKA_011260	PBANKA_101440	PBANKA_121330	PBANKA_123720 (RPL17)	PBANKA_070020	PBANKA_131880 (PTP1)	PBANKA_050900 (EXP3)	PBANKA_031150
PBANKA_140920	PBANKA_123370	PBANKA_010100	PBANKA_093840 (ERC)	PBANKA_121360 (CysRS)	PBANKA_100300 (LISP2)	PBANKA_124060 (IMC1g)	berg11:tRNA:rfamscan:1692721-1692792	PBANKA_112510 (FabB/FabF)	PBANKA_050450	PBANKA_083650	PBANKA_145840	PBANKA_052370	PBANKA_040490	PBANKA_132150	PBANKA_113310 (ARK3)	PBANKA_051500 (P25)	PBANKA_070020
PBANKA_111200	PBANKA_082590	PBANKA_113060	PBANKA_133200 (U2AF2)	PBANKA_051940	PBANKA_141100	PBANKA_110140 (RAP2/3)	PBANKA_133870 (PMV)	PBANKA_130210	PBANKA_083000	PBANKA_130620 (tRIP)	PBANKA_080010	PBANKA_040410 (APE1)	PBANKA_110220 (MSP8)	PBANKA_133470 (TMEM43)	PBANKA_131530 (LAP5)	PBANKA_135340 (PSOP7)	PBANKA_071970
PBANKA_101750 (UIS28)	PBANKA_rRNA_LSUF (LSUF)	PBANKA_143280 (MRD1)	PBANKA_080838	PBANKA_110100	PBANKA_124470	PBANKA_080838	PBANKA_081430	PBANKA_135960 (P48/45)	PBANKA_081430	PBANKA_120010	PBANKA_113640 (EMC3)	PBANKA_070420 (CPT)	PBANKA_000340	PBANKA_134870	PBANKA_145390	PBANKA_146130	PBANKA_070030
PBANKA_090210 (SLARP)	PBANKA_134980 (TRAP)	PBANKA_112510 (FabB/FabF)	PBANKA_145030 (ATPbeta)	PBANKA_145030 (ATPbeta)	PBANKA_145020 (SHMT)	PBANKA_091510 (CDC50B)	PBANKA_121080 (HGPRT)	PBANKA_113660	PBANKA_103000 (DHS)	PBANKA_120720 (AK1)	PBANKA_120040	PBANKA_130480	PBANKA_113780 (GAC)	PBANKA_135380	PBANKA_101920	PBANKA_112470	PBANKA_083010
PBANKA_071450	PBANKA_rRNA_RNA12	PBANKA_141090 (IF2a)	PBANKA_135440	PBANKA_144800 (PPR2)	PBANKA_120720 (AK1)	PBANKA_081830	PBANKA_120720 (AK1)	PBANKA_130620 (tRIP)	PBANKA_135960 (P48/45)	PBANKA_081900 (GAP50)	PBANKA_133200 (U2AF2)	PBANKA_112770 (NAPRT)	PBANKA_144800 (PPR2)	PBANKA_082140	PBANKA_050265	PBANKA_091665	PBANKA_020460 (PHIL1)
PBANKA_103450	PBANKA_rRNA_RNA18	PBANKA_061910	PBANKA_144320	PBANKA_041600 (RhopH3)	PBANKA_146490 (RON3)	PBANKA_131290	PBANKA_135840	PBANKA_123720 (RPL17)	PBANKA_112770 (NAPRT)	PBANKA_140990 (AP1M1)	PBANKA_041600 (RhopH3)	PBANKA_134350	PBANKA_093700	PBANKA_052120	PBANKA_142770 (RUVB1)	PBANKA_135870	PBANKA_124630
PBANKA_143760 (GAP45)	PBANKA_051300 (IMC1m)	PBANKA_122350 (PSH3)	PBANKA_133410	PBANKA_093840 (ERC)	PBANKA_121180	PBANKA_103210 (RAP1)	PBANKA_093700	PBANKA_144800 (PPR2)	PBANKA_093700	PBANKA_040900	PBANKA_120720 (AK1)	PBANKA_114050	PBANKA_072290	PBANKA_143220 (MDV1)	PBANKA_132080	PBANKA_135850	PBANKA_135960 (P48/45)
PBANKA_143500	PBANKA_103420	PBANKA_103050 (MCMBP)	PBANKA_121560 (RPS3A)	PBANKA_060700	PBANKA_140660	PBANKA_041600 (RhopH3)	PBANKA_092360 (MGE1)	PBANKA_082170	PBANKA_051910	PBANKA_051450 (RPN9)	PBANKA_083000	PBANKA_060390 (HADO)	PBANKA_134000 (DHFS-FPGS)	PBANKA_060060 (NEK3)	PBANKA_113950 (CCR4-2)	PBANKA_134020 (LSM6)	PBANKA_141680
PBANKA_143360 (TRAMP)	PBANKA_111090	PBANKA_080270	PBANKA_052060 (ERH)	PBANKA_132560	PBANKA_081900 (GAP50)	PBANKA_135860 (IDH)	PBANKA_API0038 (rpl16)	PBANKA_131830	PBANKA_131830	PBANKA_030030	PBANKA_011260	PBANKA_140070	PBANKA_093840 (ERC)	PBANKA_145950 (MTIP)	PBANKA_145950 (MTIP)	PBANKA_113280	PBANKA_135870
PBANKA_071430 (HSP20)	PBANKA_051070	PBANKA_135440	PBANKA_132560	PBANKA_134440 (AMPD)	PBANKA_020650 (RAB5c)	berg05:rRNA:rfamscan:775564-775699	PBANKA_144800 (PPR2)	PBANKA_080838	PBANKA_123070	PBANKA_140010	PBANKA_040520 (CCT2)	PBANKA_052230	PBANKA_100350	PBANKA_081900 (GAP50)	PBANKA_133500	PBANKA_030660	PBANKA_145120
PBANKA_060550	PBANKA_rRNA_11 (SSUA)	PBANKA_093840 (ERC)	PBANKA_101440	PBANKA_051950	PBANKA_113780 (GAC)	PBANKA_010040 (Pb235)	PBANKA_131830	PBANKA_135870	PBANKA_113650	PBANKA_072250	PBANKA_103000 (DHS)	PBANKA_135860 (IDH)	PBANKA_112570	PBANKA_102700 (SPT)	PBANKA_062345	PBANKA_041065	PBANKA_040690
berg05_18s	PBANKA_142280	PBANKA_110350	PBANKA_094090 (RUVB2)	PBANKA_050500	PBANKA_041820 (RAB7)	PBANKA_141100	PBANKA_API0016 (rpoC1)	PBANKA_050120 (UIS4)	PBANKA_102140 (COX14)	PBANKA_052230	PBANKA_010710	PBANKA_146330	PBANKA_094400	PBANKA_111500	PBANKA_135250	PBANKA_143760 (GAP45)	PBANKA_091665
PBANKA_101040	PBANKA_146000 (PKB)	PBANKA_100910	PBANKA_021150	PBANKA_103960 (RPN6)	PBANKA_130730 (WLP1)	PBANKA_010050	PBANKA_041690	PBANKA_092360 (MGE1)	PBANKA_140990 (AP1M1)	PBANKA_142500	berg05:rRNA:rfamscan:775564-775699	PBANKA_141050 (MCAT)	PBANKA_030030	PBANKA_072090	PBANKA_103880	PBANKA_091670	PBANKA_091090 (SPELD)
PBANKA_090280	PBANKA_030950 (SPATR)	PBANKA_070930 (NEP1)	PBANKA_061910	PBANKA_135700	PBANKA_093200 (RON4)	PBANKA_135870	PBANKA_132400 (RPL29)	PBANKA_100230	PBANKA_020890	PBANKA_051920	PBANKA_124710	PBANKA_050140 (RON12)	PBANKA_133200 (U2AF2)	PBANKA_082440	PBANKA_000320	PBANKA_131860	PBANKA_083270 (AKLP2)
PBANKA_100170	PBANKA_143370	PBANKA_103460	PBANKA_040540 (RPS12)	PBANKA_030510 (SERA1)	PBANKA_130210	PBANKA_113310 (ARK3)	PBANKA_050740 (OMPDC)	PBANKA_134810	PBANKA_083010	PBANKA_142910	PBANKA_103980	PBANKA_145020 (SHMT)	PBANKA_090020	PBANKA_142920 (S20)	PBANKA_093260	PBANKA_123320 (CYC3)	PBANKA_130010
PBANKA_062080	PBANKA_100230	PBANKA_123100 (RPS11)	PBANKA_093860 (CK2alpha)	PBANKA_093290 (G3PDH)	PBANKA_051950	PBANKA_040050	PBANKA_112800	PBANKA_031020	PBANKA_123720 (RPL17)	PBANKA_091670	PBANKA_092660 (GCN20)	PBANKA_062290	PBANKA_120010	PBANKA_132990	PBANKA_144480 (TLAP1)	PBANKA_134250	PBANKA_090860
PBANKA_030950 (SPATR)	PBANKA_API0018 (RPS2)	PBANKA_121750	PBANKA_051190 (RPL3)	PBANKA_103440 (PM4)	PBANKA_140300	PBANKA_141050 (MCAT)	PBANKA_083000	PBANKA_083000	PBANKA_103830 (TRAM)	PBANKA_050440	PBANKA_110220 (MSP8)	PBANKA_011210 (ApiAP2)	PBANKA_142740	PBANKA_146130	PBANKA_131270 (GEST)	PBANKA_030410	PBANKA_114310
PBANKA_143270 (SPO11)	PBANKA_rRNA_1 (rRNA1)	PBANKA_051860	PBANKA_135200 (EF-1gamma)	PBANKA_020890	PBANKA_082580	PBANKA_100220 (P36p)	PBANKA_130975	PBANKA_121940 (SCO1)	PBANKA_050740 (OMPDC)	PBANKA_000480	PBANKA_114600	PBANKA_134910 (MSP7)	PBANKA_092360 (MGE1)	PBANKA_000380	PBANKA_000330	PBANKA_121810 (Cap380)	PBANKA_110730 (NPL4)
berg06_18S	PBANKA_100170	PBANKA_030710	PBANKA_145755	PBANKA_142590	PBANKA_092700 (TKL2)	PBANKA_120140	PBANKA_090280	PBANKA_083010	PBANKA_100470	PBANKA_111740	PBANKA_100060	PBANKA_052480 (SEP1)	PBANKA_142910	PBANKA_130010	PBANKA_122530	PBANKA_101700 (MIT3)	PBANKA_091540
PBANKA_133170	PBANKA_051370	PBANKA_123480 (RPS9)	PBANKA_121650 (CYP19A)	PBANKA_082090 (ELO-A)	PBANKA_092370 (EK)	PBANKA_020910 (TRSP)	berg13:tRNA:rfamscan:1951858-1951939	PBANKA_123840	PBANKA_040490	PBANKA_010510	PBANKA_142500	PBANKA_100260 (P41)	PBANKA_124600	PBANKA_070030	PBANKA_082140	PBANKA_135860 (IDH)	PBANKA_071160 (PLP5)
PBANKA_112510 (FabB/FabF)	PBANKA_131870 (PPM3)	PBANKA_120440 (ALBA3)	PBANKA_146260	PBANKA_141150	PBANKA_091510 (CDC50B)	PBANKA_145020 (SHMT)	PBANKA_110730 (NPL4)	PBANKA_135840	PBANKA_041690	PBANKA_143220 (MDV1)	PBANKA_083640	PBANKA_010290 (SIP2)	PBANKA_131840 (6PGD)	PBANKA_146330	PBANKA_103820 (MISFIT)	PBANKA_092360 (MGE1)	PBANKA_124300 (DHHC7)
PBANKA_113810 (14-3-3II)	PBANKA_070190 (GAMA)	PBANKA_110360 (ATPase3)	PBANKA_010560	PBANKA_136370 (AP2-O4)	PBANKA_132690	PBANKA_142910	PBANKA_114050	PBANKA_121050	PBANKA_145840	PBANKA_110120	PBANKA_135700	PBANKA_124290	PBANKA_021150	PBANKA_101820	PBANKA_102700 (SPT)	PBANKA_102050	PBANKA_030660
PBANKA_API0028 (TUFA)	PBANKA_093110	PBANKA_122920	PBANKA_060680	PBANKA_131860	PBANKA_132630 (CYT1)	PBANKA_093200 (RON4)	PBANKA_112770 (NAPRT)	PBANKA_140280	PBANKA_132480	PBANKA_122550	PBANKA_103960 (RPN6)	PBANKA_124300 (DHHC7)	PBANKA_103980	PBANKA_135250	PBANKA_083700	PBANKA_103830 (TRAM)	PBANKA_083250
PBANKA_136370 (AP2-O4)	PBANKA_060550	PBANKA_050510 (ARF1)	PBANKA_120440 (ALBA3)	PBANKA_123210 (SR1)	PBANKA_080838	PBANKA_070420 (CPT)	PBANKA_080838	PBANKA_102740	PBANKA_140280	PBANKA_142960 (PRS)	PBANKA_140070	PBANKA_123840	PBANKA_083650	PBANKA_144800 (PPR2)	PBANKA_091250	PBANKA_071980	PBANKA_041065
PBANKA_134700	PBANKA_rRNA_18 (LSUD)	PBANKA_101100	PBANKA_121820 (CCT5)	PBANKA_020650 (RAB5c)	PBANKA_083210	PBANKA_124290	PBANKA_123720 (RPL17)	PBANKA_040490	PBANKA_100230	PBANKA_070100 (SLTRiP)	PBANKA_050070	PBANKA_041780	PBANKA_041030 (RPN12)	PBANKA_061240	PBANKA_080720	PBANKA_092940 (MLC-B)	PBANKA_083700
PBANKA_110770 (SET9)	PBANKA_031140 (STK2)	PBANKA_080410	PBANKA_103960 (RPN6)	PBANKA_020910 (TRSP)	PBANKA_094180 (H2B)	PBANKA_011220 (MyoE)	PBANKA_100400 (cGLO2)	PBANKA_113640 (EMC3)	PBANKA_100350	PBANKA_132400 (RPL29)	PBANKA_093840 (ERC)	PBANKA_113640 (EMC3)	PBANKA_110075	PBANKA_131530 (LAP5)	PBANKA_061240	PBANKA_120200 (IMC1c)	PBANKA_000320
PBANKA_090860	PBANKA_103740	PBANKA_133590	PBANKA_071330 (HINT1)	PBANKA_132860 (MED4)	PBANKA_051920	PBANKA_011160 (ROP14)	berg07_28S	PBANKA_100470	PBANKA_071390 (AK2)	PBANKA_080030	PBANKA_031630	PBANKA_000160 (Pb235)	PBANKA_104020	PBANKA_113890	PBANKA_114310	PBANKA_050830	PBANKA_051810 (TLAP2)
PBANKA_071320	PBANKA_040330	PBANKA_103430 (AP2-G2)	PBANKA_090210 (SLARP)	PBANKA_082590	PBANKA_135750 (LipA)	PBANKA_135140 (PH2)	PBANKA_131040 (CEN2)	PBANKA_090280	PBANKA_130620 (tRIP)	PBANKA_120005	PBANKA_142960 (PRS)	PBANKA_083280	PBANKA_060270 (NAPL)	PBANKA_090200	PBANKA_146390	PBANKA_134440 (AMPD)	PBANKA_050440
PBANKA_060490	PBANKA_103450	PBANKA_093300 (CLK3)	PBANKA_135740 (USB1)	PBANKA_121980	PBANKA_130220	PBANKA_020020	PBANKA_145840	PBANKA_093390 (GLO1)	PBANKA_104000	PBANKA_100060	PBANKA_000480	PBANKA_041020	PBANKA_142960 (PRS)	PBANKA_133840	PBANKA_010510	PBANKA_134470 (ACBP1)	PBANKA_041020
PBANKA_134440 (AMPD)	PBANKA_030470 (SERA5)	PBANKA_135620	PBANKA_040650 (CCT7)	PBANKA_142960 (PRS)	PBANKA_052090	PBANKA_112510 (FabB/FabF)	PBANKA_132640 (GAPDH)	PBANKA_120720 (AK1)	PBANKA_143080 (Trx-Px2)	PBANKA_010060 (SMAC)	PBANKA_140300	PBANKA_103070	PBANKA_070060	PBANKA_133810	PBANKA_060620	PBANKA_072100	PBANKA_010720
PBANKA_134250	PBANKA_rRNA_19 (RNA8)	PBANKA_112020 (PDX1)	PBANKA_130120 (MED31)	PBANKA_114400 (RPN11)	PBANKA_051900	PBANKA_135460 (ISC1)	PBANKA_140360	PBANKA_051930	PBANKA_113660	PBANKA_083660	PBANKA_131840 (6PGD)	PBANKA_080390	PBANKA_072240	PBANKA_113280	PBANKA_062030	PBANKA_135570 (MyoA)	PBANKA_121050
PBANKA_135570 (MyoA)	PBANKA_030660	PBANKA_142190	PBANKA_134780 (CPN20)	PBANKA_102990	PBANKA_113960	PBANKA_040260 (IMC1a)	PBANKA_112780	PBANKA_103990	PBANKA_103980	PBANKA_143150 (RSPH9)	PBANKA_130630	PBANKA_020890	PBANKA_020020	PBANKA_131140	PBANKA_070030	PBANKA_082830	PBANKA_143220 (MDV1)
PBANKA_143490 (RKIP)	PBANKA_132710 (RON11)	PBANKA_135450	PBANKA_134300	PBANKA_103050 (MCMBP)	PBANKA_103980	PBANKA_050900 (EXP3)	berg13:tRNA:rfamscan:2048119-2048192	PBANKA_145840	PBANKA_093390 (GLO1)	PBANKA_030500 (SERA2)	PBANKA_130220	PBANKA_121220	PBANKA_094090 (RUVB2)	PBANKA_143030	PBANKA_100960	PBANKA_031360	PBANKA_113500 (YOP1L)
PBANKA_050180 (ELC)	PBANKA_092920	PBANKA_050470	PBANKA_135700	PBANKA_090280	PBANKA_093210 (DHHC9)	PBANKA_101920	PBANKA_121050	PBANKA_132400 (RPL29)	PBANKA_090200	PBANKA_142150	PBANKA_093860 (CK2alpha)	PBANKA_051450 (RPN9)	PBANKA_143720	PBANKA_062200	PBANKA_080680	PBANKA_062070	PBANKA_145840
PBANKA_010980	PBANKA_050180 (ELC)	PBANKA_134090	PBANKA_131670	PBANKA_040520 (CCT2)	PBANKA_093840 (ERC)	PBANKA_135840	PBANKA_031020	PBANKA_062050	PBANKA_144800 (PPR2)	PBANKA_122900	PBANKA_080410	PBANKA_041720 (PH)	PBANKA_020150	PBANKA_131040 (CEN2)	PBANKA_000380	PBANKA_135250	PBANKA_011160 (ROP14)
PBANKA_135250	berg11:tRNA:rfamscan:519723-519795	PBANKA_060320 (EIF5A)	PBANKA_141950	PBANKA_083100 (MSP1)	PBANKA_103960 (RPN6)	PBANKA_051950	PBANKA_113640 (EMC3)	PBANKA_110730 (NPL4)	PBANKA_051450 (RPN9)	PBANKA_135490 (IMC1k)	PBANKA_132560	PBANKA_120720 (AK1)	PBANKA_092810 (PGM1)	PBANKA_124470	PBANKA_142370 (GMD)	PBANKA_092260	PBANKA_120990
PBANKA_080810 (B9)	PBANKA_090860	PBANKA_051470	PBANKA_122310	PBANKA_092810 (PGM1)	PBANKA_110760 (P38)	PBANKA_114240	PBANKA_134810	PBANKA_131040 (CEN2)	PBANKA_100300 (LISP2)	PBANKA_051930	PBANKA_060270 (NAPL)	PBANKA_130230 (MCA2)	PBANKA_121890 (EF-1delta)	PBANKA_091250	PBANKA_000200	PBANKA_083000	PBANKA_062200
PBANKA_123620	PBANKA_123010	PBANKA_142330 (ALBA1)	PBANKA_110350	PBANKA_141080	PBANKA_041030 (RPN12)	PBANKA_121710 (pPK1)	PBANKA_103980	PBANKA_130480	PBANKA_091510 (CDC50B)	PBANKA_010070	PBANKA_094090 (RUVB2)	PBANKA_123780 (MDR1)	PBANKA_010560	PBANKA_144930 (ULG8)	PBANKA_080430 (MSH2-2)	PBANKA_111200	PBANKA_135380
PBANKA_040690	PBANKA_091165	PBANKA_103560 (ClpC)	PBANKA_132860 (MED4)	PBANKA_130480	PBANKA_082570 (TRF1)	PBANKA_050180 (ELC)	berg04:tRNA:rfamscan:398679-398751	PBANKA_135750 (LipA)	PBANKA_112570	PBANKA_120380	PBANKA_135750 (LipA)	PBANKA_010060 (SMAC)	PBANKA_093240 (BP2)	PBANKA_080720	PBANKA_123790	PBANKA_145080	PBANKA_051490 (P28)
PBANKA_102250 (P113)	PBANKA_071680	PBANKA_144310	PBANKA_114400 (RPN11)	PBANKA_060270 (NAPL)	PBANKA_091130	PBANKA_130510	PBANKA_092660 (GCN20)	PBANKA_040500	PBANKA_010710	PBANKA_030060	PBANKA_102990	PBANKA_131860	PBANKA_123310	PBANKA_081540	PBANKA_120450	PBANKA_082140	PBANKA_051450 (RPN9)
PBANKA_071270	berg06_18S	PBANKA_113330 (EF-1alpha)	PBANKA_142590	PBANKA_082750 (NADSYN)	PBANKA_050120 (UIS4)	PBANKA_050140 (RON12)	PBANKA_134000 (DHFS-FPGS)	PBANKA_082950	PBANKA_143590 (UIS27)	PBANKA_121080 (HGPRT)	PBANKA_132640 (GAPDH)	PBANKA_143220 (MDV1)	PBANKA_070020	PBANKA_142290	PBANKA_011080	PBANKA_052230	PBANKA_082950
PBANKA_090610	berg13:tRNA:rfamscan:2048119-2048192	PBANKA_102250 (P113)	PBANKA_141150	PBANKA_041240 (RNF1)	PBANKA_021410	PBANKA_146260	PBANKA_011130.1	PBANKA_134930	PBANKA_132640 (GAPDH)	PBANKA_130010	PBANKA_041030 (RPN12)	PBANKA_111530 (GAP40)	PBANKA_146610	PBANKA_133890 (GAPM1)	PBANKA_080040	PBANKA_144810	PBANKA_135860 (IDH)
PBANKA_093600	PBANKA_rRNA_RNA5	PBANKA_130500	PBANKA_062300	PBANKA_140840	PBANKA_010830 (DHHC2)	PBANKA_121240 (FS)	PBANKA_102460 (LISP1)	PBANKA_100350	PBANKA_135750 (LipA)	PBANKA_124710	PBANKA_040950	PBANKA_146500	PBANKA_010070	PBANKA_103830 (TRAM)	PBANKA_132010 (UIS25)	PBANKA_102760	PBANKA_134250
PBANKA_145490 (UIS8)	PBANKA_102570 (IMC1l)	PBANKA_136030 (ALBA4)	PBANKA_145610	PBANKA_122310	PBANKA_111760	PBANKA_135850	PBANKA_102140 (COX14)	PBANKA_100300 (LISP2)	PBANKA_133410	PBANKA_070070	PBANKA_121890 (EF-1delta)	PBANKA_041850	PBANKA_103060	PBANKA_143770	PBANKA_050690	PBANKA_114240	PBANKA_101700 (MIT3)
PBANKA_050690	PBANKA_API0037	PBANKA_100690	PBANKA_136370 (AP2-O4)	PBANKA_110350	PBANKA_103440 (PM4)	PBANKA_082580	PBANKA_113660	PBANKA_090200	PBANKA_140660	PBANKA_051490 (P28)	PBANKA_082750 (NADSYN)	PBANKA_080180 (BTP2)	PBANKA_120005	PBANKA_110200 (MPV17)	PBANKA_111500	PBANKA_146390	PBANKA_083040
PBANKA_020580 (eIK2)	PBANKA_rRNA_SSUF	PBANKA_102790 (SMB1)	PBANKA_141080	PBANKA_130120 (MED31)	PBANKA_093690 (ALP1)	PBANKA_140660	PBANKA_110200 (MPV17)	PBANKA_120400	PBANKA_093840 (ERC)	PBANKA_102350 (EIF3H)	PBANKA_120220 (EFTUD2)	PBANKA_133890 (GAPM1)	PBANKA_135750 (LipA)	PBANKA_060860	PBANKA_142910	PBANKA_134700	PBANKA_123370
PBANKA_102530 (EPAC)	berg13:tRNA:rfamscan:1996487-1996558	PBANKA_021060	PBANKA_060320 (EIF5A)	PBANKA_041840	PBANKA_145030 (ATPbeta)	PBANKA_094180 (H2B)	PBANKA_080420	PBANKA_112800	PBANKA_041820 (RAB7)	PBANKA_021580	PBANKA_041820 (RAB7)	PBANKA_000510 (Pb235)	PBANKA_052430	PBANKA_103880	PBANKA_124680	PBANKA_060490	PBANKA_050830
PBANKA_112800	PBANKA_140870		PBANKA_040550	PBANKA_100910	PBANKA_124600	PBANKA_121220	PBANKA_144320	PBANKA_030990	PBANKA_051940	PBANKA_081860 (PRP43)	PBANKA_021580	PBANKA_030500 (SERA2)	PBANKA_121650 (CYP19A)	PBANKA_135490 (IMC1k)	PBANKA_000020	PBANKA_081070 (SPM1)	PBANKA_135340 (PSOP7)
berg07_28S	PBANKA_141680		PBANKA_142330 (ALBA1)	PBANKA_030560 (ACP)	PBANKA_143590 (UIS27)	PBANKA_031630	PBANKA_133410	PBANKA_133410	PBANKA_050120 (UIS4)	PBANKA_114540	PBANKA_141080	PBANKA_141190	PBANKA_040050	PBANKA_141200	PBANKA_133890 (GAPM1)	PBANKA_092650	PBANKA_083690
PBANKA_050830	PBANKA_rRNA_21		PBANKA_122830 (LSD2)	PBANKA_020840 (MFR2)	PBANKA_102400 (ATrx1)	PBANKA_020650 (RAB5c)	PBANKA_111760	PBANKA_132030	PBANKA_051890	PBANKA_112080 (SRP68)	PBANKA_062320	PBANKA_141900	PBANKA_122310	PBANKA_092760	PBANKA_083690	PBANKA_123200	PBANKA_102960
PBANKA_140600	PBANKA_142290		PBANKA_102990	PBANKA_110500	PBANKA_060690	PBANKA_080220	PBANKA_010710	PBANKA_103980	PBANKA_142160	PBANKA_072260	PBANKA_134890	PBANKA_081900 (GAP50)	PBANKA_133410	PBANKA_110410 (TPM2)	PBANKA_070420 (CPT)	PBANKA_110990 (SIP)	PBANKA_131190
PBANKA_041250	PBANKA_082040 (MFS3)		PBANKA_130280 (TPx1)	PBANKA_082380 (FabG)	PBANKA_121070 (QCR7)	PBANKA_082440	PBANKA_093390 (GLO1)	PBANKA_121400 (HSP60)	PBANKA_103960 (RPN6)	PBANKA_093860 (CK2alpha)	PBANKA_103220	PBANKA_072180	PBANKA_124595	PBANKA_010320	PBANKA_143750 (AP2-G)	PBANKA_101440	PBANKA_091510 (CDC50B)
PBANKA_132800 (UIS2)	PBANKA_123350 (PUF1)		PBANKA_041240 (RNF1)	PBANKA_112720	PBANKA_133200 (U2AF2)	PBANKA_061150	PBANKA_132030	PBANKA_132860 (MED4)	PBANKA_020650 (RAB5c)	PBANKA_124610.2	PBANKA_040940 (PKRP)	PBANKA_041820 (RAB7)	PBANKA_132860 (MED4)	PBANKA_130270	PBANKA_082590	PBANKA_136370 (AP2-O4)	PBANKA_114240
PBANKA_030660	PBANKA_071920 (PUF2)		PBANKA_110500	PBANKA_142550	PBANKA_030490 (SERA3)	PBANKA_132690	PBANKA_121890 (EF-1delta)	PBANKA_104000	PBANKA_130230 (MCA2)	PBANKA_010030	PBANKA_112080 (SRP68)	PBANKA_130220	PBANKA_145160 (UBA2)	PBANKA_011080	PBANKA_060580 (LIMP)	PBANKA_011160 (ROP14)	PBANKA_000330
PBANKA_030390 (PAT)	PBANKA_090610		PBANKA_142350	PBANKA_134350	PBANKA_082440	PBANKA_090200	PBANKA_142960 (PRS)	PBANKA_120730 (DPH5)	PBANKA_131010	PBANKA_134900 (MSRP2)	PBANKA_132160	PBANKA_110760 (P38)	PBANKA_052420 (SEP2)	PBANKA_141720	PBANKA_131290	PBANKA_140990 (AP1M1)	PBANKA_146130
PBANKA_111690	PBANKA_122590		PBANKA_061540	PBANKA_090210 (SLARP)	PBANKA_121980	PBANKA_100230	PBANKA_121560 (RPS3A)	PBANKA_010710	PBANKA_020910 (TRSP)	PBANKA_083100 (MSP1)	PBANKA_092810 (PGM1)	PBANKA_120790 (PPM10)	PBANKA_140060 (RhopH1A)	PBANKA_146610	PBANKA_144800 (PPR2)	PBANKA_102310	PBANKA_051500 (P25)
PBANKA_133690	PBANKA_101040		PBANKA_142360	PBANKA_136030 (ALBA4)	PBANKA_100130	PBANKA_050690	PBANKA_100350	PBANKA_092810 (PGM1)	PBANKA_122310	PBANKA_110130 (SBP1)	PBANKA_136550 (IBIS1)	PBANKA_010050	PBANKA_143220 (MDV1)	PBANKA_094230	PBANKA_124690	PBANKA_031350	PBANKA_101430 (ATG5)
PBANKA_140330 (NIF1)	PBANKA_143360 (TRAMP)		PBANKA_080740	PBANKA_121820 (CCT5)	PBANKA_111530 (GAP40)	PBANKA_133890 (GAPM1)	PBANKA_103990	PBANKA_083250	PBANKA_145020 (SHMT)	PBANKA_100850 (PTEX150)	PBANKA_140060 (RhopH1A)	PBANKA_142600 (CARM1)	PBANKA_134900 (MSRP2)	PBANKA_114310	PBANKA_082170	PBANKA_135490 (IMC1k)	PBANKA_051110
PBANKA_145290	PBANKA_120420 (IMP4)		PBANKA_140760	PBANKA_130630	PBANKA_050010	PBANKA_134350	PBANKA_051450 (RPN9)	PBANKA_122310	PBANKA_011130.1	PBANKA_134890	PBANKA_123220 (FACT-L)	PBANKA_020910 (TRSP)	PBANKA_093860 (CK2alpha)	PBANKA_135870	PBANKA_060060 (NEK3)	PBANKA_101430 (ATG5)	PBANKA_102000
PBANKA_143370	PBANKA_API0032 (ORF91)		PBANKA_123480 (RPS9)	PBANKA_070800 (SEC23)	PBANKA_011030	PBANKA_140640	PBANKA_135750 (LipA)	PBANKA_121360 (CysRS)	PBANKA_082380 (FabG)	PBANKA_140130	PBANKA_100300 (LISP2)	PBANKA_020160 (ETRAMP)	PBANKA_070110	PBANKA_143750 (AP2-G)	PBANKA_113500 (YOP1L)	PBANKA_102440	PBANKA_071320
PBANKA_140090	PBANKA_API0035 (rps8)		PBANKA_141590	PBANKA_123220 (FACT-L)	PBANKA_132860 (MED4)	PBANKA_121250 (MSA180)	PBANKA_092150 (SNRPF)	PBANKA_121890 (EF-1delta)	PBANKA_082090 (ELO-A)	PBANKA_103960 (RPN6)	PBANKA_123780 (MDR1)	PBANKA_031620	PBANKA_112080 (SRP68)	PBANKA_113950 (CCR4-2)	PBANKA_100250 (S10)	PBANKA_110730 (NPL4)	PBANKA_102050
PBANKA_142310	berg11:tRNA:rfamscan:1690662-1690735		PBANKA_123100 (RPS11)	PBANKA_131670	PBANKA_140070	PBANKA_140070	PBANKA_082950	PBANKA_071330 (HINT1)	PBANKA_021150	PBANKA_121020 (PREBP)	PBANKA_121820 (CCT5)	PBANKA_092700 (TKL2)	PBANKA_135700	PBANKA_090790	PBANKA_132940	PBANKA_072010	PBANKA_091670
PBANKA_060950	PBANKA_124060 (IMC1g)		PBANKA_144110 (HAD2)	PBANKA_110790 (TPT)	PBANKA_101440	PBANKA_134910 (MSP7)	PBANKA_052000	PBANKA_021150	PBANKA_052000	PBANKA_051700 (ETRAMP10.2)	PBANKA_122310	PBANKA_130730 (WLP1)	PBANKA_052060 (ERH)	PBANKA_112310	PBANKA_101820	PBANKA_123900	PBANKA_131130
PBANKA_020090	PBANKA_071320		PBANKA_120660	PBANKA_070270 (ROM3)	PBANKA_145160 (UBA2)	PBANKA_030490 (SERA3)	PBANKA_MIT0001 (COX3)	PBANKA_060680	PBANKA_123310	PBANKA_040550	PBANKA_020160 (ETRAMP)	PBANKA_101450 (PMIX)	PBANKA_010060 (SMAC)	PBANKA_091540	PBANKA_135970 (P47)	PBANKA_133680	PBANKA_135850
PBANKA_090400	berg10:rRNA:rfamscan:938985-939103		PBANKA_142420	PBANKA_133280 (ACC)	PBANKA_052420 (SEP2)	PBANKA_083660	PBANKA_120730 (DPH5)	PBANKA_011130.1	PBANKA_102400 (ATrx1)	PBANKA_020150	PBANKA_101430 (ATG5)	PBANKA_000400	PBANKA_122900	PBANKA_082550	PBANKA_141720	PBANKA_101900	PBANKA_131860
PBANKA_030600 (P230p)	PBANKA_140325		PBANKA_010100	PBANKA_050160 (GRASP)	PBANKA_010060 (SMAC)	PBANKA_113780 (GAC)	PBANKA_080340	PBANKA_133200 (U2AF2)	PBANKA_090280	PBANKA_082670 (PV5)	PBANKA_093220	PBANKA_050690	PBANKA_061890	PBANKA_122890 (WARP)	PBANKA_141200	PBANKA_113810 (14-3-3II)	PBANKA_031350
PBANKA_062070	PBANKA_rRNA_10.1		PBANKA_122920	PBANKA_050180 (ELC)	PBANKA_041780	PBANKA_134470 (ACBP1)	PBANKA_040530	PBANKA_144320	PBANKA_112800	PBANKA_081660	PBANKA_123310	PBANKA_020900	PBANKA_092150 (SNRPF)	PBANKA_131290	PBANKA_113890	PBANKA_146300 (G377)	PBANKA_010980
PBANKA_120420 (IMP4)	PBANKA_071450		PBANKA_102350 (EIF3H)	PBANKA_030820	PBANKA_050500	PBANKA_120400	PBANKA_040500	PBANKA_102400 (ATrx1)	PBANKA_051950	PBANKA_144480 (TLAP1)	PBANKA_010060 (SMAC)	PBANKA_091030 (GCalpha)	PBANKA_021580	PBANKA_091090 (SPELD)	PBANKA_110150 (APC3)	PBANKA_050690	PBANKA_082740
PBANKA_145680 (SNF7)	PBANKA_140600		PBANKA_041840	PBANKA_134090	PBANKA_083020 (RhopH2)	PBANKA_080390	PBANKA_140130	PBANKA_141080	PBANKA_041600 (RhopH3)	PBANKA_132560	PBANKA_142410 (MED21)	PBANKA_031350	PBANKA_101440	PBANKA_134230.2	PBANKA_121080 (HGPRT)	PBANKA_061780	PBANKA_142290
PBANKA_040900	PBANKA_131070		PBANKA_103050 (MCMBP)	PBANKA_110760 (P38)	PBANKA_103000 (DHS)	PBANKA_093220	PBANKA_112740	PBANKA_060700	PBANKA_132860 (MED4)	PBANKA_052420 (SEP2)	PBANKA_121980	PBANKA_031140 (STK2)	PBANKA_093220	PBANKA_050450	PBANKA_136090	PBANKA_131950 (CCP2)	PBANKA_083000
PBANKA_082090 (ELO-A)	PBANKA_090280		PBANKA_050510 (ARF1)	PBANKA_122830 (LSD2)	PBANKA_082750 (NADSYN)	PBANKA_100130	PBANKA_130730 (WLP1)	PBANKA_092150 (SNRPF)	PBANKA_094180 (H2B)	PBANKA_041850	PBANKA_102350 (EIF3H)	PBANKA_135140 (PH2)	PBANKA_052090	PBANKA_062030	PBANKA_122890 (WARP)	PBANKA_102000	PBANKA_071980
PBANKA_131860	PBANKA_083210		PBANKA_094220 (RPC25)	PBANKA_071490 (aLipDH)	PBANKA_114400 (RPN11)	PBANKA_134700	PBANKA_103960 (RPN6)	PBANKA_093840 (ERC)	PBANKA_083250	PBANKA_140040	PBANKA_093240 (BP2)	PBANKA_052430	PBANKA_142410 (MED21)	PBANKA_083010	PBANKA_070080	PBANKA_144500 (SPM2)	PBANKA_114050
PBANKA_113060	PBANKA_rRNA_17.2		PBANKA_123220 (FACT-L)	PBANKA_141670 (G3PAT)	PBANKA_121710 (pPK1)	PBANKA_010290 (SIP2)	PBANKA_040520 (CCT2)	PBANKA_MIT0001 (COX3)	PBANKA_082590	PBANKA_094090 (RUVB2)	PBANKA_132860 (MED4)	PBANKA_010830 (DHHC2)	PBANKA_114400 (RPN11)	PBANKA_121330	PBANKA_134020 (LSM6)	PBANKA_051110	PBANKA_134700
PBANKA_130120 (MED31)	PBANKA_050160 (GRASP)		PBANKA_130480	PBANKA_113710 (PRMT5)	PBANKA_110100	PBANKA_010070	PBANKA_112510 (FabB/FabF)	PBANKA_082400	PBANKA_133200 (U2AF2)	PBANKA_021455	PBANKA_122020	PBANKA_141980 (PDEbeta)	PBANKA_124660 (CP1)	PBANKA_071250	PBANKA_050430	PBANKA_051070	PBANKA_092940 (MLC-B)
PBANKA_051420 (CLAMP)	PBANKA_111600 (TLP)		PBANKA_050360	PBANKA_141050 (MCAT)	PBANKA_144110 (HAD2)	PBANKA_124710	PBANKA_071330 (HINT1)	PBANKA_040520 (CCT2)	PBANKA_121360 (CysRS)	PBANKA_120870 (SDH4)	PBANKA_070060	PBANKA_090200	PBANKA_132630 (CYT1)	PBANKA_103820 (MISFIT)	PBANKA_103830 (TRAM)	PBANKA_083270 (AKLP2)	PBANKA_010450
PBANKA_130550	PBANKA_020900		PBANKA_050500	PBANKA_141590	PBANKA_132070 (SPP)	PBANKA_132630 (CYT1)	PBANKA_021150	PBANKA_143590 (UIS27)	PBANKA_112080 (SRP68)	PBANKA_041600 (RhopH3)	PBANKA_083680 (EMAP1)	PBANKA_131900	PBANKA_114660	PBANKA_082170	PBANKA_062315	PBANKA_061550	PBANKA_081900 (GAP50)
PBANKA_112520	PBANKA_API0030 (rps12)		PBANKA_091220 (SRP72)	PBANKA_123600	PBANKA_090280	PBANKA_110760 (P38)	PBANKA_092810 (PGM1)	PBANKA_093220	PBANKA_144320	PBANKA_122600	PBANKA_111740	PBANKA_052450	PBANKA_040650 (CCT7)	PBANKA_135860 (IDH)	PBANKA_060330 (G37)	PBANKA_060860	PBANKA_081070 (SPM1)
PBANKA_092800	PBANKA_API0012 (sufB)		PBANKA_146510	PBANKA_130730 (WLP1)	PBANKA_093290 (G3PDH)	PBANKA_100170	PBANKA_052090	PBANKA_135700	PBANKA_121890 (EF-1delta)	PBANKA_131670	PBANKA_145160 (UBA2)	PBANKA_061150	PBANKA_144110 (HAD2)	PBANKA_102030	PBANKA_146330	PBANKA_114190 (DIP13)	PBANKA_114340
PBANKA_142910	berg11:tRNA:rfamscan:1693206-1693276		PBANKA_113340 (EF-1alpha)	PBANKA_060110 (PIC)	PBANKA_103210 (RAP1)	PBANKA_124610.2	PBANKA_133200 (U2AF2)	PBANKA_094180 (H2B)	PBANKA_146260	PBANKA_051900	PBANKA_111300 (PNP)	PBANKA_071310 (RON5)	PBANKA_121560 (RPS3A)	PBANKA_041760 (CCp4)	PBANKA_100350	PBANKA_071970	PBANKA_080680
PBANKA_112680 (HECT1)	PBANKA_API0036 (rpl14)		PBANKA_020870 (LytB)	PBANKA_130740 (PARN)	PBANKA_082090 (ELO-A)	PBANKA_100300 (LISP2)	PBANKA_135200 (EF-1gamma)	PBANKA_060270 (NAPL)	PBANKA_050500	PBANKA_143660 (IMC1h)	PBANKA_040910	PBANKA_145150	PBANKA_083680 (EMAP1)	PBANKA_083700	PBANKA_082440	PBANKA_135960 (P48/45)	PBANKA_100650 (KAE1)
PBANKA_061590 (CRMP2)	PBANKA_102530 (EPAC)		PBANKA_120220 (EFTUD2)	PBANKA_134690	PBANKA_110350	PBANKA_030510 (SERA1)	PBANKA_093840 (ERC)	PBANKA_123600	PBANKA_041030 (RPN12)	PBANKA_121560 (RPS3A)	PBANKA_083220	PBANKA_145720 (DOC2)	PBANKA_124710	PBANKA_060950	PBANKA_021390	PBANKA_051100 (HCS1)	PBANKA_031140 (STK2)
PBANKA_000490	PBANKA_135438		PBANKA_144680 (CPN60)	PBANKA_112740	PBANKA_070290	PBANKA_010060 (SMAC)	PBANKA_061910	PBANKA_142960 (PRS)	PBANKA_083260	PBANKA_111760	PBANKA_140490 (RPT4)	PBANKA_130630	PBANKA_132400 (RPL29)	PBANKA_132080	PBANKA_110730 (NPL4)	PBANKA_080720	PBANKA_145880
PBANKA_136140	PBANKA_083400		PBANKA_110790 (TPT)	PBANKA_122580 (CYP24)	PBANKA_134350	PBANKA_121070 (QCR7)	PBANKA_132860 (MED4)	PBANKA_141180	PBANKA_071330 (HINT1)	PBANKA_093250 (SET7)	PBANKA_021150	PBANKA_120400	PBANKA_144900 (MiGS)	PBANKA_112900 (PSOP6)	PBANKA_122990	PBANKA_050430	PBANKA_133660
PBANKA_100520	PBANKA_rRNA_RNA4		PBANKA_140840	PBANKA_082610 (aPRS)	PBANKA_122310	PBANKA_131900	PBANKA_060270 (NAPL)	PBANKA_103000 (DHS)	PBANKA_121070 (QCR7)	PBANKA_110140 (RAP2/3)	PBANKA_145030 (ATPbeta)	PBANKA_146490 (RON3)	PBANKA_051700 (ETRAMP10.2)	PBANKA_102960	PBANKA_083270 (AKLP2)	PBANKA_031330	PBANKA_050520
PBANKA_145500 (SAMC)	PBANKA_112370		PBANKA_010590 (UROD)	PBANKA_122980 (FABI)	PBANKA_071530	PBANKA_111960 (MSP10)	PBANKA_135700	PBANKA_112080 (SRP68)	PBANKA_133820 (FabZ)	PBANKA_052370	PBANKA_144680 (CPN60)	PBANKA_124610.2	PBANKA_144320	PBANKA_081420	PBANKA_135870	PBANKA_145160 (UBA2)	PBANKA_101440
PBANKA_090720	PBANKA_041010		PBANKA_051100 (HCS1)	PBANKA_072050	PBANKA_030500 (SERA2)	PBANKA_112010	PBANKA_141950	PBANKA_123310	PBANKA_060700	PBANKA_060950	PBANKA_144110 (HAD2)	PBANKA_111280	PBANKA_123780 (MDR1)	PBANKA_093260	PBANKA_082120	PBANKA_142300	PBANKA_070480
PBANKA_124060 (IMC1g)	PBANKA_090540		PBANKA_082380 (FabG)	PBANKA_122090	PBANKA_122490	PBANKA_030500 (SERA2)	PBANKA_122310	PBANKA_135200 (EF-1gamma)	PBANKA_144110 (HAD2)	PBANKA_131850	PBANKA_093120 (HSP101)	PBANKA_132160	PBANKA_091920	PBANKA_100960	PBANKA_130510	PBANKA_090680	PBANKA_000200
PBANKA_091080	PBANKA_072100		PBANKA_132030	PBANKA_080740	PBANKA_060270 (NAPL)	PBANKA_081840	PBANKA_083260	PBANKA_121560 (RPS3A)	PBANKA_132400 (RPL29)	PBANKA_031490	PBANKA_113420	PBANKA_121710 (pPK1)	PBANKA_132560	PBANKA_030160	PBANKA_091100	PBANKA_071450	PBANKA_082550
PBANKA_040260 (IMC1a)	PBANKA_122250 (PMX)		PBANKA_083210	PBANKA_050510 (ARF1)	PBANKA_070280	PBANKA_052480 (SEP1)	PBANKA_103000 (DHS)	PBANKA_101440	PBANKA_052090	PBANKA_083070	PBANKA_061370	PBANKA_050330	PBANKA_114630	PBANKA_133500	PBANKA_083650	PBANKA_062345	PBANKA_050060
PBANKA_020840 (MFR2)	PBANKA_110770 (SET9)		PBANKA_123210 (SR1)	PBANKA_010100	PBANKA_135990 (WDR92)	PBANKA_140920	PBANKA_100230	PBANKA_132560	PBANKA_134350	PBANKA_133500	PBANKA_124590	PBANKA_122940	PBANKA_124670	PBANKA_120450	PBANKA_020170	PBANKA_130510	PBANKA_062345
PBANKA_060800 (PBGD)	PBANKA_052080		PBANKA_134890	PBANKA_142680	PBANKA_070320	PBANKA_092700 (TKL2)	PBANKA_083250	PBANKA_141580	PBANKA_141670 (G3PAT)	PBANKA_040950	PBANKA_110350	PBANKA_140870	PBANKA_000120	PBANKA_110120	PBANKA_142140 (MYCBP)	PBANKA_061620	PBANKA_101820
PBANKA_031180 (ACS9)	PBANKA_131140		PBANKA_080410	PBANKA_083670	PBANKA_110160 (CAF1A)	PBANKA_050800	PBANKA_094180 (H2B)	PBANKA_040800	PBANKA_110760 (P38)	PBANKA_110350	PBANKA_142420	PBANKA_030510 (SERA1)	PBANKA_136570	PBANKA_123790	PBANKA_000240	PBANKA_093260	PBANKA_020170
PBANKA_120990	PBANKA_API0060 (ClpM)		PBANKA_120500 (GBP2)	PBANKA_111140 (INO1)	PBANKA_103050 (MCMBP)	PBANKA_070770	PBANKA_102400 (ATrx1)	PBANKA_052090	PBANKA_135700	PBANKA_111530 (GAP40)	PBANKA_091220 (SRP72)	PBANKA_092370 (EK)	PBANKA_124690	PBANKA_133480	PBANKA_144930 (ULG8)	PBANKA_121050	PBANKA_020090
PBANKA_133660	PBANKA_140920		PBANKA_110340 (RPL31)	PBANKA_114070 (FC)	PBANKA_082610 (aPRS)	PBANKA_110210	PBANKA_141080	PBANKA_050500	PBANKA_130220	PBANKA_020160 (ETRAMP)	PBANKA_070110	PBANKA_142910	PBANKA_146590	PBANKA_123720 (RPL17)	PBANKA_030290	PBANKA_050180 (ELC)	PBANKA_145080
PBANKA_124300 (DHHC7)	PBANKA_030380 (SufE)		PBANKA_030560 (ACP)	PBANKA_092380 (pdhA)	PBANKA_130200	PBANKA_041780	PBANKA_090200	PBANKA_051100 (HCS1)	PBANKA_091350	PBANKA_060860	PBANKA_122200 (SAP18)	PBANKA_083560 (PKAc)	PBANKA_103440 (PM4)	PBANKA_010510	PBANKA_103870	PBANKA_133470 (TMEM43)	PBANKA_135250
PBANKA_091799	PBANKA_113810 (14-3-3II)		PBANKA_100910	PBANKA_110600	PBANKA_082380 (FabG)	PBANKA_111530 (GAP40)	PBANKA_135440	PBANKA_141590	PBANKA_082950	PBANKA_120220 (EFTUD2)	PBANKA_083620	PBANKA_135850	PBANKA_051940	PBANKA_121830	PBANKA_031360	PBANKA_071640	PBANKA_103870
PBANKA_021130 (NFS1)	PBANKA_rRNA_14		PBANKA_143105 (CPN10)	PBANKA_130110	PBANKA_130630	PBANKA_146060	PBANKA_141180	PBANKA_052060 (ERH)	PBANKA_134900 (MSRP2)	PBANKA_122200 (SAP18)	PBANKA_060030	PBANKA_143710	PBANKA_030060	PBANKA_062040	PBANKA_133370 (PDEdelta)	PBANKA_110330 (MyoB)	PBANKA_142170 (PSOP20)
PBANKA_112370	PBANKA_133170		PBANKA_070280	PBANKA_142610	PBANKA_110500	PBANKA_141380	PBANKA_111740	PBANKA_113220	PBANKA_060680	PBANKA_112040 (ALV7)	PBANKA_136030 (ALBA4)	PBANKA_132220 (SAS4)	PBANKA_113420	PBANKA_101920	PBANKA_070470	PBANKA_103520 (CCp3)	PBANKA_136440 (IMC1f)
PBANKA_135850	PBANKA_090400		PBANKA_103220	PBANKA_133690	PBANKA_083030	PBANKA_100560	PBANKA_040550	PBANKA_133820 (FabZ)	PBANKA_121400 (HSP60)	PBANKA_103060	PBANKA_114400 (RPN11)	PBANKA_124060 (IMC1g)	PBANKA_111740	PBANKA_142370 (GMD)	PBANKA_110120	PBANKA_112100	PBANKA_141930
PBANKA_061620	PBANKA_132510		PBANKA_051860	PBANKA_121740	PBANKA_020930 (ARP1)	PBANKA_092260	PBANKA_093860 (CK2alpha)	PBANKA_103960 (RPN6)	PBANKA_082750 (NADSYN)	PBANKA_040520 (CCT2)	PBANKA_020150	PBANKA_082440	PBANKA_102990	PBANKA_145840	PBANKA_103790	PBANKA_123350 (PUF1)	PBANKA_090610
PBANKA_102010 (PP7)	PBANKA_113950 (CCR4-2)		PBANKA_135450	PBANKA_133890 (GAPM1)	PBANKA_070800 (SEC23)	PBANKA_051300 (IMC1m)	PBANKA_040540 (RPS12)	PBANKA_081860 (PRP43)	PBANKA_141370	PBANKA_010980	PBANKA_010650	PBANKA_020790	PBANKA_072260	PBANKA_123840	PBANKA_092360 (MGE1)	PBANKA_061640	PBANKA_040260 (IMC1a)
PBANKA_145120	PBANKA_112810 (PL)		PBANKA_112740	PBANKA_040220 (Plrx)	PBANKA_011210 (ApiAP2)	PBANKA_131860	PBANKA_132560	PBANKA_080340	PBANKA_134440 (AMPD)	PBANKA_122020	PBANKA_070100 (SLTRiP)	PBANKA_143660 (IMC1h)	PBANKA_052270	PBANKA_010830 (DHHC2)	PBANKA_040260 (IMC1a)	PBANKA_093110	PBANKA_090010
PBANKA_070210 (FT1)	PBANKA_061590 (CRMP2)		PBANKA_121400 (HSP60)	PBANKA_132680 (RFC3)	PBANKA_050510 (ARF1)	PBANKA_082570 (TRF1)	PBANKA_091130	PBANKA_082380 (FabG)	PBANKA_141080	PBANKA_123360 (PSOP13)	PBANKA_083070	PBANKA_040900	PBANKA_071330 (HINT1)	PBANKA_142150	PBANKA_143150 (RSPH9)	PBANKA_092660 (GCN20)	PBANKA_093880
PBANKA_050010	PBANKA_133770		PBANKA_081390 (RPN8)	PBANKA_083310 (M18AAP)	PBANKA_030560 (ACP)	PBANKA_103170	PBANKA_123310	PBANKA_061910	PBANKA_144100 (HAD3)	PBANKA_144330	PBANKA_130530 (FACT-S)	PBANKA_103980	PBANKA_135740 (USB1)	PBANKA_121910 (IMC1d)	PBANKA_114340	PBANKA_060800 (PBGD)	PBANKA_134440 (AMPD)
PBANKA_041780	PBANKA_134470 (ACBP1)		PBANKA_142550	PBANKA_041200 (DER1-2)	PBANKA_141150	PBANKA_133170	PBANKA_123600	PBANKA_140130	PBANKA_110790 (TPT)	PBANKA_143750 (AP2-G)	PBANKA_052430	PBANKA_091070	PBANKA_101430 (ATG5)	PBANKA_123130 (MFS1)	PBANKA_102960	PBANKA_133500	PBANKA_142150
PBANKA_080530	PBANKA_134440 (AMPD)		PBANKA_060110 (PIC)	PBANKA_051100 (HCS1)	PBANKA_132160	PBANKA_091560 (AQP)	PBANKA_141590	PBANKA_130120 (MED31)	PBANKA_092810 (PGM1)	PBANKA_123780 (MDR1)	PBANKA_100030	PBANKA_144180	PBANKA_051910	PBANKA_094160	PBANKA_131720 (NTH)	PBANKA_141480	PBANKA_135460 (ISC1)
PBANKA_144500 (SPM2)	PBANKA_144930 (ULG8)		PBANKA_130380 (TIM)	PBANKA_133590	PBANKA_050170	PBANKA_140870	PBANKA_052060 (ERH)	PBANKA_111220	PBANKA_103440 (PM4)	PBANKA_083680 (EMAP1)	PBANKA_103050 (MCMBP)	PBANKA_093840 (ERC)	PBANKA_121360 (CysRS)	PBANKA_133370 (PDEdelta)	PBANKA_146070 (DPAP2)	PBANKA_031630	PBANKA_131530 (LAP5)
PBANKA_144930 (ULG8)	PBANKA_134250		PBANKA_131990	PBANKA_130720 (LSM5)	PBANKA_133690	PBANKA_121330	PBANKA_041240 (RNF1)	PBANKA_083210	PBANKA_111530 (GAP40)	PBANKA_132640 (GAPDH)	PBANKA_021460	PBANKA_052090	PBANKA_100300 (LISP2)	PBANKA_060330 (G37)	PBANKA_136570	PBANKA_010980	PBANKA_145950 (MTIP)
PBANKA_090200	PBANKA_120990		PBANKA_133830	PBANKA_110360 (ATPase3)	PBANKA_131930 (FER2)	PBANKA_031150	PBANKA_010100	PBANKA_145755	PBANKA_081820	PBANKA_062340	PBANKA_083670	PBANKA_145420	PBANKA_142330 (ALBA1)	PBANKA_120420 (IMP4)	PBANKA_082830	PBANKA_090400	PBANKA_061780
PBANKA_144950	PBANKA_API0017 (rpoC2)		PBANKA_113330 (EF-1alpha)	PBANKA_132100	PBANKA_136370 (AP2-O4)	PBANKA_000510 (Pb235)	PBANKA_142410 (MED21)	PBANKA_144100 (HAD3)	PBANKA_122980 (FABI)	PBANKA_122420	PBANKA_100600	PBANKA_051140 (nPrx)	PBANKA_140130	PBANKA_100250 (S10)	PBANKA_123130 (MFS1)	PBANKA_062040	PBANKA_122250 (PMX)
PBANKA_041260	PBANKA_145120		PBANKA_020280 (AKLP1)	PBANKA_140310	PBANKA_123220 (FACT-L)	PBANKA_091540	PBANKA_083210	PBANKA_103810	PBANKA_070320	PBANKA_141930	PBANKA_050900 (EXP3)	PBANKA_103960 (RPN6)	PBANKA_123220 (FACT-L)	PBANKA_134250	PBANKA_050450	PBANKA_040260 (IMC1a)	PBANKA_000380
PBANKA_102050	PBANKA_rRNA_RNA6		PBANKA_123600	PBANKA_131990	PBANKA_030510 (SERA1)	PBANKA_052090	PBANKA_101310	PBANKA_100460	PBANKA_131670	PBANKA_093200 (RON4)	PBANKA_052420 (SEP2)	PBANKA_041030 (RPN12)	PBANKA_140890	PBANKA_124110 (WDR55)	PBANKA_124350	PBANKA_040270 (IMC1e)	PBANKA_060490
PBANKA_000370	PBANKA_145490 (UIS8)		PBANKA_112810 (PL)	PBANKA_130470 (MFS6)	PBANKA_030480 (SERA4)	PBANKA_021410	PBANKA_061890	PBANKA_010560	PBANKA_051920	PBANKA_062330	PBANKA_080910 (PA28)	PBANKA_133200 (U2AF2)	PBANKA_142720 (PPM5)	PBANKA_082120	PBANKA_071400 (DMC1)	PBANKA_060950	PBANKA_000370
PBANKA_093350 (ROM1)	PBANKA_071380 (UBA3)		PBANKA_134090	PBANKA_050470	PBANKA_141080	PBANKA_103980	PBANKA_123090	PBANKA_121650 (CYP19A)	PBANKA_060270 (NAPL)	PBANKA_000160 (Pb235)	PBANKA_124600	PBANKA_020460 (PHIL1)	PBANKA_091130	PBANKA_071980	PBANKA_112780	PBANKA_110770 (SET9)	PBANKA_123350 (PUF1)
PBANKA_131820 (ISU)	PBANKA_135250		PBANKA_141580	PBANKA_120690	PBANKA_145370 (ApiAP2)	PBANKA_062300	PBANKA_144110 (HAD2)	PBANKA_113010 (TFB4)	PBANKA_080910 (PA28)	PBANKA_140060 (RhopH1A)	PBANKA_122900	PBANKA_132630 (CYT1)	PBANKA_136568	PBANKA_000320	PBANKA_083160	PBANKA_113140 (MCA1)	PBANKA_136370 (AP2-O4)
PBANKA_120400	PBANKA_API0041 (RPL2)		PBANKA_141910	PBANKA_070930 (NEP1)	PBANKA_132680 (RFC3)	PBANKA_041850	PBANKA_071510	PBANKA_081820	PBANKA_123600	PBANKA_052470	PBANKA_100910	PBANKA_083030	PBANKA_082670 (PV5)	PBANKA_100050	PBANKA_120040	PBANKA_000490	PBANKA_090460
PBANKA_113140 (MCA1)	PBANKA_MIT0001 (COX3)		PBANKA_101000	PBANKA_100380	PBANKA_112420	PBANKA_041820 (RAB7)	PBANKA_120440 (ALBA3)	PBANKA_111740	PBANKA_040520 (CCT2)	PBANKA_113710 (PRMT5)	PBANKA_020870 (LytB)	PBANKA_122550	PBANKA_050110 (SEP3)	PBANKA_080180 (BTP2)	PBANKA_140090	PBANKA_083250	PBANKA_091100
PBANKA_144970	PBANKA_020580 (eIK2)		PBANKA_030820	PBANKA_080690	PBANKA_094190 (H4)	PBANKA_130210	PBANKA_123080 (PDXK)	PBANKA_082090 (ELO-A)	PBANKA_092320 (ICAP2)	PBANKA_131290	PBANKA_040650 (CCT7)	PBANKA_091670	PBANKA_060680	PBANKA_010990 (BTP1)	PBANKA_081420	PBANKA_141930	PBANKA_102950
PBANKA_090315	PBANKA_101900		PBANKA_082340 (PGK)	PBANKA_123150	PBANKA_100910	PBANKA_060390 (HADO)	PBANKA_131840 (6PGD)	PBANKA_080740	PBANKA_132630 (CYT1)	PBANKA_113490	PBANKA_010670	PBANKA_114580 (MAHRP1a)	PBANKA_134300	PBANKA_060580 (LIMP)	PBANKA_144500 (SPM2)	PBANKA_112040 (ALV7)	PBANKA_090680
PBANKA_145300	PBANKA_143760 (GAP45)		PBANKA_145510 (RFC4)	PBANKA_144510 (ClpQ)	PBANKA_050180 (ELC)	PBANKA_020900	PBANKA_130120 (MED31)	PBANKA_131990	PBANKA_050180 (ELC)	PBANKA_103220	PBANKA_140130	PBANKA_061520 (CDPK4)	PBANKA_083260	PBANKA_090380	PBANKA_133620	PBANKA_091510 (CDC50B)	PBANKA_123200
PBANKA_083280	PBANKA_090550		PBANKA_141090 (IF2a)	PBANKA_094350 (SufD)	PBANKA_080950	PBANKA_040690	PBANKA_123750 (BUD31)	PBANKA_083260	PBANKA_141100	PBANKA_091220 (SRP72)	PBANKA_010460 (RAD50)	PBANKA_031210	PBANKA_130630	PBANKA_131720 (NTH)	PBANKA_030160	PBANKA_040320 (CSP)	PBANKA_135490 (IMC1k)
PBANKA_021410	PBANKA_091080		PBANKA_131480 (eEF2)	PBANKA_091870	PBANKA_112720	PBANKA_133660	PBANKA_142360	PBANKA_091350	PBANKA_131840 (6PGD)	PBANKA_103980	PBANKA_050110 (SEP3)	PBANKA_040640	PBANKA_121780 (SPC25)	PBANKA_132940	PBANKA_113140 (MCA1)	PBANKA_121910 (IMC1d)	PBANKA_142910
PBANKA_081480	PBANKA_112800		PBANKA_103990	PBANKA_091520	PBANKA_080590	PBANKA_122940	PBANKA_140760	PBANKA_131840 (6PGD)	PBANKA_040420	PBANKA_020870 (LytB)	PBANKA_103060	PBANKA_110160 (CAF1A)	PBANKA_091900 (RPN7)	PBANKA_145390	PBANKA_140370 (ApiAP2)	PBANKA_082950	PBANKA_120350
PBANKA_143420 (RRS)	PBANKA_101750 (UIS28)		PBANKA_134000 (DHFS-FPGS)	PBANKA_102450	PBANKA_112520	PBANKA_130200	PBANKA_141580	PBANKA_144110 (HAD2)	PBANKA_132690	PBANKA_132910 (PM8)	PBANKA_135720 (GRP170)	PBANKA_100060	PBANKA_145030 (ATPbeta)	PBANKA_000200	PBANKA_051200 (DHHC10)	PBANKA_134590	PBANKA_112470
PBANKA_133770	PBANKA_111200		PBANKA_031560	PBANKA_112790	PBANKA_122580 (CYP24)	PBANKA_130730 (WLP1)	PBANKA_134300	PBANKA_145160 (UBA2)	PBANKA_111140 (INO1)	PBANKA_124620	PBANKA_091130	PBANKA_136520	PBANKA_120660	PBANKA_140370 (ApiAP2)	PBANKA_083090 (LRR8)	PBANKA_110880 (LRR2)	PBANKA_071640
PBANKA_145200	PBANKA_090210 (SLARP)		PBANKA_052470	PBANKA_120300	PBANKA_120660	PBANKA_052370	PBANKA_092320 (ICAP2)	PBANKA_082750 (NADSYN)	PBANKA_091130	PBANKA_146330	PBANKA_130150	PBANKA_123220 (FACT-L)	PBANKA_060030	PBANKA_010720	PBANKA_132910 (PM8)	PBANKA_120070	PBANKA_102120
PBANKA_146050	PBANKA_130975		PBANKA_060430 (TRP1)	PBANKA_133060 (DXR)	PBANKA_052480 (SEP1)	PBANKA_020160 (ETRAMP)	PBANKA_145030 (ATPbeta)	PBANKA_060320 (EIF5A)	PBANKA_133600	PBANKA_135370	PBANKA_080270	PBANKA_103170	PBANKA_083640	PBANKA_090270 (LRR10)	PBANKA_010990 (BTP1)	PBANKA_091090 (SPELD)	PBANKA_082830
PBANKA_111340 (PSOP12)	PBANKA_071250		PBANKA_070620 (NT2)	PBANKA_080550	PBANKA_140060 (RhopH1A)	PBANKA_050330	PBANKA_145755	PBANKA_145030 (ATPbeta)	PBANKA_080530	PBANKA_062315	PBANKA_010070	PBANKA_093120 (HSP101)	PBANKA_121070 (QCR7)	PBANKA_112090	PBANKA_121710 (pPK1)	PBANKA_135460 (ISC1)	PBANKA_123320 (CYC3)
PBANKA_071220 (PBLP)	PBANKA_136370 (AP2-O4)		PBANKA_070930 (NEP1)	PBANKA_021380	PBANKA_041240 (RNF1)	PBANKA_083210	PBANKA_142350	PBANKA_083220	PBANKA_041240 (RNF1)	PBANKA_083620	PBANKA_081390 (RPN8)	PBANKA_144480 (TLAP1)	PBANKA_136010 (NT1)	PBANKA_070420 (CPT)	PBANKA_060860	PBANKA_100650 (KAE1)	PBANKA_000490
PBANKA_103110 (PREX)	PBANKA_060880		PBANKA_141670 (G3PAT)	PBANKA_144340	PBANKA_050160 (GRASP)	PBANKA_136340	PBANKA_131990	PBANKA_091130	PBANKA_092380 (pdhA)	PBANKA_146460	PBANKA_120660	PBANKA_121250 (MSA180)	PBANKA_080410	PBANKA_122590	PBANKA_141450	PBANKA_146330	PBANKA_123900
PBANKA_100110	PBANKA_143490 (RKIP)		PBANKA_060380 (SEPSECS)	PBANKA_050230	PBANKA_133890 (GAPM1)	PBANKA_050160 (GRASP)	PBANKA_080530	PBANKA_134780 (CPN20)	PBANKA_083210	PBANKA_102940	PBANKA_100850 (PTEX150)	PBANKA_140490 (RPT4)	PBANKA_020870 (LytB)	PBANKA_090590 (AP2-O)	PBANKA_040410 (APE1)	PBANKA_141740	PBANKA_050690
PBANKA_120100	PBANKA_091540		PBANKA_051870	PBANKA_121280 (MRK)	PBANKA_131290	PBANKA_124600	PBANKA_101440	PBANKA_094060 (XRN1)	PBANKA_142550	PBANKA_102960	PBANKA_131670	PBANKA_130400	PBANKA_050070	PBANKA_124690	PBANKA_145020 (SHMT)	PBANKA_136250	PBANKA_031630
PBANKA_051280 (MTRAP)	PBANKA_051080		PBANKA_061400	PBANKA_092080	PBANKA_060110 (PIC)	PBANKA_060365	PBANKA_051100 (HCS1)	PBANKA_124120	PBANKA_132030	PBANKA_060270 (NAPL)	PBANKA_130140	PBANKA_090770	PBANKA_050060	PBANKA_052390 (GAPM2)	PBANKA_124470	PBANKA_144480 (TLAP1)	PBANKA_144480 (TLAP1)
PBANKA_091280	PBANKA_031490		PBANKA_114070 (FC)	PBANKA_112220	PBANKA_142960 (PRS)	PBANKA_020790	PBANKA_091220 (SRP72)	PBANKA_091220 (SRP72)	PBANKA_135740 (USB1)	PBANKA_050070	PBANKA_050220 (RPN5)	PBANKA_122880	PBANKA_050510 (ARF1)	PBANKA_010630	PBANKA_142150	PBANKA_114340	PBANKA_122550
PBANKA_041490	PBANKA_111980		PBANKA_122520		PBANKA_061400	PBANKA_100850 (PTEX150)	PBANKA_114400 (RPN11)	PBANKA_131670	PBANKA_140060 (RhopH1A)	PBANKA_141720	PBANKA_091900 (RPN7)	PBANKA_121070 (QCR7)	PBANKA_060430 (TRP1)	PBANKA_083690	PBANKA_114670	PBANKA_142370 (GMD)	PBANKA_146390
PBANKA_124010	PBANKA_093600		PBANKA_134690		PBANKA_081890 (BIP)	PBANKA_120200 (IMC1c)	PBANKA_070620 (NT2)	PBANKA_061890	PBANKA_061400	PBANKA_141590	PBANKA_142330 (ALBA1)	PBANKA_103440 (PM4)	PBANKA_140040	PBANKA_083650	PBANKA_124640	PBANKA_020890	PBANKA_080150
PBANKA_102240	PBANKA_093560		PBANKA_123420 (RPS24)		PBANKA_135740 (USB1)	PBANKA_050010	PBANKA_082380 (FabG)	PBANKA_080910 (PA28)	PBANKA_100190	PBANKA_130630	PBANKA_062330	PBANKA_143150 (RSPH9)	PBANKA_113710 (PRMT5)	PBANKA_112780	PBANKA_071970	PBANKA_092250	PBANKA_113230
PBANKA_040730 (OMD)	PBANKA_rRNA_LSUC		PBANKA_132930		PBANKA_144980 (VP2)	PBANKA_112430	PBANKA_070840 (SNRPG)	PBANKA_112740	PBANKA_093860 (CK2alpha)	PBANKA_070110	PBANKA_130740 (PARN)	PBANKA_040690	PBANKA_100140 (CLF1)	PBANKA_060980 (MCM8)	PBANKA_123320 (CYC3)	PBANKA_122410	PBANKA_070720
PBANKA_143900	PBANKA_091665		PBANKA_094360		PBANKA_130470 (MFS6)	PBANKA_122880	PBANKA_130280 (TPx1)	PBANKA_123090	PBANKA_040650 (CCT7)	PBANKA_062320	PBANKA_142610	PBANKA_100860	PBANKA_040420	PBANKA_060620	PBANKA_100790	PBANKA_103880	PBANKA_061650
PBANKA_060365	PBANKA_145290		PBANKA_113510 (RPS15)		PBANKA_092380 (pdhA)	PBANKA_010830 (DHHC2)	PBANKA_082090 (ELO-A)	PBANKA_071490 (aLipDH)	PBANKA_100210 (P36)	PBANKA_082570 (TRF1)	PBANKA_051700 (ETRAMP10.2)	PBANKA_030060	PBANKA_100820 (PKG)	PBANKA_132010 (UIS25)	PBANKA_143490 (RKIP)	PBANKA_020930 (ARP1)	PBANKA_070490 (CryPH)
PBANKA_072090	PBANKA_092180		PBANKA_071490 (aLipDH)		PBANKA_021420	PBANKA_130220	PBANKA_131460	PBANKA_141950	PBANKA_121560 (RPS3A)	PBANKA_142350	PBANKA_110130 (SBP1)	PBANKA_143650	PBANKA_100600	PBANKA_131870 (PPM3)	PBANKA_051600	PBANKA_090840	PBANKA_133470 (TMEM43)
PBANKA_091798	PBANKA_082090 (ELO-A)		PBANKA_130740 (PARN)		PBANKA_122980 (FABI)	PBANKA_052230	PBANKA_135740 (USB1)	PBANKA_092320 (ICAP2)	PBANKA_112740	PBANKA_062350	PBANKA_080470	PBANKA_082750 (NADSYN)	PBANKA_103050 (MCMBP)	PBANKA_092360 (MGE1)	PBANKA_090790	PBANKA_122550	PBANKA_124690
PBANKA_103420	PBANKA_080040		PBANKA_090980		PBANKA_103540 (GAPM3)	PBANKA_093210 (DHHC9)	PBANKA_113010 (TFB4)	PBANKA_133600	PBANKA_114400 (RPN11)	PBANKA_142330 (ALBA1)	PBANKA_113710 (PRMT5)	PBANKA_061970 (RALP1)	PBANKA_091340 (PPM8)	PBANKA_050265	PBANKA_121830	PBANKA_124140	PBANKA_123650
PBANKA_090550	PBANKA_143270 (SPO11)		PBANKA_050270 (RDS3)		PBANKA_020880 (UBP1)	PBANKA_124300 (DHHC7)	PBANKA_010560	PBANKA_020910 (TRSP)	PBANKA_111220	PBANKA_120790 (PPM10)	PBANKA_121020 (PREBP)	PBANKA_136140	PBANKA_083670	PBANKA_131880 (PTP1)	PBANKA_114620	PBANKA_081960	PBANKA_133500
PBANKA_081570 (MFR4)	PBANKA_rRNA_17.1 (LSUE)		PBANKA_144400 (MIF)		PBANKA_102990	PBANKA_052420 (SEP2)	PBANKA_080740	PBANKA_110760 (P38)	PBANKA_142960 (PRS)	PBANKA_130500	PBANKA_070800 (SEC23)	PBANKA_145160 (UBA2)	PBANKA_010050	PBANKA_124680	PBANKA_052480 (SEP1)	PBANKA_082570 (TRF1)	PBANKA_136570
PBANKA_132430 (ISP3)	PBANKA_145300		PBANKA_142260 (Sel3)		PBANKA_021460	PBANKA_146490 (RON3)	PBANKA_110500	PBANKA_050890	PBANKA_103810	PBANKA_114600	PBANKA_141590	PBANKA_134470 (ACBP1)	PBANKA_124270	PBANKA_122990	PBANKA_052390 (GAPM2)	PBANKA_112890	PBANKA_062060 (CPH1)
PBANKA_051080	PBANKA_141050 (MCAT)		PBANKA_092490 (ERF3)		PBANKA_070270 (ROM3)	PBANKA_081220	PBANKA_121650 (CYP19A)	PBANKA_040540 (RPS12)	PBANKA_120400	PBANKA_120060	PBANKA_111220	PBANKA_140650	PBANKA_144330	PBANKA_040920	PBANKA_132540	PBANKA_111340 (PSOP12)	PBANKA_040270 (IMC1e)
PBANKA_122080	PBANKA_API0015 (rpoB)		PBANKA_061720 (RPS10)		PBANKA_111140 (INO1)	PBANKA_141720	PBANKA_140680 (RPS27)	PBANKA_110790 (TPT)	PBANKA_103050 (MCMBP)	PBANKA_050900 (EXP3)	PBANKA_122600	PBANKA_070710 (IMC1i)	PBANKA_070280	PBANKA_143230 (CelTOS)	PBANKA_060980 (MCM8)	PBANKA_121360 (CysRS)	PBANKA_134170
PBANKA_122550	PBANKA_041240 (RNF1)		PBANKA_122980 (FABI)		PBANKA_110790 (TPT)	PBANKA_111760	PBANKA_092340 (RPL35)	PBANKA_041240 (RNF1)	PBANKA_145030 (ATPbeta)	PBANKA_120340 (UTP25)	PBANKA_136010 (NT1)	PBANKA_103060	PBANKA_112620 (DJ1)	PBANKA_122530	PBANKA_071390 (AK2)	PBANKA_091650	PBANKA_114670
PBANKA_060880	PBANKA_API0033 (rps5)		PBANKA_094350 (SufD)		PBANKA_136030 (ALBA4)	PBANKA_121060 (RA)	PBANKA_132630 (CYT1)	PBANKA_040650 (CCT7)	PBANKA_094060 (XRN1)	PBANKA_120500 (GBP2)	PBANKA_133590	PBANKA_071320	PBANKA_041180	PBANKA_031360	PBANKA_082320	PBANKA_133890 (GAPM1)	PBANKA_122140 (USE1)
PBANKA_142650 (CUL1)	PBANKA_145950 (MTIP)		PBANKA_121080 (HGPRT)		PBANKA_082720	PBANKA_145270	PBANKA_121070 (QCR7)	PBANKA_135440	PBANKA_141580	PBANKA_051500 (P25)	PBANKA_122520	PBANKA_145300	PBANKA_040030	PBANKA_071400 (DMC1)	PBANKA_102590 (KRS2)	PBANKA_083220	PBANKA_052370
PBANKA_051170 (SPO11-2)	PBANKA_081420		PBANKA_103460		PBANKA_092250	PBANKA_051280 (MTRAP)	PBANKA_102350 (EIF3H)	PBANKA_142680	PBANKA_110500	PBANKA_040910	PBANKA_124270	PBANKA_082540	PBANKA_050900 (EXP3)	PBANKA_146390	PBANKA_112380	PBANKA_090710 (IMC1b)	PBANKA_113140 (MCA1)
PBANKA_010810	PBANKA_090850 (MyoK)		PBANKA_050470		PBANKA_072050	PBANKA_072180	PBANKA_130530 (FACT-S)	PBANKA_146260	PBANKA_130140	PBANKA_010040 (Pb235)	PBANKA_083030	PBANKA_142590	PBANKA_123210 (SR1)	PBANKA_100350	PBANKA_030180 (CAPH2)	PBANKA_093880	PBANKA_123500 (MED17)
PBANKA_121040	PBANKA_040690		PBANKA_110360 (ATPase3)		PBANKA_030820	PBANKA_112680 (HECT1)	PBANKA_134890	PBANKA_081390 (RPN8)	PBANKA_141840 (ClpS)	PBANKA_092810 (PGM1)	PBANKA_123210 (SR1)	PBANKA_011220 (MyoE)	PBANKA_134780 (CPN20)	PBANKA_124010	PBANKA_090750	PBANKA_061700 (CDC50A)	PBANKA_103040
PBANKA_120540	PBANKA_136140		PBANKA_094150 (RPS4)		PBANKA_133280 (ACC)	PBANKA_130520	PBANKA_110790 (TPT)	PBANKA_132630 (CYT1)	PBANKA_082580	PBANKA_110110	PBANKA_130730 (WLP1)	PBANKA_141380	PBANKA_144680 (CPN60)	PBANKA_114050	PBANKA_113640 (EMC3)	PBANKA_060340	PBANKA_102760
PBANKA_145190	PBANKA_135850		PBANKA_092080		PBANKA_141670 (G3PAT)	PBANKA_133200 (U2AF2)	PBANKA_010590 (UROD)	PBANKA_122980 (FABI)	PBANKA_130120 (MED31)	PBANKA_102990	PBANKA_141320	PBANKA_114600	PBANKA_111530 (GAP40)	PBANKA_103540 (GAPM3)	PBANKA_131870 (PPM3)	PBANKA_021150	PBANKA_083090 (LRR8)
PBANKA_145540 (QSOX)	PBANKA_112680 (HECT1)		PBANKA_092380 (pdhA)		PBANKA_134090	PBANKA_021470	PBANKA_145610	PBANKA_141670 (G3PAT)	PBANKA_121180	PBANKA_000400	PBANKA_135740 (USB1)	PBANKA_121060 (RA)	PBANKA_141080	PBANKA_124710	PBANKA_081900 (GAP50)	PBANKA_112900 (PSOP6)	PBANKA_083220
PBANKA_041480	PBANKA_101270		PBANKA_130110		PBANKA_121740	PBANKA_102120	PBANKA_136370 (AP2-O4)	PBANKA_040550	PBANKA_141590	PBANKA_081070 (SPM1)	PBANKA_130110	PBANKA_052420 (SEP2)	PBANKA_135200 (EF-1gamma)	PBANKA_050430	PBANKA_051450 (RPN9)	PBANKA_050160 (GRASP)	PBANKA_091650
PBANKA_090840	PBANKA_131130		PBANKA_132680 (RFC3)		PBANKA_083670	PBANKA_141980 (PDEbeta)	PBANKA_130140	PBANKA_110500	PBANKA_030560 (ACP)	PBANKA_112740	PBANKA_100840	PBANKA_082570 (TRF1)	PBANKA_120060	PBANKA_051200 (DHHC10)	PBANKA_040050	PBANKA_082740	PBANKA_146330
PBANKA_130400	PBANKA_050830		PBANKA_101670		PBANKA_134690	PBANKA_101450 (PMIX)	PBANKA_111220	PBANKA_020850	PBANKA_135200 (EF-1gamma)	PBANKA_092140	PBANKA_082610 (aPRS)	PBANKA_142960 (PRS)	PBANKA_000235	PBANKA_030290	PBANKA_133480	PBANKA_123360 (PSOP13)	PBANKA_123360 (PSOP13)
PBANKA_082060	PBANKA_011260		PBANKA_100840		PBANKA_040220 (Plrx)	PBANKA_144180	PBANKA_094060 (XRN1)	PBANKA_142160	PBANKA_070700 (LipB)	PBANKA_083220	PBANKA_103440 (PM4)	PBANKA_030670	PBANKA_070880	PBANKA_092650	PBANKA_060950	PBANKA_131140	PBANKA_145010
PBANKA_142930	PBANKA_136250		PBANKA_143100 (CYP32)		PBANKA_041200 (DER1-2)	PBANKA_103960 (RPN6)	PBANKA_121820 (CCT5)	PBANKA_040420	PBANKA_130740 (PARN)	PBANKA_021460	PBANKA_145580	PBANKA_010560	PBANKA_143150 (RSPH9)	PBANKA_100920	PBANKA_110140 (RAP2/3)	PBANKA_130400	PBANKA_142300
PBANKA_140100	PBANKA_090315		PBANKA_130490 (NCS2)		PBANKA_092080	PBANKA_011100 (P12)	PBANKA_050360	PBANKA_070130	PBANKA_091900 (RPN7)	PBANKA_090380	PBANKA_121560 (RPS3A)	PBANKA_142720 (PPM5)	PBANKA_010100	PBANKA_082740	PBANKA_040920	PBANKA_130070 (CCp1)	PBANKA_090750
PBANKA_052370	PBANKA_040260 (IMC1a)		PBANKA_142610		PBANKA_091870	PBANKA_144160 (ATX3)	PBANKA_144100 (HAD3)	PBANKA_130530 (FACT-S)	PBANKA_050890	PBANKA_051730 (WDR70)	PBANKA_070620 (NT2)	PBANKA_146060	PBANKA_141580	PBANKA_040260 (IMC1a)	PBANKA_040490	PBANKA_114380	PBANKA_113810 (14-3-3II)
PBANKA_020830 (NPT1)	PBANKA_130650 (TREP)		PBANKA_093060		PBANKA_071490 (aLipDH)	PBANKA_113960	PBANKA_133830	PBANKA_094220 (RPC25)	PBANKA_132560	PBANKA_135440	PBANKA_030060	PBANKA_080838	PBANKA_132070 (SPP)	PBANKA_142910	PBANKA_041020	PBANKA_123600	PBANKA_081530
PBANKA_141050 (MCAT)	PBANKA_081080		PBANKA_142960 (PRS)		PBANKA_090210 (SLARP)	PBANKA_062320	PBANKA_061930	PBANKA_021330 (AOP)	PBANKA_132070 (SPP)	PBANKA_123210 (SR1)	PBANKA_133210	PBANKA_100170	PBANKA_000400	PBANKA_132910 (PM8)	PBANKA_102030	PBANKA_080530	PBANKA_062070
PBANKA_143790	PBANKA_090950		PBANKA_080400 (RPL37)		PBANKA_080200	PBANKA_061970 (RALP1)	PBANKA_100600	PBANKA_112150 (QCR9)	PBANKA_071490 (aLipDH)	PBANKA_124270	PBANKA_083020 (RhopH2)	PBANKA_122540 (GAMER)	PBANKA_130740 (PARN)	PBANKA_124300 (DHHC7)	PBANKA_124300 (DHHC7)	PBANKA_020970	PBANKA_061700 (CDC50A)
PBANKA_145080	PBANKA_040920		PBANKA_113040		PBANKA_114080	PBANKA_011030	PBANKA_100460	PBANKA_093290 (G3PDH)	PBANKA_130530 (FACT-S)	PBANKA_131860	PBANKA_010100	PBANKA_060490	PBANKA_122520	PBANKA_020930 (ARP1)	PBANKA_124010	PBANKA_146490 (RON3)	PBANKA_122490
PBANKA_051140 (nPrx)	PBANKA_API0039 (rps3)		PBANKA_091900 (RPN7)		PBANKA_123150	PBANKA_040640	PBANKA_020870 (LytB)	PBANKA_120440 (ALBA3)	PBANKA_134930	PBANKA_090790	PBANKA_093060	PBANKA_052390 (GAPM2)	PBANKA_114600	PBANKA_130510	PBANKA_111020	PBANKA_051900	PBANKA_111180 (GS)
PBANKA_134590	PBANKA_091860		PBANKA_070910		PBANKA_130490 (NCS2)	PBANKA_100250 (S10)	PBANKA_135400 (DBR1)	PBANKA_051190 (RPL3)	PBANKA_134780 (CPN20)	PBANKA_080140	PBANKA_135200 (EF-1gamma)	PBANKA_130210	PBANKA_110500	PBANKA_083160	PBANKA_100990	PBANKA_143370	PBANKA_082800
PBANKA_140870	PBANKA_102370		PBANKA_133060 (DXR)		PBANKA_093060	PBANKA_133270	PBANKA_021330 (AOP)	PBANKA_140760	PBANKA_070620 (NT2)	PBANKA_134450	PBANKA_101670	PBANKA_011160 (ROP14)	PBANKA_000020	PBANKA_143150 (RSPH9)	PBANKA_133490	PBANKA_051170 (SPO11-2)	PBANKA_134470 (ACBP1)
PBANKA_132980 (AP2-SP)	PBANKA_100520		PBANKA_112020 (PDX1)		PBANKA_133590	PBANKA_121510 (RIPR)	PBANKA_093270 (PCAS_091160:exon:5)	PBANKA_130140	PBANKA_083670	PBANKA_021470	PBANKA_142550	PBANKA_021455	PBANKA_130030	PBANKA_146070 (DPAP2)	PBANKA_120010	PBANKA_111740	PBANKA_060950
PBANKA_020820	PBANKA_030260		PBANKA_051470		PBANKA_123600	PBANKA_031620	PBANKA_120500 (GBP2)	PBANKA_130280 (TPx1)	PBANKA_041840	PBANKA_122920	PBANKA_142110	PBANKA_030100 (ROPE)	PBANKA_120690	PBANKA_072010	PBANKA_120720 (AK1)	PBANKA_100210 (P36)	PBANKA_071110
PBANKA_041370	PBANKA_060490		PBANKA_134030		PBANKA_091520	PBANKA_113600	PBANKA_051660 (LRR1)	PBANKA_132680 (RFC3)	PBANKA_100600	PBANKA_020880 (UBP1)	PBANKA_021470	PBANKA_110220 (MSP8)	PBANKA_141590	PBANKA_030180 (CAPH2)	PBANKA_041760 (CCp4)	PBANKA_123500 (MED17)	PBANKA_050430
PBANKA_120090	PBANKA_132800 (UIS2)		PBANKA_112070		PBANKA_143580	PBANKA_081820	PBANKA_141670 (G3PAT)	PBANKA_134690	PBANKA_141180	PBANKA_000350	PBANKA_060430 (TRP1)	PBANKA_091260	PBANKA_120440 (ALBA3)	PBANKA_092660 (GCN20)	PBANKA_092760	PBANKA_142910	PBANKA_060340
PBANKA_145570	PBANKA_100240 (DPAP3)		PBANKA_102200		PBANKA_051620 (PIGA)	PBANKA_071310 (RON5)	PBANKA_122920	PBANKA_131460	PBANKA_010100	PBANKA_120940 (ISP1)	PBANKA_110360 (ATPase3)	PBANKA_123210 (SR1)	PBANKA_051190 (RPL3)	PBANKA_020170	PBANKA_083010	PBANKA_020090	PBANKA_030600 (P230p)
PBANKA_121180	PBANKA_050690		PBANKA_091440 (UIS24)		PBANKA_120690	PBANKA_000160 (Pb235)	PBANKA_142260 (Sel3)	PBANKA_142550	PBANKA_030820	PBANKA_100140 (CLF1)	PBANKA_131990	PBANKA_092940 (MLC-B)	PBANKA_140840	PBANKA_141450	PBANKA_020930 (ARP1)	PBANKA_102120	PBANKA_082500
PBANKA_092850	PBANKA_060510		PBANKA_135620		PBANKA_080740	PBANKA_132070 (SPP)	PBANKA_040420	PBANKA_020870 (LytB)	PBANKA_142680	PBANKA_111300 (PNP)	PBANKA_133400	PBANKA_050510 (ARF1)	PBANKA_010030	PBANKA_135970 (P47)	PBANKA_030030	PBANKA_135150 (CDPK5)	PBANKA_134590
PBANKA_112890	PBANKA_091050		PBANKA_102450		PBANKA_071040	PBANKA_135150 (CDPK5)	PBANKA_040670	PBANKA_144280 (LRR13)	PBANKA_020930 (ARP1)	PBANKA_031630	PBANKA_050510 (ARF1)	PBANKA_146300 (G377)	PBANKA_113790 (PCNA1)	PBANKA_103790	PBANKA_130620 (tRIP)	PBANKA_010695 (SAM50)	PBANKA_120200 (IMC1c)
PBANKA_052170 (ApiAP2)	PBANKA_144190 (DH60)		PBANKA_133590		PBANKA_050470	PBANKA_091340 (PPM8)	PBANKA_141870	PBANKA_010100	PBANKA_141050 (MCAT)	PBANKA_070490 (CryPH)	PBANKA_051830	PBANKA_030330	PBANKA_141180	PBANKA_061290	PBANKA_124600	PBANKA_141720	PBANKA_112040 (ALV7)
berg05:rRNA:rfamscan:775564-775699	PBANKA_124300 (DHHC7)		PBANKA_103090 (Obg1)		PBANKA_041670 (HU)	PBANKA_080950	PBANKA_130740 (PARN)	PBANKA_136350	PBANKA_136370 (AP2-O4)	PBANKA_133210	PBANKA_113040	PBANKA_092250	PBANKA_103810	PBANKA_090280	PBANKA_122750	PBANKA_124010	PBANKA_092650
PBANKA_091560 (AQP)	PBANKA_060080 (COX19)		PBANKA_051720 (HAD1)		PBANKA_091900 (RPN7)	PBANKA_130630	PBANKA_082750 (NADSYN)	PBANKA_030820	PBANKA_070280	PBANKA_134920 (MSRP1)	PBANKA_070070	PBANKA_110350	PBANKA_124610.2	PBANKA_140990 (AP1M1)	PBANKA_094160	PBANKA_145010	PBANKA_031320
PBANKA_070200	PBANKA_030040		PBANKA_020190		PBANKA_132100	PBANKA_145950 (MTIP)	PBANKA_103810	PBANKA_070620 (NT2)	PBANKA_145270	PBANKA_051190 (RPL3)	PBANKA_134000 (DHFS-FPGS)	PBANKA_031150	PBANKA_050430	PBANKA_131270 (GEST)	PBANKA_113980 (GEX1)	PBANKA_145030 (ATPbeta)	PBANKA_121810 (Cap380)
PBANKA_083540	PBANKA_102050		PBANKA_132100		PBANKA_010100	PBANKA_135570 (MyoA)	PBANKA_102990	PBANKA_120220 (EFTUD2)	PBANKA_083220	PBANKA_021560	PBANKA_060380 (SEPSECS)	PBANKA_110500	PBANKA_062315	PBANKA_102940	PBANKA_040950	PBANKA_102960	PBANKA_040320 (CSP)
PBANKA_082610 (aPRS)	PBANKA_071430 (HSP20)		PBANKA_090640		PBANKA_142610	PBANKA_100060	PBANKA_082050 (WBP1)	PBANKA_102350 (EIF3H)	PBANKA_140490 (RPT4)	PBANKA_130520	PBANKA_144310	PBANKA_102120	PBANKA_094060 (XRN1)	PBANKA_062070	PBANKA_110930	PBANKA_090530	PBANKA_123600
PBANKA_090950	PBANKA_090130.2		PBANKA_070390 (RACK1)		PBANKA_122090	PBANKA_110220 (MSP8)	PBANKA_143105 (CPN10)	PBANKA_111140 (INO1)	PBANKA_041260	PBANKA_123160 (AP2-O2)	PBANKA_041800 (DDX60)	PBANKA_135680	PBANKA_070100 (SLTRiP)	PBANKA_114340	PBANKA_145840	PBANKA_145150	PBANKA_010670
PBANKA_051500 (P25)	PBANKA_144500 (SPM2)		PBANKA_080550		PBANKA_110360 (ATPase3)	PBANKA_092940 (MLC-B)	PBANKA_061540	PBANKA_130150	PBANKA_121980	PBANKA_080720	PBANKA_060110 (PIC)	PBANKA_030490 (SERA3)	PBANKA_102350 (EIF3H)	PBANKA_083090 (LRR8)	PBANKA_041820 (RAB7)	PBANKA_143660 (IMC1h)	PBANKA_082570 (TRF1)
PBANKA_102370	PBANKA_121900		PBANKA_103190 (eIF2gamma)		PBANKA_090300	PBANKA_146590	PBANKA_061400	PBANKA_145510 (RFC4)	PBANKA_102230	PBANKA_080270	PBANKA_082340 (PGK)	PBANKA_031340 (ATG11)	PBANKA_070070	PBANKA_070470	PBANKA_123650	PBANKA_081900 (GAP50)	PBANKA_051100 (HCS1)
PBANKA_081580	PBANKA_142300		PBANKA_071480 (RRB1)		PBANKA_141590	PBANKA_051700 (ETRAMP10.2)	PBANKA_103460	PBANKA_103050 (MCMBP)	PBANKA_122580 (CYP24)	PBANKA_030100 (ROPE)	PBANKA_141260 (TERT)	PBANKA_070770	PBANKA_113040	PBANKA_080838	PBANKA_121330	PBANKA_143900	PBANKA_110990 (SIP)
PBANKA_133010 (NIP7)	PBANKA_124010		PBANKA_081890 (BIP)		PBANKA_102450	PBANKA_141900	PBANKA_030690	PBANKA_092380 (pdhA)	PBANKA_083100 (MSP1)	PBANKA_083670	PBANKA_112570	PBANKA_070290	PBANKA_020650 (RAB5c)	PBANKA_103870	PBANKA_112980	PBANKA_132990	PBANKA_090840
PBANKA_141150	PBANKA_060950		PBANKA_144310		PBANKA_090360 (DYN1)	PBANKA_081700 (MFS2)	PBANKA_100300 (LISP2)	PBANKA_082050 (WBP1)	PBANKA_020990 (NT4)	PBANKA_081530	PBANKA_103600 (SPT6)	PBANKA_113600	PBANKA_134040	PBANKA_031630	PBANKA_143910	PBANKA_031620	PBANKA_011080
PBANKA_143910	berg05_18s		PBANKA_133430 (EXP2)		PBANKA_111070 (SCD)	PBANKA_050170	PBANKA_123220 (FACT-L)	PBANKA_142360	PBANKA_113420	PBANKA_110500	PBANKA_091340 (PPM8)	PBANKA_090720	PBANKA_041730	PBANKA_082320	PBANKA_090590 (AP2-O)	PBANKA_061790 (AIF)	PBANKA_120360
PBANKA_081730	PBANKA_093900 (MSCS)		PBANKA_136030 (ALBA4)		PBANKA_130110	PBANKA_122020	PBANKA_050890	PBANKA_100910	PBANKA_071550 (PGM2)	PBANKA_010050	PBANKA_141440	PBANKA_050960	PBANKA_112700 (CEPT)	PBANKA_145300	PBANKA_070750	PBANKA_100990	PBANKA_112100
PBANKA_130410 (PBGS)	PBANKA_144960 (PIH1)		PBANKA_130470 (MFS6)		PBANKA_100380	PBANKA_112700 (CEPT)	PBANKA_130480	PBANKA_145900	PBANKA_082050 (WBP1)	PBANKA_131950 (CCP2)	PBANKA_050470	PBANKA_070280	PBANKA_110100	PBANKA_124350	PBANKA_121630	PBANKA_082100	PBANKA_112380
PBANKA_020970	PBANKA_144970		PBANKA_130500		PBANKA_103950	PBANKA_050120 (UIS4)	PBANKA_134690	PBANKA_134890	PBANKA_113960	PBANKA_082550	PBANKA_020880 (UBP1)	PBANKA_120940 (ISP1)	PBANKA_040550	PBANKA_051600	PBANKA_041030 (RPN12)	PBANKA_143520	PBANKA_143660 (IMC1h)
PBANKA_111530 (GAP40)	berg05_28s		PBANKA_041080		PBANKA_021050	PBANKA_112890	PBANKA_136350	PBANKA_145610	PBANKA_130150	PBANKA_062300	PBANKA_080740	PBANKA_136340	PBANKA_135440	PBANKA_000240	PBANKA_101390 (PIP3)	PBANKA_131310 (MUS81)	PBANKA_123120 (PhLP1)
PBANKA_146500	PBANKA_143000 (SET5)		PBANKA_020690		PBANKA_144540 (SEC13)	PBANKA_011210 (ApiAP2)	PBANKA_091900 (RPN7)	PBANKA_101310	PBANKA_145510 (RFC4)	PBANKA_140760	PBANKA_123600	PBANKA_092730 (DHHC3)	PBANKA_140480	PBANKA_090870	PBANKA_060010	PBANKA_082550	PBANKA_145160 (UBA2)
PBANKA_141060	PBANKA_093784		PBANKA_110300 (SRSF12)		PBANKA_112790	PBANKA_094190 (H4)	PBANKA_090580	PBANKA_093270 (PCAS_091160:exon:5)	PBANKA_020840 (MFR2)	PBANKA_031180 (ACS9)	PBANKA_094250 (Trx-mero)	PBANKA_010510	PBANKA_133590	PBANKA_113140 (MCA1)	PBANKA_071430 (HSP20)	PBANKA_112980	PBANKA_081960
PBANKA_060960	PBANKA_142500		PBANKA_071260 (14-3-3I)		PBANKA_080690	PBANKA_103440 (PM4)	PBANKA_070320	PBANKA_140840	PBANKA_091220 (SRP72)	PBANKA_141320	PBANKA_093140 (STT3)	PBANKA_140920	PBANKA_061520 (CDPK4)	PBANKA_102610	PBANKA_072250	PBANKA_011090 (NCS6)	PBANKA_041720 (PH)
PBANKA_141110 (BCKDHA)	PBANKA_133090		PBANKA_103560 (ClpC)		PBANKA_143700	PBANKA_122490	PBANKA_081390 (RPN8)	PBANKA_050270 (RDS3)	PBANKA_080740	PBANKA_103440 (PM4)	PBANKA_093830	PBANKA_124600	PBANKA_146500	PBANKA_133490	PBANKA_130810	PBANKA_070320	PBANKA_082140
PBANKA_082580	PBANKA_140330 (NIF1)		PBANKA_061710		PBANKA_114070 (FC)	PBANKA_114540	PBANKA_122100 (RAD14)	PBANKA_030560 (ACP)	PBANKA_132680 (RFC3)	PBANKA_080470	PBANKA_120620 (HDA2)	PBANKA_051300 (IMC1m)	PBANKA_061910	PBANKA_123650	PBANKA_146520	PBANKA_071910	PBANKA_030060
PBANKA_050720	PBANKA_111410		PBANKA_144510 (ClpQ)		PBANKA_122330 (RAB18)	PBANKA_010810	PBANKA_103050 (MCMBP)	PBANKA_135400 (DBR1)	PBANKA_121650 (CYP19A)	PBANKA_093240 (BP2)	PBANKA_110790 (TPT)	PBANKA_060560	PBANKA_083660	PBANKA_140640	PBANKA_090060	PBANKA_062060 (CPH1)	PBANKA_120400
PBANKA_083170 (NFU1)	PBANKA_122760 (ACbeta)		PBANKA_050230		PBANKA_050230	PBANKA_071490 (aLipDH)	PBANKA_020910 (TRSP)	PBANKA_133800	PBANKA_131990	PBANKA_141580	PBANKA_121120	PBANKA_102940	PBANKA_083020 (RhopH2)	PBANKA_110880 (LRR2)	PBANKA_081180 (ALP5a)	PBANKA_083240	PBANKA_136360
PBANKA_072180	PBANKA_120380		PBANKA_121280 (MRK)		PBANKA_092950 (MYST)	PBANKA_140650	PBANKA_122520	PBANKA_093370 (MAPK2)	PBANKA_111300 (PNP)	PBANKA_100910	PBANKA_132730	PBANKA_111960 (MSP10)	PBANKA_134890	PBANKA_030660	PBANKA_112580	PBANKA_070490 (CryPH)	PBANKA_120420 (IMP4)
PBANKA_111990	PBANKA_093480		PBANKA_134760		PBANKA_112220	PBANKA_083090 (LRR8)	PBANKA_142110	PBANKA_050180 (ELC)	PBANKA_100910	PBANKA_070800 (SEC23)	PBANKA_141090 (IF2a)	PBANKA_031480	PBANKA_100850 (PTEX150)	PBANKA_120350	PBANKA_082550	PBANKA_140090	PBANKA_121910 (IMC1d)
PBANKA_102570 (IMC1l)	PBANKA_145200		PBANKA_124190 (UBC13)		PBANKA_144340	PBANKA_092670 (EXP1)	PBANKA_140490 (RPT4)	PBANKA_142350	PBANKA_123220 (FACT-L)	PBANKA_141950	PBANKA_080750	PBANKA_134700	PBANKA_132030	PBANKA_134310	PBANKA_143140	PBANKA_070480	PBANKA_103880
PBANKA_082140	PBANKA_102760		PBANKA_060280 (UBC)		PBANKA_070430	PBANKA_121180	PBANKA_130110	PBANKA_122100 (RAD14)	PBANKA_090680	PBANKA_143710	PBANKA_083080	PBANKA_094160	PBANKA_062320	PBANKA_143910	PBANKA_071450	PBANKA_041030 (RPN12)	PBANKA_090280
PBANKA_141670 (G3PAT)	PBANKA_083540		PBANKA_112790		PBANKA_146180 (RPT6)	PBANKA_132430 (ISP3)	PBANKA_090680	PBANKA_090580	PBANKA_141950	PBANKA_111230 (RAB1b)	PBANKA_120440 (ALBA3)	PBANKA_133170	PBANKA_061370	PBANKA_144790	PBANKA_146570	berg05:rRNA:rfamscan:775564-775699	PBANKA_050500
PBANKA_103780 (SOAP)	PBANKA_060580 (LIMP)		PBANKA_051090 (RPS2)		PBANKA_011020	PBANKA_070190 (GAMA)	PBANKA_144680 (CPN60)	PBANKA_123220 (FACT-L)	PBANKA_140130	PBANKA_060620	PBANKA_092080	PBANKA_051490 (P28)	PBANKA_142550	PBANKA_082830	PBANKA_145310	PBANKA_134230.2	PBANKA_061550
PBANKA_011250 (MFR1)	PBANKA_110550 (MED11)		PBANKA_122090		PBANKA_121280 (MRK)	PBANKA_021460	PBANKA_133820 (FabZ)	PBANKA_142410 (MED21)	PBANKA_110100	PBANKA_124590	PBANKA_140100	PBANKA_081700 (MFS2)	PBANKA_142420	PBANKA_050350	PBANKA_140990 (AP1M1)	PBANKA_120420 (IMP4)	PBANKA_072100
PBANKA_135380	PBANKA_API0038 (rpl16)		PBANKA_040760 (AS)			PBANKA_145150	PBANKA_050270 (RDS3)	PBANKA_051680 (HPR1)	PBANKA_135990 (WDR92)	PBANKA_145610	PBANKA_112740	PBANKA_144110 (HAD2)	PBANKA_080270	PBANKA_110140 (RAP2/3)	PBANKA_132520 (MND1)	PBANKA_082450 (LplA2)	PBANKA_110770 (SET9)
PBANKA_142940	PBANKA_141060		PBANKA_080730			PBANKA_070290	PBANKA_112050 (RPP1)	PBANKA_130740 (PARN)	PBANKA_081390 (RPN8)	PBANKA_011080	PBANKA_082670 (PV5)	PBANKA_101990	PBANKA_131670	PBANKA_051450 (RPN9)	PBANKA_090270 (LRR10)	PBANKA_100790	PBANKA_094100
PBANKA_102000	PBANKA_041370		PBANKA_144340			PBANKA_093110	PBANKA_132930	PBANKA_142260 (Sel3)	PBANKA_130630	PBANKA_061240	PBANKA_140140	PBANKA_010630	PBANKA_110160 (CAF1A)	PBANKA_000330	PBANKA_050790	PBANKA_090380	PBANKA_010320
PBANKA_134090	PBANKA_API0028 (TUFA)		PBANKA_112220			PBANKA_092730 (DHHC3)	PBANKA_132070 (SPP)	PBANKA_051660 (LRR1)	PBANKA_052240	PBANKA_135720 (GRP170)	PBANKA_120500 (GBP2)	PBANKA_141720	PBANKA_091220 (SRP72)	PBANKA_100990	PBANKA_090870	PBANKA_111530 (GAP40)	PBANKA_146300 (G377)
PBANKA_061570	PBANKA_062345		PBANKA_135920 (ALBA2)			PBANKA_135400 (DBR1)	PBANKA_092670 (EXP1)	PBANKA_090680	PBANKA_081900 (GAP50)	PBANKA_082610 (aPRS)	PBANKA_130500	PBANKA_100130	PBANKA_101670	PBANKA_131900	PBANKA_146610	PBANKA_081530	PBANKA_111020
PBANKA_110990 (SIP)	PBANKA_060370		PBANKA_134830 (UTP4)			PBANKA_100920	PBANKA_112150 (QCR9)	PBANKA_136370 (AP2-O4)	PBANKA_050160 (GRASP)	PBANKA_082440	PBANKA_094350 (SufD)	PBANKA_122680 (RAD54)	PBANKA_060380 (SEPSECS)	PBANKA_111020	PBANKA_000030	PBANKA_124270	PBANKA_102310
PBANKA_020280 (AKLP1)	PBANKA_131800 (KIN)		PBANKA_142020			PBANKA_114400 (RPN11)	PBANKA_011090 (NCS6)	PBANKA_061400	PBANKA_082400	PBANKA_050330	PBANKA_134920 (MSRP1)	PBANKA_050010	PBANKA_083620	PBANKA_144500 (SPM2)	PBANKA_134250	PBANKA_101390 (PIP3)	PBANKA_030290
PBANKA_136250	PBANKA_081230		PBANKA_091930			PBANKA_093840 (ERC)	PBANKA_146510	PBANKA_113740	PBANKA_093370 (MAPK2)	PBANKA_070480	PBANKA_040900	PBANKA_083660	PBANKA_146510	PBANKA_120010	PBANKA_123260 (DCX)	PBANKA_133480	PBANKA_130980
PBANKA_100060	PBANKA_120540		PBANKA_135900 (SEC61A)			PBANKA_082750 (NADSYN)	PBANKA_142550	PBANKA_131580 (LRR3)	PBANKA_020540	PBANKA_123480 (RPS9)	PBANKA_080690	PBANKA_091560 (AQP)	PBANKA_134920 (MSRP1)	PBANKA_071970	PBANKA_080180 (BTP2)	PBANKA_040640	PBANKA_121360 (CysRS)
PBANKA_120110	berg07_28S		PBANKA_102840			PBANKA_083560 (PKAc)	PBANKA_070930 (NEP1)	PBANKA_141050 (MCAT)	PBANKA_130280 (TPx1)	PBANKA_070290	PBANKA_061820	PBANKA_133500	PBANKA_040540 (RPS12)	PBANKA_080680	PBANKA_030660	PBANKA_110600	PBANKA_133480
PBANKA_083350	PBANKA_020820		PBANKA_102790 (SMB1)			PBANKA_083620	PBANKA_050160 (GRASP)	PBANKA_141910	PBANKA_124070 (NEK2)	PBANKA_132100	PBANKA_130100	PBANKA_080910 (PA28)	PBANKA_080030	PBANKA_130070 (CCp1)	PBANKA_050025	PBANKA_094100	PBANKA_143090
PBANKA_113850	PBANKA_103810					PBANKA_091670	PBANKA_123420 (RPS24)	PBANKA_101200	PBANKA_082610 (aPRS)	PBANKA_100260 (P41)	PBANKA_051720 (HAD1)	PBANKA_100210 (P36)	PBANKA_080140	PBANKA_103780 (SOAP)	PBANKA_110990 (SIP)	PBANKA_122680 (RAD54)	PBANKA_000110
PBANKA_081230	PBANKA_132400 (RPL29)					PBANKA_145030 (ATPbeta)	PBANKA_142600 (CARM1)	PBANKA_121820 (CCT5)	PBANKA_052420 (SEP2)	PBANKA_090650	PBANKA_070930 (NEP1)	PBANKA_030690	PBANKA_110130 (SBP1)	PBANKA_081680 (GLTP)	PBANKA_061290	PBANKA_090610	PBANKA_082400
PBANKA_093320	PBANKA_083240					PBANKA_071320	PBANKA_050210	PBANKA_081750 (UFD1)	PBANKA_030480 (SERA4)	PBANKA_100030	PBANKA_101490	PBANKA_010990 (BTP1)	PBANKA_122020	PBANKA_133620	PBANKA_130030	PBANKA_103540 (GAPM3)	PBANKA_124710
PBANKA_030750 (CERLI1)	PBANKA_130310					PBANKA_092140	PBANKA_070280	PBANKA_070320	PBANKA_142260 (Sel3)	PBANKA_051760	PBANKA_132100	PBANKA_114400 (RPN11)	PBANKA_135720 (GRP170)	PBANKA_132380	PBANKA_031630	PBANKA_031320	PBANKA_130400
PBANKA_142300	PBANKA_145790					PBANKA_141150	PBANKA_030560 (ACP)	PBANKA_093050	PBANKA_080950	PBANKA_120510	PBANKA_093640	PBANKA_020880 (UBP1)	PBANKA_135990 (WDR92)	PBANKA_091100	PBANKA_083250	PBANKA_111500	PBANKA_133690
PBANKA_091130	PBANKA_020840 (MFR2)					PBANKA_120550	PBANKA_062300	PBANKA_145270	PBANKA_112050 (RPP1)	PBANKA_123005	PBANKA_143100 (CYP32)	PBANKA_142450	PBANKA_041840	PBANKA_083250	PBANKA_090300	PBANKA_083070	PBANKA_132010 (UIS25)
PBANKA_132880	PBANKA_143280 (MRD1)					PBANKA_071690 (ARO)	PBANKA_041840	PBANKA_143270 (SPO11)	PBANKA_113790 (PCNA1)	PBANKA_142110	PBANKA_070410 (UBE4B)	PBANKA_070800 (SEC23)	PBANKA_021470	PBANKA_101450 (PMIX)	PBANKA_103010 (ACT2)	PBANKA_000370	PBANKA_082440
PBANKA_052230	PBANKA_080810 (B9)					PBANKA_131930 (FER2)	PBANKA_010890	PBANKA_142110	PBANKA_134090	PBANKA_093120 (HSP101)	PBANKA_112770 (NAPRT)	PBANKA_103990	PBANKA_062340	PBANKA_121020 (PREBP)	PBANKA_083000	PBANKA_031210	PBANKA_061070
PBANKA_141720	PBANKA_102240					PBANKA_103310	PBANKA_020830 (NPT1)	PBANKA_020840 (MFR2)	PBANKA_100840	PBANKA_143630	PBANKA_120340 (UTP25)	PBANKA_140450	PBANKA_062350	PBANKA_113820 (RUVB3)	PBANKA_000400	PBANKA_124070 (NEK2)	PBANKA_124140
PBANKA_130110	PBANKA_101958					PBANKA_093120 (HSP101)	PBANKA_142610	PBANKA_051860	PBANKA_140840	PBANKA_090580	PBANKA_112730	PBANKA_135490 (IMC1k)	PBANKA_122660	PBANKA_111280	PBANKA_114050	PBANKA_040740 (ARK2)	PBANKA_135570 (MyoA)
PBANKA_112280	PBANKA_132940					PBANKA_143590 (UIS27)	PBANKA_051860	PBANKA_070280	PBANKA_051100 (HCS1)	PBANKA_111500	PBANKA_020190	PBANKA_140060 (RhopH1A)	PBANKA_030480 (SERA4)	PBANKA_050690	PBANKA_090460	PBANKA_113130	PBANKA_060800 (PBGD)
PBANKA_110650 (ROM4)	PBANKA_143500					PBANKA_123780 (MDR1)	PBANKA_120220 (EFTUD2)	PBANKA_091900 (RPN7)	PBANKA_051780 (SLY1)	PBANKA_112820 (PABP3)	PBANKA_134030	PBANKA_080270	PBANKA_142110	PBANKA_100790	PBANKA_132380	PBANKA_131870 (PPM3)	PBANKA_111200
PBANKA_120060	PBANKA_145500 (SAMC)					PBANKA_143650	PBANKA_020540	PBANKA_072050	PBANKA_093290 (G3PDH)	PBANKA_135510	PBANKA_050230	PBANKA_124550	PBANKA_111350 (RAB1a)	PBANKA_031140 (STK2)	PBANKA_143060	PBANKA_052370	PBANKA_050180 (ELC)
PBANKA_103460	PBANKA_145080					PBANKA_071530	PBANKA_130490 (NCS2)	PBANKA_060760 (LSM7)	PBANKA_131460	PBANKA_120440 (ALBA3)	PBANKA_131480 (eEF2)	PBANKA_091240	PBANKA_021460	PBANKA_113230	PBANKA_136040	PBANKA_060580 (LIMP)	PBANKA_091500 (AMA1)
PBANKA_142450	PBANKA_041490					PBANKA_142960 (PRS)	PBANKA_101000	PBANKA_132070 (SPP)	PBANKA_114070 (FC)	PBANKA_093800	PBANKA_052470	PBANKA_020650 (RAB5c)	PBANKA_010020	PBANKA_146490 (RON3)	PBANKA_122590	PBANKA_050500	PBANKA_081030
PBANKA_050620 (UIS12)	PBANKA_113140 (MCA1)					PBANKA_050340	PBANKA_110760 (P38)	PBANKA_122090	PBANKA_102990	PBANKA_141480	PBANKA_141750	PBANKA_123710	PBANKA_094220 (RPC25)	PBANKA_104040	PBANKA_140640	PBANKA_123080 (PDXK)	PBANKA_111980
PBANKA_145340 (PK2)	PBANKA_071900					PBANKA_114580 (MAHRP1a)	PBANKA_050500	PBANKA_122660	PBANKA_132100	PBANKA_101870	PBANKA_103430 (AP2-G2)	PBANKA_132860 (MED4)	PBANKA_131460	PBANKA_146520	PBANKA_113820 (RUVB3)	PBANKA_041430 (NUF2)	PBANKA_010830 (DHHC2)
PBANKA_122830 (LSD2)	PBANKA_130870					PBANKA_083020 (RhopH2)	PBANKA_082610 (aPRS)	PBANKA_122830 (LSD2)	PBANKA_090580	PBANKA_021480	PBANKA_121230	PBANKA_133690	PBANKA_130300	PBANKA_136160	PBANKA_091665	PBANKA_111020	PBANKA_071910
PBANKA_146060	PBANKA_083090 (LRR8)					PBANKA_123680	PBANKA_100840	PBANKA_121120	PBANKA_143270 (SPO11)	PBANKA_091470	PBANKA_142780	PBANKA_000220 (Pb235)	PBANKA_040940 (PKRP)	PBANKA_060510	PBANKA_103780 (SOAP)	PBANKA_131530 (LAP5)	PBANKA_083070
PBANKA_081680 (GLTP)	berg06:rRNA:rfamscan:875179-875314					PBANKA_144980 (VP2)	PBANKA_124440	PBANKA_094190 (H4)	PBANKA_135720 (GRP170)	PBANKA_132080	PBANKA_131810 (APP)	PBANKA_103880	PBANKA_141210	PBANKA_143650	PBANKA_134940	PBANKA_122460	PBANKA_031210
PBANKA_130650 (TREP)	PBANKA_092900					PBANKA_070800 (SEC23)	PBANKA_030700	PBANKA_130110	PBANKA_083020 (RhopH2)	PBANKA_103600 (SPT6)	PBANKA_122090	PBANKA_060270 (NAPL)	PBANKA_144400 (MIF)	PBANKA_062315	PBANKA_140030	PBANKA_082440	PBANKA_143590 (UIS27)
PBANKA_142660	PBANKA_021130 (NFS1)					PBANKA_120790 (PPM10)	PBANKA_020280 (AKLP1)	PBANKA_122920	PBANKA_070270 (ROM3)	PBANKA_041800 (DDX60)	PBANKA_114550	PBANKA_050070	PBANKA_111300 (PNP)	PBANKA_040950	PBANKA_113230	PBANKA_091798	PBANKA_052480 (SEP1)
PBANKA_135600 (ApiAP2)	PBANKA_110560					PBANKA_031140 (STK2)	PBANKA_051880	PBANKA_041260	PBANKA_051860	PBANKA_132730	PBANKA_061540	PBANKA_144120	PBANKA_141950	PBANKA_103520 (CCp3)	PBANKA_124060 (IMC1g)	PBANKA_100630 (PLP1)	PBANKA_080720
PBANKA_112900 (PSOP6)	PBANKA_050440					PBANKA_121980	PBANKA_141250	PBANKA_112620 (DJ1)	PBANKA_050220 (RPN5)	PBANKA_136360	PBANKA_110500	PBANKA_070480	PBANKA_111230 (RAB1b)	PBANKA_090460	PBANKA_061920 (PSOP1)	PBANKA_050380	PBANKA_091250
PBANKA_093900 (MSCS)	PBANKA_102250 (P113)					PBANKA_132160	PBANKA_145510 (RFC4)	PBANKA_110360 (ATPase3)	PBANKA_142110	PBANKA_144310	PBANKA_133060 (DXR)	PBANKA_061900	PBANKA_145510 (RFC4)	PBANKA_140090	PBANKA_082580	PBANKA_082500	PBANKA_081650
PBANKA_100700	PBANKA_133760					PBANKA_051660 (LRR1)	PBANKA_123480 (RPS9)	PBANKA_144400 (MIF)	PBANKA_133590	PBANKA_141400	PBANKA_144340	PBANKA_020150	PBANKA_110350	PBANKA_111760	PBANKA_131130	PBANKA_102770 (UDG)	PBANKA_100630 (PLP1)
PBANKA_030380 (SufE)	PBANKA_111940					PBANKA_130490 (NCS2)	PBANKA_110340 (RPL31)	PBANKA_010550 (GLP2)	PBANKA_120980	PBANKA_130730 (WLP1)	PBANKA_080550	PBANKA_100560	PBANKA_112770 (NAPRT)	PBANKA_082400	PBANKA_143630	PBANKA_143490 (RKIP)	PBANKA_050330
PBANKA_090130.2	PBANKA_121750					PBANKA_040270 (IMC1e)	PBANKA_061720 (RPS10)	PBANKA_103090 (Obg1)	PBANKA_102350 (EIF3H)	PBANKA_090590 (AP2-O)	PBANKA_144650	PBANKA_124270	PBANKA_123510 (LSM2)	PBANKA_080150	PBANKA_130070 (CCp1)	PBANKA_090200	PBANKA_112900 (PSOP6)
PBANKA_091440 (UIS24)	PBANKA_146060					PBANKA_135730	PBANKA_100140 (CLF1)	PBANKA_020990 (NT4)	PBANKA_010110 (PALM)	PBANKA_082500	PBANKA_133710 (SF1)	PBANKA_143960	PBANKA_131810 (APP)	PBANKA_134700	PBANKA_103540 (GAPM3)	PBANKA_081020	PBANKA_090530
PBANKA_123670	PBANKA_082860 (COX5B)					PBANKA_103000 (DHS)	PBANKA_112720	PBANKA_110340 (RPL31)	PBANKA_093050	PBANKA_134700	PBANKA_113560 (DIS3)	PBANKA_112040 (ALV7)	PBANKA_130110	PBANKA_010290 (SIP2)	PBANKA_113860	PBANKA_102030	PBANKA_134310
PBANKA_112980	PBANKA_090590 (AP2-O)					PBANKA_120060	PBANKA_060430 (TRP1)	PBANKA_130720 (LSM5)	PBANKA_040220 (Plrx)	PBANKA_100960	PBANKA_123880	PBANKA_133590	PBANKA_081900 (GAP50)	PBANKA_060800 (PBGD)	PBANKA_092660 (GCN20)	PBANKA_103790	PBANKA_070320
PBANKA_134350	PBANKA_091890					PBANKA_142760	PBANKA_071550 (PGM2)	PBANKA_090630	PBANKA_113710 (PRMT5)	PBANKA_135200 (EF-1gamma)	PBANKA_103560 (ClpC)	PBANKA_030480 (SERA4)	PBANKA_136030 (ALBA4)	PBANKA_145310	PBANKA_133690	PBANKA_081650	PBANKA_091700
PBANKA_144300 (NEK1)	PBANKA_142140 (MYCBP)					PBANKA_030670	PBANKA_070900 (SEC61B)	PBANKA_142420	PBANKA_051190 (RPL3)	PBANKA_070930 (NEP1)	PBANKA_142970	PBANKA_093250 (SET7)	PBANKA_103220	PBANKA_143630	PBANKA_040430	PBANKA_134340	PBANKA_145020 (SHMT)
PBANKA_113130	PBANKA_100600					PBANKA_141190	PBANKA_020990 (NT4)	PBANKA_130490 (NCS2)	PBANKA_134690	PBANKA_060060 (NEK3)	PBANKA_110300 (SRSF12)	PBANKA_070120	PBANKA_124590	PBANKA_021390	PBANKA_144180	PBANKA_120890	PBANKA_061150
PBANKA_145690	PBANKA_141510 (CCT)					PBANKA_093260	PBANKA_094190 (H4)	PBANKA_144680 (CPN60)	PBANKA_135440	PBANKA_142600 (CARM1)	PBANKA_100380	PBANKA_131930 (FER2)	PBANKA_141440	PBANKA_132900	PBANKA_081680 (GLTP)	PBANKA_134350	PBANKA_000160 (Pb235)
PBANKA_092550 (CDPK6)	PBANKA_093775					PBANKA_130190	PBANKA_112070	PBANKA_082610 (aPRS)	PBANKA_094190 (H4)	PBANKA_051720 (HAD1)	PBANKA_112790	PBANKA_010070	PBANKA_070620 (NT2)	PBANKA_133820 (FabZ)	PBANKA_114520	PBANKA_123770	PBANKA_070200
PBANKA_134950	PBANKA_146050					PBANKA_101040	PBANKA_135510	PBANKA_102990	PBANKA_130110	PBANKA_030750 (CERLI1)	PBANKA_103190 (eIF2gamma)	PBANKA_112520	PBANKA_120890	PBANKA_110210	PBANKA_102120	PBANKA_020840 (MFR2)	PBANKA_090710 (IMC1b)
PBANKA_041710	PBANKA_051890					PBANKA_135750 (LipA)	PBANKA_050220 (RPN5)	PBANKA_100840	PBANKA_122090	PBANKA_040270 (IMC1e)	PBANKA_136050 (ECT)	PBANKA_112420	PBANKA_070930 (NEP1)	PBANKA_124060 (IMC1g)	PBANKA_143650	PBANKA_011080	PBANKA_100210 (P36)
PBANKA_122990	PBANKA_133110					PBANKA_112520	PBANKA_050470	PBANKA_140300	PBANKA_130730 (WLP1)	PBANKA_131640	PBANKA_062270	PBANKA_103540 (GAPM3)	PBANKA_130380 (TIM)	PBANKA_103040	PBANKA_010630	PBANKA_136360	PBANKA_060300
PBANKA_112040 (ALV7)	PBANKA_072210					PBANKA_134450	PBANKA_112620 (DJ1)	PBANKA_112050 (RPP1)	PBANKA_050470	PBANKA_091130	PBANKA_120210	PBANKA_103050 (MCMBP)	PBANKA_123480 (RPS9)	PBANKA_030030	PBANKA_102940	PBANKA_010700	PBANKA_093250 (SET7)
PBANKA_110550 (MED11)	PBANKA_114590 (MAHRP1b)					PBANKA_082610 (aPRS)	PBANKA_031520 (SNRPD2)	PBANKA_143105 (CPN10)	PBANKA_142610	PBANKA_136010 (NT1)	PBANKA_103930 (SR140)	PBANKA_030710	PBANKA_131480 (eEF2)	PBANKA_093786	PBANKA_070350	PBANKA_132080	PBANKA_090550
PBANKA_050230	PBANKA_062080					PBANKA_050510 (ARF1)	PBANKA_131670	PBANKA_132930	PBANKA_144280 (LRR13)	PBANKA_120900 (eIF2beta)	PBANKA_142020	PBANKA_100920	PBANKA_070900 (SEC61B)	PBANKA_081330	PBANKA_091110	PBANKA_020900	PBANKA_031330
PBANKA_081510	PBANKA_143770					PBANKA_020880 (UBP1)	PBANKA_083220	PBANKA_133830	PBANKA_130470 (MFS6)	PBANKA_121800	PBANKA_143860 (VIT)	PBANKA_010980	PBANKA_020540	PBANKA_070350	PBANKA_112750 (GATB)	PBANKA_010830 (DHHC2)	PBANKA_094340
PBANKA_080740	PBANKA_120760					PBANKA_103540 (GAPM3)	PBANKA_141910	PBANKA_052240	PBANKA_112620 (DJ1)	PBANKA_145740	PBANKA_121090	PBANKA_145950 (MTIP)	PBANKA_130280 (TPx1)	PBANKA_145160 (UBA2)	PBANKA_072010	PBANKA_051200 (DHHC10)	PBANKA_061620
PBANKA_100260 (P41)	PBANKA_010570					PBANKA_101200	PBANKA_090210 (SLARP)	PBANKA_061200 (ClpR)	PBANKA_144400 (MIF)	PBANKA_011210 (ApiAP2)	PBANKA_122330 (RAB18)	PBANKA_051280 (MTRAP)	PBANKA_124620	PBANKA_113860	PBANKA_120420 (IMP4)	PBANKA_112520	PBANKA_144500 (SPM2)
PBANKA_113870	PBANKA_113910					PBANKA_140060 (RhopH1A)	PBANKA_123100 (RPS11)	PBANKA_120190	PBANKA_072050	PBANKA_110086	PBANKA_144410 (CCT3)	PBANKA_144130	PBANKA_051860	PBANKA_071910	PBANKA_070430	PBANKA_144160 (ATX3)	PBANKA_134230.2
PBANKA_071440	PBANKA_010980					PBANKA_052390 (GAPM2)	PBANKA_060380 (SEPSECS)	PBANKA_090210 (SLARP)	PBANKA_143690	PBANKA_091340 (PPM8)	PBANKA_060420	PBANKA_103920	PBANKA_092140	PBANKA_031070	PBANKA_100140 (CLF1)	PBANKA_112150 (QCR9)	PBANKA_121870
PBANKA_061520 (CDPK4)	PBANKA_071220 (PBLP)					PBANKA_030480 (SERA4)	PBANKA_122980 (FABI)	PBANKA_030750 (CERLI1)	PBANKA_050770	PBANKA_134350	PBANKA_124030	PBANKA_090580	PBANKA_141910	PBANKA_102950	PBANKA_110650 (ROM4)	PBANKA_145340 (PK2)	PBANKA_052220
PBANKA_122030 (PARE)	PBANKA_122830 (LSD2)					PBANKA_100860	PBANKA_081820	PBANKA_103460	PBANKA_050170	PBANKA_103430 (AP2-G2)	PBANKA_123150	PBANKA_101200	PBANKA_142350	PBANKA_133690	PBANKA_092650	PBANKA_094280	PBANKA_122750
PBANKA_142530	PBANKA_141150					PBANKA_090720	PBANKA_112810 (PL)	PBANKA_060430 (TRP1)	PBANKA_052480 (SEP1)	PBANKA_041730		PBANKA_021460	PBANKA_070320	PBANKA_102000	PBANKA_140070	PBANKA_113490	PBANKA_100960
PBANKA_145270	PBANKA_060850					PBANKA_091130	PBANKA_090500 (RPS21)	PBANKA_111300 (PNP)	PBANKA_103360	PBANKA_110300 (SRSF12)		PBANKA_130530 (FACT-S)	PBANKA_093130 (DPAP1)	PBANKA_010050	PBANKA_051850	PBANKA_114160	PBANKA_093260
PBANKA_041440 (FNT)	PBANKA_140240					PBANKA_093290 (G3PDH)	PBANKA_133590	PBANKA_050770	PBANKA_060320 (EIF5A)	PBANKA_060380 (SEPSECS)		PBANKA_135150 (CDPK5)	PBANKA_094350 (SufD)	PBANKA_072250	PBANKA_134630 (UIS19)	PBANKA_143060	PBANKA_143150 (RSPH9)
PBANKA_051150 (RPB7)	PBANKA_020280 (AKLP1)					PBANKA_091070	PBANKA_071490 (aLipDH)	PBANKA_091870	PBANKA_136350	PBANKA_061820		PBANKA_143620 (SET10)	PBANKA_081890 (BIP)	PBANKA_145150	PBANKA_110210	PBANKA_082400	PBANKA_020640 (IspD)
PBANKA_062190 (PAM18)	PBANKA_111310					PBANKA_132860 (MED4)	PBANKA_110360 (ATPase3)	PBANKA_123100 (RPS11)	PBANKA_133610 (DHOase)	PBANKA_114120 (UBA4)		PBANKA_131330	PBANKA_020190	PBANKA_112400 (SMS2)	PBANKA_031070	PBANKA_070930 (NEP1)	PBANKA_111530 (GAP40)
PBANKA_082320	PBANKA_021410					PBANKA_062350	PBANKA_142420	PBANKA_113790 (PCNA1)	PBANKA_051620 (PIGA)	PBANKA_020060		PBANKA_145030 (ATPbeta)	PBANKA_100840	PBANKA_112980	PBANKA_080020	PBANKA_030160	PBANKA_124600
PBANKA_112970 (HAS1)	PBANKA_000370					PBANKA_081540	PBANKA_110350	PBANKA_120980	PBANKA_091870	PBANKA_131990		PBANKA_070200	PBANKA_120500 (GBP2)	PBANKA_082800	PBANKA_121020 (PREBP)	PBANKA_112510 (FabB/FabF)	PBANKA_070760 (VPS15)
PBANKA_100340 (UIS14)	PBANKA_131010					PBANKA_131330	PBANKA_031560	PBANKA_050160 (GRASP)	PBANKA_081230	PBANKA_134030		PBANKA_133400	PBANKA_122650	PBANKA_083270 (AKLP2)	PBANKA_114630	PBANKA_121870	PBANKA_135140 (PH2)
PBANKA_131000	PBANKA_072060 (BET3)					PBANKA_144110 (HAD2)	PBANKA_092380 (pdhA)	PBANKA_093800	PBANKA_142600 (CARM1)	PBANKA_133430 (EXP2)		PBANKA_111500	PBANKA_071550 (PGM2)	PBANKA_092700 (TKL2)	PBANKA_092940 (MLC-B)	PBANKA_010670	PBANKA_141150
PBANKA_071630	PBANKA_030290					PBANKA_062340	PBANKA_100910	PBANKA_071550 (PGM2)	PBANKA_050510 (ARF1)	PBANKA_052390 (GAPM2)		PBANKA_070080	PBANKA_000350	PBANKA_114520	PBANKA_031620	PBANKA_143790	PBANKA_102440
PBANKA_101260	PBANKA_052370					PBANKA_082090 (ELO-A)	PBANKA_134280 (NMNAT)	PBANKA_083200 (Sel2)	PBANKA_060760 (LSM7)	PBANKA_050640		PBANKA_112680 (HECT1)	PBANKA_140140	PBANKA_123320 (CYC3)	PBANKA_112880	PBANKA_145910	PBANKA_140640
PBANKA_094280	PBANKA_090460					PBANKA_103990	PBANKA_030820	PBANKA_050990	PBANKA_052330	PBANKA_114270		PBANKA_081540	PBANKA_100030	PBANKA_145020 (SHMT)	PBANKA_123850	PBANKA_070880	PBANKA_050160 (GRASP)
PBANKA_123360 (PSOP13)	PBANKA_081510					PBANKA_110120	PBANKA_114070 (FC)	PBANKA_101000	PBANKA_050640	PBANKA_123420 (RPS24)		PBANKA_080200	PBANKA_020780	PBANKA_112680 (HECT1)	PBANKA_113740	PBANKA_120400	PBANKA_020570 (Pb51)
PBANKA_130870	PBANKA_090840					PBANKA_030390 (PAT)	PBANKA_093800	PBANKA_120500 (GBP2)	PBANKA_134000 (DHFS-FPGS)	PBANKA_140790		PBANKA_110850	PBANKA_133830	PBANKA_083030	PBANKA_050350	PBANKA_110850	PBANKA_122940
PBANKA_111940	PBANKA_122040					PBANKA_112420	PBANKA_103220	PBANKA_122580 (CYP24)	PBANKA_112500	PBANKA_052410		PBANKA_062340	PBANKA_103930 (SR140)	PBANKA_134630 (UIS19)	PBANKA_112320	PBANKA_080838	berg05:rRNA:rfamscan:775564-775699
PBANKA_081770 (HoMu)	PBANKA_100300 (LISP2)					PBANKA_070100 (SLTRiP)	PBANKA_094360	PBANKA_051950	PBANKA_121940 (SCO1)	PBANKA_082340 (PGK)		PBANKA_050250 (PPP8)	PBANKA_122330 (RAB18)	PBANKA_100560	PBANKA_144900 (MiGS)	PBANKA_090280	PBANKA_110330 (MyoB)
PBANKA_101790 (PEPC)	PBANKA_050620 (UIS12)					PBANKA_083280	PBANKA_061200 (ClpR)	PBANKA_112070	PBANKA_090600	PBANKA_111680		PBANKA_021470	PBANKA_060320 (EIF5A)	PBANKA_080430 (MSH2-2)	PBANKA_134470 (ACBP1)	PBANKA_122490	PBANKA_141740
PBANKA_123900	PBANKA_061150					PBANKA_092250	PBANKA_113790 (PCNA1)	PBANKA_103220	PBANKA_113760 (YfhJ)	PBANKA_094340		PBANKA_090380	PBANKA_142600 (CARM1)	PBANKA_113130	PBANKA_124595	PBANKA_093900 (MSCS)	PBANKA_113980 (GEX1)
PBANKA_081300 (ICP)	PBANKA_061550					PBANKA_134280 (NMNAT)	PBANKA_010650	PBANKA_112810 (PL)	PBANKA_110600	PBANKA_010100		PBANKA_052270	PBANKA_021455	PBANKA_061530	PBANKA_103520 (CCp3)	PBANKA_135350 (RRP42)	PBANKA_132380
PBANKA_112920	PBANKA_122030 (PARE)					PBANKA_134590	PBANKA_120660	PBANKA_040220 (Plrx)	PBANKA_110350	PBANKA_114550		PBANKA_070110	PBANKA_123560 (SAHH)	PBANKA_091665	PBANKA_120890	PBANKA_141150	PBANKA_131140
PBANKA_142700 (PPM7)	PBANKA_020970					PBANKA_031480	PBANKA_130380 (TIM)	PBANKA_113060	PBANKA_120440 (ALBA3)	PBANKA_112770 (NAPRT)		PBANKA_082760	PBANKA_145610	PBANKA_132540	PBANKA_121070 (QCR7)	PBANKA_060500 (TUM1)	PBANKA_111340 (PSOP12)
PBANKA_143200 (SRP19)	PBANKA_113890					PBANKA_000280	PBANKA_132100	PBANKA_083420	PBANKA_103460	PBANKA_123880		PBANKA_145370 (ApiAP2)	PBANKA_132730	PBANKA_093800	PBANKA_133570	PBANKA_082960	PBANKA_060860
PBANKA_101270	PBANKA_092780					PBANKA_142600 (CARM1)	PBANKA_141090 (IF2a)	PBANKA_113760 (YfhJ)	PBANKA_143580	PBANKA_120620 (HDA2)		PBANKA_130520	PBANKA_133210	PBANKA_021470	PBANKA_072260	PBANKA_080030	PBANKA_124010
PBANKA_091590	PBANKA_082930					PBANKA_082540	PBANKA_050640	PBANKA_050360	PBANKA_060430 (TRP1)	PBANKA_071280 (SNRNP27)		PBANKA_082610 (aPRS)	PBANKA_123880	PBANKA_136570	PBANKA_052270	PBANKA_030390 (PAT)	PBANKA_141480
PBANKA_092910	PBANKA_120840					PBANKA_134090	PBANKA_093050	PBANKA_090500 (RPS21)	PBANKA_081460	PBANKA_110360 (ATPase3)		PBANKA_050340	PBANKA_050360	PBANKA_133660	PBANKA_010830 (DHHC2)	PBANKA_062080	PBANKA_110230
PBANKA_141480	PBANKA_140090					PBANKA_080180 (BTP2)	PBANKA_120190	PBANKA_070270 (ROM3)	PBANKA_133690	PBANKA_061370		PBANKA_040250	PBANKA_062330	PBANKA_121870	PBANKA_062060 (CPH1)	PBANKA_010320	PBANKA_132160
PBANKA_040460 (AHA1)	PBANKA_061620					PBANKA_142450	PBANKA_103360	PBANKA_123420 (RPS24)	PBANKA_133280 (ACC)	PBANKA_112790		PBANKA_082550	PBANKA_134330	PBANKA_113740	PBANKA_062290	PBANKA_123120 (PhLP1)	PBANKA_082290
PBANKA_021260	PBANKA_080460					PBANKA_113290	PBANKA_144280 (LRR13)	PBANKA_130730 (WLP1)	PBANKA_123640	PBANKA_050510 (ARF1)		PBANKA_030390 (PAT)	PBANKA_020100	PBANKA_141520	PBANKA_110086	PBANKA_091990 (PFK11)	PBANKA_113310 (ARK3)
PBANKA_091150 (AEP)	PBANKA_052210					PBANKA_081900 (GAP50)	PBANKA_144400 (MIF)	PBANKA_020780	PBANKA_070930 (NEP1)	PBANKA_030480 (SERA4)		PBANKA_041600 (RhopH3)	PBANKA_131990	PBANKA_134940	PBANKA_061530	PBANKA_021400	PBANKA_120070
PBANKA_110530	berg12_28S					PBANKA_136440 (IMC1f)	PBANKA_060760 (LSM7)	PBANKA_134030	PBANKA_090910 (EMC8)	PBANKA_131730		PBANKA_083220	PBANKA_121090	PBANKA_146300 (G377)	PBANKA_136160	PBANKA_052420 (SEP2)	PBANKA_102030
PBANKA_061550	PBANKA_133680					PBANKA_110680 (SUB3)	PBANKA_143590 (UIS27)	PBANKA_110600	PBANKA_146490 (RON3)	PBANKA_140140		PBANKA_081220	PBANKA_103830 (TRAM)	PBANKA_136040	PBANKA_040730 (OMD)	PBANKA_135310	PBANKA_040800
PBANKA_090590 (AP2-O)	PBANKA_134700					PBANKA_133690	PBANKA_103940	PBANKA_134000 (DHFS-FPGS)	PBANKA_080560 (BUD32)	PBANKA_031160		PBANKA_101670	PBANKA_101490	PBANKA_061920 (PSOP1)	PBANKA_130010	PBANKA_122990	PBANKA_081700 (MFS2)
PBANKA_061580 (EST)	PBANKA_132980 (AP2-SP)					PBANKA_110110	PBANKA_121370 (METAP1b)	PBANKA_114070 (FC)	PBANKA_110360 (ATPase3)	PBANKA_131370		PBANKA_111720	PBANKA_131370	PBANKA_130520	PBANKA_092920	PBANKA_124290	PBANKA_135890
PBANKA_060580 (LIMP)	PBANKA_091700					PBANKA_072090	PBANKA_111350 (RAB1a)	PBANKA_112570	PBANKA_112720	PBANKA_103830 (TRAM)		PBANKA_071550 (PGM2)	PBANKA_132680 (RFC3)	PBANKA_130810	PBANKA_122490	PBANKA_051370	PBANKA_103520 (CCp3)
PBANKA_021350	PBANKA_110990 (SIP)					PBANKA_090590 (AP2-O)	PBANKA_145900	PBANKA_052330	PBANKA_141910	PBANKA_020320 (BDP3)		PBANKA_141930	PBANKA_145620 (rabGDI)	PBANKA_120890	PBANKA_030600 (P230p)	PBANKA_133490	PBANKA_011090 (NCS6)
PBANKA_112870	PBANKA_130070 (CCp1)					PBANKA_050500	PBANKA_080410	PBANKA_081760	PBANKA_081730	PBANKA_103190 (eIF2gamma)		PBANKA_031330	PBANKA_061400	PBANKA_120740	PBANKA_072240	PBANKA_060270 (NAPL)	PBANKA_103790
PBANKA_111410	PBANKA_134090					PBANKA_111720	PBANKA_010550 (GLP2)	PBANKA_120100	PBANKA_081750 (UFD1)	PBANKA_060580 (LIMP)		PBANKA_100360 (ASP)	PBANKA_111860	PBANKA_123780 (MDR1)	PBANKA_111920 (PIMMS43)	PBANKA_132520 (MND1)	PBANKA_144900 (MiGS)
PBANKA_113290	PBANKA_060800 (PBGD)					PBANKA_020125	PBANKA_031450 (RPS26)	PBANKA_051470	PBANKA_130490 (NCS2)	PBANKA_050110 (SEP3)		PBANKA_135750 (LipA)	PBANKA_113820 (RUVB3)	PBANKA_123260 (DCX)	PBANKA_121780 (SPC25)	PBANKA_102870 (RPN13)	PBANKA_082450 (LplA2)
PBANKA_051770	PBANKA_100260 (P41)					PBANKA_145720 (DOC2)	PBANKA_113710 (PRMT5)	PBANKA_133060 (DXR)	PBANKA_041670 (HU)	PBANKA_061040 (ATP4)		PBANKA_131570 (RON2)	PBANKA_134770	PBANKA_110930	PBANKA_090950	PBANKA_120800	PBANKA_041610 (MG1)
PBANKA_091170 (SUB2)	PBANKA_135050 (PV3)					PBANKA_142300	PBANKA_122650	PBANKA_112790	PBANKA_020780	PBANKA_142420		PBANKA_136440 (IMC1f)	PBANKA_093120 (HSP101)	PBANKA_052010	PBANKA_090380	PBANKA_082290	PBANKA_133490
PBANKA_091890	PBANKA_070460					PBANKA_031180 (ACS9)	PBANKA_101870	PBANKA_112220	PBANKA_092460	PBANKA_123600		PBANKA_143070	PBANKA_120900 (eIF2beta)	PBANKA_040240	PBANKA_070110	PBANKA_100910	PBANKA_091798
PBANKA_122760 (ACbeta)	PBANKA_100800 (ATRP)					PBANKA_070280	PBANKA_103090 (Obg1)	PBANKA_061720 (RPS10)	PBANKA_083200 (Sel2)	PBANKA_114570		PBANKA_130340 (ORP2)	PBANKA_110086	PBANKA_146500	PBANKA_111280	PBANKA_083280	PBANKA_020160 (ETRAMP)
PBANKA_122060	PBANKA_091150 (AEP)					PBANKA_083030	PBANKA_140840	PBANKA_131890	PBANKA_112220	PBANKA_130100		PBANKA_112010	PBANKA_083080	PBANKA_093900 (MSCS)	PBANKA_141740	PBANKA_011220 (MyoE)	PBANKA_135150 (CDPK5)
PBANKA_113380	PBANKA_110660					PBANKA_135680	PBANKA_121120	PBANKA_040700	PBANKA_051980 (ACT)	PBANKA_131810 (APP)		PBANKA_051500 (P25)	PBANKA_113500 (YOP1L)	PBANKA_090060	PBANKA_145300	PBANKA_143360 (TRAMP)	PBANKA_061520 (CDPK4)
PBANKA_030260	PBANKA_122350 (PSH3)					PBANKA_142590	PBANKA_050770	PBANKA_134350	PBANKA_083310 (M18AAP)	PBANKA_142610		PBANKA_070100 (SLTRiP)	PBANKA_140300	PBANKA_061700 (CDC50A)	PBANKA_144890	PBANKA_103670 (CBWD1)	PBANKA_141720
PBANKA_103800	PBANKA_121440					PBANKA_020930 (ARP1)	PBANKA_080560 (BUD32)	PBANKA_134710 (TRAPPC2)	PBANKA_112760 (GNA1)	PBANKA_122090		PBANKA_122490	PBANKA_052470	PBANKA_052150	PBANKA_124290	PBANKA_130630	PBANKA_143520
PBANKA_083030	PBANKA_130410 (PBGS)					PBANKA_143620 (SET10)	PBANKA_101670	PBANKA_144840	PBANKA_133060 (DXR)	PBANKA_133710 (SF1)		PBANKA_040270 (IMC1e)	PBANKA_141090 (IF2a)	PBANKA_135390	PBANKA_070550	PBANKA_040520 (CCT2)	PBANKA_100250 (S10)
PBANKA_142400	PBANKA_133820 (FabZ)					PBANKA_030060	PBANKA_146260	PBANKA_083670	PBANKA_136340	PBANKA_070510 (KRI1)		PBANKA_112980	PBANKA_123005	PBANKA_130390	PBANKA_134040	PBANKA_136200	PBANKA_020930 (ARP1)
PBANKA_130840 (eIK1)	PBANKA_140210					PBANKA_130470 (MFS6)	PBANKA_143690	PBANKA_110350	PBANKA_093140 (STT3)	PBANKA_122330 (RAB18)		PBANKA_010460 (RAD50)	PBANKA_021480	PBANKA_061520 (CDPK4)	PBANKA_142160	PBANKA_140640	PBANKA_100990
PBANKA_100860	PBANKA_133010 (NIP7)					PBANKA_144130	PBANKA_052240	PBANKA_081960	PBANKA_082720	PBANKA_050230		PBANKA_124590	PBANKA_144310	PBANKA_114630	PBANKA_134700	PBANKA_110290 (CDC6)	PBANKA_133370 (PDEdelta)
PBANKA_134630 (UIS19)	PBANKA_081620					PBANKA_091030 (GCalpha)	PBANKA_052470	PBANKA_135450	PBANKA_131150	PBANKA_141450		PBANKA_112920	PBANKA_051780 (SLY1)	PBANKA_144600	PBANKA_071910	PBANKA_135890	PBANKA_031620
PBANKA_103730	PBANKA_080630 (ATPase7)					PBANKA_110850	PBANKA_051470	PBANKA_092080	PBANKA_092080	PBANKA_140120		PBANKA_145400 (GyrB)	PBANKA_090100	PBANKA_103170	PBANKA_101540	PBANKA_110320	PBANKA_146500
PBANKA_071690 (ARO)	PBANKA_131820 (ISU)					PBANKA_103740	PBANKA_103030 (NTF2)	PBANKA_020510	PBANKA_121120	PBANKA_094350 (SufD)		PBANKA_031630	PBANKA_121130 (ATG18)	PBANKA_103010 (ACT2)	PBANKA_100920	PBANKA_124600	PBANKA_131850
PBANKA_041220	PBANKA_122550					PBANKA_091940	PBANKA_083520 (ApiAP2)	PBANKA_132450 (SNAPC3)	PBANKA_102480	PBANKA_070910		PBANKA_120660	PBANKA_020125	PBANKA_120200 (IMC1c)	PBANKA_102950	PBANKA_141050 (MCAT)	PBANKA_061790 (AIF)
PBANKA_122730	PBANKA_113000					PBANKA_110710 (SUB1)	PBANKA_090650	PBANKA_111760	PBANKA_094250 (Trx-mero)	PBANKA_133890 (GAPM1)		PBANKA_081260	PBANKA_040080	PBANKA_092540	PBANKA_100560	PBANKA_136280	PBANKA_072010
PBANKA_120070	PBANKA_134630 (UIS19)					PBANKA_081730	PBANKA_020570 (Pb51)	PBANKA_134330	PBANKA_111760	PBANKA_103090 (Obg1)		PBANKA_050160 (GRASP)	PBANKA_101000	PBANKA_061370	PBANKA_103370	PBANKA_070200	PBANKA_081180 (ALP5a)
PBANKA_030410	PBANKA_072180					PBANKA_091240	PBANKA_120980	PBANKA_132100	PBANKA_142530	PBANKA_123150		PBANKA_100030	PBANKA_143580	PBANKA_112380	PBANKA_060290	PBANKA_142450	PBANKA_113130
PBANKA_071660 (APH)	PBANKA_051140 (nPrx)					PBANKA_110100	PBANKA_130720 (LSM5)	PBANKA_102480	PBANKA_121740	PBANKA_061540		PBANKA_010840	PBANKA_061540	PBANKA_113750 (ADF2)	PBANKA_134140	PBANKA_142310	PBANKA_121830
PBANKA_143120	PBANKA_071240 (FCF1)					PBANKA_030950 (SPATR)	PBANKA_110940 (PI4KB)	PBANKA_050350	PBANKA_083510	PBANKA_010480		PBANKA_100850 (PTEX150)	PBANKA_123600	PBANKA_062060 (CPH1)	PBANKA_102600	PBANKA_092320 (ICAP2)	PBANKA_131310 (MUS81)
PBANKA_021420	PBANKA_142700 (PPM7)					PBANKA_134250	PBANKA_111140 (INO1)	PBANKA_060380 (SEPSECS)	PBANKA_144340	PBANKA_051140 (nPrx)		PBANKA_083070	PBANKA_103190 (eIF2gamma)	PBANKA_132520 (MND1)	PBANKA_113750 (ADF2)	PBANKA_103420	PBANKA_010420
PBANKA_092050	PBANKA_062040					PBANKA_103050 (MCMBP)	PBANKA_050510 (ARF1)	PBANKA_142610	PBANKA_050270 (RDS3)	PBANKA_080410		PBANKA_123730	PBANKA_100380	PBANKA_093790	PBANKA_130390	PBANKA_031370	PBANKA_113490
PBANKA_082700	PBANKA_050720					PBANKA_110130 (SBP1)	PBANKA_092210 (RPS18)	PBANKA_134630 (UIS19)	PBANKA_130910	PBANKA_070390 (RACK1)		PBANKA_050590	PBANKA_070390 (RACK1)	PBANKA_081180 (ALP5a)	PBANKA_111340 (PSOP12)	PBANKA_120450	PBANKA_051930
PBANKA_143040	PBANKA_142310					PBANKA_020130	PBANKA_112840	PBANKA_080550	PBANKA_080690	PBANKA_082280		PBANKA_083020 (RhopH2)	PBANKA_121120	PBANKA_040730 (OMD)	PBANKA_090940	PBANKA_135410 (RAB11b)	PBANKA_092770
PBANKA_132950 (PPKL)	PBANKA_040910					PBANKA_110350	PBANKA_021090 (OST2)	PBANKA_070390 (RACK1)	PBANKA_131890	PBANKA_051470		PBANKA_121980	PBANKA_090360 (DYN1)	PBANKA_111340 (PSOP12)	PBANKA_093900 (MSCS)	PBANKA_030630 (MTR3)	PBANKA_083390
PBANKA_135520 (IRP)	PBANKA_134270					PBANKA_061520 (CDPK4)	PBANKA_133610 (DHOase)	PBANKA_113510 (RPS15)	PBANKA_113740	PBANKA_135670 (Kelch13)		PBANKA_114540	PBANKA_080740	PBANKA_090680	PBANKA_050060	PBANKA_133370 (PDEdelta)	PBANKA_145870
PBANKA_081090	PBANKA_145310					PBANKA_131570 (RON2)	PBANKA_135720 (GRP170)	PBANKA_103360	PBANKA_093060	PBANKA_132140 (UIS20)		PBANKA_135720 (GRP170)	PBANKA_090910 (EMC8)	PBANKA_112580	PBANKA_060430 (TRP1)	PBANKA_123780 (MDR1)	PBANKA_040640
PBANKA_101780	PBANKA_062030					PBANKA_145300	PBANKA_050180 (ELC)	PBANKA_130380 (TIM)	PBANKA_111060	PBANKA_136030 (ALBA4)		PBANKA_133870 (PMV)	PBANKA_080690	PBANKA_040050	PBANKA_134420	PBANKA_122750	PBANKA_102770 (UDG)
PBANKA_136190	PBANKA_070010					PBANKA_010990 (BTP1)	PBANKA_140300	PBANKA_083510	PBANKA_081960	PBANKA_136050 (ECT)		PBANKA_111510 (GEP1)	PBANKA_130140	PBANKA_133090	PBANKA_142450	PBANKA_051850	PBANKA_070880
PBANKA_082310 (SAMS)	PBANKA_031060					PBANKA_145420	PBANKA_135550 (CK2beta2)	PBANKA_112760 (GNA1)	PBANKA_143100 (CYP32)	PBANKA_123110		PBANKA_041670 (HU)	PBANKA_112740	PBANKA_090750	PBANKA_114580 (MAHRP1a)	PBANKA_133810	PBANKA_000510 (Pb235)
PBANKA_123460	PBANKA_094040					PBANKA_132680 (RFC3)	PBANKA_102200	PBANKA_133210	PBANKA_060380 (SEPSECS)	PBANKA_082750 (NADSYN)		PBANKA_093550	PBANKA_143690	PBANKA_010560	PBANKA_142070	PBANKA_100960	PBANKA_122990
PBANKA_092990	PBANKA_100340 (UIS14)					PBANKA_040250	PBANKA_113510 (RPS15)	PBANKA_141090 (IF2a)	PBANKA_120500 (GBP2)	PBANKA_062270		PBANKA_080410	PBANKA_051360 (ADA)	PBANKA_112320	PBANKA_090010	PBANKA_061520 (CDPK4)	PBANKA_145910
PBANKA_124580	PBANKA_030530 (KRR1)					PBANKA_124590	PBANKA_020780	PBANKA_080560 (BUD32)	PBANKA_141070	PBANKA_141440		PBANKA_051080	PBANKA_113340 (EF-1alpha)	PBANKA_030060	PBANKA_060550	PBANKA_122830 (LSD2)	PBANKA_040520 (CCT2)
PBANKA_093130 (DPAP1)	PBANKA_122730					PBANKA_143710	PBANKA_083310 (M18AAP)	PBANKA_094070	PBANKA_041200 (DER1-2)	PBANKA_123980		PBANKA_050180 (ELC)	PBANKA_132100	PBANKA_090530	PBANKA_020460 (PHIL1)	PBANKA_082540	PBANKA_123220 (FACT-L)
PBANKA_021440 (AP2-L)	PBANKA_072090					PBANKA_080590	PBANKA_145260	PBANKA_112130	PBANKA_061800	PBANKA_090300		PBANKA_031170 (RON6)	PBANKA_135450	PBANKA_135570 (MyoA)	PBANKA_093110	PBANKA_031130	PBANKA_135310
PBANKA_133140	PBANKA_101430 (ATG5)					PBANKA_090580	PBANKA_121940 (SCO1)	PBANKA_145400 (GyrB)	PBANKA_140310	PBANKA_121090		PBANKA_135730	PBANKA_050640	PBANKA_130020	PBANKA_093800	PBANKA_112680 (HECT1)	PBANKA_091990 (PFK11)
PBANKA_114480	PBANKA_145270					PBANKA_021420	PBANKA_134350	PBANKA_141150	PBANKA_111070 (SCD)	PBANKA_050470		PBANKA_133270	PBANKA_082750 (NADSYN)	PBANKA_090940	PBANKA_144790	PBANKA_091740 (PF16)	PBANKA_134350
PBANKA_114190 (DIP13)	PBANKA_134640					PBANKA_030750 (CERLI1)	PBANKA_083510	PBANKA_021555	PBANKA_122920	PBANKA_121100 (GMPS)		PBANKA_113590	PBANKA_113330 (EF-1alpha)	PBANKA_124290	PBANKA_061700 (CDC50A)	PBANKA_133570	PBANKA_060060 (NEK3)
PBANKA_141860	PBANKA_100610 (FEN1)					PBANKA_132730	PBANKA_123170 (RPL2)	PBANKA_080410	PBANKA_130720 (LSM5)	PBANKA_133200 (U2AF2)		PBANKA_144900 (MiGS)	PBANKA_020060	PBANKA_051940	PBANKA_124140	PBANKA_101500	PBANKA_040970 (PM6)
PBANKA_135500	PBANKA_121500 (SMN)					PBANKA_110770 (SET9)	PBANKA_121170	PBANKA_080130	PBANKA_103090 (Obg1)	PBANKA_146200		PBANKA_122700	PBANKA_142490	PBANKA_130050	PBANKA_134310	PBANKA_134720	PBANKA_142370 (GMD)
PBANKA_140160	PBANKA_122470					PBANKA_070110	PBANKA_020400 (CoSP)	PBANKA_133280 (ACC)	PBANKA_040960 (OST1)	PBANKA_133460		PBANKA_100910	PBANKA_143190	PBANKA_141690 (SMC2)	PBANKA_081840	PBANKA_111960 (MSP10)	PBANKA_092160 (SR-MG)
PBANKA_092900	PBANKA_143510					PBANKA_093250 (SET7)	PBANKA_131730	PBANKA_070910	PBANKA_132210 (ADCL)	PBANKA_135920 (ALBA2)		PBANKA_123020 (CRK5)	PBANKA_141400	PBANKA_111060	PBANKA_135570 (MyoA)	PBANKA_072090	PBANKA_130630
PBANKA_021090 (OST2)	PBANKA_146020					PBANKA_081960	PBANKA_142680	PBANKA_092460	PBANKA_021330 (AOP)	PBANKA_060420		PBANKA_120060	PBANKA_122420	PBANKA_113980 (GEX1)	PBANKA_031140 (STK2)	PBANKA_051040	PBANKA_120345
PBANKA_061390	PBANKA_100640					PBANKA_082550	PBANKA_146360	PBANKA_091520	PBANKA_060470 (SHLP2)	PBANKA_010490		PBANKA_110130 (SBP1)	PBANKA_080560 (BUD32)	PBANKA_090010	PBANKA_082360 (PRP18)	PBANKA_134170	PBANKA_093790
PBANKA_142270 (FeSOD)	PBANKA_100190					PBANKA_050070	PBANKA_112500	PBANKA_112500	PBANKA_112790	PBANKA_134760		PBANKA_120620 (HDA2)	PBANKA_114570	PBANKA_134470 (ACBP1)	PBANKA_082400	PBANKA_121090	PBANKA_093110
PBANKA_134340	PBANKA_092890					PBANKA_072070	PBANKA_111160	PBANKA_070930 (NEP1)	PBANKA_091520	PBANKA_103930 (SR140)		PBANKA_102150 (CTR2)	PBANKA_050230	PBANKA_122750	PBANKA_040940 (PKRP)	PBANKA_071630	PBANKA_100790
PBANKA_110380 (DDX27)	PBANKA_123670					PBANKA_130400	PBANKA_083200 (Sel2)	PBANKA_131260	PBANKA_083420	PBANKA_140570		PBANKA_081960	PBANKA_092460	PBANKA_031270	PBANKA_141520	PBANKA_081510	PBANKA_061640
PBANKA_143000 (SET5)	PBANKA_103480					PBANKA_134690	PBANKA_140080 (UIS3)	PBANKA_133690	PBANKA_134280 (NMNAT)	PBANKA_103560 (ClpC)		PBANKA_130430	PBANKA_122920	PBANKA_142160	PBANKA_060510	PBANKA_132070 (SPP)	PBANKA_030160
PBANKA_111330	PBANKA_122990					PBANKA_130340 (ORP2)	PBANKA_132680 (RFC3)	PBANKA_070690 (TOM7)	PBANKA_144830	PBANKA_100690		PBANKA_143460 (FRM2)	PBANKA_101080 (CAF16)	PBANKA_102870 (RPN13)	PBANKA_093250 (SET7)	PBANKA_100060	PBANKA_040050
PBANKA_051690 (AdoMetDC/ODC)	PBANKA_102680					PBANKA_092050	PBANKA_133430 (EXP2)	PBANKA_110100	PBANKA_031560	PBANKA_041050 (MFR3)		PBANKA_110770 (SET9)	PBANKA_132930	PBANKA_143490 (RKIP)	PBANKA_110800	PBANKA_010420	PBANKA_102940
PBANKA_133760	PBANKA_124320					PBANKA_020970	PBANKA_133400	PBANKA_060470 (SHLP2)	PBANKA_021380	PBANKA_080910 (PA28)		PBANKA_135610	PBANKA_121950 (CRT)	PBANKA_080020	PBANKA_121870	PBANKA_052390 (GAPM2)	PBANKA_040900
PBANKA_110600	PBANKA_110650 (ROM4)					PBANKA_100910	PBANKA_111050 (TCTP)	PBANKA_123580	PBANKA_113800	PBANKA_142970		PBANKA_134270	PBANKA_110360 (ATPase3)	PBANKA_143090	PBANKA_111760	PBANKA_111850	PBANKA_122460
PBANKA_102820	PBANKA_011240 (NAR1)					PBANKA_131040 (CEN2)	PBANKA_133060 (DXR)	PBANKA_133590	PBANKA_090180			PBANKA_081890 (BIP)	PBANKA_144270	PBANKA_060070	PBANKA_051300 (IMC1m)	PBANKA_010510	PBANKA_120890
PBANKA_143400	PBANKA_122060					PBANKA_110610	PBANKA_011000	PBANKA_121740	PBANKA_051720 (HAD1)			PBANKA_090590 (AP2-O)	PBANKA_092250	PBANKA_143540	PBANKA_093210 (DHHC9)	PBANKA_092160 (SR-MG)	PBANKA_090790
PBANKA_062300	PBANKA_130080 (CRMP4)					PBANKA_110500	PBANKA_061710	PBANKA_144420	PBANKA_146120			PBANKA_134920 (MSRP1)	PBANKA_020134	PBANKA_131130	PBANKA_112010	PBANKA_146500	PBANKA_136160
PBANKA_145810	PBANKA_121180					PBANKA_000450 (Pb235)	PBANKA_071480 (RRB1)	PBANKA_112720	PBANKA_143680			PBANKA_082720	PBANKA_120620 (HDA2)	PBANKA_031150	PBANKA_071290 (HMGB2)	PBANKA_040970 (PM6)	PBANKA_082960
PBANKA_082650 (HDAC1)	PBANKA_101090					PBANKA_135790	PBANKA_040300 (RPL44)	PBANKA_144340	PBANKA_021420			PBANKA_060110 (PIC)	PBANKA_140990 (AP1M1)	PBANKA_144180	PBANKA_132220 (SAS4)	PBANKA_101410	PBANKA_082540
PBANKA_134270	PBANKA_111990					PBANKA_141080	PBANKA_041080	PBANKA_144640	PBANKA_134630 (UIS19)			PBANKA_103460	PBANKA_121400 (HSP60)	PBANKA_124670	PBANKA_142760	PBANKA_131280	PBANKA_020840 (MFR2)
PBANKA_135530	PBANKA_133500					PBANKA_103460	PBANKA_132450 (SNAPC3)	PBANKA_093060	PBANKA_080730			PBANKA_110120	PBANKA_142680	PBANKA_123350 (PUF1)	PBANKA_130210	PBANKA_070760 (VPS15)	PBANKA_124670
PBANKA_111710 (H3.3)	PBANKA_081840					PBANKA_133280 (ACC)	PBANKA_141050 (MCAT)	PBANKA_134090	PBANKA_143190			PBANKA_121040	PBANKA_082340 (PGK)	PBANKA_145040	PBANKA_100630 (PLP1)	PBANKA_050330	PBANKA_051070
PBANKA_132760	PBANKA_124290					PBANKA_051140 (nPrx)	PBANKA_112790	PBANKA_083310 (M18AAP)	PBANKA_124520			PBANKA_132730	PBANKA_070800 (SEC23)	PBANKA_062240	PBANKA_093200 (RON4)	PBANKA_135140 (PH2)	PBANKA_122830 (LSD2)
PBANKA_114010 (NUP205)	PBANKA_141690 (SMC2)					PBANKA_051390	PBANKA_041200 (DER1-2)	PBANKA_102200	PBANKA_051470			PBANKA_131670	PBANKA_140310	PBANKA_142450	PBANKA_070330	PBANKA_071220 (PBLP)	PBANKA_133200 (U2AF2)
PBANKA_110560	PBANKA_131240					PBANKA_136370 (AP2-O4)	PBANKA_114120 (UBA4)	PBANKA_071480 (RRB1)	PBANKA_090210 (SLARP)			PBANKA_080720	PBANKA_112730	PBANKA_071430 (HSP20)	PBANKA_010470 (ELO-B)	PBANKA_111000	PBANKA_091710 (SR1)
PBANKA_135650	PBANKA_131310 (MUS81)					PBANKA_122580 (CYP24)	PBANKA_082340 (PGK)	PBANKA_083320 (RF1)	PBANKA_124190 (UBC13)			PBANKA_061400	PBANKA_101870	PBANKA_132160	PBANKA_131900	PBANKA_050720	PBANKA_040590
PBANKA_070270 (ROM3)	PBANKA_MIT0002 (COX1)					PBANKA_051420 (CLAMP)	PBANKA_083420	PBANKA_020690	PBANKA_021555			PBANKA_060430 (TRP1)	PBANKA_051620 (PIGA)	PBANKA_110650 (ROM4)	PBANKA_094240	PBANKA_081040 (POFUT2)	PBANKA_030220
PBANKA_120840	PBANKA_090250					PBANKA_123220 (FACT-L)	PBANKA_093140 (STT3)	PBANKA_061800	PBANKA_071480 (RRB1)			PBANKA_011050 (LRR6)	PBANKA_051870	PBANKA_111920 (PIMMS43)	PBANKA_136180	PBANKA_133010 (NIP7)	PBANKA_132990
PBANKA_010800 (CLS)	PBANKA_123660					PBANKA_142660	PBANKA_130510	PBANKA_141960	PBANKA_083330 (DHHC6)			PBANKA_114380	PBANKA_031500	PBANKA_121360 (CysRS)	PBANKA_123620	PBANKA_092550 (CDPK6)	PBANKA_122680 (RAD54)
PBANKA_050130	PBANKA_070200					PBANKA_144580 (RAB2)	PBANKA_020690	PBANKA_144310	PBANKA_142560			PBANKA_142660	PBANKA_143100 (CYP32)	PBANKA_030610 (P230)	PBANKA_093880	PBANKA_091700	PBANKA_062290
PBANKA_031060	PBANKA_092560					PBANKA_143610 (HP1)	PBANKA_083670	PBANKA_124520	PBANKA_112730			PBANKA_080130	PBANKA_051720 (HAD1)	PBANKA_102770 (UDG)	PBANKA_041610 (MG1)	PBANKA_143090	PBANKA_030180 (CAPH2)
PBANKA_081620	PBANKA_090720					PBANKA_090380	PBANKA_080550	PBANKA_145630 (TIM13)	PBANKA_122000			PBANKA_131040 (CEN2)	PBANKA_122090	PBANKA_091500 (AMA1)	PBANKA_130980	PBANKA_020760	PBANKA_010510
PBANKA_134480	PBANKA_041710					PBANKA_100360 (ASP)	PBANKA_145630 (TIM13)	PBANKA_030870	PBANKA_136030 (ALBA4)			PBANKA_083210	PBANKA_110790 (TPT)	PBANKA_122490	PBANKA_052420 (SEP2)	PBANKA_083210	PBANKA_031470 (RFC2)
PBANKA_142620 (CAF1)	PBANKA_113580					PBANKA_123210 (SR1)	PBANKA_144310	PBANKA_083330 (DHHC6)	PBANKA_060600			PBANKA_132080	PBANKA_113560 (DIS3)	PBANKA_070200	PBANKA_094170 (WDR8)	PBANKA_140070	PBANKA_111500
PBANKA_081950 (RECQ1)	PBANKA_100860					PBANKA_071550 (PGM2)	PBANKA_093770 (RPL36)	PBANKA_135740 (USB1)	PBANKA_120300			PBANKA_136550 (IBIS1)	PBANKA_130100	PBANKA_082580	PBANKA_134930	PBANKA_132430 (ISP3)	PBANKA_112980
PBANKA_130080 (CRMP4)	PBANKA_142660					PBANKA_143070	PBANKA_081570 (MFR4)	PBANKA_031560	PBANKA_134330			PBANKA_135310	PBANKA_130220	PBANKA_140960	PBANKA_060030	PBANKA_143590 (UIS27)	PBANKA_135390
PBANKA_111440	PBANKA_103200					PBANKA_092380 (pdhA)	PBANKA_041750 (RPL32)	PBANKA_092610 (JmjC3)	PBANKA_134760			PBANKA_122810 (ApiAP2)	PBANKA_050470	PBANKA_100140 (CLF1)	PBANKA_052120	PBANKA_081540	PBANKA_124270
PBANKA_010100	PBANKA_092970					PBANKA_110790 (TPT)	PBANKA_136030 (ALBA4)	PBANKA_112020 (PDX1)	PBANKA_050230			PBANKA_114270	PBANKA_121820 (CCT5)	PBANKA_020670	PBANKA_102240	PBANKA_111410	PBANKA_090380
PBANKA_093260	PBANKA_122080					PBANKA_123710	PBANKA_103330	PBANKA_133430 (EXP2)	PBANKA_145710 (WDR82)			PBANKA_101150 (PHD2)	PBANKA_062270	PBANKA_050330	PBANKA_031150	PBANKA_102080	PBANKA_142100
PBANKA_103300	PBANKA_113690 (PIAS)					PBANKA_110086	PBANKA_112760 (GNA1)	PBANKA_040960 (OST1)	PBANKA_143860 (VIT)			PBANKA_113290	PBANKA_070910	PBANKA_110990 (SIP)	PBANKA_090250	PBANKA_093600	PBANKA_052470
PBANKA_122420	PBANKA_030390 (PAT)					PBANKA_062315	PBANKA_121640	PBANKA_050510 (ARF1)	PBANKA_060110 (PIC)			PBANKA_083290	PBANKA_113940 (DOA1)	PBANKA_071410 (TRAPPC2L)	PBANKA_144600	PBANKA_144880	PBANKA_111960 (MSP10)
PBANKA_060790 (PDEalpha)	PBANKA_081480					PBANKA_031340 (ATG11)	PBANKA_110570	PBANKA_091680	PBANKA_121280 (MRK)			PBANKA_093830	PBANKA_102790 (SMB1)	PBANKA_142100	PBANKA_061550	PBANKA_051760	PBANKA_051370
PBANKA_062280	PBANKA_070660					PBANKA_094130 (PTEX88)	PBANKA_145740	PBANKA_141070	PBANKA_135910			PBANKA_143550	PBANKA_134030	PBANKA_122940	PBANKA_062070	PBANKA_071830 (MCM9)	PBANKA_051170 (SPO11-2)
PBANKA_060500 (TUM1)	PBANKA_102010 (PP7)					PBANKA_061040 (ATP4)	PBANKA_142980	PBANKA_136070	PBANKA_142020			PBANKA_083120	PBANKA_131890	PBANKA_101440	PBANKA_020360	PBANKA_041490	PBANKA_130050
PBANKA_133280 (ACC)	PBANKA_092850					PBANKA_123020 (CRK5)	PBANKA_112220	PBANKA_103560 (ClpC)	PBANKA_080550			PBANKA_011100 (P12)	PBANKA_143070	PBANKA_060290	PBANKA_103240	PBANKA_142160	PBANKA_133090
PBANKA_050270 (RDS3)	PBANKA_136100					PBANKA_135670 (Kelch13)	PBANKA_140310	PBANKA_132210 (ADCL)	PBANKA_120730 (DPH5)			PBANKA_041810	PBANKA_130500	PBANKA_020460 (PHIL1)	PBANKA_082890	PBANKA_130980	PBANKA_112520
PBANKA_071190 (HSP70)	PBANKA_102750					PBANKA_081510	PBANKA_072050	PBANKA_041200 (DER1-2)	PBANKA_102630			PBANKA_103830 (TRAM)	PBANKA_071260 (14-3-3I)	PBANKA_010420	PBANKA_010420	PBANKA_081820	PBANKA_111220
PBANKA_040450	PBANKA_051480					PBANKA_114080	PBANKA_112570	PBANKA_140810	PBANKA_113010 (TFB4)			PBANKA_091520	PBANKA_121700	PBANKA_142280	PBANKA_020270	PBANKA_061650	PBANKA_071270
PBANKA_100070	PBANKA_133690					PBANKA_080200	PBANKA_071290 (HMGB2)	PBANKA_050230	PBANKA_092280 (SNRPD1)			PBANKA_072070	PBANKA_040760 (AS)	PBANKA_030760	PBANKA_124670	PBANKA_093200 (RON4)	PBANKA_143370
PBANKA_061740	PBANKA_142270 (FeSOD)					PBANKA_010630	PBANKA_080730	PBANKA_080730	PBANKA_050530			PBANKA_143610 (HP1)	PBANKA_071560 (RPT3)	PBANKA_102120	PBANKA_120200 (IMC1c)	PBANKA_061960 (PELO)	PBANKA_062240
PBANKA_134360	PBANKA_112510 (FabB/FabF)					PBANKA_111070 (SCD)	PBANKA_080400 (RPL37)	PBANKA_050150	PBANKA_050150			PBANKA_133210	PBANKA_141750	PBANKA_071450	PBANKA_132610	PBANKA_040940 (PKRP)	PBANKA_122530
PBANKA_121670	PBANKA_100590 (ZRANB2)					PBANKA_121740	PBANKA_081760	PBANKA_041080	PBANKA_102450			PBANKA_114240	PBANKA_061040 (ATP4)	PBANKA_093250 (SET7)	PBANKA_040970 (PM6)	PBANKA_130550	PBANKA_083210
PBANKA_145180	PBANKA_080230					PBANKA_136330	PBANKA_041380 (MA)	PBANKA_134760	PBANKA_103930 (SR140)			PBANKA_090080 (Pb235)	PBANKA_112790	PBANKA_082760	PBANKA_102000	PBANKA_144300 (NEK1)	PBANKA_092250
PBANKA_145550	PBANKA_072070					PBANKA_041590	PBANKA_092080	PBANKA_062110	PBANKA_083320 (RF1)			PBANKA_091940	PBANKA_145580	PBANKA_040690	PBANKA_124710	PBANKA_062240	PBANKA_031380
PBANKA_124320	PBANKA_091280					PBANKA_091170 (SUB2)	PBANKA_141150	PBANKA_144270	PBANKA_122330 (RAB18)			PBANKA_051760	PBANKA_140490 (RPT4)	PBANKA_051850	PBANKA_090680	PBANKA_020160 (ETRAMP)	PBANKA_021470
PBANKA_071930 (DHFR-TS)	PBANKA_083570					PBANKA_092370 (EK)	PBANKA_144840	PBANKA_143100 (CYP32)				PBANKA_060365	PBANKA_083630 (CLAG9)	PBANKA_123220 (FACT-L)	PBANKA_141690 (SMC2)	PBANKA_111370	PBANKA_120800
PBANKA_145410 (FTSH1)	PBANKA_040780 (SBP2)					PBANKA_110360 (ATPase3)	PBANKA_050150	PBANKA_142560				PBANKA_130470 (MFS6)	PBANKA_080400 (RPL37)	PBANKA_020450 (CCp5)	PBANKA_140960	PBANKA_020570 (Pb51)	PBANKA_133890 (GAPM1)
PBANKA_123660	PBANKA_090440 (TFG2)					PBANKA_081480	PBANKA_130470 (MFS6)	PBANKA_103930 (SR140)				PBANKA_031420 (CDPK1)	PBANKA_143860 (VIT)	PBANKA_144900 (MiGS)	PBANKA_120230	PBANKA_052480 (SEP1)	PBANKA_114160
PBANKA_132000	PBANKA_010600					PBANKA_090090 (Pb235)	PBANKA_080380	PBANKA_146120				PBANKA_132070 (SPP)	PBANKA_121230	PBANKA_101810 (ABCG2)	PBANKA_130130 (CITH)	PBANKA_081030	PBANKA_144180
PBANKA_030530 (KRR1)	PBANKA_091510 (CDC50B)					PBANKA_111060	PBANKA_094070	PBANKA_123480 (RPS9)				PBANKA_050110 (SEP3)	PBANKA_091620 (TCP1)	PBANKA_020420	PBANKA_121360 (CysRS)	PBANKA_101250 (LRR5)	PBANKA_031370
PBANKA_041130	PBANKA_122100 (RAD14)					PBANKA_083290	PBANKA_134030	PBANKA_050530				PBANKA_091710 (SR1)	PBANKA_124560	PBANKA_120380	PBANKA_130230 (MCA2)	PBANKA_120970 (ARV1)	PBANKA_081390 (RPN8)
PBANKA_030870	PBANKA_071980					PBANKA_133460	PBANKA_080760 (RPS11)	PBANKA_134830 (UTP4)				PBANKA_080300 (ORC2)	PBANKA_144410 (CCT3)	PBANKA_060030	PBANKA_112080 (SRP68)	PBANKA_121370 (METAP1b)	PBANKA_030100 (ROPE)
PBANKA_072070	PBANKA_070030					PBANKA_093060	PBANKA_090910 (EMC8)	PBANKA_061650				PBANKA_083630 (CLAG9)	PBANKA_110300 (SRSF12)	PBANKA_050790	PBANKA_111060	PBANKA_143970	PBANKA_050380
PBANKA_090890	PBANKA_041780					PBANKA_071270	PBANKA_051190 (RPL3)	PBANKA_120300				PBANKA_123005	PBANKA_094250 (Trx-mero)	PBANKA_144890	PBANKA_081330	PBANKA_092800	PBANKA_132430 (ISP3)
PBANKA_090980	PBANKA_061490					PBANKA_091520	PBANKA_144420	PBANKA_021380				PBANKA_090880	PBANKA_140810	PBANKA_031210	PBANKA_082740	PBANKA_093660	PBANKA_050780
PBANKA_122500	PBANKA_062060 (CPH1)					PBANKA_080960	PBANKA_041670 (HU)	PBANKA_142390				PBANKA_011030	PBANKA_120610 (EIF3D)	PBANKA_124600	PBANKA_143240 (PLP2)	PBANKA_123610	PBANKA_060270 (NAPL)
PBANKA_030550	PBANKA_090140					PBANKA_094160	PBANKA_121230	PBANKA_102450				PBANKA_100540 (CINCH)	PBANKA_133060 (DXR)	PBANKA_100620 (SIAP1)	PBANKA_146500	PBANKA_052380 (AARP)	PBANKA_040250
PBANKA_142060 (H2B.Z)	PBANKA_031340 (ATG11)					PBANKA_102900	PBANKA_144270	PBANKA_124190 (UBC13)				PBANKA_136330	PBANKA_060470 (SHLP2)	PBANKA_112960	PBANKA_135390	PBANKA_136410	PBANKA_113060
PBANKA_080670	PBANKA_122720 (CYP81)					PBANKA_021050	PBANKA_144340	PBANKA_112670 (PTPS)				PBANKA_110360 (ATPase3)	PBANKA_130990 (LAP)	PBANKA_143460 (FRM2)	PBANKA_103060	PBANKA_061670 (NEK4)	PBANKA_114580 (MAHRP1a)
PBANKA_050650 (ZIPCO)	PBANKA_020090					PBANKA_041200 (DER1-2)	PBANKA_051870	PBANKA_040130				PBANKA_110970	PBANKA_030690	PBANKA_031620	PBANKA_102770 (UDG)	PBANKA_094340	PBANKA_112890
PBANKA_083570	PBANKA_123650					PBANKA_134340	PBANKA_051720 (HAD1)	PBANKA_060110 (PIC)				PBANKA_102990	PBANKA_071700	PBANKA_114580 (MAHRP1a)	PBANKA_090280	PBANKA_145130	PBANKA_124070 (NEK2)
PBANKA_142950 (RPB8)	PBANKA_041130					PBANKA_050470	PBANKA_100070	PBANKA_146200				PBANKA_030750 (CERLI1)	PBANKA_131640	PBANKA_052270	PBANKA_145570	PBANKA_134200	PBANKA_133570
PBANKA_090990	PBANKA_021400					PBANKA_131370	PBANKA_134760	PBANKA_121280 (MRK)				PBANKA_093260	PBANKA_130730 (WLP1)	PBANKA_040970 (PM6)	PBANKA_135590 (PEPCK)	PBANKA_112320	PBANKA_100910
PBANKA_133900 (VPS52)	PBANKA_010340 (GILP)					PBANKA_111520 (GEP)	PBANKA_123180	PBANKA_124030				PBANKA_102900	PBANKA_130530 (FACT-S)	PBANKA_092330	PBANKA_121260 (HAP2)	PBANKA_092730 (DHHC3)	PBANKA_030140
PBANKA_110290 (CDC6)	PBANKA_144990 (NOT4)					PBANKA_120690	PBANKA_143100 (CYP32)	PBANKA_136030 (ALBA4)				PBANKA_131370	PBANKA_121100 (GMPS)	PBANKA_090240	PBANKA_050340	PBANKA_091250	PBANKA_020360
PBANKA_060810	PBANKA_111270					PBANKA_050590	PBANKA_020190	PBANKA_080760 (RPS11)				PBANKA_135570 (MyoA)	PBANKA_123150	PBANKA_071320	PBANKA_145580	PBANKA_120540	PBANKA_081260
PBANKA_135030	PBANKA_120290					PBANKA_083330 (DHHC6)	PBANKA_052110	PBANKA_101130 (SPC1)				PBANKA_122060	PBANKA_061790 (AIF)	PBANKA_141740	PBANKA_120990	PBANKA_112880	PBANKA_134420
PBANKA_133360 (MPC2)	PBANKA_MIT0003 (CYTB)					PBANKA_103950	PBANKA_142020	PBANKA_122620 (METAP1c)				PBANKA_142610	PBANKA_113410 (CCT4)	PBANKA_050780	PBANKA_120870 (SDH4)	PBANKA_145290	PBANKA_112510 (FabB/FabF)
PBANKA_131490	PBANKA_071270					PBANKA_021380	PBANKA_040220 (Plrx)	PBANKA_050460 (RCM1)				PBANKA_041590	PBANKA_142610	PBANKA_082420 (PLP3)	PBANKA_133660	PBANKA_011130.2	PBANKA_123610
PBANKA_135620	PBANKA_132900					PBANKA_082700	PBANKA_131480 (eEF2)	PBANKA_091930				PBANKA_134250	PBANKA_134760	PBANKA_110086	PBANKA_111030	PBANKA_020770	PBANKA_052420 (SEP2)
PBANKA_021360 (MT-A70)	PBANKA_142940					PBANKA_102990	PBANKA_021420	PBANKA_121390				PBANKA_101740 (Sel4)	PBANKA_120220 (EFTUD2)	PBANKA_090300	PBANKA_145290	PBANKA_141450	PBANKA_051200 (DHHC10)
PBANKA_071030 (YIF1)	PBANKA_080080 (CIA2)					PBANKA_135610	PBANKA_140140	PBANKA_092280 (SNRPD1)				PBANKA_051700 (ETRAMP10.2)	PBANKA_122360	PBANKA_110150 (APC3)	PBANKA_124520	PBANKA_092330	PBANKA_090590 (AP2-O)
PBANKA_081740	PBANKA_110210					PBANKA_080740	PBANKA_091520	PBANKA_142020				PBANKA_093880	PBANKA_133430 (EXP2)	PBANKA_052480 (SEP1)	PBANKA_123780 (MDR1)	PBANKA_131070	PBANKA_101990
PBANKA_133700	PBANKA_030700					PBANKA_123150	PBANKA_101860 (RPL21)	PBANKA_143680				PBANKA_091890	PBANKA_136430	PBANKA_102230	PBANKA_061370	PBANKA_134780 (CPN20)	PBANKA_041240 (RNF1)
PBANKA_021300	PBANKA_130360					PBANKA_051520 (MORN1)	PBANKA_102450	PBANKA_090910 (EMC8)				PBANKA_120690	PBANKA_132170 (BP1)	PBANKA_145720 (DOC2)	PBANKA_120350	PBANKA_113820 (RUVB3)	PBANKA_132070 (SPP)
PBANKA_071710	PBANKA_070240					PBANKA_103430 (AP2-G2)	PBANKA_080710 (STOML)	PBANKA_103070				PBANKA_090090 (Pb235)	PBANKA_121280 (MRK)	PBANKA_121440	PBANKA_132900	PBANKA_060365	PBANKA_124290
PBANKA_060820 (ATP11)	PBANKA_101540					PBANKA_070070	PBANKA_050230	PBANKA_062270				PBANKA_031250 (ORC5)	PBANKA_091790 (RPT5)	PBANKA_124070 (NEK2)	PBANKA_103440 (PM4)	PBANKA_062230	PBANKA_142070
PBANKA_111760	PBANKA_083480					PBANKA_123600	PBANKA_134090	PBANKA_051720 (HAD1)				PBANKA_144720	PBANKA_120980	PBANKA_020710	PBANKA_050780	PBANKA_145680 (SNF7)	PBANKA_051760
PBANKA_131560 (TSR1)	PBANKA_145690					PBANKA_122500	PBANKA_133600	PBANKA_060600				PBANKA_061330	PBANKA_100710	PBANKA_090190	PBANKA_133090	PBANKA_111520 (GEP)	PBANKA_145030 (ATPbeta)
PBANKA_030450	PBANKA_102000					PBANKA_092080	PBANKA_103560 (ClpC)	PBANKA_050470				PBANKA_122500	PBANKA_133710 (SF1)	PBANKA_120510	PBANKA_134780 (CPN20)	PBANKA_093020 (MLH)	PBANKA_131330
PBANKA_135630	PBANKA_082190					PBANKA_041050 (MFR3)	PBANKA_130090 (COX11)					PBANKA_136050 (ECT)	PBANKA_144540 (SEC13)	PBANKA_070550	PBANKA_040690	PBANKA_071270	PBANKA_131950 (CCP2)
PBANKA_114560	PBANKA_040450					PBANKA_092690	PBANKA_070390 (RACK1)					PBANKA_123150	PBANKA_050220 (RPN5)	PBANKA_051030	PBANKA_130050	PBANKA_071400 (DMC1)	PBANKA_020900
PBANKA_120700 (NOP5)	PBANKA_141570 (AP2-FG)					PBANKA_102450	PBANKA_134710 (TRAPPC2)					PBANKA_135410 (RAB11b)	PBANKA_144340	PBANKA_120800	PBANKA_135960 (P48/45)	PBANKA_061240	PBANKA_060580 (LIMP)
PBANKA_111770 (MDH)	PBANKA_111320 (PAM16)					PBANKA_142060 (H2B.Z)	PBANKA_092460					PBANKA_082670 (PV5)	PBANKA_102520 (CBF5)	PBANKA_134350	PBANKA_121410	PBANKA_062050	PBANKA_132520 (MND1)
PBANKA_091880 (NOP2)	PBANKA_110450					PBANKA_090210 (SLARP)	PBANKA_094150 (RPS4)					PBANKA_134790 (UBA1)	PBANKA_120510	PBANKA_143240 (PLP2)	PBANKA_133000	PBANKA_146100	PBANKA_144300 (NEK1)
PBANKA_071120	PBANKA_093460					PBANKA_114070 (FC)	PBANKA_092440 (SNU13)					PBANKA_101490	PBANKA_142020	PBANKA_091110	PBANKA_031270	PBANKA_091710 (SR1)	PBANKA_130810
PBANKA_031560	PBANKA_102610					PBANKA_140990 (AP1M1)	PBANKA_146120					PBANKA_061820	PBANKA_093830	PBANKA_092770	PBANKA_120180	PBANKA_061750 (CSL4)	PBANKA_143030
PBANKA_103700 (BET5)	PBANKA_072080					PBANKA_093500	PBANKA_120610 (EIF3D)					PBANKA_094250 (Trx-mero)	PBANKA_080730	PBANKA_093880	PBANKA_061070	PBANKA_081970	PBANKA_140070
PBANKA_141590	PBANKA_050680 (Kelch10)					PBANKA_070410 (UBE4B)	PBANKA_121400 (HSP60)					PBANKA_050900 (EXP3)	PBANKA_092280 (SNRPD1)	PBANKA_071290 (HMGB2)	PBANKA_132690	PBANKA_124350	PBANKA_110210
PBANKA_093230 (ApiAP2)	PBANKA_092800					PBANKA_122810 (ApiAP2)	PBANKA_081750 (UFD1)					PBANKA_110790 (TPT)	PBANKA_135900 (SEC61A)	PBANKA_020910 (TRSP)	PBANKA_060270 (NAPL)	PBANKA_133070 (RPL22)	PBANKA_041490
PBANKA_011240 (NAR1)	PBANKA_111690					PBANKA_094010 (pTKL)	PBANKA_146200					PBANKA_040850 (PIESP1)	PBANKA_041050 (MFR3)	PBANKA_110850	PBANKA_021480	PBANKA_080930 (PDF)	PBANKA_135210
PBANKA_090110	PBANKA_140010					PBANKA_100380	PBANKA_090620					PBANKA_130110	PBANKA_142970	PBANKA_146060	PBANKA_120800	PBANKA_132360 (HCS2)	PBANKA_010050
PBANKA_021340 (NMD3)	PBANKA_102190 (RPC34)					PBANKA_145700	PBANKA_094220 (RPC25)					PBANKA_101340 (SRA)	PBANKA_100910	PBANKA_081030	PBANKA_144160 (ATX3)	PBANKA_082320	PBANKA_052210
PBANKA_082070	PBANKA_000480					PBANKA_090520 (CAP93)	PBANKA_134830 (UTP4)					PBANKA_050470	PBANKA_090640	PBANKA_010150	PBANKA_134370	PBANKA_090700	PBANKA_142450
PBANKA_121680	PBANKA_113130					PBANKA_040660	PBANKA_123210 (SR1)					PBANKA_091900 (RPN7)	PBANKA_130860 (ALDO2)	PBANKA_081510	PBANKA_121440	PBANKA_123760	PBANKA_060510
PBANKA_062250	PBANKA_134590					PBANKA_134050	PBANKA_120240					PBANKA_143580	PBANKA_091930	PBANKA_081660	PBANKA_145040	PBANKA_122650	PBANKA_132080
PBANKA_134080	PBANKA_135380					PBANKA_135800 (TRX2)	PBANKA_093060					PBANKA_122050	PBANKA_100880	PBANKA_010440	PBANKA_090315	PBANKA_040250	PBANKA_123230
PBANKA_122050	PBANKA_070260					PBANKA_122980 (FABI)	PBANKA_060110 (PIC)					PBANKA_103930 (SR140)	PBANKA_120770 (ZNF2)	PBANKA_113060	PBANKA_030760	PBANKA_010640	PBANKA_031340 (ATG11)
PBANKA_121600	PBANKA_094190 (H4)					PBANKA_136050 (ECT)	PBANKA_131260					PBANKA_093280	PBANKA_103960 (RPN6)	PBANKA_135890	PBANKA_020910 (TRSP)	PBANKA_020680	PBANKA_070350
PBANKA_121740	PBANKA_131690					PBANKA_060490	PBANKA_145130					PBANKA_103290	PBANKA_081390 (RPN8)	PBANKA_050250 (PPP8)	PBANKA_100620 (SIAP1)	PBANKA_052470	PBANKA_082100
PBANKA_134260	PBANKA_112110					PBANKA_021280	PBANKA_136270					PBANKA_081510	PBANKA_141890 (Rab11a)	PBANKA_123770	PBANKA_020160 (ETRAMP)	PBANKA_121830	PBANKA_061240
PBANKA_134200	PBANKA_070300					PBANKA_144540 (SEC13)	PBANKA_060350					PBANKA_111810.2	PBANKA_124190 (UBC13)	PBANKA_120220 (EFTUD2)	PBANKA_103860	PBANKA_082800	PBANKA_133810
PBANKA_122040	PBANKA_133480					PBANKA_090300	PBANKA_040700					PBANKA_070410 (UBE4B)	PBANKA_092080	PBANKA_134780 (CPN20)	PBANKA_030690	PBANKA_124710	PBANKA_142760
PBANKA_030790	PBANKA_030710					PBANKA_030520	PBANKA_094350 (SufD)					PBANKA_130100	PBANKA_135670 (Kelch13)	PBANKA_000400	PBANKA_142590	PBANKA_131230	PBANKA_114380
PBANKA_134410 (MyoF)	PBANKA_120010					PBANKA_144340	PBANKA_103930 (SR140)					PBANKA_092050	PBANKA_080550	PBANKA_072180	PBANKA_000350	PBANKA_061070	PBANKA_145290
PBANKA_091290	PBANKA_134350					PBANKA_030450	PBANKA_141960					PBANKA_114550	PBANKA_136050 (ECT)	PBANKA_133570	PBANKA_094230	PBANKA_060620	PBANKA_051940
PBANKA_041570 (ATG3)	PBANKA_090060					PBANKA_112790	PBANKA_093870 (DTD)					PBANKA_101690	PBANKA_060420	PBANKA_122680 (RAD54)	PBANKA_070200	PBANKA_092920	PBANKA_082820
PBANKA_080290	PBANKA_020040					PBANKA_133430 (EXP2)	PBANKA_135920 (ALBA2)					PBANKA_112730	PBANKA_113520	PBANKA_120180	PBANKA_130520	PBANKA_031060	PBANKA_143970
PBANKA_031570	PBANKA_092550 (CDPK6)					PBANKA_100540 (CINCH)	PBANKA_060320 (EIF5A)					PBANKA_093060	PBANKA_060600	PBANKA_031480	PBANKA_111270	PBANKA_020790	PBANKA_120970 (ARV1)
PBANKA_094260	PBANKA_133660					PBANKA_060420	PBANKA_092280 (SNRPD1)					PBANKA_052040 (DYN2)	PBANKA_081050 (ARP)	PBANKA_143440 (PSOP17)	PBANKA_092540	PBANKA_112310	PBANKA_061670 (NEK4)
PBANKA_090320	PBANKA_080240 (PPAT)					PBANKA_070430	PBANKA_144830					PBANKA_100100	PBANKA_120210	PBANKA_083070	PBANKA_093220	PBANKA_040900	PBANKA_092760
PBANKA_141520	PBANKA_122270					PBANKA_092170 (ATG23)	PBANKA_030420					PBANKA_090300	PBANKA_061610	PBANKA_143520	PBANKA_081700 (MFS2)	PBANKA_143270 (SPO11)	PBANKA_140960
PBANKA_146480	PBANKA_082150					PBANKA_121280 (MRK)	PBANKA_062110					PBANKA_041050 (MFR3)	PBANKA_060110 (PIC)	PBANKA_093200 (RON4)	PBANKA_041840	PBANKA_070920 (CLP1)	PBANKA_060250 (SUA5)
PBANKA_131430	PBANKA_052170 (ApiAP2)					PBANKA_103290	PBANKA_040650 (CCT7)					PBANKA_052470	PBANKA_080910 (PA28)	PBANKA_092940 (MLC-B)	PBANKA_134350	PBANKA_134770	PBANKA_136280
PBANKA_100100	PBANKA_140450					PBANKA_122330 (RAB18)	PBANKA_141070					PBANKA_130500		PBANKA_040820 (CDPK3)	PBANKA_103840 (Sel1)	PBANKA_140600	PBANKA_070130
PBANKA_142030	PBANKA_132720					PBANKA_011020	PBANKA_070150 (PHB1)					PBANKA_080960		PBANKA_130980	PBANKA_103960 (RPN6)	PBANKA_144470	PBANKA_062080
PBANKA_136100	PBANKA_143290 (EngA)						PBANKA_010780					PBANKA_102730		PBANKA_133000	PBANKA_082310 (SAMS)	PBANKA_123230	PBANKA_041430 (NUF2)
PBANKA_143110	PBANKA_141860						PBANKA_114550					PBANKA_021380		PBANKA_101540	PBANKA_080030	PBANKA_083420	PBANKA_102650 (MCA3)
PBANKA_081310	PBANKA_030350 (PH1)						PBANKA_121390					PBANKA_135900 (SEC61A)		PBANKA_130130 (CITH)	PBANKA_123350 (PUF1)	PBANKA_102940	PBANKA_080270
PBANKA_020590 (NCR1)	PBANKA_132700						PBANKA_090640					PBANKA_121740		PBANKA_101980	PBANKA_094100	PBANKA_133690	PBANKA_112530
PBANKA_102850	PBANKA_142130 (PGP)						PBANKA_140280					PBANKA_124390		PBANKA_142770 (RUVB1)	PBANKA_144100 (HAD3)	PBANKA_101260	PBANKA_103420
PBANKA_091120	PBANKA_083500						PBANKA_051090 (RPS2)					PBANKA_082070		PBANKA_134420	PBANKA_091360	PBANKA_092760	PBANKA_143770
PBANKA_133120	PBANKA_062070						PBANKA_140810					PBANKA_091460		PBANKA_100630 (PLP1)	PBANKA_110960	PBANKA_020450 (CCp5)	PBANKA_133040 (MAG)
PBANKA_114410 (ABCE1)	PBANKA_143640						PBANKA_136070					PBANKA_051340 (CDC50C)		PBANKA_114380	PBANKA_010060 (SMAC)	PBANKA_130520	PBANKA_020340 (ERV1)
PBANKA_050670 (CS)	PBANKA_071910						PBANKA_142560					PBANKA_051270		PBANKA_010060 (SMAC)	PBANKA_071650	PBANKA_145000	PBANKA_040430
PBANKA_131240	PBANKA_113490						PBANKA_071220 (PBLP)					PBANKA_021280		PBANKA_142760	PBANKA_082290	PBANKA_082920	PBANKA_111730
PBANKA_131020 (NUP313)	PBANKA_112980						PBANKA_142390					PBANKA_121050		PBANKA_052420 (SEP2)	PBANKA_020190	PBANKA_010650	PBANKA_060430 (TRP1)
PBANKA_050530	PBANKA_072120						PBANKA_091930					PBANKA_134340		PBANKA_110790 (TPT)	PBANKA_083030	PBANKA_040290	PBANKA_092920
PBANKA_011010	PBANKA_132910 (PM8)						PBANKA_135450					PBANKA_060190 (HMGB1)		PBANKA_060560	PBANKA_132570 (TLP1)	PBANKA_090790	PBANKA_110120
PBANKA_112560	PBANKA_061660						PBANKA_030990					PBANKA_140730 (INT)		PBANKA_123620	PBANKA_093470	PBANKA_071070	PBANKA_051040
PBANKA_136480 (ABCB6)	PBANKA_111830						PBANKA_143190					PBANKA_145700		PBANKA_134690	PBANKA_132920	PBANKA_113110 (ADSS)	PBANKA_090400
PBANKA_010790	PBANKA_093490						PBANKA_136050 (ECT)					PBANKA_146050		PBANKA_082540	PBANKA_071320	PBANKA_134570	PBANKA_020970
PBANKA_122720 (CYP81)	PBANKA_124440						PBANKA_134780 (CPN20)					PBANKA_111870 (ACS12)		PBANKA_061670 (NEK4)	PBANKA_112960	PBANKA_010720	PBANKA_060880
PBANKA_011110 (P12p)	PBANKA_092830 (SEC16)						PBANKA_060680					PBANKA_080740		PBANKA_140070	PBANKA_031470 (RFC2)	PBANKA_052240	PBANKA_132910 (PM8)
PBANKA_145780 (ARFGAP1)	PBANKA_050800						PBANKA_140980					PBANKA_062270		PBANKA_131320 (AP2-O5)	PBANKA_134690	PBANKA_120510	PBANKA_010840
PBANKA_021050	PBANKA_093420 (DSK2)						PBANKA_060470 (SHLP2)					PBANKA_070430		PBANKA_145270	PBANKA_090240	PBANKA_091210 (CK1)	PBANKA_144930 (ULG8)
PBANKA_144710	PBANKA_010400						PBANKA_061650					PBANKA_133120		PBANKA_132070 (SPP)	PBANKA_092730 (DHHC3)	PBANKA_092170 (ATG23)	PBANKA_132900
PBANKA_134690	PBANKA_051010						PBANKA_030860					PBANKA_124000 (SMC6)		PBANKA_103460	PBANKA_050170	PBANKA_111880	PBANKA_110290 (CDC6)
PBANKA_113730	berg05:rRNA:rfamscan:775564-775699						PBANKA_121360 (CysRS)					PBANKA_060420		PBANKA_134930	PBANKA_082760	PBANKA_124150	PBANKA_040740 (ARK2)
PBANKA_111880	PBANKA_131530 (LAP5)						PBANKA_061800					PBANKA_083670		PBANKA_112520	PBANKA_081510	PBANKA_110086	PBANKA_030210
PBANKA_123820	PBANKA_030870						PBANKA_132210 (ADCL)					PBANKA_071530		PBANKA_070110	PBANKA_144110 (HAD2)	PBANKA_082510	PBANKA_114190 (DIP13)
PBANKA_041660	PBANKA_124310 (CPalpha)						PBANKA_061860					PBANKA_030440 (MSP4/5)		PBANKA_080030	PBANKA_093790	PBANKA_030220	PBANKA_144130
PBANKA_114020 (PRP16)	PBANKA_142910						PBANKA_142330 (ALBA1)					PBANKA_145460		PBANKA_081820	PBANKA_133200 (U2AF2)	PBANKA_041040 (GSK3)	PBANKA_111880
PBANKA_094350 (SufD)	PBANKA_100810 (RbgA)						PBANKA_144510 (ClpQ)					PBANKA_134320		PBANKA_092920	PBANKA_103170	PBANKA_112010	PBANKA_080030
PBANKA_135300	PBANKA_041260						PBANKA_124190 (UBC13)					PBANKA_144340		PBANKA_091240	PBANKA_114380	PBANKA_110120	PBANKA_134040
PBANKA_143340 (DPH3)	PBANKA_142570						PBANKA_122090					PBANKA_040660		PBANKA_143060	PBANKA_135410 (RAB11b)	PBANKA_061290	PBANKA_060500 (TUM1)
PBANKA_123340 (WDR26)	PBANKA_112940						PBANKA_112020 (PDX1)					PBANKA_112220		PBANKA_131310 (MUS81)	PBANKA_090530	PBANKA_020340 (ERV1)	PBANKA_142160
PBANKA_062010 (UTP7)	PBANKA_134480						PBANKA_040130					PBANKA_080800 (CRK4)		PBANKA_083200 (Sel2)	PBANKA_136030 (ALBA4)	PBANKA_120345	PBANKA_134820
PBANKA_145280 (CWC22)	PBANKA_131460						PBANKA_123610					PBANKA_140200		PBANKA_142580	PBANKA_041580 (WDR66)	PBANKA_144450 (MyoJ)	PBANKA_112960
PBANKA_131230	PBANKA_080190						PBANKA_103070					PBANKA_135670 (Kelch13)		PBANKA_093150 (FT2)	PBANKA_124070 (NEK2)	PBANKA_101520 (DPH2)	PBANKA_123460
PBANKA_135060 (NUDC)	PBANKA_010790						PBANKA_040760 (AS)					PBANKA_062250		PBANKA_011090 (NCS6)	PBANKA_093820	PBANKA_020190	PBANKA_031430
PBANKA_092430 (ERO1)	PBANKA_130660						PBANKA_021380					PBANKA_143470 (CHC)		PBANKA_081450	PBANKA_051660 (LRR1)	PBANKA_050370	PBANKA_082760
PBANKA_041630 (NUP221)	PBANKA_030880						PBANKA_100550					PBANKA_111570 (NDC80)		PBANKA_135210	PBANKA_071130	PBANKA_134870	PBANKA_120450
PBANKA_062230	PBANKA_102460 (LISP1)						PBANKA_062270							PBANKA_112880	PBANKA_112150 (QCR9)	PBANKA_030210	PBANKA_111410
PBANKA_072040	PBANKA_071790						PBANKA_145710 (WDR82)							PBANKA_010460 (RAD50)	PBANKA_146300 (G377)	PBANKA_090550	PBANKA_110850
PBANKA_103500	PBANKA_130200						PBANKA_111880							PBANKA_101730	PBANKA_072100	PBANKA_090590 (AP2-O)	PBANKA_090880
PBANKA_030070	PBANKA_142530						PBANKA_102840							PBANKA_090420	PBANKA_132630 (CYT1)	PBANKA_080860	PBANKA_070920 (CLP1)
PBANKA_102020 (CYP52)	PBANKA_112520						PBANKA_122620 (METAP1c)							PBANKA_062320	PBANKA_143440 (PSOP17)	PBANKA_110910	PBANKA_134500
PBANKA_021270	PBANKA_051500 (P25)						PBANKA_041110							PBANKA_112100	PBANKA_010150	PBANKA_124320	PBANKA_030300
PBANKA_120590 (ApiAP2)	PBANKA_071660 (APH)						PBANKA_070910							PBANKA_111420	PBANKA_100060	PBANKA_071690 (ARO)	PBANKA_010060 (SMAC)
PBANKA_080730	PBANKA_135700						PBANKA_134920 (MSRP1)							PBANKA_100060	PBANKA_111350 (RAB1a)	PBANKA_102790 (SMB1)	PBANKA_145300
PBANKA_060730	PBANKA_133260						PBANKA_102520 (CBF5)							PBANKA_135140 (PH2)	PBANKA_123230	PBANKA_031070	PBANKA_060620
PBANKA_030740	PBANKA_050650 (ZIPCO)						PBANKA_060140 (CYP26)							PBANKA_142070	PBANKA_133130	PBANKA_083570	PBANKA_093800
PBANKA_092950 (MYST)	PBANKA_135040						PBANKA_071260 (14-3-3I)							PBANKA_052430	PBANKA_082420 (PLP3)	PBANKA_112390 (SMS1)	PBANKA_124150
PBANKA_082680	PBANKA_120430 (NOT5)						PBANKA_124030							PBANKA_020360	PBANKA_122940	PBANKA_030750 (CERLI1)	PBANKA_071400 (DMC1)
PBANKA_130970 (DDX5)	PBANKA_121650 (CYP19A)						PBANKA_113560 (DIS3)							PBANKA_020840 (MFR2)	PBANKA_122680 (RAD54)	PBANKA_102110	PBANKA_082660 (UPF2)
PBANKA_134830 (UTP4)	PBANKA_060810						PBANKA_120300							PBANKA_103060	PBANKA_050200	PBANKA_130970 (DDX5)	PBANKA_040940 (PKRP)
PBANKA_145560 (TGT)	PBANKA_082580						PBANKA_010960							PBANKA_030100 (ROPE)	PBANKA_123770	PBANKA_113010 (TFB4)	PBANKA_070930 (NEP1)
PBANKA_144920 (TOC75)	PBANKA_130120 (MED31)						PBANKA_144410 (CCT3)							PBANKA_070330	PBANKA_142720 (PPM5)	PBANKA_131320 (AP2-O5)	PBANKA_143270 (SPO11)
PBANKA_040140	PBANKA_130150						PBANKA_112080 (SRP68)							PBANKA_120990	PBANKA_110880 (LRR2)	PBANKA_082380 (FabG)	PBANKA_072090
PBANKA_130940	PBANKA_144560 (RIO1)						PBANKA_101080 (CAF16)							PBANKA_051920	PBANKA_061520 (CDPK4)	PBANKA_131720 (NTH)	PBANKA_020880 (UBP1)
PBANKA_101620	PBANKA_062160						PBANKA_130620 (tRIP)							PBANKA_142720 (PPM5)	PBANKA_083560 (PKAc)	PBANKA_134850	PBANKA_052270
PBANKA_130420 (SPP)	PBANKA_130770 (CWC24)						PBANKA_041330							PBANKA_136440 (IMC1f)	PBANKA_145910	PBANKA_081680 (GLTP)	PBANKA_145270
PBANKA_122980 (FABI)	PBANKA_112920						PBANKA_103190 (eIF2gamma)							PBANKA_050340	PBANKA_135140 (PH2)	PBANKA_090980	PBANKA_080950
PBANKA_141390	PBANKA_021090 (OST2)						PBANKA_091620 (TCP1)							PBANKA_051930	PBANKA_020060	PBANKA_092450 (SMC5)	PBANKA_144420
PBANKA_121470	PBANKA_060670 (CRMP3)						PBANKA_101130 (SPC1)							PBANKA_060270 (NAPL)	PBANKA_083070	PBANKA_060850	PBANKA_081020
PBANKA_092290 (TIM44)	PBANKA_121600						PBANKA_121280 (MRK)							PBANKA_140500	PBANKA_091150 (AEP)	PBANKA_111760	PBANKA_122060
PBANKA_093190	PBANKA_020890						PBANKA_135800 (TRX2)							PBANKA_133310	PBANKA_120345	PBANKA_030690	PBANKA_082580
PBANKA_132200	PBANKA_144570						PBANKA_130500							PBANKA_092730 (DHHC3)	PBANKA_121800	PBANKA_113320 (CRK2)	PBANKA_122390 (PTP2)
PBANKA_141540	PBANKA_145810						PBANKA_131220							PBANKA_131330	PBANKA_060440 (tGLO2)	PBANKA_071350	PBANKA_111950
PBANKA_020310 (PIP5K)	PBANKA_130640						PBANKA_080910 (PA28)							PBANKA_101500	PBANKA_143460 (FRM2)	PBANKA_060350	PBANKA_041580 (WDR66)
PBANKA_090670	PBANKA_093440													PBANKA_081700 (MFS2)	PBANKA_091740 (PF16)	PBANKA_134500	PBANKA_121090
	PBANKA_141340 (P44)													PBANKA_082310 (SAMS)	PBANKA_082800	PBANKA_082760	PBANKA_030750 (CERLI1)
	PBANKA_082820													PBANKA_091860	PBANKA_141840 (ClpS)	PBANKA_070650	PBANKA_110390
	PBANKA_113900													PBANKA_132390	PBANKA_120220 (EFTUD2)	PBANKA_081500	PBANKA_103370
	PBANKA_080838													PBANKA_050200	PBANKA_136440 (IMC1f)	PBANKA_083290	PBANKA_050960
	PBANKA_133570													PBANKA_135410 (RAB11b)	PBANKA_051030	PBANKA_061350	PBANKA_061960 (PELO)
	PBANKA_020710													PBANKA_093570	PBANKA_092770	PBANKA_021380	PBANKA_103540 (GAPM3)
	PBANKA_021310 (SRP9)													PBANKA_123230	PBANKA_080150	PBANKA_111870 (ACS12)	PBANKA_050720
	PBANKA_120830													PBANKA_142710 (AQP2)	PBANKA_120740	PBANKA_112140	PBANKA_031070
	PBANKA_145755													PBANKA_051300 (IMC1m)	PBANKA_145720 (DOC2)	PBANKA_061130	PBANKA_112970 (HAS1)
	PBANKA_062020													PBANKA_020580 (eIK2)	PBANKA_071220 (PBLP)	PBANKA_123730	PBANKA_081970
	PBANKA_041190													PBANKA_132610	PBANKA_010270	PBANKA_050520	PBANKA_090300
	PBANKA_060870													PBANKA_135960 (P48/45)	PBANKA_062320	PBANKA_081090	PBANKA_131290
	PBANKA_093080													PBANKA_101270	PBANKA_110700 (SUB1-ProM)	PBANKA_110930	PBANKA_050770
	PBANKA_122940													PBANKA_102600	PBANKA_134440 (AMPD)	PBANKA_110960	PBANKA_091590
	PBANKA_136480 (ABCB6)													PBANKA_040430	PBANKA_132160	PBANKA_135590 (PEPCK)	PBANKA_011220 (MyoE)
	PBANKA_110520													PBANKA_113670 (GCbeta)	PBANKA_051940	PBANKA_135260	PBANKA_110600
	PBANKA_071360													PBANKA_121820 (CCT5)	PBANKA_112100	PBANKA_144590	PBANKA_081620
	PBANKA_145680 (SNF7)													PBANKA_102240	PBANKA_081820	PBANKA_134580	PBANKA_060070
	PBANKA_121350													PBANKA_104010 (CK)	PBANKA_145150	PBANKA_102650 (MCA3)	PBANKA_112320
	PBANKA_131410													PBANKA_134040	PBANKA_112370	PBANKA_144930 (ULG8)	PBANKA_083420
	PBANKA_102960													PBANKA_103840 (Sel1)	PBANKA_081030	PBANKA_091170 (SUB2)	PBANKA_070110
	PBANKA_051420 (CLAMP)													PBANKA_136180	PBANKA_112400 (SMS2)	PBANKA_145920 (ALAS)	PBANKA_133310
	PBANKA_144220 (SOC2)													PBANKA_082820	PBANKA_030100 (ROPE)	PBANKA_110420 (BCKDHB)	PBANKA_133210
	PBANKA_132890 (K2)													PBANKA_111350 (RAB1a)	PBANKA_020710	PBANKA_092470	PBANKA_123005
	PBANKA_051170 (SPO11-2)													PBANKA_112530	PBANKA_101730	PBANKA_111380 (UvrD)	PBANKA_112310
	PBANKA_093330													PBANKA_112470	PBANKA_142580	PBANKA_123460	PBANKA_051010
	PBANKA_010500 (PEX4)													PBANKA_130630	PBANKA_021260	PBANKA_111060	PBANKA_100060
	PBANKA_110380 (DDX27)													PBANKA_140650	PBANKA_136550 (IBIS1)	PBANKA_040310 (GLP1)	PBANKA_082510
	PBANKA_145190													PBANKA_133200 (U2AF2)	PBANKA_111520 (GEP)	PBANKA_144800 (PPR2)	PBANKA_050890
	PBANKA_061940													PBANKA_050170	PBANKA_135480	PBANKA_146060	PBANKA_101580
	PBANKA_030540													PBANKA_072000	PBANKA_124590	PBANKA_092190	PBANKA_120230
	PBANKA_100870													PBANKA_093110	PBANKA_104010 (CK)	PBANKA_071290 (HMGB2)	PBANKA_120540
	PBANKA_090810													PBANKA_052380 (AARP)	PBANKA_140650	PBANKA_130390	PBANKA_134870
	PBANKA_122500													PBANKA_121800	PBANKA_130450 (SOC3)	PBANKA_101910	PBANKA_071760 (GAK)
	PBANKA_080440													PBANKA_070900 (SEC61B)	PBANKA_093150 (FT2)	PBANKA_020410	PBANKA_061290
	PBANKA_081000													PBANKA_091360	PBANKA_121820 (CCT5)	PBANKA_141400	PBANKA_021000 (VPS51)
	PBANKA_041300													PBANKA_052370	PBANKA_031370	PBANKA_020980	PBANKA_103630
	PBANKA_130890													PBANKA_060300	PBANKA_081660	PBANKA_041420	PBANKA_132610
	PBANKA_091290													PBANKA_041580 (WDR66)	PBANKA_133310	PBANKA_120460	PBANKA_030410
	PBANKA_146220 (PPM4)													PBANKA_070270 (ROM3)	PBANKA_124610.2	PBANKA_101580	PBANKA_111760
	PBANKA_103910													PBANKA_110960	PBANKA_101670	PBANKA_102860	PBANKA_144880
	PBANKA_103800													PBANKA_140330 (NIF1)	PBANKA_091860	PBANKA_060330 (G37)	PBANKA_143490 (RKIP)
	PBANKA_091560 (AQP)													PBANKA_083560 (PKAc)	PBANKA_050330	PBANKA_112220	PBANKA_072070
	PBANKA_093290 (G3PDH)													PBANKA_030390 (PAT)	PBANKA_091080	PBANKA_083200 (Sel2)	PBANKA_134200
	PBANKA_131000													PBANKA_141440	PBANKA_123940	PBANKA_060250 (SUA5)	PBANKA_081540
	PBANKA_134410 (MyoF)													PBANKA_030140	PBANKA_060280 (UBC)	PBANKA_134820	PBANKA_010460 (RAD50)
	PBANKA_061270													PBANKA_124590	PBANKA_061670 (NEK4)	PBANKA_103740	PBANKA_010780
	PBANKA_134260													PBANKA_081290	PBANKA_070060	PBANKA_093130 (DPAP1)	PBANKA_091740 (PF16)
	PBANKA_010160 (JmjC2)													PBANKA_133130	PBANKA_050380	PBANKA_123280	PBANKA_144470
	PBANKA_082540													PBANKA_070560	PBANKA_051060 (CDC20)	PBANKA_133790	PBANKA_140650
	PBANKA_112240 (SOD2)													PBANKA_080110	PBANKA_145270	PBANKA_114140 (TOP6B)	PBANKA_111370
	PBANKA_081330													PBANKA_110710 (SUB1)	PBANKA_124620	PBANKA_020360	PBANKA_092190
	PBANKA_132430 (ISP3)													PBANKA_112890	PBANKA_114240	PBANKA_091600	PBANKA_112880
	PBANKA_011190													PBANKA_123710	PBANKA_131320 (AP2-O5)	PBANKA_031250 (ORC5)	PBANKA_110960
	PBANKA_143420 (RRS)													PBANKA_103430 (AP2-G2)	PBANKA_112470	PBANKA_101330 (MAPK1)	PBANKA_111870 (ACS12)
	PBANKA_102580													PBANKA_145480	PBANKA_030300	PBANKA_102060 (ARP4)	PBANKA_134580
	PBANKA_122490													PBANKA_130530 (FACT-S)	PBANKA_050890	PBANKA_112970 (HAS1)	PBANKA_041420
	PBANKA_146300 (G377)													PBANKA_091710 (SR1)	PBANKA_145330 (ACS11)	PBANKA_111730	PBANKA_030840 (ALG14)
	PBANKA_090920													PBANKA_123370	PBANKA_142100	PBANKA_060110 (PIC)	PBANKA_124350
	PBANKA_100270 (DDX51)													PBANKA_092970	PBANKA_081290	PBANKA_144230 (SPC24)	PBANKA_130520
	PBANKA_010670													PBANKA_130550	PBANKA_112890	PBANKA_070790 (TRP1)	PBANKA_146490 (RON3)
	PBANKA_081950 (RECQ1)													PBANKA_020160 (ETRAMP)	PBANKA_062240	PBANKA_131290	PBANKA_142940
	PBANKA_071370													PBANKA_093930	PBANKA_070810 (DLC1)	PBANKA_091730	PBANKA_145580
	PBANKA_030550													PBANKA_102760	PBANKA_145510 (RFC4)	PBANKA_083380	PBANKA_135260
	PBANKA_061570													PBANKA_132480	PBANKA_103850	PBANKA_144420	PBANKA_020890
	PBANKA_100970													PBANKA_112010	PBANKA_091990 (PFK11)	PBANKA_132100	PBANKA_136410
	PBANKA_050200													PBANKA_071650	PBANKA_052430	PBANKA_071110	PBANKA_111000
	PBANKA_041270													PBANKA_020190	PBANKA_020600	PBANKA_122420	PBANKA_131280
	PBANKA_132760													PBANKA_050380	PBANKA_140920	PBANKA_120340 (UTP25)	PBANKA_040290
	PBANKA_051930													PBANKA_145290	PBANKA_060120	PBANKA_134380 (Sir2A)	PBANKA_131320 (AP2-O5)
	PBANKA_092910													PBANKA_061070	PBANKA_131330	PBANKA_051535 (OTU)	PBANKA_052390 (GAPM2)
	PBANKA_090990													PBANKA_110800	PBANKA_113790 (PCNA1)	PBANKA_092280 (SNRPD1)	PBANKA_093600
	PBANKA_143130													PBANKA_061550	PBANKA_140490 (RPT4)	PBANKA_010260 (CEP76)	PBANKA_101120
	PBANKA_010970 (SWIB)													PBANKA_090880	PBANKA_120690	PBANKA_040490	PBANKA_133950
	PBANKA_145830													PBANKA_011050 (LRR6)	PBANKA_094300	PBANKA_110710 (SUB1)	PBANKA_031480
	PBANKA_093820													PBANKA_020270	PBANKA_083200 (Sel2)	PBANKA_061160	PBANKA_030110
	PBANKA_060260 (CC1HL)													PBANKA_123940	PBANKA_120660	PBANKA_134550	PBANKA_091730
	PBANKA_134900 (MSRP2)													PBANKA_111510 (GEP1)	PBANKA_131890	PBANKA_133210	PBANKA_102080
	PBANKA_113060													PBANKA_080270	PBANKA_083540	PBANKA_134710 (TRAPPC2)	PBANKA_110530
	PBANKA_100390													PBANKA_020090	PBANKA_090420	PBANKA_093670	PBANKA_030390 (PAT)
	PBANKA_030750 (CERLI1)													PBANKA_082290	PBANKA_020450 (CCp5)	PBANKA_122150 (RPL1)	PBANKA_083030
	PBANKA_110920													PBANKA_124520	PBANKA_050240	PBANKA_071870	PBANKA_112270 (TKL4)
	PBANKA_141230													PBANKA_051060 (CDC20)	PBANKA_141910	PBANKA_123150	PBANKA_093900 (MSCS)
	PBANKA_100110													PBANKA_090400	PBANKA_131310 (MUS81)	PBANKA_083330 (DHHC6)	PBANKA_134770
	PBANKA_131400 (CPR)													PBANKA_121260 (HAP2)	PBANKA_094140 (CEN4)	PBANKA_092220 (ATG7)	PBANKA_134690
	PBANKA_091000													PBANKA_141890 (Rab11a)	PBANKA_030060	PBANKA_082930	PBANKA_132100
	PBANKA_144290													PBANKA_145580	PBANKA_111420	PBANKA_090300	PBANKA_031250 (ORC5)
	PBANKA_052230													PBANKA_083540	PBANKA_130630	PBANKA_041240 (RNF1)	PBANKA_051060 (CDC20)
	PBANKA_082610 (aPRS)													PBANKA_102820	PBANKA_100030	PBANKA_133960 (PRELID)	PBANKA_093120 (HSP101)
	PBANKA_145540 (QSOX)													PBANKA_011210 (ApiAP2)	PBANKA_070670 (DTC)	PBANKA_050890	PBANKA_050265
	PBANKA_144950													PBANKA_122090	PBANKA_112520	PBANKA_102260 (PANK1)	PBANKA_144790
	PBANKA_103000 (DHS)													PBANKA_123660	PBANKA_080110	PBANKA_122220 (MPODD)	PBANKA_102250 (P113)
	PBANKA_142320													PBANKA_110870 (SMC4)	PBANKA_114400 (RPN11)	PBANKA_010530	PBANKA_020270
	PBANKA_100700													PBANKA_114270	PBANKA_142710 (AQP2)	PBANKA_146050	PBANKA_071100
	PBANKA_050010													PBANKA_081570 (MFR4)	PBANKA_140330 (NIF1)	PBANKA_070860	PBANKA_123760
	PBANKA_110290 (CDC6)													PBANKA_051830	PBANKA_090190	PBANKA_133060 (DXR)	PBANKA_101270
	PBANKA_113440													PBANKA_050750	PBANKA_140500	PBANKA_134560	PBANKA_131200 (CAPG2)
	PBANKA_040730 (OMD)													PBANKA_060430 (TRP1)	PBANKA_130440	PBANKA_082730	PBANKA_110800
	PBANKA_093400													PBANKA_050110 (SEP3)	PBANKA_093370 (MAPK2)	PBANKA_102820	PBANKA_134220
	PBANKA_071720													PBANKA_060280 (UBC)	PBANKA_143520	PBANKA_050930	PBANKA_071650
	PBANKA_145570													PBANKA_100260 (P41)	PBANKA_110710 (SUB1)	PBANKA_122270	PBANKA_122270
	PBANKA_143040													PBANKA_103370	PBANKA_142280	PBANKA_134760	PBANKA_143630
	PBANKA_103110 (PREX)													PBANKA_071220 (PBLP)	PBANKA_062040	PBANKA_122380	PBANKA_090980
	PBANKA_092540													PBANKA_123005	PBANKA_092970	PBANKA_081690	PBANKA_093930
	PBANKA_110470 (TRS85)													PBANKA_110680 (SUB3)	PBANKA_021455	PBANKA_031340 (ATG11)	PBANKA_050200
	PBANKA_094180 (H2B)													PBANKA_093120 (HSP101)	PBANKA_132480	PBANKA_113080 (SAC1)	PBANKA_083280
	PBANKA_130350													PBANKA_136080	PBANKA_031480	PBANKA_040360	PBANKA_134340
	PBANKA_091690													PBANKA_144980 (VP2)	PBANKA_136430	PBANKA_050600 (SEA1)	PBANKA_123260 (DCX)
	PBANKA_093130 (DPAP1)													PBANKA_030710	PBANKA_142940	PBANKA_144340	PBANKA_136200
	PBANKA_093630 (BOS1)													PBANKA_114240	PBANKA_082820	PBANKA_051250	PBANKA_101880
	PBANKA_120090													PBANKA_041610 (MG1)	PBANKA_133070 (RPL22)	PBANKA_110370	PBANKA_102060 (ARP4)
	PBANKA_021120													PBANKA_050240	PBANKA_050110 (SEP3)	PBANKA_071890	PBANKA_100580
	PBANKA_083170 (NFU1)													PBANKA_030690	PBANKA_070720	PBANKA_102890 (DPH1)	PBANKA_061350
	PBANKA_134340													PBANKA_132920	PBANKA_141360	PBANKA_051050	PBANKA_082320
	PBANKA_051770													PBANKA_091990 (PFK11)	PBANKA_131070	PBANKA_093550	PBANKA_010990 (BTP1)
	PBANKA_071100													PBANKA_061160	PBANKA_110760 (P38)	PBANKA_146180 (RPT6)	PBANKA_112010
	PBANKA_145260													PBANKA_021480	PBANKA_122660	PBANKA_092480 (GP2)	PBANKA_062230
	PBANKA_040930													PBANKA_030300	PBANKA_110230	PBANKA_133930	PBANKA_071290 (HMGB2)
	PBANKA_111590													PBANKA_100340 (UIS14)	PBANKA_021010	PBANKA_144080	PBANKA_136270
	PBANKA_135570 (MyoA)													PBANKA_136430	PBANKA_103570 (WDR65)	PBANKA_041050 (MFR3)	PBANKA_131900
	PBANKA_051690 (AdoMetDC/ODC)													PBANKA_050900 (EXP3)	PBANKA_110850	PBANKA_010780	PBANKA_050470
	PBANKA_142650 (CUL1)													PBANKA_135020	PBANKA_135210	PBANKA_122810 (ApiAP2)	PBANKA_082990
	PBANKA_131630													PBANKA_120520 (TMEM147)	PBANKA_031580	PBANKA_122060	PBANKA_112140
	PBANKA_080510													PBANKA_145880	PBANKA_010720	PBANKA_112460	PBANKA_070790 (TRP1)
	PBANKA_103750 (ACalpha)													PBANKA_020430 (ELO-C)	PBANKA_051170 (SPO11-2)	PBANKA_071100	PBANKA_121710 (pPK1)
	PBANKA_041430 (NUF2)													PBANKA_010070	PBANKA_093570	PBANKA_136270	PBANKA_092450 (SMC5)
	PBANKA_030740													PBANKA_131070	PBANKA_122250 (PMX)	PBANKA_050550	PBANKA_110710 (SUB1)
	PBANKA_135530													PBANKA_080410	PBANKA_080690	PBANKA_031470 (RFC2)	PBANKA_010650
	PBANKA_020730													PBANKA_120790 (PPM10)	PBANKA_131650	PBANKA_061880 (DDX31)	PBANKA_091170 (SUB2)
	PBANKA_123550													PBANKA_120230	PBANKA_102480	PBANKA_090870	PBANKA_061820
	PBANKA_114170													PBANKA_111810.2	PBANKA_090100	PBANKA_092240	PBANKA_093470
	PBANKA_140950 (ISD11)													PBANKA_121710 (pPK1)	PBANKA_090720	PBANKA_101880	PBANKA_082610 (aPRS)
	PBANKA_102540 (ATG4)													PBANKA_091740 (PF16)	PBANKA_052360	PBANKA_134220	PBANKA_051250
	PBANKA_132050 (VP1)													PBANKA_131050	PBANKA_103040	PBANKA_071500 (VPS9)	PBANKA_072000
	PBANKA_081300 (ICP)													PBANKA_090550	PBANKA_081620	PBANKA_011110 (P12p)	PBANKA_123150
	PBANKA_102850													PBANKA_133870 (PMV)	PBANKA_131050	PBANKA_082470 (TRXR)	PBANKA_083330 (DHHC6)
	PBANKA_114060 (RPB5)													PBANKA_101670	PBANKA_093840 (ERC)	PBANKA_111570 (NDC80)	PBANKA_131720 (NTH)
	PBANKA_134200													PBANKA_110230	PBANKA_041780	PBANKA_134790 (UBA1)	PBANKA_110880 (LRR2)
	PBANKA_092350 (RRS1)													PBANKA_120530	PBANKA_134870	PBANKA_072110	PBANKA_111520 (GEP)
	PBANKA_010880 (H3)													PBANKA_070670 (DTC)	PBANKA_144620	PBANKA_080800 (CRK4)	PBANKA_060400
	PBANKA_010800 (CLS)													PBANKA_122830 (LSD2)	PBANKA_070560	PBANKA_071010 (KDH)	PBANKA_110930
	PBANKA_021350													PBANKA_133070 (RPL22)	PBANKA_094030	PBANKA_050510 (ARF1)	PBANKA_113110 (ADSS)
	PBANKA_081310													PBANKA_011070	PBANKA_062080	PBANKA_101920	PBANKA_081430
	PBANKA_031180 (ACS9)													PBANKA_093750	PBANKA_061780	PBANKA_030450	PBANKA_133060 (DXR)
	PBANKA_050410 (ATG8)													PBANKA_120600	PBANKA_090550	PBANKA_101690	PBANKA_010260 (CEP76)
	PBANKA_146260													PBANKA_123020 (CRK5)	PBANKA_070280	PBANKA_050470	PBANKA_010620 (SAS6)
	PBANKA_052350													PBANKA_130400	PBANKA_080270	PBANKA_101790 (PEPC)	PBANKA_101250 (LRR5)
	PBANKA_131660													PBANKA_120690	PBANKA_135420 (MPC1)	PBANKA_041070	PBANKA_083080
	PBANKA_031570													PBANKA_093470	PBANKA_121790	PBANKA_122620 (METAP1c)	PBANKA_020680
	PBANKA_103980													PBANKA_060440 (tGLO2)	PBANKA_130600 (RPA3)	PBANKA_133040 (MAG)	PBANKA_102110
	PBANKA_141290													PBANKA_141910	PBANKA_132820	PBANKA_122570	PBANKA_092800
	PBANKA_134120													PBANKA_030750 (CERLI1)	PBANKA_130400	PBANKA_083080	PBANKA_021380
	PBANKA_143200 (SRP19)													PBANKA_093600	PBANKA_082880 (COX6B)	PBANKA_110480 (ALP2b)	PBANKA_102820
	PBANKA_041230													PBANKA_111030	PBANKA_122560	PBANKA_101800	PBANKA_010920 (SPT5)
	PBANKA_112850													PBANKA_050270 (RDS3)	PBANKA_121090	PBANKA_040760 (AS)	PBANKA_083200 (Sel2)
	PBANKA_123190													PBANKA_041340	PBANKA_100260 (P41)	PBANKA_010460 (RAD50)	PBANKA_145340 (PK2)
	PBANKA_144710													PBANKA_091940	PBANKA_081960	PBANKA_030520	PBANKA_082130
	PBANKA_145280 (CWC22)													PBANKA_123760	PBANKA_111370	PBANKA_134320	PBANKA_040360
	PBANKA_135940													PBANKA_121090	PBANKA_113060	PBANKA_134690	PBANKA_071690 (ARO)
	PBANKA_103730													PBANKA_091850	PBANKA_124310 (CPalpha)	PBANKA_041330	PBANKA_111380 (UvrD)
	PBANKA_101260													PBANKA_111830	PBANKA_140790	PBANKA_070970 (PK1)	PBANKA_122710 (UTP14)
	PBANKA_141260 (TERT)													PBANKA_140790	PBANKA_071550 (PGM2)	PBANKA_122980 (FABI)	PBANKA_021030
	PBANKA_111560													PBANKA_051170 (SPO11-2)	PBANKA_072000	PBANKA_111910 (SF3A2)	PBANKA_133130
	PBANKA_101200													PBANKA_020970	PBANKA_081580	PBANKA_110390	PBANKA_110420 (BCKDHB)
	PBANKA_142460													PBANKA_135480	PBANKA_140290	PBANKA_091850	PBANKA_144330
	PBANKA_010550 (GLP2)													PBANKA_070720	PBANKA_020680	PBANKA_133050 (WDR79)	PBANKA_134720
	PBANKA_130490 (NCS2)													PBANKA_040940 (PKRP)	PBANKA_100580	PBANKA_091640	PBANKA_101260
	PBANKA_082290													PBANKA_131650	PBANKA_112680 (HECT1)	PBANKA_010870 (RBM25)	PBANKA_071500 (VPS9)
	PBANKA_102910													PBANKA_020680	PBANKA_010050	PBANKA_051430	PBANKA_080860
	PBANKA_114500													PBANKA_111520 (GEP)	PBANKA_122580 (CYP24)	PBANKA_071310 (RON5)	PBANKA_061880 (DDX31)
	PBANKA_141270 (TERT)													PBANKA_145330 (ACS11)	PBANKA_010620 (SAS6)	PBANKA_062090	PBANKA_050350
	PBANKA_071200 (IMP4)													PBANKA_110940 (PI4KB)	PBANKA_110680 (SUB3)	PBANKA_050540	PBANKA_114140 (TOP6B)
	PBANKA_134010 (LDH)													PBANKA_052070	PBANKA_060630	PBANKA_092050	PBANKA_092170 (ATG23)
	PBANKA_103640 (BOP1)													PBANKA_072100	PBANKA_123760	PBANKA_140440	PBANKA_071830 (MCM9)
	PBANKA_120630 (PHD1)													PBANKA_130180	PBANKA_133160 (LRR14.1)	PBANKA_122500	PBANKA_072110
	PBANKA_140540 (SNRPA)													PBANKA_142940	PBANKA_120880	PBANKA_133120	PBANKA_103720
	PBANKA_123970 (TYW1)													PBANKA_081220	PBANKA_143270 (SPO11)	PBANKA_134750 (DBP8)	PBANKA_141450
	PBANKA_121550 (TMA7)													PBANKA_110760 (P38)	PBANKA_145880	PBANKA_092290 (TIM44)	PBANKA_100920
	PBANKA_143120													PBANKA_094300	PBANKA_093090 (UCH54)	PBANKA_093970	PBANKA_082680
	PBANKA_041470													PBANKA_060630	PBANKA_133870 (PMV)	PBANKA_040110 (SRPK1)	PBANKA_041330
	PBANKA_111700 (H2A)													PBANKA_091170 (SUB2)	PBANKA_112620 (DJ1)	PBANKA_040700	PBANKA_081550
	PBANKA_070120													PBANKA_124310 (CPalpha)	PBANKA_102760	PBANKA_030680 (UAP56)	PBANKA_071220 (PBLP)
	PBANKA_133350													PBANKA_136030 (ALBA4)	PBANKA_080140	PBANKA_146120	PBANKA_141520
	PBANKA_111080													PBANKA_061900	PBANKA_123660	PBANKA_031440	PBANKA_144800 (PPR2)
	PBANKA_101580													PBANKA_136280	PBANKA_113670 (GCbeta)	PBANKA_030840 (ALG14)	PBANKA_031300
	PBANKA_131230													PBANKA_021380	PBANKA_052010	PBANKA_031190	PBANKA_123060 (COG4)
	PBANKA_102440													PBANKA_100030	PBANKA_071460 (VPS2)	PBANKA_124100 (ARFGAP2)	PBANKA_081500
	PBANKA_132000													PBANKA_122560	PBANKA_092690	PBANKA_146310	PBANKA_140330 (NIF1)
	PBANKA_131050													PBANKA_144420	PBANKA_103050 (MCMBP)	PBANKA_091780 (COG2)	PBANKA_021460
	PBANKA_124180 (MCM3)													PBANKA_041020	PBANKA_061650	PBANKA_134730	PBANKA_071890
	PBANKA_112120													PBANKA_081620	PBANKA_093600	PBANKA_061120	PBANKA_061900
	PBANKA_145750 (TFB2)													PBANKA_102080	PBANKA_112530	PBANKA_082130	PBANKA_101800
	PBANKA_133960 (PRELID)													PBANKA_136120	PBANKA_091170 (SUB2)	PBANKA_071810 (GATA)	PBANKA_050400
	PBANKA_133860 (RPL23)													PBANKA_070440	PBANKA_101980	PBANKA_134830 (UTP4)	PBANKA_081090
	PBANKA_030770													PBANKA_094030	PBANKA_081090	PBANKA_031280	PBANKA_122810 (ApiAP2)
	PBANKA_062300													PBANKA_052360	PBANKA_121320	PBANKA_040370	PBANKA_121230
	PBANKA_121310 (PHB2)													PBANKA_093640	PBANKA_146490 (RON3)	PBANKA_050460 (RCM1)	PBANKA_144080
	PBANKA_120180													PBANKA_082670 (PV5)	PBANKA_135790	PBANKA_112260 (SUV3)	PBANKA_093010
	PBANKA_011000													PBANKA_010080	PBANKA_081220	PBANKA_030890	PBANKA_092410
	PBANKA_041220													PBANKA_030330	PBANKA_141490 (SAS6L)	PBANKA_123060 (COG4)	PBANKA_040370
	PBANKA_133120													PBANKA_142010	PBANKA_092410	PBANKA_010790	PBANKA_082070
	PBANKA_143210													PBANKA_092510 (LRR11)	PBANKA_093120 (HSP101)	PBANKA_101760	PBANKA_102630
	PBANKA_082420 (PLP3)													PBANKA_135790	PBANKA_101450 (PMIX)	PBANKA_120480 (PhLP3)	PBANKA_041050 (MFR3)
	PBANKA_112330													PBANKA_092690	PBANKA_111510 (GEP1)	PBANKA_102630	PBANKA_050460 (RCM1)
	PBANKA_132930													PBANKA_081550	PBANKA_114570	PBANKA_093750	PBANKA_051050
	PBANKA_020290													PBANKA_136270	PBANKA_123680	PBANKA_062150	PBANKA_070650
	PBANKA_122710 (UTP14)													PBANKA_122980 (FABI)	PBANKA_010460 (RAD50)	PBANKA_090630	PBANKA_130450 (SOC3)
	PBANKA_051950													PBANKA_102630	PBANKA_010810	PBANKA_062250	PBANKA_050110 (SEP3)
	PBANKA_114260													PBANKA_040200 (DHHC1)	PBANKA_010700	PBANKA_135900 (SEC61A)	PBANKA_060350
	PBANKA_050590													PBANKA_081090	PBANKA_030710	PBANKA_101620	PBANKA_071810 (GATA)
	PBANKA_081770 (HoMu)													PBANKA_091460	PBANKA_132550	PBANKA_041540	PBANKA_083570
	PBANKA_071350													PBANKA_092080	PBANKA_070900 (SEC61B)	PBANKA_071760 (GAK)	PBANKA_090630
	PBANKA_051550 (I3)													PBANKA_081690	PBANKA_091700	PBANKA_041500	PBANKA_050860
	PBANKA_080160													PBANKA_081960	PBANKA_050250 (PPP8)	PBANKA_103720	PBANKA_123280
	PBANKA_061770													PBANKA_100580	PBANKA_113630 (RRM1)	PBANKA_101490	PBANKA_030690
	PBANKA_140230													PBANKA_130430	PBANKA_114190 (DIP13)	PBANKA_081710 (TRX3)	PBANKA_071080 (SRCAP)
	PBANKA_010580													PBANKA_050660 (SRSF4)	PBANKA_100830	PBANKA_090520 (CAP93)	PBANKA_110410 (TPM2)
	PBANKA_070380													PBANKA_135610	PBANKA_141010	PBANKA_060400	PBANKA_131070
	PBANKA_080880													PBANKA_060700	PBANKA_060790 (PDEalpha)	PBANKA_080900	PBANKA_111840
	PBANKA_134360													PBANKA_060365	PBANKA_112720	PBANKA_083320 (RF1)	PBANKA_093670
	PBANKA_080270													PBANKA_134920 (MSRP1)	PBANKA_123720 (RPL17)	PBANKA_101960 (VPS3)	PBANKA_101520 (DPH2)
	PBANKA_094280													PBANKA_141010	PBANKA_122980 (FABI)	PBANKA_061870	PBANKA_146120
	PBANKA_082030 (PDI-Trans)													PBANKA_092410	PBANKA_100450	PBANKA_040210	PBANKA_113860
	PBANKA_082640													PBANKA_060790 (PDEalpha)	PBANKA_102870 (RPN13)	PBANKA_060420	PBANKA_093640
	PBANKA_082430													PBANKA_131370	PBANKA_111160		PBANKA_122150 (RPL1)
	PBANKA_092990													PBANKA_051700 (ETRAMP10.2)	PBANKA_082010		PBANKA_110520
	PBANKA_142800													PBANKA_080550	PBANKA_142010		PBANKA_050540
	PBANKA_082570 (TRF1)													PBANKA_121320	PBANKA_110520		PBANKA_061120
	PBANKA_143790													PBANKA_070820	PBANKA_123020 (CRK5)		PBANKA_062050
	PBANKA_143030													PBANKA_132100	PBANKA_112130		PBANKA_090700
	PBANKA_070590 (LMF1)													PBANKA_131890	PBANKA_081690		PBANKA_061300
	PBANKA_060160 (NEMF)													PBANKA_135590 (PEPCK)	PBANKA_092330		PBANKA_110870 (SMC4)
	PBANKA_081700 (MFS2)													PBANKA_110130 (SBP1)	PBANKA_092630		PBANKA_010870 (RBM25)
	PBANKA_146270 (THO2)													PBANKA_072110	PBANKA_121850		PBANKA_030570 (RRF1)
	PBANKA_083350													PBANKA_051430	PBANKA_112090		PBANKA_131650
	PBANKA_082910													PBANKA_104000	PBANKA_120510		PBANKA_081680 (GLTP)
	PBANKA_132500													PBANKA_131490	PBANKA_050900 (EXP3)		PBANKA_051530
	PBANKA_091300 (CAPD3)													PBANKA_134320	PBANKA_072110		PBANKA_134320
	PBANKA_145130													PBANKA_133580	PBANKA_041700 (SPC3)		PBANKA_110130 (SBP1)
	PBANKA_070850													PBANKA_123150	PBANKA_130180		PBANKA_133070 (RPL22)
	PBANKA_114140 (TOP6B)													PBANKA_135310	PBANKA_120600		PBANKA_093130 (DPAP1)
	PBANKA_083340 (RPS6)													PBANKA_110160 (CAF1A)	PBANKA_021470		PBANKA_010790
	PBANKA_112030 (PUF3)													PBANKA_121770 (DOZI)	PBANKA_080590		PBANKA_122720 (CYP81)
	PBANKA_081730													PBANKA_050510 (ARF1)	PBANKA_135980		PBANKA_123660
	PBANKA_142240													PBANKA_071460 (VPS2)	PBANKA_010070		PBANKA_030330
	PBANKA_020800 (C-CAP)													PBANKA_031250 (ORC5)	PBANKA_060800 (PBGD)		PBANKA_093660
	PBANKA_121970 (GLP3)													PBANKA_135900 (SEC61A)	PBANKA_136280		PBANKA_070360 (IF2c)
	PBANKA_062250													PBANKA_102310	PBANKA_092080		PBANKA_131230
	PBANKA_041350													PBANKA_102110	PBANKA_091940		PBANKA_082670 (PV5)
	PBANKA_120110													PBANKA_101300 (ISC3)	PBANKA_052370		PBANKA_121370 (METAP1b)
	PBANKA_133700													PBANKA_060110 (PIC)	PBANKA_070270 (ROM3)		PBANKA_134780 (CPN20)
	PBANKA_136540 (MON1)													PBANKA_051535 (OTU)	PBANKA_020430 (ELO-C)		PBANKA_134790 (UBA1)
	PBANKA_133320 (ATG12)													PBANKA_052470	PBANKA_091610		PBANKA_143910
	PBANKA_124710													PBANKA_103410 (FANCJ)	PBANKA_082710		PBANKA_093970
	PBANKA_021360 (MT-A70)													PBANKA_114140 (TOP6B)	PBANKA_041130		PBANKA_101620
	PBANKA_112900 (PSOP6)													PBANKA_110390	PBANKA_092160 (SR-MG)		PBANKA_030450
	PBANKA_020830 (NPT1)													PBANKA_050550	PBANKA_142610		PBANKA_133050 (WDR79)
	PBANKA_021100 (TIM50)													PBANKA_121850	PBANKA_092510 (LRR11)		PBANKA_060790 (PDEalpha)
	PBANKA_092430 (ERO1)													PBANKA_111460 (CWC2)	PBANKA_030390 (PAT)		PBANKA_070820
	PBANKA_103300													PBANKA_110220 (MSP8)	PBANKA_092740 (HSBP)		PBANKA_091600
	PBANKA_131030 (NUP313)													PBANKA_092170 (ATG23)	PBANKA_134320		PBANKA_051535 (OTU)
	PBANKA_121000													PBANKA_141540	PBANKA_135610		PBANKA_081510
	PBANKA_133340													PBANKA_120260	PBANKA_101740 (Sel4)		PBANKA_144720
	PBANKA_110970													PBANKA_112630	PBANKA_090480		PBANKA_020980
	PBANKA_145860													PBANKA_131610	PBANKA_131370		PBANKA_062250
	PBANKA_020750													PBANKA_146050	PBANKA_061160		PBANKA_146100
	PBANKA_030960													PBANKA_093680	PBANKA_111810.2		PBANKA_092050
	PBANKA_093180 (PDX2)													PBANKA_081710 (TRX3)	PBANKA_081230		PBANKA_134830 (UTP4)
	PBANKA_124580													PBANKA_050860	PBANKA_050510 (ARF1)		PBANKA_082730
	PBANKA_061440													PBANKA_060420	PBANKA_092930 (ARC40)		PBANKA_041540
	PBANKA_123430 (CCR4-1)													PBANKA_130500	PBANKA_120520 (TMEM147)		PBANKA_101410
	PBANKA_132740													PBANKA_144260	PBANKA_041340		PBANKA_092220 (ATG7)
	PBANKA_101390 (PIP3)													PBANKA_071760 (GAK)	PBANKA_102820		PBANKA_122980 (FABI)
	PBANKA_060390 (HADO)													PBANKA_100910	PBANKA_130570 (VPS60)		PBANKA_146310
	PBANKA_113670 (GCbeta)													PBANKA_132240	PBANKA_051700 (ETRAMP10.2)		PBANKA_083460
	PBANKA_091590													PBANKA_123850	PBANKA_070640		PBANKA_144340
	PBANKA_121200													PBANKA_030110	PBANKA_110160 (CAF1A)		PBANKA_031280
	PBANKA_090500 (RPS21)														PBANKA_130860 (ALDO2)		PBANKA_080900
	PBANKA_080530														PBANKA_103930 (SR140)		PBANKA_092470
	PBANKA_113210 (SF3B5)														PBANKA_040200 (DHHC1)		PBANKA_091780 (COG2)
	PBANKA_143850														PBANKA_051800 (RPL27)		PBANKA_050570 (ROK1)
	PBANKA_060170														PBANKA_144420		PBANKA_130970 (DDX5)
	PBANKA_103030 (NTF2)														PBANKA_143070		PBANKA_090420
	PBANKA_093010														PBANKA_060110 (PIC)		PBANKA_071170
	PBANKA_135300														PBANKA_101500		PBANKA_102900
	PBANKA_081740														PBANKA_103430 (AP2-G2)		PBANKA_050280
	PBANKA_133980														PBANKA_081570 (MFR4)		PBANKA_101790 (PEPC)
	PBANKA_146500														PBANKA_071600 (SMC3)		PBANKA_113080 (SAC1)
	PBANKA_141020														PBANKA_051430		PBANKA_111570 (NDC80)
	PBANKA_134880														PBANKA_010180		PBANKA_134860
	PBANKA_101790 (PEPC)														PBANKA_093680		PBANKA_111850
	PBANKA_101330 (MAPK1)														PBANKA_011050 (LRR6)		PBANKA_040210
	PBANKA_020340 (ERV1)														PBANKA_030330		PBANKA_102790 (SMB1)
	PBANKA_145350														PBANKA_124110 (WDR55)		PBANKA_061870
	PBANKA_143900														PBANKA_130430		PBANKA_062090
	PBANKA_102800														PBANKA_135900 (SEC61A)		PBANKA_061760 (ESF2)
	PBANKA_040740 (ARK2)														PBANKA_142650 (CUL1)		PBANKA_133120
	PBANKA_131170 (MDR2)														PBANKA_093750		PBANKA_101960 (VPS3)
	PBANKA_030670														PBANKA_143590 (UIS27)		PBANKA_050600 (SEA1)
	PBANKA_141640 (NOC4)														PBANKA_050660 (SRSF4)		PBANKA_101760
	PBANKA_112410														PBANKA_030590 (Pb22)		PBANKA_041500
	PBANKA_081790														PBANKA_114090 (mtRPS17)
	PBANKA_114490 (GPAA1)														PBANKA_100050
	PBANKA_131520														PBANKA_041660
	PBANKA_102420														PBANKA_135020
	PBANKA_031260 (DHHC11)														PBANKA_030220
	PBANKA_110590														PBANKA_082670 (PV5)
	PBANKA_140680 (RPS27)														PBANKA_112310
	PBANKA_083450														PBANKA_052210
	PBANKA_121870														PBANKA_070070
	PBANKA_010760 (NUP637)														PBANKA_134920 (MSRP1)
	PBANKA_142030														PBANKA_021380
	PBANKA_146170														PBANKA_031250 (ORC5)
	PBANKA_092230 (ThrRS)														PBANKA_132070 (SPP)
	PBANKA_135750 (LipA)														PBANKA_130260
	PBANKA_141670 (G3PAT)														PBANKA_010870 (RBM25)
	PBANKA_132750														PBANKA_060700
	PBANKA_021270														PBANKA_081050 (ARP)
	PBANKA_135030														PBANKA_092070
	PBANKA_135600 (ApiAP2)														PBANKA_093640
	PBANKA_091170 (SUB2)														PBANKA_121060 (RA)
	PBANKA_051310														PBANKA_142490
	PBANKA_061500														PBANKA_051535 (OTU)
	PBANKA_121660 (CARL)														PBANKA_050860
	PBANKA_134820														PBANKA_102110
	PBANKA_090830														PBANKA_101690
	PBANKA_110610														PBANKA_131610
	PBANKA_112690 (PK4)														PBANKA_101880
	PBANKA_050840														PBANKA_145480
	PBANKA_103460														PBANKA_135890
	PBANKA_050770														PBANKA_080550
	PBANKA_031120														PBANKA_093930
	PBANKA_080100														PBANKA_104000
	PBANKA_145610														PBANKA_110390
	PBANKA_101250 (LRR5)														PBANKA_010080
	PBANKA_051360 (ADA)														PBANKA_110130 (SBP1)
	PBANKA_060640														PBANKA_060365
	PBANKA_100680 (SOF1)														PBANKA_112630
	PBANKA_040380														PBANKA_061020 (MCM5)
	PBANKA_031600 (RFC1)														PBANKA_102630
	PBANKA_092380 (pdhA)														PBANKA_021280
	PBANKA_134520														PBANKA_132240
	PBANKA_132880														PBANKA_081590
	PBANKA_020620														PBANKA_092050
	PBANKA_134690														PBANKA_145700
	PBANKA_083600 (VPS33)														PBANKA_140660
	PBANKA_031410														PBANKA_070820
	PBANKA_061420														PBANKA_090880
	PBANKA_112400 (SMS2)														PBANKA_052470
	PBANKA_144020														PBANKA_082070
	PBANKA_141790														PBANKA_114140 (TOP6B)
	PBANKA_103150														PBANKA_102230
	PBANKA_133360 (MPC2)														PBANKA_110870 (SMC4)
	PBANKA_123330 (DDX23)														PBANKA_136130
	PBANKA_040470 (GRX1)														PBANKA_144580 (RAB2)
	PBANKA_030760														PBANKA_101140 (TOP2)
	PBANKA_132708														PBANKA_130530 (FACT-S)
	PBANKA_082310 (SAMS)														PBANKA_123840
	PBANKA_111035														PBANKA_143090
	PBANKA_050250 (PPP8)														PBANKA_123220 (FACT-L)
	PBANKA_090320														PBANKA_102490 (MCM2)
	PBANKA_122510														PBANKA_101300 (ISC3)
	PBANKA_122050														PBANKA_100880
	PBANKA_143910														PBANKA_130590
	PBANKA_092050														PBANKA_041740
	PBANKA_111950														PBANKA_123150
	PBANKA_082650 (HDAC1)														PBANKA_092170 (ATG23)
	PBANKA_093590														PBANKA_146120
	PBANKA_051030														PBANKA_052070
	PBANKA_100670 (PRPF31)														PBANKA_020420
	PBANKA_041480														PBANKA_145160 (UBA2)
	PBANKA_060570														PBANKA_136120
	PBANKA_071670														PBANKA_081710 (TRX3)
	PBANKA_122630														PBANKA_100910
	PBANKA_144300 (NEK1)														PBANKA_094000
	PBANKA_092960 (NOP56)														PBANKA_141890 (Rab11a)
	PBANKA_030850 (TKL1)														PBANKA_103410 (FANCJ)
	PBANKA_121630														PBANKA_141540
	PBANKA_030730														PBANKA_030110
	PBANKA_070180														PBANKA_122330 (RAB18)
	PBANKA_122320 (COQ10)														PBANKA_145620 (rabGDI)
	PBANKA_123360 (PSOP13)														PBANKA_132330
	PBANKA_131420														PBANKA_041330
	PBANKA_134990														PBANKA_111460 (CWC2)
	PBANKA_124380 (TIC22)														PBANKA_071760 (GAK)
	PBANKA_090110														PBANKA_091460
	PBANKA_020760														PBANKA_114270
	PBANKA_094270 (SNF2L)														PBANKA_132120 (VPS4)
	PBANKA_142540
	PBANKA_140630
	PBANKA_083030
	PBANKA_092840
	PBANKA_062220
	PBANKA_112870
	PBANKA_121950 (CRT)
	PBANKA_091880 (NOP2)
	PBANKA_131090
	PBANKA_113230
	PBANKA_060365
	PBANKA_061310
	PBANKA_081850
	PBANKA_050230
	PBANKA_112000
	PBANKA_114010 (NUP205)
	PBANKA_051020
	PBANKA_132490 (IMP3)
	PBANKA_101150 (PHD2)
	PBANKA_052300
	PBANKA_111010
	PBANKA_140160
	PBANKA_070970 (PK1)
	PBANKA_050670 (CS)
	PBANKA_111900
	PBANKA_081990 (NAPS)
	PBANKA_070600 (DRE2)
	PBANKA_122970
	PBANKA_102100
	PBANKA_121670
	PBANKA_130560 (ATP23)
	PBANKA_134500
	PBANKA_143740 (DPH6)
	PBANKA_135650
	PBANKA_021040 (PMS1)
	PBANKA_102330 (YTH1)
	PBANKA_143550
	PBANKA_133750
	PBANKA_081170
	PBANKA_083020 (RhopH2)
	PBANKA_134210
	PBANKA_120670
	PBANKA_101810 (ABCG2)
	PBANKA_123540
	PBANKA_123380 (SLBP)
	PBANKA_030070
	PBANKA_122380
	PBANKA_072050
	PBANKA_123460
	PBANKA_145820
	PBANKA_101110
	PBANKA_093190
	PBANKA_082250
	PBANKA_130190
	PBANKA_102810
	PBANKA_071580
	PBANKA_110830 (PRP5)
	PBANKA_051540 (GEXP15)
	PBANKA_101030
	PBANKA_031420 (CDPK1)
	PBANKA_030090
	PBANKA_134530
	PBANKA_145730
	PBANKA_136380
	PBANKA_051590 (DCP1)
	PBANKA_140100
	PBANKA_123490 (PPM9)
	PBANKA_093350 (ROM1)
	PBANKA_040230 (BCKDH-E2)
	PBANKA_081810 (OGG1)
	PBANKA_101210
	PBANKA_100750 (ALP5b)
	PBANKA_060720
	PBANKA_061630
	PBANKA_121040
	PBANKA_145550
	PBANKA_083290
	PBANKA_080290
	PBANKA_093030
	PBANKA_141580
	PBANKA_071030 (YIF1)
	PBANKA_101970
	PBANKA_030450
	PBANKA_070580
	PBANKA_011250 (MFR1)
	PBANKA_093170 (CYP19C)
	PBANKA_040570 (ClpP)
	PBANKA_110460
	PBANKA_142120
	PBANKA_060790 (PDEalpha)
	PBANKA_071290 (HMGB2)
	PBANKA_093910 (ApiAP2)
	PBANKA_143320 (APC10)
	PBANKA_021440 (AP2-L)
	PBANKA_111100
	PBANKA_050370
	PBANKA_080610 (CCR4-4)
	PBANKA_135290
	PBANKA_143990
	PBANKA_111710 (H3.3)
	PBANKA_101320
	PBANKA_131790
	PBANKA_090310 (RSA4)
	PBANKA_040620
	PBANKA_144440
	PBANKA_061580 (EST)
	PBANKA_110780
	PBANKA_111760
	PBANKA_132090 (TRX1)
	PBANKA_113970
	PBANKA_040830
	PBANKA_114020 (PRP16)
	PBANKA_121480 (SART1)
	PBANKA_141550 (USP39)
	PBANKA_061520 (CDPK4)
	PBANKA_135680
	PBANKA_122130
	PBANKA_030210
	PBANKA_102820
	PBANKA_140620
	PBANKA_135210
	PBANKA_091100
	PBANKA_094200
	PBANKA_101000
	PBANKA_040390
	PBANKA_133140
	PBANKA_136260
	PBANKA_143400
	PBANKA_082680
	PBANKA_030410
	PBANKA_134510
	PBANKA_103500
	PBANKA_135820
	PBANKA_123520
	PBANKA_123580
	PBANKA_101990
	PBANKA_061720 (RPS10)
	PBANKA_090220
	PBANKA_112860
	PBANKA_030570 (RRF1)
	PBANKA_146280 (KsgA2)
	PBANKA_071950
	PBANKA_101230
	PBANKA_071300
	PBANKA_111880
	PBANKA_021260
	PBANKA_060910
	PBANKA_041440 (FNT)
	PBANKA_030830
	PBANKA_131470
	PBANKA_133910
	PBANKA_041530 (RNaseII)
	PBANKA_070340
	PBANKA_082300
	PBANKA_081560 (ELF1)
	PBANKA_102070
	PBANKA_041160
	PBANKA_132190
	PBANKA_132340
	PBANKA_094100
	PBANKA_111190 (MAT1)
	PBANKA_101240
	PBANKA_142060 (H2B.Z)
	PBANKA_113430
	PBANKA_091200
	PBANKA_130950
	PBANKA_061430 (SufS)
	PBANKA_131350
	PBANKA_093520
	PBANKA_141220
	PBANKA_010820
	PBANKA_131670
	PBANKA_133030
	PBANKA_020990 (NT4)
	PBANKA_114480
	PBANKA_082490
	PBANKA_123600
	PBANKA_132690
	PBANKA_103690
	PBANKA_020950 (PSH1)
	PBANKA_080770 (EG5)
	PBANKA_082660 (UPF2)
	PBANKA_130880
	PBANKA_021110 (VPS53)
	PBANKA_114230 (RHOP148)
	PBANKA_122280 (TyrRS)
	PBANKA_135520 (IRP)
	PBANKA_062190 (PAM18)
	PBANKA_071050
	PBANKA_142880 (SDHB)
	PBANKA_061220
	PBANKA_124150
	PBANKA_082980 (TAF7)
	PBANKA_132320
	PBANKA_092680
	PBANKA_081490 (RRSapi)
	PBANKA_080650
	PBANKA_141720
	PBANKA_110340 (RPL31)
	PBANKA_113870
	PBANKA_123100 (RPS11)
	PBANKA_120100
	PBANKA_083430
	PBANKA_060730
	PBANKA_123810
	PBANKA_082000
	PBANKA_120820
	PBANKA_102160
	PBANKA_051430
	PBANKA_083130 (CYP72)
	PBANKA_102940
	PBANKA_021300
	PBANKA_090820
	PBANKA_113380
	PBANKA_070450 (HEUL)
	PBANKA_090980
	PBANKA_052280 (RPS19)
	PBANKA_041400
	PBANKA_082700
	PBANKA_133330
	PBANKA_082260
	PBANKA_144660
	PBANKA_145720 (DOC2)
	PBANKA_071120
	PBANKA_110530
	PBANKA_080670
	PBANKA_011050 (LRR6)
	PBANKA_090430 (TIC20)
	PBANKA_112550
	PBANKA_132870
	PBANKA_040460 (AHA1)
	PBANKA_090260 (ORP1)
	PBANKA_134580
	PBANKA_083110
	PBANKA_145220 (PWP1)
	PBANKA_050530
	PBANKA_120250
	PBANKA_020370
	PBANKA_114560
	PBANKA_113700 (BLN)
	PBANKA_101480 (WRN)
	PBANKA_011180
	PBANKA_021050
	PBANKA_144820
	PBANKA_060090
	PBANKA_142620 (CAF1)
	PBANKA_141660 (FD)
	PBANKA_093730
	PBANKA_112070
	PBANKA_120850
	PBANKA_010680
	PBANKA_031560
	PBANKA_082330
	PBANKA_082370
	PBANKA_120600
	PBANKA_070960
	PBANKA_040400
	PBANKA_030160
	PBANKA_050820
	PBANKA_091770
	PBANKA_091730
	PBANKA_121740
	PBANKA_010740 (OAT)
	PBANKA_131990
	PBANKA_113510 (RPS15)
	PBANKA_072020 (SOC1)
	PBANKA_071890
	PBANKA_133950
	PBANKA_092570
	PBANKA_093020 (MLH)
	PBANKA_052030
	PBANKA_121270
	PBANKA_041200 (DER1-2)
	PBANKA_110350
	PBANKA_110680 (SUB3)
	PBANKA_142990 (PIGO)
	PBANKA_112840
	PBANKA_052240
	PBANKA_093890
	PBANKA_030400 (AROM)
	PBANKA_142960 (PRS)
	PBANKA_146370
	PBANKA_051260
	PBANKA_100530
	PBANKA_070250
	PBANKA_040340
	PBANKA_061180
	PBANKA_142950 (RPB8)
	PBANKA_072200
	PBANKA_136230
	PBANKA_144460
	PBANKA_093760
	PBANKA_060820 (ATP11)
	PBANKA_093450 (PRL)
	PBANKA_110860
	PBANKA_140610
	PBANKA_083560 (PKAc)
	PBANKA_071970
	PBANKA_093320
	PBANKA_103680 (MutS)
	PBANKA_123890
	PBANKA_113290
	PBANKA_122610
	PBANKA_130420 (SPP)
	PBANKA_041620
	PBANKA_130110
	PBANKA_135580 (RPB12)
	PBANKA_144720
	PBANKA_030930
	PBANKA_050390
	PBANKA_061260
	PBANKA_083420
	PBANKA_141980 (PDEbeta)
	PBANKA_132770
	PBANKA_103700 (BET5)
	PBANKA_051650
	PBANKA_136500
	PBANKA_132810
	PBANKA_111330
	PBANKA_092190
	PBANKA_080930 (PDF)
	PBANKA_030190
	PBANKA_140520
	PBANKA_145180
	PBANKA_133920
	PBANKA_101780
	PBANKA_050850
	PBANKA_101590
	PBANKA_135120
	PBANKA_083300 (PFN)
	PBANKA_100370
	PBANKA_142220 (CDF)
	PBANKA_061380 (SDA1)
	PBANKA_141960
	PBANKA_133280 (ACC)
	PBANKA_120280
	PBANKA_111430
	PBANKA_031230
	PBANKA_143780
	PBANKA_083120
	PBANKA_143840
	PBANKA_021080
	PBANKA_120810
	PBANKA_121120
	PBANKA_111250
	PBANKA_122340
	PBANKA_145170
	PBANKA_031610
	PBANKA_092870
	PBANKA_020520
	PBANKA_121680
	PBANKA_031240 (RPB2)
	PBANKA_141010
	PBANKA_131250
	PBANKA_092820
	PBANKA_082710
	PBANKA_071990 (CRK1)
	PBANKA_103630
	PBANKA_134460
	PBANKA_102510
	PBANKA_010100
	PBANKA_083190
	PBANKA_021340 (NMD3)
	PBANKA_111110
	PBANKA_135060 (NUDC)
	PBANKA_021220
	PBANKA_062230
	PBANKA_103760 (RRP5)
	PBANKA_111610
	PBANKA_103090 (Obg1)
	PBANKA_082070
	PBANKA_143930
	PBANKA_071930 (DHFR-TS)
	PBANKA_145600
	PBANKA_070270 (ROM3)
	PBANKA_111120 (ARNP)
	PBANKA_071210
	PBANKA_101640 (MFS5)
	PBANKA_113730
	PBANKA_040150
	PBANKA_092300 (mtRNAP)
	PBANKA_021420
	PBANKA_020920 (PIESP15)
	PBANKA_050920
	PBANKA_051470
	PBANKA_060200 (ORC1)
	PBANKA_146450 (DRS1)
	PBANKA_030480 (SERA4)
	PBANKA_111490 (PI3K)
	PBANKA_051150 (RPB7)
	PBANKA_123260 (DCX)
	PBANKA_102300 (UNC)
	PBANKA_011010
	PBANKA_101980
	PBANKA_131560 (TSR1)
	PBANKA_133020
	PBANKA_061510
	PBANKA_030920
	PBANKA_112280
	PBANKA_041630 (NUP221)
	PBANKA_011110 (P12p)
	PBANKA_050500
	PBANKA_041250
	PBANKA_111770 (MDH)
	PBANKA_050350
	PBANKA_093230 (ApiAP2)
	PBANKA_090340
	PBANKA_131020 (NUP313)
	PBANKA_101650 (WBP11)
	PBANKA_071940
	PBANKA_144200 (K1)
	PBANKA_041560
	PBANKA_144350
	PBANKA_144370
	PBANKA_130840 (eIK1)
	PBANKA_080690
	PBANKA_052260
	PBANKA_114360 (AlaRS)
	PBANKA_071710
	PBANKA_136310
	PBANKA_110960
	PBANKA_050290
	PBANKA_090350 (ABCB3)
	PBANKA_102720
	PBANKA_143110
	PBANKA_136270
	PBANKA_101120
	PBANKA_082160
	PBANKA_130400
	PBANKA_030970 (MATE)
	PBANKA_145800
	PBANKA_113590
	PBANKA_051535 (OTU)
	PBANKA_144310
	PBANKA_112960
	PBANKA_062130
	PBANKA_103710
	PBANKA_070330
	PBANKA_091420
	PBANKA_094260
	PBANKA_146480
	PBANKA_132600
	PBANKA_131490
	PBANKA_133510
	PBANKA_111820
	PBANKA_134790 (UBA1)
	PBANKA_062280
	PBANKA_082530
	PBANKA_070570
	PBANKA_110440
	PBANKA_144150 (RRP9)
	PBANKA_123590
	PBANKA_123340 (WDR26)
	PBANKA_080320
	PBANKA_040160 (NSF)
	PBANKA_110360 (ATPase3)
	PBANKA_143830
	PBANKA_080760 (RPS11)
	PBANKA_070440
	PBANKA_101620
	PBANKA_020480 (PSOP24)
	PBANKA_143340 (DPH3)
	PBANKA_134050
	PBANKA_135170
	PBANKA_060240 (MFS4)
	PBANKA_072040
	PBANKA_114030
	PBANKA_134830 (UTP4)
	PBANKA_141450
	PBANKA_144920 (TOC75)
	PBANKA_081570 (MFR4)
	PBANKA_103160
	PBANKA_122840
	PBANKA_062260
	PBANKA_121300 (ADA2)
	PBANKA_122980 (FABI)
	PBANKA_110390
	PBANKA_111890
	PBANKA_122910 (CWF7)
	PBANKA_080740
	PBANKA_121490
	PBANKA_130570 (VPS60)
	PBANKA_102020 (CYP52)
	PBANKA_061740
	PBANKA_060190 (HMGB1)
	PBANKA_031510 (DDX47)
	PBANKA_145780 (ARFGAP1)
	PBANKA_136120
	PBANKA_040190 (RPB6)
	PBANKA_124030
	PBANKA_141390
	PBANKA_142640
	PBANKA_091400
	PBANKA_060450 (HMGB3)
	PBANKA_146110 (RBM22)
	PBANKA_020940 (PSTK)
	PBANKA_124000 (SMC6)
	PBANKA_090670
	PBANKA_121580
	PBANKA_092040
	PBANKA_010180
	PBANKA_144340
	PBANKA_040140
	PBANKA_143820 (GyrA)
	PBANKA_021060
	PBANKA_050570 (ROK1)
	PBANKA_071180
	PBANKA_135100 (DXS)
	PBANKA_132020
	PBANKA_146200
	PBANKA_133900 (VPS52)
	PBANKA_145560 (TGT)
	PBANKA_100690
	PBANKA_020310 (PIP5K)
	PBANKA_141540
	PBANKA_122780
	PBANKA_133540 (HDA1)
