# Supplementary material for: Transcriptome analysis reveals a de novo DNA element that may interact with chromatin-associated proteins in Plasmodium berghei during erythrocytic development
Source: Sci Rep. 2025 May 28;15:18621. doi: 10.1038/s41598-025-03586-4 (PMC12120095; doi:10.1038/s41598-025-03586-4)
Supplement: Supplementary file 11 — Supplementary Information 11. [file 41598_2025_3586_MOESM11_ESM.xlsx]

## Sheet: Cluster1
Biological processes per coexpression cluster
TermID	Name	Value	LogSize	Frequency	Uniqueness	Dispensability	Representative
GO:0006308	DNA catabolic process	-1.92013	0.69897	0.13245	0.803775	0.603109	null
GO:0006631	fatty acid metabolic process	-1.46129	1.74036	1.78808	0.810958	0.491553	null
GO:0006633	fatty acid biosynthetic process	-1.46129	1.38021	0.761589	0.817141	0.800281	6631
GO:0072330	monocarboxylic acid biosynthetic process	-1.3398	1.41497	0.827815	0.815964	0.861737	6631
GO:0006790	sulfur compound metabolic process	-1.88548	1.64345	1.42384	0.957824	0.0590611	null
GO:0006848	pyruvate transport	-1.47585	0.477121	0.0662252	0.969056	0	null
GO:0007154	cell communication	-2.43468	2.15229	4.66887	0.987844	0.0120947	null
GO:0007165	signal transduction	-2.43468	2.12385	4.37086	0.874599	0.00936181	null
GO:0035556	intracellular signal transduction	-1.76751	1.94448	2.88079	0.878401	0.896586	7165
GO:0008150	biological_process	-3.51388	3.48015	100	1	0	null
GO:0008360	regulation of cell shape	-1.92013	0.60206	0.0993377	0.911226	0.240016	null
GO:0022604	regulation of cell morphogenesis	-1.92013	0.60206	0.0993377	0.911226	0.924588	8360
GO:0009154	purine ribonucleotide catabolic process	-1.92013	1.36173	0.728477	0.68585	0.00764921	null
GO:0006195	purine nucleotide catabolic process	-1.92013	1.39794	0.794702	0.689739	0.974579	9154
GO:0009261	ribonucleotide catabolic process	-1.92013	1.36173	0.728477	0.686232	0.957742	9154
GO:0072523	purine-containing compound catabolic process	-1.47585	1.41497	0.827815	0.776909	0.714251	9154
GO:0009628	response to abiotic stimulus	-1.69108	1.54407	1.12583	0.960921	0.364673	null
GO:0016070	RNA metabolic process	-1.92013	2.75664	18.8742	0.891273	0.273437	null
GO:0016226	iron-sulfur cluster assembly	-1.3398	1.30103	0.629139	0.96593	0.0075364	null
GO:0021700	developmental maturation	-2.88163	0.477121	0.0744565	0.865969	0.63909	null
GO:0023052	signaling	-2.43468	2.12385	4.37086	0.933039	0.385097	null
GO:0031163	metallo-sulfur cluster assembly	-1.3398	1.30103	0.629139	0.96593	0.451764	null
GO:0035891	exit from host cell	-2.2693	0.30103	0.0331126	0.935978	0.344221	null
GO:0044409	symbiont entry into host	-4.8238	1.51851	1.0596	0.913871	0	null
GO:0044419	biological process involved in interspecies interaction between organisms	-5.23492	2.45637	9.43709	1	0	null
GO:0046434	organophosphate catabolic process	-1.48441	1.51851	1.0596	0.823056	0.533059	null
GO:0048469	cell maturation	-2.88163	1.43136	0.765376	0.798853	0.00635621	null
GO:0030154	cell differentiation	-2.31662	1.61278	1.3245	0.820153	0.958505	48469
GO:0048468	cell development	-2.88163	1.50515	1.02649	0.82145	0.902888	48469
GO:0071695	anatomical structure maturation	-2.88163	0.477121	0.0744565	0.835928	1.19208	48469
GO:0048870	cell motility	-1.38997	1.44716	0.89404	0.989982	0.00954718	null
GO:0051701	biological process involved in interaction with host	-5.64941	2.44716	9.23841	0.895261	0.623968	null
GO:0044403	biological process involved in symbiotic interaction	-5.33534	2.44716	9.23841	0.895868	0.897539	51701
GO:0055085	transmembrane transport	-2.77982	2.23805	5.69536	0.951408	0.340784	null
GO:0071976	cell gliding	-4.38069	0.60206	0.0993377	0.991892	0	null
GO:0098656	monoatomic anion transmembrane transport	-1.31643	0.60206	0.0993377	0.960754	0.234142	null
GO:1901136	carbohydrate derivative catabolic process	-1.48441	1.51851	1.0596	0.831301	0.581873	null

## Sheet: Cluster2
TermID	Name	Value	LogSize	Frequency	Uniqueness	Dispensability	Representative
GO:0000413	protein peptidyl-prolyl isomerization	-1.46592	0.30103	0.0331126	0.803065	0.385188	null
GO:0005975	carbohydrate metabolic process	-2.76128	1.54407	1.12583	0.912306	0.0614746	null
GO:0006066	alcohol metabolic process	-2.21216	1.50515	1.02649	0.522665	0.565822	null
GO:0019751	polyol metabolic process	-1.58191	1.11394	0.397351	0.557905	0.844327	6066
GO:0046165	alcohol biosynthetic process	-1.37886	1.27875	0.596026	0.535353	0.879614	6066
GO:1901617	organic hydroxy compound biosynthetic process	-1.46592	1.34242	0.695364	0.833444	0.893816	6066
GO:0006081	cellular aldehyde metabolic process	-1.37886	1.23045	0.529801	0.912627	0.0629354	null
GO:0006082	organic acid metabolic process	-2.57338	2.10721	4.2053	0.492164	0.691251	null
GO:0055086	nucleobase-containing small molecule metabolic process	-1.55768	2.15534	4.70199	0.468116	0.7063	6082
GO:0006272	leading strand elongation	-1.83999	0.778151	0.165563	0.826651	0.0793012	null
GO:0006412	translation	-4.83618	2.47276	9.80132	0.664491	0.432956	null
GO:0006438	valyl-tRNA aminoacylation	-1.83999	0.477121	0.0662252	0.761995	0.185024	null
GO:0006457	protein folding	-4.29408	2.02119	3.44371	0.748575	0	null
GO:0006508	proteolysis	-2.17527	2.37475	7.81457	0.749554	0.338421	null
GO:0006511	ubiquitin-dependent protein catabolic process	-2.34732	2.05308	3.70861	0.669103	0.296802	null
GO:0019941	modification-dependent protein catabolic process	-2.34732	2.06819	3.84106	0.667797	0.942432	6511
GO:0030163	protein catabolic process	-3.40098	2.22011	5.46358	0.66107	0.796428	6511
GO:0043632	modification-dependent macromolecule catabolic process	-2.34732	2.08636	4.00662	0.762794	0.74904	6511
GO:0051603	proteolysis involved in protein catabolic process	-3.28482	2.19033	5.09934	0.659388	0.876551	6511
GO:1901565	organonitrogen compound catabolic process	-3.0985	2.33244	7.08609	0.679467	0.718266	6511
GO:0009066	aspartate family amino acid metabolic process	-1.83999	0.69897	0.13245	0.562539	0.618276	null
GO:0009116	nucleoside metabolic process	-2.26958	1.04139	0.331126	0.45675	0.493918	null
GO:0042278	purine nucleoside metabolic process	-1.39904	0.845098	0.198675	0.464807	0.914851	9116
GO:0046128	purine ribonucleoside metabolic process	-2.26958	0.845098	0.198675	0.464807	0.896612	9116
GO:0009150	purine ribonucleotide metabolic process	-1.87845	1.88649	2.51656	0.354731	0.657303	null
GO:0006096	glycolytic process	-1.70843	1.23045	0.529801	0.304496	0.903542	9150
GO:0006163	purine nucleotide metabolic process	-1.55335	1.98677	3.17881	0.356122	0.924141	9150
GO:0006753	nucleoside phosphate metabolic process	-1.41795	2.11059	4.23841	0.3891	0.918242	9150
GO:0009117	nucleotide metabolic process	-1.51019	2.10037	4.13907	0.38172	0.881613	9150
GO:0009132	nucleoside diphosphate metabolic process	-1.81443	1.36173	0.728477	0.469208	0.703607	9150
GO:0009135	purine nucleoside diphosphate metabolic process	-1.70843	1.27875	0.596026	0.448928	0.958888	9150
GO:0009179	purine ribonucleoside diphosphate metabolic process	-1.70843	1.27875	0.596026	0.447362	0.982742	9150
GO:0009185	ribonucleoside diphosphate metabolic process	-1.70843	1.30103	0.629139	0.446581	0.947932	9150
GO:0019693	ribose phosphate metabolic process	-1.50494	1.95424	2.94702	0.571481	0.764557	9150
GO:0046031	ADP metabolic process	-1.70843	1.23045	0.529801	0.40401	0.971698	9150
GO:0046034	ATP metabolic process	-1.87708	1.50515	1.02649	0.396676	0.84003	9150
GO:0009167	purine ribonucleoside monophosphate metabolic process	-2.21216	1.11394	0.397351	0.454002	0.518473	null
GO:0006177	GMP biosynthetic process	-1.83999	0.69897	0.13245	0.434051	0.906001	9167
GO:0009126	purine nucleoside monophosphate metabolic process	-1.37886	1.11394	0.397351	0.464816	0.85273	9167
GO:0009127	purine nucleoside monophosphate biosynthetic process	-1.37886	1	0.298013	0.446688	0.970767	9167
GO:0009168	purine ribonucleoside monophosphate biosynthetic process	-1.37886	1	0.298013	0.445765	0.970767	9167
GO:0046037	GMP metabolic process	-1.83999	0.778151	0.165563	0.442311	0.922945	9167
GO:0016052	carbohydrate catabolic process	-2.24715	1.32222	0.662252	0.807	0.513441	null
GO:0018193	peptidyl-amino acid modification	-1.81969	1.36173	0.728477	0.780903	0.238539	null
GO:0018208	peptidyl-proline modification	-1.46592	0.30103	0.0331126	0.803065	0.609772	null
GO:0018195	peptidyl-arginine modification	-1.39904	0.69897	0.13245	0.782492	0.862764	18208
GO:0018216	peptidyl-arginine methylation	-1.39904	0.69897	0.909589	0.746141	0.768683	18208
GO:0019363	pyridine nucleotide biosynthetic process	-1.39904	0.69897	0.13245	0.465055	0.683628	null
GO:0009435	NAD biosynthetic process	-1.39904	0.60206	0.0993377	0.464738	0.874057	19363
GO:0019359	nicotinamide nucleotide biosynthetic process	-1.39904	0.60206	0.0993377	0.473303	0.957124	19363
GO:0019752	carboxylic acid metabolic process	-2.6305	2.09691	4.10596	0.471259	0.0825765	null
GO:0006090	pyruvate metabolic process	-1.81443	1.38021	0.761589	0.545307	0.752286	19752
GO:0032787	monocarboxylic acid metabolic process	-2.49816	1.89763	2.58278	0.494208	0.886422	19752
GO:0043436	oxoacid metabolic process	-2.57338	2.10721	4.2053	0.470006	0.954347	19752
GO:0020035	adhesion of symbiont to microvasculature	-2.76128	1.75587	1.8543	0.945239	0	null
GO:0042000	translocation of peptides or proteins into host	-1.39904	1.11394	0.397351	0.935584	0.454353	null
GO:0044053	translocation of peptides or proteins into host cell cytoplasm	-1.39904	0.69897	0.13245	0.939388	0.906001	42000
GO:0042026	protein refolding	-1.83999	1.25527	0.562914	0.790032	0.669271	null
GO:0044282	small molecule catabolic process	-1.61984	1.4624	0.927152	0.498723	0.558508	null
GO:0044283	small molecule biosynthetic process	-1.43532	1.94448	2.88079	0.508324	0.652454	null
GO:0044406	adhesion of symbiont to host	-2.20005	1.9345	2.81457	0.943572	0.572044	null
GO:0044417	translocation of molecules into host	-1.39904	1.11394	0.397351	0.951305	0.454353	null
GO:0070682	proteasome regulatory particle assembly	-1.37886	0.477121	0.0662252	0.992769	0.00700945	null
GO:0072521	purine-containing compound metabolic process	-1.8103	2.00432	3.31126	0.740445	0.219415	null
GO:0072525	pyridine-containing compound biosynthetic process	-1.37886	0.954243	0.264901	0.709556	0.236309	null
GO:1901615	organic hydroxy compound metabolic process	-2.82217	1.61278	1.3245	0.91717	0.0561162	null
GO:1901642	nucleoside transmembrane transport	-1.39904	0.69897	0.13245	0.969422	0.00749553	null
GO:0015858	nucleoside transport	-1.39904	0.69897	0.13245	0.976998	0.786613	1901642
GO:1901657	glycosyl compound metabolic process	-2.01156	1.17609	0.463576	0.795249	0.497087	null

## Sheet: Cluster3
TermID	Name	Value	LogSize	Frequency	Uniqueness	Dispensability	Representative
GO:0000003	reproduction	-2.55879	1.68124	1.55629	1	0	null
GO:0000226	microtubule cytoskeleton organization	-3.03175	1.86923	2.41722	0.606818	0.4477	null
GO:0001578	microtubule bundle formation	-2.80765	1.43136	0.860927	0.631998	0.772308	226
GO:0007018	microtubule-based movement	-2.71618	1.66276	1.49007	0.802949	0.825741	226
GO:0051225	spindle assembly	-1.44942	1.07918	0.364238	0.497201	0.701162	226
GO:0000280	nuclear division	-1.96595	1.5563	1.15894	0.629232	0.461903	null
GO:0007127	meiosis I	-1.44942	1.20412	0.496689	0.468034	0.976252	280
GO:0007131	reciprocal meiotic recombination	-1.44942	1.17609	0.463576	0.396611	0.884526	280
GO:0061982	meiosis I cell cycle process	-1.44942	1.23045	0.529801	0.642125	0.929034	280
GO:0090307	mitotic spindle assembly	-1.44942	0.69897	0.13245	0.492516	0.784556	280
GO:0140013	meiotic nuclear division	-1.44942	1.25527	0.562914	0.465674	0.91728	280
GO:0140527	reciprocal homologous recombination	-1.44942	1.17609	0.463576	0.879953	0.995364	280
GO:0000910	cytokinesis	-1.44942	1.20412	0.496689	0.736233	0.698393	null
GO:0001539	cilium or flagellum-dependent cell motility	-1.89258	1.23045	0.529801	0.988692	0.00868293	null
GO:0006468	protein phosphorylation	-4.52475	1.69897	1.62252	0.884559	0.0099771	null
GO:0006665	sphingolipid metabolic process	-1.44942	1.14613	0.430464	0.954792	0.155378	null
GO:0007010	cytoskeleton organization	-1.99374	2.07918	3.9404	0.682903	0.551404	null
GO:0007017	microtubule-based process	-6.61197	2.01284	3.37748	0.986192	0	null
GO:0008150	biological_process	-3.54777	3.48015	100	1	0	null
GO:0016310	phosphorylation	-3.58518	2.18469	5.03311	0.938738	0.544237	null
GO:0018345	protein palmitoylation	-2.3274	0.30103	0.0331126	0.931557	0.410608	null
GO:0022402	cell cycle process	-2.86801	2.01284	3.37748	0.708483	0.0110566	null
GO:0022414	reproductive process	-2.55879	1.68124	1.55629	0.771439	0	null
GO:1903046	meiotic cell cycle process	-1.44942	1.38021	0.761589	0.639968	0.906616	22414
GO:0035825	homologous recombination	-1.44942	1.17609	0.463576	0.89411	0.081615	null
GO:0035891	exit from host cell	-2.32511	0.30103	0.0331126	0.935978	0	null
GO:0036211	protein modification process	-2.82134	2.32015	6.88742	0.917247	0.60543	null
GO:0044409	symbiont entry into host	-2.01012	1.51851	1.0596	0.913871	0.344221	null
GO:0044419	biological process involved in interspecies interaction between organisms	-2.67673	2.45637	9.43709	1	0	null
GO:0048285	organelle fission	-1.6809	1.57978	1.22517	0.717007	0.465062	null
GO:0048870	cell motility	-3.11098	1.44716	0.89404	0.98808	0.00924348	null
GO:0051701	biological process involved in interaction with host	-2.94431	2.44716	9.23841	0.895261	0.623968	null
GO:0044403	biological process involved in symbiotic interaction	-2.74131	2.44716	9.23841	0.895868	0.897539	51701
GO:0060271	cilium assembly	-3.96399	1.44716	0.89404	0.645081	0.00924348	null
GO:0035082	axoneme assembly	-2.80765	1.41497	0.827815	0.584098	0.98304	60271
GO:0044782	cilium organization	-3.96399	1.4624	0.927152	0.681899	0.858289	60271
GO:0070925	organelle assembly	-3.06866	1.91381	2.68212	0.678436	0.549393	null
