# Supplementary material for: Transcriptome analysis reveals a de novo DNA element that may interact with chromatin-associated proteins in Plasmodium berghei during erythrocytic development
Source: Sci Rep. 2025 May 28;15:18621. doi: 10.1038/s41598-025-03586-4 (PMC12120095; doi:10.1038/s41598-025-03586-4)
Supplement: Supplementary file 12 — Supplementary Information 12. [file 41598_2025_3586_MOESM12_ESM.xlsx]

## Sheet: De novo motif discovery
#	Pattern	Pattern_RC	Author			Motifs from this study	Matches to motifs from Young et al; 2008 and Elemento et al; 2007	Pattern/Pattern_RC match	Descriptions (adopted from Young et al; 2008)
1	CAGGAC	GTCCTG	Young et al; 2008			aaAAAgAcAAaaaaa	AAGACA, GACAA, AAAGACA	4, 6, 15 and 57	sexual development, sporozoite-specific
2	GTACATAC	GTATGTAC	Young et al; 2008			ataTGTTtTata	TATGT, TTATA, TTTTA, ATGTT	2, 68, 23, 49, 51	sexual development, ribosome
3	CGCGTGTC	GACACGCG	Young et al; 2008			aaAaaaaaAaaaATTTTTAAAtat
4	AAGACA	TGTCTT	Young et al; 2008			TATaTacAtaCATat	TACATAC, CATAC, ATATA, TATAT, TATAC, CATAC, TACAT, ATACA, ACATA	2, 5, 16, 53, 27, 46, 31, 47, 61, 68	sexual development, cell invasion, isoprenoid metabolism, antigenic variation, tRNA metabolism
5	CGTCATAC	GTATGACG	Young et al; 2008			ccgtgttAGCTAGCTaactatg	CGTGT, GTGTT	3, 64	sexual development
6	AAGACA	TGTCTT	Young et al; 2008			ATTACAC	TACAC, TTACA, TTACAC	42, 43, 44, 63, 66, 67	mitotic cell cycle, replisome, sexual development
7	CAAGTGCG	CGCACTTG	Young et al; 2008			taatmatartaarr
8	TGAGCGAA	TTCGCTCA	Young et al; 2008			TCTGAA
9	CGATCAAG	CTTGATCG	Young et al; 2008			GaaCaaat		56
10	CGGTC	GACCG	Young et al; 2008			GCaCaCrC	GCACAC, CACAC	38, 39, 58	DNA replication, cell invasion
11	GTCCGTTA	TAACGGAC	Young et al; 2008			GCatGC	CATGC, GCATG	35,55	sporozoite-specific
12	CCGGACTA	TAGTCCGG	Young et al; 2008			CatttCatGaCCCat	TTCAT, ATGAC	5, 50	antigenic variation
13	CGAGGGCA	TGCCCTCG	Young et al; 2008			CCCCC
14	TACCGACA	TGTCGGTA	Young et al; 2008			ttttaTataataaTATtATATaATatatatAta
15	CATTGTC	GACAATG	Young et al; 2008			ATATATAtATAtATA	ATATA, TATAT	16, 53	sexual development
16	ATATAGA	TCTATAT	Young et al; 2008			ttTtTtatAaaaaa	TATAA, TTATA, TAAAA, TTTTA	23, 54, 49	ribosome
17	CGTCCGCA	TGCGGACG	Young et al; 2008			AAAAaaAAaaaaaAAAA
18	TCTGCA	TGCAGA	Young et al; 2008			AGGTAA	AGGTA	46	isoprenoid metabolism
19	GTCAACA	TGTTGAC	Young et al; 2008			GCACTA	GCACT, GCAC	1959-07-26	sexual development, cell invasion
20	CCCCTTA	TAAGGGG	Young et al; 2008			tGCtaattGC	TAATT	49
21	AAAGGGA	TCCCTTT	Young et al; 2008			aaaGrtGtGCa	GTGCA, TGTGC	26, 49, 59	cell invasion
22	TAGGGGAA	TTCCCCTA	Young et al; 2008			GGGGSG
23	CCCTATAA	TTATAGGG	Young et al; 2008			atatATAgACAaAaaaatAta	AGACA	4	sexual development, sporozoite-specific
24	ATACGTGA	TCACGTAT	Young et al; 2008			tttaattcaCACACAcattggac	TCACA, CACAC, ACACA, CATTG, TGGAC, ATTCAC, TAATT, ATTCA, CACAT	36, 38, 39, 58, 42, 43, 44, 64, 66, 15, 37, 45, 49, 50, 63	sporozoite-specific, DNA replication, cell invasion, sexual development, replisome, sexual development, mitotic cell cycle, Iioprenoid metabolism
25	TAATATTA	TAATATTA	Young et al; 2008			TTATGAACAagtCATA	TATGA, ATGAA, CAAGT, GAACAA, GTCATA	5, 50, 7 and 56	antigenic variation, sexual development
26	CGGTGCA	TGCACCG	Young et al; 2008			ccgttatAgCTAGCTAtttatg	CCGTTA, TTATAG, TATAG	11, 23, 16, 53	sexual development, ribosome
27	GTTGTATA	TATACAAC	Young et al; 2008			aaAAAAaAaAAAaAaa
28	ACAACCT	AGGTTGT	Young et al; 2008			gTATgCAcACAc	GTATG, ATGCA, TGCAC, GCACAC, CACAC, ACACA	2, 5, 31, 35, 55, 26, 59, 38, 39, 42, 43, 44, 58, 63, 64, 66	sexual development, antigenic variation, DNA replication, cell invasion, sporozoite-specific
29	CAACCTTC	GAAGGTTG	Young et al; 2008			catttATTCTAtac	TCTATA, CTATA, TATAC, TATTC, TTCTA	16, 23, 53, 54, 27, 46, 50, 61, 52	sexual development, ribosome, cell invasion
30	ACAGCCAA	TTGGCTGT	Young et al; 2008			tTCTTCA
31	CATACTGG	CCAGTATG	Young et al; 2008			aaytratrr
32	ACGATTG	CAATCGT	Young et al; 2008
33	AACAGTAG	CTACTGTT	Young et al; 2008
34	CAGTAGAC	GTCTACTG	Young et al; 2008
35	CATGCAG	CTGCATG	Young et al; 2008
36	CATGTGAC	GTCACATG	Young et al; 2008
37	AATGGACA	TGTCCATT	Young et al; 2008
38	CTGTGTGA	TCACACAG	Young et al; 2008
39	CTGTGTGC	GCACACAG	Young et al; 2008
40	GGGTGA	TCACCC	Young et al; 2008
41	TGATCCA	TGGATCA	Young et al; 2008
42	TACACAA	TTGTGTA	Young et al; 2008
43	CTGTGTA	TACACAG	Young et al; 2008
44	CTGTGTA	TACACAG	Young et al; 2008
45	CATTCAC	GTGAATG	Young et al; 2008
46	AAGGTATA	TATACCTT	Young et al; 2008
47	ATGTAGGG	CCCTACAT	Young et al; 2008
48	AAAGTAGG	CCTACTTT	Young et al; 2008
49	TAAAATTA	TAATTTTA	Young et al; 2008
50	ATGAATAC	GTATTCAT	Young et al; 2008
51	ACAACAT	ATGTTGT	Elemento et al; 2007
52	TTCTACA	TGTAGAA	Elemento et al; 2007
53	ATATAGA	TCTATAT	Elemento et al; 2007
54	TCTATAA	TATTAGA	Elemento et al; 2007
55	ACATGCA	TGCTGTA	Elemento et al; 2007
56	AGAACAA	TTGTTCT	Elemento et al; 2007
57	AAAGACA	TGTCTTT	Elemento et al; 2007
58	CACACAA	TTGTGTG	Elemento et al; 2007
59	ATGTGCA	TGCACTA	Elemento et al; 2007
60	TACAACC	GGTTGTA	Elemento et al; 2007
61	TGTATTC	GAATACA	Elemento et al; 2007
62	ATTTTCC	GGAAAAT	Elemento et al; 2007
63	ATGTGTA	TACACAT	Elemento et al; 2007
64	AACACAT	ATGTGTT	Elemento et al; 2007
65	ATTATCC	GGATAAT	Elemento et al; 2007
66	TACACAA	TTGTGTA	Elemento et al; 2007
67	AGTGTAA	TTACACT	Elemento et al; 2007
68	TATGTCA	TGACATA	Elemento et al; 2007
69	ATGATCA	TGATCAT	Elemento et al; 2007
70	AATGCCT	AGGCATT	Elemento et al; 2007
71	AATATTA	TAATATT	Elemento et al; 2007

## Sheet: gene  IDs
Cluster 1_1	Cluster1_3	Cluster1_6	Cluster1_12	Cluster2_2	Cluster2_4	Cluster2_10	Cluster2_11	Cluster3_5	Cluster3_7	Cluster3_8	Cluster3_9
berg02:tRNA:rfamscan:569318-569389	berg05_18s	PBANKA_000370	PBANKA_011050	berg05:rRNA:rfamscan:775564-775699	berg07:rRNA:rfamscan:29369-29527	PBANKA_010560	PBANKA_010590	PBANKA_000200	PBANKA_000490	PBANKA_010150	PBANKA_010460
berg04:tRNA:rfamscan:398679-398751	berg05_28s	PBANKA_010780	PBANKA_020710	PBANKA_000020	berg11:tRNA:rfamscan:377879-377958	PBANKA_010710	PBANKA_010870	PBANKA_000240	PBANKA_010260	PBANKA_010450	PBANKA_010650
berg06:tRNA:rfamscan:498006-498077	berg07_28S	PBANKA_010790	PBANKA_021260	PBANKA_000210	PBANKA_010100	PBANKA_011260	PBANKA_020190	PBANKA_000320	PBANKA_011160	PBANKA_010980	PBANKA_010670
berg06_18S	berg11:tRNA:rfamscan:519723-519795	PBANKA_011110	PBANKA_030070	PBANKA_000350	PBANKA_011130	PBANKA_020650	PBANKA_020420	PBANKA_000330	PBANKA_011220	PBANKA_020360	PBANKA_011090
berg06_28S	berg13:tRNA:rfamscan:1996487-1996558	PBANKA_020090	PBANKA_030390	PBANKA_000380	PBANKA_020690	PBANKA_020870	PBANKA_021480	PBANKA_010080	PBANKA_020170	PBANKA_020430	PBANKA_020680
berg08:tRNA:rfamscan:20764-20836	PBANKA_010800	PBANKA_020340	PBANKA_030660	PBANKA_000400	PBANKA_030560	PBANKA_021150	PBANKA_030110	PBANKA_010270	PBANKA_020460	PBANKA_020450	PBANKA_030820
berg08:tRNA:rfamscan:21241-21324	PBANKA_011010	PBANKA_020570	PBANKA_031140	PBANKA_000600	PBANKA_040220	PBANKA_040520	PBANKA_030330	PBANKA_010320	PBANKA_020890	PBANKA_020930	PBANKA_030840
berg09_tRNA2	PBANKA_011240	PBANKA_020970	PBANKA_040140	PBANKA_010030	PBANKA_041080	PBANKA_040530	PBANKA_030690	PBANKA_010420	PBANKA_030210	PBANKA_021380	PBANKA_031280
berg10:tRNA:rfamscan:29047-29120	PBANKA_020310	PBANKA_020980	PBANKA_040260	PBANKA_010050	PBANKA_041840	PBANKA_040540	PBANKA_030710	PBANKA_010510	PBANKA_030220	PBANKA_030160	PBANKA_031330
berg10:tRNA:rfamscan:320440-320521	PBANKA_020580	PBANKA_021340	PBANKA_040730	PBANKA_010060	PBANKA_050230	PBANKA_040550	PBANKA_031210	PBANKA_010630	PBANKA_031150	PBANKA_030300	PBANKA_031470
berg10:tRNA:rfamscan:940789-940860	PBANKA_020840	PBANKA_030410	PBANKA_041130	PBANKA_010070	PBANKA_050270	PBANKA_040650	PBANKA_041020	PBANKA_010720	PBANKA_031250	PBANKA_030760	PBANKA_040210
berg11:tRNA:rfamscan:1692057-1692130	PBANKA_020900	PBANKA_030450	PBANKA_041710	PBANKA_020060	PBANKA_050470	PBANKA_040760	PBANKA_041030	PBANKA_010830	PBANKA_031320	PBANKA_031070	PBANKA_040290
berg11:tRNA:rfamscan:1692721-1692792	PBANKA_020910	PBANKA_031060	PBANKA_041780	PBANKA_020150	PBANKA_050640	PBANKA_040920	PBANKA_041050	PBANKA_010990	PBANKA_031350	PBANKA_031200	PBANKA_041330
berg11:tRNA:rfamscan:723606-723677	PBANKA_021130	PBANKA_031340	PBANKA_050250	PBANKA_020160	PBANKA_051090	PBANKA_041820	PBANKA_041340	PBANKA_011080	PBANKA_040360	PBANKA_031480	PBANKA_041420
berg12:tRNA:rfamscan:1586754-1586826	PBANKA_021270	PBANKA_040690	PBANKA_050690	PBANKA_021455	PBANKA_051470	PBANKA_050220	PBANKA_050240	PBANKA_020030	PBANKA_040370	PBANKA_040250	PBANKA_041500
berg12:tRNA:rfamscan:1587707-1587789	PBANKA_021300	PBANKA_041430	PBANKA_051170	PBANKA_021460	PBANKA_051860	PBANKA_050360	PBANKA_050660	PBANKA_020270	PBANKA_040640	PBANKA_040970	PBANKA_050450
berg12:tRNA:rfamscan:1635393-1635465	PBANKA_021350	PBANKA_050180	PBANKA_051430	PBANKA_021470	PBANKA_051870	PBANKA_050510	PBANKA_051450	PBANKA_021390	PBANKA_040740	PBANKA_041580	PBANKA_050460
berg13:tRNA:rfamscan:116536-116639	PBANKA_021360	PBANKA_050600	PBANKA_052220	PBANKA_021580	PBANKA_051890	PBANKA_051190	PBANKA_052070	PBANKA_030100	PBANKA_040820	PBANKA_041760	PBANKA_050520
berg13:tRNA:rfamscan:117829-117902	PBANKA_030260	PBANKA_050720	PBANKA_052370	PBANKA_030030	PBANKA_052000	PBANKA_051720	PBANKA_052360	PBANKA_030180	PBANKA_040900	PBANKA_050170	PBANKA_050740
berg13:tRNA:rfamscan:1995703-1995774	PBANKA_030380	PBANKA_050830	PBANKA_060365	PBANKA_030060	PBANKA_060320	PBANKA_052060	PBANKA_052470	PBANKA_030290	PBANKA_041065	PBANKA_050200	PBANKA_050890
berg14:tRNA:rfamscan:2392305-2392376	PBANKA_030470	PBANKA_051100	PBANKA_060510	PBANKA_030480	PBANKA_060380	PBANKA_052090	PBANKA_060110	PBANKA_031270	PBANKA_041290	PBANKA_050265	PBANKA_051110
berg14:tRNA:rfamscan:796075-796146	PBANKA_030530	PBANKA_051300	PBANKA_060550	PBANKA_031620	PBANKA_061400	PBANKA_060270	PBANKA_060280	PBANKA_031360	PBANKA_041540	PBANKA_050350	PBANKA_051930
berg14:tRNA:rfamscan:796934-797013	PBANKA_030550	PBANKA_051535	PBANKA_060580	PBANKA_031630	PBANKA_061710	PBANKA_060680	PBANKA_060430	PBANKA_031370	PBANKA_050500	PBANKA_050380	PBANKA_060350
berg14:tRNA:rfamscan:797666-797747	PBANKA_030740	PBANKA_060490	PBANKA_060790	PBANKA_040050	PBANKA_061720	PBANKA_061540	PBANKA_060980	PBANKA_040200	PBANKA_051040	PBANKA_051030	PBANKA_060400
ENSRNA049713362	PBANKA_030750	PBANKA_060800	PBANKA_060950	PBANKA_040950	PBANKA_061910	PBANKA_062330	PBANKA_061370	PBANKA_040270	PBANKA_051050	PBANKA_051200	PBANKA_061120
ENSRNA049713369	PBANKA_030870	PBANKA_061620	PBANKA_061550	PBANKA_041600	PBANKA_062270	PBANKA_070070	PBANKA_070420	PBANKA_040430	PBANKA_051250	PBANKA_051500	PBANKA_061350
ENSRNA049713371	PBANKA_030950	PBANKA_062080	PBANKA_061570	PBANKA_041730	PBANKA_070390	PBANKA_070280	PBANKA_070880	PBANKA_040940	PBANKA_051810	PBANKA_051600	PBANKA_061650
ENSRNA049713374	PBANKA_031570	PBANKA_062090	PBANKA_062070	PBANKA_050020	PBANKA_070620	PBANKA_070800	PBANKA_070900	PBANKA_041610	PBANKA_060250	PBANKA_052230	PBANKA_061790
ENSRNA049713396	PBANKA_040320	PBANKA_062230	PBANKA_070200	PBANKA_050060	PBANKA_071480	PBANKA_070910	PBANKA_071550	PBANKA_041720	PBANKA_060340	PBANKA_060290	PBANKA_062050
PBANKA_011250	PBANKA_041250	PBANKA_062250	PBANKA_071100	PBANKA_050070	PBANKA_080690	PBANKA_071260	PBANKA_071650	PBANKA_050330	PBANKA_060390	PBANKA_060330	PBANKA_070320
PBANKA_020280	PBANKA_041260	PBANKA_070190	PBANKA_072040	PBANKA_050080	PBANKA_080730	PBANKA_071330	PBANKA_081660	PBANKA_050340	PBANKA_060500	PBANKA_060700	PBANKA_070650
PBANKA_020820	PBANKA_041490	PBANKA_071270	PBANKA_072100	PBANKA_050110	PBANKA_080740	PBANKA_080400	PBANKA_081690	PBANKA_050430	PBANKA_060960	PBANKA_060860	PBANKA_070760
PBANKA_020830	PBANKA_041630	PBANKA_071320	PBANKA_072180	PBANKA_050900	PBANKA_083310	PBANKA_080410	PBANKA_083000	PBANKA_050440	PBANKA_061640	PBANKA_061070	PBANKA_070920
PBANKA_021050	PBANKA_050160	PBANKA_071430	PBANKA_081510	PBANKA_051700 (ETRAMP10	PBANKA_091130	PBANKA_080550	PBANKA_083010	PBANKA_050540	PBANKA_061780	PBANKA_061290	PBANKA_070930
PBANKA_021090	PBANKA_050670	PBANKA_071450	PBANKA_081620	PBANKA_051910	PBANKA_091520	PBANKA_080910	PBANKA_083200	PBANKA_050780	PBANKA_061870	PBANKA_062030	PBANKA_071110
PBANKA_021410	PBANKA_051070	PBANKA_071680	PBANKA_081700	PBANKA_051940	PBANKA_091870	PBANKA_081390	PBANKA_090870	PBANKA_050790	PBANKA_061880	PBANKA_062040	PBANKA_071500
PBANKA_021420	PBANKA_051080	PBANKA_071890	PBANKA_082070	PBANKA_052270	PBANKA_091900	PBANKA_081420	PBANKA_090880	PBANKA_050860	PBANKA_061920	PBANKA_062060	PBANKA_071760
PBANKA_021440	PBANKA_051140	PBANKA_072070	PBANKA_082290	PBANKA_052420	PBANKA_091930	PBANKA_081890	PBANKA_091460	PBANKA_051060	PBANKA_061960	PBANKA_062240	PBANKA_071810
PBANKA_031180	PBANKA_051370	PBANKA_080838	PBANKA_082310	PBANKA_052430	PBANKA_094220	PBANKA_082170	PBANKA_092330	PBANKA_051490	PBANKA_070660	PBANKA_070270	PBANKA_081430
PBANKA_031560	PBANKA_051420	PBANKA_081500	PBANKA_082540	PBANKA_052480	PBANKA_094350	PBANKA_082340	PBANKA_092360	PBANKA_051760	PBANKA_070790	PBANKA_070330	PBANKA_081530
PBANKA_040450	PBANKA_051690	PBANKA_082020	PBANKA_082580	PBANKA_060030	PBANKA_094360	PBANKA_082750	PBANKA_092660	PBANKA_051850	PBANKA_071140	PBANKA_070560	PBANKA_081650
PBANKA_040460	PBANKA_051770	PBANKA_082680	PBANKA_082590	PBANKA_060420	PBANKA_100300	PBANKA_083670	PBANKA_093640	PBANKA_052010	PBANKA_071160	PBANKA_070670	PBANKA_081970
PBANKA_040665	PBANKA_052170	PBANKA_083420	PBANKA_082820	PBANKA_061040	PBANKA_100600	PBANKA_090640	PBANKA_094030	PBANKA_052120	PBANKA_071690	PBANKA_070720	PBANKA_082100
PBANKA_041200	PBANKA_060590	PBANKA_083570	PBANKA_083030	PBANKA_062315	PBANKA_100840	PBANKA_091220	PBANKA_094160	PBANKA_052390	PBANKA_071830	PBANKA_071290	PBANKA_082510
PBANKA_041220	PBANKA_060730	PBANKA_090610	PBANKA_083090	PBANKA_062320	PBANKA_101000	PBANKA_092080	PBANKA_100350	PBANKA_060060	PBANKA_080050	PBANKA_071460	PBANKA_082730
PBANKA_041240	PBANKA_060880	PBANKA_090840	PBANKA_090315	PBANKA_062340	PBANKA_102200	PBANKA_092810	PBANKA_100910	PBANKA_060440	PBANKA_080530	PBANKA_071910	PBANKA_082760
PBANKA_041370	PBANKA_061580	PBANKA_090860	PBANKA_090550	PBANKA_062350	PBANKA_102450	PBANKA_093220	PBANKA_101170	PBANKA_060620	PBANKA_080860	PBANKA_071970	PBANKA_082800
PBANKA_041440	PBANKA_061590	PBANKA_090940	PBANKA_090590	PBANKA_070060	PBANKA_102840	PBANKA_093700	PBANKA_101490	PBANKA_060630	PBANKA_080900	PBANKA_071980	PBANKA_082950
PBANKA_041480	PBANKA_062190	PBANKA_090980	PBANKA_090720	PBANKA_070100	PBANKA_102990	PBANKA_093840	PBANKA_101500	PBANKA_061160	PBANKA_081020	PBANKA_072090	PBANKA_083080
PBANKA_050010	PBANKA_062280	PBANKA_091590	PBANKA_090950	PBANKA_070110	PBANKA_103000	PBANKA_093860	PBANKA_101670	PBANKA_061240	PBANKA_081030	PBANKA_080720	PBANKA_083220
PBANKA_050120	PBANKA_071030	PBANKA_091730	PBANKA_091150	PBANKA_072250	PBANKA_103050	PBANKA_094090	PBANKA_102230	PBANKA_061520	PBANKA_081840	PBANKA_081220	PBANKA_083250
PBANKA_050530	PBANKA_071120	PBANKA_092120	PBANKA_091170	PBANKA_072260	PBANKA_103090	PBANKA_094150	PBANKA_103010	PBANKA_061530	PBANKA_081960	PBANKA_081680	PBANKA_090630
PBANKA_050620	PBANKA_071220	PBANKA_092550	PBANKA_091540	PBANKA_080010	PBANKA_103560	PBANKA_094250	PBANKA_103410	PBANKA_061670	PBANKA_082130	PBANKA_081710	PBANKA_092190
PBANKA_050650	PBANKA_071640	PBANKA_092800	PBANKA_091665	PBANKA_080030	PBANKA_103980	PBANKA_100140	PBANKA_103830	PBANKA_061700	PBANKA_082420	PBANKA_081820	PBANKA_092220
PBANKA_051150	PBANKA_071660	PBANKA_093320	PBANKA_091700	PBANKA_080040	PBANKA_103990	PBANKA_100380	PBANKA_103840	PBANKA_062200	PBANKA_082450	PBANKA_082140	PBANKA_092250
PBANKA_051950	PBANKA_071920	PBANKA_094280	PBANKA_091860	PBANKA_080140	PBANKA_110100	PBANKA_100400	PBANKA_104000	PBANKA_062345	PBANKA_082500	PBANKA_082320	PBANKA_092470
PBANKA_060810	PBANKA_080290	PBANKA_100620	PBANKA_092050	PBANKA_080270	PBANKA_110340	PBANKA_100470	PBANKA_110086	PBANKA_070020	PBANKA_082960	PBANKA_082400	PBANKA_093060
PBANKA_060820	PBANKA_080670	PBANKA_101260	PBANKA_092510	PBANKA_082670	PBANKA_110350	PBANKA_101870	PBANKA_110160	PBANKA_070030	PBANKA_083280	PBANKA_082550	PBANKA_093970
PBANKA_061740	PBANKA_080810	PBANKA_101580	PBANKA_092970	PBANKA_083020	PBANKA_110360	PBANKA_102140	PBANKA_110730	PBANKA_070350	PBANKA_083330	PBANKA_082570	PBANKA_100650
PBANKA_062300	PBANKA_081230	PBANKA_101620	PBANKA_093110	PBANKA_083100	PBANKA_110500	PBANKA_102350	PBANKA_111350	PBANKA_070470	PBANKA_090680	PBANKA_082740	PBANKA_101430
PBANKA_071490	PBANKA_081310	PBANKA_101790	PBANKA_093130	PBANKA_083620	PBANKA_110790	PBANKA_103190	PBANKA_111460	PBANKA_070480	PBANKA_090700	PBANKA_082830	PBANKA_101440
PBANKA_071710	PBANKA_081480	PBANKA_101800	PBANKA_093600	PBANKA_083630	PBANKA_111140	PBANKA_103220	PBANKA_112090	PBANKA_070490	PBANKA_091510	PBANKA_083040	PBANKA_101920
PBANKA_071930	PBANKA_081570	PBANKA_102050	PBANKA_093900	PBANKA_083640	PBANKA_112070	PBANKA_103430	PBANKA_112630	PBANKA_070550	PBANKA_091600	PBANKA_083070	PBANKA_102790
PBANKA_072050	PBANKA_081730	PBANKA_102570	PBANKA_100260	PBANKA_083650	PBANKA_112740	PBANKA_103930	PBANKA_113750	PBANKA_070710	PBANKA_091630	PBANKA_083270	PBANKA_110420
PBANKA_081300	PBANKA_081740	PBANKA_102760	PBANKA_100340	PBANKA_083660	PBANKA_112790	PBANKA_103960	PBANKA_113820	PBANKA_070820	PBANKA_091650	PBANKA_090200	PBANKA_111730
PBANKA_082090	PBANKA_081770	PBANKA_103450	PBANKA_101250	PBANKA_083680	PBANKA_113420	PBANKA_110180	PBANKA_113950	PBANKA_071400	PBANKA_091710	PBANKA_090420	PBANKA_111870
PBANKA_082380	PBANKA_081950	PBANKA_110290	PBANKA_101270	PBANKA_090020	PBANKA_113510	PBANKA_110300	PBANKA_114240	PBANKA_072000	PBANKA_091780	PBANKA_090460	PBANKA_112140
PBANKA_082610	PBANKA_082040	PBANKA_110530	PBANKA_102000	PBANKA_090030	PBANKA_113560	PBANKA_111230	PBANKA_114270	PBANKA_072010	PBANKA_091798	PBANKA_090530	PBANKA_112220
PBANKA_082700	PBANKA_082650	PBANKA_110760	PBANKA_102240	PBANKA_091340	PBANKA_113710	PBANKA_111300	PBANKA_114570	PBANKA_072110	PBANKA_092160	PBANKA_090790	PBANKA_112310
PBANKA_090110	PBANKA_083170	PBANKA_110770	PBANKA_102820	PBANKA_092140	PBANKA_114070	PBANKA_111740	PBANKA_120210	PBANKA_080020	PBANKA_092170	PBANKA_091100	PBANKA_113110
PBANKA_090210	PBANKA_083210	PBANKA_111200	PBANKA_110650	PBANKA_093120	PBANKA_120300	PBANKA_112020	PBANKA_120230	PBANKA_080110	PBANKA_092450	PBANKA_091110	PBANKA_114160
PBANKA_090990	PBANKA_083350	PBANKA_111380	PBANKA_110990	PBANKA_093240	PBANKA_120730	PBANKA_112080	PBANKA_120510	PBANKA_080150	PBANKA_092940	PBANKA_091250	PBANKA_121340
PBANKA_091880	PBANKA_083540	PBANKA_111760	PBANKA_111410	PBANKA_093830	PBANKA_121120	PBANKA_112570	PBANKA_120690	PBANKA_080180	PBANKA_093660	PBANKA_091670	PBANKA_121370
PBANKA_092380	PBANKA_090130	PBANKA_111880	PBANKA_112280	PBANKA_100030	PBANKA_121280	PBANKA_112730	PBANKA_121020	PBANKA_080430	PBANKA_093670	PBANKA_091740	PBANKA_122460
PBANKA_092990	PBANKA_090280	PBANKA_112970	PBANKA_112520	PBANKA_100050	PBANKA_121650	PBANKA_112770	PBANKA_121070	PBANKA_080680	PBANKA_094100	PBANKA_091990	PBANKA_122680
PBANKA_093230	PBANKA_090320	PBANKA_113130	PBANKA_112680	PBANKA_100060	PBANKA_121980	PBANKA_112780	PBANKA_121090	PBANKA_081070	PBANKA_100640	PBANKA_092650	PBANKA_123060
PBANKA_093290	PBANKA_090400	PBANKA_113810	PBANKA_112890	PBANKA_100850	PBANKA_122090	PBANKA_113040	PBANKA_121230	PBANKA_081090	PBANKA_101410	PBANKA_092690	PBANKA_123070
PBANKA_094260	PBANKA_090670	PBANKA_120990	PBANKA_112920	PBANKA_103060	PBANKA_122520	PBANKA_113500	PBANKA_121360	PBANKA_081180	PBANKA_101520	PBANKA_093260	PBANKA_123120
PBANKA_100230	PBANKA_091080	PBANKA_122060	PBANKA_112980	PBANKA_103440	PBANKA_122920	PBANKA_113640	PBANKA_121800	PBANKA_081260	PBANKA_101700	PBANKA_093750	PBANKA_123500
PBANKA_100390	PBANKA_091090	PBANKA_122270	PBANKA_113140	PBANKA_110090	PBANKA_123100	PBANKA_114050	PBANKA_121850	PBANKA_081290	PBANKA_101760	PBANKA_093880	PBANKA_123600
PBANKA_100520	PBANKA_091280	PBANKA_122540	PBANKA_113290	PBANKA_110130	PBANKA_124190	PBANKA_114400	PBANKA_123150	PBANKA_081330	PBANKA_101960	PBANKA_094300	PBANKA_123610
PBANKA_100700	PBANKA_091290	PBANKA_122830	PBANKA_113380	PBANKA_110220	PBANKA_130100	PBANKA_120220	PBANKA_123220	PBANKA_081540	PBANKA_102060	PBANKA_100920	PBANKA_132100
PBANKA_102020	PBANKA_091500	PBANKA_122980	PBANKA_113670	PBANKA_113780	PBANKA_130110	PBANKA_120440	PBANKA_123720	PBANKA_081900	PBANKA_102110	PBANKA_100960	PBANKA_133040
PBANKA_102460	PBANKA_091560	PBANKA_123370	PBANKA_113890	PBANKA_114580	PBANKA_130210	PBANKA_120500	PBANKA_123840	PBANKA_082120	PBANKA_102310	PBANKA_100990	PBANKA_133060
PBANKA_103110	PBANKA_091890	PBANKA_123460	PBANKA_114140	PBANKA_114600	PBANKA_130470	PBANKA_120620	PBANKA_123850	PBANKA_082440	PBANKA_102440	PBANKA_101540	PBANKA_134770
PBANKA_103700	PBANKA_092430	PBANKA_124060	PBANKA_120420	PBANKA_114630	PBANKA_130480	PBANKA_120660	PBANKA_123940	PBANKA_083160	PBANKA_102650	PBANKA_101880	PBANKA_134780
PBANKA_103800	PBANKA_092850	PBANKA_124150	PBANKA_120600	PBANKA_114640	PBANKA_130490	PBANKA_120720	PBANKA_124110	PBANKA_083560	PBANKA_103720	PBANKA_101900	PBANKA_134870
PBANKA_111710	PBANKA_092900	PBANKA_124290	PBANKA_121040	PBANKA_120005	PBANKA_130720	PBANKA_121050	PBANKA_124470	PBANKA_083690	PBANKA_103780	PBANKA_101980	PBANKA_136200
PBANKA_112510	PBANKA_092910	PBANKA_131230	PBANKA_121320	PBANKA_120010	PBANKA_130730	PBANKA_121080	PBANKA_124520	PBANKA_083700	PBANKA_110330	PBANKA_102030	PBANKA_143970
PBANKA_112720	PBANKA_092920	PBANKA_132430	PBANKA_121440	PBANKA_120040	PBANKA_130740	PBANKA_121100	PBANKA_130130	PBANKA_090010	PBANKA_110390	PBANKA_102080	PBANKA_144080
PBANKA_112800	PBANKA_093190	PBANKA_134200	PBANKA_121870	PBANKA_120060	PBANKA_131670	PBANKA_121400	PBANKA_130630	PBANKA_090060	PBANKA_110690	PBANKA_102120	PBANKA_144340
PBANKA_112810	PBANKA_093350	PBANKA_134340	PBANKA_122250	PBANKA_120900	PBANKA_131840	PBANKA_121560	PBANKA_131040	PBANKA_090190	PBANKA_111000	PBANKA_102630	PBANKA_144420
PBANKA_113870	PBANKA_100110	PBANKA_134350	PBANKA_122590	PBANKA_122020	PBANKA_131990	PBANKA_121820	PBANKA_131890	PBANKA_090240	PBANKA_111570	PBANKA_102770	PBANKA_144470
PBANKA_114560	PBANKA_100170	PBANKA_134360	PBANKA_122940	PBANKA_122420	PBANKA_132030	PBANKA_121890	PBANKA_132070	PBANKA_090270	PBANKA_111850	PBANKA_102950	PBANKA_144800
PBANKA_120090	PBANKA_100210	PBANKA_134440	PBANKA_122990	PBANKA_122900	PBANKA_132560	PBANKA_122310	PBANKA_132160	PBANKA_090300	PBANKA_111920	PBANKA_110210	PBANKA_144880
PBANKA_120100	PBANKA_100220	PBANKA_134500	PBANKA_123350	PBANKA_123005	PBANKA_132680	PBANKA_122330	PBANKA_132240	PBANKA_090380	PBANKA_111960	PBANKA_110600	PBANKA_145010
PBANKA_120840	PBANKA_100250	PBANKA_134580	PBANKA_123660	PBANKA_123780	PBANKA_132860	PBANKA_122580	PBANKA_132480	PBANKA_090710	PBANKA_112100	PBANKA_110680	PBANKA_146100
PBANKA_121740	PBANKA_100630	PBANKA_134590	PBANKA_124010	PBANKA_123880	PBANKA_132930	PBANKA_123210	PBANKA_133210	PBANKA_090750	PBANKA_112470	PBANKA_110930	PBANKA_146120
PBANKA_124580	PBANKA_100860	PBANKA_134690	PBANKA_124300	PBANKA_124270	PBANKA_133430	PBANKA_123310	PBANKA_133840	PBANKA_091360	PBANKA_113080	PBANKA_111060
PBANKA_130120	PBANKA_101040	PBANKA_134720	PBANKA_124310	PBANKA_124590	PBANKA_133590	PBANKA_123420	PBANKA_133870	PBANKA_091940	PBANKA_114190	PBANKA_111340
PBANKA_130410	PBANKA_101750	PBANKA_134820	PBANKA_131000	PBANKA_124600	PBANKA_134000	PBANKA_123480	PBANKA_135410	PBANKA_092410	PBANKA_114370	PBANKA_111370
PBANKA_130420	PBANKA_101780	PBANKA_134830	PBANKA_131050	PBANKA_124610	PBANKA_135200	PBANKA_123790	PBANKA_135610	PBANKA_092540	PBANKA_120070	PBANKA_111510
PBANKA_130650	PBANKA_102010	PBANKA_135850	PBANKA_131140	PBANKA_124620	PBANKA_135450	PBANKA_130140	PBANKA_135860	PBANKA_092730	PBANKA_120345	PBANKA_112400
PBANKA_130840	PBANKA_102250	PBANKA_136370	PBANKA_131270	PBANKA_124630	PBANKA_135700	PBANKA_130220	PBANKA_135900	PBANKA_092760	PBANKA_120360	PBANKA_112880
PBANKA_130870	PBANKA_102370	PBANKA_140920	PBANKA_131490	PBANKA_124640	PBANKA_135740	PBANKA_130230	PBANKA_136410	PBANKA_092770	PBANKA_120400	PBANKA_112900
PBANKA_131560	PBANKA_102530	PBANKA_141150	PBANKA_132010	PBANKA_124670	PBANKA_135750	PBANKA_130280	PBANKA_136430	PBANKA_093150	PBANKA_120970	PBANKA_113490
PBANKA_132000	PBANKA_102850	PBANKA_141680	PBANKA_132510	PBANKA_124690	PBANKA_140140	PBANKA_130380	PBANKA_140370	PBANKA_093200	PBANKA_121810	PBANKA_113740
PBANKA_132760	PBANKA_103300	PBANKA_142280	PBANKA_133090	PBANKA_124710	PBANKA_140300	PBANKA_130500	PBANKA_141890	PBANKA_093250	PBANKA_122150	PBANKA_113980
PBANKA_132800	PBANKA_103420	PBANKA_142300	PBANKA_133170	PBANKA_131370	PBANKA_140310	PBANKA_130510	PBANKA_142720	PBANKA_093470	PBANKA_122810	PBANKA_114340
PBANKA_133140	PBANKA_103460	PBANKA_142310	PBANKA_133660	PBANKA_132710	PBANKA_140830	PBANKA_130530	PBANKA_143070	PBANKA_093570	PBANKA_122890	PBANKA_114380
PBANKA_133360	PBANKA_103500	PBANKA_143230	PBANKA_133690	PBANKA_132730	PBANKA_140840	PBANKA_130620	PBANKA_143090	PBANKA_093680	PBANKA_123200	PBANKA_120180
PBANKA_134090	PBANKA_103730	PBANKA_143900	PBANKA_134250	PBANKA_134040	PBANKA_141080	PBANKA_131480	PBANKA_144890	PBANKA_093790	PBANKA_123280	PBANKA_120450
PBANKA_134260	PBANKA_103740	PBANKA_144920	PBANKA_134470	PBANKA_134900	PBANKA_141090	PBANKA_131640	PBANKA_145020	PBANKA_093800	PBANKA_124140	PBANKA_120740
PBANKA_134930	PBANKA_110380	PBANKA_145080	PBANKA_134630	PBANKA_134920	PBANKA_141580	PBANKA_131810	PBANKA_145030	PBANKA_093930	PBANKA_130400	PBANKA_120800
PBANKA_135650	PBANKA_110550	PBANKA_145120	PBANKA_134700	PBANKA_136550	PBANKA_141590	PBANKA_132400	PBANKA_145160	PBANKA_094230	PBANKA_130970	PBANKA_121830
PBANKA_140080	PBANKA_110560	PBANKA_145270	PBANKA_135210	PBANKA_140010	PBANKA_141950	PBANKA_132630	PBANKA_145330	PBANKA_094340	PBANKA_131130	PBANKA_121910
PBANKA_140100	PBANKA_111090	PBANKA_145670	PBANKA_135250	PBANKA_140040	PBANKA_142020	PBANKA_132640	PBANKA_145480	PBANKA_100560	PBANKA_131280	PBANKA_122490
PBANKA_140160	PBANKA_111330	PBANKA_145680	PBANKA_135570	PBANKA_140060	PBANKA_142260	PBANKA_133200	PBANKA_145840	PBANKA_100580	PBANKA_131310	PBANKA_122530
PBANKA_141050	PBANKA_111600	PBANKA_146000	PBANKA_136120	PBANKA_140070	PBANKA_142360	PBANKA_133410		PBANKA_100790	PBANKA_133050	PBANKA_122550
PBANKA_141670	PBANKA_111690		PBANKA_136140	PBANKA_141350	PBANKA_142410	PBANKA_133710		PBANKA_101300	PBANKA_134170	PBANKA_122750
PBANKA_141860	PBANKA_111770		PBANKA_140090	PBANKA_141400	PBANKA_142600	PBANKA_133830		PBANKA_101390	PBANKA_134220	PBANKA_123260
PBANKA_142060	PBANKA_111940		PBANKA_141010	PBANKA_141750	PBANKA_142610	PBANKA_134030		PBANKA_101450	PBANKA_134790	PBANKA_123320
PBANKA_142270	PBANKA_111990		PBANKA_141540	PBANKA_142770	PBANKA_142680	PBANKA_134300		PBANKA_101730	PBANKA_135150	PBANKA_123900
PBANKA_142530	PBANKA_112370		PBANKA_141690	PBANKA_142898	PBANKA_142960	PBANKA_134760		PBANKA_101820	PBANKA_135260	PBANKA_124070
PBANKA_142700	PBANKA_112380		PBANKA_142290	PBANKA_143750	PBANKA_143100	PBANKA_134890		PBANKA_102600	PBANKA_135310	PBANKA_130070
PBANKA_142950	PBANKA_112870		PBANKA_142650	PBANKA_144330	PBANKA_143105	PBANKA_135440		PBANKA_102700	PBANKA_135340	PBANKA_130390
PBANKA_143000	PBANKA_113060		PBANKA_142920	PBANKA_144810	PBANKA_143580	PBANKA_135670		PBANKA_102870	PBANKA_135460	PBANKA_130980
PBANKA_143040	PBANKA_113730		PBANKA_142940	PBANKA_145580	PBANKA_144310	PBANKA_135720		PBANKA_102940	PBANKA_136270	PBANKA_131320
PBANKA_143200	PBANKA_114010		PBANKA_143460	PBANKA_146520	PBANKA_144400	PBANKA_135800		PBANKA_102960	PBANKA_136440	PBANKA_131530
PBANKA_143340	PBANKA_114020		PBANKA_143490	PBANKA_rRNA_10	PBANKA_144410	PBANKA_135870		PBANKA_103040	PBANKA_144300	PBANKA_131720
PBANKA_143420	PBANKA_114480		PBANKA_143500		PBANKA_144510	PBANKA_135920		PBANKA_103170	PBANKA_145340	PBANKA_131860
PBANKA_144950	PBANKA_120110		PBANKA_143760		PBANKA_145610	PBANKA_136010		PBANKA_103370	PBANKA_145770	PBANKA_131880
PBANKA_145490	PBANKA_120540		PBANKA_143910		PBANKA_146510	PBANKA_136030		PBANKA_103520	PBANKA_145910	PBANKA_132380
PBANKA_145500	PBANKA_120680		PBANKA_144500			PBANKA_136050		PBANKA_103540	PBANKA_146230	PBANKA_132520
PBANKA_145755	PBANKA_121180		PBANKA_144930			PBANKA_136450		PBANKA_103790		PBANKA_132940
PBANKA_145810	PBANKA_121600		PBANKA_145040			PBANKA_140130		PBANKA_103820		PBANKA_132990
PBANKA_146260	PBANKA_121670		PBANKA_145290			PBANKA_140280		PBANKA_103870		PBANKA_133070
PBANKA_API_tRNA2	PBANKA_121680		PBANKA_145300			PBANKA_140360		PBANKA_103880		PBANKA_133480
PBANKA_API_tRNA7	PBANKA_122030		PBANKA_145950			PBANKA_140490		PBANKA_104010		PBANKA_133570
PBANKA_API0015	PBANKA_122040		PBANKA_146050			PBANKA_140760		PBANKA_110120		PBANKA_133810
PBANKA_API0017	PBANKA_122050					PBANKA_140990		PBANKA_110140		PBANKA_134230
PBANKA_API0020	PBANKA_122080					PBANKA_141440		PBANKA_110150		PBANKA_134940
PBANKA_API0028	PBANKA_122500					PBANKA_141910		PBANKA_110230		PBANKA_135140
PBANKA_API0029	PBANKA_122720					PBANKA_142110		PBANKA_110410		PBANKA_135380
PBANKA_API0030	PBANKA_122730					PBANKA_142330		PBANKA_110710		PBANKA_135790
PBANKA_API0033	PBANKA_122760					PBANKA_142350		PBANKA_110800		PBANKA_136180
PBANKA_API0034	PBANKA_123340					PBANKA_142420		PBANKA_110850		PBANKA_136280
PBANKA_API0039	PBANKA_123620					PBANKA_142550		PBANKA_110870		PBANKA_136360
PBANKA_API0043	PBANKA_123670					PBANKA_142970		PBANKA_110880		PBANKA_140500
PBANKA_API0055	PBANKA_124320					PBANKA_143860		PBANKA_110960		PBANKA_141450
PBANKA_API0059	PBANKA_130080					PBANKA_144110		PBANKA_111020		PBANKA_141480
PBANKA_API0060	PBANKA_131020					PBANKA_144170		PBANKA_111030		PBANKA_141520
PBANKA_rRNA_17	PBANKA_131070					PBANKA_144320		PBANKA_111280		PBANKA_141720
PBANKA_rRNA_LSUF	PBANKA_131240					PBANKA_144680		PBANKA_111420		PBANKA_141740
PBANKA_rRNA_RNA11	PBANKA_131820					PBANKA_145510		PBANKA_111500		PBANKA_142160
PBANKA_rRNA_RNA4	PBANKA_131870							PBANKA_111520		PBANKA_142370
PBANKA_rRNA_RNA7	PBANKA_132880							PBANKA_111530		PBANKA_142450
PBANKA_rRNA_SSUF	PBANKA_132980							PBANKA_111810		PBANKA_142580
PBANKA_rRNA14	PBANKA_133010							PBANKA_112010		PBANKA_142710
	PBANKA_133120							PBANKA_112040		PBANKA_143030
	PBANKA_133280							PBANKA_112320		PBANKA_143060
	PBANKA_133700							PBANKA_112530		PBANKA_143440
	PBANKA_133760							PBANKA_112580		PBANKA_143650
	PBANKA_133770							PBANKA_112960		PBANKA_143770
	PBANKA_133900							PBANKA_113230		PBANKA_145110
	PBANKA_134270							PBANKA_113280		PBANKA_146070
	PBANKA_134410							PBANKA_113310		PBANKA_146130
	PBANKA_134480							PBANKA_113860		PBANKA_146390
	PBANKA_134980							PBANKA_114310
	PBANKA_135030							PBANKA_114520
	PBANKA_135060							PBANKA_120200
	PBANKA_135300							PBANKA_120350
	PBANKA_135520							PBANKA_120520
	PBANKA_135530							PBANKA_120890
	PBANKA_135560							PBANKA_120940
	PBANKA_135600							PBANKA_121260
	PBANKA_136100							PBANKA_121330
	PBANKA_136250							PBANKA_121710
	PBANKA_136480							PBANKA_122560
	PBANKA_140330							PBANKA_123020
	PBANKA_140600							PBANKA_123130
	PBANKA_140870							PBANKA_123230
	PBANKA_141060							PBANKA_123360
	PBANKA_141100							PBANKA_123650
	PBANKA_141390							PBANKA_123760
	PBANKA_142030							PBANKA_123770
	PBANKA_142520							PBANKA_124350
	PBANKA_142620							PBANKA_124680
	PBANKA_142660							PBANKA_130010
	PBANKA_143110							PBANKA_130050
	PBANKA_143120							PBANKA_130180
	PBANKA_143270							PBANKA_130430
	PBANKA_143360							PBANKA_130520
	PBANKA_143370							PBANKA_130810
	PBANKA_143400							PBANKA_131290
	PBANKA_143590							PBANKA_131330
	PBANKA_143790							PBANKA_131610
	PBANKA_144710							PBANKA_131650
	PBANKA_144970							PBANKA_131850
	PBANKA_145180							PBANKA_131900
	PBANKA_145190							PBANKA_131950
	PBANKA_145200							PBANKA_132080
	PBANKA_145280							PBANKA_132150
	PBANKA_145540							PBANKA_132540
	PBANKA_145550							PBANKA_132610
	PBANKA_145560							PBANKA_132900
	PBANKA_145570							PBANKA_132910
	PBANKA_145690							PBANKA_132920
	PBANKA_145780							PBANKA_133000
	PBANKA_146060							PBANKA_133130
	PBANKA_146480							PBANKA_133310
								PBANKA_133370
								PBANKA_133470
								PBANKA_133490
								PBANKA_133500
								PBANKA_133620
								PBANKA_133890
								PBANKA_134310
								PBANKA_134320
								PBANKA_134420
								PBANKA_135020
								PBANKA_135390
								PBANKA_135480
								PBANKA_135490
								PBANKA_135590
								PBANKA_135890
								PBANKA_135960
								PBANKA_135970
								PBANKA_136040
								PBANKA_136160
								PBANKA_136570
								PBANKA_140640
								PBANKA_140650
								PBANKA_140790
								PBANKA_140960
								PBANKA_141200
								PBANKA_141930
								PBANKA_142010
								PBANKA_142070
								PBANKA_142100
								PBANKA_142150
								PBANKA_142170
								PBANKA_142760
								PBANKA_142910
								PBANKA_143140
								PBANKA_143150
								PBANKA_143220
								PBANKA_143240
								PBANKA_143520
								PBANKA_143630
								PBANKA_143660
								PBANKA_144180
								PBANKA_144480
								PBANKA_144600
								PBANKA_144790
								PBANKA_144900
								PBANKA_145150
								PBANKA_145310
								PBANKA_145390
								PBANKA_145720
								PBANKA_145880
								PBANKA_146300
								PBANKA_146310
								PBANKA_146330
								PBANKA_146490
								PBANKA_146500
								PBANKA_146610
