# Supplementary material for: Transcriptome analysis reveals a de novo DNA element that may interact with chromatin-associated proteins in Plasmodium berghei during erythrocytic development
Source: Sci Rep. 2025 May 28;15:18621. doi: 10.1038/s41598-025-03586-4 (PMC12120095; doi:10.1038/s41598-025-03586-4)
Supplement: Supplementary file 13 — Supplementary Information 13. [file 41598_2025_3586_MOESM13_ESM.xlsx]

## Sheet: Target genes and motifs
Target gene	Motif
PBANKA_1423300	AGGTAA
PBANKA_0941600	AGGTAA
PBANKA_1212300	AGGTAA
PBANKA_1415900	AGGTAA
PBANKA_1242700	AGGTAA
PBANKA_1127300	AGGTAA
PBANKA_1211200	AGGTAA
PBANKA_0708800	AGGTAA
PBANKA_1142400	AGGTAA
PBANKA_1127400	AGGTAA
PBANKA_1415800	AGGTAA
PBANKA_0619100	AGGTAA
PBANKA_0814200	AGGTAA
PBANKA_1438600	AGGTAA
PBANKA_1414400	AGGTAA
PBANKA_1403100	AGGTAA
PBANKA_1305100	AGGTAA
PBANKA_0518600	AGGTAA
PBANKA_0303300	AGGTAA
PBANKA_1241100	AGGTAA
PBANKA_1321600	AGGTAA
PBANKA_1244700	AGGTAA
PBANKA_0409200	AGGTAA
PBANKA_0101000	AGGTAA
PBANKA_1225200	AGGTAA
PBANKA_1214000	AGGTAA
PBANKA_1021400	AGGTAA
PBANKA_1426000	AGGTAA
PBANKA_0521241	AGGTAA
PBANKA_0204200	AGGTAA
PBANKA_1245200	AGGTAA
PBANKA_1340400	AGGTAA
PBANKA_0827500	AGGTAA
PBANKA_1454800	AGGTAA
PBANKA_0938400	AGGTAA
PBANKA_1423600	AGGTAA
PBANKA_0112641	AGGTAA
PBANKA_0722600	AGGTAA
PBANKA_1421100	AGGTAA
PBANKA_1316700	AGGTAA
PBANKA_0708800	AGGTAA
PBANKA_1358600	AGGTAA
PBANKA_1450300	AGGTAA
PBANKA_0722941	AGGTAA
PBANKA_1038300	AGGTAA
PBANKA_1239400	AGGTAA
PBANKA_1238500	AGGTAA
PBANKA_0832000	AGGTAA
PBANKA_1413500	AGGTAA
PBANKA_1327300	AGGTAA
PBANKA_0623200	AGGTAA
PBANKA_1423500	AGGTAA
PBANKA_0502400	AGGTAA
PBANKA_1225800	AGGTAA
PBANKA_0522700	AGGTAA
PBANKA_0908800	AGGTAA
PBANKA_0931200	AGGTAA
PBANKA_0837141	AGGTAA
PBANKA_1218500	AGGTAA
PBANKA_0519400	AGGTAA
PBANKA_1400100	AGGTAA
PBANKA_1426000	AGGTAA
PBANKA_1001400	AGGTAA
PBANKA_0708800	AGGTAA
PBANKA_0708800	AGGTAA
PBANKA_1135000	AGGTAA
PBANKA_0700541	AGGTAA
PBANKA_0410200	AGGTAA
PBANKA_1030000	AGGTAA
PBANKA_1120700	AGGTAA
PBANKA_0504700	AGGTAA
PBANKA_0923300	AGGTAA
PBANKA_0809100	AGGTAA
PBANKA_0600051	AGGTAA
PBANKA_0410300	AGGTAA
PBANKA_1146721	AGGTAA
PBANKA_1409900	AGGTAA
PBANKA_1029900	AGGTAA
PBANKA_1245200	AGGTAA
PBANKA_0520000	AGGTAA
PBANKA_1112300	AGGTAA
PBANKA_1407600	AGGTAA
PBANKA_1426800	AGGTAA
PBANKA_0405200	AGGTAA
PBANKA_1316400	AGGTAA
PBANKA_0518700	AGGTAA
PBANKA_0800400	AGGTAA
PBANKA_0700600	AGGTAA
PBANKA_0505100	AGGTAA
PBANKA_0700700	AGGTAA
PBANKA_1100900	AGGTAA
PBANKA_1030100	AGGTAA
PBANKA_1425500	AGGTAA
PBANKA_0201600	AGGTAA
PBANKA_0619100	AGGTAA
PBANKA_0701100	AGGTAA
PBANKA_1354500	AGGTAA
PBANKA_0818900	AGGTAA
PBANKA_1120800	AGGTAA
PBANKA_1120900	AGGTAA
PBANKA_1218200	AGGTAA
PBANKA_0105900	AGGTAA
PBANKA_1423500	AGGTAA
PBANKA_0112701	AGGTAA
PBANKA_0410300	AGGTAA
PBANKA_0522700	AGGTAA
PBANKA_1009100	AGGTAA
PBANKA_0932400	AGGTAA
PBANKA_0938600	AGGTAA
PBANKA_1105000	AGGTAA
PBANKA_1302800	AGGTAA
PBANKA_0601100	AGGTAA
PBANKA_1145800	AGGTAA
PBANKA_0704200	AGGTAA
PBANKA_1113500	AGGTAA
PBANKA_1301400	AGGTAA
PBANKA_1431050	AGGTAA
PBANKA_1343000	AGGTAA
PBANKA_1000300	AGGTAA
PBANKA_1438600	AGGTAA
PBANKA_0405400	AGGTAA
PBANKA_1233100	AGGTAA
PBANKA_0800100	AGGTAA
PBANKA_1441100	AGGTAA
PBANKA_1003500	AGGTAA
PBANKA_1003500	AGGTAA
PBANKA_1246400	AGGTAA
PBANKA_0938600	AGGTAA
PBANKA_1326300	AGGTAA
PBANKA_1103000	AGGTAA
PBANKA_1001400	AGGTAA
PBANKA_1034300	AGGTAA
PBANKA_1000600	AGGTAA
PBANKA_1435800	AGGTAA
PBANKA_1130400	AGGTAA
PBANKA_1246700	AGGTAA
PBANKA_0300300	AGGTAA
PBANKA_0714800	AGGTAA
PBANKA_0201600	AGGTAA
PBANKA_1465200	AGGTAA
PBANKA_0836500	AGGTAA
PBANKA_1453300	AGGTAA
PBANKA_1356700	AGGTAA
PBANKA_1134200	AGGTAA
PBANKA_0502400	AGGTAA
PBANKA_0814200	AGGTAA
PBANKA_1146721	AGGTAA
PBANKA_1435800	de novo motif 031
PBANKA_0604300	de novo motif 031
PBANKA_1242700	de novo motif 031
PBANKA_1040561	de novo motif 031
PBANKA_0622700	de novo motif 031
PBANKA_0405200	de novo motif 031
PBANKA_1303800	de novo motif 031
PBANKA_1349000	de novo motif 031
PBANKA_0833100	de novo motif 031
PBANKA_1301400	de novo motif 031
PBANKA_0926600	de novo motif 031
PBANKA_1438600	de novo motif 031
PBANKA_0214600	de novo motif 031
PBANKA_0409200	de novo motif 031
PBANKA_0214550	de novo motif 031
PBANKA_1441100	de novo motif 031
PBANKA_1105000	de novo motif 031
PBANKA_0215800	de novo motif 031
PBANKA_0833100	de novo motif 031
PBANKA_1337100	de novo motif 031
PBANKA_1039900	de novo motif 031
PBANKA_0517200	de novo motif 031
PBANKA_0919000	de novo motif 031
PBANKA_1127700	de novo motif 031
PBANKA_0502300	de novo motif 031
PBANKA_1039800	de novo motif 031
PBANKA_1238500	de novo motif 031
PBANKA_1238400	de novo motif 031
PBANKA_1215600	de novo motif 031
PBANKA_1324800	de novo motif 031
PBANKA_0920800	de novo motif 031
PBANKA_1354100	de novo motif 031
PBANKA_1303800	de novo motif 031
PBANKA_0713300	de novo motif 031
PBANKA_0836400	de novo motif 031
PBANKA_1113000	de novo motif 031
PBANKA_0307100	de novo motif 031
PBANKA_1241900	de novo motif 031
PBANKA_1009100	de novo motif 031
PBANKA_0301100	de novo motif 031
PBANKA_1301000	de novo motif 031
PBANKA_1302800	de novo motif 031
PBANKA_0833100	de novo motif 031
PBANKA_1307200	de novo motif 031
PBANKA_0521241	de novo motif 031
PBANKA_1410800	de novo motif 031
PBANKA_0416000	de novo motif 031
PBANKA_0405500	de novo motif 031
PBANKA_1337100	de novo motif 031
PBANKA_1245200	de novo motif 031
PBANKA_1357400	de novo motif 031
PBANKA_1357500	de novo motif 031
PBANKA_1420200	de novo motif 031
PBANKA_1426100	de novo motif 031
PBANKA_1403000	de novo motif 031
PBANKA_1210800	de novo motif 031
PBANKA_1203000	de novo motif 031
PBANKA_0500200	de novo motif 031
PBANKA_0602800	de novo motif 031
PBANKA_0517000	de novo motif 031
PBANKA_1358700	de novo motif 031
PBANKA_1408400	de novo motif 031
PBANKA_1358600	de novo motif 031
PBANKA_0410800	de novo motif 031
PBANKA_1408300	de novo motif 031
PBANKA_1302100	de novo motif 031
PBANKA_0714800	de novo motif 031
PBANKA_1127900	de novo motif 031
PBANKA_1307400	de novo motif 031
PBANKA_0300600	de novo motif 031
PBANKA_0216061	de novo motif 031
PBANKA_0908700	de novo motif 031
PBANKA_1340000	de novo motif 031
PBANKA_0201500	de novo motif 031
PBANKA_0936400	de novo motif 031
PBANKA_0514500	de novo motif 031
PBANKA_0908800	de novo motif 031
PBANKA_1142700	de novo motif 031
PBANKA_1403700	de novo motif 031
PBANKA_1420200	de novo motif 031
PBANKA_1403000	de novo motif 031
PBANKA_1454800	de novo motif 031
PBANKA_1204400	de novo motif 031
PBANKA_0919000	de novo motif 031
PBANKA_1107300	de novo motif 031
PBANKA_1401300	de novo motif 031
PBANKA_1326400	de novo motif 031
PBANKA_1450300	de novo motif 031
PBANKA_1431000	de novo motif 031
PBANKA_0800300	de novo motif 031
PBANKA_1008500	de novo motif 031
PBANKA_1039600	de novo motif 031
PBANKA_1209000	de novo motif 031
PBANKA_1224200	de novo motif 031
PBANKA_0418200	de novo motif 031
PBANKA_1427700	de novo motif 031
PBANKA_1301400	de novo motif 031
PBANKA_1453300	de novo motif 031
PBANKA_1453300	de novo motif 031
PBANKA_1000500	de novo motif 031
PBANKA_0307100	de novo motif 031
PBANKA_0406500	de novo motif 031
PBANKA_0923300	de novo motif 031
PBANKA_1137800	de novo motif 031
PBANKA_0928100	de novo motif 031
PBANKA_0208700	de novo motif 031
PBANKA_1107300	de novo motif 031
PBANKA_0938400	de novo motif 031
PBANKA_0524700	de novo motif 031
PBANKA_1304700	de novo motif 031
PBANKA_0316300	de novo motif 031
PBANKA_1142400	de novo motif 031
PBANKA_1230100	de novo motif 031
PBANKA_0502700	de novo motif 031
PBANKA_1301300	de novo motif 031
PBANKA_0942500	de novo motif 031
PBANKA_0405400	de novo motif 031
PBANKA_0831000	de novo motif 031
PBANKA_1144000	de novo motif 031
PBANKA_1443300	de novo motif 031
PBANKA_0500741	de novo motif 031
PBANKA_0722941	de novo motif 031
PBANKA_1011700	de novo motif 031
PBANKA_0816900	de novo motif 031
PBANKA_1134200	de novo motif 031
PBANKA_1364300	de novo motif 031
PBANKA_0100300	de novo motif 031
PBANKA_1403700	de novo motif 031
PBANKA_0521241	de novo motif 031
PBANKA_0715500	de novo motif 031
PBANKA_1204400	de novo motif 031
PBANKA_1210900	de novo motif 031
PBANKA_0208700	de novo motif 031
PBANKA_0938400	de novo motif 031
PBANKA_1144000	de novo motif 031
PBANKA_0943500	de novo motif 031
PBANKA_1403600	de novo motif 031
PBANKA_0908800	de novo motif 031
PBANKA_0831000	AP2-I-motif
PBANKA_1127800	AP2-I-motif
PBANKA_0833100	AP2-I-motif
PBANKA_1107300	AP2-I-motif
PBANKA_0410200	AP2-I-motif
PBANKA_0410300	AP2-I-motif
PBANKA_1423300	AP2-I-motif
PBANKA_0831000	AP2-I-motif
PBANKA_1113000	AP2-I-motif
PBANKA_1443300	AP2-I-motif
PBANKA_0405200	AP2-I-motif
PBANKA_1040561	AP2-I-motif
PBANKA_1423300	AP2-I-motif
PBANKA_0405400	AP2-I-motif
PBANKA_1340000	AP2-I-motif
PBANKA_1364300	AP2-I-motif
PBANKA_1212800	AP2-I-motif
PBANKA_0206900	AP2-I-motif
PBANKA_1210800	AP2-I-motif
PBANKA_1430900	AP2-I-motif
PBANKA_0500741	AP2-I-motif
PBANKA_0405400	AP2-I-motif
PBANKA_0830100	AP2-I-motif
PBANKA_1145800	AP2-I-motif
PBANKA_MIT01000	AP2-I-motif
PBANKA_0823400	AP2-I-motif
PBANKA_1003800	AP2-I-motif
PBANKA_1210800	AP2-I-motif
PBANKA_1443300	AP2-I-motif
PBANKA_1127800	AP2-I-motif
PBANKA_1035600	AP2-I-motif
PBANKA_0521241	AP2-I-motif
PBANKA_0700741	AP2-I-motif
PBANKA_1210800	AP2-I-motif
PBANKA_0836400	AP2-I-motif
PBANKA_1357000	AP2-I-motif
PBANKA_0942200	AP2-I-motif
PBANKA_0913400	AP2-I-motif
PBANKA_MIT01000	AP2-I-motif
PBANKA_0214550	AP2-I-motif
PBANKA_1245200	AP2-I-motif
PBANKA_0938400	AP2-I-motif
PBANKA_0201900	AP2-I-motif
PBANKA_1357500	AP2-I-motif
PBANKA_0831000	AP2-I-motif
PBANKA_1403000	AP2-I-motif
PBANKA_0405200	AP2-I-motif
PBANKA_0502300	AP2-I-motif
PBANKA_1031900	AP2-I-motif
PBANKA_0722941	AP2-I-motif
PBANKA_0906400	AP2-I-motif
PBANKA_1107300	AP2-I-motif
PBANKA_1360100	AP2-I-motif
PBANKA_0836300	AP2-I-motif
PBANKA_0915200	AP2-I-motif
PBANKA_0510900	AP2-I-motif
PBANKA_0919000	AP2-I-motif
PBANKA_1127700	AP2-I-motif
PBANKA_1210500	AP2-I-motif
PBANKA_1450200	AP2-I-motif
PBANKA_1304700	AP2-I-motif
PBANKA_0410200	AP2-I-motif
PBANKA_1417500	AP2-I-motif
PBANKA_0410300	AP2-I-motif
PBANKA_1137500	AP2-I-motif
PBANKA_0831000	AP2-I-motif
PBANKA_1003500	AP2-I-motif
PBANKA_0517000	AP2-I-motif
PBANKA_0112600	AP2-I-motif
PBANKA_MIT01000	AP2-I-motif
PBANKA_1035600	AP2-I-motif
PBANKA_1357000	AP2-I-motif
PBANKA_0942500	AP2-I-motif
PBANKA_1023500	AP2-I-motif
PBANKA_0836300	AP2-I-motif
PBANKA_0524200	AP2-I-motif
PBANKA_0524800	AP2-I-motif
PBANKA_0700600	AP2-I-motif
PBANKA_1105000	AP2-I-motif
PBANKA_0700700	AP2-I-motif
PBANKA_1443300	AP2-I-motif
PBANKA_1105000	AP2-I-motif
PBANKA_1145800	AP2-I-motif
PBANKA_1304800	AP2-I-motif
PBANKA_1349200	AP2-I-motif
PBANKA_0938400	AP2-I-motif
PBANKA_0938400	AP2-I-motif
PBANKA_1418900	AP2-I-motif
PBANKA_1400600	AP2-I-motif
PBANKA_0510900	AP2-I-motif
PBANKA_1220200	AP2-I-motif
PBANKA_1134200	AP2-I-motif
PBANKA_0520600	AP2-I-motif
PBANKA_1316700	AP2-I-motif
PBANKA_1038300	AP2-I-motif
PBANKA_0214550	AP2-I-motif
PBANKA_1426100	AP2-I-motif
PBANKA_0604300	AP2-I-motif
PBANKA_0614000	AP2-I-motif
PBANKA_1107300	AP2-I-motif
PBANKA_1107300	AP2-I-motif
PBANKA_1400600	AP2-I-motif
PBANKA_0604300	AP2-I-motif
PBANKA_0940300	AP2-I-motif
PBANKA_1034400	AP2-I-motif
PBANKA_0112661	AP2-I-motif
PBANKA_1316700	AP2-I-motif
PBANKA_1305100	AP2-I-motif
PBANKA_0503600	AP2-I-motif
PBANKA_0523600	AP2-I-motif
PBANKA_0821700	AP2-I-motif
PBANKA_1453300	AP2-I-motif
PBANKA_0936400	AP2-I-motif
PBANKA_1318100	AP2-I-motif
PBANKA_1009100	AP2-I-motif
PBANKA_0830200	AP2-I-motif
PBANKA_0409200	AP2-I-motif
PBANKA_1304800	AP2-I-motif
PBANKA_1213600	AP2-I-motif
PBANKA_1202100	AP2-I-motif
PBANKA_0502400	AP2-I-motif
PBANKA_1310400	AP2-I-motif
PBANKA_1326800	AP2-I-motif
PBANKA_0700741	AP2-I-motif
PBANKA_0918700	AP2-I-motif
PBANKA_0304800	AP2-I-motif
PBANKA_1039600	AP2-I-motif
PBANKA_1427700	AP2-I-motif
PBANKA_1113000	AP2-I-motif
PBANKA_0504700	AP2-I-motif
PBANKA_1301300	AP2-I-motif
PBANKA_0511900	AP2-I-motif
PBANKA_1365500	AP2-I-motif
PBANKA_0943500	AP2-I-motif
PBANKA_0206500	AP2-I-motif
PBANKA_1409900	AP2-I-motif
PBANKA_1220900	AP2-I-motif
PBANKA_0938300	AP2-I-motif
PBANKA_0524700	AP2-I-motif
PBANKA_1360500	AP2-I-motif
PBANKA_1400600	AP2-I-motif
PBANKA_1360100	AP2-I-motif
PBANKA_1303800	AP2-I-motif
PBANKA_0830100	AP2-I-motif
PBANKA_0500700	AP2-I-motif
PBANKA_0500600	AP2-I-motif
PBANKA_1304800	AP2-I-motif
PBANKA_0502400	AP2-I-motif
PBANKA_0617100	AP2-I-motif
PBANKA_1021400	AP2-I-motif
PBANKA_0617200	AP2-I-motif
PBANKA_1210500	AP2-I-motif
PBANKA_0923600	AP2-I-motif
PBANKA_1030600	AP2-I-motif
PBANKA_1319900	AP2-I-motif
PBANKA_1230100	AP2-I-motif

## Sheet: Network
Target gene	Interaction	Motif
PBANKA_1423300	interacts with	AGGTAA
PBANKA_1423300	interacts with	AP2-I-motif
PBANKA_1423300	interacts with	AP2-I-motif
PBANKA_0941600	interacts with	AGGTAA
PBANKA_1212300	interacts with	AGGTAA
PBANKA_1415900	interacts with	AGGTAA
PBANKA_1242700	interacts with	AGGTAA
PBANKA_1242700	interacts with	de novo motif 031
PBANKA_1127300	interacts with	AGGTAA
PBANKA_1211200	interacts with	AGGTAA
PBANKA_0708800	interacts with	AGGTAA
PBANKA_0708800	interacts with	AGGTAA
PBANKA_0708800	interacts with	AGGTAA
PBANKA_0708800	interacts with	AGGTAA
PBANKA_1142400	interacts with	AGGTAA
PBANKA_1142400	interacts with	de novo motif 031
PBANKA_1127400	interacts with	AGGTAA
PBANKA_1415800	interacts with	AGGTAA
PBANKA_0619100	interacts with	AGGTAA
PBANKA_0619100	interacts with	AGGTAA
PBANKA_0814200	interacts with	AGGTAA
PBANKA_0814200	interacts with	AGGTAA
PBANKA_1438600	interacts with	AGGTAA
PBANKA_1438600	interacts with	AGGTAA
PBANKA_1438600	interacts with	de novo motif 031
PBANKA_1414400	interacts with	AGGTAA
PBANKA_1403100	interacts with	AGGTAA
PBANKA_1305100	interacts with	AGGTAA
PBANKA_1305100	interacts with	AP2-I-motif
PBANKA_0518600	interacts with	AGGTAA
PBANKA_0303300	interacts with	AGGTAA
PBANKA_1241100	interacts with	AGGTAA
PBANKA_1321600	interacts with	AGGTAA
PBANKA_1244700	interacts with	AGGTAA
PBANKA_0409200	interacts with	AGGTAA
PBANKA_0409200	interacts with	de novo motif 031
PBANKA_0409200	interacts with	AP2-I-motif
PBANKA_0101000	interacts with	AGGTAA
PBANKA_1225200	interacts with	AGGTAA
PBANKA_1214000	interacts with	AGGTAA
PBANKA_1021400	interacts with	AGGTAA
PBANKA_1021400	interacts with	AP2-I-motif
PBANKA_1426000	interacts with	AGGTAA
PBANKA_1426000	interacts with	AGGTAA
PBANKA_0521241	interacts with	AGGTAA
PBANKA_0521241	interacts with	de novo motif 031
PBANKA_0521241	interacts with	de novo motif 031
PBANKA_0521241	interacts with	AP2-I-motif
PBANKA_0204200	interacts with	AGGTAA
PBANKA_1245200	interacts with	AGGTAA
PBANKA_1245200	interacts with	AGGTAA
PBANKA_1245200	interacts with	de novo motif 031
PBANKA_1245200	interacts with	AP2-I-motif
PBANKA_1340400	interacts with	AGGTAA
PBANKA_0827500	interacts with	AGGTAA
PBANKA_1454800	interacts with	AGGTAA
PBANKA_1454800	interacts with	de novo motif 031
PBANKA_0938400	interacts with	AGGTAA
PBANKA_0938400	interacts with	de novo motif 031
PBANKA_0938400	interacts with	de novo motif 031
PBANKA_0938400	interacts with	AP2-I-motif
PBANKA_0938400	interacts with	AP2-I-motif
PBANKA_0938400	interacts with	AP2-I-motif
PBANKA_1423600	interacts with	AGGTAA
PBANKA_0112641	interacts with	AGGTAA
PBANKA_0722600	interacts with	AGGTAA
PBANKA_1421100	interacts with	AGGTAA
PBANKA_1316700	interacts with	AGGTAA
PBANKA_1316700	interacts with	AP2-I-motif
PBANKA_1316700	interacts with	AP2-I-motif
PBANKA_1358600	interacts with	AGGTAA
PBANKA_1358600	interacts with	de novo motif 031
PBANKA_1450300	interacts with	AGGTAA
PBANKA_1450300	interacts with	de novo motif 031
PBANKA_0722941	interacts with	AGGTAA
PBANKA_0722941	interacts with	de novo motif 031
PBANKA_0722941	interacts with	AP2-I-motif
PBANKA_1038300	interacts with	AGGTAA
PBANKA_1038300	interacts with	AP2-I-motif
PBANKA_1239400	interacts with	AGGTAA
PBANKA_1238500	interacts with	AGGTAA
PBANKA_1238500	interacts with	de novo motif 031
PBANKA_0832000	interacts with	AGGTAA
PBANKA_1413500	interacts with	AGGTAA
PBANKA_1327300	interacts with	AGGTAA
PBANKA_0623200	interacts with	AGGTAA
PBANKA_1423500	interacts with	AGGTAA
PBANKA_1423500	interacts with	AGGTAA
PBANKA_0502400	interacts with	AGGTAA
PBANKA_0502400	interacts with	AGGTAA
PBANKA_0502400	interacts with	AP2-I-motif
PBANKA_0502400	interacts with	AP2-I-motif
PBANKA_1225800	interacts with	AGGTAA
PBANKA_0522700	interacts with	AGGTAA
PBANKA_0522700	interacts with	AGGTAA
PBANKA_0908800	interacts with	AGGTAA
PBANKA_0908800	interacts with	de novo motif 031
PBANKA_0908800	interacts with	de novo motif 031
PBANKA_0931200	interacts with	AGGTAA
PBANKA_0837141	interacts with	AGGTAA
PBANKA_1218500	interacts with	AGGTAA
PBANKA_0519400	interacts with	AGGTAA
PBANKA_1400100	interacts with	AGGTAA
PBANKA_1001400	interacts with	AGGTAA
PBANKA_1001400	interacts with	AGGTAA
PBANKA_1135000	interacts with	AGGTAA
PBANKA_0700541	interacts with	AGGTAA
PBANKA_0410200	interacts with	AGGTAA
PBANKA_0410200	interacts with	AP2-I-motif
PBANKA_0410200	interacts with	AP2-I-motif
PBANKA_1030000	interacts with	AGGTAA
PBANKA_1120700	interacts with	AGGTAA
PBANKA_0504700	interacts with	AGGTAA
PBANKA_0504700	interacts with	AP2-I-motif
PBANKA_0923300	interacts with	AGGTAA
PBANKA_0923300	interacts with	de novo motif 031
PBANKA_0809100	interacts with	AGGTAA
PBANKA_0600051	interacts with	AGGTAA
PBANKA_0410300	interacts with	AGGTAA
PBANKA_0410300	interacts with	AGGTAA
PBANKA_0410300	interacts with	AP2-I-motif
PBANKA_0410300	interacts with	AP2-I-motif
PBANKA_1146721	interacts with	AGGTAA
PBANKA_1146721	interacts with	AGGTAA
PBANKA_1409900	interacts with	AGGTAA
PBANKA_1409900	interacts with	AP2-I-motif
PBANKA_1029900	interacts with	AGGTAA
PBANKA_0520000	interacts with	AGGTAA
PBANKA_1112300	interacts with	AGGTAA
PBANKA_1407600	interacts with	AGGTAA
PBANKA_1426800	interacts with	AGGTAA
PBANKA_0405200	interacts with	AGGTAA
PBANKA_0405200	interacts with	de novo motif 031
PBANKA_0405200	interacts with	AP2-I-motif
PBANKA_0405200	interacts with	AP2-I-motif
PBANKA_1316400	interacts with	AGGTAA
PBANKA_0518700	interacts with	AGGTAA
PBANKA_0800400	interacts with	AGGTAA
PBANKA_0700600	interacts with	AGGTAA
PBANKA_0700600	interacts with	AP2-I-motif
PBANKA_0505100	interacts with	AGGTAA
PBANKA_0700700	interacts with	AGGTAA
PBANKA_0700700	interacts with	AP2-I-motif
PBANKA_1100900	interacts with	AGGTAA
PBANKA_1030100	interacts with	AGGTAA
PBANKA_1425500	interacts with	AGGTAA
PBANKA_0201600	interacts with	AGGTAA
PBANKA_0201600	interacts with	AGGTAA
PBANKA_0701100	interacts with	AGGTAA
PBANKA_1354500	interacts with	AGGTAA
PBANKA_0818900	interacts with	AGGTAA
PBANKA_1120800	interacts with	AGGTAA
PBANKA_1120900	interacts with	AGGTAA
PBANKA_1218200	interacts with	AGGTAA
PBANKA_0105900	interacts with	AGGTAA
PBANKA_0112701	interacts with	AGGTAA
PBANKA_1009100	interacts with	AGGTAA
PBANKA_1009100	interacts with	de novo motif 031
PBANKA_1009100	interacts with	AP2-I-motif
PBANKA_0932400	interacts with	AGGTAA
PBANKA_0938600	interacts with	AGGTAA
PBANKA_0938600	interacts with	AGGTAA
PBANKA_1105000	interacts with	AGGTAA
PBANKA_1105000	interacts with	de novo motif 031
PBANKA_1105000	interacts with	AP2-I-motif
PBANKA_1105000	interacts with	AP2-I-motif
PBANKA_1302800	interacts with	AGGTAA
PBANKA_1302800	interacts with	de novo motif 031
PBANKA_0601100	interacts with	AGGTAA
PBANKA_1145800	interacts with	AGGTAA
PBANKA_1145800	interacts with	AP2-I-motif
PBANKA_1145800	interacts with	AP2-I-motif
PBANKA_0704200	interacts with	AGGTAA
PBANKA_1113500	interacts with	AGGTAA
PBANKA_1301400	interacts with	AGGTAA
PBANKA_1301400	interacts with	de novo motif 031
PBANKA_1301400	interacts with	de novo motif 031
PBANKA_1431050	interacts with	AGGTAA
PBANKA_1343000	interacts with	AGGTAA
PBANKA_1000300	interacts with	AGGTAA
PBANKA_0405400	interacts with	AGGTAA
PBANKA_0405400	interacts with	de novo motif 031
PBANKA_0405400	interacts with	AP2-I-motif
PBANKA_0405400	interacts with	AP2-I-motif
PBANKA_1233100	interacts with	AGGTAA
PBANKA_0800100	interacts with	AGGTAA
PBANKA_1441100	interacts with	AGGTAA
PBANKA_1441100	interacts with	de novo motif 031
PBANKA_1003500	interacts with	AGGTAA
PBANKA_1003500	interacts with	AGGTAA
PBANKA_1003500	interacts with	AP2-I-motif
PBANKA_1246400	interacts with	AGGTAA
PBANKA_1326300	interacts with	AGGTAA
PBANKA_1103000	interacts with	AGGTAA
PBANKA_1034300	interacts with	AGGTAA
PBANKA_1000600	interacts with	AGGTAA
PBANKA_1435800	interacts with	AGGTAA
PBANKA_1435800	interacts with	de novo motif 031
PBANKA_1130400	interacts with	AGGTAA
PBANKA_1246700	interacts with	AGGTAA
PBANKA_0300300	interacts with	AGGTAA
PBANKA_0714800	interacts with	AGGTAA
PBANKA_0714800	interacts with	de novo motif 031
PBANKA_1465200	interacts with	AGGTAA
PBANKA_0836500	interacts with	AGGTAA
PBANKA_1453300	interacts with	AGGTAA
PBANKA_1453300	interacts with	de novo motif 031
PBANKA_1453300	interacts with	de novo motif 031
PBANKA_1453300	interacts with	AP2-I-motif
PBANKA_1356700	interacts with	AGGTAA
PBANKA_1134200	interacts with	AGGTAA
PBANKA_1134200	interacts with	de novo motif 031
PBANKA_1134200	interacts with	AP2-I-motif
PBANKA_0604300	interacts with	de novo motif 031
PBANKA_0604300	interacts with	AP2-I-motif
PBANKA_0604300	interacts with	AP2-I-motif
PBANKA_1040561	interacts with	de novo motif 031
PBANKA_1040561	interacts with	AP2-I-motif
PBANKA_0622700	interacts with	de novo motif 031
PBANKA_1303800	interacts with	de novo motif 031
PBANKA_1303800	interacts with	de novo motif 031
PBANKA_1303800	interacts with	AP2-I-motif
PBANKA_1349000	interacts with	de novo motif 031
PBANKA_0833100	interacts with	de novo motif 031
PBANKA_0833100	interacts with	de novo motif 031
PBANKA_0833100	interacts with	de novo motif 031
PBANKA_0833100	interacts with	AP2-I-motif
PBANKA_0926600	interacts with	de novo motif 031
PBANKA_0214600	interacts with	de novo motif 031
PBANKA_0214550	interacts with	de novo motif 031
PBANKA_0214550	interacts with	AP2-I-motif
PBANKA_0214550	interacts with	AP2-I-motif
PBANKA_0215800	interacts with	de novo motif 031
PBANKA_1337100	interacts with	de novo motif 031
PBANKA_1337100	interacts with	de novo motif 031
PBANKA_1039900	interacts with	de novo motif 031
PBANKA_0517200	interacts with	de novo motif 031
PBANKA_0919000	interacts with	de novo motif 031
PBANKA_0919000	interacts with	de novo motif 031
PBANKA_0919000	interacts with	AP2-I-motif
PBANKA_1127700	interacts with	de novo motif 031
PBANKA_1127700	interacts with	AP2-I-motif
PBANKA_0502300	interacts with	de novo motif 031
PBANKA_0502300	interacts with	AP2-I-motif
PBANKA_1039800	interacts with	de novo motif 031
PBANKA_1238400	interacts with	de novo motif 031
PBANKA_1215600	interacts with	de novo motif 031
PBANKA_1324800	interacts with	de novo motif 031
PBANKA_0920800	interacts with	de novo motif 031
PBANKA_1354100	interacts with	de novo motif 031
PBANKA_0713300	interacts with	de novo motif 031
PBANKA_0836400	interacts with	de novo motif 031
PBANKA_0836400	interacts with	AP2-I-motif
PBANKA_1113000	interacts with	de novo motif 031
PBANKA_1113000	interacts with	AP2-I-motif
PBANKA_1113000	interacts with	AP2-I-motif
PBANKA_0307100	interacts with	de novo motif 031
PBANKA_0307100	interacts with	de novo motif 031
PBANKA_1241900	interacts with	de novo motif 031
PBANKA_0301100	interacts with	de novo motif 031
PBANKA_1301000	interacts with	de novo motif 031
PBANKA_1307200	interacts with	de novo motif 031
PBANKA_1410800	interacts with	de novo motif 031
PBANKA_0416000	interacts with	de novo motif 031
PBANKA_0405500	interacts with	de novo motif 031
PBANKA_1357400	interacts with	de novo motif 031
PBANKA_1357500	interacts with	de novo motif 031
PBANKA_1357500	interacts with	AP2-I-motif
PBANKA_1420200	interacts with	de novo motif 031
PBANKA_1420200	interacts with	de novo motif 031
PBANKA_1426100	interacts with	de novo motif 031
PBANKA_1426100	interacts with	AP2-I-motif
PBANKA_1403000	interacts with	de novo motif 031
PBANKA_1403000	interacts with	de novo motif 031
PBANKA_1403000	interacts with	AP2-I-motif
PBANKA_1210800	interacts with	de novo motif 031
PBANKA_1210800	interacts with	AP2-I-motif
PBANKA_1210800	interacts with	AP2-I-motif
PBANKA_1210800	interacts with	AP2-I-motif
PBANKA_1203000	interacts with	de novo motif 031
PBANKA_0500200	interacts with	de novo motif 031
PBANKA_0602800	interacts with	de novo motif 031
PBANKA_0517000	interacts with	de novo motif 031
PBANKA_0517000	interacts with	AP2-I-motif
PBANKA_1358700	interacts with	de novo motif 031
PBANKA_1408400	interacts with	de novo motif 031
PBANKA_0410800	interacts with	de novo motif 031
PBANKA_1408300	interacts with	de novo motif 031
PBANKA_1302100	interacts with	de novo motif 031
PBANKA_1127900	interacts with	de novo motif 031
PBANKA_1307400	interacts with	de novo motif 031
PBANKA_0300600	interacts with	de novo motif 031
PBANKA_0216061	interacts with	de novo motif 031
PBANKA_0908700	interacts with	de novo motif 031
PBANKA_1340000	interacts with	de novo motif 031
PBANKA_1340000	interacts with	AP2-I-motif
PBANKA_0201500	interacts with	de novo motif 031
PBANKA_0936400	interacts with	de novo motif 031
PBANKA_0936400	interacts with	AP2-I-motif
PBANKA_0514500	interacts with	de novo motif 031
PBANKA_1142700	interacts with	de novo motif 031
PBANKA_1403700	interacts with	de novo motif 031
PBANKA_1403700	interacts with	de novo motif 031
PBANKA_1204400	interacts with	de novo motif 031
PBANKA_1204400	interacts with	de novo motif 031
PBANKA_1107300	interacts with	de novo motif 031
PBANKA_1107300	interacts with	de novo motif 031
PBANKA_1107300	interacts with	AP2-I-motif
PBANKA_1107300	interacts with	AP2-I-motif
PBANKA_1107300	interacts with	AP2-I-motif
PBANKA_1107300	interacts with	AP2-I-motif
PBANKA_1401300	interacts with	de novo motif 031
PBANKA_1326400	interacts with	de novo motif 031
PBANKA_1431000	interacts with	de novo motif 031
PBANKA_0800300	interacts with	de novo motif 031
PBANKA_1008500	interacts with	de novo motif 031
PBANKA_1039600	interacts with	de novo motif 031
PBANKA_1039600	interacts with	AP2-I-motif
PBANKA_1209000	interacts with	de novo motif 031
PBANKA_1224200	interacts with	de novo motif 031
PBANKA_0418200	interacts with	de novo motif 031
PBANKA_1427700	interacts with	de novo motif 031
PBANKA_1427700	interacts with	AP2-I-motif
PBANKA_1000500	interacts with	de novo motif 031
PBANKA_0406500	interacts with	de novo motif 031
PBANKA_1137800	interacts with	de novo motif 031
PBANKA_0928100	interacts with	de novo motif 031
PBANKA_0208700	interacts with	de novo motif 031
PBANKA_0208700	interacts with	de novo motif 031
PBANKA_0524700	interacts with	de novo motif 031
PBANKA_0524700	interacts with	AP2-I-motif
PBANKA_1304700	interacts with	de novo motif 031
PBANKA_1304700	interacts with	AP2-I-motif
PBANKA_0316300	interacts with	de novo motif 031
PBANKA_1230100	interacts with	de novo motif 031
PBANKA_1230100	interacts with	AP2-I-motif
PBANKA_0502700	interacts with	de novo motif 031
PBANKA_1301300	interacts with	de novo motif 031
PBANKA_1301300	interacts with	AP2-I-motif
PBANKA_0942500	interacts with	de novo motif 031
PBANKA_0942500	interacts with	AP2-I-motif
PBANKA_0831000	interacts with	de novo motif 031
PBANKA_0831000	interacts with	AP2-I-motif
PBANKA_0831000	interacts with	AP2-I-motif
PBANKA_0831000	interacts with	AP2-I-motif
PBANKA_0831000	interacts with	AP2-I-motif
PBANKA_1144000	interacts with	de novo motif 031
PBANKA_1144000	interacts with	de novo motif 031
PBANKA_1443300	interacts with	de novo motif 031
PBANKA_1443300	interacts with	AP2-I-motif
PBANKA_1443300	interacts with	AP2-I-motif
PBANKA_1443300	interacts with	AP2-I-motif
PBANKA_0500741	interacts with	de novo motif 031
PBANKA_0500741	interacts with	AP2-I-motif
PBANKA_1011700	interacts with	de novo motif 031
PBANKA_0816900	interacts with	de novo motif 031
PBANKA_1364300	interacts with	de novo motif 031
PBANKA_1364300	interacts with	AP2-I-motif
PBANKA_0100300	interacts with	de novo motif 031
PBANKA_0715500	interacts with	de novo motif 031
PBANKA_1210900	interacts with	de novo motif 031
PBANKA_0943500	interacts with	de novo motif 031
PBANKA_0943500	interacts with	AP2-I-motif
PBANKA_1403600	interacts with	de novo motif 031
PBANKA_1127800	interacts with	AP2-I-motif
PBANKA_1127800	interacts with	AP2-I-motif
PBANKA_1212800	interacts with	AP2-I-motif
PBANKA_0206900	interacts with	AP2-I-motif
PBANKA_1430900	interacts with	AP2-I-motif
PBANKA_0830100	interacts with	AP2-I-motif
PBANKA_0830100	interacts with	AP2-I-motif
PBANKA_MIT01000	interacts with	AP2-I-motif
PBANKA_MIT01000	interacts with	AP2-I-motif
PBANKA_MIT01000	interacts with	AP2-I-motif
PBANKA_0823400	interacts with	AP2-I-motif
PBANKA_1003800	interacts with	AP2-I-motif
PBANKA_1035600	interacts with	AP2-I-motif
PBANKA_1035600	interacts with	AP2-I-motif
PBANKA_0700741	interacts with	AP2-I-motif
PBANKA_0700741	interacts with	AP2-I-motif
PBANKA_1357000	interacts with	AP2-I-motif
PBANKA_1357000	interacts with	AP2-I-motif
PBANKA_0942200	interacts with	AP2-I-motif
PBANKA_0913400	interacts with	AP2-I-motif
PBANKA_0201900	interacts with	AP2-I-motif
PBANKA_1031900	interacts with	AP2-I-motif
PBANKA_0906400	interacts with	AP2-I-motif
PBANKA_1360100	interacts with	AP2-I-motif
PBANKA_1360100	interacts with	AP2-I-motif
PBANKA_0836300	interacts with	AP2-I-motif
PBANKA_0836300	interacts with	AP2-I-motif
PBANKA_0915200	interacts with	AP2-I-motif
PBANKA_0510900	interacts with	AP2-I-motif
PBANKA_0510900	interacts with	AP2-I-motif
PBANKA_1210500	interacts with	AP2-I-motif
PBANKA_1210500	interacts with	AP2-I-motif
PBANKA_1450200	interacts with	AP2-I-motif
PBANKA_1417500	interacts with	AP2-I-motif
PBANKA_1137500	interacts with	AP2-I-motif
PBANKA_0112600	interacts with	AP2-I-motif
PBANKA_1023500	interacts with	AP2-I-motif
PBANKA_0524200	interacts with	AP2-I-motif
PBANKA_0524800	interacts with	AP2-I-motif
PBANKA_1304800	interacts with	AP2-I-motif
PBANKA_1304800	interacts with	AP2-I-motif
PBANKA_1304800	interacts with	AP2-I-motif
PBANKA_1349200	interacts with	AP2-I-motif
PBANKA_1418900	interacts with	AP2-I-motif
PBANKA_1400600	interacts with	AP2-I-motif
PBANKA_1400600	interacts with	AP2-I-motif
PBANKA_1400600	interacts with	AP2-I-motif
PBANKA_1220200	interacts with	AP2-I-motif
PBANKA_0520600	interacts with	AP2-I-motif
PBANKA_0614000	interacts with	AP2-I-motif
PBANKA_0940300	interacts with	AP2-I-motif
PBANKA_1034400	interacts with	AP2-I-motif
PBANKA_0112661	interacts with	AP2-I-motif
PBANKA_0503600	interacts with	AP2-I-motif
PBANKA_0523600	interacts with	AP2-I-motif
PBANKA_0821700	interacts with	AP2-I-motif
PBANKA_1318100	interacts with	AP2-I-motif
PBANKA_0830200	interacts with	AP2-I-motif
PBANKA_1213600	interacts with	AP2-I-motif
PBANKA_1202100	interacts with	AP2-I-motif
PBANKA_1310400	interacts with	AP2-I-motif
PBANKA_1326800	interacts with	AP2-I-motif
PBANKA_0918700	interacts with	AP2-I-motif
PBANKA_0304800	interacts with	AP2-I-motif
PBANKA_0511900	interacts with	AP2-I-motif
PBANKA_1365500	interacts with	AP2-I-motif
PBANKA_0206500	interacts with	AP2-I-motif
PBANKA_1220900	interacts with	AP2-I-motif
PBANKA_0938300	interacts with	AP2-I-motif
PBANKA_1360500	interacts with	AP2-I-motif
PBANKA_0500700	interacts with	AP2-I-motif
PBANKA_0500600	interacts with	AP2-I-motif
PBANKA_0617100	interacts with	AP2-I-motif
PBANKA_0617200	interacts with	AP2-I-motif
PBANKA_0923600	interacts with	AP2-I-motif
PBANKA_1030600	interacts with	AP2-I-motif
PBANKA_1319900	interacts with	AP2-I-motif
